# Supplementary material for: Contribution of leukocyte telomere length to cardiovascular disease onset from genome-wide cross-trait analysis
Source: Nat Commun. 2025 Sep 30;16:8677. doi: 10.1038/s41467-025-63707-5 (PMC12485159; doi:10.1038/s41467-025-63707-5)
Supplement: Supplementary file 3 — Supplementary Data 1 [file 41467_2025_63707_MOESM3_ESM.xlsx]

## Sheet: Supplementary Data 1
Supplementary Data 1. Overview of leukocyte telomere length and six cardiovascular diseases included in this study
Note: Overview of leukocyte telomere length and six cardiovascular diseases, abbreviations as used throughout the manuscript, associated PubMed ID, Data source and Year of publication, the sample size, population and reference genome on which summary statistics are based, and the number of SNPs included in the original summary statistics, before we applied filtering.
Trait	Abbreviations	PubMed ID	Data source	Year	Population	N	N case	N control	Reference genome	Original no. of SNPs
leukocyte telomere length	LTL	34611362	https://figshare.com/s/caa99dc0f76d62990195	2021	Predominantly European	472174	NA	NA	GRCh37 (hg19)	20134421
Atrial fibrillation	AF	30061737	https://www.ebi.ac.uk/gwas/studies/GCST006414	2018	European	1030836	60620	970216	GRCh37 (hg19)	34740186
Coronary artery disease	CAD	36474045	https://cvd.hugeamp.org/datasets.html	2022	European	1165690	181522	984168	GRCh37 (hg19)	20073070
Venous thromboembolism	VTE	36658437	https://www.decode.com/summarydata/	2023	European	1500861	81190	1419671	GRCh37 (hg19)	9617942
Heart failure	HF	31919418	https://www.ebi.ac.uk/gwas/studies/GCST009541	2020	European	977323	47309	930014	GRCh37 (hg19)	8281262
Peripheral artery disease	PAD	34601942	https://cvd.hugeamp.org/datasets.html	2021	European	511634	12086	499548	GRCh37 (hg19)	10250121
Stroke	Stroke	36180795	https://www.ebi.ac.uk/gwas/studies/GCST90104539	2022	European	1308460	73652	1234808	GRCh37 (hg19)	7511476
