# Supplementary material for: Contribution of leukocyte telomere length to cardiovascular disease onset from genome-wide cross-trait analysis
Source: Nat Commun. 2025 Sep 30;16:8677. doi: 10.1038/s41467-025-63707-5 (PMC12485159; doi:10.1038/s41467-025-63707-5)
Supplement: Supplementary file 4 — Supplementary Data 2 [file 41467_2025_63707_MOESM4_ESM.xlsx]

## Sheet: Supplementary Data 2
Supplementary Data 2. Univariate and bivariate LDSC results for leukocyte telomere length and six cardiovascular diseases
a) SNP-based heritability of leukocyte telomere length and six cardiovascular diseases computed using univariate LDSC
Note: SNP-based heritabilities (h2snp) for leukocyte telomere length and six cardiovascular diseases were calculated using LD Score regression, based on summary statistics. h2snp = SNP-based heritability estimate; h2snp_se = standard error of the SNP-based heritability estimate; h2snp_p =p value of the SNP-based heritability estimate; Mean χ2 = Mean chi-squared value across all SNPs in the analys…
Trait	h2 snp	h2snp_se	h2snp_p	λGC	Mean χ2	int	int_se	ratio	ratio_se
LTL	0.0276	0.003	3.58e-20	1.2531	1.6385	1.0519	0.0129	0.0813	0.0201
AF	0.025	0.0033	3.57e-14	1.2932	1.5451	1.0532	0.011	0.0975	0.0202
CAD	0.0325	0.0019	1.36e-65	1.421	1.7647	1.0223	0.0126	0.0291	0.0165
VTE	0.0182	0.0023	2.51e-15	1.3203	1.5698	1.051	0.0103	0.0896	0.0181
HF	0.008	0.0006	1.48e-40	1.127	1.1586	1.006	0.007	0.0379	0.0444
PAD	0.0094	0.0013	4.8e-13	1.0957	1.1025	1.0159	0.0071	0.1553	0.0688
Stroke	0.006	0.0005	3.55e-33	1.1876	1.2281	1.0739	0.0069	0.324	0.0301
b) Genome-wide genetic correlations between leukocyte telomere length and six cardiovascular diseases computed using bivariate LDSC
Note: Genome-wide genetic correlations between leukocyte telomere length and six cardiovascular diseases were estimated by LD Score regression, based on summary statistics. Significance testing was performed using P-values from the Z-score of a standard normal distribution. Tests are two-sided and only tests significant after correcting for multiple testing were interpreted. rg = genetic correlat…
P-values lower than the Bonferroni-corrected threshold (P = 0.05/6 combinations = 8.33E-03) are considered significant and marked in dark blue.
Trait 1	Trait 2	rg	rg_se	rg_z	rg_p	h2_liab	h2_liab_se	h2_int	h2_int_se	gcov_int	gcov_int_se
LTL	AF	-0.0346	0.027	-1.2821	0.1998	0.0259	0.0032	1.0406	0.0157	-0.0009	0.0065
LTL	CAD	-0.1714	0.0248	-6.916	4.6461e-12	0.0333	0.0024	1.0083	0.0211	-0.0122	0.0081
LTL	VTE	-0.0717	0.025	-2.8624	0.0042	0.0172	0.0017	1.0741	0.0243	-0.0124	0.0063
LTL	HF	-0.1448	0.0368	-3.9384	8.2029e-05	0.008	0.0007	1.0064	0.0074	-0.01	0.0057
LTL	PAD	-0.2496	0.0399	-6.261	3.8252e-10	0.0094	0.0013	1.0156	0.007	-0.0077	0.0057
LTL	Stroke	-0.104	0.0367	-2.8321	0.0046	0.006	0.0005	1.0733	0.0071	-0.0019	0.0058
