# Supplementary material for: Contribution of leukocyte telomere length to cardiovascular disease onset from genome-wide cross-trait analysis
Source: Nat Commun. 2025 Sep 30;16:8677. doi: 10.1038/s41467-025-63707-5 (PMC12485159; doi:10.1038/s41467-025-63707-5)
Supplement: Supplementary file 5 — Supplementary Data 3 [file 41467_2025_63707_MOESM5_ESM.xlsx]

## Sheet: Supplementary Data 3
Supplementary Data 3. Univariate and bivariate MiXeR results for leukocyte telomere length and six cardiovascular diseases
a) Polygenicities of leukocyte telomere length and six cardiovascular diseases computed using univariate MiXeR
Note: Polygenicities for leukocyte telomere length and six cardiovascular diseases were estimated using univariate MiXeR. pi = polygenicity estimate; pi_se = standard error of the polygenicity estimate; sig2_beta = discoverability estimate; sig2_beta_se = standard error of the discoverability estimate; h2 = heritability estimate; h2_se = standard error of the heritability estimate; nc_p9 = the nu…
Trait	Trait polygenicity		Trait discoverability				Trait heritability		Number of trait-influencing variants (at 90% heritability)		Model selection (information criterions)
	pi	pi_se	sig2_beta	sig2_beta_se	sig2_zero	sig2_zero_se	h2	h2_se	nc_p9	nc_p9_se	AIC	BIC
LTL	0.000119072	8.1802e-06	0.000254343	2.01228e-05	1.12449	0.00363585	0.0624618	0.000907053	379.734	26.0876	4646.83	4637.3
AF	0.000157971	1.83878e-05	0.000289432	5.47031e-05	1.14349	0.00397656	0.0928017	0.00176933	503.789	58.6408	2725.02	2715.5
CAD	0.00047928	9.75056e-05	6.38589e-05	1.34397e-05	1.14438	0.0164002	0.0607712	0.00180317	1528.48	310.957	2648.75	2639.23
VTE	9.66636e-05	3.03426e-05	0.000374927	0.000153993	1.16502	0.0110993	0.0658237	0.00211269	308.272	96.766	2655.89	2646.36
HF	0.000722879	6.6824e-05	2.33859e-05	1.43382e-06	1.03771	0.00340128	0.0348669	0.00133274	2305.34	213.109	34.9003	25.3714
PAD	0.000115987	7.6117e-06	0.000645527	5.1852e-05	1.06346	0.00264925	0.154501	0.00520591	369.895	24.2746	297.654	288.125
Stroke	0.000330726	3.67458e-05	3.32969e-05	2.68846e-06	1.09263	0.00362877	0.0226366	0.000937181	1054.72	117.187	94.4949	84.9661
b) Polygenic overlaps between leukocyte telomere length and six cardiovascular diseases computed using bivariate MiXeR
Note: Polygenic overlaps between leukocyte telomere length and six cardiovascular diseases were estimated using bivariate MiXeR. Dice = the ratio of shared variants to the total number of variants; Dice_se = standard error of Dice coefficient; nc1_p9, nc2_p9 and nc12_p9 = the number of influencial variants for trait1, trait2 and the overlap, respectively; nc1_p9_se, nc2_p9_se and nc12_p9_se = sta…
Trait1	Trait2	Dice Coefficient		Fraction of shared and trait-specific variants						Number of shared and trait-specific variants (at 90% heritability)						Measures of correlation						Congruency		Model selection (information criterions)
		Dice	Dice_se	pi1	pi1_se	pi2	pi2_se	pi12	pi12_se	nc1_p9	nc1_p9_se	nc2_p9	nc2_p9_se	nc12_p9	nc12_p9_se	rho_zero	rho_zero_se	rho_beta	rho_beta_se	rg	rg_se	fraction_concordant_within_shared	fraction_concordant_within_shared_se	best_vs_min_AIC	best_vs_min_BIC	best_vs_max_AIC	best_vs_max_BIC
LTL	AF	0.157045	0.0408174	9.72868e-05	9.22371e-06	0.000136186	1.81769e-05	2.1785e-05	5.88799e-06	310.259	29.4155	434.314	57.9683	69.4748	18.7775	-0.00321	0.00201302	-0.258167	0.08711	-0.0384631	0.0073798	0.416479	0.0292174	20.4791	10.9503	287.617	278.088
LTL	CAD	0.159926	0.0204339	7.16573e-05	1.24728e-05	0.000431866	9.2862e-05	4.74144e-05	7.45766e-06	228.524	39.7772	1377.27	296.148	151.21	23.7834	-0.0315812	0.00232238	-0.851196	0.0920446	-0.168147	0.00748886	0.16669	0.0589425	4.84008	-4.68874	79.3324	69.8036
LTL	VTE	0.141065	0.0485815	0.00010347	9.49214e-06	8.10614e-05	2.62227e-05	1.56022e-05	7.01655e-06	329.977	30.2715	258.514	83.6274	49.7572	22.3766	-0.0149282	0.00232549	-0.633705	0.176368	-0.0837445	0.0104182	0.273786	0.0760934	20.5262	10.9974	318.932	309.403
LTL	HF	0.138076	0.0174602	6.11e-05	9.28616e-06	0.000664907	6.52117e-05	5.79718e-05	7.51969e-06	194.855	29.6147	2120.47	207.968	184.879	23.9812	-0.0135077	0.00254322	-0.913498	0.0871217	-0.179527	0.0166676	0.116018	0.0679011	0.519936	-9.00889	10.5622	1.03337
LTL	PAD	0.229324	0.0151111	9.21205e-05	7.99937e-06	8.90353e-05	7.09492e-06	2.69513e-05	2.05556e-06	293.783	25.5109	283.944	22.6265	85.951	6.55543	-0.0130003	0.00193646	-0.96951	0.0224329	-0.222594	0.0139801	0.0722679	0.0317021	-0.141494	-9.67032	228.709	219.18
LTL	Stroke	0.148746	0.032227	8.56438e-05	1.05523e-05	0.000297298	3.54998e-05	3.3428e-05	7.62393e-06	273.128	33.6524	948.118	113.213	106.606	24.3136	-0.00288984	0.00217173	-0.761781	0.138682	-0.124362	0.01595	0.214756	0.0708575	3.18178	-6.34705	31.1748	21.6459
