# Supplementary material for: Contribution of leukocyte telomere length to cardiovascular disease onset from genome-wide cross-trait analysis
Source: Nat Commun. 2025 Sep 30;16:8677. doi: 10.1038/s41467-025-63707-5 (PMC12485159; doi:10.1038/s41467-025-63707-5)
Supplement: Supplementary file 6 — Supplementary Data 4 [file 41467_2025_63707_MOESM6_ESM.xlsx]

## Sheet: Supplementary Data 4
Supplementary Data 4. Univariate LAVA results for each leukocyte telomere length and six cardiovascular diseases
Note: results of univariate LAVA analysis, testing for local genetic signal within each trait in 2,495 regions. Regions with a P-value < 1e-4 were deemed to harbor sufficient genetic signal for meaningful local genetic correlation estimation with other traits. Significance testing was performed using simulation-based P-values. locus = index of given local genomic regions; chr = chromosome; start/…
P-values lower than 1e-04 are considered significant and marked in dark blue.
locus	chr	start	stop	n.snps	n.pcs	Trait	h2.obs	p
1	1	10539	1376204	1309	164	LTL	4.10846e-05	0.015913
2	1	1376205	2215495	1242	169	LTL	3.91329e-05	0.0213628
3	1	2215496	2983519	1621	250	LTL	8.78065e-05	0.000168643
4	1	2983520	3582047	1645	275	LTL	0.000113333	7.25059e-06
5	1	3582048	4281476	1783	202	LTL	4.46898e-05	0.0170829
6	1	4281477	4773403	1914	225	LTL	4.76576e-05	0.0160243
7	1	4773404	5362404	1895	250	LTL	4.00662e-05	0.0409325
8	1	5362405	6136814	1935	262	LTL	6.64978e-05	0.00318022
9	1	6136815	7711794	3326	319	LTL	0.000100469	0.000125147
10	1	7711795	8580987	1862	217	LTL	0.00012031	2.76644e-07
11	1	8580988	9475966	1807	273	LTL	7.38661e-05	0.0015756
12	1	9475967	10753427	2161	224	LTL	5.45484e-06	0.386643
13	1	10753428	11709173	1997	254	LTL	0.000128053	3.15079e-07
14	1	11709174	13481025	2523	283	LTL	0.000118217	4.26985e-06
15	1	13481026	14720131	2776	287	LTL	4.91525e-05	0.0238735
16	1	14720132	15755230	2940	332	LTL	0.000104701	9.22803e-05
17	1	15755231	16732168	2192	186	LTL	3.44488e-05	0.0421047
18	1	16732169	17557746	1069	170	LTL	2.09197e-05	0.129021
19	1	17557747	18427820	2226	272	LTL	0.000190414	4.01231e-12
20	1	18427821	19238924	2369	312	LTL	3.03274e-05	0.113574
21	1	19238925	20556202	3332	292	LTL	7.12973e-05	0.00274685
22	1	20556203	21416121	1872	189	LTL	0.000195044	1.76631e-15
23	1	21416122	22145629	1843	210	LTL	6.36046e-05	0.00199963
24	1	22145630	22740287	1743	212	LTL	3.22027e-05	0.0631731
25	1	22740288	23907045	1962	246	LTL	7.96611e-05	0.000475187
26	1	23907046	25885138	3329	325	LTL	7.29273e-05	0.00340264
27	1	25885139	27992665	2965	281	LTL	4.41e-05	0.0355097
28	1	27992666	29188426	1836	171	LTL	0.000116893	5.00999e-08
29	1	29188427	30405182	2304	262	LTL	5.7479e-05	0.00853803
30	1	30405183	31639217	2973	289	LTL	0.000119645	4.06435e-06
31	1	31639218	33066846	2105	218	LTL	0.00020528	2.21469e-15
32	1	33066847	34371022	2120	249	LTL	0.000102297	1.91649e-05
33	1	34371023	35201626	2042	260	LTL	6.37776e-05	0.00421478
34	1	35201627	36855139	1563	205	LTL	5.51387e-05	0.00534354
35	1	36855140	38474036	3351	310	LTL	7.41377e-05	0.00251639
36	1	38474037	40200950	3312	308	LTL	0.000172613	9.27643e-10
37	1	40200951	41093875	1820	200	LTL	4.59524e-05	0.0145292
38	1	41093876	41977966	2127	227	LTL	0.000185096	5.99523e-13
39	1	41977967	43512669	2956	231	LTL	3.9042e-05	0.0391906
40	1	43512670	45167235	2916	274	LTL	0.000156624	3.97333e-09
41	1	45167236	47257261	3160	209	LTL	0.000207159	5.85977e-16
42	1	47257262	48105233	1516	177	LTL	3.21116e-05	0.0490437
43	1	48105234	49185414	1989	231	LTL	4.69174e-05	0.0183757
44	1	49185415	51777577	2730	177	LTL	1.98948e-05	0.144754
45	1	51777578	53114186	1843	141	LTL	1.73642e-05	0.149751
46	1	53114187	54771293	3521	307	LTL	3.35646e-05	0.0901695
47	1	54771294	55727134	2514	286	LTL	3.94575e-05	0.0533732
48	1	55727135	56799636	2699	207	LTL	3.77236e-05	0.0366565
49	1	56799637	57529670	1934	229	LTL	5.65445e-05	0.00636837
50	1	57529671	58387483	2045	217	LTL	7.04758e-05	0.000917072
51	1	58387484	59889045	3294	285	LTL	4.70098e-05	0.0284134
52	1	59889046	61377615	2702	264	LTL	0.000120848	1.54645e-06
53	1	61377616	62778733	3275	324	LTL	2.09943e-05	0.201386
54	1	62778734	64344226	3110	280	LTL	0.000101608	4.73671e-05
55	1	64344227	65894184	3056	278	LTL	9.92337e-05	6.33837e-05
56	1	65894185	66778015	1899	150	LTL	8.74536e-06	0.296097
57	1	66778016	67761890	2306	186	LTL	6.18483e-05	0.0015802
58	1	67761891	68633860	1859	226	LTL	7.81869e-05	0.00038235
59	1	68633861	69438909	1838	171	LTL	4.02729e-05	0.0192319
60	1	69438910	70992905	2790	255	LTL	5.82654e-05	0.00726213
61	1	70992906	72513119	2653	207	LTL	9.55929e-05	1.5264e-05
62	1	72513120	73992170	2605	132	LTL	2.17621e-05	0.093846
63	1	73992171	75132092	1858	180	LTL	2.92695e-05	0.0659865
64	1	75132093	76097247	1821	144	LTL	6.57541e-05	0.000275313
65	1	76097248	76977915	2218	184	LTL	6.56171e-05	0.000883262
66	1	76977916	77895394	2186	199	LTL	7.05038e-05	0.000618589
67	1	77895395	79065286	2169	166	LTL	0.000150824	1.42716e-11
68	1	79065287	80099353	2676	159	LTL	1.52384e-05	0.192439
69	1	80099354	80781442	1699	115	LTL	3.84886e-05	0.00936216
70	1	80781443	82123368	3363	285	LTL	2.32083e-05	0.163982
71	1	82123369	83461215	3066	237	LTL	6.6433e-05	0.00221655
72	1	83461216	84728347	2245	196	LTL	2.11336e-05	0.142624
73	1	84728348	86017267	3133	275	LTL	2.62175e-05	0.132091
74	1	86017268	86761554	1914	144	LTL	3.5384e-05	0.0238006
75	1	86761555	87667572	1854	149	LTL	7.12809e-05	0.000126348
76	1	87667573	88656689	1931	273	LTL	7.26797e-05	0.00181262
77	1	88656690	89753964	2109	175	LTL	5.66371e-05	0.00258657
78	1	89753965	90941549	2077	237	LTL	5.34827e-05	0.00986697
79	1	90941550	91870059	1890	191	LTL	8.08343e-05	0.000103487
80	1	91870060	92904465	2059	207	LTL	0.00011758	2.93885e-07
81	1	92904466	94168576	1892	159	LTL	0.000107009	1.97722e-07
82	1	94168577	95122541	2038	209	LTL	0.000109541	1.43012e-06
83	1	95122542	96147576	2489	221	LTL	5.09915e-05	0.0107228
84	1	96147577	97721186	3014	217	LTL	1.46994e-05	0.234304
85	1	97721187	99425000	3512	264	LTL	9.36278e-05	0.000101763
86	1	99425001	100269207	1971	197	LTL	1.42653e-05	0.23022
87	1	100269208	101188315	1679	120	LTL	1.42497e-05	0.175728
88	1	101188316	102424611	2935	249	LTL	5.53099e-05	0.00929835
89	1	102424612	103148412	1748	117	LTL	8.68622e-06	0.274304
91	1	103784542	104984435	1852	148	LTL	1.47165e-05	0.192096
92	1	104984436	106089656	3275	174	LTL	1.66455e-05	0.182968
94	1	106864948	107874653	1849	186	LTL	5.53488e-05	0.0037984
95	1	107874654	109271449	2682	253	LTL	8.49786e-05	0.000266666
96	1	109271450	110224230	1943	216	LTL	7.01891e-05	0.000934364
97	1	110224231	111134062	1800	277	LTL	0.000205022	2.37081e-13
98	1	111134063	112489248	3365	288	LTL	6.92728e-05	0.00326505
100	1	113418038	114664387	1930	223	LTL	0.000300275	2.43703e-26
101	1	114664388	116207297	3523	274	LTL	0.000112921	7.51181e-06
102	1	116207298	117046311	1733	192	LTL	8.66645e-05	4.10894e-05
103	1	117046312	118118667	1862	241	LTL	3.27283e-05	0.0716573
104	1	118118668	119408888	2480	195	LTL	7.13865e-05	0.000494556
105	1	119408889	120345066	1860	205	LTL	3.02133e-05	0.0718072
106	1	120345067	145803848	261	46	LTL	4.04498e-05	0.000272886
107	1	145803849	147083835	1517	120	LTL	4.93848e-05	0.00196084
108	1	147083836	149716037	844	119	LTL	5.59385e-05	0.000621253
109	1	149716038	151146407	1968	148	LTL	5.2351e-06	0.366707
110	1	151146408	152535630	1996	212	LTL	0.000126816	6.283e-08
111	1	152535631	153410809	1699	166	LTL	2.07827e-06	0.440151
112	1	153410810	154685545	1857	212	LTL	7.15752e-05	0.000710488
113	1	154685546	156813845	2787	315	LTL	2.8064e-05	0.131999
114	1	156813846	158081627	2989	276	LTL	2.59261e-05	0.135028
116	1	158900370	159882515	2065	210	LTL	5.07741e-05	0.00957952
117	1	159882516	161054076	2432	280	LTL	5.61028e-05	0.0117665
118	1	161054077	161945442	1804	188	LTL	7.3682e-05	0.000292398
119	1	161945443	163141862	2922	281	LTL	6.91523e-05	0.00302912
120	1	163141863	163854567	1835	158	LTL	5.08221e-05	0.00407668
121	1	163854568	164726579	1797	218	LTL	1.22248e-05	0.271308
122	1	164726580	165553812	2089	247	LTL	2.81169e-05	0.10486
123	1	165553813	166458031	1785	220	LTL	3.03799e-05	0.0773375
124	1	166458032	167163954	1949	165	LTL	1.92894e-05	0.143813
125	1	167163955	168179086	2029	257	LTL	9.68065e-05	5.44561e-05
126	1	168179087	169521551	3371	284	LTL	3.81671e-05	0.0584063
127	1	169521552	170193207	1905	109	LTL	3.77465e-06	0.38255
128	1	170193208	171044255	1773	155	LTL	1.49008e-05	0.194524
129	1	171044256	172465153	3265	227	LTL	7.05279e-05	0.00110673
130	1	172465154	173582511	1843	220	LTL	8.57384e-05	0.000109616
131	1	173582512	175385220	2941	151	LTL	4.22821e-05	0.0112191
132	1	175385221	176449096	1957	205	LTL	6.08062e-05	0.0026272
134	1	177746473	178915113	2181	182	LTL	5.6361e-05	0.00308519
135	1	178915114	180221608	3412	198	LTL	3.09726e-05	0.0641764
136	1	180221609	181324205	2270	217	LTL	7.69849e-05	0.000369945
138	1	182420541	183920616	3110	242	LTL	4.45982e-05	0.0254966
139	1	183920617	184953089	1913	203	LTL	6.54277e-05	0.00137215
140	1	184953090	186179447	1580	202	LTL	7.42643e-05	0.000384327
141	1	186179448	187072605	1824	146	LTL	6.07338e-05	0.000678431
142	1	187072606	187757076	1746	149	LTL	5.66833e-05	0.00140084
144	1	188625773	189904637	2891	132	LTL	8.83044e-07	0.461976
146	1	191419276	192468373	2100	159	LTL	6.01767e-05	0.00106755
147	1	192468374	193575516	1849	186	LTL	7.10551e-05	0.000413949
148	1	193575517	194365688	2099	133	LTL	4.90736e-05	0.00296162
149	1	194365689	195161235	2308	103	LTL	1.11712e-05	0.211621
150	1	195161236	196179110	2236	190	LTL	4.06967e-05	0.0229791
151	1	196179111	197935821	2228	178	LTL	4.13064e-05	0.0186744
152	1	197935822	199263389	2798	222	LTL	1.30393e-05	0.260785
153	1	199263390	200134005	2393	165	LTL	3.6e-05	0.028944
154	1	200134006	201067952	2003	200	LTL	7.62986e-05	0.00026995
155	1	201067953	202583884	3299	343	LTL	0.000143484	4.76097e-07
156	1	202583885	204092537	3091	325	LTL	0.000139398	5.3113e-07
157	1	204092538	205009623	1988	251	LTL	5.24935e-05	0.0127287
158	1	205009624	205917548	2159	237	LTL	4.46555e-05	0.0242944
159	1	205917549	208162951	2867	268	LTL	2.26798e-05	0.162189
160	1	208162952	209711169	3266	340	LTL	8.06736e-05	0.00178575
161	1	209711170	211082892	3025	273	LTL	5.0616e-05	0.0187244
162	1	211082893	212347582	3346	225	LTL	4.73379e-05	0.0165658
163	1	212347583	213958292	3512	289	LTL	0.000148852	3.14013e-08
164	1	213958293	214783872	1879	228	LTL	5.93997e-05	0.00451052
165	1	214783873	215825791	1761	161	LTL	5.49352e-05	0.00243366
166	1	215825792	216658126	1861	223	LTL	5.80575e-05	0.00491806
167	1	216658127	217352165	1853	227	LTL	2.41648e-05	0.128946
168	1	217352166	218563960	3211	247	LTL	4.68509e-05	0.0214527
169	1	218563961	220073132	3558	237	LTL	5.39879e-05	0.00934372
170	1	220073133	220978151	1800	172	LTL	5.82152e-05	0.00194611
171	1	220978152	221856864	2028	163	LTL	5.42979e-05	0.00278457
172	1	221856865	222763597	1694	203	LTL	6.00215e-05	0.00280589
173	1	222763598	223654902	1777	185	LTL	3.57656e-06	0.412905
174	1	223654903	224943337	2273	214	LTL	6.26227e-06	0.369527
175	1	224943338	226534711	3220	231	LTL	0.000193477	1.16174e-13
176	1	226534712	228045554	3665	225	LTL	0.000321302	6.56239e-29
177	1	228045555	229075156	1792	193	LTL	5.37519e-05	0.00524867
178	1	229075157	230227247	1981	286	LTL	8.40455e-05	0.000561127
179	1	230227248	231287764	3178	295	LTL	5.00764e-05	0.0233149
180	1	231287765	232177704	1793	230	LTL	3.30959e-05	0.0653913
181	1	232177705	232954942	2024	259	LTL	5.64451e-05	0.00920743
182	1	232954943	233639473	1920	199	LTL	3.73709e-05	0.0353902
183	1	233639474	234365796	2087	233	LTL	7.98265e-06	0.345367
185	1	235097114	236199671	1884	214	LTL	5.85394e-05	0.00405604
186	1	236199672	237409458	3356	298	LTL	5.44466e-05	0.0160978
187	1	237409459	238094455	1953	250	LTL	4.09843e-05	0.0377626
188	1	238094456	238704857	1867	153	LTL	2.07314e-05	0.119497
190	1	239332149	240248508	2261	254	LTL	2.71949e-05	0.115115
191	1	240248509	241033584	1876	274	LTL	0.000124501	1.17889e-06
192	1	241033585	241813534	1903	268	LTL	4.80492e-05	0.0228251
193	1	241813535	242417923	1843	232	LTL	4.19492e-05	0.0301594
194	1	242417924	243048003	1767	202	LTL	4.21324e-05	0.0224346
195	1	243048004	244723196	2674	302	LTL	0.000143156	1.36508e-07
196	1	244723197	245970505	2997	348	LTL	6.7008e-05	0.00761707
197	1	245970506	246610290	2068	146	LTL	1.92265e-05	0.130939
198	1	246610291	247531112	2442	228	LTL	5.63112e-05	0.00645418
199	1	247531113	248341594	2365	220	LTL	7.59705e-05	0.000457249
200	1	248341595	249240538	1095	74	LTL	1.90962e-05	0.0653831
201	2	10181	789195	1825	201	LTL	3.61048e-05	0.040742
202	2	789196	1376545	2040	142	LTL	1.42597e-05	0.194403
203	2	1376546	1875060	1652	210	LTL	0.000123553	1.07554e-07
204	2	1875061	2680063	1998	255	LTL	0.000126326	4.42904e-07
205	2	2680064	3314202	1789	250	LTL	7.67971e-05	0.000748254
206	2	3314203	4016104	1886	244	LTL	8.39059e-05	0.00025508
207	2	4016105	4766969	1950	213	LTL	6.98788e-05	0.00091688
208	2	4766970	5568653	1731	204	LTL	3.64709e-05	0.0403266
209	2	5568654	6306606	2078	237	LTL	9.1371e-05	7.33168e-05
210	2	6306607	7108208	1979	245	LTL	9.18674e-05	8.34785e-05
211	2	7108209	7966709	2052	210	LTL	8.54749e-05	8.67094e-05
212	2	7966710	8978798	1958	278	LTL	0.000144917	4.07652e-08
213	2	8978799	9960670	1876	233	LTL	0.000117369	9.19335e-07
214	2	9960671	10611654	2118	252	LTL	5.57206e-05	0.00920441
215	2	10611655	11230349	1950	246	LTL	7.59357e-05	0.000777423
216	2	11230350	11995765	1857	244	LTL	6.38733e-05	0.00335275
217	2	11995766	12732506	1920	255	LTL	3.47564e-05	0.0656565
218	2	12732507	13625450	2220	165	LTL	3.53606e-05	0.031054
220	2	14692121	15721703	2092	191	LTL	5.41705e-05	0.00481863
221	2	15721704	17241115	3483	336	LTL	0.000234187	1.92304e-14
222	2	17241116	18656325	3628	258	LTL	0.000175119	4.32164e-11
223	2	18656326	20064517	3499	282	LTL	6.05791e-05	0.0076641
224	2	20064518	21084898	2416	282	LTL	4.53536e-05	0.0321218
226	2	22429641	23538527	2269	257	LTL	0.000147765	9.67444e-09
227	2	23538528	24669224	2733	216	LTL	3.86354e-05	0.0362063
228	2	24669225	25895394	2058	208	LTL	8.25095e-05	0.000129829
229	2	25895395	26894102	1808	218	LTL	7.67823e-05	0.000389658
230	2	26894103	28819510	2964	267	LTL	8.87912e-05	0.000212179
231	2	28819511	29627932	1891	215	LTL	7.29182e-05	0.000628576
232	2	29627933	30575619	2251	258	LTL	8.32234e-05	0.000374247
233	2	30575620	31457418	2529	244	LTL	7.96253e-05	0.000458739
234	2	31457419	33123604	2901	240	LTL	4.0577e-05	0.0364454
235	2	33123605	33735318	1921	235	LTL	6.97548e-05	0.00141426
236	2	33735319	34239776	1716	171	LTL	0.000108252	3.02569e-07
237	2	34239777	34890558	1661	174	LTL	3.73458e-05	0.0276525
238	2	34890559	35609257	1947	161	LTL	3.37098e-05	0.0355692
239	2	35609258	36120743	1816	128	LTL	9.39681e-06	0.268562
240	2	36120744	36867389	2012	223	LTL	6.08525e-05	0.0035181
241	2	36867390	37603360	1928	205	LTL	2.58576e-06	0.436222
242	2	37603361	38887393	3308	288	LTL	6.7809e-06	0.378604
244	2	40087419	40786176	1859	228	LTL	6.64995e-05	0.0018944
245	2	40786177	41540439	1905	178	LTL	1.30122e-05	0.238465
246	2	41540440	42307418	2389	206	LTL	7.33896e-05	0.00048038
247	2	42307419	43295776	2196	232	LTL	5.97876e-05	0.00456219
248	2	43295777	44104110	1937	217	LTL	0.000116767	5.34131e-07
250	2	45189469	45850047	1851	250	LTL	0.000115642	2.29408e-06
251	2	45850048	46499326	1912	306	LTL	0.000106653	4.19844e-05
252	2	46499327	47320114	2269	264	LTL	2.68697e-05	0.12202
253	2	47320115	48171058	1971	276	LTL	3.37242e-05	0.0786701
254	2	48171059	49114132	2154	212	LTL	7.35999e-05	0.000534702
255	2	49114133	49849185	2011	202	LTL	4.44313e-05	0.0175675
256	2	49849186	50756240	2149	194	LTL	7.54517e-05	0.000262079
257	2	50756241	51669493	2011	199	LTL	4.77294e-05	0.0117509
258	2	51669494	52494111	1955	206	LTL	6.93266e-05	0.000854304
259	2	52494112	53032976	1791	133	LTL	1.37617e-05	0.194893
260	2	53032977	53852120	2382	226	LTL	0.000154008	5.38924e-10
261	2	53852121	54688234	1856	168	LTL	0.000621973	1.06207e-81
262	2	54688235	55663336	2348	205	LTL	0.000189792	3.14865e-14
263	2	55663337	56394698	1878	174	LTL	7.93982e-05	7.58768e-05
264	2	56394699	57433653	2244	204	LTL	1.53738e-05	0.218151
265	2	57433654	57952945	1594	125	LTL	1.82023e-05	0.125996
266	2	57952946	59251996	2065	221	LTL	0.000124137	1.61395e-07
267	2	59251997	60775066	3176	306	LTL	0.000149574	5.29083e-08
268	2	60775067	62429910	2640	230	LTL	6.7266e-05	0.00177919
269	2	62429911	63672118	1911	216	LTL	2.23055e-05	0.141394
270	2	63672119	64696089	1853	174	LTL	6.03549e-05	0.00149934
271	2	64696090	65938002	2715	294	LTL	0.000193055	8.44253e-12
272	2	65938003	67224027	2771	272	LTL	1.60737e-05	0.239764
273	2	67224028	67979828	2037	198	LTL	4.10878e-05	0.0240083
274	2	67979829	68877774	2074	206	LTL	0.000125772	5.69686e-08
275	2	68877775	70756283	3492	290	LTL	7.24308e-05	0.00235945
276	2	70756284	71385813	1853	220	LTL	2.82819e-05	0.0916198
277	2	71385814	72160302	1846	225	LTL	4.57513e-05	0.0194983
279	2	73544291	75148103	2259	246	LTL	5.47704e-05	0.00952171
280	2	75148104	75942397	2023	237	LTL	5.27669e-05	0.0106532
281	2	75942398	76649030	1882	141	LTL	3.67118e-05	0.0193549
282	2	76649031	77372830	1896	196	LTL	2.87059e-05	0.0773549
283	2	77372831	78080057	1771	218	LTL	3.86451e-05	0.036766
284	2	78080058	79019676	2082	154	LTL	6.69803e-06	0.338858
286	2	79900056	80737811	1846	270	LTL	0.000144294	3.28132e-08
287	2	80737812	81623357	1744	168	LTL	2.64446e-05	0.0786291
289	2	82941456	84395899	3138	161	LTL	5.17513e-05	0.00381186
290	2	84395900	85992794	3172	263	LTL	0.000120859	1.49264e-06
291	2	85992795	86867032	2009	130	LTL	1.99699e-05	0.110187
292	2	86867033	88547312	875	145	LTL	2.52975e-05	0.0734034
293	2	88547313	91860961	1116	110	LTL	2.54122e-05	0.0497976
294	2	91860962	97339301	975	115	LTL	1.17571e-05	0.212785
295	2	97339302	98989360	1786	154	LTL	8.00597e-05	3.17979e-05
296	2	98989361	100202436	2007	144	LTL	1.09968e-05	0.250255
297	2	100202437	101556799	2984	209	LTL	3.84497e-05	0.0347563
298	2	101556800	102494487	1851	198	LTL	2.20493e-05	0.134223
300	2	103305258	105120578	2792	261	LTL	7.05478e-05	0.00195359
301	2	105120579	106546524	3441	303	LTL	8.69918e-05	0.000516857
302	2	106546525	107412295	2128	203	LTL	6.06515e-05	0.00258646
305	2	110097869	112644828	2459	262	LTL	0.000177004	3.69084e-11
306	2	112644829	113930668	2536	208	LTL	4.35075e-05	0.0206824
307	2	113930669	115203835	2169	201	LTL	4.08332e-05	0.0254185
308	2	115203836	116415816	2277	207	LTL	6.03647e-05	0.00287911
309	2	116415817	117822516	2957	172	LTL	4.59032e-06	0.388913
310	2	117822517	118663653	1837	135	LTL	9.66628e-06	0.268497
312	2	119635490	121073752	2911	255	LTL	2.59373e-05	0.126055
313	2	121073753	122026817	2213	298	LTL	7.19782e-05	0.0027476
314	2	122026818	123219243	2181	164	LTL	2.32315e-05	0.102436
315	2	123219244	123929872	1868	132	LTL	2.63657e-05	0.0579926
316	2	123929873	124730991	1893	128	LTL	3.45189e-06	0.398876
317	2	124730992	125741528	2292	210	LTL	5.24137e-05	0.00793612
319	2	126754028	127895644	3027	238	LTL	5.86432e-05	0.00564765
320	2	127895645	129486897	3690	271	LTL	7.1593e-05	0.00200016
321	2	129486898	130485398	2415	199	LTL	5.10269e-05	0.00801101
322	2	130485399	131760638	1304	164	LTL	3.19755e-05	0.0441166
324	2	132598286	133352950	904	110	LTL	6.23332e-06	0.323142
325	2	133352951	134359059	1973	254	LTL	0.000107827	9.30885e-06
326	2	134359060	135160197	1888	223	LTL	1.64296e-06	0.456421
327	2	135160198	137061003	2662	164	LTL	9.81526e-05	1.59293e-06
328	2	137061004	138073791	2734	172	LTL	4.22368e-05	0.0155109
329	2	138073792	139505819	2869	215	LTL	2.25342e-05	0.138568
330	2	139505820	140934531	3670	211	LTL	1.46413e-05	0.232136
331	2	140934532	141802664	2710	178	LTL	2.37764e-05	0.106091
332	2	141802665	142494980	2317	149	LTL	3.16907e-08	0.483861
333	2	142494981	143259780	1905	176	LTL	9.61372e-06	0.294357
334	2	143259781	144503688	2181	213	LTL	4.12116e-05	0.0274551
335	2	144503689	145977920	1876	250	LTL	7.81094e-05	0.000630667
336	2	145977921	147252196	2065	205	LTL	1.22665e-05	0.264616
337	2	147252197	149568875	3552	249	LTL	2.31299e-05	0.149287
338	2	149568876	151428988	3346	293	LTL	5.87518e-05	0.0102519
339	2	151428989	152497375	2445	202	LTL	6.42486e-06	0.362932
340	2	152497376	153999309	3056	221	LTL	4.17447e-05	0.0280029
341	2	153999310	155207969	2799	206	LTL	3.25568e-06	0.423487
342	2	155207970	156130947	1972	196	LTL	2.41358e-05	0.113118
343	2	156130948	157556096	2479	205	LTL	9.64211e-06	0.307293
344	2	157556097	159040979	2146	251	LTL	7.10452e-05	0.00157436
345	2	159040980	160200379	3074	215	LTL	3.95077e-05	0.0330278
346	2	160200380	161432089	2816	180	LTL	1.89849e-05	0.157214
347	2	161432090	163607635	3375	238	LTL	1.79086e-05	0.201987
349	2	164702313	165917788	2011	202	LTL	0.000113585	4.98368e-07
350	2	165917789	167488576	3125	229	LTL	3.52863e-05	0.0539518
351	2	167488577	168437445	1902	112	LTL	4.28194e-05	0.00448185
352	2	168437446	169224445	1861	223	LTL	4.8437e-05	0.014452
353	2	169224446	170155561	1954	240	LTL	3.48767e-05	0.0597921
354	2	170155562	170865765	1874	128	LTL	1.62449e-05	0.153802
355	2	170865766	171566482	1947	265	LTL	3.26325e-05	0.0812148
356	2	171566483	172501315	1855	166	LTL	1.51311e-05	0.19881
357	2	172501316	173287857	1757	195	LTL	6.71689e-06	0.35522
358	2	173287858	174118389	2124	197	LTL	4.54513e-05	0.014813
359	2	174118390	174927563	1852	271	LTL	0.000122787	1.41614e-06
360	2	174927564	176734750	3416	267	LTL	5.14989e-05	0.016351
361	2	176734751	178149981	2904	293	LTL	7.00346e-05	0.00319482
362	2	178149982	179224870	2543	141	LTL	4.66475e-05	0.00512023
363	2	179224871	180336045	2080	216	LTL	4.52355e-05	0.018771
364	2	180336046	181309939	2461	214	LTL	5.15759e-05	0.00920998
365	2	181309940	182307877	2274	188	LTL	1.5571e-05	0.206389
366	2	182307878	183352290	2014	193	LTL	2.96306e-05	0.069949
368	2	184148656	184866232	1691	151	LTL	5.03111e-05	0.00377672
370	2	186244921	187498047	2190	98	LTL	1.93928e-05	0.0877211
371	2	187498048	188895310	2563	165	LTL	1.74287e-05	0.166641
372	2	188895311	189882702	1938	114	LTL	1.93521e-05	0.103167
373	2	189882703	191051954	2184	166	LTL	6.52133e-05	0.000593267
374	2	191051955	193033982	3368	300	LTL	5.69583e-05	0.0129575
376	2	195300251	196446299	2566	173	LTL	5.70312e-05	0.00234899
377	2	196446300	198140350	3090	210	LTL	3.34471e-05	0.0558476
378	2	198140351	199654969	1937	191	LTL	2.33467e-05	0.117574
379	2	199654970	201324132	2405	207	LTL	7.92986e-05	0.000206074
380	2	201324133	202504862	2044	177	LTL	8.64803e-05	2.49208e-05
381	2	202504863	203639686	1815	210	LTL	0.000167895	8.75625e-12
382	2	203639687	205038119	2281	183	LTL	6.64844e-05	0.000759573
383	2	205038120	206821199	3288	352	LTL	5.04965e-05	0.0321078
385	2	207726595	208674588	1867	233	LTL	5.53667e-05	0.00765467
386	2	208674589	209940230	2351	234	LTL	9.04276e-05	7.81133e-05
387	2	209940231	210842457	2052	123	LTL	0.000252042	1.919e-27
388	2	210842458	212520453	3321	268	LTL	8.46558e-05	0.000375775
389	2	212520454	213194362	2029	187	LTL	4.31893e-06	0.398626
390	2	213194363	214044566	1956	209	LTL	8.01925e-05	0.000189741
391	2	214044567	215002484	2149	131	LTL	6.73749e-05	0.000126115
392	2	215002485	215899570	1938	196	LTL	5.01622e-05	0.00850409
393	2	215899571	217566011	3539	333	LTL	0.000173395	2.31886e-09
394	2	217566012	218396258	2094	225	LTL	4.16526e-05	0.0292554
395	2	218396259	219678783	2193	232	LTL	8.85405e-05	9.83865e-05
396	2	219678784	220771552	1835	247	LTL	3.92086e-05	0.0432247
397	2	220771553	221445191	1887	179	LTL	1.21516e-05	0.252795
398	2	221445192	222327713	1835	242	LTL	5.25066e-05	0.0115701
399	2	222327714	223353965	1861	239	LTL	9.57794e-05	3.96298e-05
400	2	223353966	224123079	2009	170	LTL	4.10291e-05	0.0173918
401	2	224123080	224938731	1799	208	LTL	7.14212e-05	0.000665442
402	2	224938732	226242842	3105	220	LTL	3.1845e-05	0.0684532
404	2	227557842	228812485	3493	279	LTL	0.000100476	5.43824e-05
405	2	228812486	229764918	1972	182	LTL	3.22927e-05	0.0502745
406	2	229764919	230541092	2086	241	LTL	3.41382e-05	0.0639197
407	2	230541093	231847386	3107	286	LTL	0.000104717	3.4956e-05
408	2	231847387	233352722	3176	274	LTL	0.000158864	2.59684e-09
409	2	233352723	234115092	1840	226	LTL	6.19195e-05	0.00323686
410	2	234115093	234945577	1892	213	LTL	4.6432e-05	0.0160242
411	2	234945578	235625789	2253	267	LTL	6.06688e-05	0.00644669
412	2	235625790	236276287	2024	261	LTL	9.33829e-05	9.83626e-05
413	2	236276288	237194297	1942	248	LTL	8.38543e-05	0.000280015
414	2	237194298	238185482	2167	240	LTL	8.10472e-05	0.000347852
415	2	238185483	238814630	1799	213	LTL	8.88503e-06	0.323307
416	2	238814631	239634350	2339	209	LTL	4.25838e-05	0.0229943
417	2	239634351	240325600	1816	266	LTL	5.18257e-05	0.0157012
418	2	240325601	241113279	2400	285	LTL	9.2266e-05	0.0001912
419	2	241113280	241910366	2527	262	LTL	3.98333e-05	0.0451322
420	2	241910367	243188366	2592	232	LTL	1.99471e-05	0.174916
421	3	60197	795746	1719	248	LTL	7.1168e-05	0.0014765
422	3	795747	1440048	1886	256	LTL	4.81694e-05	0.0204397
423	3	1440049	2140011	2732	261	LTL	2.3346e-05	0.15254
424	3	2140012	3128152	3128	358	LTL	2.00305e-05	0.22284
425	3	3128153	4109393	3105	303	LTL	3.73088e-05	0.068143
426	3	4109394	4835083	1906	262	LTL	8.93865e-05	0.000176077
427	3	4835084	5496182	1649	294	LTL	7.72561e-05	0.00143733
429	3	6421146	7529554	2894	283	LTL	3.20572e-05	0.0913691
431	3	8664893	9970731	3070	355	LTL	8.9566e-05	0.000816437
432	3	9970732	11226367	3185	328	LTL	8.2519e-05	0.00125619
433	3	11226368	11997658	1795	231	LTL	7.94416e-05	0.000358005
434	3	11997659	12859209	1878	164	LTL	7.46207e-06	0.328451
435	3	12859210	14312007	3624	334	LTL	8.291e-05	0.00130013
436	3	14312008	15150876	2079	270	LTL	2.34432e-05	0.155471
437	3	15150877	16084005	1785	179	LTL	8.61256e-06	0.313865
438	3	16084006	17182494	2908	277	LTL	8.96464e-05	0.00023135
439	3	17182495	19030988	3421	222	LTL	2.36054e-05	0.131711
440	3	19030989	20754842	3494	249	LTL	6.58361e-05	0.0028605
441	3	20754843	21790867	3050	268	LTL	0.000104938	2.15608e-05
442	3	21790868	22648001	3060	260	LTL	6.82661e-05	0.00252034
443	3	22648002	23426044	1809	141	LTL	3.50829e-05	0.0236561
444	3	23426045	24270189	1842	212	LTL	9.74448e-05	1.32619e-05
445	3	24270190	25516193	3524	316	LTL	0.000145381	1.52033e-07
446	3	25516194	26905340	2780	250	LTL	7.01831e-05	0.00172223
447	3	26905341	27614908	1817	113	LTL	5.84542e-05	0.000310538
448	3	27614909	28649810	1940	210	LTL	2.40383e-06	0.440459
449	3	28649811	29877022	3556	305	LTL	0.000132103	9.21067e-07
450	3	29877023	31269697	3536	296	LTL	3.09783e-05	0.103272
451	3	31269698	32378805	2593	296	LTL	0.000119419	5.12114e-06
452	3	32378806	33020868	1628	187	LTL	6.33764e-05	0.00130333
453	3	33020869	33991869	1933	177	LTL	6.5219e-05	0.000790402
454	3	33991870	35009559	2211	182	LTL	2.43864e-05	0.103041
455	3	35009560	35913033	1791	175	LTL	1.73422e-05	0.174428
456	3	35913034	36840136	2352	219	LTL	1.76946e-05	0.1953
457	3	36840137	38729767	3312	286	LTL	1.17256e-05	0.303849
459	3	39605997	40897627	2138	189	LTL	6.74491e-05	0.000761502
460	3	40897628	42301657	2946	220	LTL	1.86759e-05	0.18374
461	3	42301658	44141693	3339	295	LTL	0.000132465	6.3463e-07
462	3	44141694	45844191	3263	255	LTL	8.72463e-05	0.000203616
463	3	45844192	47588461	3162	205	LTL	0.000144173	1.20508e-09
464	3	47588462	50387742	2608	171	LTL	0.000170704	1.53831e-13
465	3	50387743	51953968	1770	121	LTL	9.08564e-05	5.8296e-07
466	3	51953969	54074844	3248	280	LTL	7.82741e-05	0.00103404
467	3	54074845	54892586	1823	257	LTL	6.73612e-05	0.00268394
468	3	54892587	55616625	1849	252	LTL	2.25839e-05	0.156105
469	3	55616626	56954878	3119	226	LTL	4.18721e-06	0.409895
470	3	56954879	58557718	3386	217	LTL	3.87053e-05	0.0362619
471	3	58557719	59998583	3191	296	LTL	7.12338e-05	0.00290799
472	3	59998584	60571139	2034	250	LTL	1.18639e-05	0.289752
473	3	60571140	61277587	1858	213	LTL	2.07871e-05	0.155794
474	3	61277588	62609818	2809	331	LTL	6.70056e-05	0.00654654
475	3	62609819	63670803	3067	271	LTL	8.65311e-05	0.000310958
476	3	63670804	64662373	1912	261	LTL	1.78253e-05	0.213295
478	3	65326752	66702084	2904	311	LTL	6.30821e-05	0.00795085
481	3	68319771	69784969	3483	277	LTL	8.3914e-05	0.000488057
482	3	69784970	71223281	2339	265	LTL	0.000111062	7.74092e-06
483	3	71223282	72334704	2570	335	LTL	0.000113178	3.1919e-05
484	3	72334705	73606612	2578	313	LTL	0.000189661	4.55493e-11
485	3	73606613	74383137	1974	233	LTL	9.11527e-06	0.326619
486	3	74383138	75374967	1775	143	LTL	4.85092e-05	0.00409624
488	3	76157471	77507832	3155	257	LTL	7.09862e-05	0.00174377
489	3	77507833	79023360	2830	235	LTL	4.86029e-06	0.399662
490	3	79023361	80385708	2384	168	LTL	1.55857e-05	0.193633
491	3	80385709	81431496	2264	129	LTL	5.72961e-06	0.34668
492	3	81431497	82532742	1790	153	LTL	3.73985e-05	0.0211903
493	3	82532743	83529394	1949	112	LTL	4.77837e-05	0.00199148
494	3	83529395	84698480	2633	125	LTL	2.07324e-07	0.47794
495	3	84698481	85807679	2551	132	LTL	1.16177e-05	0.230107
498	3	87411259	88375763	1990	131	LTL	4.0032e-05	0.0105296
499	3	88375764	89612939	2486	146	LTL	1.91459e-05	0.131869
501	3	94250145	95088587	1727	97	LTL	4.89787e-06	0.346445
503	3	96055533	97351955	1679	143	LTL	2.99479e-05	0.0440569
504	3	97351956	98212868	2172	150	LTL	2.82015e-05	0.0570785
505	3	98212869	99045104	2029	155	LTL	2.51308e-05	0.080866
507	3	100552523	101906989	2732	199	LTL	0.000121755	8.82015e-08
509	3	103450272	104116563	1961	145	LTL	3.08124e-05	0.0409377
510	3	104116564	104878977	2061	145	LTL	1.3828e-05	0.203431
511	3	104878978	106174685	3056	237	LTL	8.60802e-05	0.000159748
512	3	106174686	107736519	2976	275	LTL	3.21496e-05	0.0878756
513	3	107736520	108638900	1899	155	LTL	6.95853e-06	0.33407
518	3	112408514	113657665	2958	232	LTL	8.17758e-05	0.000263457
519	3	113657666	115649909	3321	317	LTL	3.11197e-05	0.109643
520	3	115649910	116498570	1867	176	LTL	4.62718e-05	0.0101311
521	3	116498571	117241644	1869	229	LTL	4.96811e-05	0.0135275
522	3	117241645	118086929	2015	159	LTL	3.06046e-05	0.048466
523	3	118086930	118903053	1814	154	LTL	4.20194e-05	0.0121914
524	3	118903054	119759983	1897	175	LTL	9.15975e-06	0.301995
525	3	119759984	120574477	1891	184	LTL	1.99402e-05	0.148613
526	3	120574478	121362442	1622	90	LTL	1.2869e-05	0.166122
527	3	121362443	122340832	2127	164	LTL	3.04788e-05	0.0514537
528	3	122340833	123518507	2379	248	LTL	2.26655e-05	0.153453
531	3	125475723	125992650	1670	118	LTL	2.5479e-06	0.417359
532	3	125992651	127495173	3618	292	LTL	0.000128853	1.03603e-06
533	3	127495174	129091975	2962	236	LTL	0.000185118	1.16277e-12
535	3	130242361	131373470	1881	165	LTL	5.90003e-06	0.359857
536	3	131373471	132124018	2322	157	LTL	1.10663e-05	0.257787
537	3	132124019	132925967	1791	148	LTL	8.21061e-06	0.305346
538	3	132925968	133718493	1823	233	LTL	0.000125916	1.96873e-07
539	3	133718494	135288394	3274	290	LTL	4.39165e-05	0.0381403
540	3	135288395	137372141	3041	217	LTL	7.52276e-06	0.348154
541	3	137372142	138693846	2012	202	LTL	3.85235e-05	0.0324328
542	3	138693847	139831267	2307	223	LTL	9.15408e-05	4.8731e-05
543	3	139831268	141034637	2455	259	LTL	0.000100566	3.28024e-05
544	3	141034638	141898978	1926	213	LTL	0.000107537	2.40668e-06
545	3	141898979	142976707	1951	201	LTL	5.82237e-05	0.00341184
546	3	142976708	144408821	3156	272	LTL	6.76534e-05	0.0031877
547	3	144408822	145211907	1899	137	LTL	7.53658e-06	0.312401
548	3	145211908	145903838	1986	156	LTL	2.1747e-05	0.111228
549	3	145903839	147358243	3368	234	LTL	3.95559e-05	0.038244
550	3	147358244	148638308	2914	276	LTL	6.54433e-05	0.00428373
551	3	148638309	149998411	3262	297	LTL	0.000119864	4.91865e-06
552	3	149998412	151131307	2230	252	LTL	9.36015e-05	7.69609e-05
553	3	151131308	151904021	1873	162	LTL	5.57286e-05	0.00222098
554	3	151904022	153406718	3135	247	LTL	8.71095e-06	0.337677
555	3	153406719	155046423	3488	231	LTL	2.52025e-05	0.121514
556	3	155046424	155928190	1836	142	LTL	9.47349e-06	0.277059
557	3	155928191	156795410	1865	167	LTL	1.5648e-05	0.192082
558	3	156795411	157633700	1872	152	LTL	8.51433e-05	1.12295e-05
559	3	157633701	158460058	1833	88	LTL	2.39886e-06	0.409018
560	3	158460059	159478751	1779	204	LTL	9.01895e-05	3.39617e-05
561	3	159478752	160584961	2013	163	LTL	0.000177458	1.12535e-14
562	3	160584962	161628883	2470	128	LTL	6.45901e-05	0.000185901
563	3	161628884	162622604	3064	130	LTL	2.607e-05	0.0586464
565	3	163250113	164037360	2056	92	LTL	4.59948e-05	0.00132084
566	3	164037361	165054911	1916	140	LTL	1.79771e-05	0.141211
567	3	165054912	165936511	2189	126	LTL	2.08099e-05	0.0983256
568	3	165936512	167118893	3353	135	LTL	3.00056e-05	0.0398647
569	3	167118894	168972662	3456	274	LTL	0.00022071	5.72551e-15
570	3	168972663	170174578	2292	238	LTL	0.00280127	0
571	3	170174579	171134849	1880	237	LTL	0.000317682	1.11335e-27
572	3	171134850	172004760	1851	233	LTL	7.36695e-05	0.000819272
573	3	172004761	173415591	2944	299	LTL	2.81915e-05	0.125122
574	3	173415592	174684707	2760	249	LTL	2.63039e-05	0.120292
575	3	174684708	175671424	2547	248	LTL	5.50916e-05	0.00941047
576	3	175671425	176931163	3060	243	LTL	8.95732e-05	0.000111177
577	3	176931164	178110322	2418	270	LTL	4.45298e-05	0.0317898
578	3	178110323	179372165	2549	226	LTL	0.000111126	2.10475e-06
579	3	179372166	181424323	3057	262	LTL	6.76524e-05	0.00278453
580	3	181424324	183203155	2895	304	LTL	4.45087e-06	0.417878
581	3	183203156	184524268	3103	325	LTL	0.000146546	1.68861e-07
582	3	184524269	185709996	2113	181	LTL	4.75808e-05	0.00931198
583	3	185709997	186602045	1928	293	LTL	8.4935e-05	0.000564903
584	3	186602046	187939199	3290	345	LTL	0.000109959	5.96258e-05
585	3	187939200	189451805	3346	328	LTL	8.26334e-05	0.00124024
586	3	189451806	190591293	3226	284	LTL	8.04923e-05	0.000841521
587	3	190591294	191229357	1870	144	LTL	4.37131e-06	0.383916
588	3	191229358	192049688	2460	182	LTL	3.73412e-06	0.409029
589	3	192049689	193122090	2446	262	LTL	1.00834e-05	0.320725
590	3	193122091	194217140	2818	323	LTL	3.54345e-05	0.0842162
591	3	194217141	195196789	3303	296	LTL	5.6899e-05	0.0125888
592	3	195196790	195710290	840	166	LTL	6.24041e-05	0.000912738
593	3	195710291	196383152	1688	237	LTL	5.93511e-05	0.0051409
594	3	196383153	197147990	1792	233	LTL	0.000187972	4.86187e-13
595	3	197147991	197962380	1292	160	LTL	0.000190396	2.30969e-16
596	4	10227	812415	1574	138	LTL	2.54792e-05	0.0676786
597	4	812416	1529267	1807	173	LTL	1.89044e-05	0.153683
598	4	1529268	2468935	1980	236	LTL	0.000158953	3.45787e-10
599	4	2468936	3549229	2334	226	LTL	3.72731e-05	0.0443483
601	4	4266179	5051834	2297	271	LTL	5.96633e-05	0.00749465
602	4	5051835	5972709	2987	304	LTL	2.79838e-05	0.128643
603	4	5972710	7135819	3249	370	LTL	0.000175463	6.45294e-09
604	4	7135820	7726034	2485	352	LTL	6.39265e-05	0.0104341
605	4	7726035	8309826	1885	275	LTL	8.53342e-05	0.000392181
606	4	8309827	8882616	1406	195	LTL	4.36124e-05	0.017724
607	4	8882617	9482867	408	21	LTL	2.27904e-05	0.00242149
608	4	9482868	9916156	1416	82	LTL	5.31788e-05	0.000190438
609	4	9916157	10370666	1652	88	LTL	8.66847e-05	1.01287e-07
610	4	10370667	11050119	1780	180	LTL	9.295e-05	8.83102e-06
611	4	11050120	12209028	3235	260	LTL	0.000106167	1.43705e-05
612	4	12209029	13127576	2606	203	LTL	7.30309e-05	0.000471481
613	4	13127577	14395886	3404	288	LTL	5.93986e-05	0.00917145
614	4	14395887	14967147	1758	151	LTL	7.81603e-06	0.314848
615	4	14967148	15910801	2162	197	LTL	6.02687e-05	0.00243684
616	4	15910802	17290236	3353	317	LTL	7.8031e-05	0.00179314
617	4	17290237	18753263	3307	233	LTL	6.98934e-05	0.00134126
618	4	18753264	20086838	3580	193	LTL	8.27243e-05	8.11113e-05
620	4	21416381	22835185	3480	246	LTL	1.94197e-05	0.187647
621	4	22835186	23858350	1897	220	LTL	1.51395e-05	0.229606
622	4	23858351	24764724	1928	257	LTL	6.5741e-05	0.00323948
623	4	24764725	25832018	2712	287	LTL	4.41858e-05	0.0366174
624	4	25832019	27385580	2738	320	LTL	9.80554e-05	0.000173727
625	4	27385581	28177792	2370	188	LTL	1.13385e-05	0.270993
626	4	28177793	28927438	2087	133	LTL	4.72574e-05	0.00389691
627	4	28927439	29758399	2099	162	LTL	3.09274e-05	0.0482388
628	4	29758400	30455555	1957	149	LTL	1.36723e-05	0.20888
629	4	30455556	31395092	2575	185	LTL	5.25797e-05	0.00533122
630	4	31395093	32260117	2233	157	LTL	3.38084e-05	0.0336539
631	4	32260118	32746820	1726	116	LTL	4.40032e-06	0.370668
632	4	32746821	33640822	1735	101	LTL	1.33427e-05	0.170993
634	4	34721846	35411236	1619	154	LTL	3.06872e-05	0.0457197
635	4	35411237	35993838	2172	101	LTL	1.39533e-05	0.161119
637	4	36671802	37880860	3672	270	LTL	7.05443e-05	0.00222832
638	4	37880861	38984838	3083	295	LTL	0.000128666	1.1724e-06
639	4	38984839	39820061	1795	176	LTL	5.92395e-05	0.00183752
640	4	39820062	40590541	1895	250	LTL	0.000118402	1.44103e-06
641	4	40590542	41360937	1978	207	LTL	2.50565e-05	0.110862
642	4	41360938	42189251	1858	165	LTL	4.40888e-05	0.0111999
643	4	42189252	43192424	3043	199	LTL	5.5821e-05	0.00446836
645	4	43962562	45186767	3374	189	LTL	3.45066e-05	0.0429786
646	4	45186768	46358360	2119	179	LTL	3.57065e-05	0.0346988
647	4	46358361	47408265	1749	186	LTL	3.86883e-05	0.0272651
648	4	47408266	49325138	3004	218	LTL	5.86803e-05	0.00424022
649	4	49325139	53879571	1341	116	LTL	1.46038e-05	0.166488
650	4	53879572	54659778	1677	159	LTL	4.33233e-05	0.0112092
651	4	54659779	55681701	1933	243	LTL	0.000132188	9.53706e-08
652	4	55681702	57103100	3609	270	LTL	2.84135e-05	0.112144
653	4	57103101	58011085	2530	239	LTL	0.000103188	1.23772e-05
654	4	58011086	58940256	2395	221	LTL	1.57101e-06	0.457581
655	4	58940257	59692948	2058	145	LTL	5.2392e-05	0.00242528
656	4	59692949	60746709	2782	176	LTL	2.08413e-05	0.133698
657	4	60746710	61971161	3450	181	LTL	3.48997e-05	0.0384401
658	4	61971162	63337954	2642	243	LTL	9.74301e-05	3.4348e-05
659	4	63337955	64117431	2135	152	LTL	3.58266e-05	0.0251673
660	4	64117432	65563100	3477	175	LTL	1.49564e-05	0.207212
661	4	65563101	66597446	2678	180	LTL	2.39172e-06	0.436011
662	4	66597447	67616362	2348	167	LTL	1.64563e-05	0.180883
664	4	68742860	69603368	1511	110	LTL	1.54456e-05	0.148125
665	4	69603369	70516836	2846	89	LTL	1.7288e-05	0.101312
666	4	70516837	71468300	2820	152	LTL	5.2719e-05	0.00273126
667	4	71468301	73258294	2993	215	LTL	7.24925e-05	0.000666942
668	4	73258295	74885900	2936	206	LTL	2.30507e-05	0.1287
669	4	74885901	76497358	3327	246	LTL	7.9563e-05	0.00048148
670	4	76497359	78045637	3680	256	LTL	0.000111721	5.31048e-06
671	4	78045638	78967715	2173	170	LTL	7.45508e-05	0.000149454
672	4	78967716	79880101	1853	160	LTL	3.60991e-05	0.0269801
673	4	79880102	81206182	2649	210	LTL	5.4313e-05	0.00635312
674	4	81206183	82655623	2548	216	LTL	5.59081e-06	0.382186
675	4	82655624	84003062	3079	240	LTL	6.94157e-05	0.00160812
676	4	84003063	85437805	2714	253	LTL	3.63749e-05	0.056987
677	4	85437806	86931670	3075	187	LTL	2.63407e-05	0.0898135
678	4	86931671	88502717	3136	194	LTL	4.09021e-05	0.0234743
679	4	88502718	89244554	1995	181	LTL	9.2884e-05	9.30702e-06
680	4	89244555	90236971	2069	211	LTL	7.05065e-06	0.354518
681	4	90236972	91309863	2314	175	LTL	5.01137e-05	0.00616455
682	4	91309864	92219192	2176	201	LTL	8.6757e-06	0.322249
683	4	92219193	93451599	2143	185	LTL	3.49577e-05	0.0396617
684	4	93451600	94757265	2492	200	LTL	8.56101e-06	0.323855
685	4	94757266	96183801	3000	235	LTL	4.53069e-05	0.0224018
686	4	96183802	97540787	3456	236	LTL	1.1315e-05	0.292788
687	4	97540788	98445515	1853	153	LTL	7.50056e-06	0.322194
688	4	98445516	99532480	2044	110	LTL	2.18486e-06	0.423948
690	4	100333335	101132995	1829	158	LTL	6.42302e-05	0.000552252
691	4	101132996	102544803	3235	225	LTL	2.70317e-05	0.103414
692	4	102544804	104384534	3292	246	LTL	0.000110028	5.08815e-06
694	4	105319196	106479155	2177	183	LTL	5.42067e-05	0.00417717
695	4	106479156	108131206	2985	231	LTL	4.23194e-05	0.0288768
696	4	108131207	109122458	1849	197	LTL	3.65425e-05	0.0377284
697	4	109122459	109978982	1963	202	LTL	2.99558e-05	0.0720606
698	4	109978983	111733579	3424	297	LTL	0.000122623	3.21999e-06
699	4	111733580	112830229	1960	197	LTL	5.32774e-05	0.00592982
700	4	112830230	113916002	1981	186	LTL	4.34162e-05	0.0162526
701	4	113916003	115306149	2961	271	LTL	3.61982e-05	0.0636936
702	4	115306150	116204703	1942	142	LTL	4.30072e-06	0.384712
703	4	116204704	117313636	2382	148	LTL	2.0975e-05	0.1134
704	4	117313637	118395262	2738	183	LTL	6.00662e-06	0.364459
705	4	118395263	119138097	1781	129	LTL	6.68777e-06	0.325521
706	4	119138098	119927262	1608	131	LTL	4.70644e-05	0.00381945
708	4	120563074	121393008	1866	149	LTL	2.32851e-05	0.0921881
710	4	121981244	122655434	2091	187	LTL	5.80277e-05	0.00271664
711	4	122655435	123768693	1973	176	LTL	9.05541e-05	1.15853e-05
712	4	123768694	124534997	1862	143	LTL	4.30183e-05	0.00882634
714	4	125486536	126476842	2506	196	LTL	2.03636e-05	0.151012
715	4	126476843	127279171	1964	191	LTL	4.6554e-05	0.0121105
716	4	127279172	128321876	2332	169	LTL	2.09906e-05	0.127621
719	4	131098951	131873453	1953	157	LTL	2.14827e-05	0.114544
723	4	134109979	135809542	3452	211	LTL	3.3195e-05	0.0575107
724	4	135809543	137400031	3420	224	LTL	2.22834e-05	0.145734
725	4	137400032	138537344	3488	240	LTL	2.58283e-05	0.120285
726	4	138537345	139553760	2381	215	LTL	5.29874e-05	0.00794465
727	4	139553761	141087047	2889	322	LTL	0.000108659	4.48895e-05
728	4	141087048	142807914	3315	280	LTL	2.02703e-05	0.192716
730	4	144401043	146174871	2566	196	LTL	9.61704e-05	9.30688e-06
731	4	146174872	147161042	1909	238	LTL	9.27622e-05	6.10543e-05
732	4	147161043	148462208	2407	179	LTL	1.08369e-05	0.274647
733	4	148462209	149998528	2805	262	LTL	5.64551e-05	0.00949668
734	4	149998529	151014322	1641	173	LTL	4.73632e-05	0.00845045
735	4	151014323	152162098	1747	140	LTL	2.15211e-05	0.102116
736	4	152162099	153520883	2713	222	LTL	5.34901e-05	0.00822035
737	4	153520884	155044409	3534	325	LTL	1.78947e-07	0.486764
738	4	155044410	156520288	3068	275	LTL	8.97683e-05	0.00021877
739	4	156520289	157597309	3334	242	LTL	8.12014e-05	0.000355259
740	4	157597310	159176073	3152	229	LTL	2.13617e-06	0.44788
744	4	162239290	163245541	2806	200	LTL	3.37075e-05	0.0507184
745	4	163245542	163937103	1767	138	LTL	1.87037e-05	0.130833
746	4	163937104	164781847	1741	192	LTL	0.000961514	1.26914e-137
747	4	164781848	165824650	2913	228	LTL	0.000115787	1.00091e-06
748	4	165824651	166702855	2336	220	LTL	6.8105e-05	0.00133458
749	4	166702856	167643768	2263	170	LTL	5.42944e-05	0.00322448
750	4	167643769	168623790	2356	185	LTL	2.52066e-05	0.0977841
751	4	168623791	169555114	2372	190	LTL	2.43211e-05	0.108143
752	4	169555115	170682809	2109	225	LTL	9.26374e-06	0.321384
753	4	170682810	171643019	2564	175	LTL	1.41966e-05	0.218435
754	4	171643020	172555990	2408	136	LTL	4.37242e-05	0.00696654
755	4	172555991	174470206	3164	277	LTL	4.27065e-05	0.0389337
756	4	174470207	175295842	1763	243	LTL	3.91173e-05	0.0424076
757	4	175295843	175959697	1872	188	LTL	2.65811e-05	0.0885041
758	4	175959698	177129678	2492	249	LTL	9.64091e-05	4.70969e-05
759	4	177129679	178314527	3116	277	LTL	8.1931e-05	0.00062721
760	4	178314528	179233905	2107	210	LTL	2.14195e-05	0.147382
761	4	179233906	179932391	1873	178	LTL	1.95276e-06	0.444793
762	4	179932392	180540877	2024	168	LTL	3.37202e-05	0.0382436
763	4	180540878	181122433	1928	193	LTL	1.46877e-05	0.221852
764	4	181122434	182065646	2826	299	LTL	2.73502e-05	0.131952
765	4	182065647	182946258	2885	303	LTL	9.79452e-05	0.000128249
766	4	182946259	183603892	1877	274	LTL	0.000115058	5.38284e-06
767	4	183603893	184338584	1901	257	LTL	4.42095e-05	0.0297748
768	4	184338585	185483262	3304	354	LTL	0.000132244	3.41626e-06
769	4	185483263	186232882	2201	257	LTL	0.000114679	3.3918e-06
770	4	186232883	186881568	1842	272	LTL	4.16599e-05	0.0411992
771	4	186881569	187985393	3141	335	LTL	0.000127196	4.45293e-06
772	4	187985394	189153279	3277	315	LTL	7.14498e-05	0.00355274
773	4	189153280	189899573	3262	256	LTL	5.34742e-05	0.0121165
774	4	189899574	191043880	2231	225	LTL	3.91551e-05	0.0370527
775	5	10043	598320	1602	158	LTL	0.000131761	7.21992e-10
776	5	598321	1206609	1207	202	LTL	0.000524986	1.01844e-60
777	5	1206610	2106885	2953	320	LTL	0.00354678	0
778	5	2106886	2960068	2838	322	LTL	9.70367e-05	0.000204712
779	5	2960069	3677595	2856	278	LTL	5.91106e-05	0.0085427
780	5	3677596	4636542	2114	256	LTL	9.01173e-05	0.000139366
781	5	4636543	5828694	3258	329	LTL	0.000123126	6.93532e-06
782	5	5828695	6936733	3501	303	LTL	3.35074e-05	0.0891893
783	5	6936734	8079415	3034	254	LTL	7.78295e-05	0.000704334
784	5	8079416	9203855	3277	226	LTL	1.99986e-05	0.17134
785	5	9203856	10549029	3245	339	LTL	0.000107876	6.97594e-05
786	5	10549030	11850850	3106	304	LTL	9.42652e-05	0.000211133
787	5	11850851	12867189	1879	124	LTL	7.2855e-05	3.20935e-05
788	5	12867190	13608147	1882	128	LTL	2.67037e-05	0.0534664
789	5	13608148	14910295	2902	289	LTL	0.000146695	4.59689e-08
790	5	14910296	16592319	2854	277	LTL	2.16934e-05	0.176131
791	5	16592320	17803477	2751	324	LTL	9.94715e-05	0.000155875
793	5	18791411	20397013	3268	211	LTL	8.80732e-06	0.323875
794	5	20397014	21211399	1598	126	LTL	8.16515e-05	5.93771e-06
795	5	21211400	22149042	1499	150	LTL	2.02603e-05	0.122372
796	5	22149043	23246745	2302	180	LTL	1.89757e-05	0.157323
798	5	24362662	25722097	2866	237	LTL	7.09842e-05	0.00125195
799	5	25722098	26938178	3395	207	LTL	1.09502e-05	0.286501
800	5	26938179	28315653	2660	231	LTL	4.4125e-05	0.0242593
801	5	28315654	29593755	3175	184	LTL	1.7629e-05	0.176427
802	5	29593756	30416066	2785	159	LTL	3.39458e-05	0.0339064
803	5	30416067	31679464	2973	284	LTL	7.71236e-05	0.00126189
804	5	31679465	32727914	2650	314	LTL	8.60267e-05	0.000689429
805	5	32727915	33971056	2936	246	LTL	4.46972e-05	0.0261123
806	5	33971057	35157146	2748	239	LTL	4.57251e-05	0.0222918
807	5	35157147	36431967	2903	220	LTL	5.3389e-05	0.0081036
808	5	36431968	37925487	2547	239	LTL	6.02407e-05	0.00476905
809	5	37925488	39438985	3079	288	LTL	4.28642e-05	0.0410881
810	5	39438986	40290851	2397	147	LTL	1.05911e-05	0.259645
811	5	40290852	41279590	2286	165	LTL	2.27234e-05	0.107761
812	5	41279591	42856332	2834	158	LTL	2.72818e-05	0.0672204
813	5	42856333	44049878	2316	143	LTL	6.82124e-05	0.000173435
814	5	44049879	45305566	1783	134	LTL	2.45186e-05	0.0720761
815	5	45305567	46388848	1559	61	LTL	1.36961e-05	0.110966
816	5	46388849	50164835	1278	57	LTL	1.02811e-06	0.437034
817	5	50164836	51203265	1813	169	LTL	5.77789e-05	0.00193755
818	5	51203266	52139773	2170	171	LTL	1.06249e-05	0.273889
819	5	52139774	52837225	1884	160	LTL	3.47142e-06	0.4088
820	5	52837226	53747856	2244	217	LTL	6.03853e-05	0.00339006
821	5	53747857	55221398	3672	236	LTL	9.54615e-05	3.82923e-05
822	5	55221399	55968966	1953	265	LTL	4.2997e-05	0.035111
823	5	55968967	56896890	1986	216	LTL	6.55069e-05	0.00174123
824	5	56896891	57895012	2424	191	LTL	3.76922e-05	0.0318081
825	5	57895013	58721458	2178	219	LTL	7.42088e-05	0.000572458
826	5	58721459	59868567	1829	186	LTL	1.24525e-05	0.251882
827	5	59868568	60930753	1771	129	LTL	1.11728e-05	0.235668
828	5	60930754	62180368	2114	201	LTL	5.01418e-05	0.00914016
829	5	62180369	63214089	2469	169	LTL	7.63322e-06	0.327501
830	5	63214090	64438518	1818	179	LTL	1.86041e-05	0.16116
831	5	64438519	65606870	2044	188	LTL	3.55442e-06	0.414025
833	5	67096192	68006993	2046	254	LTL	9.46474e-05	6.93815e-05
834	5	68006994	71468651	3066	249	LTL	0.000128878	2.23492e-07
835	5	71468652	73314061	3503	288	LTL	6.14387e-05	0.00747033
836	5	73314062	74245354	2122	250	LTL	4.1995e-05	0.0345147
838	5	75239303	75959515	1751	232	LTL	8.51961e-05	0.000161085
839	5	75959516	77290255	3149	306	LTL	3.0768e-05	0.108305
840	5	77290256	79005158	3197	270	LTL	8.29113e-05	0.000489319
841	5	79005159	80448225	3438	300	LTL	6.74318e-05	0.00457718
842	5	80448226	81710194	2068	238	LTL	7.11674e-05	0.00124477
843	5	81710195	82720248	2076	237	LTL	3.02268e-06	0.432751
844	5	82720249	84094797	2402	290	LTL	0.000101066	6.41672e-05
845	5	84094798	84697850	1878	125	LTL	1.26948e-06	0.451263
847	5	85311780	86493763	2433	202	LTL	2.95321e-07	0.480896
849	5	87943483	89584466	1949	258	LTL	8.92458e-05	0.000164632
850	5	89584467	90793804	2025	219	LTL	7.01994e-05	0.000990793
851	5	90793805	91956905	1832	176	LTL	4.17686e-05	0.0172712
852	5	91956906	93814604	2204	252	LTL	6.99508e-06	0.367091
853	5	93814605	95117259	2350	254	LTL	3.88846e-05	0.0465096
855	5	96467378	97316601	2366	113	LTL	1.44406e-05	0.166049
856	5	97316602	98567769	2693	197	LTL	4.86419e-05	0.0103056
857	5	98567770	99257995	1561	87	LTL	2.01854e-05	0.0693429
858	5	99257996	100594081	2349	136	LTL	3.55087e-05	0.0208332
859	5	100594082	101575367	2363	131	LTL	4.35253e-05	0.00643615
860	5	101575368	102903985	2478	151	LTL	5.17672e-05	0.00306468
861	5	102903986	103788460	1866	232	LTL	0.000101537	1.29905e-05
863	5	104850491	106389388	3087	235	LTL	3.54007e-05	0.0555038
864	5	106389389	107265911	2027	244	LTL	0.000108079	6.56119e-06
865	5	107265912	108641784	3248	204	LTL	1.94298e-05	0.1662
866	5	108641785	109606905	2385	207	LTL	2.58537e-05	0.10413
867	5	109606906	110819517	2118	157	LTL	3.55448e-05	0.0276976
868	5	110819518	111983115	2790	224	LTL	1.50542e-05	0.232724
869	5	111983116	113121555	3147	186	LTL	4.87622e-06	0.387395
870	5	113121556	113998532	2242	198	LTL	1.02333e-05	0.294268
871	5	113998533	115117631	2586	213	LTL	3.45777e-05	0.0515266
872	5	115117632	116208000	3186	283	LTL	6.08695e-05	0.00751762
874	5	117348498	118605251	3050	243	LTL	6.87505e-05	0.00183525
876	5	119664174	120371857	1824	142	LTL	1.51751e-05	0.180667
877	5	120371858	120960737	1975	157	LTL	8.81584e-06	0.298805
878	5	120960738	122005291	1855	217	LTL	5.09911e-05	0.0102139
880	5	123191942	124109485	1990	249	LTL	2.45844e-05	0.135439
881	5	124109486	125131720	2580	277	LTL	3.68877e-05	0.0622379
882	5	125131721	126054697	2544	214	LTL	2.28957e-05	0.134461
883	5	126054698	126992836	2148	163	LTL	6.47705e-05	0.000584877
884	5	126992837	128067414	1947	156	LTL	4.06308e-06	0.394881
885	5	128067415	128734905	2057	134	LTL	2.46716e-05	0.0709319
886	5	128734906	130573817	2844	169	LTL	1.95854e-05	0.143082
887	5	130573818	132554690	2728	198	LTL	0.000119984	1.19039e-07
888	5	132554691	134556570	3663	343	LTL	9.33147e-05	0.000450558
889	5	134556571	135344943	1995	219	LTL	2.53316e-05	0.11456
890	5	135344944	136949853	3053	248	LTL	5.85936e-05	0.00644672
891	5	136949854	139408116	2975	264	LTL	0.00014106	4.59408e-08
892	5	139408117	141253830	2974	261	LTL	9.83467e-05	4.79831e-05
893	5	141253831	142532956	2908	306	LTL	0.000116652	1.00777e-05
894	5	142532957	143605908	2183	221	LTL	7.69397e-05	0.000407802
895	5	143605909	145319096	3343	216	LTL	4.6308e-05	0.0167762
896	5	145319097	147180171	3604	287	LTL	0.000125427	1.53759e-06
897	5	147180172	148662214	3181	268	LTL	7.51732e-06	0.362539
898	5	148662215	149850203	2534	314	LTL	4.22578e-05	0.0496335
899	5	149850204	150981934	2777	254	LTL	8.096e-05	0.000467598
900	5	150981935	151892617	2004	162	LTL	6.31653e-05	0.000730551
901	5	151892618	152878627	1976	152	LTL	6.57179e-05	0.000361416
902	5	152878628	153734494	2197	162	LTL	4.21302e-05	0.0136193
903	5	153734495	154599750	1852	228	LTL	7.41535e-05	0.000695766
904	5	154599751	155459556	1903	189	LTL	5.94271e-06	0.367721
905	5	155459557	156345451	1883	161	LTL	3.83414e-05	0.021119
906	5	156345452	157191081	2187	180	LTL	3.58376e-05	0.0345712
907	5	157191082	158484775	2807	246	LTL	6.06494e-05	0.00499717
908	5	158484776	159663733	2613	272	LTL	4.97417e-05	0.0201515
909	5	159663734	160519049	2049	230	LTL	7.41547e-05	0.000724074
910	5	160519050	161478177	2091	159	LTL	6.24629e-06	0.350338
911	5	161478178	162386027	1717	197	LTL	1.94073e-05	0.162486
912	5	162386028	163781268	3211	281	LTL	2.60634e-05	0.13586
913	5	163781269	165289211	3183	283	LTL	4.46933e-05	0.0342075
914	5	165289212	166863413	2935	322	LTL	5.726e-05	0.0150499
915	5	166863414	168342743	2976	344	LTL	0.000112387	4.25587e-05
916	5	168342744	169506966	3088	296	LTL	0.000110947	1.8089e-05
917	5	169506967	170898340	3133	317	LTL	2.68772e-05	0.142558
918	5	170898341	172285682	3219	353	LTL	0.000114297	3.94611e-05
919	5	172285683	173606995	3236	320	LTL	0.000129912	2.00374e-06
920	5	173606996	174662885	2898	329	LTL	0.000104312	9.17462e-05
921	5	174662886	176180301	2641	317	LTL	5.70022e-05	0.014821
922	5	176180302	177659902	2345	254	LTL	0.000117755	1.84639e-06
923	5	177659903	178595252	3004	288	LTL	5.13065e-05	0.0198204
924	5	178595253	179794710	3026	339	LTL	2.81653e-05	0.139515
925	5	179794711	180902886	2193	249	LTL	7.93713e-05	0.000523907
926	6	63979	1380679	3270	344	LTL	0.000231501	5.41737e-14
927	6	1380680	2746531	3315	336	LTL	4.80068e-05	0.0357405
928	6	2746532	3964072	3187	331	LTL	5.75121e-05	0.0157414
929	6	3964073	4657086	1961	197	LTL	1.41603e-05	0.231763
931	6	5378214	6621937	3401	347	LTL	9.13642e-05	0.000598146
932	6	6621938	7808323	3313	337	LTL	9.11162e-05	0.00053335
933	6	7808324	9020710	3206	243	LTL	6.64239e-05	0.00243788
934	6	9020711	10416550	3267	280	LTL	0.000117164	4.61258e-06
935	6	10416551	11790671	3295	319	LTL	0.000141845	2.98608e-07
936	6	11790672	13352326	3489	304	LTL	8.57938e-05	0.000607602
937	6	13352327	15069421	3279	327	LTL	3.89929e-05	0.0668911
938	6	15069422	16566882	3559	303	LTL	9.08108e-05	0.000321816
939	6	16566883	17391994	1848	250	LTL	7.63861e-05	0.000789122
940	6	17391995	18208676	1915	177	LTL	4.55549e-06	0.391131
942	6	18775023	19449152	1840	118	LTL	6.84202e-06	0.314918
943	6	19449153	20418020	2340	288	LTL	5.00143e-05	0.0222714
944	6	20418021	21295864	2107	204	LTL	3.53099e-05	0.0450275
945	6	21295865	22199713	1883	272	LTL	6.16108e-05	0.00617384
946	6	22199714	23192337	2695	223	LTL	3.76816e-05	0.0418029
947	6	23192338	23939306	2125	241	LTL	6.18948e-05	0.00404902
948	6	23939307	24950379	2819	255	LTL	0.000210729	1.352e-14
949	6	24950380	25684629	2286	200	LTL	0.000243934	1.11481e-20
950	6	25684630	26396200	1782	121	LTL	0.000135267	8.50315e-12
951	6	26396201	27261035	1351	86	LTL	0.000105678	4.43024e-10
952	6	27261036	28666364	2711	116	LTL	0.000158917	5.20899e-15
953	6	28666365	29529755	2129	77	LTL	0.00021342	1.176e-26
954	6	29529756	29833843	2341	53	LTL	0.000195047	3.85283e-27
955	6	29833844	30070717	1628	39	LTL	0.000194048	1.28254e-29
956	6	30070718	30715006	2206	87	LTL	0.000245639	1.43957e-30
957	6	30715007	31106493	2083	102	LTL	0.000292915	2.91688e-36
958	6	31106494	31250556	1555	37	LTL	0.000240695	7.70382e-39
959	6	31250557	31320268	1074	24	LTL	0.000227157	6.33728e-40
960	6	31320269	31427209	1403	39	LTL	0.000221162	1.18088e-34
961	6	31427210	32208901	2102	157	LTL	0.000428966	4.76591e-51
962	6	32208902	32454577	1831	45	LTL	0.000179017	9.9823e-26
963	6	32454578	32539567	2	2	LTL	2.04875e-06	0.131531
964	6	32539568	32586784	304	36	LTL	0.000253986	1.18491e-41
965	6	32586785	32629239	361	85	LTL	0.000792739	1.20651e-132
966	6	32629240	32682213	612	26	LTL	0.000149078	3.60329e-24
967	6	32682214	32897998	1577	62	LTL	0.000263677	1.26821e-37
968	6	32897999	33194975	1885	105	LTL	0.000152456	6.78503e-15
969	6	33194976	33864262	1825	184	LTL	8.00514e-05	9.45708e-05
970	6	33864263	34979270	2359	226	LTL	5.13137e-05	0.0109822
971	6	34979271	36346353	2525	229	LTL	5.66933e-05	0.00626114
972	6	36346354	37570051	2909	291	LTL	0.000126876	1.37969e-06
973	6	37570052	38688720	2484	247	LTL	3.42954e-05	0.0652531
974	6	38688721	39785907	2982	258	LTL	4.78036e-06	0.405449
975	6	39785908	40778401	2691	239	LTL	2.6315e-05	0.115709
976	6	40778402	42103738	2934	315	LTL	0.000108071	4.19589e-05
977	6	42103739	43770626	2976	279	LTL	8.91307e-05	0.000257541
978	6	43770627	44596897	1978	306	LTL	8.20267e-05	0.000980376
980	6	45408422	46430701	2038	238	LTL	7.36674e-05	0.000900907
981	6	46430702	47313443	1942	219	LTL	4.23267e-05	0.0259725
982	6	47313444	48393981	2441	182	LTL	7.35844e-05	0.000251269
984	6	49528165	50940767	3034	176	LTL	4.44803e-05	0.0125737
986	6	51826424	52598879	1939	219	LTL	8.34135e-05	0.00015155
987	6	52598880	53425492	1906	205	LTL	4.22032e-05	0.022969
988	6	53425493	54452767	2271	192	LTL	4.85461e-05	0.00972923
989	6	54452768	55469137	3213	159	LTL	3.00696e-05	0.0512239
990	6	55469138	56200985	2083	138	LTL	8.11862e-05	1.23887e-05
991	6	56200986	57316157	1639	165	LTL	4.24091e-05	0.0137629
992	6	57316158	58141889	632	13	LTL	3.92938e-06	0.201821
993	6	58141890	61883560	1042	33	LTL	2.2969e-05	0.00736321
994	6	61883561	62693128	1129	33	LTL	1.8146e-05	0.0224478
995	6	62693129	64010286	2972	121	LTL	1.65103e-05	0.143926
999	6	67036788	67559694	1795	132	LTL	4.00296e-05	0.0107398
1000	6	67559695	68547494	3340	143	LTL	4.28907e-06	0.385357
1001	6	68547495	69294227	2446	159	LTL	3.99982e-05	0.0168854
1002	6	69294228	70363348	2494	153	LTL	6.59898e-05	0.000356725
1003	6	70363349	71610787	2696	232	LTL	1.0248e-05	0.307985
1006	6	73170169	74401506	2724	228	LTL	9.09383e-05	6.15571e-05
1008	6	75461314	77274030	2879	216	LTL	5.8995e-05	0.0039578
1009	6	77274031	78168731	2190	159	LTL	1.48825e-05	0.197637
1012	6	79859904	80693927	2007	192	LTL	1.56995e-05	0.206934
1013	6	80693928	81567706	2220	109	LTL	2.98471e-05	0.0278801
1014	6	81567707	82388204	2199	105	LTL	5.09786e-07	0.467617
1015	6	82388205	83571953	2482	205	LTL	5.38367e-05	0.0062526
1016	6	83571954	85038134	2208	204	LTL	3.04777e-05	0.0697424
1019	6	86818670	87516322	1800	135	LTL	1.35214e-05	0.200388
1020	6	87516323	88499745	2059	125	LTL	4.92857e-05	0.0023081
1021	6	88499746	89974267	3311	285	LTL	2.02225e-05	0.195253
1023	6	91097025	92015279	2102	218	LTL	9.10342e-05	4.56293e-05
1024	6	92015280	92953798	1969	189	LTL	2.02685e-05	0.147955
1025	6	92953799	93696825	1889	158	LTL	2.26472e-06	0.434568
1026	6	93696826	95176337	3311	245	LTL	2.47563e-05	0.132047
1027	6	95176338	96480153	2507	173	LTL	3.19667e-05	0.0480336
1028	6	96480154	98173003	3568	218	LTL	5.84354e-05	0.00436739
1029	6	98173004	99678876	2486	230	LTL	6.2659e-05	0.00314754
1030	6	99678877	100878645	2583	224	LTL	6.96494e-05	0.00117415
1031	6	100878646	101793542	1904	99	LTL	1.33921e-05	0.167952
1032	6	101793543	102637706	1823	190	LTL	5.4987e-05	0.00427033
1033	6	102637707	103612625	2021	141	LTL	5.40753e-05	0.00169232
1034	6	103612626	104209796	1884	98	LTL	2.0891e-05	0.0735611
1035	6	104209797	104951344	1855	151	LTL	7.06432e-06	0.329926
1036	6	104951345	106053915	1894	205	LTL	5.55404e-05	0.00508838
1037	6	106053916	107309327	3213	292	LTL	5.86998e-05	0.0102084
1038	6	107309328	109043244	3023	284	LTL	0.000108959	1.79325e-05
1039	6	109043245	110647842	3152	210	LTL	0.000139696	4.18981e-09
1040	6	110647843	111363443	1861	155	LTL	9.24363e-06	0.289584
1041	6	111363444	112342873	1861	175	LTL	2.32926e-05	0.10869
1042	6	112342874	113705003	2427	236	LTL	7.37944e-06	0.3564
1043	6	113705004	115062811	2461	214	LTL	3.04273e-05	0.0744417
1044	6	115062812	116132147	2441	128	LTL	3.97429e-07	0.47346
1045	6	116132148	117674076	3175	210	LTL	8.64563e-05	7.4352e-05
1046	6	117674077	118529071	1842	165	LTL	2.39481e-05	0.0967179
1047	6	118529072	119451294	2055	132	LTL	2.54121e-05	0.0643112
1048	6	119451295	120339244	2375	126	LTL	1.62197e-05	0.152386
1049	6	120339245	121087444	1900	110	LTL	3.16986e-06	0.398443
1050	6	121087445	121908063	2121	119	LTL	7.1952e-06	0.307796
1051	6	121908064	122929290	2167	129	LTL	8.54572e-06	0.286365
1052	6	122929291	123854857	2128	212	LTL	4.23756e-05	0.0241933
1053	6	123854858	125365054	3196	323	LTL	0.000116438	1.56471e-05
1054	6	125365055	127545459	2981	271	LTL	0.00013517	1.73527e-07
1055	6	127545460	128763380	1983	194	LTL	3.87327e-05	0.0294387
1056	6	128763381	129850178	2268	207	LTL	8.10037e-06	0.33461
1057	6	129850179	130550137	1863	237	LTL	0.000100554	1.77427e-05
1058	6	130550138	131457164	2527	160	LTL	6.48903e-05	0.000526947
1059	6	131457165	132890694	2755	271	LTL	4.46445e-05	0.031692
1060	6	132890695	134313643	3127	259	LTL	8.51448e-05	0.000295064
1061	6	134313644	135544083	2559	292	LTL	0.00013457	4.06721e-07
1062	6	135544084	137553212	2753	298	LTL	0.000148979	4.35282e-08
1063	6	137553213	138825721	3127	290	LTL	5.70622e-05	0.0117508
1064	6	138825722	139716713	2100	230	LTL	8.37659e-06	0.337827
1065	6	139716714	141449453	2952	236	LTL	1.21569e-05	0.279976
1066	6	141449454	143083347	2801	209	LTL	8.85435e-06	0.322305
1067	6	143083348	144791455	3138	317	LTL	7.82995e-05	0.00174076
1068	6	144791456	145778282	2153	167	LTL	3.27539e-05	0.041896
1069	6	145778283	147015882	2013	152	LTL	2.34697e-05	0.0925735
1070	6	147015883	148184844	2320	250	LTL	3.4037e-05	0.0677058
1071	6	148184845	149278798	3167	309	LTL	1.48646e-05	0.268429
1072	6	149278799	150635315	3197	263	LTL	5.06139e-05	0.0171859
1073	6	150635316	151629954	3160	304	LTL	0.000155201	1.84377e-08
1074	6	151629955	152376499	1862	210	LTL	8.49885e-05	9.35384e-05
1075	6	152376500	153082361	1914	216	LTL	8.90258e-05	5.90696e-05
1076	6	153082362	153791461	1870	178	LTL	2.99489e-05	0.0609759
1077	6	153791462	154462010	1837	127	LTL	2.96255e-05	0.0376351
1078	6	154462011	155523957	2732	315	LTL	0.000167173	3.39626e-09
1079	6	155523958	156762740	3129	297	LTL	8.60159e-05	0.000528163
1080	6	156762741	158220143	2746	303	LTL	0.000172798	7.14344e-10
1081	6	158220144	158952060	1964	167	LTL	3.25592e-05	0.042753
1082	6	158952061	159604052	1937	182	LTL	6.00617e-05	0.00186203
1083	6	159604053	160583918	2351	224	LTL	3.05926e-05	0.0776964
1084	6	160583919	161371014	1872	157	LTL	2.92802e-05	0.0545234
1085	6	161371015	162254229	2325	282	LTL	3.14657e-05	0.0948802
1086	6	162254230	163336361	2998	239	LTL	6.82635e-05	0.0018261
1087	6	163336362	164687462	3620	323	LTL	4.16416e-05	0.0542841
1088	6	164687463	165835953	3345	244	LTL	4.28657e-05	0.0304781
1089	6	165835954	166853325	2983	294	LTL	0.000192964	8.60083e-12
1090	6	166853326	167714865	2559	258	LTL	3.61011e-05	0.0599268
1091	6	167714866	168707338	2733	288	LTL	5.61136e-06	0.397073
1092	6	168707339	169667886	3359	258	LTL	2.77324e-05	0.112522
1093	6	169667887	171053405	3137	234	LTL	9.89461e-05	2.09384e-05
1094	7	15064	617319	855	153	LTL	0.000101098	4.81588e-07
1095	7	617320	1366972	2114	223	LTL	1.39718e-05	0.247571
1096	7	1366973	2473749	2852	269	LTL	7.69636e-05	0.00101763
1097	7	2473750	3100211	1842	286	LTL	3.19723e-05	0.0929976
1098	7	3100212	4139431	3102	264	LTL	1.69453e-05	0.225467
1100	7	4938443	6020653	3015	313	LTL	0.000106872	4.73773e-05
1103	7	7167611	7926500	2300	253	LTL	2.06161e-05	0.177335
1104	7	7926501	8718351	2354	276	LTL	7.63523e-05	0.00122514
1106	7	9225107	9900801	2307	203	LTL	2.27231e-05	0.130266
1107	7	9900802	10481677	1893	174	LTL	2.1283e-05	0.127768
1108	7	10481678	11232447	2101	161	LTL	5.92635e-05	0.00129
1109	7	11232448	11855413	1984	241	LTL	0.000101252	1.78961e-05
1110	7	11855414	12694915	3121	197	LTL	1.40024e-05	0.234096
1111	7	12694916	13213541	1696	170	LTL	1.95314e-05	0.144364
1112	7	13213542	13676747	1627	169	LTL	1.92162e-06	0.444027
1113	7	13676748	15013694	3367	335	LTL	3.8182e-05	0.0730615
1114	7	15013695	15877564	2129	237	LTL	2.65268e-05	0.11304
1115	7	15877565	16739013	2202	223	LTL	6.84713e-05	0.0013451
1116	7	16739014	17596578	2219	285	LTL	3.05345e-05	0.102349
1118	7	19131027	20122179	3011	238	LTL	3.06246e-05	0.0833396
1119	7	20122180	21390644	3237	311	LTL	5.15718e-05	0.0229053
1120	7	21390645	22165060	2402	299	LTL	8.73131e-05	0.000465155
1121	7	22165061	23106680	2392	221	LTL	5.73668e-05	0.00518484
1122	7	23106681	24151099	2193	189	LTL	0.000210347	3.05636e-17
1123	7	24151100	24894119	2124	191	LTL	6.19286e-06	0.363644
1124	7	24894120	25671575	2135	260	LTL	5.23167e-05	0.0141542
1125	7	25671576	27351286	3460	275	LTL	0.000135376	1.94559e-07
1126	7	27351287	28890886	3458	316	LTL	6.1363e-05	0.0098169
1127	7	28890887	30175113	3405	300	LTL	9.68739e-05	0.000139341
1128	7	30175114	31730554	3296	315	LTL	2.90077e-05	0.124535
1129	7	31730555	32460228	2116	213	LTL	8.73179e-05	7.08182e-05
1130	7	32460229	33159277	1637	97	LTL	3.71854e-05	0.00725779
1131	7	33159278	34114532	1884	197	LTL	6.78675e-05	0.000861459
1133	7	35354136	36507690	2847	258	LTL	3.77547e-05	0.0523768
1134	7	36507691	37981936	3601	315	LTL	7.80751e-05	0.00173937
1135	7	37981937	38966483	3012	234	LTL	8.26254e-05	0.000244387
1136	7	38966484	40261240	2427	206	LTL	5.5446e-05	0.00522689
1137	7	40261241	41415925	1976	227	LTL	9.69901e-06	0.314979
1138	7	41415926	42494806	2328	256	LTL	7.87168e-05	0.000651353
1139	7	42494807	43448815	2226	207	LTL	3.92369e-05	0.0316175
1140	7	43448816	44989571	2932	255	LTL	3.5585e-05	0.0614473
1141	7	44989572	46247335	3322	249	LTL	9.64298e-05	4.69509e-05
1142	7	46247336	47253454	2863	234	LTL	2.08305e-05	0.166053
1143	7	47253455	48363585	2686	279	LTL	0.000136489	1.86148e-07
1145	7	48984626	49632426	1907	147	LTL	1.82362e-05	0.143457
1146	7	49632427	50894508	3030	232	LTL	0.000179852	2.86559e-12
1147	7	50894509	51951647	2341	237	LTL	3.20082e-05	0.0743171
1148	7	51951648	52635123	2307	137	LTL	3.53044e-05	0.0217019
1150	7	53176524	54086987	2917	156	LTL	6.2772e-05	0.000656993
1151	7	54086988	54550500	1770	80	LTL	1.34865e-05	0.142886
1152	7	54550501	55161394	1631	142	LTL	1.40121e-05	0.198235
1153	7	55161395	56303513	3065	213	LTL	3.08836e-05	0.0712045
1159	7	65294278	66453993	2141	47	LTL	1.95549e-05	0.0312107
1161	7	66914876	67474722	1889	157	LTL	1.0289e-05	0.271577
1162	7	67474723	68569224	3613	272	LTL	1.67471e-05	0.231192
1163	7	68569225	70144614	2702	229	LTL	3.73596e-05	0.0449564
1164	7	70144615	71215741	3047	265	LTL	8.31215e-05	0.000434065
1166	7	73128831	75243899	1629	242	LTL	0.000121867	5.89064e-07
1167	7	75243900	76451928	2208	207	LTL	2.57076e-05	0.10534
1168	7	76451929	77663964	2251	206	LTL	1.55554e-05	0.216698
1169	7	77663965	78685009	3193	278	LTL	0.00011511	5.99654e-06
1170	7	78685010	80055721	2818	213	LTL	6.9286e-05	0.000994069
1171	7	80055722	81533566	3067	294	LTL	0.000146586	5.67421e-08
1172	7	81533567	82759283	2781	258	LTL	0.000125331	5.88068e-07
1173	7	82759284	83953009	2943	225	LTL	2.91359e-05	0.0878058
1175	7	85356716	86446538	2370	133	LTL	1.01438e-05	0.257912
1176	7	86446539	87836641	2285	199	LTL	5.2247e-05	0.00692566
1177	7	87836642	89330087	3322	224	LTL	3.43591e-05	0.0566009
1178	7	89330088	90660831	3295	166	LTL	3.22264e-05	0.0438263
1179	7	90660832	92530165	2435	258	LTL	7.52422e-05	0.00104988
1180	7	92530166	93691725	2219	241	LTL	7.11843e-05	0.00130899
1181	7	93691726	95174847	2260	234	LTL	8.79229e-05	0.000113439
1182	7	95174848	96564981	2737	232	LTL	9.17046e-05	6.10534e-05
1183	7	96564982	97420207	1702	206	LTL	5.55479e-05	0.00516249
1185	7	98173565	99465540	2238	197	LTL	8.09103e-05	0.000122156
1186	7	99465541	100849307	1999	222	LTL	0.000154346	3.93861e-10
1187	7	100849308	101950748	2989	246	LTL	6.269e-05	0.00395788
1188	7	101950749	103191322	1646	135	LTL	3.60409e-05	0.0191741
1189	7	103191323	104109231	2629	217	LTL	3.97029e-05	0.0329683
1190	7	104109232	105312563	2144	230	LTL	6.01918e-05	0.00422804
1191	7	105312564	106399739	2604	309	LTL	0.000111646	2.23091e-05
1192	7	106399740	107658603	2258	250	LTL	3.23218e-05	0.0774796
1193	7	107658604	109095558	3140	230	LTL	6.21909e-05	0.00333066
1194	7	109095559	110479479	2970	255	LTL	4.30085e-05	0.0326871
1195	7	110479480	111795299	1934	231	LTL	3.98473e-05	0.0364051
1196	7	111795300	113339386	2831	228	LTL	1.28605e-06	0.463529
1197	7	113339387	115321301	2862	247	LTL	0.000122948	5.9017e-07
1198	7	115321302	116835336	2578	239	LTL	5.26139e-05	0.0110718
1199	7	116835337	118342090	2601	189	LTL	7.93616e-05	0.000123391
1200	7	118342091	119568236	1722	92	LTL	4.63234e-06	0.349669
1201	7	119568237	121042050	2287	171	LTL	4.60621e-05	0.00962805
1202	7	121042051	121946052	1894	170	LTL	5.00588e-05	0.00568858
1203	7	121946053	123859746	3547	244	LTL	0.000210427	6.04903e-15
1204	7	123859747	125389586	3433	190	LTL	0.000907227	3.61078e-128
1205	7	125389587	126640872	3122	162	LTL	0.00010794	1.9403e-07
1206	7	126640873	127903738	2279	197	LTL	9.22719e-05	1.89338e-05
1207	7	127903739	128779173	2092	199	LTL	0.000212214	5.62669e-17
1208	7	128779174	130418704	3205	278	LTL	0.000111536	1.03929e-05
1209	7	130418705	131856481	3163	333	LTL	3.51008e-05	0.0892109
1210	7	131856482	133807216	3200	277	LTL	6.39813e-05	0.00507792
1211	7	133807217	134943221	2616	203	LTL	1.34971e-05	0.244786
1212	7	134943222	136113467	2816	266	LTL	3.50962e-05	0.0676527
1213	7	136113468	137657459	2738	266	LTL	3.41847e-05	0.0725667
1214	7	137657460	138755107	2674	319	LTL	3.27983e-05	0.0989791
1215	7	138755108	140217630	2935	311	LTL	0.000110006	2.94159e-05
1216	7	140217631	142098979	2852	254	LTL	5.47993e-05	0.0103578
1217	7	142098980	144324464	2891	239	LTL	6.21345e-05	0.00382776
1218	7	144324465	145415775	2643	215	LTL	6.61806e-05	0.00156532
1220	7	146574328	147352171	2220	185	LTL	2.17935e-05	0.129276
1221	7	147352172	148622913	3396	305	LTL	0.000141958	1.85048e-07
1222	7	148622914	149842999	2353	254	LTL	8.30093e-05	0.000355648
1223	7	149843000	150897818	2460	236	LTL	0.000107584	5.47997e-06
1224	7	150897819	152253294	2566	333	LTL	0.000102117	0.000130857
1225	7	152253295	153241228	2962	292	LTL	0.00016805	1.05317e-09
1226	7	153241229	154407487	2543	296	LTL	5.85446e-05	0.010753
1227	7	154407488	155280610	2873	321	LTL	7.20933e-05	0.00355075
1228	7	155280611	156344386	3048	346	LTL	8.57399e-05	0.00110953
1229	7	156344387	157199331	2440	225	LTL	3.34188e-05	0.0617524
1230	7	157199332	158031247	2490	291	LTL	2.90669e-05	0.115311
1231	7	158031248	159128566	2657	224	LTL	0.000301652	1.88035e-26
1232	8	11740	660414	1752	222	LTL	0.000152254	6.13347e-10
1233	8	660415	1161824	1572	213	LTL	3.14302e-05	0.0679609
1234	8	1161825	1628039	1710	235	LTL	7.41024e-05	0.000803909
1235	8	1628040	2070902	1599	300	LTL	6.19583e-05	0.00799383
1237	8	2396123	2970491	2184	273	LTL	0.000158046	2.89541e-09
1238	8	2970492	3386667	2272	249	LTL	2.35131e-05	0.145546
1239	8	3386668	3787248	2414	266	LTL	0.000121484	1.4879e-06
1240	8	3787249	4273083	2638	302	LTL	5.55342e-05	0.0150425
1241	8	4273084	4893120	2774	320	LTL	3.84687e-05	0.0674303
1242	8	4893121	5566269	3135	275	LTL	1.56259e-05	0.246713
1243	8	5566270	6019163	2322	214	LTL	4.30162e-05	0.0231147
1244	8	6019164	6663427	2794	305	LTL	2.96424e-05	0.116133
1245	8	6663428	8064600	1169	223	LTL	0.000132435	3.61702e-08
1246	8	8064601	8589770	1642	186	LTL	6.65611e-05	0.000807155
1247	8	8589771	9167795	1850	225	LTL	6.34073e-05	0.00265382
1248	8	9167796	9835863	1868	175	LTL	2.01157e-05	0.140996
1250	8	10478852	11466761	2700	279	LTL	8.31124e-05	0.000559548
1251	8	11466762	12296849	1455	202	LTL	5.03439e-05	0.00905036
1252	8	12296850	12947935	1407	170	LTL	5.07958e-05	0.00516362
1253	8	12947936	13395051	1711	157	LTL	1.95522e-05	0.135241
1254	8	13395052	13948095	3040	220	LTL	5.29496e-06	0.388542
1255	8	13948096	14389305	1764	154	LTL	4.27635e-05	0.0110902
1256	8	14389306	14872767	1822	171	LTL	3.4634e-05	0.0358101
1258	8	15359693	15999328	2253	219	LTL	4.60335e-05	0.0178227
1259	8	15999329	16988030	2749	265	LTL	3.26448e-05	0.0811405
1260	8	16988031	17492672	1768	253	LTL	6.62347e-05	0.00289179
1261	8	17492673	17947004	1804	164	LTL	1.78163e-05	0.161002
1262	8	17947005	18668609	2765	258	LTL	6.76322e-05	0.00263768
1263	8	18668610	19488888	2594	290	LTL	7.30979e-05	0.00218878
1264	8	19488889	20135628	1994	245	LTL	5.61303e-05	0.00813676
1265	8	20135629	20812107	1880	204	LTL	1.72525e-06	0.452841
1266	8	20812108	21650453	2319	279	LTL	8.17197e-05	0.000666291
1267	8	21650454	22895018	2628	317	LTL	0.000339925	4.50385e-26
1268	8	22895019	23788494	2672	269	LTL	0.000138657	8.68508e-08
1269	8	23788495	24863243	2176	201	LTL	7.70091e-05	0.000248916
1270	8	24863244	25859277	2271	252	LTL	4.56944e-06	0.407976
1271	8	25859278	26679135	2637	237	LTL	6.64791e-05	0.00220402
1273	8	27406512	28344176	2350	248	LTL	0.000102267	1.87109e-05
1274	8	28344177	29744540	2525	292	LTL	8.85861e-05	0.000351496
1275	8	29744541	31134786	2619	234	LTL	8.67859e-05	0.000134084
1276	8	31134787	32454962	3406	228	LTL	3.89663e-05	0.0385842
1278	8	33982538	34792220	1896	103	LTL	3.1598e-05	0.0195815
1279	8	34792221	36641174	2001	209	LTL	5.71633e-05	0.00443975
1280	8	36641175	38803980	3165	340	LTL	4.55432e-05	0.0440385
1281	8	38803981	40179577	2700	222	LTL	2.47982e-05	0.120725
1282	8	40179578	40974254	2360	196	LTL	6.96295e-05	0.000654391
1283	8	40974255	41725002	1969	211	LTL	4.35191e-05	0.0213056
1284	8	41725003	43825633	2983	182	LTL	7.71214e-05	0.000143099
1285	8	43825634	49044813	1425	90	LTL	0.000106073	6.61062e-10
1286	8	49044814	50288660	2222	167	LTL	0.000114576	6.43124e-08
1287	8	50288661	51461455	2316	108	LTL	4.1335e-05	0.00507909
1289	8	52326237	53108910	1924	147	LTL	5.1472e-05	0.00291682
1291	8	54119374	55275354	2381	190	LTL	6.37706e-05	0.00131599
1292	8	55275355	56346878	2198	204	LTL	0.000131558	1.59661e-08
1293	8	56346879	57436722	2467	203	LTL	0.000245055	1.1902e-20
1294	8	57436723	58675117	3300	228	LTL	6.56317e-05	0.00211309
1295	8	58675118	59555977	2138	202	LTL	1.76554e-05	0.186669
1296	8	59555978	60476248	1715	213	LTL	3.22596e-05	0.0632667
1298	8	61324890	62330900	1925	224	LTL	6.90333e-05	0.00127312
1300	8	63253463	64215358	2365	151	LTL	6.31269e-05	0.000535523
1301	8	64215359	66018204	2764	224	LTL	8.27076e-05	0.000190709
1302	8	66018205	66960438	1989	160	LTL	7.74941e-05	6.38841e-05
1303	8	66960439	68683823	2479	229	LTL	6.28911e-05	0.00301311
1304	8	68683824	70004665	3075	289	LTL	1.1998e-05	0.300895
1305	8	70004666	70872088	1838	243	LTL	7.32739e-05	0.00103853
1306	8	70872089	72013184	2020	137	LTL	4.09131e-05	0.0104756
1307	8	72013185	72917489	2124	266	LTL	4.89736e-05	0.0206091
1308	8	72917490	73838027	2278	213	LTL	0.000147862	8.997e-10
1309	8	73838028	75011699	2495	255	LTL	0.000451768	2.42054e-44
1310	8	75011700	76295483	2901	234	LTL	4.52785e-05	0.0222615
1312	8	77377990	78633659	2680	183	LTL	6.76569e-05	0.000638595
1313	8	78633660	79756169	2558	139	LTL	3.91279e-05	0.0137648
1314	8	79756170	81340231	3361	271	LTL	7.78118e-05	0.000947082
1315	8	81340232	82878769	2908	261	LTL	8.67495e-05	0.000247373
1316	8	82878770	83730337	2130	149	LTL	2.86432e-05	0.0539862
1317	8	83730338	85116734	3491	176	LTL	1.50698e-05	0.2062
1318	8	85116735	86251870	1915	126	LTL	4.26893e-05	0.0064955
1319	8	86251871	87563145	1764	143	LTL	5.93247e-06	0.349488
1320	8	87563146	89081177	2994	216	LTL	0.000107516	2.71234e-06
1321	8	89081178	90364149	2887	178	LTL	5.95665e-05	0.0018325
1322	8	90364150	91457962	1962	175	LTL	5.69034e-06	0.367816
1324	8	92876621	94999066	3321	299	LTL	0.000100629	8.25948e-05
1325	8	94999067	96175630	2889	215	LTL	0.000103289	5.4538e-06
1326	8	96175631	96900513	2000	253	LTL	7.91597e-05	0.000581534
1327	8	96900514	98132519	2107	236	LTL	4.29727e-05	0.0282944
1328	8	98132520	99388944	2775	271	LTL	0.000139573	7.99043e-08
1330	8	101448440	102548680	2223	304	LTL	9.49271e-05	0.000193872
1331	8	102548681	103716053	2758	261	LTL	0.000117827	2.30583e-06
1332	8	103716054	104467845	1897	208	LTL	6.86635e-05	0.000976755
1333	8	104467846	105370130	2224	92	LTL	1.85142e-05	0.090775
1334	8	105370131	106500950	2212	221	LTL	9.80047e-05	1.62819e-05
1335	8	106500951	107787163	2546	211	LTL	3.44811e-05	0.0512408
1336	8	107787164	108647463	2015	169	LTL	2.33085e-05	0.104869
1337	8	108647464	109920827	2692	192	LTL	1.96255e-05	0.157032
1338	8	109920828	111207349	2389	193	LTL	3.71067e-05	0.0344022
1339	8	111207350	112601513	2006	140	LTL	4.31488e-05	0.00818444
1340	8	112601514	113650853	1970	119	LTL	2.58617e-05	0.052973
1341	8	113650854	114781574	2271	101	LTL	3.71349e-06	0.379824
1342	8	114781575	115334858	1504	118	LTL	6.31922e-06	0.326708
1343	8	115334859	116094203	1968	98	LTL	2.94319e-05	0.0240759
1344	8	116094204	118300068	3273	305	LTL	0.000112733	1.73831e-05
1345	8	118300069	119423298	2190	244	LTL	8.59296e-05	0.000191992
1346	8	119423299	120216587	1982	184	LTL	4.4396e-05	0.0141642
1347	8	120216588	121554390	2858	205	LTL	3.90638e-05	0.0315881
1348	8	121554391	122622804	2500	240	LTL	3.76368e-05	0.0472942
1349	8	122622805	124001019	2580	285	LTL	9.44174e-05	0.000143395
1350	8	124001020	125453322	3118	298	LTL	4.95718e-06	0.409053
1351	8	125453323	126766827	3036	298	LTL	1.9694e-05	0.20618
1352	8	126766828	128073654	3114	290	LTL	5.4665e-05	0.0147663
1353	8	128073655	129291118	3127	342	LTL	6.77959e-05	0.00670977
1354	8	129291119	130383563	2398	198	LTL	1.18106e-05	0.26839
1355	8	130383564	131545725	2804	218	LTL	5.3638e-05	0.00767348
1356	8	131545726	132534636	2579	242	LTL	1.65977e-05	0.220409
1357	8	132534637	133461551	2455	223	LTL	1.24909e-05	0.269467
1358	8	133461552	134509448	2684	294	LTL	2.447e-05	0.155423
1359	8	134509449	135313673	2615	276	LTL	6.37265e-05	0.00515806
1360	8	135313674	136220342	2297	245	LTL	9.63823e-05	4.2545e-05
1361	8	136220343	137527617	3066	224	LTL	5.08537e-05	0.0112786
1362	8	137527618	138564843	2862	187	LTL	1.90063e-05	0.16129
1363	8	138564844	139404631	2336	250	LTL	6.19604e-05	0.00454038
1364	8	139404632	140355988	2399	272	LTL	3.24922e-05	0.0846346
1365	8	140355989	141527881	2728	301	LTL	6.8655e-05	0.00407059
1366	8	141527882	142611889	2446	278	LTL	7.6641e-05	0.0012204
1367	8	142611890	143611461	2497	275	LTL	4.23581e-05	0.0395896
1368	8	143611462	144934288	3301	272	LTL	1.02962e-05	0.320549
1369	8	144934289	146303787	1519	219	LTL	5.03317e-05	0.0112562
1370	9	10469	653661	1642	202	LTL	6.83417e-05	0.000899312
1371	9	653662	1103598	1593	249	LTL	0.000157197	1.02565e-09
1372	9	1103599	1874961	2501	273	LTL	6.61636e-05	0.00381338
1373	9	1874962	2441120	1681	277	LTL	0.000107997	1.72652e-05
1374	9	2441121	3079045	1698	266	LTL	9.23051e-05	0.000128126
1375	9	3079046	4025355	2057	297	LTL	1.18243e-06	0.469719
1376	9	4025356	4596614	1760	279	LTL	0.000139628	1.08005e-07
1377	9	4596615	5437591	1961	239	LTL	8.696e-05	0.000147532
1378	9	5437592	6859791	3214	298	LTL	3.5409e-05	0.0765105
1379	9	6859792	7388202	1958	221	LTL	7.35888e-05	0.000650799
1380	9	7388203	8262303	2552	295	LTL	0.000105322	3.95455e-05
1381	9	8262304	9170120	2933	295	LTL	5.23353e-05	0.0190594
1382	9	9170121	9920258	2265	257	LTL	2.34756e-05	0.149512
1383	9	9920259	10675474	2502	255	LTL	5.44243e-05	0.0108814
1384	9	10675475	11270764	1772	180	LTL	4.53043e-05	0.0120627
1387	9	12664859	13512852	1693	252	LTL	3.92685e-05	0.0444406
1388	9	13512853	14244747	2111	260	LTL	3.00591e-05	0.0960627
1389	9	14244748	14902924	1811	301	LTL	2.49114e-05	0.154026
1390	9	14902925	15839403	2075	230	LTL	4.30389e-05	0.0267218
1391	9	15839404	16658377	1932	269	LTL	5.42977e-05	0.0126711
1392	9	16658378	17392382	2104	168	LTL	1.05732e-05	0.273082
1393	9	17392383	17990565	1699	191	LTL	4.07075e-05	0.0232043
1394	9	17990566	18754196	2026	239	LTL	3.41723e-05	0.0630165
1395	9	18754197	19463292	1987	227	LTL	3.21725e-05	0.06939
1396	9	19463293	20483880	2202	286	LTL	5.74556e-05	0.0109007
1397	9	20483881	21674032	2565	245	LTL	1.23903e-05	0.280054
1398	9	21674033	23091193	2967	286	LTL	2.42952e-05	0.1539
1399	9	23091194	23859374	1740	260	LTL	6.98459e-05	0.0020922
1400	9	23859375	24757729	1742	216	LTL	3.05423e-05	0.0745906
1401	9	24757730	25957606	3164	295	LTL	3.29736e-05	0.0897787
1402	9	25957607	26747214	1773	206	LTL	1.96985e-05	0.164198
1404	9	27366480	28067454	1765	225	LTL	1.69169e-05	0.208242
1405	9	28067455	28766060	1777	229	LTL	2.44454e-05	0.127341
1407	9	29596502	30410078	1883	149	LTL	6.12421e-05	0.000683759
1408	9	30410079	31115153	1677	107	LTL	1.82359e-05	0.109065
1409	9	31115154	32253283	3393	161	LTL	3.13825e-05	0.0455715
1410	9	32253284	33194892	2266	224	LTL	0.00012828	8.44953e-08
1411	9	33194893	34704544	2942	212	LTL	0.000204097	1.70022e-15
1412	9	34704545	36749273	3346	296	LTL	8.52179e-05	0.000573146
1413	9	36749274	37687112	2011	244	LTL	0.000149691	3.52156e-09
1414	9	37687113	38822977	2372	281	LTL	1.35184e-05	0.277091
1418	9	70939678	72288878	2779	247	LTL	6.98594e-05	0.00170779
1419	9	72288879	73915494	3549	232	LTL	3.31057e-05	0.0661028
1420	9	73915495	74950318	1981	255	LTL	2.47186e-05	0.136893
1421	9	74950319	76197744	2386	171	LTL	2.53031e-05	0.0890528
1422	9	76197745	77862308	3120	267	LTL	3.32102e-05	0.0784889
1423	9	77862309	78630915	2213	234	LTL	5.51943e-05	0.00789965
1424	9	78630916	79451035	2188	285	LTL	4.50737e-05	0.0335535
1426	9	80137025	81161597	2065	199	LTL	2.20461e-05	0.134818
1427	9	81161598	82601465	2805	323	LTL	1.73806e-05	0.241774
1428	9	82601466	83455502	2607	177	LTL	3.58878e-05	0.0333679
1429	9	83455503	85135751	3154	298	LTL	4.69856e-05	0.0310462
1430	9	85135752	86769886	3420	301	LTL	0.000119358	5.91873e-06
1431	9	86769887	87815449	2600	234	LTL	6.67247e-05	0.00203646
1432	9	87815450	89171796	2595	236	LTL	2.56651e-05	0.119841
1433	9	89171797	90135154	2369	253	LTL	1.98521e-05	0.185879
1434	9	90135155	90890979	1997	212	LTL	6.05921e-05	0.00304494
1435	9	90890980	91643255	1893	179	LTL	5.73333e-06	0.368378
1436	9	91643256	92500277	1906	210	LTL	4.90229e-05	0.0116659
1437	9	92500278	93441050	2207	209	LTL	2.99644e-05	0.0751572
1438	9	93441051	94175374	1810	216	LTL	2.53523e-05	0.112891
1440	9	94924483	95854925	1852	127	LTL	2.57261e-05	0.0589818
1441	9	95854926	96670171	2234	172	LTL	7.38375e-06	0.333636
1442	9	96670172	97418633	1631	154	LTL	2.63651e-05	0.0711787
1443	9	97418634	98885862	2741	241	LTL	6.49341e-05	0.00282884
1444	9	98885863	100310517	2120	208	LTL	5.62211e-05	0.00490463
1445	9	100310518	101596750	2920	281	LTL	0.000149191	2.13629e-08
1446	9	101596751	103165725	2543	246	LTL	2.30058e-05	0.149132
1447	9	103165726	104222848	2346	198	LTL	5.64938e-05	0.00403863
1448	9	104222849	105043411	2390	202	LTL	4.01169e-05	0.0276264
1449	9	105043412	105846545	2596	161	LTL	3.12402e-05	0.0462526
1450	9	105846546	107061019	3223	195	LTL	6.93998e-05	0.000660849
1451	9	107061020	108203095	3126	263	LTL	2.16047e-05	0.171118
1452	9	108203096	109150717	1660	176	LTL	1.55815e-05	0.198898
1453	9	109150718	110630150	3409	333	LTL	0.000134172	1.49837e-06
1454	9	110630151	111368107	1899	203	LTL	5.79764e-05	0.00364169
1455	9	111368108	112076381	1921	177	LTL	1.69341e-05	0.181056
1456	9	112076382	112865520	2155	232	LTL	2.52377e-05	0.12168
1457	9	112865521	113646149	2206	231	LTL	8.71296e-05	0.000118298
1458	9	113646150	114443475	1919	192	LTL	7.8715e-05	0.00014939
1459	9	114443476	115390112	2211	185	LTL	2.73285e-05	0.0814116
1460	9	115390113	116159540	1882	225	LTL	8.56801e-05	0.000125994
1461	9	116159541	117054909	2158	278	LTL	0.000135035	2.30408e-07
1462	9	117054910	117989017	2256	240	LTL	7.92034e-05	0.000447772
1463	9	117989018	119001227	2241	193	LTL	2.65734e-05	0.091185
1464	9	119001228	119890464	2018	238	LTL	3.51723e-05	0.0576395
1465	9	119890465	121008529	2496	237	LTL	5.49779e-05	0.00838991
1466	9	121008530	122677719	3219	297	LTL	4.90975e-05	0.0257548
1467	9	122677720	124119883	2091	236	LTL	4.56426e-05	0.0218738
1468	9	124119884	125137578	2165	261	LTL	2.38839e-05	0.147341
1470	9	126092932	127184582	2365	240	LTL	6.35716e-05	0.00327836
1471	9	127184583	128785782	1892	192	LTL	2.49564e-05	0.103741
1472	9	128785783	129617771	1894	276	LTL	2.49329e-05	0.143908
1473	9	129617772	130902727	1923	201	LTL	0.0001159	3.0588e-07
1474	9	130902728	132193798	1795	228	LTL	9.38968e-05	3.89196e-05
1475	9	132193799	132999452	2359	245	LTL	7.1854e-05	0.00128839
1476	9	132999453	134141936	2289	311	LTL	2.97645e-05	0.117365
1477	9	134141937	135135887	1865	255	LTL	4.87978e-05	0.0190766
1478	9	135135888	136042490	2014	268	LTL	0.000209984	4.22487e-14
1479	9	136042491	136770926	2196	265	LTL	9.01761e-05	0.000168388
1480	9	136770927	137593527	2122	276	LTL	1.4986e-05	0.255493
1481	9	137593528	138202112	2164	314	LTL	0.000123645	4.39228e-06
1482	9	138202113	138995791	2068	312	LTL	0.000125131	3.32839e-06
1483	9	138995792	140097759	1830	252	LTL	5.90774e-05	0.00641821
1485	10	60515	1329232	2456	226	LTL	4.86979e-05	0.0145243
1486	10	1329233	1872960	1684	247	LTL	9.6447e-05	4.44329e-05
1487	10	1872961	2637065	2987	235	LTL	9.01275e-05	8.38574e-05
1488	10	2637066	3225336	1959	249	LTL	6.97819e-05	0.00178031
1489	10	3225337	3880322	1876	229	LTL	6.5798e-05	0.00210438
1491	10	4813183	5396242	2276	182	LTL	2.63255e-05	0.0872412
1492	10	5396243	6234718	2573	302	LTL	0.000169582	1.24747e-09
1493	10	6234719	6897037	1795	279	LTL	0.000141857	7.30465e-08
1494	10	6897038	7659872	2381	293	LTL	3.34682e-05	0.0860516
1495	10	7659873	8771920	3366	311	LTL	3.58331e-05	0.0782825
1496	10	8771921	10081279	3127	229	LTL	1.07034e-05	0.299624
1497	10	10081280	10969481	2251	241	LTL	1.38641e-05	0.257079
1498	10	10969482	11856924	2247	281	LTL	4.44234e-05	0.0345492
1499	10	11856925	12581571	1911	247	LTL	0.000100769	2.29526e-05
1500	10	12581572	13208061	1804	263	LTL	0.000111714	6.58268e-06
1501	10	13208062	14008135	2278	306	LTL	7.88667e-05	0.00141205
1502	10	14008136	14820755	2546	273	LTL	3.52258e-05	0.0693236
1503	10	14820756	15946677	2815	282	LTL	6.02281e-05	0.0079438
1504	10	15946678	17065860	2653	270	LTL	0.000138994	8.51124e-08
1505	10	17065861	18529742	3178	267	LTL	4.15373e-05	0.0403345
1506	10	18529743	19421514	2540	209	LTL	3.36896e-05	0.0542637
1507	10	19421515	19965624	1828	135	LTL	2.7465e-05	0.0530753
1508	10	19965625	20616432	1847	180	LTL	1.87281e-05	0.160291
1509	10	20616433	21477692	2115	209	LTL	3.89123e-05	0.033226
1510	10	21477693	23365685	2835	243	LTL	1.23613e-05	0.279703
1511	10	23365686	24489447	2057	204	LTL	1.77532e-05	0.186549
1512	10	24489448	25577761	2106	279	LTL	3.97651e-05	0.0501502
1513	10	25577762	26161974	1968	154	LTL	3.95773e-05	0.0165232
1514	10	26161975	26888716	2228	141	LTL	7.27732e-06	0.320135
1515	10	26888717	27669566	2199	145	LTL	3.46261e-05	0.0264162
1516	10	27669567	28734422	2697	205	LTL	4.97019e-05	0.0101432
1517	10	28734423	29393749	1866	214	LTL	3.62666e-05	0.0444921
1518	10	29393750	30000223	1901	217	LTL	0.000103698	5.46494e-06
1519	10	30000224	30919469	2429	264	LTL	3.68838e-05	0.0581582
1520	10	30919470	32457293	2967	230	LTL	6.21463e-05	0.00334863
1521	10	32457294	33655458	3127	183	LTL	9.01653e-05	1.63496e-05
1522	10	33655459	35178224	3234	303	LTL	5.95632e-05	0.0103853
1523	10	35178225	36475838	2458	225	LTL	8.69026e-05	0.000104897
1524	10	36475839	37561443	2370	195	LTL	2.73696e-05	0.0862347
1526	10	38566461	42392742	573	11	LTL	4.00596e-06	0.181487
1527	10	42392743	42984427	320	36	LTL	3.38429e-06	0.320405
1528	10	42984428	43769842	2110	136	LTL	7.30844e-07	0.466202
1529	10	43769843	44893846	3314	215	LTL	8.72888e-05	7.53151e-05
1532	10	49197321	50145673	1767	193	LTL	3.9811e-05	0.0260591
1533	10	50145674	51724039	2104	195	LTL	1.22588e-05	0.259744
1534	10	51724040	53129609	2219	223	LTL	1.77595e-05	0.196524
1535	10	53129610	53919161	2248	226	LTL	5.19652e-05	0.0102297
1536	10	53919162	55104428	2952	261	LTL	8.18076e-05	0.000478044
1537	10	55104429	55867694	2252	161	LTL	5.91262e-05	0.00131681
1538	10	55867695	57044845	3369	245	LTL	6.13108e-05	0.00457441
1539	10	57044846	57955671	2098	128	LTL	2.59529e-05	0.0581444
1540	10	57955672	58809133	2244	89	LTL	1.82458e-05	0.0904571
1541	10	58809134	59822946	3140	145	LTL	7.32448e-06	0.321426
1542	10	59822947	61470383	3073	267	LTL	7.01533e-05	0.00223461
1543	10	61470384	62626465	3011	224	LTL	5.13287e-05	0.0107097
1544	10	62626466	64069687	2925	251	LTL	3.20215e-05	0.0796843
1545	10	64069688	65400431	2794	202	LTL	4.70656e-05	0.0131522
1546	10	65400432	66510387	2004	186	LTL	3.01543e-05	0.0635233
1547	10	66510388	67146043	1817	114	LTL	1.11855e-05	0.222303
1548	10	67146044	67769822	1894	142	LTL	3.99351e-05	0.0130454
1549	10	67769823	68623274	3128	163	LTL	8.63809e-05	1.44887e-05
1550	10	68623275	69904170	2465	167	LTL	7.37795e-05	0.000154088
1551	10	69904171	71050504	2856	197	LTL	8.98971e-05	2.82931e-05
1552	10	71050505	71672997	2078	295	LTL	8.51433e-05	0.000569026
1553	10	71672998	72659223	2870	284	LTL	6.0807e-05	0.00764482
1554	10	72659224	73514214	2479	321	LTL	2.57245e-05	0.154047
1555	10	73514215	75694023	2860	192	LTL	7.95453e-05	0.000131003
1556	10	75694024	77144961	1925	173	LTL	2.71518e-05	0.0763179
1557	10	77144962	78665481	2531	256	LTL	1.20913e-05	0.288577
1558	10	78665482	79952996	2710	277	LTL	3.70738e-05	0.0613477
1559	10	79952997	81190573	3029	347	LTL	0.000170336	6.76548e-09
1560	10	81190574	81763230	1441	86	LTL	1.1312e-05	0.189193
1562	10	82378049	83596350	3363	244	LTL	3.55184e-05	0.0580391
1563	10	83596351	84679429	2254	218	LTL	3.50482e-05	0.0511649
1564	10	84679430	85463484	2567	124	LTL	2.67193e-06	0.416289
1565	10	85463485	86459980	2703	222	LTL	6.84419e-05	0.00132545
1566	10	86459981	87287935	2372	143	LTL	3.16316e-05	0.0364686
1568	10	88443653	89971628	2362	251	LTL	0.000104554	1.42725e-05
1569	10	89971629	91021321	2268	245	LTL	3.26436e-05	0.0736716
1570	10	91021322	91960435	2366	193	LTL	9.2331e-05	1.62464e-05
1571	10	91960436	92911506	2305	195	LTL	2.84525e-05	0.0785837
1572	10	92911507	94503299	2656	193	LTL	3.67232e-05	0.0357521
1573	10	94503300	95528160	2740	246	LTL	0.000103839	1.37889e-05
1574	10	95528161	97040172	2816	193	LTL	0.000137675	2.28778e-09
1575	10	97040173	98005994	2336	195	LTL	8.9693e-05	2.73539e-05
1576	10	98005995	99367800	2664	274	LTL	0.000129955	4.74297e-07
1577	10	99367801	100337830	1952	249	LTL	5.69267e-05	0.00782311
1578	10	100337831	101271451	1620	135	LTL	0.000134875	4.2784e-11
1579	10	101271452	102509298	2347	215	LTL	0.000395267	9.13493e-40
1580	10	102509299	104206837	2476	259	LTL	0.000267908	1.47585e-20
1581	10	104206838	106142283	3470	249	LTL	0.00151253	6.20601e-227
1582	10	106142284	107877787	3474	230	LTL	0.000203603	9.64313e-15
1583	10	107877788	108725997	1981	196	LTL	1.69695e-05	0.192104
1584	10	108725998	109579149	2166	199	LTL	4.22671e-05	0.0214275
1585	10	109579150	110358382	2061	161	LTL	3.7205e-05	0.0240833
1587	10	112164982	113117615	2047	254	LTL	1.52749e-05	0.243036
1588	10	113117616	114255954	2496	219	LTL	8.45404e-06	0.332811
1589	10	114255955	115588903	2610	310	LTL	0.000137772	4.33462e-07
1590	10	115588904	116845213	2562	262	LTL	4.56842e-05	0.0270505
1592	10	118416050	119528730	2131	277	LTL	4.036e-05	0.0472609
1593	10	119528731	120592839	2374	263	LTL	3.87031e-05	0.0498845
1594	10	120592840	121874445	3067	268	LTL	5.84051e-05	0.00827103
1595	10	121874446	122803506	2515	253	LTL	8.06428e-05	0.000478312
1596	10	122803507	123856184	2631	281	LTL	4.73139e-05	0.0268993
1597	10	123856185	124894142	2627	269	LTL	3.31216e-05	0.0797318
1598	10	124894143	125798319	2716	288	LTL	8.49677e-05	0.000517366
1599	10	125798320	126875816	2687	290	LTL	7.894e-05	0.00111304
1600	10	126875817	127997708	2572	258	LTL	5.76303e-05	0.00804107
1601	10	127997709	129134738	2386	294	LTL	6.82842e-05	0.00390622
1602	10	129134739	129831969	2677	282	LTL	9.16412e-05	0.000195824
1603	10	129831970	130694008	2395	305	LTL	0.000167052	2.2746e-09
1604	10	130694009	131694738	2753	294	LTL	9.02649e-05	0.000294083
1605	10	131694739	132576793	2860	253	LTL	1.74031e-05	0.215065
1606	10	132576794	133111170	2330	283	LTL	2.85915e-05	0.115898
1607	10	133111171	133818036	2128	254	LTL	4.07392e-05	0.0396595
1608	10	133818037	134856054	3159	300	LTL	2.44711e-05	0.157734
1609	10	134856055	135524372	1476	173	LTL	0.000127822	5.32151e-09
1610	11	87150	1061399	2288	271	LTL	0.000293618	6.24228e-23
1611	11	1061400	1857845	2407	233	LTL	2.33938e-05	0.139173
1612	11	1857846	2477449	1486	227	LTL	6.50498e-05	0.00223527
1613	11	2477450	3362508	2085	322	LTL	0.000102622	0.000100112
1614	11	3362509	4405707	2186	215	LTL	0.000134702	1.53412e-08
1615	11	4405708	4946051	1980	200	LTL	0.000172527	1.35464e-12
1616	11	4946052	5533057	2127	175	LTL	0.000493994	3.39648e-59
1617	11	5533058	6180840	2371	211	LTL	8.62824e-05	7.86401e-05
1618	11	6180841	7191230	2476	278	LTL	6.45808e-05	0.00481728
1619	11	7191231	7915071	2204	237	LTL	4.52027e-05	0.0230399
1620	11	7915072	9080939	2979	283	LTL	6.45963e-05	0.00509658
1621	11	9080940	10370100	2771	208	LTL	0.000126486	5.47926e-08
1622	11	10370101	11081299	1898	230	LTL	0.000106911	5.00324e-06
1623	11	11081300	11632650	1963	279	LTL	4.53583e-05	0.0314675
1624	11	11632651	12470449	2377	303	LTL	0.000119778	5.86103e-06
1625	11	12470450	13364727	2163	250	LTL	9.80533e-05	3.77561e-05
1626	11	13364728	15126767	2949	240	LTL	7.52648e-05	0.000758562
1627	11	15126768	16383386	2286	228	LTL	7.04085e-05	0.00114546
1628	11	16383387	17583948	2287	209	LTL	3.44199e-05	0.0507863
1629	11	17583949	18740267	2471	242	LTL	8.41008e-05	0.000237535
1630	11	18740268	19780784	2361	265	LTL	6.67087e-05	0.00323289
1631	11	19780785	20686336	2451	312	LTL	0.000127909	2.17866e-06
1632	11	20686337	21442722	1932	274	LTL	7.2701e-05	0.00183456
1634	11	22368744	23164544	1796	163	LTL	1.79225e-07	0.481303
1635	11	23164545	24091272	2778	195	LTL	1.96216e-05	0.158838
1636	11	24091273	24892439	2652	213	LTL	1.16563e-05	0.27791
1637	11	24892440	25662918	2185	127	LTL	1.86047e-05	0.122948
1639	11	26356981	27018307	1947	158	LTL	3.87536e-05	0.0193226
1640	11	27018308	28577718	2343	205	LTL	0.000102913	4.00178e-06
1641	11	28577719	29530460	1860	163	LTL	3.38974e-05	0.0356173
1642	11	29530461	30570129	2040	166	LTL	7.77245e-05	7.63938e-05
1643	11	30570130	32065771	1813	191	LTL	4.03412e-05	0.0241282
1644	11	32065772	32830422	1861	184	LTL	3.37319e-05	0.0444123
1645	11	32830423	33905327	2223	198	LTL	2.11678e-05	0.143403
1646	11	33905328	34672697	1857	251	LTL	3.88445e-05	0.0457868
1647	11	34672698	35500367	2258	183	LTL	6.27835e-05	0.00129767
1648	11	35500368	36331189	1846	257	LTL	5.59702e-05	0.00946876
1649	11	36331190	37119024	1932	190	LTL	3.65026e-05	0.0355544
1650	11	37119025	37953086	2054	172	LTL	7.41311e-05	0.000170668
1651	11	37953087	39329140	2454	147	LTL	2.36465e-05	0.0877491
1652	11	39329141	40362940	2103	217	LTL	1.58355e-05	0.218564
1653	11	40362941	41603195	2670	216	LTL	6.20906e-05	0.00269642
1655	11	42858198	43949377	2754	183	LTL	7.18235e-05	0.000339768
1656	11	43949378	45019559	2753	332	LTL	0.000144379	2.98337e-07
1657	11	45019560	46316005	2544	244	LTL	7.27609e-05	0.00112876
1658	11	46316006	48066366	1940	148	LTL	0.000101713	3.13519e-07
1659	11	48066367	48765366	1473	35	LTL	5.56438e-05	7.42183e-07
1660	11	48765367	49386071	1288	32	LTL	5.70928e-05	2.55345e-07
1661	11	49386072	50217008	1742	23	LTL	3.57016e-05	5.59992e-05
1662	11	50217009	51098366	1554	15	LTL	2.92368e-05	9.67367e-05
1664	11	51581596	55477633	1916	29	LTL	3.37808e-05	0.000264195
1665	11	55477634	55947452	2065	26	LTL	2.57794e-05	0.00186048
1666	11	55947453	56623494	1897	58	LTL	3.25089e-05	0.00394553
1667	11	56623495	57675986	1862	178	LTL	9.49898e-05	5.59249e-06
1668	11	57675987	58452708	1842	81	LTL	4.00879e-05	0.00253484
1669	11	58452709	59256232	1731	122	LTL	2.01909e-05	0.101288
1670	11	59256233	60515105	2191	194	LTL	2.48193e-05	0.106005
1671	11	60515106	61717117	1862	269	LTL	6.199e-05	0.00572756
1672	11	61717118	62800368	1952	235	LTL	9.38319e-05	4.78611e-05
1673	11	62800369	64594822	2703	262	LTL	7.56587e-05	0.00106576
1674	11	64594823	66782661	2919	249	LTL	0.000101267	2.2484e-05
1675	11	66782662	68000949	1866	198	LTL	0.000125862	3.66525e-08
1676	11	68000950	68887344	1717	178	LTL	6.40175e-05	0.000967265
1677	11	68887345	69713996	1962	246	LTL	0.000130706	1.42122e-07
1678	11	69713997	71242834	3690	313	LTL	5.75846e-05	0.0136172
1679	11	71242835	72875068	2963	219	LTL	8.32724e-06	0.334968
1681	11	74399332	75445253	1886	232	LTL	7.32988e-05	0.000844142
1682	11	75445254	76518906	2133	251	LTL	6.80813e-05	0.00225633
1683	11	76518907	77719870	2247	181	LTL	2.79544e-05	0.0749806
1684	11	77719871	78912252	2223	269	LTL	5.30838e-05	0.0142768
1685	11	78912253	79802286	2086	275	LTL	2.72001e-05	0.12382
1686	11	79802287	80726012	2245	256	LTL	8.8339e-06	0.338386
1687	11	80726013	81658298	2726	215	LTL	6.75865e-05	0.0012998
1688	11	81658299	82833181	2969	208	LTL	8.09601e-05	0.000164538
1689	11	82833182	83677773	1803	177	LTL	5.30141e-05	0.00438109
1690	11	83677774	84613229	1942	195	LTL	3.13624e-05	0.0606711
1692	11	85869060	86629333	2020	195	LTL	2.05262e-05	0.148633
1694	11	87676871	88359287	1806	170	LTL	3.50374e-05	0.0339544
1695	11	88359288	89209738	1802	98	LTL	2.34863e-05	0.053455
1698	11	90967062	92209168	2783	198	LTL	3.84529e-05	0.031476
1699	11	92209169	93576641	2627	239	LTL	7.70393e-05	0.000587734
1700	11	93576642	94384535	1809	149	LTL	7.18558e-05	0.000114201
1701	11	94384536	95327210	1880	244	LTL	7.05532e-05	0.0014915
1702	11	95327211	96150134	1871	234	LTL	3.32257e-05	0.0662072
1703	11	96150135	97091671	1858	204	LTL	7.08011e-05	0.000664544
1704	11	97091672	98145570	2875	217	LTL	3.04775e-05	0.075427
1705	11	98145571	98929380	2533	189	LTL	1.28778e-05	0.246832
1706	11	98929381	99619347	2448	177	LTL	2.21704e-05	0.12063
1707	11	99619348	100423901	2000	225	LTL	2.84978e-05	0.0923321
1708	11	100423902	101152831	2197	178	LTL	9.24891e-06	0.301878
1709	11	101152832	101881252	1969	152	LTL	3.75968e-05	0.0204082
1710	11	101881253	102671665	1857	223	LTL	6.4644e-05	0.00219942
1711	11	102671666	103495635	2491	174	LTL	4.18502e-05	0.0166683
1712	11	103495636	104875270	2930	189	LTL	8.92757e-08	0.484486
1713	11	104875271	105932282	1932	124	LTL	3.24763e-05	0.0253463
1714	11	105932283	107054024	2343	219	LTL	5.43848e-05	0.00713802
1715	11	107054025	107846824	2275	165	LTL	0.000157253	2.63107e-12
1716	11	107846825	109891837	3112	266	LTL	0.000810693	1.58048e-98
1717	11	109891838	111117780	2580	233	LTL	3.81445e-05	0.0431145
1718	11	111117781	112755446	2767	245	LTL	9.94309e-05	2.66866e-05
1719	11	112755447	113889019	2483	231	LTL	4.82246e-05	0.0160797
1720	11	113889020	114742317	1830	241	LTL	8.31533e-05	0.000265321
1721	11	114742318	116247377	3004	308	LTL	3.59815e-05	0.0765453
1722	11	116247378	117295641	2814	260	LTL	3.96053e-05	0.045438
1723	11	117295642	118901213	3675	328	LTL	0.000100819	0.000141096
1724	11	118901214	120064528	2393	277	LTL	8.95238e-05	0.000235152
1725	11	120064529	121208186	2338	289	LTL	7.9538e-05	0.00102099
1726	11	121208187	122589224	2710	295	LTL	9.32701e-05	0.000203153
1727	11	122589225	123398882	2135	286	LTL	0.000157532	5.75256e-09
1728	11	123398883	124403477	2870	200	LTL	5.72372e-05	0.00380188
1729	11	124403478	125266684	1921	284	LTL	0.000115207	6.99689e-06
1730	11	125266685	126304240	2569	235	LTL	6.7986e-05	0.00176878
1731	11	126304241	127306871	2621	290	LTL	9.74944e-05	0.000104827
1733	11	128262551	129451784	2493	305	LTL	0.000144875	1.13505e-07
1734	11	129451785	130500783	2396	288	LTL	0.000124666	1.79106e-06
1735	11	130500784	131424361	2232	313	LTL	0.000116868	1.1612e-05
1736	11	131424362	132584401	2823	316	LTL	4.58784e-05	0.0378551
1737	11	132584402	133521642	2372	321	LTL	8.10944e-05	0.00134339
1738	11	133521643	134351064	1869	293	LTL	8.44699e-05	0.000598213
1739	11	134351065	134946450	2279	235	LTL	7.79286e-05	0.000480554
1740	12	60317	1078397	2067	278	LTL	0.000224858	2.98517e-15
1741	12	1078398	1942426	2267	258	LTL	3.76044e-05	0.053029
1742	12	1942427	3069506	2467	300	LTL	7.57831e-05	0.00184694
1743	12	3069507	3871114	2357	310	LTL	0.000136965	4.93766e-07
1744	12	3871115	4967643	2421	316	LTL	0.000227167	2.46618e-14
1745	12	4967644	6023700	2480	311	LTL	4.78647e-06	0.41357
1746	12	6023701	6948954	2079	281	LTL	9.58567e-05	0.000108462
1747	12	6948955	8123317	2369	250	LTL	0.000116424	2.01209e-06
1748	12	8123318	8760628	959	144	LTL	4.12877e-05	0.0113178
1749	12	8760629	10176713	2912	260	LTL	8.24161e-05	0.000433028
1750	12	10176714	10946140	1828	202	LTL	7.63012e-05	0.000284091
1751	12	10946141	11742149	1860	122	LTL	4.6171e-06	0.368574
1752	12	11742150	12721874	2275	294	LTL	0.000243544	1.35578e-16
1753	12	12721875	13559527	1751	278	LTL	6.58364e-05	0.00420494
1754	12	13559528	14656849	2702	254	LTL	7.47953e-05	0.00103744
1755	12	14656850	16136742	2272	250	LTL	3.18356e-05	0.0804438
1756	12	16136743	17374895	1952	260	LTL	0.000105359	1.62774e-05
1757	12	17374896	18470023	2684	188	LTL	4.58618e-05	0.0126069
1759	12	19532766	20074930	1978	164	LTL	2.07448e-05	0.126923
1760	12	20074931	20866285	2009	250	LTL	2.14026e-05	0.167451
1761	12	20866286	21572252	2170	132	LTL	9.10939e-06	0.277199
1762	12	21572253	22928055	2509	250	LTL	2.49505e-05	0.132554
1763	12	22928056	23923798	1939	267	LTL	3.56213e-05	0.0652775
1764	12	23923799	25058714	2799	296	LTL	0.000211734	1.90037e-13
1765	12	25058715	25990813	2503	245	LTL	5.67287e-05	0.0076253
1766	12	25990814	26958056	2649	239	LTL	0.000182933	2.35227e-12
1767	12	26958057	27797262	2126	174	LTL	5.96801e-05	0.00165157
1768	12	27797263	28753585	2142	210	LTL	2.65945e-05	0.0996503
1769	12	28753586	29647193	2419	162	LTL	2.28198e-05	0.104934
1770	12	29647194	30358377	2173	231	LTL	4.09273e-05	0.0329331
1771	12	30358378	31067298	2396	148	LTL	2.47339e-05	0.0795743
1772	12	31067299	31797152	1783	181	LTL	2.03806e-05	0.141839
1773	12	31797153	32368905	1976	196	LTL	5.43037e-05	0.00514287
1774	12	32368906	33076722	2148	178	LTL	1.15071e-06	0.461597
1778	12	38746761	40017396	2339	114	LTL	2.28215e-06	0.422765
1779	12	40017397	41198229	3027	183	LTL	3.72117e-05	0.0308756
1780	12	41198230	42117736	2413	153	LTL	3.0508e-05	0.0461267
1781	12	42117737	43072679	2047	169	LTL	9.06143e-05	8.54844e-06
1782	12	43072680	43980531	2402	174	LTL	4.9864e-05	0.00625734
1784	12	44923826	46037744	1823	176	LTL	5.94412e-05	0.00178591
1785	12	46037745	47499603	2461	217	LTL	4.71724e-05	0.0154761
1786	12	47499604	48227035	2040	217	LTL	2.08211e-05	0.157542
1788	12	48960266	50344346	2237	226	LTL	6.77029e-05	0.00156921
1789	12	50344347	51769419	2319	159	LTL	7.99695e-05	3.9584e-05
1790	12	51769420	53039987	3100	300	LTL	7.12268e-05	0.00305594
1791	12	53039988	54371448	2767	250	LTL	3.48703e-05	0.0633283
1792	12	54371449	55416802	2047	247	LTL	0.000229639	7.46663e-17
1793	12	55416803	56987105	2241	232	LTL	3.31199e-05	0.066025
1794	12	56987106	58748139	2525	221	LTL	0.000128422	7.13615e-08
1795	12	58748140	60000363	2784	210	LTL	3.29089e-05	0.0585912
1796	12	60000364	61737953	3437	170	LTL	1.78865e-05	0.164185
1799	12	63764112	64403857	1480	125	LTL	3.48791e-05	0.0188746
1800	12	64403858	66114643	2391	269	LTL	4.41342e-05	0.0326818
1801	12	66114644	67183620	2083	246	LTL	4.8016e-05	0.0189845
1802	12	67183621	68006682	2015	198	LTL	3.19426e-05	0.0587931
1803	12	68006683	68839661	1892	233	LTL	7.15167e-05	0.00108727
1804	12	68839662	70097805	3063	276	LTL	6.71647e-05	0.00354477
1805	12	70097806	71177961	2910	208	LTL	8.92402e-06	0.320724
1806	12	71177962	71948185	1842	163	LTL	3.15786e-05	0.0455296
1807	12	71948186	73154515	1999	196	LTL	5.78634e-05	0.00327558
1809	12	74080748	75563968	3167	173	LTL	1.45221e-05	0.212319
1810	12	75563969	76524573	2001	247	LTL	3.11861e-05	0.0833544
1811	12	76524574	77800463	2911	242	LTL	7.59043e-05	0.000724282
1812	12	77800464	79315178	3329	294	LTL	6.83916e-05	0.00386153
1813	12	79315179	80952472	2331	188	LTL	5.28245e-05	0.00543331
1814	12	80952473	81843890	1836	145	LTL	4.15838e-06	0.389009
1815	12	81843891	82576129	1802	135	LTL	1.83726e-06	0.439482
1816	12	82576130	83551125	1918	190	LTL	4.19434e-05	0.0200795
1817	12	83551126	84356775	2214	109	LTL	5.61986e-05	0.000399658
1818	12	84356776	85345631	2143	139	LTL	6.35501e-05	0.000337682
1819	12	85345632	86933476	2945	146	LTL	1.46574e-05	0.19146
1821	12	88344765	90567001	3100	248	LTL	0.000135322	6.64294e-08
1822	12	90567002	92061179	2947	216	LTL	8.37547e-05	0.000133149
1823	12	92061180	93487547	3176	271	LTL	0.000104437	2.51299e-05
1824	12	93487548	94385884	1951	255	LTL	2.90304e-06	0.437209
1825	12	94385885	95147845	2094	278	LTL	3.36308e-05	0.0799118
1826	12	95147846	96017782	2698	195	LTL	2.43989e-05	0.110221
1827	12	96017783	96828314	2031	246	LTL	7.86225e-05	0.000545905
1828	12	96828315	97814021	2487	208	LTL	4.52603e-05	0.0171842
1829	12	97814022	99244337	2899	276	LTL	3.08772e-05	0.0966139
1830	12	99244338	100931423	3103	268	LTL	6.51317e-05	0.00401402
1831	12	100931424	101825061	1919	219	LTL	7.92299e-06	0.341889
1832	12	101825062	102966633	2454	239	LTL	5.16965e-05	0.0121943
1833	12	102966634	104140831	2611	268	LTL	4.85877e-05	0.0217163
1834	12	104140832	105079100	2738	237	LTL	1.82943e-05	0.196787
1835	12	105079101	106153787	2624	228	LTL	6.42741e-05	0.00250253
1836	12	106153788	106964977	1805	233	LTL	1.87758e-05	0.189058
1837	12	106964978	108183188	2421	211	LTL	8.44324e-05	0.000104852
1838	12	108183189	109031819	2173	215	LTL	0.00013943	5.88007e-09
1839	12	109031820	110111514	2287	213	LTL	9.91224e-05	1.03459e-05
1840	12	110111515	111592381	1926	185	LTL	9.89897e-05	3.6026e-06
1841	12	111592382	113947983	3008	247	LTL	0.000182192	4.77689e-12
1842	12	113947984	114685670	2223	219	LTL	7.52272e-05	0.000496521
1843	12	114685671	115439451	1984	250	LTL	5.67122e-05	0.00809871
1844	12	115439452	116197675	2007	267	LTL	0.000104272	2.32093e-05
1845	12	116197676	117091843	2053	265	LTL	6.70418e-05	0.00311253
1846	12	117091844	118256124	2657	295	LTL	8.1611e-05	0.000873518
1847	12	118256125	119301061	2424	246	LTL	0.000109046	5.97399e-06
1848	12	119301062	120567740	2675	282	LTL	4.34555e-05	0.037727
1849	12	120567741	121817509	2949	219	LTL	0.000151844	5.57547e-10
1850	12	121817510	123396634	2563	209	LTL	0.000166878	1.02641e-11
1851	12	123396635	124843768	2891	229	LTL	0.000141971	7.49452e-09
1852	12	124843769	126079935	3309	357	LTL	0.00018123	1.49564e-09
1853	12	126079936	126871452	2151	229	LTL	6.3815e-05	0.00269117
1855	12	127545378	128372588	2175	291	LTL	6.67562e-05	0.00444036
1856	12	128372589	129170296	2304	311	LTL	0.000175852	5.79873e-10
1857	12	129170297	129887418	2301	312	LTL	0.000119833	7.34656e-06
1858	12	129887419	130629840	2226	312	LTL	8.35476e-06	0.359642
1859	12	130629841	131404042	2516	308	LTL	0.00016774	2.28196e-09
1860	12	131404043	132012316	1830	217	LTL	3.67725e-05	0.0434384
1861	12	132012317	132957945	1643	224	LTL	3.05384e-05	0.0780404
1862	12	132957946	133841814	1949	188	LTL	0.000198109	7.12977e-16
1863	13	19020095	19648628	719	77	LTL	7.74547e-06	0.254619
1864	13	19648629	20491181	2404	116	LTL	4.23882e-06	0.374597
1865	13	20491182	21540733	2588	269	LTL	7.50196e-05	0.00129049
1866	13	21540734	22795188	3076	337	LTL	8.6678e-05	0.000887913
1867	13	22795189	23729049	3124	312	LTL	1.82236e-05	0.228113
1868	13	23729050	24818333	3617	315	LTL	8.92469e-05	0.000476282
1869	13	24818334	25977140	3151	268	LTL	0.000146552	1.9925e-08
1870	13	25977141	26681709	1869	193	LTL	4.66243e-05	0.0123338
1871	13	26681710	27392005	1885	187	LTL	3.64667e-05	0.0346887
1872	13	27392006	28587125	3448	311	LTL	6.77958e-05	0.00496445
1873	13	28587126	30068525	3320	305	LTL	0.000148027	6.64826e-08
1874	13	30068526	31433218	3541	315	LTL	8.42507e-05	0.00086193
1875	13	31433219	32986686	3524	313	LTL	6.74101e-05	0.00527203
1877	13	34722392	35744568	2046	214	LTL	6.2471e-05	0.0024838
1878	13	35744569	36579413	2043	212	LTL	8.90544e-05	5.22865e-05
1879	13	36579414	37499810	1921	206	LTL	6.85313e-05	0.000953966
1880	13	37499811	38290689	2018	151	LTL	5.34002e-06	0.365732
1881	13	38290690	39381743	2150	200	LTL	5.38353e-05	0.005801
1882	13	39381744	40091623	2158	168	LTL	4.73459e-07	0.475174
1883	13	40091624	41003943	2139	268	LTL	5.26008e-05	0.0148287
1884	13	41003944	42037054	1667	203	LTL	0.000262076	9.59617e-23
1885	13	42037055	42950157	2044	176	LTL	1.39775e-05	0.222359
1886	13	42950158	43931931	2105	247	LTL	9.38837e-05	6.518e-05
1887	13	43931932	45476446	3011	272	LTL	8.43312e-05	0.000422526
1888	13	45476447	46493236	1980	224	LTL	4.82984e-05	0.0148252
1889	13	46493237	47433528	1878	218	LTL	2.29288e-05	0.136213
1890	13	47433529	48137479	1905	172	LTL	1.93346e-05	0.147957
1891	13	48137480	49381727	2672	181	LTL	2.21222e-05	0.12355
1892	13	49381728	50419896	2206	194	LTL	3.6778e-05	0.035883
1893	13	50419897	51554236	2133	208	LTL	0.000166532	1.03143e-11
1894	13	51554237	53336571	2735	254	LTL	8.52038e-05	0.000264052
1895	13	53336572	54684856	2958	247	LTL	4.27828e-05	0.03143
1897	13	55576913	56434007	1925	96	LTL	6.95979e-06	0.294464
1898	13	56434008	58245843	2548	168	LTL	7.2501e-05	0.000196521
1899	13	58245844	59751795	3124	177	LTL	3.48588e-05	0.0371457
1900	13	59751796	61268155	3351	243	LTL	2.88146e-05	0.0979344
1905	13	65187139	66382286	2167	195	LTL	1.31563e-05	0.24577
1906	13	66382287	67718879	2575	222	LTL	4.61566e-05	0.01815
1907	13	67718880	69004702	2452	215	LTL	3.31083e-05	0.0595212
1908	13	69004703	69751491	2434	127	LTL	3.24563e-05	0.0266171
1909	13	69751492	70427880	1959	123	LTL	3.92388e-06	0.385548
1910	13	70427881	71010208	1833	162	LTL	4.76362e-05	0.00677095
1911	13	71010209	71976862	2584	250	LTL	8.24226e-05	0.000354985
1912	13	71976863	73114509	2264	251	LTL	8.06537e-05	0.000459349
1913	13	73114510	74437635	3271	275	LTL	0.000183091	2.2216e-11
1914	13	74437636	75882384	3392	297	LTL	3.31772e-05	0.089198
1915	13	75882385	76671493	2013	180	LTL	3.83508e-05	0.0265024
1916	13	76671494	77460044	1981	203	LTL	3.32912e-05	0.0538936
1918	13	78693311	79489045	1903	189	LTL	4.00104e-05	0.0244619
1919	13	79489046	80778339	2354	237	LTL	0.000109506	4.11304e-06
1920	13	80778340	81724089	2213	163	LTL	4.42985e-05	0.0105722
1921	13	81724090	82582821	2103	156	LTL	5.89448e-05	0.00119109
1922	13	82582822	83829835	2733	140	LTL	2.61874e-05	0.0640458
1923	13	83829836	85035400	2441	200	LTL	6.47942e-06	0.361284
1924	13	85035401	85650680	1853	117	LTL	1.56823e-05	0.151612
1925	13	85650681	86321288	1810	129	LTL	7.98327e-06	0.297945
1926	13	86321289	87043588	1790	109	LTL	1.54423e-06	0.440531
1928	13	88029524	88968400	1864	164	LTL	3.85544e-06	0.401756
1929	13	88968401	89764426	2007	101	LTL	3.81653e-05	0.00693407
1930	13	89764427	90518147	1907	142	LTL	2.373e-05	0.0836963
1931	13	90518148	91764204	3201	236	LTL	6.7962e-05	0.00180406
1932	13	91764205	93285142	3292	271	LTL	3.99071e-05	0.0473599
1933	13	93285143	94925136	3553	283	LTL	5.92709e-05	0.008842
1934	13	94925137	96132647	3485	314	LTL	0.000130445	1.55944e-06
1935	13	96132648	97516609	2386	169	LTL	2.75688e-05	0.0713029
1936	13	97516610	98527335	1813	204	LTL	4.13153e-05	0.0249226
1937	13	98527336	99402294	2220	289	LTL	5.90486e-05	0.00958779
1938	13	99402295	100470868	2621	201	LTL	4.35153e-05	0.0191712
1939	13	100470869	101573736	2186	255	LTL	5.40719e-05	0.0112829
1940	13	101573737	103050417	3510	312	LTL	4.53133e-05	0.0387169
1941	13	103050418	104378435	3582	292	LTL	0.000112794	1.24698e-05
1942	13	104378436	105672500	3076	294	LTL	0.000123947	2.40257e-06
1943	13	105672501	106313847	1718	212	LTL	3.55646e-05	0.0467556
1944	13	106313848	107037864	1836	245	LTL	4.98489e-05	0.0156751
1945	13	107037865	108521978	3515	361	LTL	6.73738e-05	0.00820642
1946	13	108521979	109156765	1780	219	LTL	7.25549e-05	0.000719457
1947	13	109156766	109813576	1941	217	LTL	6.23107e-05	0.00266714
1948	13	109813577	110995432	3424	337	LTL	0.000186543	2.53281e-10
1949	13	110995433	111621244	1905	260	LTL	5.11778e-05	0.0158352
1950	13	111621245	112319064	2099	238	LTL	1.23567e-05	0.277789
1951	13	112319065	113573118	2622	311	LTL	0.000113634	1.76174e-05
1952	13	113573119	114302561	1736	239	LTL	0.000102188	1.4526e-05
1953	13	114302562	115109851	1525	180	LTL	3.7053e-05	0.0304394
1954	14	19000059	20876080	1459	173	LTL	8.033e-05	6.25641e-05
1955	14	20876081	21982654	2738	366	LTL	0.000259798	5.38832e-16
1956	14	21982655	22760700	2852	239	LTL	4.78265e-05	0.0181192
1957	14	22760701	23985936	2782	335	LTL	0.00016289	1.55973e-08
1958	14	23985937	24906056	1804	254	LTL	0.000154867	2.11531e-09
1959	14	24906057	25585041	1846	162	LTL	6.80592e-05	0.000336481
1960	14	25585042	26395690	1747	191	LTL	0.000110431	5.44628e-07
1961	14	26395691	27720240	2566	277	LTL	1.04347e-05	0.319964
1962	14	27720241	29029224	3254	216	LTL	7.38406e-06	0.35025
1963	14	29029225	30831154	2981	307	LTL	6.09432e-05	0.00942908
1964	14	30831155	32382245	2888	231	LTL	6.40965e-05	0.00268364
1965	14	32382246	33591113	2774	325	LTL	0.000118889	1.1577e-05
1966	14	33591114	34695195	2767	369	LTL	0.000120617	2.35121e-05
1967	14	34695196	35379988	1824	183	LTL	4.29045e-05	0.0165861
1968	14	35379989	36422077	2006	156	LTL	4.69929e-05	0.00660578
1969	14	36422078	37282012	1850	208	LTL	6.99891e-05	0.000813142
1970	14	37282013	38722114	2578	230	LTL	5.76734e-05	0.0056712
1971	14	38722115	40343754	3335	214	LTL	7.4609e-05	0.000484741
1972	14	40343755	40965849	1913	94	LTL	7.31714e-06	0.284079
1973	14	40965850	41614833	2024	81	LTL	9.06316e-06	0.229133
1974	14	41614834	42562550	1752	137	LTL	1.26882e-05	0.215667
1975	14	42562551	43321168	1967	139	LTL	4.91859e-05	0.00337991
1976	14	43321169	44623273	3366	203	LTL	1.64051e-07	0.483547
1977	14	44623274	45817082	2404	192	LTL	5.78737e-05	0.00304434
1978	14	45817083	46748238	1678	119	LTL	2.44659e-05	0.0621778
1979	14	46748239	48177483	3066	200	LTL	7.45808e-05	0.000349026
1980	14	48177484	49002065	2385	152	LTL	3.69241e-05	0.0221148
1981	14	49002066	50500564	3049	263	LTL	5.50004e-05	0.0111361
1982	14	50500565	51418371	1847	200	LTL	7.96191e-05	0.000162661
1983	14	51418372	52206122	2033	232	LTL	3.27297e-05	0.0681883
1984	14	52206123	52760553	1839	204	LTL	1.55451e-05	0.215769
1985	14	52760554	54359598	3152	268	LTL	3.78227e-05	0.0551395
1986	14	54359599	55292832	1770	231	LTL	5.01981e-05	0.0130912
1987	14	55292833	56206430	1934	139	LTL	3.19129e-05	0.0335951
1988	14	56206431	57460781	3168	298	LTL	0.00014016	1.96531e-07
1989	14	57460782	58447798	2159	215	LTL	3.14112e-05	0.0689102
1990	14	58447799	59447537	1943	229	LTL	5.57456e-05	0.00697313
1993	14	61652817	62717985	2335	267	LTL	7.24884e-05	0.00169645
1994	14	62717986	64033237	3125	246	LTL	8.69472e-06	0.337635
1995	14	64033238	65229391	2281	176	LTL	9.92322e-05	2.3064e-06
1996	14	65229392	66300066	2538	202	LTL	0.000275726	1.58033e-24
1999	14	68976913	69794542	1994	238	LTL	3.81837e-05	0.044486
2000	14	69794543	71140426	3199	250	LTL	5.49532e-06	0.39178
2001	14	71140427	72665319	3127	242	LTL	6.94583e-05	0.00165381
2002	14	72665320	73373373	1810	231	LTL	0.000337172	1.41376e-30
2003	14	73373374	74245428	1758	144	LTL	0.000474476	2.28702e-60
2004	14	74245429	75699501	2760	219	LTL	0.000167878	1.68395e-11
2005	14	75699502	76694201	2020	255	LTL	9.93381e-05	3.55101e-05
2006	14	76694202	77425453	1859	264	LTL	9.42984e-05	9.25405e-05
2007	14	77425454	78374053	2709	218	LTL	2.69187e-05	0.100988
2008	14	78374054	79199451	1988	219	LTL	7.41519e-05	0.000577008
2009	14	79199452	81001920	3354	303	LTL	4.30971e-06	0.419973
2010	14	81001921	82524785	3464	264	LTL	4.5751e-07	0.480468
2011	14	82524786	84087372	3541	275	LTL	1.78332e-05	0.218966
2012	14	84087373	85562936	3422	233	LTL	7.38433e-05	0.000800572
2013	14	85562937	86653343	2522	233	LTL	1.90307e-05	0.18603
2014	14	86653344	87350275	1763	160	LTL	6.87824e-05	0.000281107
2015	14	87350276	88208595	1934	156	LTL	3.83496e-05	0.0197213
2016	14	88208596	89482883	2836	216	LTL	5.99904e-05	0.00350294
2017	14	89482884	90662836	2684	312	LTL	0.000107285	4.38292e-05
2018	14	90662837	92101228	3129	293	LTL	0.000261816	1.65629e-18
2019	14	92101229	93386328	3398	314	LTL	0.000105694	5.67861e-05
2020	14	93386329	94892240	3746	311	LTL	7.75233e-05	0.0017562
2022	14	95946793	97174314	3406	325	LTL	0.000304551	8.24384e-22
2023	14	97174315	98268391	2520	287	LTL	3.85208e-05	0.0577026
2024	14	98268392	98885322	1963	172	LTL	3.56248e-05	0.032572
2026	14	99474534	100786189	2932	329	LTL	3.60887e-05	0.0823613
2027	14	100786190	102004377	2810	350	LTL	8.14577e-05	0.00184732
2028	14	102004378	103617472	3267	263	LTL	4.06538e-05	0.0423781
2029	14	103617473	104439106	1929	168	LTL	6.56755e-05	0.000583339
2030	14	104439107	105091340	1686	229	LTL	6.86667e-05	0.00146234
2031	14	105091341	106347143	1555	195	LTL	5.58464e-05	0.00416791
2034	15	20000205	22799926	42	6	LTL	1.39686e-06	0.285223
2035	15	22799927	24099946	873	174	LTL	2.99543e-05	0.0590461
2036	15	24099947	24531187	1872	118	LTL	2.61766e-05	0.0504286
2037	15	24531188	25384327	2758	185	LTL	7.61538e-06	0.334813
2038	15	25384328	26392947	2842	322	LTL	7.79232e-05	0.00193181
2039	15	26392948	27563172	2623	314	LTL	8.39829e-05	0.000876455
2040	15	27563173	29141035	2107	226	LTL	7.58591e-05	0.000528823
2041	15	29141036	30604119	2511	260	LTL	8.71356e-05	0.000229887
2042	15	30604120	32177320	2481	269	LTL	5.82136e-05	0.00852702
2043	15	32177321	33484267	2353	281	LTL	8.2138e-05	0.000654113
2044	15	33484268	34410072	2754	300	LTL	0.000120297	4.99865e-06
2045	15	34410073	35118927	1545	197	LTL	0.000117875	1.71518e-07
2046	15	35118928	36583327	3001	284	LTL	7.44246e-05	0.00173179
2047	15	36583328	37962915	3062	314	LTL	5.78744e-05	0.0133673
2048	15	37962916	39238840	2835	300	LTL	5.90975e-05	0.0105712
2049	15	39238841	40604780	2852	280	LTL	0.000115252	6.21077e-06
2050	15	40604781	42332685	3020	239	LTL	0.000322249	3.90622e-28
2051	15	42332686	44987755	2958	223	LTL	3.86098e-05	0.0383754
2052	15	44987756	46022642	1820	178	LTL	3.90926e-05	0.0239052
2053	15	46022643	46884071	1757	175	LTL	3.85875e-05	0.0244121
2054	15	46884072	47693316	1868	120	LTL	1.30852e-05	0.194463
2055	15	47693317	49260006	2400	232	LTL	0.000114477	1.46987e-06
2056	15	49260007	50195876	1863	100	LTL	0.000131919	1.48796e-12
2057	15	50195877	51605477	3147	192	LTL	0.000448899	5.35853e-50
2058	15	51605478	53263126	3235	256	LTL	4.8994e-05	0.0188849
2059	15	53263127	54332799	2807	234	LTL	7.03003e-05	0.00129583
2060	15	54332800	55136717	2599	200	LTL	3.24374e-05	0.0570127
2061	15	55136718	56322588	3370	230	LTL	0.000127336	1.32731e-07
2062	15	56322589	57641164	2495	176	LTL	4.6986e-05	0.00928243
2063	15	57641165	58712954	2933	318	LTL	7.6755e-05	0.00208829
2064	15	58712955	59901116	2367	280	LTL	4.55419e-05	0.0311829
2065	15	59901117	61130595	2508	285	LTL	3.97e-06	0.42307
2066	15	61130596	62106138	2427	311	LTL	0.000152241	4.02108e-08
2067	15	62106139	63218978	2479	289	LTL	6.62843e-05	0.00456275
2068	15	63218979	64339945	2594	223	LTL	0.000106589	4.13057e-06
2069	15	64339946	66355634	3122	240	LTL	0.000121281	6.04504e-07
2070	15	66355635	67396520	2887	285	LTL	0.000101773	5.19448e-05
2071	15	67396521	69089815	3174	289	LTL	1.54692e-05	0.253882
2072	15	69089816	70767983	3380	341	LTL	8.30354e-05	0.00140075
2073	15	70767984	72058129	2437	269	LTL	0.000104293	2.43795e-05
2074	15	72058130	73375718	1652	159	LTL	2.31689e-05	0.099802
2075	15	73375719	74458113	2009	211	LTL	0.000188641	7.08238e-14
2076	15	74458114	76401952	2769	248	LTL	9.56157e-05	5.16746e-05
2077	15	76401953	77897163	2333	153	LTL	3.13722e-05	0.0420383
2078	15	77897164	78514101	1579	180	LTL	3.55239e-05	0.0357121
2079	15	78514102	79292536	1740	195	LTL	5.61871e-05	0.00399124
2080	15	79292537	79998206	1773	216	LTL	6.65524e-05	0.00151877
2081	15	79998207	81077025	2667	275	LTL	0.000141115	7.11905e-08
2082	15	81077026	82191077	1838	254	LTL	7.64557e-05	0.000840337
2083	15	82191078	84209760	2469	231	LTL	9.38084e-05	4.2979e-05
2084	15	84209761	85494083	2162	210	LTL	5.03034e-05	0.0101047
2086	15	86341599	87158587	2491	230	LTL	4.60531e-05	0.0198559
2087	15	87158588	88035757	2279	244	LTL	5.11743e-05	0.0135649
2088	15	88035758	89385187	2563	325	LTL	3.77609e-05	0.0723377
2089	15	89385188	90632718	2524	300	LTL	4.31012e-05	0.0431777
2090	15	90632719	91593623	2276	236	LTL	4.82391e-05	0.0168833
2091	15	91593624	92675405	2576	314	LTL	3.84212e-05	0.0659532
2092	15	92675406	93707010	2962	328	LTL	8.08278e-05	0.00151514
2093	15	93707011	94565521	2752	316	LTL	9.23633e-05	0.000330804
2094	15	94565522	95662425	2754	340	LTL	0.000176798	1.67606e-09
2095	15	95662426	96864278	2628	325	LTL	5.62559e-05	0.016825
2096	15	96864279	98025684	2433	315	LTL	6.32586e-05	0.00811267
2097	15	98025685	98828261	2476	275	LTL	4.45289e-05	0.032903
2098	15	98828262	99925972	2876	321	LTL	5.71355e-05	0.0151029
2099	15	99925973	100742117	2425	257	LTL	0.000155275	2.2719e-09
2100	15	100742118	101550750	2472	267	LTL	7.15326e-05	0.0019003
2101	15	101550751	102520975	2261	309	LTL	5.3615e-05	0.0188879
2102	16	60169	1049079	2368	276	LTL	0.000155462	5.41956e-09
2103	16	1049080	1996492	2777	272	LTL	7.69096e-06	0.360747
2104	16	1996493	3379996	2060	315	LTL	0.000180946	2.67192e-10
2105	16	3379997	4816145	2996	324	LTL	0.000261655	2.04215e-17
2106	16	4816146	5782968	3196	337	LTL	5.41327e-05	0.0219214
2107	16	5782969	6446081	2155	327	LTL	5.00095e-05	0.0289427
2108	16	6446082	7051429	2673	292	LTL	1.50873e-05	0.259887
2109	16	7051430	7704354	2758	284	LTL	0.000100812	5.81546e-05
2110	16	7704355	8341012	2688	275	LTL	7.76564e-05	0.00102983
2111	16	8341013	9104469	2641	286	LTL	8.84369e-05	0.00032155
2112	16	9104470	9754796	1939	254	LTL	5.80346e-05	0.00735869
2113	16	9754797	10351808	1910	189	LTL	7.26898e-06	0.34281
2114	16	10351809	11022542	1821	259	LTL	0.000103128	2.22785e-05
2115	16	11022543	11916631	2596	263	LTL	0.000108548	1.08189e-05
2116	16	11916632	12793149	2682	273	LTL	5.83794e-05	0.00874193
2117	16	12793150	13893407	3388	285	LTL	0.000109641	1.66281e-05
2118	16	13893408	15921108	2473	272	LTL	0.000204944	1.72281e-13
2119	16	15921109	17343277	2390	260	LTL	7.2707e-05	0.00148326
2120	16	17343278	19104257	2607	254	LTL	8.1083e-05	0.000460034
2121	16	19104258	20351261	2896	272	LTL	7.39946e-05	0.00152858
2122	16	20351262	22667048	2383	258	LTL	2.97252e-05	0.0976084
2123	16	22667049	24014705	2971	279	LTL	8.11943e-05	0.000711303
2124	16	24014706	25235251	2636	312	LTL	0.00016913	2.10003e-09
2125	16	25235252	26154122	2651	267	LTL	7.99681e-05	0.000675698
2126	16	26154123	27443061	3471	344	LTL	0.000147305	2.69969e-07
2127	16	27443062	29043177	1907	262	LTL	9.44578e-05	8.63677e-05
2128	16	29043178	31384210	2044	253	LTL	6.78504e-05	0.00238996
2129	16	31384211	32847928	855	93	LTL	4.51326e-05	0.0016127
2130	16	32847929	35259453	77	26	LTL	2.77744e-05	0.00104912
2131	16	35259454	49010761	2478	224	LTL	0.000115558	8.8951e-07
2132	16	49010762	50467033	3002	317	LTL	0.000377805	1.64071e-30
2133	16	50467034	52041336	3049	328	LTL	0.000102668	0.000111364
2134	16	52041337	53393882	2811	265	LTL	6.01744e-05	0.00664203
2135	16	53393883	54866095	3470	347	LTL	6.39271e-05	0.0100302
2136	16	54866096	55907389	2780	279	LTL	1.85123e-05	0.212437
2137	16	55907390	57119889	2979	285	LTL	7.25279e-05	0.00218332
2138	16	57119890	58508978	3527	328	LTL	0.00011773	1.46249e-05
2139	16	58508979	59885499	3362	251	LTL	5.87462e-05	0.00657502
2140	16	59885500	61092844	2691	231	LTL	4.61571e-06	0.403181
2141	16	61092845	62607090	2516	250	LTL	2.0151e-05	0.181143
2142	16	62607091	64207176	3086	264	LTL	8.0496e-05	0.000598857
2143	16	64207177	65072403	2111	158	LTL	1.44454e-05	0.203449
2144	16	65072404	65882820	1764	206	LTL	6.33696e-05	0.00191534
2145	16	65882821	66738843	1884	241	LTL	0.000140727	1.74314e-08
2146	16	66738844	68435728	1832	145	LTL	0.000217815	8.9055e-21
2147	16	68435729	69549149	1971	194	LTL	0.000207089	1.27082e-16
2148	16	69549150	71062712	1567	170	LTL	0.000230649	8.70492e-21
2149	16	71062713	72089511	1649	148	LTL	9.39635e-05	1.59352e-06
2150	16	72089512	73140781	1630	223	LTL	0.000190518	1.23048e-13
2151	16	73140782	74135275	2228	324	LTL	0.000131359	1.79481e-06
2152	16	74135276	74889127	1570	189	LTL	0.000384922	1.1695e-40
2153	16	74889128	75525959	1628	187	LTL	9.51279e-05	7.90377e-06
2154	16	75525960	76635467	2830	234	LTL	4.22585e-05	0.0297758
2156	16	77270666	77739132	1760	182	LTL	1.86009e-05	0.163086
2157	16	77739133	78280636	2219	250	LTL	9.20715e-05	9.15969e-05
2159	16	78973581	79662634	2434	343	LTL	0.000142958	5.16461e-07
2160	16	79662635	80559685	2833	262	LTL	3.49974e-05	0.0668101
2161	16	80559686	81437861	2770	291	LTL	4.1907e-05	0.0451693
2162	16	81437862	82310204	2792	329	LTL	0.000631196	1.92758e-63
2163	16	82310205	83077869	2885	307	LTL	8.9718e-05	0.000394773
2164	16	83077870	83778371	2814	303	LTL	3.77681e-05	0.0658937
2165	16	83778372	84440154	2812	343	LTL	8.21545e-05	0.00157912
2166	16	84440155	85146805	2790	330	LTL	9.6045e-05	0.000265164
2167	16	85146806	86058597	2429	369	LTL	0.000110305	8.78178e-05
2168	16	86058598	86748867	2646	351	LTL	8.64633e-05	0.00109192
2169	16	86748868	87669168	2726	328	LTL	5.73885e-05	0.0155657
2170	16	87669169	88387228	2411	282	LTL	0.000325854	3.75664e-26
2171	16	88387229	89106304	2057	291	LTL	8.09751e-05	0.000886306
2172	16	89106305	90292787	2772	253	LTL	0.000172108	6.03344e-11
2173	17	52	815653	1996	267	LTL	3.87854e-05	0.0507188
2174	17	815654	1480056	1938	306	LTL	0.00012952	1.42749e-06
2175	17	1480057	2699135	2512	306	LTL	0.00051489	5.62838e-49
2176	17	2699136	3430440	1840	247	LTL	8.78772e-05	0.000155959
2177	17	3430441	4463971	2561	311	LTL	6.09854e-05	0.00973587
2178	17	4463972	5573784	2797	250	LTL	4.82689e-05	0.019205
2179	17	5573785	6305078	2239	293	LTL	9.11658e-05	0.000257172
2180	17	6305079	7264458	2201	305	LTL	0.000118746	7.20811e-06
2181	17	7264459	8554763	2618	280	LTL	0.000779929	1.3236e-91
2182	17	8554764	9619356	2421	325	LTL	6.83655e-05	0.0054078
[truncated: 13,843 more rows]
