# Supplementary material for: Contribution of leukocyte telomere length to cardiovascular disease onset from genome-wide cross-trait analysis
Source: Nat Commun. 2025 Sep 30;16:8677. doi: 10.1038/s41467-025-63707-5 (PMC12485159; doi:10.1038/s41467-025-63707-5)
Supplement: Supplementary file 7 — Supplementary Data 5 [file 41467_2025_63707_MOESM7_ESM.xlsx]

## Sheet: Supplementary Data 5
Supplementary Data 5. Bivariate LAVA results between leukocyte telomere length and six cardiovascular diseases
Note: results of bivariate LAVA analysis, testing on selected loci and traits with notable univariate genetic signals. Significance testing was performed using simulation-based P-values. Only local correlations significant after false discovery rate (FDR) correction for multiple testing were deemed significant and interpreted. locus = index of given local genomic regions; chr = chromosome; start/…
P-values lower than an FDR threshold of 0.05 (FDR <0.05) are marked in dark blue.
locus	chr	start	stop	n.snps	n.pcs	phen1	phen2	rho	rho.lower	rho.upper	r2	r2.lower	r2.upper	p	FDR
13	1	10753428	11709173	1997	254	LTL	AF	0.0712679	-0.26545	0.4171	0.00507911	0	0.17968	0.670012	0.849874
36	1	38474037	40200950	3312	308	LTL	AF	-0.218897	-0.62705	0.14295	0.0479157	0	0.39319	0.226438	0.487185
38	1	41093876	41977966	2121	227	LTL	AF	0.0273863	-0.22423	0.27573	0.000750008	0	0.08498	0.824393	0.931581
54	1	62778734	64344226	3109	280	LTL	AF	0.494377	0.08411	1	0.244408	0.00898	1	0.0196867	0.160675
80	1	91870060	92904465	2059	207	LTL	AF	0.135553	-0.27732	0.55934	0.0183746	0	0.32057	0.493367	0.730111
97	1	110224231	111134062	1797	277	LTL	AF	0.148684	-0.15141	0.44742	0.022107	0	0.20018	0.316939	0.587355
100	1	113418038	114664387	1930	223	LTL	AF	0.0949882	-0.20851	0.41512	0.00902276	0	0.17485	0.529275	0.758252
101	1	114664388	116207297	3521	273	LTL	AF	0.404143	0.04606	0.83831	0.163332	0.00386	0.70276	0.030509	0.193532
102	1	116207298	117046311	1733	192	LTL	AF	0.305199	-0.05944	0.71716	0.0931461	0	0.51432	0.0952431	0.340515
156	1	202583885	204092537	3091	325	LTL	AF	-0.0491115	-0.33642	0.22973	0.00241194	0	0.12002	0.722162	0.873513
163	1	212347583	213958292	3510	289	LTL	AF	0.205295	-0.14207	0.59412	0.042146	0	0.35336	0.240225	0.500262
195	1	243048004	244723196	2674	302	LTL	AF	-0.484838	-0.84682	-0.16776	0.235068	0.02834	0.7171	0.00300287	0.0482414
203	2	1376546	1875060	1652	210	LTL	AF	0.0433319	-0.37524	0.47727	0.00187765	0	0.26213	0.827314	0.931581
212	2	7966710	8978798	1957	278	LTL	AF	0.0050519	-0.3829	0.39536	2.55217e-05	0	0.2051	0.978156	0.995611
213	2	8978799	9960670	1870	233	LTL	AF	0.118036	-0.31641	0.56767	0.0139325	0	0.33544	0.560575	0.773304
222	2	17241116	18656325	3628	258	LTL	AF	0.433312	0.10484	0.82747	0.18776	0.01177	0.68471	0.0108224	0.11069
226	2	22429641	23538527	2268	257	LTL	AF	0.111354	-0.23356	0.46921	0.0123997	0	0.22126	0.509166	0.74261
251	2	45850048	46499326	1912	306	LTL	AF	0.0168829	-0.37593	0.41341	0.000285034	0	0.21467	0.928261	0.986888
267	2	59251997	60775066	3175	306	LTL	AF	-0.487974	-0.95028	-0.11122	0.238118	0.0133	0.90304	0.01046	0.109762
271	2	64696090	65938002	2710	294	LTL	AF	0.066684	-0.20447	0.33846	0.00444676	0	0.11769	0.622768	0.826267
305	2	110097869	112644828	2459	262	LTL	AF	-0.484515	-0.84432	-0.18086	0.234755	0.03271	0.71288	0.00284059	0.0468407
381	2	202504863	203639686	1811	210	LTL	AF	0.131852	-0.1971	0.47445	0.0173851	0	0.22552	0.424177	0.67335
393	2	215899571	217566011	3534	333	LTL	AF	0.646813	0.37065	0.97979	0.418368	0.13738	0.95999	1.90671e-05	0.00118714
445	3	24270190	25516193	3523	316	LTL	AF	0.103307	-0.21606	0.43186	0.0106723	0	0.18821	0.514182	0.747314
483	3	71223282	72334704	2568	335	LTL	AF	0.293835	-0.07472	0.72794	0.0863392	0	0.52989	0.114386	0.356896
484	3	72334705	73606612	2576	313	LTL	AF	0.199841	-0.09337	0.50652	0.0399364	0	0.25657	0.179129	0.428214
532	3	125992651	127495173	3615	292	LTL	AF	0.139256	-0.25876	0.56833	0.0193922	0	0.32462	0.480821	0.720785
551	3	148638309	149998411	3262	297	LTL	AF	-0.0868873	-0.52764	0.3401	0.00754941	0	0.29345	0.669802	0.849874
552	3	149998412	151131307	2218	253	LTL	AF	-0.0940216	-0.55118	0.32374	0.00884005	0	0.31351	0.648701	0.840312
578	3	178110323	179372165	2549	226	LTL	AF	0.046599	-0.34034	0.45175	0.00217147	0	0.22679	0.804931	0.921448
584	3	186602046	187939199	3290	345	LTL	AF	-0.172393	-0.65193	0.25841	0.0297194	0	0.43024	0.403989	0.660776
638	4	37880861	38984838	3079	295	LTL	AF	0.161507	-0.2409	0.60438	0.0260847	0	0.36673	0.416969	0.667327
640	4	39820062	40590541	1895	250	LTL	AF	-0.233963	-0.71157	0.18686	0.0547389	0	0.50633	0.252755	0.515722
698	4	109978983	111733579	3423	297	LTL	AF	-0.0176268	-0.20978	0.17144	0.000310705	0	0.05086	0.851239	0.947384
727	4	139553761	141087047	2888	322	LTL	AF	0.288423	-0.12744	0.7798	0.0831875	0	0.60809	0.169635	0.418973
785	5	9203856	10549029	3245	339	LTL	AF	-0.110559	-0.52126	0.26921	0.0122232	0	0.27309	0.547875	0.768911
844	5	82720249	84094797	2402	290	LTL	AF	0.0361156	-0.40519	0.49259	0.00130433	0	0.27908	0.862193	0.954318
864	5	106389389	107265911	2027	244	LTL	AF	0.310963	-0.06115	0.74557	0.0966977	0	0.55587	0.102708	0.351283
891	5	136949854	139408116	2975	264	LTL	AF	-0.0839236	-0.32264	0.14579	0.00704316	0	0.10439	0.472082	0.715923
892	5	139408117	141253830	2973	261	LTL	AF	-0.135737	-0.50273	0.20858	0.0184245	0	0.25307	0.427294	0.674323
893	5	141253831	142532956	2898	306	LTL	AF	0.20794	-0.19544	0.64508	0.0432392	0	0.41613	0.291737	0.562491
896	5	145319097	147180171	3604	287	LTL	AF	0.40846	0.02729	0.89151	0.16684	0.00294	0.79479	0.0379612	0.217316
918	5	170898341	172285682	3218	353	LTL	AF	0.281781	-0.14869	0.79531	0.0794008	0	0.63332	0.187191	0.440963
919	5	172285683	173606995	3236	320	LTL	AF	0.171376	-0.06645	0.42	0.0293698	0	0.1764	0.159419	0.410832
934	6	9020711	10416550	3266	280	LTL	AF	0.0900646	-0.29437	0.50319	0.00811162	0	0.26089	0.63372	0.834701
951	6	26396201	27261035	1349	86	LTL	AF	0.174193	-0.21626	0.58319	0.0303432	0	0.34011	0.368706	0.635452
961	6	31427210	32208901	2102	157	LTL	AF	0.132456	-0.13139	0.40247	0.0175447	0	0.16229	0.309831	0.579499
972	6	36346354	37570051	2909	291	LTL	AF	-0.0954002	-0.44798	0.24353	0.0091012	0	0.20534	0.561938	0.773502
976	6	40778402	42103738	2930	314	LTL	AF	0.298874	-0.05098	0.69923	0.0893254	0	0.48892	0.087062	0.324005
1038	6	107309328	109043244	3023	284	LTL	AF	0.438503	0.02542	0.9822	0.192285	0.00338	0.96471	0.0398164	0.218855
1045	6	116132148	117674076	3175	210	LTL	AF	-0.207229	-0.66634	0.20368	0.042944	0	0.44457	0.3072	0.575911
1053	6	123854858	125365054	3196	323	LTL	AF	-0.169724	-0.58917	0.22377	0.0288063	0	0.34866	0.372361	0.636068
1057	6	129850179	130550137	1861	236	LTL	AF	-0.171336	-0.56826	0.19255	0.0293559	0	0.32377	0.34773	0.613463
1061	6	134313644	135544083	2557	292	LTL	AF	0.103976	-0.26002	0.47108	0.010811	0	0.22681	0.547675	0.768911
1074	6	151629955	152376499	1862	210	LTL	AF	0.0925551	-0.37762	0.58605	0.00856645	0	0.36876	0.676543	0.85312
1078	6	154462011	155523957	2730	315	LTL	AF	-0.432195	-0.71628	-0.17875	0.186793	0.03195	0.51306	0.0014253	0.0280888
1125	7	25671576	27351286	3458	275	LTL	AF	0.227867	-0.09543	0.57321	0.0519235	0	0.32857	0.156608	0.409512
1166	7	73128831	75243899	1629	242	LTL	AF	0.281504	-0.00859	0.59478	0.0792447	0	0.35376	0.0573644	0.259248
1171	7	80055722	81533566	3052	294	LTL	AF	0.225032	-0.1071	0.57238	0.0506393	0	0.32762	0.170147	0.418973
1191	7	105312564	106399739	2604	309	LTL	AF	0.0369819	-0.34813	0.42081	0.00136766	0	0.20857	0.842978	0.942083
1208	7	128779174	130418704	3202	278	LTL	AF	-0.271756	-0.69127	0.102	0.0738513	0	0.47786	0.150342	0.399593
1215	7	138755108	140217630	2929	311	LTL	AF	-0.050806	-0.44389	0.3223	0.00258125	0	0.21012	0.77917	0.909288
1223	7	149843000	150897818	2460	236	LTL	AF	-0.0113878	-0.42429	0.39058	0.000129681	0	0.22277	0.952945	0.987355
1267	8	21650454	22895018	2627	317	LTL	AF	0.4991	0.24552	0.81138	0.2491	0.06028	0.65834	0.000236167	0.00908681
1268	8	22895019	23788494	2670	268	LTL	AF	0.0292644	-0.36805	0.43251	0.000856404	0	0.22242	0.877218	0.957827
1360	8	135313674	136220342	2289	245	LTL	AF	-0.370282	-0.8622	0.03948	0.137109	0	0.74338	0.0691987	0.289702
1413	9	36749274	37687112	2009	244	LTL	AF	0.250479	-0.10301	0.649	0.0627397	0	0.42167	0.158733	0.410832
1453	9	109150718	110630150	3402	332	LTL	AF	0.288415	-0.08042	0.70456	0.0831832	0	0.4964	0.121809	0.360519
1461	9	116159541	117054909	2158	278	LTL	AF	0.253693	-0.06194	0.59288	0.0643599	0	0.35151	0.116393	0.358952
1500	10	12581572	13208061	1798	262	LTL	AF	-0.108064	-0.48264	0.2563	0.0116779	0	0.23689	0.541761	0.768248
1521	10	32457294	33655458	3127	183	LTL	AF	0.302648	-0.09695	0.76772	0.0915956	0	0.59019	0.134325	0.382164
1559	10	79952997	81190573	3025	347	LTL	AF	0.175103	-0.13146	0.50073	0.0306612	0	0.25073	0.255976	0.520979
1580	10	102509299	104206837	2471	259	LTL	AF	0.203264	-0.0436	0.45926	0.0413163	0	0.21092	0.103082	0.351283
1581	10	104206838	106142283	3469	249	LTL	AF	0.273649	0.19795	0.35106	0.0748838	0.03918	0.12324	1.44078e-11	3.8784e-09
1582	10	106142284	107877787	3473	230	LTL	AF	0.115097	-0.23551	0.48633	0.0132473	0	0.23944	0.494501	0.730451
1589	10	114255955	115588903	2610	310	LTL	AF	-0.1198	-0.41367	0.16244	0.014352	0	0.17139	0.391553	0.648309
1631	11	19780785	20686336	2450	312	LTL	AF	-0.303902	-0.60286	-0.02911	0.0923566	0.0019	0.36344	0.0298525	0.191485
1656	11	43949378	45019559	2753	332	LTL	AF	-0.172454	-0.56799	0.19604	0.0297402	0	0.32285	0.34387	0.612455
1675	11	66782662	68000949	1866	198	LTL	AF	0.558007	0.22416	0.95702	0.311372	0.05025	0.91588	0.00167945	0.0308408
1677	11	68887345	69713996	1962	246	LTL	AF	-0.283792	-0.67035	0.06598	0.0805377	0	0.44937	0.111395	0.356778
1727	11	122589225	123398882	2133	286	LTL	AF	-0.0784644	-0.457	0.28566	0.00615666	0	0.21973	0.662411	0.847667
1733	11	128262551	129451784	2492	305	LTL	AF	0.199808	-0.04444	0.46582	0.0399231	0	0.21699	0.111834	0.356778
1740	12	60317	1078397	2066	278	LTL	AF	0.235452	-0.04882	0.53415	0.0554376	0	0.28532	0.104787	0.35269
1743	12	3069507	3871114	2355	310	LTL	AF	-0.0718946	-0.48035	0.32545	0.00516883	0	0.24669	0.70374	0.864167
1744	12	3871115	4967643	2421	316	LTL	AF	0.261295	0.00384	0.54637	0.0682753	0.00075	0.29852	0.0518108	0.249185
1747	12	6948955	8123317	2369	250	LTL	AF	0.118512	-0.27867	0.54987	0.014045	0	0.30996	0.54997	0.768911
1756	12	16136743	17374895	1949	260	LTL	AF	-0.143127	-0.53408	0.21521	0.0204853	0	0.28526	0.423111	0.67335
1764	12	23923799	25058714	2799	296	LTL	AF	-0.132477	-0.32242	0.0581	0.0175502	0	0.10396	0.171595	0.418973
1766	12	25990814	26958056	2648	239	LTL	AF	0.199959	-0.05388	0.45763	0.0399835	0	0.20943	0.117426	0.359746
1794	12	56987106	58748139	2524	221	LTL	AF	-0.10133	-0.39048	0.1877	0.0102678	0	0.1534	0.475596	0.716943
1823	12	92061180	93487547	3176	271	LTL	AF	0.7617	0.42238	1	0.580188	0.17841	1	6.10508e-05	0.00329125
1841	12	111592382	113947983	3007	247	LTL	AF	-0.31944	-0.65762	-0.01032	0.102042	0.00157	0.43246	0.0418398	0.22283
1844	12	115439452	116197675	2007	267	LTL	AF	-0.273534	-0.65163	0.05304	0.0748208	0	0.42462	0.104445	0.35269
1849	12	120567741	121817509	2949	219	LTL	AF	0.0383627	-0.30204	0.3848	0.0014717	0	0.1619	0.816337	0.925106
1850	12	121817510	123396634	2563	209	LTL	AF	0.0870888	-0.26258	0.45296	0.00758446	0	0.21359	0.615116	0.82151
1851	12	123396635	124843768	2890	229	LTL	AF	0.0919901	-0.27222	0.47878	0.00846219	0	0.2367	0.611957	0.820462
1862	12	132957946	133841814	1949	188	LTL	AF	0.0727403	-0.23524	0.395	0.00529115	0	0.16096	0.635863	0.834701
1948	13	109813577	110995432	3421	337	LTL	AF	-0.243815	-0.57633	0.06727	0.059446	0	0.33215	0.11605	0.358952
1952	13	113573119	114302561	1736	239	LTL	AF	-0.364535	-0.79753	0.01011	0.132886	0	0.63606	0.0550919	0.256982
1955	14	20876081	21982654	2738	366	LTL	AF	0.129781	-0.16134	0.43246	0.0168431	0	0.18859	0.373926	0.636068
1957	14	22760701	23985936	2782	335	LTL	AF	0.412631	0.16868	0.6803	0.170265	0.02845	0.46281	0.00104584	0.0222379
1965	14	32382246	33591113	2773	324	LTL	AF	0.425862	0.18515	0.73782	0.181358	0.03428	0.54438	0.00089907	0.0207557
1995	14	64033238	65229391	2281	176	LTL	AF	-0.236217	-0.55715	0.06054	0.0557987	0	0.31042	0.120891	0.360443
1996	14	65229392	66300066	2537	202	LTL	AF	-0.132498	-0.41439	0.14075	0.0175556	0	0.17206	0.328875	0.601201
2002	14	72665320	73373373	1809	231	LTL	AF	-0.0185465	-0.25726	0.21045	0.000343974	0	0.07397	0.873822	0.956705
2003	14	73373374	74245428	1753	144	LTL	AF	-0.0506794	-0.28648	0.18163	0.0025684	0	0.08471	0.666174	0.847667
2004	14	74245429	75699501	2759	218	LTL	AF	0.0688126	-0.27415	0.41043	0.00473517	0	0.17571	0.67527	0.85312
2006	14	76694202	77425453	1859	264	LTL	AF	-0.455862	-0.94152	-0.07946	0.20781	0.0072	0.88646	0.019461	0.160454
2018	14	90662837	92101228	3129	293	LTL	AF	0.350802	0.05058	0.71091	0.123062	0.00391	0.50539	0.0230321	0.173336
2049	15	39238841	40604780	2849	279	LTL	AF	0.622661	0.25131	1	0.387706	0.06316	1	0.00164215	0.0308408
2055	15	47693317	49260006	2384	232	LTL	AF	-0.382356	-0.78249	-0.03549	0.146196	0.00294	0.61229	0.034376	0.205747
2068	15	63218979	64339945	2594	223	LTL	AF	-0.24227	-0.70017	0.17898	0.0586949	0	0.49023	0.237355	0.498137
2070	15	66355635	67396520	2887	285	LTL	AF	0.0134492	-0.40955	0.43535	0.000180881	0	0.24936	0.94648	0.987355
2075	15	73375719	74458113	2009	211	LTL	AF	0.308842	0.10651	0.51357	0.0953833	0.01134	0.26375	0.00310426	0.0482414
2076	15	74458114	76401952	2769	248	LTL	AF	0.0699491	-0.39938	0.54751	0.00489288	0	0.3314	0.746988	0.890216
2081	15	79998207	81077025	2667	275	LTL	AF	-0.0954342	-0.39214	0.19524	0.00910769	0	0.15618	0.514241	0.747314
2104	16	1996493	3379996	2060	315	LTL	AF	-0.0165931	-0.25839	0.2103	0.000275332	0	0.07432	0.888453	0.966178
2105	16	3379997	4816145	2996	324	LTL	AF	-0.374489	-0.62188	-0.13545	0.140242	0.01835	0.38674	0.00259559	0.0443521
2118	16	13893408	15921108	2473	272	LTL	AF	0.195134	-0.08623	0.4865	0.0380774	0	0.23669	0.173808	0.418973
2127	16	27443062	29043177	1907	262	LTL	AF	0.273939	-0.09206	0.69586	0.0750426	0	0.48422	0.139129	0.38631
2149	16	71062713	72089511	1649	148	LTL	AF	-0.401912	-0.89573	0.00523	0.161534	0	0.80265	0.0556816	0.256982
2150	16	72089512	73140781	1629	223	LTL	AF	0.0897339	-0.0864	0.25936	0.00805217	0	0.06741	0.295547	0.564544
2151	16	73140782	74135275	2228	324	LTL	AF	0.240805	-0.10855	0.62008	0.0579872	0	0.3845	0.16996	0.418973
2162	16	81437862	82310204	2790	329	LTL	AF	0.1355	-0.07197	0.3581	0.0183603	0	0.12831	0.203635	0.460261
2174	17	815654	1480056	1938	306	LTL	AF	0.0540613	-0.23706	0.33953	0.00292262	0	0.12415	0.701617	0.864167
2175	17	1480057	2699135	2510	306	LTL	AF	-0.150133	-0.40773	0.09025	0.0225399	0	0.16685	0.220627	0.481304
2180	17	6305079	7264458	2197	305	LTL	AF	-0.0798279	-0.51457	0.3384	0.00637249	0	0.28215	0.691402	0.858146
2181	17	7264459	8554763	2604	280	LTL	AF	-0.14995	-0.37537	0.06558	0.0224849	0	0.1409	0.163617	0.413133
2188	17	14508611	15308722	2579	277	LTL	AF	0.0920025	-0.2608	0.46008	0.00846446	0	0.2199	0.597669	0.806205
2205	17	40233546	42348003	2890	255	LTL	AF	-0.04578	-0.28444	0.2002	0.00209581	0	0.08585	0.698854	0.863416
2216	17	54950108	56245227	2697	357	LTL	AF	0.136612	-0.14382	0.42813	0.0186629	0	0.18332	0.334929	0.60542
2222	17	64438388	65582327	2683	314	LTL	AF	0.29633	-0.02753	0.66895	0.0878115	0	0.4475	0.0771804	0.305695
2225	17	68176220	69245590	2667	235	LTL	AF	0.0114693	-0.45049	0.47839	0.000131545	0	0.29979	0.957688	0.990384
2232	17	75619257	76596287	2874	347	LTL	AF	-0.154626	-0.42094	0.10166	0.0239093	0	0.17746	0.226381	0.487185
2241	18	2839843	3722828	2384	327	LTL	AF	0.296108	-0.08419	0.73545	0.0876797	0	0.54089	0.124598	0.364641
2246	18	7862480	8788524	2631	294	LTL	AF	-0.335488	-0.78713	0.0454	0.112552	0	0.61958	0.084377	0.321588
2262	18	28792735	30401128	3330	280	LTL	AF	-0.314958	-0.65632	0.0025	0.0991985	0	0.43076	0.0543434	0.256781
2283	18	54957868	55809315	2417	251	LTL	AF	0.127204	-0.2705	0.55989	0.0161809	0	0.31631	0.517975	0.74973
2295	18	67195981	68051035	2053	235	LTL	AF	-0.327095	-0.74184	0.03418	0.106991	0	0.55032	0.073123	0.296901
2308	19	1515921	2253174	1541	271	LTL	AF	-0.212011	-0.57862	0.12569	0.0449486	0	0.3348	0.213223	0.473308
2311	19	3893910	4741718	1876	285	LTL	AF	-0.360682	-0.79121	-0.00456	0.130091	0.00173	0.62601	0.0512433	0.249185
2316	19	8199017	9105577	2051	258	LTL	AF	0.311952	-0.03607	0.70258	0.0973142	0	0.49362	0.0830314	0.319473
2318	19	10028841	11681978	3427	322	LTL	AF	-0.31108	-0.66953	0.00515	0.0967705	0	0.44827	0.056067	0.256982
2327	19	18504868	19749166	2019	224	LTL	AF	0.072637	-0.39104	0.56384	0.00527613	0	0.34368	0.741141	0.88763
2337	19	30375793	31763008	2413	306	LTL	AF	-0.180671	-0.66292	0.24782	0.032642	0	0.44278	0.3906	0.648309
2365	19	55714086	56411086	1789	308	LTL	AF	0.315699	-0.05838	0.7474	0.0996659	0	0.5586	0.0981289	0.344725
2373	20	3736552	4591847	2397	273	LTL	AF	-0.23342	-0.63511	0.11899	0.0544849	0	0.40336	0.186187	0.43988
2376	20	6128359	7231796	2479	272	LTL	AF	0.159875	-0.25823	0.60647	0.0255601	0	0.3718	0.433703	0.678079
2401	20	35990262	37253657	2310	269	LTL	AF	-0.164978	-0.538	0.17922	0.0272177	0	0.28945	0.344168	0.612455
2406	20	42185672	43008890	1792	252	LTL	AF	-0.0719665	-0.49837	0.32638	0.00517918	0	0.26011	0.707548	0.86621
2415	20	51533751	52411532	1878	299	LTL	AF	-0.177918	-0.5481	0.16648	0.0316547	0	0.30041	0.295246	0.564544
2449	21	34383795	35729261	2634	298	LTL	AF	0.396048	0.02285	0.82825	0.156854	0.00255	0.686	0.0337935	0.205302
2453	21	39252060	40480831	2817	311	LTL	AF	0.335832	-0.02121	0.7332	0.112783	0	0.53758	0.0603814	0.267691
2459	21	44815009	46045433	1931	260	LTL	AF	0.285367	-0.04578	0.65406	0.0814342	0	0.4278	0.0861764	0.323863
2463	22	17587475	18535225	2702	322	LTL	AF	-0.361247	-0.76745	-0.0169	0.130499	0.00282	0.58897	0.042577	0.22283
2472	22	27192924	27952441	2561	351	LTL	AF	0.0376822	-0.39261	0.46098	0.00141995	0	0.25289	0.849852	0.947145
2482	22	37364005	38718589	2924	319	LTL	AF	-0.0552061	-0.54425	0.41974	0.00304771	0	0.34093	0.801118	0.919652
4	1	2983520	3582047	1645	275	LTL	CAD	-0.430171	-0.78423	-0.12346	0.185047	0.01559	0.61501	0.00729202	0.0807117
31	1	31639218	33066846	2105	218	LTL	CAD	-0.145368	-0.44337	0.14759	0.0211317	0	0.19657	0.310758	0.57989
36	1	38474037	40200950	3312	308	LTL	CAD	-0.719406	-1	-0.43387	0.517545	0.18824	1	7.56149e-06	0.000610848
38	1	41093876	41977966	2127	227	LTL	CAD	-0.047702	-0.37137	0.27234	0.00227548	0	0.14899	0.763237	0.897149
41	1	45167236	47257261	3160	209	LTL	CAD	0.205342	-0.09698	0.52187	0.0421654	0	0.27235	0.174568	0.418973
97	1	110224231	111134062	1800	277	LTL	CAD	-0.352513	-0.59966	-0.12133	0.124265	0.01472	0.35959	0.00400112	0.0587801
100	1	113418038	114664387	1930	223	LTL	CAD	-0.1016	-0.31587	0.11012	0.0103225	0	0.10072	0.344885	0.612455
101	1	114664388	116207297	3523	274	LTL	CAD	-0.159296	-0.46632	0.13333	0.0253753	0	0.21745	0.273858	0.543559
110	1	151146408	152535630	1996	212	LTL	CAD	-0.259016	-0.57305	0.0488	0.0670893	0	0.32839	0.0961792	0.340846
125	1	167163955	168179086	2029	257	LTL	CAD	0.0661824	-0.37465	0.54112	0.00438011	0	0.32651	0.754413	0.892835
155	1	201067953	202583884	3299	343	LTL	CAD	-0.700564	-1	-0.33937	0.49079	0.11517	1	0.000290274	0.010661
191	1	240248509	241033584	1876	274	LTL	CAD	-0.144435	-0.48917	0.19661	0.0208613	0	0.24001	0.387758	0.645997
195	1	243048004	244723196	2674	302	LTL	CAD	-0.0262194	-0.41269	0.35856	0.000687456	0	0.20322	0.88574	0.964525
209	2	5568654	6306606	2078	237	LTL	CAD	-0.0445634	-0.47607	0.38468	0.0019859	0	0.25594	0.826023	0.931581
212	2	7966710	8978798	1958	278	LTL	CAD	0.189762	-0.17823	0.59492	0.0360095	0	0.35417	0.302212	0.57321
213	2	8978799	9960670	1876	233	LTL	CAD	-0.67047	-1	-0.29959	0.44953	0.08975	1	0.000939804	0.0210934
248	2	43295777	44104110	1937	217	LTL	CAD	-0.0589326	-0.35354	0.23461	0.00347305	0	0.13141	0.684185	0.85312
263	2	55663337	56394698	1878	174	LTL	CAD	-0.541099	-1	-0.11341	0.292788	0.01504	1	0.0146774	0.132232
267	2	59251997	60775066	3176	306	LTL	CAD	-0.181012	-0.50584	0.12542	0.0327653	0	0.25689	0.238484	0.49921
271	2	64696090	65938002	2714	294	LTL	CAD	0.316639	0.03037	0.64716	0.10026	0.00205	0.41881	0.0343591	0.205747
290	2	84395900	85992794	3171	263	LTL	CAD	0.169581	-0.09746	0.45673	0.0287576	0	0.2086	0.209011	0.466522
327	2	135160198	137061003	2662	164	LTL	CAD	0.045966	-0.34897	0.45423	0.00211287	0	0.22773	0.809617	0.922025
349	2	164702313	165917788	2011	202	LTL	CAD	-0.0951016	-0.44339	0.24507	0.00904432	0	0.20008	0.574517	0.782816
381	2	202504863	203639686	1815	210	LTL	CAD	-0.00246037	-0.2193	0.21943	6.05342e-06	0	0.06393	0.982309	0.995611
393	2	215899571	217566011	3539	333	LTL	CAD	0.254451	0.00714	0.51238	0.0647451	0.00097	0.26253	0.043738	0.22283
395	2	218396259	219678783	2193	232	LTL	CAD	0.513764	0.20194	0.92736	0.263954	0.04087	0.86	0.00193866	0.0348097
404	2	227557842	228812485	3493	279	LTL	CAD	-0.412071	-0.88737	-0.03335	0.169803	0.00301	0.78743	0.0381916	0.217316
407	2	230541093	231847386	3107	286	LTL	CAD	0.338493	-0.09094	0.89519	0.114577	0	0.80136	0.118757	0.359746
441	3	20754843	21790867	3050	268	LTL	CAD	0.670136	0.32091	1	0.449082	0.10298	1	0.000485989	0.0146108
463	3	45844192	47588461	3162	205	LTL	CAD	-0.432245	-0.8237	-0.09981	0.186835	0.01129	0.67847	0.0129052	0.119855
464	3	47588462	50387742	2608	171	LTL	CAD	-0.641642	-0.9071	-0.40442	0.411705	0.16355	0.82284	2.27125e-06	0.00023735
465	3	50387743	51953968	1770	121	LTL	CAD	-0.471279	-0.87764	-0.11522	0.222104	0.01362	0.77025	0.0128644	0.119855
482	3	69784970	71223281	2339	265	LTL	CAD	-0.439996	-0.91479	-0.05633	0.193597	0.00564	0.83685	0.0265347	0.182804
483	3	71223282	72334704	2570	335	LTL	CAD	-0.156144	-0.54686	0.20663	0.0243811	0	0.30054	0.385969	0.644345
484	3	72334705	73606612	2578	313	LTL	CAD	0.146159	-0.18254	0.49882	0.0213623	0	0.25039	0.3662	0.634956
542	3	138693847	139831267	2307	223	LTL	CAD	-0.578963	-1	-0.17169	0.335199	0.02979	1	0.00890233	0.0946458
551	3	148638309	149998411	3262	297	LTL	CAD	-0.126561	-0.58455	0.3029	0.0160178	0	0.34975	0.538116	0.765489
552	3	149998412	151131307	2230	252	LTL	CAD	-0.23328	-0.65349	0.14939	0.0544196	0	0.42743	0.223155	0.484702
558	3	156795411	157633700	1872	152	LTL	CAD	-0.116335	-0.55341	0.30441	0.0135338	0	0.31216	0.568564	0.778457
584	3	186602046	187939199	3290	345	LTL	CAD	-0.400739	-0.87945	-0.01438	0.160591	0.00268	0.77343	0.0432569	0.22283
594	3	196383153	197147990	1791	233	LTL	CAD	0.0450553	-0.31531	0.40184	0.00202998	0	0.18001	0.791258	0.913631
609	4	9916157	10370666	1652	88	LTL	CAD	-0.22467	-0.67284	0.19418	0.0504765	0	0.45271	0.274616	0.543559
610	4	10370667	11050119	1780	180	LTL	CAD	-0.0340212	-0.51139	0.43381	0.00115744	0	0.29951	0.875338	0.957068
638	4	37880861	38984838	3083	295	LTL	CAD	0.177287	-0.15588	0.53592	0.0314308	0	0.28721	0.287824	0.56039
651	4	54659779	55681701	1933	243	LTL	CAD	-0.332353	-0.70392	0.01634	0.110459	0	0.49551	0.0584083	0.26074
653	4	57103101	58011085	2530	239	LTL	CAD	-0.324102	-0.80508	0.09081	0.105042	0	0.65167	0.119393	0.359746
670	4	76497359	78045637	3680	256	LTL	CAD	-0.234531	-0.58276	0.08317	0.055005	0	0.33961	0.146265	0.39394
727	4	139553761	141087047	2888	322	LTL	CAD	-0.203631	-0.66523	0.21299	0.0414655	0	0.44461	0.313928	0.583112
731	4	146174872	147161042	1909	238	LTL	CAD	0.191356	-0.21008	0.64139	0.0366171	0	0.41602	0.334809	0.60542
758	4	175959698	177129678	2491	249	LTL	CAD	-0.109492	-0.60879	0.36145	0.0119884	0	0.38459	0.620193	0.825562
766	4	182946259	183603892	1877	274	LTL	CAD	0.111275	-0.24023	0.47653	0.0123821	0	0.23054	0.518687	0.74973
777	5	1206610	2106885	2953	320	LTL	CAD	-0.417704	-0.5989	-0.26739	0.174476	0.0715	0.35868	5.37754e-07	7.24507e-05
785	5	9203856	10549029	3245	339	LTL	CAD	0.23708	-0.15976	0.70561	0.0562068	0	0.49788	0.236597	0.498137
833	5	67096192	68006993	2045	254	LTL	CAD	-0.0794509	-0.54452	0.37103	0.00631244	0	0.31738	0.710277	0.866924
887	5	130573818	132554690	2727	198	LTL	CAD	-0.0428772	-0.35589	0.26941	0.00183845	0	0.13773	0.781432	0.909794
892	5	139408117	141253830	2974	261	LTL	CAD	0.354648	-0.05713	0.88779	0.125776	0	0.78817	0.0909591	0.331058
893	5	141253831	142532956	2908	306	LTL	CAD	-0.165746	-0.5812	0.22122	0.0274716	0	0.3378	0.380368	0.640442
919	5	172285683	173606995	3236	320	LTL	CAD	0.394796	0.06022	0.80285	0.155864	0.00502	0.64457	0.0232005	0.173336
926	6	63979	1380679	3270	344	LTL	CAD	0.0541086	-0.21845	0.33966	0.00292774	0	0.1212	0.70169	0.864167
935	6	10416551	11790671	3295	319	LTL	CAD	0.168231	-0.19318	0.56045	0.0283018	0	0.3141	0.347147	0.613463
952	6	27261036	28666364	2711	116	LTL	CAD	-0.444105	-0.77519	-0.14624	0.197229	0.02138	0.60091	0.00524972	0.0708834
953	6	28666365	29529755	2129	77	LTL	CAD	-0.0465061	-0.34599	0.25663	0.00216282	0	0.13168	0.756866	0.893412
954	6	29529756	29833843	2339	53	LTL	CAD	0.0182537	-0.29958	0.34306	0.000333196	0	0.13996	0.9097	0.979459
957	6	30715007	31106493	2083	102	LTL	CAD	-0.0593401	-0.36583	0.24017	0.00352124	0	0.13718	0.687518	0.855667
958	6	31106494	31250556	1555	37	LTL	CAD	0.0101221	-0.28111	0.30713	0.000102457	0	0.1191	0.944738	0.987355
959	6	31250557	31320268	1074	24	LTL	CAD	-0.217836	-0.54602	0.10849	0.0474525	0	0.2985	0.181344	0.43223
960	6	31320269	31427209	1403	39	LTL	CAD	-0.05501	-0.34788	0.23924	0.0030261	0	0.12805	0.706989	0.86621
961	6	31427210	32208901	2102	157	LTL	CAD	-0.0510264	-0.24788	0.15106	0.00260369	0	0.06276	0.614364	0.82151
962	6	32208902	32454577	1830	45	LTL	CAD	0.350506	0.03908	0.66318	0.122854	0.00292	0.43981	0.0273249	0.183333
964	6	32539568	32586784	304	36	LTL	CAD	0.385279	0.05251	0.759	0.14844	0.00442	0.57608	0.0267607	0.182804
965	6	32586785	32629239	361	85	LTL	CAD	0.18824	-0.03041	0.40925	0.0354342	0	0.16749	0.0918134	0.331184
966	6	32629240	32682213	612	26	LTL	CAD	0.270114	-0.05862	0.58636	0.0729614	0	0.34382	0.10293	0.351283
967	6	32682214	32897998	1577	62	LTL	CAD	0.0944702	-0.16903	0.36447	0.00892463	0	0.13454	0.477785	0.718902
972	6	36346354	37570051	2909	291	LTL	CAD	-0.191789	-0.55299	0.15647	0.036783	0	0.30628	0.268947	0.54057
1006	6	73170169	74401506	2724	228	LTL	CAD	-0.12397	-0.58537	0.32752	0.0153686	0	0.35681	0.560837	0.773304
1038	6	107309328	109043244	3023	284	LTL	CAD	-0.352288	-0.86687	0.05813	0.124107	0	0.75252	0.0940327	0.337682
1039	6	109043245	110647842	3152	210	LTL	CAD	-0.0554137	-0.41355	0.29186	0.00307068	0	0.18259	0.744512	0.889098
1054	6	125365055	127545459	2981	271	LTL	CAD	-0.250291	-0.61915	0.09986	0.0626457	0	0.38335	0.147713	0.395206
1057	6	129850179	130550137	1862	237	LTL	CAD	-1	-1	-0.65243	1	0.42566	1	8.06102e-08	1.3025e-05
1061	6	134313644	135544083	2559	292	LTL	CAD	-0.0272507	-0.33986	0.27637	0.000742598	0	0.12825	0.855413	0.950619
1073	6	150635316	151629954	3160	304	LTL	CAD	0.0995368	-0.22888	0.44607	0.00990757	0	0.20199	0.542908	0.768248
1100	7	4938443	6020653	3015	313	LTL	CAD	-0.405462	-0.92715	0.00063	0.1644	0	0.85961	0.0538308	0.255855
1191	7	105312564	106399739	2604	309	LTL	CAD	-0.0187474	-0.38765	0.35614	0.000351467	0	0.18397	0.916453	0.980787
1208	7	128779174	130418704	3204	278	LTL	CAD	-0.621136	-1	-0.31664	0.38581	0.10026	1	0.00018327	0.0077938
1215	7	138755108	140217630	2935	311	LTL	CAD	-0.287032	-0.63945	0.02025	0.0823876	0	0.4089	0.066352	0.283449
1223	7	149843000	150897818	2460	236	LTL	CAD	0.215281	-0.07287	0.5274	0.0463457	0	0.27815	0.135981	0.38417
1267	8	21650454	22895018	2628	317	LTL	CAD	-0.216581	-0.50341	0.04892	0.0469075	0	0.25342	0.11348	0.356778
1292	8	55275355	56346878	2197	204	LTL	CAD	0.117249	-0.22619	0.47975	0.0137474	0	0.23169	0.483708	0.722433
1293	8	56346879	57436722	2467	203	LTL	CAD	-0.282484	-0.58212	-0.00387	0.0797974	0.00098	0.33886	0.0492419	0.245602
1309	8	73838028	75011699	2495	255	LTL	CAD	-0.431149	-0.70709	-0.19362	0.185889	0.03749	0.49998	0.000464756	0.0146108
1325	8	94999067	96175630	2889	215	LTL	CAD	-0.00267068	-0.32926	0.32723	7.13252e-06	0	0.14176	0.98632	0.996493
1376	9	4025356	4596614	1759	279	LTL	CAD	-0.148292	-0.55126	0.23599	0.0219905	0	0.30882	0.428158	0.67437
1430	9	85135752	86769886	3420	301	LTL	CAD	-0.1042	-0.55746	0.32051	0.0108575	0	0.3213	0.605104	0.814424
1445	9	100310518	101596750	2920	281	LTL	CAD	-0.483339	-0.88705	-0.14607	0.233616	0.02159	0.78686	0.00625449	0.0762474
1453	9	109150718	110630150	3409	333	LTL	CAD	0.186394	-0.09712	0.48563	0.0347428	0	0.23583	0.188421	0.44257
1473	9	129617772	130902727	1923	201	LTL	CAD	-0.176135	-0.61076	0.22335	0.0310234	0	0.375	0.373651	0.636068
1474	9	130902728	132193798	1795	228	LTL	CAD	-0.297595	-0.72999	0.08512	0.0885629	0	0.53289	0.125007	0.364641
1486	10	1329233	1872960	1684	247	LTL	CAD	0.315999	-0.07489	0.78171	0.0998556	0	0.61106	0.108227	0.356778
1521	10	32457294	33655458	3127	183	LTL	CAD	0.0710236	-0.32531	0.47958	0.00504436	0	0.24348	0.709307	0.866924
1529	10	43769843	44893846	3314	215	LTL	CAD	-0.133114	-0.46709	0.17509	0.0177192	0	0.22016	0.390877	0.648309
1559	10	79952997	81190573	3029	347	LTL	CAD	-0.0431309	-0.3887	0.31116	0.00186028	0	0.16431	0.796093	0.916301
1568	10	88443653	89971628	2362	251	LTL	CAD	-0.0640548	-0.50462	0.36541	0.00410302	0	0.28246	0.751559	0.891987
1574	10	95528161	97040172	2816	193	LTL	CAD	0.0372849	-0.27048	0.36372	0.00139016	0	0.14376	0.810195	0.922025
1580	10	102509299	104206837	2475	259	LTL	CAD	-0.166786	-0.4611	0.11477	0.0278175	0	0.21261	0.234359	0.498137
1581	10	104206838	106142283	3470	249	LTL	CAD	-0.654471	-0.76139	-0.54902	0.428332	0.30142	0.57971	5.9461e-25	4.8076e-22
1610	11	87150	1061399	2286	271	LTL	CAD	-0.23845	-0.44949	-0.03074	0.0568585	0.00143	0.20204	0.0269229	0.182804
1617	11	5533058	6180840	2371	211	LTL	CAD	0.0363458	-0.45356	0.53672	0.00132102	0	0.33708	0.87196	0.956705
1621	11	9080940	10370100	2771	208	LTL	CAD	0.0491851	-0.28134	0.39391	0.00241917	0	0.16368	0.764829	0.897149
1624	11	11632651	12470449	2377	303	LTL	CAD	-0.340887	-0.79176	0.04106	0.116204	0	0.62688	0.0785071	0.307931
1625	11	12470450	13364727	2163	250	LTL	CAD	-0.166341	-0.59754	0.23281	0.0276695	0	0.35994	0.396308	0.653504
1631	11	19780785	20686336	2451	312	LTL	CAD	0.0873019	-0.27521	0.46651	0.00762162	0	0.22651	0.622705	0.826267
1656	11	43949378	45019559	2753	332	LTL	CAD	-0.329284	-0.69365	0.00968	0.108428	0	0.48115	0.0533505	0.255072
1662	11	50217009	51098366	1554	15	LTL	CAD	-0.828059	-1	-0.41226	0.685681	0.16996	1	0.00411383	0.0593567
1674	11	64594823	66782661	2919	249	LTL	CAD	-0.351233	-0.7	-0.05635	0.123364	0.00392	0.49	0.0216606	0.170858
1675	11	66782662	68000949	1866	198	LTL	CAD	-0.344679	-0.65478	-0.05637	0.118804	0.00413	0.42874	0.0225733	0.173336
1677	11	68887345	69713996	1962	246	LTL	CAD	0.0304827	-0.28385	0.34898	0.000929196	0	0.13825	0.841168	0.941363
1718	11	111117781	112755446	2767	245	LTL	CAD	-0.370465	-0.83416	0.02266	0.137244	0	0.69582	0.0615296	0.270195
1727	11	122589225	123398882	2135	286	LTL	CAD	0.222301	-0.11753	0.58011	0.0494178	0	0.33653	0.191864	0.446761
1729	11	124403478	125266684	1921	284	LTL	CAD	-0.275581	-0.67032	0.07492	0.0759447	0	0.44933	0.119602	0.359746
1747	12	6948955	8123317	2369	250	LTL	CAD	-0.155199	-0.53636	0.21381	0.0240868	0	0.29044	0.39853	0.654021
1764	12	23923799	25058714	2799	296	LTL	CAD	-0.0102186	-0.26093	0.24403	0.00010442	0	0.08594	0.935938	0.987355
1781	12	42117737	43072679	2047	169	LTL	CAD	-0.0899419	-0.57297	0.35937	0.00808954	0	0.34681	0.67907	0.85312
1792	12	54371449	55416802	2047	247	LTL	CAD	-0.221402	-0.4291	-0.02018	0.0490187	0.00089	0.18413	0.0336887	0.205302
1794	12	56987106	58748139	2525	221	LTL	CAD	-0.028097	-0.37103	0.31268	0.000789441	0	0.15375	0.86472	0.955241
1821	12	88344765	90567001	3099	248	LTL	CAD	-0.205126	-0.49635	0.07648	0.0420768	0	0.24647	0.148691	0.396509
1840	12	110111515	111592381	1926	185	LTL	CAD	-0.244212	-0.60885	0.08289	0.0596393	0	0.3707	0.143923	0.39256
1841	12	111592382	113947983	3008	247	LTL	CAD	-0.691645	-0.91518	-0.48909	0.478373	0.23921	0.83756	3.42496e-09	6.9084e-07
1844	12	115439452	116197675	2007	267	LTL	CAD	0.0435229	-0.39088	0.50162	0.00189424	0	0.27934	0.834502	0.935198
1849	12	120567741	121817509	2949	219	LTL	CAD	-0.312767	-0.60049	-0.05158	0.0978234	0.00345	0.36059	0.0217802	0.170858
1850	12	121817510	123396634	2563	209	LTL	CAD	0.0358508	-0.26268	0.34128	0.00128528	0	0.12702	0.809589	0.922025
1851	12	123396635	124843768	2891	229	LTL	CAD	0.0108926	-0.284	0.31082	0.000118648	0	0.11647	0.940869	0.987355
1852	12	124843769	126079935	3308	357	LTL	CAD	0.135357	-0.08334	0.35821	0.0183216	0	0.12831	0.22671	0.487185
1862	12	132957946	133841814	1886	184	LTL	CAD	0.139812	-0.14756	0.43346	0.0195474	0	0.18789	0.328687	0.601201
1873	13	28587126	30068525	3320	305	LTL	CAD	0.285886	0.00978	0.57895	0.0817309	0.00105	0.33518	0.0388819	0.218855
1884	13	41003944	42037054	1667	203	LTL	CAD	-0.232698	-0.54447	0.06144	0.0541481	0	0.29645	0.117567	0.359746
1913	13	73114510	74437635	3271	275	LTL	CAD	-0.207675	-0.58416	0.14125	0.0431288	0	0.34143	0.22876	0.490287
1948	13	109813577	110995432	3424	337	LTL	CAD	-0.164782	-0.35863	0.02553	0.0271529	0	0.12862	0.0861089	0.323863
1952	13	113573119	114302561	1736	239	LTL	CAD	0.0880285	-0.29938	0.48326	0.00774902	0	0.24062	0.635215	0.834701
1957	14	22760701	23985936	2777	335	LTL	CAD	-0.155487	-0.49073	0.17131	0.0241761	0	0.2418	0.337851	0.609338
1965	14	32382246	33591113	2774	325	LTL	CAD	-0.113545	-0.5186	0.27139	0.0128925	0	0.27437	0.546555	0.768911
2002	14	72665320	73373373	1810	231	LTL	CAD	-0.0149387	-0.32308	0.28926	0.000223163	0	0.12788	0.918692	0.981515
2004	14	74245429	75699501	2760	219	LTL	CAD	0.0929863	-0.18813	0.38242	0.00864645	0	0.14742	0.507936	0.742156
2044	15	33484268	34410072	2754	300	LTL	CAD	0.115807	-0.28706	0.5484	0.0134113	0	0.31275	0.553364	0.769249
2055	15	47693317	49260006	2400	232	LTL	CAD	-0.533658	-0.98369	-0.17013	0.284791	0.02916	0.96766	0.00544905	0.0710134
2057	15	50195877	51605477	3147	192	LTL	CAD	-0.340295	-0.5997	-0.10527	0.115801	0.01109	0.35963	0.00633866	0.0762474
2070	15	66355635	67396520	2887	285	LTL	CAD	0.0205678	-0.32732	0.37358	0.000423035	0	0.16732	0.903872	0.975072
2075	15	73375719	74458113	2009	211	LTL	CAD	-0.118182	-0.41294	0.18843	0.0139671	0	0.1725	0.43387	0.678079
2118	16	13893408	15921108	2473	272	LTL	CAD	0.402255	0.12188	0.71809	0.161809	0.01497	0.51565	0.00596193	0.0756717
2124	16	24014706	25235251	2636	312	LTL	CAD	-0.0469611	-0.40699	0.29883	0.00220534	0	0.18249	0.785987	0.911159
2127	16	27443062	29043177	1907	262	LTL	CAD	-0.357874	-0.89798	0.07793	0.128073	0	0.80638	0.105196	0.35269
2138	16	57119890	58508978	3526	328	LTL	CAD	-0.148538	-0.5903	0.27966	0.0220636	0	0.35093	0.460419	0.704712
2150	16	72089512	73140781	1630	223	LTL	CAD	-0.34053	-0.62885	-0.07169	0.115961	0.00592	0.39545	0.0154639	0.133568
2153	16	74889128	75525959	1628	187	LTL	CAD	0.232284	-0.1388	0.63911	0.0539558	0	0.40846	0.210646	0.468876
2162	16	81437862	82310204	2792	329	LTL	CAD	-0.108706	-0.27056	0.06199	0.011817	0	0.0732	0.190421	0.445972
2175	17	1480057	2699135	2512	306	LTL	CAD	-0.175384	-0.33638	-0.00964	0.0307597	0.00049	0.11315	0.0351832	0.20903
2180	17	6305079	7264458	2201	305	LTL	CAD	0.135134	-0.24831	0.5538	0.0182611	0	0.30939	0.471958	0.715923
2181	17	7264459	8554763	2618	280	LTL	CAD	-0.0149136	-0.18938	0.16474	0.000222414	0	0.04103	0.868635	0.956541
2197	17	29783142	31318753	2874	283	LTL	CAD	-0.04372	-0.38683	0.29983	0.00191143	0	0.16775	0.794833	0.916156
2204	17	38880482	40233545	3212	224	LTL	CAD	-0.242087	-0.6183	0.09817	0.0586059	0	0.38229	0.157963	0.410832
2205	17	40233546	42348003	2890	255	LTL	CAD	-0.283361	-0.46074	-0.10996	0.0802933	0.01209	0.21228	0.00166054	0.0308408
2206	17	42348004	43460500	1952	209	LTL	CAD	-0.0761797	-0.47121	0.31776	0.00580334	0	0.23793	0.681776	0.85312
2218	17	58652810	60453120	2133	258	LTL	CAD	-0.212668	-0.53907	0.09275	0.0452278	0	0.2906	0.162436	0.411437
2222	17	64438388	65582327	2682	313	LTL	CAD	-0.092298	-0.51939	0.33032	0.00851891	0	0.28382	0.636356	0.834701
2223	17	65582328	66757556	2467	266	LTL	CAD	0.313341	0.03682	0.61974	0.0981824	0.00252	0.38407	0.0285349	0.187449
2225	17	68176220	69245590	2667	235	LTL	CAD	0.297671	-0.13468	0.81987	0.0886079	0	0.67341	0.161937	0.411437
2230	17	73741322	74908266	2549	267	LTL	CAD	-0.322268	-0.67024	-0.01302	0.103857	0.00156	0.44922	0.042027	0.22283
2241	18	2839843	3722828	2384	327	LTL	CAD	-0.117069	-0.55813	0.30103	0.0137053	0	0.31668	0.553082	0.769249
2268	18	38498382	39410165	1884	196	LTL	CAD	0.00310718	-0.42704	0.44918	9.65457e-06	0	0.2646	0.987783	0.996493
2302	18	74471746	75240760	2712	299	LTL	CAD	-0.158712	-0.53302	0.19858	0.0251894	0	0.28431	0.365579	0.634956
2311	19	3893910	4741718	1876	285	LTL	CAD	-0.0855511	-0.51529	0.33782	0.00731899	0	0.29047	0.666122	0.847667
2316	19	8199017	9105577	2045	258	LTL	CAD	-0.419071	-0.75152	-0.12009	0.17562	0.01442	0.56479	0.00690177	0.0785441
2318	19	10028841	11681978	3426	323	LTL	CAD	0.183283	-0.01608	0.39849	0.0335925	0	0.15879	0.071271	0.294965
2320	19	13213187	13968319	1702	271	LTL	CAD	-0.0748926	-0.44809	0.29632	0.00560891	0	0.21224	0.680079	0.85312
2326	19	17750519	18504867	1904	262	LTL	CAD	0.0825273	-0.15792	0.32834	0.00681076	0	0.10859	0.486616	0.724099
2327	19	18504868	19749166	2019	224	LTL	CAD	-0.122277	-0.46241	0.19615	0.0149516	0	0.21683	0.440762	0.683562
2336	19	29389091	30375792	2750	268	LTL	CAD	-0.500116	-0.94804	-0.15426	0.250116	0.02382	0.89878	0.00658695	0.0771341
2347	19	41004106	41733463	1693	221	LTL	CAD	0.251855	-0.12387	0.67784	0.063431	0	0.45947	0.173564	0.418973
2351	19	45040933	45893307	1907	275	LTL	CAD	0.524377	0.38496	0.66842	0.274971	0.1482	0.44679	8.23995e-12	3.32896e-09
2352	19	45893308	46765060	1977	230	LTL	CAD	0.176814	-0.11544	0.50387	0.0312632	0	0.25389	0.244884	0.508654
2361	19	53431218	54042240	2119	281	LTL	CAD	-0.0401088	-0.43946	0.35152	0.00160872	0	0.2174	0.831243	0.932839
2365	19	55714086	56411086	1788	308	LTL	CAD	-0.275286	-0.61317	0.0222	0.0757824	0	0.37598	0.0762825	0.303627
2366	19	56411087	57143509	2130	285	LTL	CAD	0.135159	-0.15386	0.43097	0.018268	0	0.18614	0.346215	0.613463
2399	20	32484507	33890060	1763	124	LTL	CAD	0.0613999	-0.31589	0.45198	0.00376994	0	0.21556	0.733952	0.883805
2401	20	35990262	37253657	2312	269	LTL	CAD	0.115205	-0.21306	0.46763	0.0132721	0	0.21925	0.485162	0.723267
2403	20	38427595	40272390	3393	300	LTL	CAD	0.139359	-0.16359	0.46717	0.0194209	0	0.21842	0.3605	0.631852
2408	20	44072211	45673603	3568	314	LTL	CAD	-0.229479	-0.57538	0.09104	0.0526607	0	0.33106	0.161351	0.411437
2415	20	51533751	52411532	1878	299	LTL	CAD	-4.02377e-05	NA	NA	1.61907e-09	NA	NA	0.999803	0.999803
2427	20	60766558	61470768	1885	268	LTL	CAD	-0.32744	-0.62991	-0.04593	0.107217	0.00341	0.39678	0.0263146	0.182804
2428	20	61470769	62179241	1889	241	LTL	CAD	-0.455541	-0.7848	-0.21165	0.207518	0.0448	0.61591	0.00046249	0.0146108
2429	20	62179242	62963627	1423	171	LTL	CAD	-0.522264	-0.80537	-0.31054	0.272759	0.09643	0.64863	2.34504e-06	0.00023735
2449	21	34383795	35729261	2634	298	LTL	CAD	-0.168545	-0.45214	0.09458	0.0284075	0	0.20443	0.201445	0.4585
2453	21	39252060	40480831	2860	311	LTL	CAD	0.0581838	-0.273	0.39846	0.00338536	0	0.17099	0.719457	0.872855
2456	21	42187153	43081434	2425	318	LTL	CAD	-0.460749	-0.82716	-0.14794	0.212289	0.02189	0.6842	0.00443358	0.0628479
2459	21	44815009	46045433	1912	260	LTL	CAD	0.0809616	-0.28338	0.44837	0.00655477	0	0.20955	0.64763	0.840312
2465	22	19635655	20969184	2268	284	LTL	CAD	-0.566986	-0.98687	-0.24664	0.321473	0.06083	0.97391	0.000970048	0.0211838
2466	22	20969185	22404422	2095	221	LTL	CAD	-0.267856	-0.67311	0.09806	0.071747	0	0.45307	0.14376	0.39256
2469	22	23950733	25282436	2612	242	LTL	CAD	-0.00402353	-0.33788	0.32539	1.61888e-05	0	0.14834	0.979918	0.995611
2480	22	35368342	36135968	2006	235	LTL	CAD	0.209484	-0.11142	0.55827	0.0438835	0	0.31167	0.196251	0.454025
2482	22	37364005	38718589	2925	319	LTL	CAD	-0.026177	-0.47234	0.41855	0.000685233	0	0.28197	0.900565	0.972803
2485	22	41722788	42867927	1827	165	LTL	CAD	0.158168	-0.27643	0.61279	0.0250171	0	0.37986	0.444685	0.686504
4	1	2983520	3582047	1576	260	LTL	VTE	-0.468994	-0.91196	-0.12017	0.219956	0.01475	0.83167	0.0123034	0.118347
13	1	10753428	11709173	1943	239	LTL	VTE	0.152507	-0.23914	0.57358	0.0232582	0	0.33064	0.423579	0.67335
14	1	11709174	13481025	2456	265	LTL	VTE	-0.488136	-0.86634	-0.1712	0.238277	0.02941	0.75054	0.00326628	0.0488732
16	1	14720132	15755230	2870	321	LTL	VTE	-0.29965	-0.75518	0.09603	0.0897902	0	0.5703	0.13129	0.374849
36	1	38474037	40200950	3236	297	LTL	VTE	-0.259682	-0.64513	0.08391	0.0674348	0	0.41619	0.143482	0.39256
38	1	41093876	41977966	2098	220	LTL	VTE	0.25159	-0.08262	0.61352	0.0632974	0	0.37641	0.13022	0.373113
80	1	91870060	92904465	2041	203	LTL	VTE	0.220117	-0.20141	0.68681	0.0484513	0	0.47319	0.284658	0.55962
82	1	94168577	95122541	2010	200	LTL	VTE	-0.00890012	-0.45138	0.41997	7.92122e-05	0	0.26209	0.965553	0.995111
97	1	110224231	111134062	1756	268	LTL	VTE	-0.0581588	-0.40389	0.27256	0.00338244	0	0.17089	0.719357	0.872855
125	1	167163955	168179086	1976	245	LTL	VTE	-0.0251003	-0.41589	0.36864	0.000630025	0	0.20925	0.894249	0.969459
155	1	201067953	202583884	3235	334	LTL	VTE	0.334251	0.04808	0.66072	0.111724	0.00342	0.43655	0.0235977	0.173336
156	1	202583885	204092537	3016	314	LTL	VTE	-0.208128	-0.52444	0.09698	0.0433173	0	0.27503	0.171856	0.418973
163	1	212347583	213958292	3465	281	LTL	VTE	0.0993197	-0.19446	0.40689	0.0098644	0	0.1661	0.502006	0.738836
175	1	224943338	226534711	3183	224	LTL	VTE	0.195551	-0.11247	0.52446	0.0382402	0	0.27506	0.204462	0.460261
195	1	243048004	244723196	2613	289	LTL	VTE	-0.237858	-0.60038	0.08882	0.0565765	0	0.36069	0.153316	0.404834
212	2	7966710	8978798	1908	266	LTL	VTE	-0.332471	-0.69498	-0.00392	0.110537	0.00121	0.483	0.051679	0.249185
250	2	45189469	45850047	1824	246	LTL	VTE	0.283222	-0.09354	0.71696	0.0802149	0	0.51402	0.130015	0.373113
251	2	45850048	46499326	1886	301	LTL	VTE	0.503902	0.12962	0.99743	0.253917	0.0178	0.99486	0.0118779	0.115631
267	2	59251997	60775066	3137	301	LTL	VTE	0.322259	-0.05121	0.75019	0.103851	0	0.56278	0.0892829	0.327912
271	2	64696090	65938002	2672	287	LTL	VTE	0.247306	-0.01254	0.52339	0.0611601	0	0.27394	0.0618953	0.270332
274	2	67979829	68877774	2048	198	LTL	VTE	0.106623	-0.19646	0.42178	0.0113685	0	0.17881	0.479839	0.72065
290	2	84395900	85992794	3127	255	LTL	VTE	-0.0264104	-0.36255	0.30691	0.000697507	0	0.1535	0.870748	0.956705
305	2	110097869	112644828	2419	253	LTL	VTE	0.35059	0.01817	0.72532	0.122913	0.00209	0.52609	0.0379909	0.217316
325	2	133352951	134359059	1946	246	LTL	VTE	-0.434233	-0.94644	-0.02484	0.188559	0.00322	0.89574	0.0356759	0.21041
349	2	164702313	165917788	1984	195	LTL	VTE	-0.209668	-0.64609	0.18827	0.0439607	0	0.41825	0.279621	0.551058
359	2	174118390	174927563	1819	262	LTL	VTE	0.00646977	-0.36813	0.38289	4.18579e-05	0	0.18868	0.971204	0.995611
381	2	202504863	203639686	1795	205	LTL	VTE	0.0166381	-0.33863	0.38328	0.000276827	0	0.17952	0.923999	0.984889
404	2	227557842	228812485	3442	269	LTL	VTE	-0.00189124	-0.41797	0.41605	3.57678e-06	0	0.22826	0.992276	0.997445
451	3	31269698	32378805	2541	284	LTL	VTE	0.524412	0.10155	1	0.275008	0.01193	1	0.0147288	0.132232
461	3	42301658	44141693	3297	288	LTL	VTE	-0.426312	-0.79901	-0.10126	0.181742	0.01076	0.63841	0.0107144	0.11069
483	3	71223282	72334704	2536	329	LTL	VTE	-0.209279	-0.68018	0.20673	0.0437977	0	0.46424	0.313905	0.583112
484	3	72334705	73606612	2509	299	LTL	VTE	-0.192359	-0.44562	0.05544	0.0370021	0	0.19858	0.125737	0.365451
532	3	125992651	127495173	3549	282	LTL	VTE	0.326418	0.02332	0.6771	0.106549	0.00197	0.45847	0.0398133	0.218855
533	3	127495174	129091975	2924	229	LTL	VTE	-0.140545	-0.49307	0.20177	0.0197528	0	0.24369	0.405108	0.661267
543	3	139831268	141034637	2427	254	LTL	VTE	-0.356081	-0.78109	0.01444	0.126794	0	0.61011	0.0574325	0.259248
551	3	148638309	149998411	3188	281	LTL	VTE	0.15587	-0.20432	0.55041	0.0242956	0	0.30407	0.380649	0.640442
581	3	183203156	184524268	3050	317	LTL	VTE	-0.39911	-0.84948	-0.04438	0.159289	0.00425	0.72162	0.032717	0.203349
594	3	196383153	197147990	1769	228	LTL	VTE	0.266067	-0.09155	0.66507	0.0707914	0	0.44232	0.145244	0.393816
638	4	37880861	38984838	3034	288	LTL	VTE	0.3056	-0.02864	0.6881	0.0933917	0	0.47348	0.0748825	0.30102
653	4	57103101	58011085	2490	229	LTL	VTE	-0.149485	-0.57858	0.26637	0.0223457	0	0.33857	0.452366	0.694889
698	4	109978983	111733579	3369	288	LTL	VTE	0.311316	-0.07375	0.77023	0.0969174	0	0.59325	0.113003	0.356778
758	4	175959698	177129678	2442	235	LTL	VTE	0.00673097	-0.43933	0.44775	4.53059e-05	0	0.26843	0.973749	0.995611
771	4	186881569	187985393	3082	327	LTL	VTE	0.101717	-0.11281	0.32738	0.0103463	0	0.10739	0.330246	0.601514
821	5	53747857	55221398	3637	227	LTL	VTE	0.229939	-0.12934	0.63196	0.0528721	0	0.39937	0.197793	0.454025
844	5	82720249	84094797	2371	282	LTL	VTE	-0.396933	-0.85698	-0.0091	0.157556	0.0023	0.73441	0.043849	0.22283
887	5	130573818	132554690	2682	189	LTL	VTE	0.450282	0.07597	0.89955	0.202754	0.00758	0.80919	0.0201283	0.162637
892	5	139408117	141253830	2943	258	LTL	VTE	0.0536589	-0.36024	0.47555	0.00287928	0	0.25538	0.785408	0.911159
915	5	166863414	168342743	2911	335	LTL	VTE	0.278207	-0.07117	0.6665	0.0773989	0	0.44422	0.113393	0.356778
918	5	170898341	172285682	3151	343	LTL	VTE	-0.0545848	-0.40198	0.27613	0.0029795	0	0.17512	0.738672	0.886845
922	5	176180302	177659902	2286	237	LTL	VTE	-0.132103	-0.49601	0.22009	0.0174511	0	0.24685	0.444618	0.686504
935	6	10416551	11790671	3243	309	LTL	VTE	-0.109262	-0.50208	0.27633	0.0119381	0	0.25869	0.558362	0.773304
949	6	24950380	25684629	2258	192	LTL	VTE	0.360007	0.14201	0.59214	0.129605	0.02017	0.35064	0.0020488	0.0359876
950	6	25684630	26396200	1762	115	LTL	VTE	0.454407	0.17456	0.75726	0.206486	0.03047	0.57345	0.00263478	0.0443521
951	6	26396201	27261035	1338	83	LTL	VTE	0.521672	0.17194	0.91777	0.272142	0.02982	0.84231	0.0050531	0.0703949
952	6	27261036	28666364	2695	114	LTL	VTE	0.223958	-0.13763	0.61516	0.0501571	0	0.37842	0.205067	0.460261
953	6	28666365	29529755	2116	76	LTL	VTE	0.207752	-0.10984	0.53548	0.043161	0	0.28674	0.186004	0.43988
954	6	29529756	29833843	2329	52	LTL	VTE	-0.105263	-0.34622	0.13672	0.0110802	0	0.12046	0.39905	0.654021
955	6	29833844	30070717	1610	39	LTL	VTE	-0.110575	-0.40932	0.17592	0.0122269	0	0.16806	0.448252	0.689881
956	6	30070718	30715006	2194	85	LTL	VTE	-0.0407717	-0.32495	0.24119	0.00166234	0	0.11253	0.770861	0.902689
957	6	30715007	31106493	2078	101	LTL	VTE	-0.0081797	-0.24536	0.23764	6.69076e-05	0	0.07672	0.946745	0.987355
958	6	31106494	31250556	1550	37	LTL	VTE	-0.155118	-0.40125	0.08918	0.0240615	0	0.16101	0.21397	0.473665
959	6	31250557	31320268	1070	24	LTL	VTE	-0.00242861	-0.2287	0.22633	5.89813e-06	0	0.06691	0.983289	0.995611
960	6	31320269	31427209	1389	37	LTL	VTE	-0.0148151	-0.23994	0.21508	0.000219489	0	0.07042	0.897109	0.970367
961	6	31427210	32208901	2088	154	LTL	VTE	-0.185655	-0.39083	0.01435	0.0344676	0	0.15275	0.0722389	0.295808
962	6	32208902	32454577	1822	45	LTL	VTE	0.21693	-0.12604	0.5676	0.0470587	0	0.32217	0.197536	0.454025
964	6	32539568	32586784	301	34	LTL	VTE	0.419448	0.10761	0.74644	0.175937	0.01201	0.55717	0.0109799	0.110897
965	6	32586785	32629239	347	80	LTL	VTE	-0.0584438	-0.26793	0.15105	0.00341568	0	0.07275	0.581045	0.789049
966	6	32629240	32682213	608	24	LTL	VTE	0.231374	-0.17488	0.66592	0.053534	0	0.44426	0.250612	0.512644
972	6	36346354	37570051	2882	287	LTL	VTE	0.0629079	-0.26056	0.40409	0.0039574	0	0.17064	0.698624	0.863416
976	6	40778402	42103738	2892	307	LTL	VTE	-0.491954	-0.99825	-0.10838	0.242019	0.01287	0.9965	0.0152089	0.133568
1006	6	73170169	74401506	2681	216	LTL	VTE	0.604821	0.22469	1	0.365808	0.05049	1	0.0031573	0.0482414
1039	6	109043245	110647842	3117	202	LTL	VTE	-0.36827	-0.76229	-0.01492	0.135623	0.00228	0.58109	0.0395623	0.218855
1061	6	134313644	135544083	2488	278	LTL	VTE	-0.24019	-0.64505	0.13318	0.0576911	0	0.41609	0.204671	0.460261
1094	7	15064	617319	837	149	LTL	VTE	-0.208659	-0.67846	0.21753	0.0435388	0	0.46169	0.31874	0.587995
1204	7	123859747	125389586	3369	181	LTL	VTE	-0.27817	-0.56056	-0.02882	0.0773784	0.00178	0.31422	0.0280087	0.1855
1206	7	126640873	127903738	2262	195	LTL	VTE	0.0278937	-0.42006	0.4778	0.000778057	0	0.27559	0.89507	0.969459
1215	7	138755108	140217630	2872	301	LTL	VTE	-0.216254	-0.5912	0.13609	0.0467656	0	0.34952	0.220995	0.481304
1223	7	149843000	150897818	2428	227	LTL	VTE	0.339347	-0.02912	0.7683	0.115157	0	0.59028	0.0697656	0.29057
1267	8	21650454	22895018	2545	303	LTL	VTE	0.20718	-0.06684	0.51515	0.0429235	0	0.26538	0.137551	0.385907
1268	8	22895019	23788494	2637	261	LTL	VTE	0.207681	-0.09536	0.52325	0.0431315	0	0.27379	0.174745	0.418973
1273	8	27406512	28344176	2307	238	LTL	VTE	-0.30044	-0.66588	0.04195	0.0902644	0	0.4434	0.0776259	0.30596
1293	8	56346879	57436722	2440	198	LTL	VTE	-0.184784	-0.46361	0.07812	0.034145	0	0.21494	0.168967	0.418973
1328	8	98132520	99388944	2733	261	LTL	VTE	-0.0724449	-0.43594	0.30076	0.00524826	0	0.20313	0.682239	0.85312
1331	8	102548681	103716053	2719	253	LTL	VTE	-0.114229	-0.53799	0.27849	0.0130483	0	0.29677	0.554088	0.769249
1445	9	100310518	101596750	2879	274	LTL	VTE	-0.168437	-0.56677	0.20114	0.0283709	0	0.32433	0.363458	0.632918
1453	9	109150718	110630150	3351	326	LTL	VTE	0.267798	-0.05828	0.62265	0.0717159	0	0.3877	0.0960506	0.340846
1461	9	116159541	117054909	2125	270	LTL	VTE	0.462127	0.20678	0.7624	0.213562	0.04276	0.58126	0.000702352	0.0179636
1478	9	135135888	136042490	1987	261	LTL	VTE	-0.203027	-0.37311	-0.03989	0.0412201	0.00173	0.13921	0.0170595	0.143584
1482	9	138202113	138995791	1980	293	LTL	VTE	-0.0449963	-0.44461	0.33595	0.00202467	0	0.22051	0.80768	0.922025
1521	10	32457294	33655458	3103	180	LTL	VTE	0.235962	-0.16084	0.68071	0.0556782	0	0.46337	0.232154	0.495357
1559	10	79952997	81190573	2982	341	LTL	VTE	-0.380318	-0.66502	-0.1113	0.144642	0.01261	0.44225	0.00632331	0.0762474
1574	10	95528161	97040172	2792	188	LTL	VTE	-0.335779	-0.64218	-0.03948	0.112748	0.00288	0.4124	0.0263781	0.182804
1580	10	102509299	104206837	2451	254	LTL	VTE	-0.488136	-0.79774	-0.22405	0.238276	0.0502	0.63639	0.000682201	0.0179636
1603	10	129831970	130694008	2364	298	LTL	VTE	-0.147883	-0.49228	0.16602	0.0218692	0	0.24244	0.354226	0.623561
1622	11	10370101	11081299	1872	224	LTL	VTE	0.0164549	-0.43981	0.49851	0.000270763	0	0.3078	0.939312	0.987355
1624	11	11632651	12470449	2338	294	LTL	VTE	0.259488	-0.08478	0.6486	0.0673341	0	0.42069	0.1351	0.38302
1656	11	43949378	45019559	2697	321	LTL	VTE	0.0154267	-0.40307	0.43982	0.000237983	0	0.239	0.93802	0.987355
1658	11	46316006	48066366	1926	145	LTL	VTE	0.0480262	-0.17572	0.2747	0.00230651	0	0.07733	0.660032	0.846517
1659	11	48066367	48765366	1457	32	LTL	VTE	0.165081	-0.1561	0.49525	0.0272516	0	0.24527	0.305347	0.575106
1660	11	48765367	49386071	1274	31	LTL	VTE	-0.122564	-0.51513	0.28835	0.015022	0	0.26953	0.538003	0.765489
1661	11	49386072	50217008	1730	23	LTL	VTE	-0.0319359	-0.52299	0.46319	0.0010199	0	0.32039	0.891731	0.968439
1662	11	50217009	51098366	1530	15	LTL	VTE	0.0285942	-0.51908	0.60548	0.000817629	0	0.4363	0.912317	0.979459
1667	11	56623495	57675986	1853	177	LTL	VTE	0.0718002	-0.19361	0.34937	0.00515527	0	0.12403	0.59368	0.803507
1716	11	107846825	109891837	3049	255	LTL	VTE	-0.0406546	-0.23796	0.1557	0.0016528	0	0.05959	0.680803	0.85312
1718	11	111117781	112755446	2731	239	LTL	VTE	0.294307	-0.12161	0.80153	0.0866164	0	0.64245	0.174456	0.418973
1727	11	122589225	123398882	2085	273	LTL	VTE	-0.232796	-0.56521	0.08768	0.0541941	0	0.31947	0.144295	0.39256
1733	11	128262551	129451784	2465	298	LTL	VTE	-0.25347	-0.56858	0.03683	0.0642473	0	0.32328	0.085533	0.323863
1734	11	129451785	130500783	2343	277	LTL	VTE	-0.103623	-0.46611	0.2379	0.0107378	0	0.21966	0.542327	0.768248
1740	12	60317	1078397	1998	260	LTL	VTE	0.245499	-0.05281	0.5728	0.0602699	0	0.3281	0.103136	0.351283
1743	12	3069507	3871114	2301	297	LTL	VTE	-0.299229	-0.62828	0.00051	0.0895382	0	0.39474	0.050355	0.249173
1752	12	11742150	12721874	2217	281	LTL	VTE	-0.128949	-0.35669	0.09866	0.0166278	0	0.12723	0.259803	0.526117
1764	12	23923799	25058714	2763	290	LTL	VTE	-0.314337	-0.64369	-0.01987	0.0988079	0.00179	0.41434	0.0395016	0.218855
1781	12	42117737	43072679	2019	160	LTL	VTE	0.236416	-0.16764	0.69505	0.0558925	0	0.4831	0.239394	0.49982
1792	12	54371449	55416802	2019	240	LTL	VTE	0.194104	-0.05147	0.44758	0.0376763	0	0.20033	0.121707	0.360519
1823	12	92061180	93487547	3131	264	LTL	VTE	-0.166286	-0.63616	0.26346	0.027651	0	0.407	0.425647	0.674323
1841	12	111592382	113947983	2967	239	LTL	VTE	-0.67108	-0.99917	-0.39513	0.450348	0.15613	0.99835	9.11445e-06	0.000669171
1851	12	123396635	124843768	2863	224	LTL	VTE	0.142192	-0.13149	0.42762	0.0202187	0	0.18286	0.304256	0.575106
1856	12	128372589	129170296	2226	297	LTL	VTE	-0.0498842	-0.38353	0.28541	0.00248844	0	0.159	0.75741	0.893412
1862	12	132957946	133841814	1915	183	LTL	VTE	0.368163	0.05527	0.72714	0.135544	0.00403	0.52874	0.0228019	0.173336
1873	13	28587126	30068525	3249	293	LTL	VTE	0.0956308	-0.2701	0.48051	0.00914525	0	0.23947	0.595469	0.80458
1878	13	35744569	36579413	2022	204	LTL	VTE	-0.402199	-0.89528	0.00202	0.161764	0	0.80152	0.055157	0.256982
1942	13	104378436	105672500	3010	279	LTL	VTE	-0.0323665	-0.43676	0.37761	0.00104759	0	0.2365	0.868937	0.956541
1948	13	109813577	110995432	3348	327	LTL	VTE	-0.031693	-0.3645	0.30714	0.00100445	0	0.15282	0.846889	0.945147
1951	13	112319065	113573118	2562	299	LTL	VTE	0.405314	0.04329	0.83453	0.16428	0.00357	0.69644	0.0274545	0.183333
1957	14	22760701	23985936	2735	327	LTL	VTE	-0.0756999	-0.43917	0.27649	0.00573047	0	0.20159	0.654744	0.842716
1958	14	23985937	24906056	1755	239	LTL	VTE	0.083578	-0.21378	0.3796	0.00698528	0	0.14723	0.569391	0.778457
1966	14	33591114	34695195	2700	361	LTL	VTE	0.211312	-0.15175	0.61794	0.044653	0	0.38226	0.24762	0.5104
2004	14	74245429	75699501	2707	209	LTL	VTE	0.485862	0.16077	0.88649	0.236062	0.02585	0.78586	0.00538749	0.0710134
2019	14	92101229	93386328	3335	304	LTL	VTE	0.239286	-0.06512	0.57209	0.0572579	0	0.32729	0.122464	0.361135
2076	15	74458114	76401952	2735	239	LTL	VTE	-0.471211	-1	-0.05279	0.22204	0.00504	1	0.0298603	0.191485
2081	15	79998207	81077025	2639	269	LTL	VTE	-0.0617735	-0.46977	0.34365	0.00381597	0	0.24208	0.748455	0.89065
2104	16	1996493	3379996	1963	295	LTL	VTE	0.222273	-0.10922	0.58589	0.0494051	0	0.34327	0.185882	0.43988
2105	16	3379997	4816145	2929	315	LTL	VTE	-0.00963899	-0.27805	0.25584	9.29101e-05	0	0.09297	0.941807	0.987355
2114	16	10351809	11022542	1773	245	LTL	VTE	0.262016	-0.11777	0.69937	0.0686523	0	0.48912	0.173388	0.418973
2118	16	13893408	15921108	2431	263	LTL	VTE	0.00135976	-0.32296	0.33315	1.84893e-06	0	0.14666	0.993274	0.997445
2126	16	26154123	27443061	3407	337	LTL	VTE	-0.470819	-0.88432	-0.13522	0.22167	0.01838	0.78203	0.00722946	0.0807117
2153	16	74889128	75525959	1582	173	LTL	VTE	-0.674078	-1	-0.31491	0.454381	0.09917	1	0.000711428	0.0179636
2162	16	81437862	82310204	2750	324	LTL	VTE	0.106624	-0.02718	0.24114	0.0113686	0	0.05815	0.120192	0.359746
2167	16	85146806	86058597	2354	361	LTL	VTE	0.152925	-0.19157	0.52721	0.0233861	0	0.27957	0.37177	0.636068
2172	16	89106305	90292787	2720	247	LTL	VTE	0.0427	-0.26273	0.35495	0.00182329	0	0.13739	0.779579	0.909288
2175	17	1480057	2699135	2473	300	LTL	VTE	-0.244064	-0.44161	-0.05835	0.0595671	0.00358	0.19502	0.0117375	0.115631
2180	17	6305079	7264458	2141	291	LTL	VTE	-0.118165	-0.42151	0.17714	0.0139629	0	0.17787	0.427056	0.674323
2181	17	7264459	8554763	2556	269	LTL	VTE	0.100995	-0.12624	0.33932	0.0102	0	0.11585	0.38	0.640442
2184	17	10572618	11778164	2537	298	LTL	VTE	0.130923	-0.19568	0.46306	0.0171408	0	0.21448	0.412944	0.665986
2199	17	32356062	33614189	2608	267	LTL	VTE	-0.0125322	-0.39709	0.37263	0.000157057	0	0.19719	0.945815	0.987355
2218	17	58652810	60453120	2075	242	LTL	VTE	0.94013	0.57246	1	0.883844	0.32771	1	7.21272e-06	0.000610848
2219	17	60453121	62112373	2020	202	LTL	VTE	0.250004	-0.19415	0.76983	0.0625018	0	0.59279	0.259191	0.526117
2223	17	65582328	66757556	2415	255	LTL	VTE	0.128302	-0.2244	0.50322	0.0164615	0	0.2545	0.46166	0.705144
2232	17	75619257	76596287	2798	338	LTL	VTE	0.0554794	-0.18886	0.29721	0.00307796	0	0.09204	0.646898	0.840312
2243	18	4603962	5575812	2466	262	LTL	VTE	-0.268584	-0.63074	0.0652	0.0721375	0	0.39783	0.113317	0.356778
2264	18	32458908	34153297	3055	280	LTL	VTE	-0.40322	-0.85326	-0.04111	0.162587	0.00368	0.72806	0.0337761	0.205302
2272	18	42974166	44300145	2984	301	LTL	VTE	-0.181528	-0.58837	0.19782	0.0329523	0	0.34799	0.334175	0.60542
2301	18	73568261	74471745	2707	299	LTL	VTE	0.164582	-0.1369	0.47938	0.0270872	0	0.23004	0.270195	0.540875
2302	18	74471746	75240760	2673	292	LTL	VTE	0.149487	-0.19531	0.54397	0.0223462	0	0.29642	0.394759	0.652281
2306	19	64705	762046	1394	267	LTL	VTE	-0.595288	-1	-0.25197	0.354368	0.06349	1	0.00129676	0.0268662
2308	19	1515921	2253174	1493	261	LTL	VTE	-0.164762	-0.51214	0.15952	0.0271465	0	0.26229	0.306838	0.575911
2318	19	10028841	11681978	3372	315	LTL	VTE	-0.135637	-0.34803	0.06901	0.0183973	0	0.12113	0.195211	0.453249
2321	19	13968320	14891100	1764	252	LTL	VTE	-0.0190898	-0.3768	0.33638	0.00036442	0	0.16898	0.912788	0.979459
2322	19	14891101	15650185	1860	224	LTL	VTE	0.0645433	-0.31032	0.46024	0.00416584	0	0.22641	0.721461	0.873513
2326	19	17750519	18504867	1849	248	LTL	VTE	0.262824	-0.06464	0.61423	0.0690764	0	0.37728	0.110194	0.356778
2327	19	18504868	19749166	1998	219	LTL	VTE	-0.0163671	-0.43122	0.40559	0.000267881	0	0.23769	0.934031	0.987355
2339	19	33028100	33785835	2116	189	LTL	VTE	0.092211	-0.22439	0.42886	0.00850286	0	0.18927	0.560556	0.773304
2351	19	45040933	45893307	1876	268	LTL	VTE	-0.339289	-0.58739	-0.10557	0.115117	0.01118	0.34502	0.00526362	0.0708834
2352	19	45893308	46765060	1954	225	LTL	VTE	0.0789528	-0.30584	0.487	0.00623354	0	0.24709	0.677242	0.85312
2361	19	53431218	54042240	2073	271	LTL	VTE	0.133981	-0.26018	0.56536	0.017951	0	0.32431	0.488679	0.725832
2369	20	60795	884241	2343	332	LTL	VTE	-0.410047	-0.82369	-0.07543	0.168139	0.00642	0.67847	0.0178392	0.148599
2398	20	30569660	32484506	2792	266	LTL	VTE	0.15566	-0.12029	0.45502	0.0242302	0	0.20741	0.271107	0.540875
2399	20	32484507	33890060	1730	113	LTL	VTE	0.208291	-0.0594	0.49559	0.0433853	0	0.24561	0.12302	0.361455
2400	20	33890061	35990261	2683	221	LTL	VTE	-0.0125579	-0.16693	0.14549	0.0001577	0	0.03184	0.873732	0.956705
2403	20	38427595	40272390	3338	293	LTL	VTE	0.218227	-0.19766	0.69682	0.0476229	0	0.48914	0.295098	0.564544
2415	20	51533751	52411532	1837	292	LTL	VTE	-0.188392	-0.55298	0.14897	0.0354915	0	0.30622	0.261484	0.528198
2426	20	60125334	60766557	1814	270	LTL	VTE	0.223542	-0.12231	0.60131	0.0499711	0	0.36259	0.20037	0.458182
2429	20	62179242	62963627	1438	173	LTL	VTE	0.0241826	-0.20056	0.25527	0.000584798	0	0.07299	0.827816	0.931581
2449	21	34383795	35729261	2607	294	LTL	VTE	-0.372705	-0.89149	0.04593	0.138909	0	0.79723	0.079771	0.310588
2463	22	17587475	18535225	2635	309	LTL	VTE	0.112433	-0.21953	0.46129	0.0126411	0	0.2139	0.498208	0.734584
2473	22	27952442	29457601	2509	239	LTL	VTE	0.0531799	-0.26631	0.38596	0.0028281	0	0.16089	0.7385	0.886845
2485	22	41722788	42867927	1804	158	LTL	VTE	0.324501	-0.10983	0.85298	0.105301	0	0.72757	0.138392	0.38631
2488	22	44409534	45170649	2465	342	LTL	VTE	0.048729	-0.28356	0.39036	0.00237452	0	0.1677	0.765019	0.897149
2490	22	46351049	47299625	2427	275	LTL	VTE	0.116716	-0.24501	0.50919	0.0136227	0	0.26148	0.518079	0.74973
2495	22	50347997	51244236	2187	252	LTL	VTE	0.183083	-0.06426	0.44881	0.0335194	0	0.20143	0.147658	0.395206
19	1	17557747	18427820	2131	266	LTL	HF	0.310153	0.01968	0.64357	0.0961947	0.00177	0.41419	0.0433564	0.22283
52	1	59889046	61377615	2580	260	LTL	HF	-0.0839493	-0.46783	0.28737	0.00704748	0	0.22729	0.642831	0.839107
97	1	110224231	111134062	1695	272	LTL	HF	0.277233	-0.02736	0.61829	0.0768583	0	0.38228	0.075996	0.303627
101	1	114664388	116207297	3448	269	LTL	HF	-0.0204403	-0.44608	0.41351	0.000417805	0	0.25117	0.919563	0.981515
210	2	6306607	7108208	1913	240	LTL	HF	-0.294704	-0.79835	0.14244	0.0868504	0	0.63767	0.168885	0.418973
226	2	22429641	23538527	2193	250	LTL	HF	0.256515	-0.05459	0.61	0.0658	0	0.3721	0.1118	0.356778
305	2	110097869	112644828	2359	255	LTL	HF	-0.139047	-0.51374	0.22869	0.0193339	0	0.2651	0.429539	0.675229
444	3	23426045	24270189	1798	206	LTL	HF	-0.254647	-0.74204	0.17361	0.0648452	0	0.55062	0.224716	0.486784
451	3	31269698	32378805	2522	290	LTL	HF	-0.0634741	-0.51002	0.36875	0.00402896	0	0.2827	0.754711	0.892835
461	3	42301658	44141693	3156	289	LTL	HF	-0.331724	-0.83297	0.08599	0.110041	0	0.69441	0.112248	0.356778
571	3	170174579	171134849	1816	228	LTL	HF	-0.381323	-0.72087	-0.09431	0.145407	0.00928	0.51965	0.0116666	0.115631
584	3	186602046	187939199	3192	340	LTL	HF	-0.206715	-0.64994	0.19864	0.0427312	0	0.42259	0.297097	0.566166
603	4	5972710	7135819	3144	368	LTL	HF	-0.0743497	-0.42956	0.26326	0.00552787	0	0.19145	0.656617	0.843476
698	4	109978983	111733579	3339	293	LTL	HF	0.0981247	-0.2209	0.4296	0.00962846	0	0.18535	0.526457	0.757471
789	5	13608148	14910295	2834	284	LTL	HF	-0.000738167	-0.3561	0.36068	5.4489e-07	0	0.17583	0.996664	0.997899
891	5	136949854	139408116	2796	258	LTL	HF	-0.273556	-0.59307	0.03108	0.0748328	0	0.35173	0.0724875	0.295808
892	5	139408117	141253830	2803	253	LTL	HF	0.275479	-0.14966	0.7864	0.0758887	0	0.61842	0.197072	0.454025
893	5	141253831	142532956	2737	303	LTL	HF	-0.186198	-0.61848	0.20393	0.0346698	0	0.38377	0.341224	0.612455
919	5	172285683	173606995	3160	317	LTL	HF	0.171993	-0.22838	0.62337	0.0295817	0	0.39065	0.381253	0.640442
935	6	10416551	11790671	3166	314	LTL	HF	0.0653287	-0.3429	0.49337	0.00426784	0	0.2594	0.741523	0.88763
972	6	36346354	37570051	2781	285	LTL	HF	0.110418	-0.28022	0.53275	0.0121922	0	0.2899	0.564925	0.776291
1006	6	73170169	74401506	2654	222	LTL	HF	0.47105	0.05148	1	0.221888	0.00477	1	0.0306586	0.193532
1089	6	165835954	166853325	2918	291	LTL	HF	0.239257	-0.06088	0.57601	0.0572437	0	0.33179	0.12951	0.373113
1125	7	25671576	27351286	3362	272	LTL	HF	0.00625991	-0.40386	0.43621	3.91865e-05	0	0.24388	0.974668	0.995611
1166	7	73128831	75243899	1550	239	LTL	HF	-0.0791384	-0.49252	0.32246	0.00626289	0	0.25932	0.683726	0.85312
1215	7	138755108	140217630	2801	306	LTL	HF	-0.286642	-0.77364	0.1209	0.0821635	0	0.59851	0.166234	0.418433
1328	8	98132520	99388944	2689	264	LTL	HF	-0.353226	-0.81269	0.03978	0.124768	0	0.66047	0.071551	0.294965
1344	8	116094204	118300068	3193	300	LTL	HF	0.241519	-0.16407	0.71314	0.0583314	0	0.50857	0.235181	0.498137
1474	9	130902728	132193798	1702	224	LTL	HF	-0.207917	-0.64918	0.18574	0.0432296	0	0.42381	0.287723	0.56039
1478	9	135135888	136042490	1927	260	LTL	HF	0.0756165	-0.2462	0.41214	0.00571786	0	0.1763	0.638842	0.836603
1481	9	137593528	138202112	2038	308	LTL	HF	0.172607	-0.20367	0.60476	0.029793	0	0.36607	0.361421	0.632096
1493	10	6234719	6897037	1734	273	LTL	HF	-0.00272473	-0.40878	0.41867	7.42418e-06	0	0.2364	0.988814	0.996493
1499	10	11856925	12581571	1869	245	LTL	HF	0.27474	-0.16678	0.79359	0.075482	0	0.62978	0.202796	0.460261
1500	10	12581572	13208061	1723	258	LTL	HF	-0.257277	-0.73933	0.16641	0.0661915	0	0.54661	0.217336	0.478461
1568	10	88443653	89971628	2267	246	LTL	HF	-0.356514	-0.74555	-0.01135	0.127102	0.00212	0.55585	0.0428415	0.22283
1576	10	98005995	99367800	2523	268	LTL	HF	0.156616	-0.24022	0.57578	0.0245287	0	0.33449	0.417885	0.667327
1580	10	102509299	104206837	2324	251	LTL	HF	-0.136048	-0.42433	0.14112	0.018509	0	0.18029	0.328778	0.601201
1624	11	11632651	12470449	2336	299	LTL	HF	-0.0480664	-0.41896	0.32303	0.00231038	0	0.20104	0.788353	0.912592
1631	11	19780785	20686336	2370	308	LTL	HF	-0.0352622	-0.36151	0.29243	0.00124342	0	0.14946	0.826108	0.931581
1743	12	3069507	3871114	2275	306	LTL	HF	-0.335711	-0.71883	0.00209	0.112702	0	0.51672	0.0505748	0.249173
1744	12	3871115	4967643	2354	312	LTL	HF	-0.245418	-0.60766	0.0896	0.0602298	0	0.36925	0.139127	0.38631
1764	12	23923799	25058714	2714	292	LTL	HF	-0.0766071	-0.42999	0.27452	0.00586864	0	0.19491	0.651184	0.841851
1766	12	25990814	26958056	2573	233	LTL	HF	0.329188	0.0215	0.68451	0.108365	0.00188	0.46856	0.0418637	0.22283
1840	12	110111515	111592381	1864	179	LTL	HF	0.00127869	-0.43614	0.44039	1.63504e-06	0	0.25718	0.994976	0.997445
1847	12	118256125	119301061	2365	242	LTL	HF	0.174462	-0.27177	0.66567	0.0304369	0	0.44975	0.414902	0.667327
1913	13	73114510	74437635	3077	269	LTL	HF	0.210318	-0.12921	0.58222	0.0442337	0	0.33898	0.216622	0.478226
1948	13	109813577	110995432	3331	335	LTL	HF	0.439358	0.12581	0.81996	0.193035	0.01619	0.67234	0.00799717	0.0867832
2004	14	74245429	75699501	2610	212	LTL	HF	-0.323503	-0.7022	0.01488	0.104654	0	0.49309	0.060628	0.267691
2049	15	39238841	40604780	2778	276	LTL	HF	0.383775	0.01771	0.83047	0.147283	0.00221	0.68967	0.0415198	0.22283
2081	15	79998207	81077025	2575	268	LTL	HF	-0.265456	-0.59598	0.03327	0.0704667	0	0.35519	0.0884631	0.326384
2094	15	94565522	95662425	2696	337	LTL	HF	-0.354727	-0.76575	-0.00912	0.125831	0.00199	0.58637	0.0433771	0.22283
2102	16	60169	1049079	2216	272	LTL	HF	-0.0748721	-0.38707	0.23878	0.00560583	0	0.15718	0.624417	0.827097
2109	16	7051430	7704354	2606	279	LTL	HF	-0.427338	-0.98342	-0.00404	0.182618	0.00245	0.96711	0.0514569	0.249185
2159	16	78973581	79662634	2325	340	LTL	HF	-0.271318	-0.65128	0.07834	0.0736136	0	0.42416	0.120212	0.359746
2162	16	81437862	82310204	2676	325	LTL	HF	-0.0687643	-0.2948	0.14814	0.00472853	0	0.08741	0.530535	0.758712
2174	17	815654	1480056	1858	302	LTL	HF	-0.3134	-0.71722	0.05415	0.0982194	0	0.51441	0.0914697	0.331184
2184	17	10572618	11778164	2525	304	LTL	HF	0.147957	-0.18272	0.50407	0.0218913	0	0.25409	0.375044	0.636629
2199	17	32356062	33614189	2571	268	LTL	HF	0.227305	-0.16142	0.66019	0.0516674	0	0.43663	0.237078	0.498137
2204	17	38880482	40233545	3081	218	LTL	HF	0.132786	-0.31	0.6088	0.0176322	0	0.37219	0.526855	0.757471
2216	17	54950108	56245227	2606	354	LTL	HF	0.148088	-0.19464	0.5112	0.0219302	0	0.26356	0.379277	0.640442
2219	17	60453121	62112373	2015	211	LTL	HF	0.32426	-0.07751	0.77653	0.105145	0	0.603	0.106389	0.355216
2238	18	10719	848350	2134	282	LTL	HF	0.135785	-0.02168	0.29496	0.0184376	0	0.087	0.0870704	0.324005
2239	18	848351	1940211	2572	257	LTL	HF	-0.215182	-0.68758	0.21082	0.0463034	0	0.47315	0.304873	0.575106
2306	19	64705	762046	1362	273	LTL	HF	0.343408	0.01301	0.74543	0.117929	0.00139	0.55567	0.0475071	0.239911
2316	19	8199017	9105577	1967	253	LTL	HF	-0.2845	-0.65711	0.05393	0.08094	0	0.43179	0.0985539	0.344725
2318	19	10028841	11681978	3213	317	LTL	HF	-0.202838	-0.50998	0.0889	0.0411433	0	0.26008	0.169625	0.418973
2352	19	45893308	46765060	1907	226	LTL	HF	0.0124942	-0.39561	0.44083	0.000156105	0	0.23846	0.949386	0.987355
2361	19	53431218	54042240	2033	276	LTL	HF	0.141355	-0.26171	0.58324	0.0199813	0	0.34143	0.473452	0.715923
2385	20	15238520	15962576	1831	252	LTL	HF	-0.345124	-0.69994	-0.02654	0.119111	0.00233	0.48992	0.0370265	0.216793
2398	20	30569660	32484506	2706	267	LTL	HF	-0.480062	-0.90563	-0.14603	0.23046	0.02148	0.82016	0.00805537	0.0867832
2401	20	35990262	37253657	2211	263	LTL	HF	-0.274852	-0.64785	0.06025	0.0755435	0	0.41971	0.102134	0.351283
2413	20	49236419	50653620	3523	329	LTL	HF	0.0105612	-0.33695	0.36197	0.000111539	0	0.16532	0.949863	0.987355
2427	20	60766558	61470768	1799	264	LTL	HF	0.0893512	-0.27625	0.47558	0.00798364	0	0.23146	0.618836	0.825115
2433	21	16873444	18222037	1968	256	LTL	HF	-0.576456	-1	-0.18176	0.332301	0.03335	1	0.00641686	0.0762474
2449	21	34383795	35729261	2531	292	LTL	HF	0.2781	-0.06609	0.66317	0.0773394	0	0.43979	0.111317	0.356778
2453	21	39252060	40480831	2746	306	LTL	HF	-0.410921	-0.84515	-0.06041	0.168856	0.0056	0.71429	0.0256258	0.182804
2458	21	43812792	44815008	2543	259	LTL	HF	0.0120563	-0.34741	0.37018	0.000145354	0	0.17621	0.944431	0.987355
2468	22	23143365	23950732	1797	227	LTL	HF	0.193931	-0.20904	0.64492	0.0376093	0	0.41673	0.338618	0.609362
2485	22	41722788	42867927	1740	159	LTL	HF	0.464225	0.06671	0.95824	0.215505	0.00636	0.91823	0.0265398	0.182804
2488	22	44409534	45170649	2440	349	LTL	HF	0.0171176	-0.31468	0.35608	0.000293012	0	0.15377	0.914544	0.980042
2492	22	48269178	48977538	2103	297	LTL	HF	-0.232782	-0.70095	0.18452	0.0541875	0	0.49186	0.263584	0.531112
16	1	14720132	15755230	2892	330	LTL	PAD	-0.166694	-0.63473	0.25616	0.0277869	0	0.40625	0.417905	0.667327
19	1	17557747	18427820	2192	269	LTL	PAD	-0.00592714	-0.36416	0.35234	3.5131e-05	0	0.17669	0.972403	0.995611
80	1	91870060	92904465	1981	201	LTL	PAD	0.280961	-0.10852	0.73031	0.0789391	0	0.53336	0.154723	0.406282
97	1	110224231	111134062	1735	274	LTL	PAD	-0.304712	-0.70099	0.03511	0.0928496	0	0.49139	0.0747264	0.30102
125	1	167163955	168179086	1995	251	LTL	PAD	-0.221589	-0.6998	0.20739	0.0491017	0	0.49136	0.287315	0.56039
155	1	201067953	202583884	3236	338	LTL	PAD	0.129557	-0.15709	0.42158	0.0167849	0	0.17816	0.36782	0.635452
156	1	202583885	204092537	3050	321	LTL	PAD	0.391358	0.04023	0.81597	0.153161	0.00343	0.66581	0.0293966	0.191485
191	1	240248509	241033584	1863	272	LTL	PAD	0.307219	-0.08788	0.76344	0.0943836	0	0.58293	0.11909	0.359746
236	2	33735319	34239776	1673	169	LTL	PAD	0.456203	0.07116	0.94479	0.208121	0.00696	0.89263	0.0242075	0.176213
274	2	67979829	68877774	1968	203	LTL	PAD	-0.0105199	-0.37764	0.35851	0.000110668	0	0.18555	0.95314	0.987355
359	2	174118390	174927563	1821	266	LTL	PAD	0.151655	-0.21814	0.55815	0.0229993	0	0.31429	0.406236	0.661772
393	2	215899571	217566011	3379	329	LTL	PAD	0.320663	0.0024	0.70973	0.102825	0.00135	0.50372	0.0560501	0.256982
441	3	20754843	21790867	2971	262	LTL	PAD	0.289465	-0.11827	0.77592	0.0837898	0	0.6032	0.159411	0.410832
451	3	31269698	32378805	2568	293	LTL	PAD	0.117351	-0.24951	0.50398	0.0137713	0	0.25956	0.506438	0.742156
483	3	71223282	72334704	2527	331	LTL	PAD	-0.0769309	-0.54452	0.37271	0.00591836	0	0.31645	0.716116	0.872733
507	3	100552523	101906989	2712	196	LTL	PAD	0.0833681	-0.31379	0.49367	0.00695024	0	0.26119	0.664657	0.847667
603	4	5972710	7135819	3195	367	LTL	PAD	-0.138304	-0.46125	0.17476	0.0191281	0	0.21287	0.37372	0.636068
638	4	37880861	38984838	2995	290	LTL	PAD	-0.269982	-0.70321	0.11485	0.0728902	0	0.4945	0.159655	0.410832
640	4	39820062	40590541	1872	247	LTL	PAD	-0.234262	-0.66118	0.15292	0.0548786	0	0.43716	0.219837	0.481304
746	4	163937104	164781847	1705	188	LTL	PAD	0.0487527	-0.20082	0.30166	0.00237682	0	0.09646	0.688346	0.855667
766	4	182946259	183603892	1843	272	LTL	PAD	0.137968	-0.21461	0.52083	0.0190352	0	0.27452	0.439343	0.682671
768	4	184338585	185483262	3250	351	LTL	PAD	0.508545	0.08846	1	0.258618	0.00966	1	0.016928	0.143584
771	4	186881569	187985393	3080	332	LTL	PAD	0.153711	-0.22059	0.57088	0.0236271	0	0.32637	0.408304	0.662469
789	5	13608148	14910295	2884	286	LTL	PAD	0.0423676	-0.30092	0.41074	0.00179501	0	0.18036	0.805127	0.921448
861	5	102903986	103788460	1838	225	LTL	PAD	-0.784835	-1	-0.42223	0.615967	0.17828	1	0.000101102	0.00480532
887	5	130573818	132554690	2673	192	LTL	PAD	-0.656202	-1	-0.28497	0.430601	0.08139	1	0.00142367	0.0280888
891	5	136949854	139408116	2853	259	LTL	PAD	-0.114471	-0.44458	0.21454	0.0131035	0	0.19838	0.472943	0.715923
915	5	166863414	168342743	2919	340	LTL	PAD	-0.190743	-0.58682	0.17255	0.0363829	0	0.34495	0.288844	0.561024
922	5	176180302	177659902	2140	256	LTL	PAD	-0.153078	-0.53866	0.21304	0.023433	0	0.29037	0.398206	0.654021
950	6	25684630	26396200	1726	114	LTL	PAD	-0.236078	-0.62949	0.1195	0.0557328	0	0.39626	0.191752	0.446761
952	6	27261036	28666364	2559	113	LTL	PAD	-0.520371	-0.83204	-0.23704	0.270786	0.05619	0.69229	0.00082864	0.0196924
968	6	32897999	33194975	1117	99	LTL	PAD	0.106333	-0.25494	0.49093	0.0113067	0	0.24314	0.549524	0.768911
1146	7	49632427	50894508	2992	227	LTL	PAD	-0.0102813	-0.37084	0.34635	0.000105705	0	0.16959	0.952147	0.987355
1197	7	113339387	115321301	2750	240	LTL	PAD	0.21929	-0.13284	0.60562	0.048088	0	0.36727	0.217913	0.478461
1221	7	147352172	148622913	3364	301	LTL	PAD	0.0821457	-0.31234	0.49672	0.00674791	0	0.26019	0.665672	0.847667
1225	7	152253295	153241228	2924	287	LTL	PAD	-0.0563921	-0.35456	0.2344	0.00318007	0	0.13056	0.697811	0.863416
1324	8	92876621	94999066	3227	294	LTL	PAD	0.200681	-0.21645	0.67858	0.040273	0	0.46398	0.330535	0.601514
1445	9	100310518	101596750	2855	275	LTL	PAD	0.0493554	-0.32109	0.42275	0.00243595	0	0.19816	0.783988	0.911159
1461	9	116159541	117054909	2124	275	LTL	PAD	-0.0195404	-0.46393	0.43282	0.000381828	0	0.27148	0.925162	0.984889
1500	10	12581572	13208061	1751	258	LTL	PAD	-0.204584	-0.62875	0.18808	0.0418545	0	0.39601	0.289782	0.561475
1624	11	11632651	12470449	2339	297	LTL	PAD	0.047003	-0.36528	0.48969	0.00220928	0	0.27092	0.815693	0.925106
1718	11	111117781	112755446	2665	237	LTL	PAD	0.202088	-0.20639	0.67043	0.0408395	0	0.45158	0.322177	0.592982
1727	11	122589225	123398882	2099	280	LTL	PAD	-0.300882	-0.69684	0.04978	0.0905302	0	0.48559	0.089963	0.328914
1733	11	128262551	129451784	2460	300	LTL	PAD	-0.0919547	-0.46472	0.26417	0.00845567	0	0.2209	0.605778	0.814424
1752	12	11742150	12721874	2207	288	LTL	PAD	-0.330138	-0.60633	-0.07482	0.108991	0.00589	0.36763	0.0127809	0.119855
1838	12	108183189	109031819	2110	208	LTL	PAD	-0.358437	-0.81359	0.03143	0.128477	0	0.66234	0.0671777	0.284186
1839	12	109031820	110111514	2221	208	LTL	PAD	-0.107931	-0.49203	0.26814	0.0116492	0	0.24752	0.552815	0.769249
1841	12	111592382	113947983	2891	244	LTL	PAD	-0.536383	-0.86849	-0.25355	0.287707	0.06429	0.75427	0.000488233	0.0146108
1852	12	124843769	126079935	3233	354	LTL	PAD	0.500334	0.23365	0.81556	0.250334	0.05459	0.66514	0.000518715	0.0149686
1859	12	130629841	131404042	2493	307	LTL	PAD	0.417785	0.0893	0.80651	0.174544	0.00924	0.65046	0.0146102	0.132232
1869	13	24818334	25977140	3128	263	LTL	PAD	-0.0833939	-0.47671	0.28173	0.00695454	0	0.23252	0.647807	0.840312
1873	13	28587126	30068525	3249	300	LTL	PAD	-0.408089	-0.77956	-0.08083	0.166537	0.0074	0.60771	0.0155388	0.133568
1934	13	94925137	96132647	3435	309	LTL	PAD	-0.215672	-0.67741	0.2155	0.0465144	0	0.46129	0.292384	0.562491
1948	13	109813577	110995432	3370	334	LTL	PAD	-0.00497584	-0.35782	0.34123	2.4759e-05	0	0.16497	0.97667	0.995611
1965	14	32382246	33591113	2743	320	LTL	PAD	-0.362481	-0.7839	0.00069	0.131393	0	0.61449	0.0490798	0.245602
1966	14	33591114	34695195	2711	366	LTL	PAD	-0.233345	-0.73654	0.20889	0.0544498	0	0.54279	0.275143	0.543559
2002	14	72665320	73373373	1706	226	LTL	PAD	0.469009	0.20682	0.7831	0.219969	0.04278	0.61325	0.000790427	0.0193535
2022	14	95946793	97174314	3348	320	LTL	PAD	-0.222766	-0.50793	0.04592	0.0496247	0	0.25799	0.098464	0.344725
2050	15	40604781	42332685	2890	235	LTL	PAD	-0.0575655	-0.37639	0.26292	0.00331379	0	0.14916	0.703239	0.864167
2070	15	66355635	67396520	2856	280	LTL	PAD	-0.0282756	-0.44991	0.38401	0.000799512	0	0.24969	0.885243	0.964525
2159	16	78973581	79662634	2365	339	LTL	PAD	0.365164	0.03563	0.74812	0.133344	0.0028	0.55968	0.0317056	0.19859
2174	17	815654	1480056	1923	304	LTL	PAD	0.241404	-0.15676	0.67332	0.058276	0	0.45417	0.207749	0.464989
2175	17	1480057	2699135	2471	304	LTL	PAD	-0.49459	-0.73908	-0.27785	0.244619	0.0772	0.54625	1.70269e-05	0.00114467
2308	19	1515921	2253174	1495	269	LTL	PAD	0.0645647	-0.22768	0.35694	0.00416861	0	0.13236	0.648954	0.840312
2311	19	3893910	4741718	1866	283	LTL	PAD	0.162895	-0.14827	0.48877	0.0265349	0	0.23925	0.299696	0.569775
2321	19	13968320	14891100	1792	262	LTL	PAD	-0.115746	-0.52136	0.26848	0.0133972	0	0.27418	0.545571	0.768911
2368	19	57959953	59118811	2309	229	LTL	PAD	0.0122005	-0.35019	0.39552	0.000148852	0	0.18648	0.94483	0.987355
2373	20	3736552	4591847	2347	269	LTL	PAD	-0.451523	-0.89148	-0.09457	0.203873	0.00941	0.79474	0.0151058	0.133568
2405	20	41351515	42185671	1693	249	LTL	PAD	-0.0405327	-0.40602	0.31768	0.0016429	0	0.18556	0.816181	0.925106
2413	20	49236419	50653620	3538	328	LTL	PAD	0.159759	-0.24949	0.63168	0.0255229	0	0.40149	0.432879	0.678079
2449	21	34383795	35729261	2578	291	LTL	PAD	-0.48001	-0.99438	-0.07495	0.23041	0.00787	0.98879	0.0204897	0.163918
2466	22	20969185	22404422	2025	219	LTL	PAD	-0.00376959	-0.37543	0.3648	1.42098e-05	0	0.18273	0.98319	0.995611
2468	22	23143365	23950732	1820	225	LTL	PAD	0.130554	-0.22962	0.50781	0.0170443	0	0.25907	0.460505	0.704712
2471	22	26166935	27192923	2717	298	LTL	PAD	-0.206763	-0.646	0.17886	0.0427509	0	0.41743	0.285788	0.56039
2472	22	27192924	27952441	2527	349	LTL	PAD	-0.175771	-0.56684	0.17893	0.0308955	0	0.32153	0.318302	0.587995
2494	22	49559208	50347996	2680	283	LTL	PAD	0.255984	-0.19375	0.79884	0.0655279	0	0.63863	0.250462	0.512644
4	1	2983520	3582047	1645	275	LTL	Stroke	-0.711917	-1	-0.36646	0.506826	0.13429	1	0.00014204	0.00637602
13	1	10753428	11709173	1997	254	LTL	Stroke	0.302965	-0.04304	0.68354	0.0917876	0	0.46723	0.0841155	0.321588
19	1	17557747	18427820	2226	272	LTL	Stroke	-0.00113393	-0.33969	0.3408	1.28579e-06	0	0.15261	0.994521	0.997445
32	1	33066847	34371022	2120	249	LTL	Stroke	0.00460375	-0.4093	0.43824	2.11945e-05	0	0.24534	0.981346	0.995611
40	1	43512670	45167235	2916	274	LTL	Stroke	0.227494	-0.13486	0.61076	0.0517535	0	0.37303	0.200738	0.458182
54	1	62778734	64344226	3110	280	LTL	Stroke	0.441155	0.03559	1	0.194618	0.0038	1	0.0375058	0.217316
125	1	167163955	168179086	2029	257	LTL	Stroke	0.148044	-0.2963	0.61328	0.0219169	0	0.38511	0.489583	0.72584
191	1	240248509	241033584	1876	274	LTL	Stroke	0.305362	-0.062	0.73781	0.0932462	0	0.54436	0.103472	0.351283
213	2	8978799	9960670	1876	233	LTL	Stroke	-0.0467092	-0.3861	0.29761	0.00218175	0	0.16656	0.779872	0.909288
222	2	17241116	18656325	3628	258	LTL	Stroke	-0.224315	-0.56702	0.08764	0.0503171	0	0.32151	0.161913	0.411437
250	2	45189469	45850047	1851	250	LTL	Stroke	0.165063	-0.23768	0.60729	0.0272459	0	0.37097	0.411648	0.665223
251	2	45850048	46499326	1912	306	LTL	Stroke	-0.14335	-0.59718	0.27724	0.0205492	0	0.36217	0.48238	0.721783
262	2	54688235	55663336	2348	205	LTL	Stroke	-0.19555	-0.56508	0.14651	0.0382397	0	0.31931	0.246062	0.50979
263	2	55663337	56394698	1878	174	LTL	Stroke	-0.0599771	-0.5734	0.40044	0.00359725	0	0.35969	0.791512	0.913631
271	2	64696090	65938002	2715	294	LTL	Stroke	0.256357	-0.06683	0.63213	0.0657191	0	0.39959	0.126529	0.366435
349	2	164702313	165917788	2011	202	LTL	Stroke	0.134876	-0.28461	0.58139	0.0181915	0	0.34513	0.506955	0.742156
412	2	235625790	236276287	2024	261	LTL	Stroke	-0.422045	-0.94927	-0.01505	0.178122	0.00307	0.90111	0.0421568	0.22283
441	3	20754843	21790867	3050	268	LTL	Stroke	0.160695	-0.1985	0.55084	0.0258228	0	0.30557	0.370056	0.636068
445	3	24270190	25516193	3524	316	LTL	Stroke	0.374502	0.04578	0.75283	0.140252	0.0034	0.56675	0.0266891	0.182804
461	3	42301658	44141693	3339	295	LTL	Stroke	0.279672	-0.08404	0.70824	0.0782167	0	0.50161	0.137133	0.385907
538	3	132925968	133718493	1823	233	LTL	Stroke	-0.156905	-0.57341	0.22851	0.0246193	0	0.333	0.407892	0.662469
543	3	139831268	141034637	2455	259	LTL	Stroke	-0.289863	-0.79687	0.13005	0.0840203	0	0.63538	0.172258	0.418973
551	3	148638309	149998411	3262	297	LTL	Stroke	0.351372	0.06366	0.69966	0.123462	0.00488	0.48952	0.0235097	0.173336
552	3	149998412	151131307	2230	252	LTL	Stroke	-0.336801	-0.84439	0.0904	0.113435	0	0.71299	0.112856	0.356778
571	3	170174579	171134849	1880	237	LTL	Stroke	-0.00201477	-0.2991	0.30446	4.05929e-06	0	0.12162	0.989093	0.996493
581	3	183203156	184524268	3103	325	LTL	Stroke	0.0463179	-0.34589	0.42451	0.00214534	0	0.20969	0.801281	0.919652
584	3	186602046	187939199	3290	345	LTL	Stroke	-0.870195	-1	-0.49784	0.75724	0.24784	1	2.57463e-05	0.00148326
638	4	37880861	38984838	3083	295	LTL	Stroke	0.106709	-0.2735	0.51445	0.0113869	0	0.2691	0.576237	0.783838
698	4	109978983	111733579	3424	297	LTL	Stroke	-0.20051	-0.52468	0.08916	0.0402041	0	0.27529	0.173419	0.418973
777	5	1206610	2106885	2953	320	LTL	Stroke	0.080099	-0.10293	0.27347	0.00641585	0	0.07494	0.384076	0.642979
864	5	106389389	107265911	2027	244	LTL	Stroke	0.0870788	-0.34067	0.55755	0.00758271	0	0.32466	0.672485	0.851674
887	5	130573818	132554690	2728	198	LTL	Stroke	0.292164	-0.0568	0.66869	0.0853599	0	0.44715	0.0874171	0.324005
893	5	141253831	142532956	2908	306	LTL	Stroke	-0.383733	-0.87238	0.01924	0.147251	0	0.76104	0.057833	0.259606
918	5	170898341	172285682	3219	353	LTL	Stroke	-0.196352	-0.66005	0.21629	0.038554	0	0.43585	0.344134	0.612455
920	5	173606996	174662885	2898	329	LTL	Stroke	-0.312645	-0.84856	0.11289	0.0977468	0	0.72137	0.145983	0.39394
926	6	63979	1380679	3270	344	LTL	Stroke	0.191163	-0.04774	0.44049	0.0365434	0	0.19403	0.113052	0.356778
935	6	10416551	11790671	3295	319	LTL	Stroke	-0.0859942	-0.50981	0.30537	0.00739501	0	0.2728	0.654573	0.842716
948	6	23939307	24950379	2819	255	LTL	Stroke	-0.225367	-0.54685	0.07872	0.0507901	0	0.29904	0.140093	0.387655
951	6	26396201	27261035	1351	86	LTL	Stroke	-0.265949	-0.6606	0.10264	0.0707291	0	0.43639	0.15487	0.406282
964	6	32539568	32586784	304	36	LTL	Stroke	-0.212941	-0.44077	0.00853	0.0453438	0	0.19427	0.0658048	0.283028
965	6	32586785	32629239	361	85	LTL	Stroke	-0.325757	-0.47959	-0.17277	0.106118	0.02985	0.23001	7.74995e-05	0.00391375
967	6	32682214	32897998	1577	62	LTL	Stroke	-0.333125	-0.62435	-0.05112	0.110972	0.00369	0.38982	0.0227923	0.173336
968	6	32897999	33194975	1885	105	LTL	Stroke	-0.0524405	-0.40836	0.30394	0.00275001	0	0.1792	0.759067	0.894061
972	6	36346354	37570051	2909	291	LTL	Stroke	0.0992908	-0.22096	0.42939	0.00985867	0	0.18704	0.527851	0.757555
976	6	40778402	42103738	2934	315	LTL	Stroke	0.213562	-0.15148	0.62686	0.0456089	0	0.39299	0.236175	0.498137
1054	6	125365055	127545459	2981	271	LTL	Stroke	0.1335	-0.21664	0.51196	0.0178223	0	0.26421	0.436056	0.678869
1061	6	134313644	135544083	2559	292	LTL	Stroke	-0.297638	-0.70716	0.06132	0.0885885	0	0.50007	0.102869	0.351283
1062	6	135544084	137553212	2753	298	LTL	Stroke	0.0850537	-0.29466	0.48541	0.00723413	0	0.24521	0.641598	0.838853
1089	6	165835954	166853325	2983	294	LTL	Stroke	0.0951053	-0.17134	0.36197	0.00904503	0	0.13161	0.467208	0.712272
1094	7	15064	617319	855	153	LTL	Stroke	-0.299556	-0.70452	0.0642	0.0897338	0	0.49635	0.110367	0.356778
1125	7	25671576	27351286	3460	275	LTL	Stroke	0.199019	-0.14437	0.57724	0.0396086	0	0.33321	0.247471	0.5104
1166	7	73128831	75243899	1629	242	LTL	Stroke	-0.145851	-0.47712	0.17153	0.0212724	0	0.22774	0.363067	0.632918
1223	7	149843000	150897818	2460	236	LTL	Stroke	0.165909	-0.25404	0.61678	0.0275257	0	0.38456	0.416392	0.667327
1309	8	73838028	75011699	2495	255	LTL	Stroke	-0.0688193	-0.28708	0.15524	0.00473609	0	0.08351	0.534005	0.762325
1324	8	92876621	94999066	3321	299	LTL	Stroke	-0.100138	-0.50912	0.28501	0.0100276	0	0.26529	0.591527	0.801936
1325	8	94999067	96175630	2889	215	LTL	Stroke	0.1484	-0.27444	0.61152	0.0220227	0	0.37832	0.474033	0.715923
1453	9	109150718	110630150	3409	333	LTL	Stroke	-0.0679761	-0.49393	0.34508	0.00462075	0	0.26278	0.730101	0.881206
1481	9	137593528	138202112	2164	314	LTL	Stroke	-0.288324	-0.74489	0.09846	0.0831305	0	0.55486	0.142331	0.392503
1500	10	12581572	13208061	1804	263	LTL	Stroke	0.227208	-0.18589	0.69632	0.0516234	0	0.48486	0.270816	0.540875
1518	10	29393750	30000223	1901	217	LTL	Stroke	0.190301	-0.2239	0.6368	0.0362144	0	0.40664	0.344564	0.612455
1551	10	69904171	71050504	2856	197	LTL	Stroke	-0.038201	-0.52404	0.44112	0.00145932	0	0.32304	0.861543	0.954318
1631	11	19780785	20686336	2451	312	LTL	Stroke	-0.0078827	-0.35266	0.33652	6.2137e-05	0	0.15533	0.962021	0.992737
1729	11	124403478	125266684	1921	284	LTL	Stroke	0.698354	0.32464	1	0.487699	0.10539	1	0.000609814	0.0169907
1733	11	128262551	129451784	2493	305	LTL	Stroke	-0.166195	-0.59893	0.22278	0.0276206	0	0.36064	0.384355	0.642979
1744	12	3871115	4967643	2421	316	LTL	Stroke	0.236474	-0.05242	0.55857	0.0559202	0	0.312	0.115332	0.358416
1752	12	11742150	12721874	2275	294	LTL	Stroke	-0.169703	-0.52121	0.15234	0.028799	0	0.27269	0.290466	0.561475
1756	12	16136743	17374895	1952	260	LTL	Stroke	0.0112856	-0.38274	0.40128	0.000127365	0	0.20038	0.950951	0.987355
1792	12	54371449	55416802	2047	247	LTL	Stroke	-0.0218353	-0.26222	0.21786	0.000476778	0	0.0794	0.856498	0.950619
1794	12	56987106	58748139	2525	221	LTL	Stroke	0.103379	-0.22176	0.44522	0.0106872	0	0.2025	0.524861	0.757299
1838	12	108183189	109031819	2173	215	LTL	Stroke	-0.349597	-0.79346	0.02725	0.122218	0	0.62959	0.065853	0.283028
1841	12	111592382	113947983	3008	247	LTL	Stroke	-0.529694	-0.85288	-0.24671	0.280575	0.06087	0.7274	0.00041353	0.0145275
1844	12	115439452	116197675	2007	267	LTL	Stroke	0.246024	-0.18629	0.74698	0.0605276	0	0.55972	0.250488	0.512644
1856	12	128372589	129170296	2304	311	LTL	Stroke	-0.00461455	-0.33762	0.3322	2.12941e-05	0	0.14898	0.977733	0.995611
1859	12	130629841	131404042	2516	308	LTL	Stroke	0.0966457	-0.24758	0.45146	0.0093404	0	0.20603	0.568791	0.778457
1913	13	73114510	74437635	3271	275	LTL	Stroke	-0.379042	-0.66465	-0.11369	0.143673	0.013	0.44176	0.0066915	0.077239
1948	13	109813577	110995432	3424	337	LTL	Stroke	0.0513464	-0.25189	0.36688	0.00263645	0	0.14346	0.730703	0.881206
1951	13	112319065	113573118	2622	311	LTL	Stroke	-0.568686	-1	-0.17958	0.323404	0.03231	1	0.0059938	0.0756717
1952	13	113573119	114302561	1736	239	LTL	Stroke	0.24316	-0.16427	0.70142	0.059127	0	0.49322	0.232352	0.495357
1958	14	23985937	24906056	1804	254	LTL	Stroke	0.141804	-0.17064	0.46792	0.0201084	0	0.22006	0.368845	0.635452
1965	14	32382246	33591113	2774	325	LTL	Stroke	0.3919	0.0006	0.89773	0.153586	0.00164	0.80591	0.0562944	0.256982
1996	14	65229392	66300066	2538	202	LTL	Stroke	0.238049	-0.05637	0.56333	0.0566673	0	0.31734	0.114401	0.356896
2076	15	74458114	76401952	2769	248	LTL	Stroke	0.154698	-0.26212	0.6017	0.0239316	0	0.36487	0.445208	0.686504
2094	15	94565522	95662425	2754	340	LTL	Stroke	-0.256686	-0.6149	0.06572	0.0658875	0	0.3781	0.111981	0.356778
2117	16	12793150	13893407	3388	285	LTL	Stroke	0.0230741	-0.42089	0.477	0.000532415	0	0.26793	0.911997	0.979459
2150	16	72089512	73140781	1630	223	LTL	Stroke	0.15172	-0.12406	0.43356	0.0230189	0	0.18797	0.272129	0.541577
2151	16	73140782	74135275	2228	324	LTL	Stroke	0.263352	-0.10112	0.67995	0.0693543	0	0.46233	0.151313	0.400855
2159	16	78973581	79662634	2434	343	LTL	Stroke	-0.0165952	-0.43302	0.39836	0.000275402	0	0.23566	0.931783	0.987355
2167	16	85146806	86058597	2429	369	LTL	Stroke	-0.119405	-0.59308	0.30761	0.0142575	0	0.36099	0.573466	0.782704
2172	16	89106305	90292787	2772	253	LTL	Stroke	0.296171	-0.047	0.6823	0.087717	0	0.46553	0.0822042	0.317804
2175	17	1480057	2699135	2512	306	LTL	Stroke	0.0821068	-0.1681	0.34247	0.00674152	0	0.11889	0.50728	0.742156
2180	17	6305079	7264458	2201	305	LTL	Stroke	-0.0650238	-0.50171	0.36434	0.00422809	0	0.27412	0.74495	0.889098
2184	17	10572618	11778164	2593	310	LTL	Stroke	0.661273	0.33569	1	0.437282	0.11269	1	0.000201828	0.00815385
2188	17	14508611	15308722	2579	277	LTL	Stroke	-0.109039	-0.5078	0.26028	0.0118895	0	0.26446	0.550038	0.768911
2204	17	38880482	40233545	3213	224	LTL	Stroke	-0.39524	-0.96023	0.04543	0.156214	0	0.92203	0.0799534	0.310588
2206	17	42348004	43460500	1952	209	LTL	Stroke	-0.0686483	-0.47485	0.329	0.00471259	0	0.2391	0.717815	0.872855
2225	17	68176220	69245590	2667	235	LTL	Stroke	-0.067389	-0.54091	0.38721	0.00454128	0	0.32051	0.751786	0.891987
2230	17	73741322	74908266	2549	267	LTL	Stroke	-0.0873764	-0.50892	0.31493	0.00763463	0	0.2742	0.654982	0.842716
2243	18	4603962	5575812	2525	275	LTL	Stroke	0.08172	-0.26111	0.44515	0.00667816	0	0.20099	0.625766	0.827527
2262	18	28792735	30401128	3330	280	LTL	Stroke	-0.132892	-0.47966	0.19391	0.0176603	0	0.23051	0.411492	0.665223
2301	18	73568261	74471745	2764	308	LTL	Stroke	0.0283026	-0.31025	0.38971	0.000801037	0	0.17103	0.865392	0.955241
2302	18	74471746	75240760	2712	299	LTL	Stroke	0.114964	-0.17543	0.41782	0.0132167	0	0.17581	0.434846	0.678293
2312	19	4741719	5478684	2018	288	LTL	Stroke	-0.26163	-0.68378	0.1026	0.0684503	0	0.46756	0.162162	0.411437
2318	19	10028841	11681978	3429	323	LTL	Stroke	0.0311145	-0.26156	0.32448	0.00096811	0	0.11826	0.829946	0.932679
2336	19	29389091	30375792	2750	268	LTL	Stroke	-0.537002	-0.96765	-0.19857	0.288371	0.03943	0.93635	0.00316435	0.0482414
2361	19	53431218	54042240	2119	281	LTL	Stroke	0.36303	-0.02639	0.84229	0.131791	0	0.70945	0.0681482	0.28679
2367	19	57143510	57959952	2067	280	LTL	Stroke	0.234418	-0.01845	0.4935	0.0549516	0	0.24354	0.0666525	0.283449
2373	20	3736552	4591847	2397	273	LTL	Stroke	-0.0964865	-0.53517	0.32634	0.00930965	0	0.3007	0.631268	0.833439
2385	20	15238520	15962576	1893	258	LTL	Stroke	0.165567	-0.20644	0.55717	0.0274124	0	0.31273	0.359273	0.631071
2401	20	35990262	37253657	2314	269	LTL	Stroke	-0.0921608	-0.4834	0.27734	0.0084936	0	0.24119	0.6123	0.820462
2426	20	60125334	60766557	1873	287	LTL	Stroke	-0.0074152	-0.42982	0.40531	5.49852e-05	0	0.24275	0.969768	0.995611
2428	20	61470769	62179241	1889	241	LTL	Stroke	-0.223637	-0.48253	0.00639	0.0500137	0	0.23284	0.0639254	0.277697
2453	21	39252060	40480831	2860	311	LTL	Stroke	-0.00675218	-0.34026	0.32895	4.55919e-05	0	0.15042	0.967001	0.995334
2465	22	19635655	20969184	2269	284	LTL	Stroke	0.0147316	-0.41769	0.46544	0.000217019	0	0.27886	0.942607	0.987355
2473	22	27952442	29457601	2543	244	LTL	Stroke	-0.00813287	-0.31396	0.30903	6.61436e-05	0	0.12833	0.958515	0.990384
