# Supplementary material for: Contribution of leukocyte telomere length to cardiovascular disease onset from genome-wide cross-trait analysis
Source: Nat Commun. 2025 Sep 30;16:8677. doi: 10.1038/s41467-025-63707-5 (PMC12485159; doi:10.1038/s41467-025-63707-5)
Supplement: Supplementary file 8 — Supplementary Data 6 [file 41467_2025_63707_MOESM8_ESM.xlsx]

## Sheet: Supplementary Data 6
Supplementary Data 6. Causal relationship between leukocyte telomere length and six cardiovascular diseases
a) LCV results between leukocyte telomere length and six cardiovascular diseases
Note: causal associations were quantified by genetic causal proportion. Significance testing was performed using P-values from the Z-score of the genetic causal proportion. Only tests significant after correcting for multiple testing were interpreted. gcp = genetic causal proportion; gcp_se = standard error of gcp; gcp_p = p-value of the gcp; rho = genetic correlation; rho_se = standard error of …
P-values lower than the Bonferroni-corrected threshold (P = 0.05/6 combinations = 8.33E-03) and GCP larger than 0.6 are considered significant and marked in dark blue.
Trait 1	Trait 2	gcp	gcp_se	gcp_p	rho	rho_se
LTL	AF	0.0645054	0.537695	0.908563	-0.00352976	0.0355661
LTL	CAD	0.4363	0.196382	0.0216051	-0.18275	0.0396267
LTL	VTE	0.0293117	0.575639	0.794502	-0.0302961	0.0477244
LTL	HF	0.226058	0.416239	0.611923	-0.14771	0.0489867
LTL	PAD	-0.0916799	0.186016	0.682924	-0.324007	0.0691418
LTL	Stroke	-0.432132	0.387062	0.200546	-0.140659	0.0522695
b) MRlap results between leukocyte telomere length and six cardiovascular diseases
Note: Results of the two-sample Mendelian randomisation analysis using MRlap for leukocyte telomere length and six cardiovascular diseases. MRlap calculates a test statistic to assess whether the corrected estimate significantly deviates from the IVW estimate (P < 0.05). If no significant difference is detected, the IVW estimate remains valid. However, if a significant difference is observed, the…
P-values lower than the Bonferroni-corrected threshold (P = 0.05/6 combinations/2 forward and reverse tests = 4.17E-03) are considered significant and marked in dark blue.
Pair	EXP	OUT	Forward analysis								Reverse analysis								Causality (MRlap)
			observed_effect	observed_effect_se	observed_effect_p	corrected_effect	corrected_effect_se	corrected_effect_p	test_difference	p_difference	observed_effect	observed_effect_se	observed_effect_p	corrected_effect	corrected_effect_se	corrected_effect_p	test_difference	p_difference
LTL-AF	LTL	AF	0.0219044	0.0120844	0.0698897	0.0234635	0.0127941	0.066665	-0.852249	0.394076	0.00298196	0.0123417	0.809077	0.00342919	0.0138612	0.804603	-0.288812	0.772725	None
LTL-CAD	LTL	CAD	-0.0722097	0.0141815	3.54616e-07	-0.0764443	0.0152539	5.40199e-07	14.1454	1.9931e-45	-0.012997	0.0164667	0.429942	-0.0130208	0.0186001	0.483903	0.0155787	0.987571	Forward causality
LTL-VTE	LTL	VTE	-0.00341686	0.0104488	0.74366	-0.00298599	0.0111883	0.789557	-2.31312	0.0207159	0.00772558	0.0224192	0.730398	0.00990627	0.0245513	0.686586	-0.703081	0.482006	None
LTL-HF	LTL	HF	-0.0174614	0.00955272	0.0675653	-0.0178959	0.0102294	0.080212	0.817167	0.413833	-0.118956	0.118598	0.31585	-0.160313	0.16481	0.330696	0.96883	0.33263	None
LTL-PAD	LTL	PAD	-0.0482258	0.0158257	0.00230904	-0.0508497	0.0169738	0.00273747	7.09085	1.3329e-12	-0.0021412	0.00464036	0.64449	-0.00213928	0.00461824	0.643204	-0.00391048	0.99688	Forward causality
LTL-Stroke	LTL	Stroke	-0.00278628	0.010203	0.784789	-0.00284768	0.0108929	0.793765	0.0819454	0.93469	-0.176265	0.0890088	0.0476683	-0.22142	0.111027	0.04612	1.76505	0.0775558	None
c) MR results between leukocyte telomere length and six cardiovascular diseases using 144 instrumental variables
P-values lower 0.05 are considered significant and marked in dark blue.
exposure	outcome	method	nsnp	b	se	pval
LTL	AF	MR Egger	101	0.0268632	0.0522229	0.608122
LTL	AF	Weighted median	101	-0.0141942	0.0463866	0.759607
LTL	AF	Inverse variance weighted	101	0.00491423	0.030229	0.870859
LTL	AF	Simple mode	101	-0.0238813	0.0934851	0.798896
LTL	AF	Weighted mode	101	0.00243365	0.0568067	0.965914
LTL	CAD	MR Egger	86	-0.046052	0.0476902	0.336992
LTL	CAD	Weighted median	86	-0.0301093	0.0407252	0.459708
LTL	CAD	Inverse variance weighted	86	-0.059485	0.0254347	0.0193493
LTL	CAD	Simple mode	86	-0.0270495	0.0697107	0.698968
LTL	CAD	Weighted mode	86	-0.0198085	0.0439229	0.653149
LTL	VTE	MR Egger	107	0.00635316	0.0395197	0.872592
LTL	VTE	Weighted median	107	0.0144259	0.038129	0.705175
LTL	VTE	Inverse variance weighted	107	-0.0186741	0.0228745	0.414287
LTL	VTE	Simple mode	107	-0.0322918	0.0718729	0.65414
LTL	VTE	Weighted mode	107	0.00769383	0.0386327	0.842524
LTL	HF	MR Egger	109	-0.0434277	0.0579745	0.455451
LTL	HF	Weighted median	109	-0.0274164	0.052732	0.603119
LTL	HF	Inverse variance weighted	109	-0.0407409	0.033745	0.22731
LTL	HF	Simple mode	109	-0.00136479	0.122365	0.991122
LTL	HF	Weighted mode	109	-0.0609375	0.0692186	0.380617
LTL	PAD	MR Egger	102	-0.15349	0.1227	0.213877
LTL	PAD	Weighted median	102	-0.188707	0.108021	0.0806477
LTL	PAD	Inverse variance weighted	102	-0.154196	0.0714059	0.0308164
LTL	PAD	Simple mode	102	-0.172872	0.216302	0.426041
LTL	PAD	Weighted mode	102	-0.157686	0.122858	0.202259
LTL	Stroke	MR Egger	112	0.0415995	0.0512548	0.418761
LTL	Stroke	Weighted median	112	-0.0401322	0.0466368	0.389499
LTL	Stroke	Inverse variance weighted	112	-0.0153763	0.0289259	0.595019
LTL	Stroke	Simple mode	112	-0.0827291	0.0878077	0.348155
LTL	Stroke	Weighted mode	112	-0.0142643	0.0559877	0.799367
AF	LTL	MR Egger	85	0.000211662	0.00711973	0.976355
AF	LTL	Weighted median	85	0.00133369	0.00669736	0.842155
AF	LTL	Inverse variance weighted	85	0.000305095	0.00355861	0.931678
AF	LTL	Simple mode	85	-0.00873883	0.0144382	0.546639
AF	LTL	Weighted mode	85	6.07403e-05	0.00699301	0.99309
CAD	LTL	MR Egger	109	0.00956367	0.00741655	0.200003
CAD	LTL	Weighted median	109	0.00762587	0.00658614	0.246919
CAD	LTL	Inverse variance weighted	109	0.00407148	0.0040349	0.312942
CAD	LTL	Simple mode	109	0.00836437	0.0156695	0.594578
CAD	LTL	Weighted mode	109	0.00977697	0.00721316	0.178107
VTE	LTL	MR Egger	65	0.00354859	0.00535112	0.509655
VTE	LTL	Weighted median	65	0.00631217	0.00591134	0.285608
VTE	LTL	Inverse variance weighted	65	0.000504267	0.00371242	0.891954
VTE	LTL	Simple mode	65	0.00658748	0.0114596	0.567412
VTE	LTL	Weighted mode	65	0.00224518	0.00562896	0.691323
HF	LTL	MR Egger	9	-0.00550198	0.046952	0.910006
HF	LTL	Weighted median	9	0.0110256	0.0167239	0.50972
HF	LTL	Inverse variance weighted	9	0.0016071	0.0127584	0.899761
HF	LTL	Simple mode	9	0.0179514	0.0280416	0.53996
HF	LTL	Weighted mode	9	0.0165425	0.0262302	0.545849
PAD	LTL	Wald ratio	1	-0.000401667	0.0180326	0.982229
Stroke	LTL	MR Egger	15	0.0985675	0.0569028	0.106879
Stroke	LTL	Weighted median	15	-0.0104262	0.0176316	0.554298
Stroke	LTL	Inverse variance weighted	15	-0.0163618	0.0136552	0.230838
Stroke	LTL	Simple mode	15	-0.0683448	0.0406498	0.114866
Stroke	LTL	Weighted mode	15	0.0271047	0.0324485	0.417568
d) MR results between leukocyte telomere length and six cardiovascular diseases using 130 instrumental variables
P-values lower 0.05 are considered significant and marked in dark blue.
exposure	outcome	method	nsnp	b	se	pval
LTL	AF	MR Egger	50	-0.0396037	0.065566	0.548669
LTL	AF	Weighted median	50	-0.0403656	0.0598476	0.50001
LTL	AF	Inverse variance weighted	50	-0.0588543	0.0392096	0.133351
LTL	AF	Simple mode	50	-0.0253721	0.100344	0.801441
LTL	AF	Weighted mode	50	-0.0175282	0.0610641	0.775288
LTL	CAD	MR Egger	39	-0.0635525	0.0566393	0.269067
LTL	CAD	Weighted median	39	-0.035875	0.0511464	0.483042
LTL	CAD	Inverse variance weighted	39	-0.028216	0.0328968	0.391051
LTL	CAD	Simple mode	39	-0.0377387	0.0934099	0.688469
LTL	CAD	Weighted mode	39	-0.0307223	0.0482665	0.528257
LTL	VTE	MR Egger	57	-0.0240861	0.0445032	0.59054
LTL	VTE	Weighted median	57	0.0279568	0.040307	0.487935
LTL	VTE	Inverse variance weighted	57	-0.0247583	0.0268826	0.357061
LTL	VTE	Simple mode	57	-0.0926407	0.075523	0.225085
LTL	VTE	Weighted mode	57	0.000334207	0.041597	0.993618
LTL	HF	MR Egger	57	-0.0742489	0.0658083	0.264107
LTL	HF	Weighted median	57	-0.106428	0.0621314	0.0867209
LTL	HF	Inverse variance weighted	57	-0.0738805	0.0403418	0.0670458
LTL	HF	Simple mode	57	-0.185978	0.121184	0.130493
LTL	HF	Weighted mode	57	-0.113226	0.0619291	0.0728299
LTL	PAD	MR Egger	54	-0.198182	0.142421	0.169991
LTL	PAD	Weighted median	54	-0.157554	0.117903	0.181451
LTL	PAD	Inverse variance weighted	54	-0.215569	0.0851503	0.0113532
LTL	PAD	Simple mode	54	-0.179574	0.217778	0.413308
LTL	PAD	Weighted mode	54	-0.148607	0.132646	0.267626
LTL	Stroke	MR Egger	60	0.0224073	0.0588379	0.70472
LTL	Stroke	Weighted median	60	-0.0437901	0.0554688	0.429847
LTL	Stroke	Inverse variance weighted	60	-0.0207379	0.034488	0.547634
LTL	Stroke	Simple mode	60	-0.0590312	0.102369	0.566369
LTL	Stroke	Weighted mode	60	-0.000822535	0.0666685	0.990198
e) Summary of SNPs used in MR.
Note: lists all SNPs included in the 144-SNP and 130-SNP instrumental variable sets.
SNP ID	In 144-SNP Set	In 130-SNP Set
rs10024820	Yes	No
rs1003322	Yes	No
rs10112752	Yes	Yes
rs1023767	Yes	Yes
rs10773176	Yes	No
rs10774624	Yes	No
rs10805346	Yes	No
rs10808899	Yes	No
rs10840270	Yes	Yes
rs10845387	Yes	Yes
rs10905255	Yes	No
rs1105407	Yes	No
rs11085072	Yes	No
rs11117354	Yes	No
rs111527438	Yes	Yes
rs11212631	Yes	No
rs112511042	Yes	No
rs113525195	Yes	No
rs11557154	Yes	No
rs11579626	Yes	Yes
rs116863223	Yes	No
rs117034449	Yes	No
rs11745986	Yes	No
rs11746381	Yes	No
rs117630647	Yes	No
rs11769630	Yes	Yes
rs11866592	Yes	Yes
rs12369950	Yes	Yes
rs12412214	Yes	No
rs12451892	Yes	No
rs12598357	Yes	No
rs12619538	Yes	No
rs12638862	Yes	No
rs1291143	Yes	Yes
rs12925933	Yes	No
rs12941945	Yes	Yes
rs13037426	Yes	No
rs13062095	Yes	No
rs131794	Yes	No
rs13230646	Yes	Yes
rs1332941	Yes	Yes
rs138477976	Yes	No
rs139795227	Yes	Yes
rs140645362	Yes	No
rs143190905	Yes	No
rs144204502	Yes	Yes
rs1451760	Yes	No
rs150150565	Yes	No
rs1577227	Yes	No
rs1609812	Yes	No
rs17445108	Yes	No
rs17464525	Yes	No
rs17677991	Yes	Yes
rs17803849	Yes	No
rs1907702	Yes	Yes
rs1957937	Yes	Yes
rs1980240	Yes	Yes
rs2056726	Yes	Yes
rs2230590	Yes	No
rs2276182	Yes	Yes
rs2282764	Yes	No
rs2293579	Yes	No
rs2303262	Yes	Yes
rs2306646	Yes	Yes
rs2555104	Yes	No
rs2763979	Yes	No
rs28481848	Yes	No
rs28502153	Yes	Yes
rs28577594	Yes	No
rs2977608	Yes	No
rs3093888	Yes	Yes
rs35490707	Yes	No
rs35640778	Yes	Yes
rs3785074	Yes	No
rs3815460	Yes	No
rs38664	Yes	No
rs3891167	Yes	Yes
rs41269079	Yes	Yes
rs41362650	Yes	No
rs429358	Yes	No
rs4498805	Yes	Yes
rs4530278	Yes	Yes
rs4535042	Yes	No
rs4660456	Yes	No
rs4695407	Yes	No
rs4713589	Yes	No
rs4724	Yes	Yes
rs4731541	Yes	Yes
rs4742448	Yes	Yes
rs4743037	Yes	Yes
rs4774222	Yes	No
rs55747751	Yes	No
rs55989018	Yes	No
rs56178008	Yes	Yes
rs5742915	Yes	No
rs59409453	Yes	No
rs6007020	Yes	No
rs6054257	Yes	No
rs611646	Yes	Yes
rs61748181	Yes	Yes
rs6536702	Yes	No
rs6565924	Yes	Yes
rs6587577	Yes	No
rs6590343	Yes	Yes
rs6659669	Yes	No
rs6669563	Yes	Yes
rs66731853	Yes	Yes
rs670180	Yes	No
rs6751209	Yes	No
rs6776756	Yes	Yes
rs6790988	Yes	No
rs6873104	Yes	No
rs6881568	Yes	No
rs7099229	Yes	No
rs7192865	Yes	No
rs7209057	Yes	No
rs7221585	Yes	No
rs73581419	Yes	Yes
rs7374500	Yes	No
rs7456670	Yes	No
rs7555872	Yes	No
rs75664430	Yes	Yes
rs76219171	Yes	Yes
rs762679	Yes	Yes
rs762810	Yes	Yes
rs76646179	Yes	No
rs76666449	Yes	Yes
rs7705526	Yes	Yes
rs7772289	Yes	No
rs7790856	Yes	Yes
rs79755767	Yes	No
rs8006485	Yes	No
rs80324517	Yes	Yes
rs8102497	Yes	Yes
rs8105767	Yes	Yes
rs869785	Yes	Yes
rs871134	Yes	Yes
rs932002	Yes	Yes
rs9398196	Yes	No
rs939916	Yes	Yes
rs9419958	Yes	Yes
rs9600019	Yes	No
rs965109	Yes	No
rs9878436	Yes	No
rs115610405	No	Yes
rs11646283	No	Yes
rs12572897	No	Yes
rs12613375	No	Yes
rs12884911	No	Yes
rs13129697	No	Yes
rs17185038	No	Yes
rs2069536	No	Yes
rs2293607	No	Yes
rs34003787	No	Yes
rs35601737	No	Yes
rs35671754	No	Yes
rs41272947	No	Yes
rs4758644	No	Yes
rs4919611	No	Yes
rs61818036	No	Yes
rs7012816	No	Yes
rs7218033	No	Yes
rs8053839	No	Yes
rs8088824	No	Yes
