# Supplementary material for: Contribution of leukocyte telomere length to cardiovascular disease onset from genome-wide cross-trait analysis
Source: Nat Commun. 2025 Sep 30;16:8677. doi: 10.1038/s41467-025-63707-5 (PMC12485159; doi:10.1038/s41467-025-63707-5)
Supplement: Supplementary file 9 — Supplementary Data 7 [file 41467_2025_63707_MOESM9_ESM.xlsx]

## Sheet: Supplementary Data 7
Supplementary Data 7. Genomic risk loci identified for PLACO results of leukocyte telomere length and six cardiovascular diseases by functional annotation of genomic risk loci using FUMA
Note: for comparative purposes we report whether the identified loci overlap with the loci identified by PLACO analysis and reported by single-trait GWAS analysis. We therefore defined the locus as 500 kb before and after the position of the index variant. Genomic risk loci association tests are two-sided and significance is determined by surpassing the genome-wide significance threshold, P < 5 x…
Trait	Locus	Unique SNP ID	rsID	Cytoband	CHR	BP	P	Start	End	nSNPs	nGWASSNPs	nIndSigSNPs	IndSigSNPs	nLeadSNPs	LeadSNPs	Functional annotation	CADD	RDB	position mapping	eqtl mapping	Results from LTL GWAS analysis							Results from CVD GWAS analysis							COLOC
																					ORLTL	PLTL	Overlap	TopSNP	CHR	Start	End	ORCVD	PCVD	Overlap	TopSNP	CHR	Start	End	PP.H1	PP.H2	PP.H3	PP.H4	Best causal SNP	SNP.PP.H4
LTL-AF	1	1:20916444:A:G	rs588485	1p36.12	1	20916444	2.41324e-09	20888348	20917206	15	5	1	rs588485	1	rs588485	intronic	5.19	NA	FAM43B, CDA	CDA	0.9842	1.2e-13	yes	rs66731853	1	20884619	20994278	1.0222	0.002028	no					0.878357	5.19498e-11	0.0584241	0.0632185	rs66731853	0.543819
LTL-AF	2	1:114091920:C:T	rs7528311	1p13.2	1	114091920	4.60475e-08	114075714	114361770	41	1	1	rs7528311	1	rs7528311	intronic	7.789	6	MAGI3, PHTF1, RSBN1, PTPN22	PHTF1, BCL2L15, AP4B1	0.9708	8.8e-15	yes	rs17464525	1	113922338	114555118	0.9701	0.01603	no					0.967104	2.2586e-30	0.0279098	0.00498611	rs17464525	0.999909
LTL-AF	3	1:154892388:A:G	rs151107921	1q21.3	1	154892388	1.69175e-08	154808959	154997491	8	4	3	rs1218577;rs151107921;rs115645567	2	rs1218577;rs151107921	intergenic	5.057	6	KCNN3, PMVK, ZBTB7B, DCST2, DCST1	DCST2, ADAM15	1.0094	0.0031	no					0.9222	3.007e-12	yes	rs11264280	1	154395125	155816085	4.61448e-75	0.977793	0.0188332	0.00337345	rs11264280	0.996849
LTL-AF	4	1:170643365:A:G	rs12024275	1q24.2	1	170643365	1.34183e-10	170617379	170643365	7	2	1	rs12024275	1	rs12024275	intronic	2.233	6	PRRX1	PRRX1	1.0077	0.0033	no					0.9252	2.56e-19	yes	rs72700114	1	169695491	170916201	1.10386e-49	0.97509	0.0130164	0.0118934	rs72700114	1
LTL-AF	5	2:17894461:C:T	rs6731131	2p24.2	2	17894461	8.40696e-12	17816326	17991974	156	102	3	rs6731131;rs300159;rs2081601	2	rs6731131;rs2081601	intronic	2.292	5	VSNL1, SMC6, GEN1, MSGN1	RAD51AP2, VSNL1, SMC6, GEN1, KCNS3	0.9857	1.6e-11	yes	rs2555104	2	17618105	17991974	0.9704	1.682e-05	no					0.185562	6.77782e-07	0.186117	0.62832	rs6731131	0.275431
LTL-AF	6	2:43542480:C:G	rs11690012	2p21	2	43542480	1.44101e-08	43450843	43602415	71	4	1	rs11690012	1	rs11690012	intronic	7.607	7	THADA, ZFP36L2	ZFP36L2, PLEKHH2, DYNC2LI1, SLC3A1	0.9875	1.2e-07	yes	rs6751209	2	43542480	43614036	1.0311	9.888e-05	no					0.386794	0.00169554	0.121699	0.484444	rs11690012	0.133414
LTL-AF	7	2:53947957:A:C	rs77601694	2p16.2	2	53947957	1.29981e-08	53947957	54387360	22	3	1	rs77601694	1	rs77601694	intronic	0.947	6	ASB3, CHAC2, ERLEC1, GPR75, PSME4, ACYP2	GPR75, ACYP2	0.9345	7e-22	yes	rs965109	2	53704374	54820213	1.0525	0.02733	no					0.938672	6.19235e-49	0.051125	0.010203	rs7562908	0.997903
LTL-AF	8	2:179380165:A:G	rs13029629	2q31.2	2	179380165	1.89754e-08	179380096	179562140	40	6	1	rs13029629	1	rs13029629	UTR3	8.997	7	PLEKHA3, TTN	PRKRA, FKBP7	1.0059	0.043	no					1.0972	3.964e-22	yes	rs2288327	2	179284643	179692967	1.12294e-20	0.979226	0.0158656	0.00490831	rs2288327	0.274049
LTL-AF	9	2:201160765:C:T	rs1367857	2q33.1	2	201160765	3.92789e-08	201080113	201206706	77	2	1	rs1367857	1	rs1367857	intergenic	3.694	5	SPATS2L	SATB2, C2orf69, TYW5, MAIP1, SPATS2L	0.9957	0.035	no					1.0651	4.04e-21	yes	rs3820888	2	200715388	201253956	1.74906e-18	0.742234	0.248463	0.00930234	rs56326533	0.245381
LTL-AF	10	3:141133450:A:G	rs1991431	3q23	3	141133450	4.9878e-09	141087623	141154542	28	20	1	rs1991431	1	rs1991431	intronic	2.414	3a	ZBTB38	ZBTB38	0.9916	2.9e-05	no					1.0359	1.274e-07	no					0.00161844	0.18939	0.0774669	0.727605	rs1991431	0.118453
LTL-AF	11	4:111487049:C:G	rs77955149	4q25	4	111487049	1.35606e-08	111486962	111489885	3	1	1	rs77955149	1	rs77955149	downstream	0.977	7	ENPEP	#N/A	1.0059	0.021	no					1.0795	3.253e-18	yes	rs1906611	4	111283206	112186199	0	0.974755	0.0217775	0.00346757	rs1906615	0.612862
LTL-AF	12	4:122798413:C:T	rs35495505	4q27	4	122798413	7.05596e-10	122661021	122846028	135	33	1	rs35495505	1	rs35495505	intergenic	3.737	5	SMIM43, EXOSC9, CCNA2, BBS7, TRPC3	SMIM43, EXOSC9, CCNA2, BBS7	0.9856	2.4e-12	yes	rs10024820	4	122660250	122846028	0.977	0.0007413	no					0.61105	4.90486e-08	0.0454499	0.343499	rs35495505	0.0922086
LTL-AF	13	4:164137902:C:T	rs76109254	4q32.2	4	164137902	7.69364e-09	164007217	164150166	47	10	1	rs76109254	1	rs76109254	intergenic	6.937	6	NAF1	#N/A	1.0359	2.4e-12	yes	rs6536702	4	164001188	164262654	1.0538	0.002955	no					0.944103	2.65221e-105	0.0507939	0.00510335	rs6536702	0.224323
LTL-AF	14	5:1283841:A:C	rs6420019	5p15.33	5	1283841	1.85696e-10	1215883	1284046	47	11	4	rs78844046;rs112333466;rs34041736;rs6420019	4	rs78844046;rs112333466;rs34041736;rs6420019	intronic	0.351	5	SLC6A19, SLC6A18, TERT	#N/A	0.972	1e-22	yes	rs7705526	5	1100831	1679863	1.0285	0.007695	no					0.876862	1.16103e-275	0.106168	0.0169697	rs7705526	1
LTL-AF	15	5:172670745:G:T	rs6891790	5q35.1	5	172670745	1.84004e-11	172643118	172677471	30	16	2	rs6891790;rs869236	1	rs6891790	intergenic	0.617	4	NKX2-5	BNIP1	0.9936	0.0039	no					0.9297	4.531e-22	yes	rs6891790	5	172473495	172677800	1.10051e-17	0.944641	0.0112603	0.0440986	rs6891790	0.510243
LTL-AF	16	6:25772047:A:G	rs4712972	6p22.2	6	25772047	7.2938e-09	25700342	26131792	85	2	1	rs4712972	1	rs4712972	intronic	1.266	6	SCGN, SLC17A4, SLC17A1, SLC17A3, SLC17A2, TRIM38, H1-1, H4C2, H1-2, HFE, H4C3, H1-6, H2BC4, H2AC6	TRIM38	0.9784	4.4e-15	yes	rs13198474	6	24988105	29612325	0.9738	0.008004	no					0.939245	5.30061e-15	0.0468823	0.0138731	rs13198474	0.0835261
LTL-AF	17	6:27242681:A:G	rs9393801	6p22.1	6	27242681	4.57897e-09	26801811	27254967	120	4	2	rs9393801;rs994691	1	rs9393801	intergenic	0.268	4	H2BC11, H2AC11, H2BC12, PRSS16, POM121L2	BTN2A2, BTN3A3, HMGN4, ABT1, ZNF322, H2BC11, H2BC12, PRSS16, ZNF391, ZNF165	0.9876	1.9e-09	yes	rs13198474	6	24988105	29612325	0.9752	0.0003621	no					0.839973	1.15937e-11	0.144908	0.015119	rs67092078	0.0999668
LTL-AF	18	6:122387521:C:T	rs9372676	6q22.31	6	122387521	3.36267e-09	122386599	122620058	147	5	2	rs9372676;rs13196347	1	rs9372676	intergenic	2.833	4	#N/A	TBC1D32, SERINC1	1.0067	0.00094	no					0.9553	6.586e-12	yes	rs13195459	6	121907968	122940296	2.67084e-15	0.972819	0.016114	0.0110665	rs72966339	0.122408
LTL-AF	19	7:76311520:C:T	rs3852312	7q11.23	7	76311520	6.63824e-09	76311520	76390872	43	1	1	rs3852312	1	rs3852312	intronic	11.27	NA	UPK3B	RHBDD2, SSC4D, ZP3, DTX2, UPK3B, POMZP3	0.9892	8.2e-08	yes	rs38664	7	76047900	76390970	1.0291	5.181e-05	no					0.725027	0.000291182	0.0478767	0.222416	rs3852312	0.436037
LTL-AF	20	7:116200092:C:T	rs9920	7q31.2	7	116200092	9.39538e-11	116057837	116212511	45	5	2	rs9920;rs10270569	1	rs9920	UTR3	2.615	5	CAV2, CAV1	TES, CAV2, CAV1	0.9908	0.005	no					0.902	5.067e-20	yes	rs11773845	7	115554257	116226422	4.68096e-51	0.986314	0.0126268	0.00105887	rs11773845	0.589976
LTL-AF	21	7:124911169:C:T	rs10280078	7q31.33	7	124911169	2.85592e-09	124844945	124928978	45	20	1	rs10280078	1	rs10280078	ncRNA_intronic	3.209	7	#N/A	#N/A	0.9807	2.5e-19	yes	rs7790856	7	124157107	124928978	0.9827	0.01537	no					0.975975	2.57485e-82	0.0201198	0.00390546	rs7790856	0.306117
LTL-AF	22	8:17913970:A:G	rs7508	8p22	8	17913970	2.40971e-11	17722615	17944663	324	26	3	rs7508;rs208026;rs6988638	1	rs7508	UTR3	0.22	NA	FGL1, PCM1, ASAH1	PCM1, ASAH1	1.0068	0.0025	no					0.9314	1.691e-21	yes	rs7508	8	17634746	17945990	4.84797e-16	0.85089	0.0568437	0.0922668	rs7508	0.976506
LTL-AF	23	8:21872328:A:G	rs10097055	8p21.3	8	21872328	3.5931e-18	21770372	21900757	146	56	7	rs7814195;rs34539595;rs4872083;rs10097055;rs11135789;rs4872220;rs900779	2	rs7814195;rs10097055	intergenic	3.639	5	DOK2, XPO7, NPM2, FGF17, DMTN	GFRA2, DOK2, XPO7, FGF17, DMTN, REEP4	1.0204	1.9e-23	yes	rs2306646	8	21770372	21900757	1.0309	4.782e-06	yes	rs7834729	8	21775838	21880741	4.54672e-05	5.774e-19	0.995502	0.00445237	rs2306646	0.146656
LTL-AF	24	9:34071144:A:C	rs10758239	9p13.3	9	34071144	3.23439e-10	33785245	34074051	120	76	2	rs10758239;rs7871764	1	rs10758239	intergenic	0.368	2a	PRSS3, UBE2R2, UBAP2	AQP7, UBAP2, UBAP1, NUDT2, IL11RA	1.0117	7.2e-09	yes	rs11557154	9	33758674	34149119	1.0285	2.266e-05	no					0.843048	9.44811e-25	0.152408	0.00454318	rs11557154	0.552737
LTL-AF	25	9:109639970:C:T	rs4743037	9q31.2	9	109639970	8.86526e-11	109554690	109675354	78	31	3	rs4743037;rs954585;rs1567451	1	rs4743037	intronic	4.652	6	ZNF462	#N/A	1.0149	5.1e-10	yes	rs4743037	9	109554690	109670016	1.0333	2.901e-05	no					0.0466871	3.67843e-05	0.01933	0.933861	rs4743037	0.698508
LTL-AF	26	10:104147866:C:T	rs72845686	10q24.32	10	104147866	1.14022e-11	103423357	104197327	124	17	4	rs72845686;rs72844629;rs56407876;rs10786662	1	rs72845686	intergenic	0.107	6	FBXW4, OGA, KCNIP2, ARMH3, HPS6, PPRC1, ELOVL3, PITX3, GBF1, NFKB2, PSD, FBXL15, CUEDC2	ARMH3, HPS6, PITX3, CUEDC2, MFSD13A, AS3MT	1.0153	4.1e-08	yes	rs4919611	10	103562838	104197327	1.0474	2.112e-07	yes	rs11598047	10	103555611	105720351	3.36938e-07	1.85025e-09	0.999999	4.92428e-07	rs4919611	0.616304
LTL-AF	27	10:105492847:C:T	rs34178838	10q24.33	10	105492847	2.15091e-28	105322617	106146144	303	132	30	rs10883882;rs2236209;rs35056927;rs12415095;rs141221125;rs3781339;rs12244353;rs7919263;rs2047036;rs7088114;rs10883906;rs12777678;rs2073341;rs10786770;rs7915079;rs11596890;rs34178838;rs12761815;rs4540778;rs61861110;rs73340551;rs11814244;rs4918054;rs11191835;rs10786776;rs56093138;rs1418318;rs805686;rs34260939;rs10883969	13	rs10883882;rs12415095;rs141221125;rs3781339;rs2047036;rs12777678;rs34178838;rs4540778;rs11191835;rs1418318;rs805686;rs34260939;rs10883969	intronic	1.084	2b	NEURL1, SH3PXD2A, STN1, SLK, COL17A1, SFR1, CFAP43, CFAP58	WBP1L, NEURL1, SH3PXD2A, STN1, SLK, COL17A1, CFAP43, GSTO1, GSTO2	1.0445	1.4e-20	yes	rs9419958	10	105464082	106328016	1.1268	1.392e-15	yes	rs11598047	10	103555611	105720351	8.33078e-59	2.69375e-160	1	9.04076e-45	rs9419958	0.395491
LTL-AF	28	11:205198:A:C	rs3782123	11p15.5	11	205198	4.28766e-11	179460	270514	42	10	2	rs3782123;rs536715	1	rs3782123	ncRNA_intronic	12.8	NA	BET1L, SCGB1C1, CIMAP1A, RIC8A, SIRT3, PSMD13, NLRP6	BET1L, SCGB1C1, RIC8A, SIRT3, PSMD13, PGGHG, IFITM2, SIGIRR	0.9783	2.5e-22	yes	rs939916	11	176442	270514	1.0218	0.004035	no					0.676698	9.69029e-23	0.111301	0.212002	rs939916	0.999999
LTL-AF	29	12:24773658:C:G	rs7953024	12p12.1	12	24773658	1.25667e-14	24638802	24822366	105	75	5	rs7953024;rs10842363;rs11047492;rs2291437;rs7976009	1	rs7953024	intergenic	6.617	6	#N/A	#N/A	0.9868	3.9e-07	yes	rs12369950	12	24744105	24822366	1.0672	1.892e-13	yes	rs4963776	12	24591890	24920794	1.12149e-19	0.00251454	0.997478	7.16116e-06	rs10842383	0.139304
LTL-AF	30	14:64773392:A:G	rs3020449	14q23.2	14	64773392	2.42546e-14	64258373	65615653	454	255	12	rs79988539;rs79238083;rs3020449;rs34110441;rs11158540;rs3951150;rs4027395;rs2781379;rs1152577;rs12435857;rs2057130;rs2093989	4	rs79988539;rs3020449;rs2057130;rs2093989	intronic	8.802	NA	SYNE2, ESR2, MTHFD1, ZBTB25, AKAP5, ZBTB1, HSPA2, PPP1R36, FNTB, MAX	SYNE2, ESR2, MTHFD1, ZBTB25, ZBTB1, PPP1R36, PLEKHG3, CHURC1, FNTB, RAB15, MAX	1.0081	7.4e-05	yes	rs45604339	14	64846224	65628009	0.9388	8.747e-21	yes	rs2738413	14	64612845	64878265	9.46817e-25	1.53662e-05	0.999984	6.51615e-07	rs2738413	0.629434
LTL-AF	31	14:73481868:A:G	rs12891951	14q24.2	14	73481868	1.14004e-15	73247503	73725028	329	138	14	rs10130873;rs17121101;rs2110552;rs12586488;rs11622784;rs2215590;rs2332922;rs79442944;rs61986549;rs3742829;rs78387414;rs118055934;rs8007376;rs12891951	4	rs10130873;rs2110552;rs79442944;rs12891951	intronic	2.283	5	DPF3, DCAF4, ZFYVE1, RBM25, PSEN1, PAPLN	DPF3, DCAF4, ZFYVE1, PSEN1, HEATR4, ACOT2, ACOT4, FAM161B	1.016	3e-14	yes	rs3815460	14	73183749	74217790	1.0363	2.343e-07	yes	rs74884082	14	73245571	73940636	0.000185808	8.28651e-37	0.999809	5.0575e-06	rs3815460	0.146057
LTL-AF	32	14:91906186:C:G	rs11621425	14q32.12	14	91906186	1.06134e-10	91871672	92057960	177	80	2	rs11621425;rs1961541	1	rs11621425	intergenic	1.489	6	CCDC88C, PPP4R3A, CATSPERB	CCDC88C	0.9836	6.2e-16	yes	rs8006485	14	91836982	92099719	0.9785	0.001379	no					0.905334	2.86902e-17	0.0656617	0.0290043	rs10134560	0.0369233
LTL-AF	33	15:41974660:C:T	rs4924570	15q15.1	15	41974660	6.73288e-14	41892061	42146189	75	24	2	rs4924570;rs2616	1	rs4924570	intronic	5.644	6	MGA, MAPKBP1, PLA2G4B, JMJD7, SPTBN5	NDUFAF1, LTK, RPAP1, MGA, MAPKBP1, PLA2G4B, JMJD7, SPTBN5, EHD4	1.0207	2.3e-22	yes	rs17677991	15	41798762	42214769	1.025	0.000422	no					0.631748	7.14262e-21	0.0533981	0.314853	rs17677991	0.199875
LTL-AF	34	15:50382176:C:T	rs12101762	15q21.2	15	50382176	1.60514e-09	50382176	50460968	11	4	3	rs12101762;rs11632390;rs77748036	2	rs12101762;rs77748036	intronic	12.14	7	ATP8B4	DTWD1, GABPB1	1.0168	1.9e-16	yes	rs41362650	15	50195949	50797021	1.0186	0.006171	no					0.901638	9.77269e-40	0.0697616	0.0286007	rs12903325	0.293423
LTL-AF	35	15:74336633:C:T	rs5742915	15q24.1	15	74336633	5.03975e-10	74336633	74354152	4	2	2	rs5742915;rs4886868	1	rs5742915	exonic	8.73	5	PML, GOLGA6A	STOML1	1.0195	1.6e-21	yes	rs5742915	15	74248477	74354152	1.0171	0.01171	no					0.664767	5.27568e-15	0.284005	0.0512277	rs5742915	0.999962
LTL-AF	36	16:28829228:A:G	rs28888764	16p11.2	16	28829228	8.15088e-09	28826049	29008079	43	5	1	rs28888764	1	rs28888764	downstream	2.913	7	ATXN2L, TUFM, SH2B1, ATP2A1, RABEP2, CD19, NFATC2IP, SPNS1, LAT	XPO6, NPIPB6, CLN3, IL27, NUPR1, SGF29, SULT1A2, SULT1A1, TUFM, SH2B1, NFATC2IP, SPNS1, LAT	0.9913	3.6e-05	yes	rs12598357	16	28338039	28895130	0.9643	4.607e-07	no					0.064254	0.0074553	0.91178	0.015985	rs28888764	0.221976
LTL-AF	37	16:69362452:C:G	rs2242413	16q22.1	16	69362452	5.81605e-10	69141138	69432250	127	36	1	rs2242413	1	rs2242413	UTR3	2.544	2b	HAS3, CHTF8, UTP4, SNTB2, VPS4A, COG8, PDF, NIP7, TMED6, TERF2	UTP4, SNTB2, VPS4A, COG8, PDF, NIP7, TMED6, TERF2	1.0195	1.8e-19	yes	rs3785074	16	69086332	70646213	0.9804	0.005693	no					0.91214	6.15145e-22	0.0638586	0.0240018	rs3785074	0.319351
LTL-AF	38	16:73130109:C:T	rs9925320	16q22.3	16	73130109	2.68461e-08	73087494	73138222	9	3	2	rs4788697;rs9925320	2	rs4788697;rs9925320	intergenic	6.75	4	ZFHX3	#N/A	1.0083	0.00015	no					1.0378	2.526e-07	yes	rs2359171	16	72998236	73102243	8.56258e-85	7.85637e-05	0.999921	1.70888e-07	rs2359171	0.810149
LTL-AF	39	16:88093520:A:G	rs11117355	16q24.2	16	88093520	4.61706e-10	87984597	88119455	176	12	3	rs11117355;rs12933708;rs7501339	1	rs11117355	intronic	2.176	5	BANP	#N/A	0.9788	1.6e-23	yes	rs11117354	16	87974570	88202519	0.9829	0.01603	no					0.900021	8.8988e-21	0.0543218	0.0456574	rs11117354	0.350559
LTL-AF	40	17:1687796:A:G	rs3815612	17p13.3	17	1687796	1.24869e-10	1666132	1733139	80	26	2	rs3815612;rs57599098	1	rs3815612	intronic	0.996	5	SERPINF2, SERPINF1, SMYD4, RPA1	SERPINF1, SMYD4, RPA1	0.9806	1e-18	yes	rs7218033	17	1660801	2584946	1.0222	0.00263	no					0.00269558	3.01977e-16	0.997197	0.000107448	rs7217857	0.441143
LTL-AF	41	17:65705530:A:G	rs7209057	17q24.2	17	65705530	2.95497e-08	65684452	65754005	28	1	1	rs7209057	1	rs7209057	intergenic	2.063	7	PITPNC1, NOL11	#N/A	0.9883	5.7e-09	yes	rs7209057	17	65684452	65754005	0.9777	0.0008617	no					0.589088	0.00113129	0.102992	0.300337	rs7209057	0.431604
LTL-AF	42	18:51765766:G:T	rs12956505	18q21.2	18	51765766	7.40428e-09	51764473	51776460	28	19	2	rs12956505;rs6508285	1	rs12956505	intergenic	2.957	5	#N/A	MBD2, POLI, C18orf54	1.0204	3.8e-20	yes	rs2276182	18	51640653	52468402	0.983	0.01837	no					0.910102	3.16636e-25	0.0854009	0.00449758	rs2276182	0.094282
LTL-AF	43	19:22313901:C:T	rs62112369	19p12	19	22313901	2.90745e-09	22226580	22455077	247	6	2	rs62112369;rs283144	1	rs62112369	ncRNA_intronic	1.505	7	ZNF257, ZNF676	ZNF493, ZNF208, ZNF257, ZNF676, ZNF98	1.0252	2.3e-22	yes	rs8105767	19	22076395	22722254	1.0192	0.02593	no					0.828421	2.63781e-44	0.06105	0.110529	rs8105767	0.999919
LTL-AF	44	20:62553433:C:T	rs7264220	20q13.33	20	62553433	1.72311e-08	62496843	62569982	17	3	2	rs7264220;rs6062570	1	rs7264220	intronic	0.688	7	ABHD16B, TPD52L2, DNAJC5, UCKL1	TPD52L2, DNAJC5, UCKL1, PRPF6	0.9643	1.3e-22	yes	rs35640778	20	61726373	62811392	0.9744	0.04526	no					0.956018	5.58424e-189	0.0317575	0.0122242	rs35640778	1
LTL-AF	45	22:17436846:A:G	rs2385786	22q11.1	22	17436846	7.18471e-10	17430931	17458882	11	4	2	rs2385786;rs5992593	1	rs2385786	intergenic	3.612	5	GAB4	#N/A	0.9845	5.2e-15	yes	rs28502153	22	17414640	17488195	0.9797	0.002458	no					0.938304	2.38104e-20	0.0361738	0.0255223	rs28502153	0.441482
LTL-AF	46	22:45768749:C:G	rs6007002	22q13.31	22	45768749	2.0247e-08	45696739	45813890	82	13	2	rs56693139;rs6007002	2	rs56693139;rs6007002	intronic	0.118	7	UPK3A, FAM118A, SMC1B, RIBC2	UPK3A, FAM118A, SMC1B, RIBC2	1.0145	7.7e-12	yes	rs6007020	22	45729382	45813890	0.9793	0.003053	no					0.689448	6.08785e-07	0.165385	0.145164	rs6007002	0.0818618
LTL-AF	47	22:50944163:A:G	rs128941	22q13.33	22	50944163	1.27683e-09	50944163	50974100	14	3	2	rs128941;rs131813	1	rs128941	exonic	13.24	NA	LMF2, NCAPH2, TYMP, CIMAP1B	LMF2, NCAPH2, TYMP, CIMAP1B, CPT1B, CHKB, ARSA	1.0175	3.6e-17	yes	rs131794	22	50795620	51072289	0.9804	0.004749	no					0.879127	1.73685e-18	0.108104	0.0127686	rs131793	0.341293
LTL-CAD	1	1:20915701:A:C	rs2072671	1p36.12	1	20915701	2.32151e-08	20888348	20917206	14	1	1	rs2072671	1	rs2072671	exonic	22.8	3a	FAM43B, CDA	CDA	0.9828	2.4e-16	yes	rs66731853	1	20884619	20994278	1.015	0.004882	no					0.889596	3.78307e-11	0.0425236	0.0678802	rs2072671	0.672586
LTL-CAD	2	1:114448752:C:T	rs10858023	1p13.2	1	114448752	5.1908e-18	114078037	114449117	148	60	4	rs10858023;rs1539437;rs2185827;rs1217401	1	rs10858023	intronic	2.999	7	MAGI3, PHTF1, RSBN1, PTPN22, BCL2L15, AP4B1, DCLRE1B	MAGI3, BCL2L15, AP4B1, DCLRE1B, BCAS2	0.9819	4.7e-18	yes	rs17464525	1	113922338	114555118	1.0312	2.901e-09	yes	rs1230666	1	114075796	114451425	9.77229e-07	8.09102e-29	0.999999	3.82194e-09	rs17464525	0.99995
LTL-CAD	3	1:222722330:C:T	rs34630232	1q41	1	222722330	1.94545e-09	222720697	222782416	67	9	2	rs34630232;rs74145503	1	rs34630232	upstream	5.342	6	HHIPL2, TAF1A, MIA3	HHIPL2, TAF1A, AIDA, BROX, FAM177B	0.994	0.0033	no					0.9626	3.333e-13	yes	rs17163363	1	222638446	222958142	3.2239e-32	0.987645	0.00951719	0.00283777	rs35158675	0.117371
LTL-CAD	4	1:226619227:A:T	rs10915994	1q42.12	1	226619227	5.62983e-16	226609339	226702300	133	84	4	rs10915994;rs4653742;rs10799355;rs583607	1	rs10915994	intergenic	13.26	5	#N/A	PARP1	0.9757	1.6e-23	yes	rs932002	1	226536645	226741284	1.0279	4.129e-06	no					0.386832	1.05043e-40	0.499356	0.113812	rs907187	0.148056
LTL-CAD	5	2:21315664:C:T	rs503105	2p24.1	2	21315664	3.72819e-08	21265518	21450824	270	1	1	rs503105	1	rs503105	intergenic	0.191	NA	APOB	APOB	0.9946	0.032	no					0.95	2.926e-16	yes	rs515135	2	21179426	21471603	7.15365e-15	0.98691	0.00921979	0.00387061	rs515135	0.544437
LTL-CAD	6	2:29075031:C:T	rs11690571	2p23.2	2	29075031	4.06392e-10	28968811	29101402	131	77	1	rs11690571	1	rs11690571	intronic	4.385	6	PPP1CB, SPDYA, TRMT61B	PPP1CB, SPDYA, TRMT61B, TOGARAM2	1.0141	3.1e-12	yes	rs56178008	2	28968811	29180267	0.9806	7.529e-05	no					0.306718	1.69408e-07	0.0594515	0.633829	rs11690571	0.308775
LTL-CAD	7	2:43582103:A:T	rs11124929	2p21	2	43582103	1.93744e-08	43450843	43721954	73	8	2	rs11124929;rs2163228	1	rs11124929	intronic	2.301	5	THADA, ZFP36L2	THADA, ZFP36L2, PLEKHH2, DYNC2LI1, SLC3A1	0.9854	4.3e-08	yes	rs6751209	2	43542480	43614036	1.0275	4.609e-05	no					1.71639e-13	0.0136908	0.986295	1.4743e-05	rs4245791	0.388516
LTL-CAD	8	2:85814984:C:T	rs10206961	2p11.2	2	85814984	1.29314e-13	85692999	85893292	173	41	8	rs72838587;rs2166530;rs6722691;rs1049363;rs11695848;rs10206961;rs72843872;rs6733550	2	rs72838587;rs10206961	intronic	3.187	4	MAT2A, GGCX, VAMP8, VAMP5, RNF181, TMEM150A, USP39, C2orf68, SFTPB	RETSAT, MAT2A, GGCX, VAMP8, VAMP5, RNF181, TMEM150A, USP39	1.0065	0.0015	no					1.053	2.906e-23	yes	rs10176176	2	85689845	85893292	2.36997e-26	0.94356	0.0394691	0.0169707	rs10176176	0.118555
LTL-CAD	9	2:204367311:A:G	rs139644567	2q33.2	2	204367311	4.27307e-09	203650267	204415465	192	49	2	rs139644567;rs1048013	1	rs139644567	intronic	4.425	6	ICA1L, WDR12, CARF, NBEAL1, CYP20A1, ABI2, RAPH1	FAM117B, ICA1L, CARF, NBEAL1, CD28	1.0087	0.033	no					1.102	6.356e-20	yes	rs148812085	2	203050678	204544427	1.58151e-45	0.984195	0.011978	0.00382728	rs148812085	0.450725
LTL-CAD	10	2:216299629:C:G	rs1250247	2q35	2	216299629	1.6321e-13	216287093	216306635	15	15	1	rs1250247	1	rs1250247	intronic	5.394	3a	FN1	#N/A	1.0083	0.00027	no					1.0493	2.373e-18	yes	rs1250247	2	216287093	216316487	3.36664e-12	0.0190807	0.965725	0.0151939	rs1250247	0.386675
LTL-CAD	11	3:49910084:C:T	rs1317154	3p21.31	3	49910084	1.06889e-14	49296069	50250837	616	381	7	rs1317154;rs9812936;rs13100903;rs2526388;rs3774751;rs2878298;rs11718165	1	rs1317154	downstream	9.246	5	IHO1, C3orf62, USP4, GPX1, RHOA, TCTA, AMT, NICN1, DAG1, BSN, APEH, MST1, RNF123, AMIGO3, GMPPB, IP6K1, CDHR4, INKA1, UBA7, TRAIP, CAMKV, MST1R, MON1A, RBM6, RBM5, SEMA3F, GNAT1	ATRIP, TREX1, SLC26A6, NCKIPSD, IP6K2, PRKAR2A, ARIH2, P4HTM, WDR6, DALRD3, NDUFAF3, QRICH1, LAMB2, CCDC71, KLHDC8B, IHO1, C3orf62, USP4, GPX1, RHOA, TCTA, AMT, NICN1, DAG1, BSN, APEH, MST1, RNF123, GMPPB, IP6K1, CDHR4, INKA1, UBA7, MST1R, MON1A, RBM6, RBM5, SEMA3F, GNAI2, IFRD2, HYAL3, NAA80, HYAL1, RASSF1, CYB561D2, CACNA2D2, C3orf18, HEMK1, DOCK3	0.985	5.2e-14	yes	rs7634084	3	49385350	50250837	1.0276	4.271e-08	yes	rs34759087	3	48570686	50209053	1.0502e-05	4.12829e-09	0.991317	0.00867277	rs2230590	0.211485
LTL-CAD	12	3:138173905:A:G	rs56236670	3q22.3	3	138173905	1.84058e-14	138005082	138640704	577	294	6	rs56236670;rs550768;rs4678406;rs6766859;rs7624365;rs1109088	1	rs56236670	intronic	0.259	5	ARMC8, NME9, MRAS, ESYT3, CEP70, FAIM, PIK3CB	A4GNT, MRAS, ESYT3, CEP70, FAIM, PIK3CB	0.987	6.3e-11	yes	rs9878436	3	138133682	138640704	1.0309	6.513e-10	yes	rs185244	3	137906532	138347164	5.30502e-13	2.60096e-07	1	4.03386e-09	rs185244	0.267708
LTL-CAD	13	4:57781754:A:G	rs781663	4q12	4	57781754	1.59015e-08	57717475	57841213	50	6	1	rs781663	1	rs781663	intronic	6.603	5	REST, NOA1, POLR2B	REST	0.9914	0.00074	no					1.0437	1.074e-11	yes	rs781663	4	57708306	57841213	1.6505e-07	0.799942	0.0352	0.164854	rs781663	0.282377
LTL-CAD	14	4:120941284:A:G	rs3956507	4q27	4	120941284	1.83409e-08	120918509	120968070	51	10	1	rs3956507	1	rs3956507	intergenic	0.017	6	MAD2L1	PDE5A	0.9928	0.00082	no					1.0366	1.019e-11	yes	rs7678555	4	120056815	120968070	3.38747e-10	0.690879	0.287457	0.0216646	rs7678555	0.961734
LTL-CAD	15	4:164088326:C:T	rs1814591	4q32.2	4	164088326	1.39124e-08	164018305	164088326	3	1	1	rs1814591	1	rs1814591	upstream	7.613	NA	NAF1	#N/A	0.9632	1.6e-15	yes	rs6536702	4	164001188	164262654	0.9724	0.01852	no					0.898393	5.15002e-105	0.0986379	0.00296875	rs6536702	0.228456
LTL-CAD	16	5:1287505:C:T	rs7710703	5p15.33	5	1287505	3.63907e-14	1287505	1298645	7	2	2	rs7710703;rs3888705	2	rs7710703;rs3888705	intronic	0.115	7	TERT	CLPTM1L	1.0247	8.8e-16	yes	rs7705526	5	1100831	1679863	0.9611	7.361e-07	no					0.0432795	6.26098e-275	0.57223	0.38449	rs7705526	1
LTL-CAD	17	5:138930963:A:G	rs59398207	5q31.2	5	138930963	1.59638e-09	138910791	139037014	71	46	1	rs59398207	1	rs59398207	intronic	2.124	4	UBE2D2, CXXC5	STING1	1.029	7.3e-13	yes	rs11745986	5	138911593	139060486	0.9631	0.0002973	no					0.568332	1.05384e-12	0.177372	0.254296	rs11745986	0.100015
LTL-CAD	18	6:57120578:C:T	rs7757492	6p11.2	6	57120578	1.21504e-08	57107322	57160572	21	3	1	rs7757492	1	rs7757492	intergenic	0.628	5	#N/A	DST, BEND6, ZNF451, BAG2, RAB23	1.0077	0.00044	no					0.9656	3.934e-11	yes	rs11752218	6	56903750	57161226	7.13556e-10	0.887611	0.110534	0.00185469	rs11752218	0.0724472
LTL-CAD	19	6:97067047:C:T	rs10457174	6q16.1	6	97067047	1.40342e-08	96841762	97067047	205	5	1	rs10457174	1	rs10457174	intergenic	0.062	7	UFL1, FHL5	UFL1, FHL5, GPR63	0.9912	0.00053	no					0.9652	1.545e-08	yes	rs2983896	6	96841762	97067047	1.06358e-05	0.87267	0.0305589	0.096458	rs9486719	0.0575518
LTL-CAD	20	6:134171479:A:G	rs1029212	6q23.2	6	134171479	1.02e-08	134159812	134205092	17	2	1	rs1029212	1	rs1029212	ncRNA_intronic	2.74	NA	TCF21	TCF21, SLC2A12	1.0037	0.062	no					1.0487	2.236e-22	yes	rs2327426	6	133992791	134379869	1.6155e-25	0.983203	0.0152733	0.00152347	rs2327426	0.441968
LTL-CAD	21	6:160765589:A:T	rs637575	6q25.3	6	160765589	6.16318e-09	160683269	161125454	207	18	4	rs637575;rs412633;rs9457931;rs11751347	3	rs637575;rs9457931;rs11751347	intergenic	0.29	5	SLC22A2, SLC22A3, LPA, PLG	ACAT2, MRPL18, MAS1, SLC22A3, LPA	1.0067	0.002	no					0.9588	1.902e-15	yes	rs10455872	6	160185151	161682569	5.32317e-181	0.983129	0.0150118	0.0018596	rs10455872	0.734571
LTL-CAD	22	7:32369148:A:G	rs215634	7p14.3	7	32369148	2.29116e-08	32261351	32399658	92	3	1	rs215634	1	rs215634	intergenic	1.705	7	PDE1C	#N/A	0.9906	4.5e-06	no					1.0245	1.554e-06	no					0.015666	0.0775648	0.0511646	0.832235	rs215634	0.274489
LTL-CAD	23	7:99752566:A:G	rs55839153	7q22.1	7	99752566	2.93088e-10	98892724	99892017	212	36	2	rs58348977;rs55839153	2	rs58348977;rs55839153	UTR3	4.243	4	ARPC1A, ARPC1B, PDAP1, BUD31, PTCD1, CPSF4, ATP5MF, ZNF789, ZNF394, ZKSCAN5, FAM200A, ZNF655, ZSCAN25, CYP3A5, CYP3A7, CYP3A43, OR2AE1, TRIM4, ZKSCAN1, COPS6, MCM7, AP4M1, TAF6, LAMTOR4, TRAPPC14, GAL3ST4, GPC2, STAG3, PVRIG	ARPC1B, PTCD1, CPSF4, ATP5MF, ZKSCAN5, CYP3A5, TRIM4, ZKSCAN1, ZSCAN21, ZNF3, COPS6, AP4M1, TAF6, CNPY4, LAMTOR4, TRAPPC14, GAL3ST4, GPC2, STAG3, PILRB, PILRA, ZCWPW1, SPACDR, TSC22D4, NYAP1	0.9798	5.4e-16	yes	rs2056726	7	99699436	100111776	0.9816	0.004073	no					0.103073	1.02998e-14	0.892988	0.00393872	rs2056726	0.159042
LTL-CAD	24	7:107131528:A:T	rs2237671	7q22.3	7	107131528	1.85159e-08	106796537	107304196	224	21	1	rs2237671	1	rs2237671	intronic	5.439	6	PRKAR2B, HBP1, COG5, GPR22, DUS4L, BCAP29, SLC26A4	COG5, SLC26A4, THAP5	1.008	0.00085	no					1.0342	7.738e-09	yes	rs12112877	7	106796537	107304628	2.92315e-06	0.903667	0.0346433	0.0616106	rs12112877	0.0543201
LTL-CAD	25	7:129663496:C:T	rs11556924	7q32.2	7	129663496	3.27462e-20	129632081	129696462	33	8	3	rs11556924;rs11768743;rs35374412	1	rs11556924	exonic	28	1f	ZC3HC1	KLHDC10	1.0129	6.8e-10	yes	rs11556924	7	129663496	129685597	0.9514	3.777e-21	yes	rs11556924	7	129632081	129696462	2.3226e-17	5.4506e-06	0.000413441	0.999581	rs11556924	0.974639
LTL-CAD	26	8:19870015:G:T	rs34942551	8p21.3	8	19870015	6.23865e-10	19815556	19870271	97	64	1	rs34942551	1	rs34942551	intergenic	1.674	5	LPL	LPL	0.9936	0.0054	no					0.9555	7.863e-16	yes	rs894211	8	19747678	19943308	6.56869e-13	0.944043	0.021568	0.0343891	rs894211	0.0497796
LTL-CAD	27	8:21853733:C:T	rs67385415	8p21.3	8	21853733	1.45597e-10	21770372	21872853	131	49	2	rs67385415;rs11135735	1	rs67385415	intronic	0.151	6	DOK2, XPO7, NPM2	GFRA2, XPO7, FGF17	0.9832	6.3e-17	yes	rs2306646	8	21770372	21900757	0.9857	0.00413	no					5.94197e-07	5.80006e-19	0.999999	1.07584e-08	rs2306646	0.12129
LTL-CAD	28	8:95577129:C:T	rs28729295	8q22.1	8	95577129	1.09125e-09	95432517	95578426	100	19	1	rs28729295	1	rs28729295	ncRNA_intronic	0.144	6	RAD54B, FSBP, VIRMA	FSBP, VIRMA, DPY19L4	0.9839	2.7e-13	yes	rs1023767	8	95330332	95637940	1.0193	0.0002908	no					0.00444678	3.94456e-09	0.995306	0.000247005	rs1023767	0.0763392
LTL-CAD	29	9:22062012:A:C	rs4977754	9p21.3	9	22062012	3.23495e-09	22056302	22062012	2	1	1	rs4977754	1	rs4977754	ncRNA_exonic	1.282	7	#N/A	#N/A	0.9851	0.0017	no					0.9214	2.246e-11	yes	rs2891168	9	21683805	22138762	1.20641e-272	0.986471	0.0123038	0.00122541	rs2891168	0.73962
LTL-CAD	30	10:94464307:G:T	rs12778642	10q23.33	10	94464307	3.261e-10	94248310	94485763	75	19	1	rs12778642	1	rs12778642	intergenic	1.288	7	IDE, KIF11, HHEX	HHEX, FRA10AC1	0.9898	3.4e-07	yes	rs10882100	10	94336963	94495241	0.9763	2.463e-06	no					0.0561984	0.0103532	0.596704	0.33577	rs12778642	0.215064
LTL-CAD	31	10:95995314:A:T	rs10882411	10q22.33	10	95995314	1.20152e-09	95976932	96024357	21	3	2	rs10882411;rs60341058	1	rs10882411	intronic	4.08	5	PLCE1	PLCE1, HELLS	0.9861	5.1e-10	yes	rs12572897	10	95958289	96757047	0.9804	0.0003288	yes	rs55753709	10	95974488	96040394	1.22449e-07	2.06876e-20	1	7.08173e-10	rs12572897	0.578926
LTL-CAD	32	10:103893336:G:T	rs2815403	10q24.32	10	103893336	2.96722e-09	103562838	104197327	26	8	2	rs2815403;rs112877672	1	rs2815403	intronic	18.4	2b	OGA, KCNIP2, ARMH3, HPS6, PPRC1, ELOVL3, PITX3, GBF1, NFKB2, PSD, FBXL15, CUEDC2	ARMH3, HPS6, PITX3	1.0243	1.3e-14	yes	rs4919611	10	103562838	104197327	0.9761	0.0009773	no					0.0600881	1.70235e-09	0.920046	0.0198663	rs4919611	0.544583
LTL-CAD	33	10:105706259:G:T	rs35168839	10q24.33	10	105706259	6.2207e-22	104980048	105720733	288	49	12	rs1163081;rs10883903;rs2047036;rs11191835;rs6584579;rs2902637;rs4918073;rs61861151;rs35168839;rs7073079;rs78264314;rs35691152	5	rs1163081;rs10883903;rs11191835;rs4918073;rs35168839	intergenic	0.775	6	RPEL1, INA, PCGF6, TAF5, ATP5MK, PDCD11, SH3PXD2A, STN1, SLK	WBP1L, CNNM2, NT5C2, INA, ATP5MK, PDCD11, CALHM2, NEURL1, SH3PXD2A, STN1, SLK, COL17A1, SFR1	0.9785	6.3e-23	yes	rs9419958	10	105464082	106328016	1.0355	1.16e-10	yes	rs2067831	10	105608838	105720733	9.9456e-09	2.69152e-160	0.999173	0.00082715	rs1265164	0.463741
LTL-CAD	34	11:197337:A:G	rs3802984	11p15.5	11	197337	4.20482e-09	197337	225256	6	3	2	rs3802984;rs10081	1	rs3802984	exonic	1.655	2b	BET1L, SCGB1C1, CIMAP1A, RIC8A, SIRT3	BET1L, SCGB1C1, SIRT3, PSMD13, PGGHG, IFITM2	0.9772	8.4e-23	yes	rs939916	11	176442	270514	1.0159	0.007872	no					0.125195	6.60588e-22	0.760069	0.114737	rs939916	1
LTL-CAD	35	11:9627663:A:G	rs10770044	11p15.4	11	9627663	1.95754e-08	9619155	9819390	77	3	2	rs10770044;rs12807967	1	rs10770044	upstream	2.336	5	WEE1, SWAP70, SBF2	SWAP70	1.0123	1.1e-07	yes	rs10840270	11	9559222	9707150	1.021	0.0002757	yes	rs360153	11	9160766	10311337	1.67414e-08	5.71878e-05	0.999942	4.61048e-07	rs360153	0.230376
LTL-CAD	36	11:103618963:A:G	rs7952476	11q22.3	11	103618963	4.38302e-10	103495588	103761178	130	27	3	rs7952476;rs11225975;rs1601072	1	rs7952476	ncRNA_intronic	1.54	7	#N/A	PDGFD	1.0069	0.00087	no					1.0364	2.765e-12	yes	rs2839812	11	103499104	103763638	1.81768e-28	0.964929	0.0328274	0.00224349	rs2839812	0.483356
LTL-CAD	37	11:108010159:A:C	rs35422249	11p22.3	11	108010159	2.10918e-08	107865164	108016014	28	1	1	rs35422249	1	rs35422249	intronic	4.84	6	CUL5, ACAT1	ACAT1, NPAT, ATM, POGLUT3	1.0202	9.3e-18	yes	rs611646	11	107844790	108439087	1.0119	0.03648	no					0.967355	5.74811e-68	0.025952	0.00669279	rs611646	0.241016
LTL-CAD	38	11:116648917:C:G	rs964184	11q23.3	11	116648917	1.48001e-15	116606766	116991093	26	19	4	rs964184;rs11604424;rs662799;rs12366015	1	rs964184	UTR3	0.203	1f	BUD13, ZPR1, APOA5, SIK3	ZPR1, SIK3, SIDT2, TAGLN, PCSK7	1.0131	7.7e-06	no					1.06	4.409e-17	yes	rs964184	11	116581259	116667083	1.32534e-11	0.0273392	0.0926543	0.880006	rs964184	0.99982
LTL-CAD	39	12:54599266:A:C	rs78712266	12q13.13	12	54599266	3.83233e-09	54596827	54749193	40	6	2	rs78712266;rs1056010	1	rs78712266	intergenic	3.157	5	CBX5, HNRNPA1, NFE2, COPZ1, GPR84	SMUG1, CBX5, GPR84, GTSF1	1.023	1.7e-12	yes	rs79755767	12	54596827	54749193	0.9714	0.000436	no					6.93637e-11	2.38721e-09	1	1.90551e-11	rs79755767	0.30117
LTL-CAD	40	12:112059557:C:T	rs11065979	12q24.12	12	112059557	1.3555e-21	111359712	113018479	1183	700	15	rs11065979;rs4766897;rs2238151;rs77215829;rs6489834;rs11065822;rs4766566;rs1265564;rs7398796;rs4375492;rs648997;rs642536;rs7965087;rs59036878;rs6490037	2	rs11065979;rs7965087	intergenic	3.379	5	MYL2, CUX2, PHETA1, SH2B3, ATXN2, BRAP, ACAD10, ALDH2, MAPKAPK5, TMEM116, ERP29, NAA25, TRAFD1, HECTD4, RPL6, PTPN11, RPH3A	GPN3, HVCN1, MYL2, PHETA1, SH2B3, ACAD10, ALDH2, MAPKAPK5, TMEM116, ERP29, NAA25, TRAFD1, HECTD4	0.987	1.8e-10	yes	rs10774625	12	111818487	112939853	1.0521	1.147e-22	yes	rs10774625	12	111359712	113200293	1.13436e-24	2.03055e-11	0.00183477	0.998165	rs10774625	0.571963
LTL-CAD	41	12:120904895:C:T	rs76666449	12q24.31	12	120904895	1.59351e-11	120843553	121471337	152	74	2	rs76666449;rs1169284	2	rs76666449;rs1169284	intronic	4.896	5	COX6A1, TRIAP1, GATC, SRSF9, DYNLL1, COQ5, RNF10, POP5, HNF1A, C12orf43, OASL	GATC, COQ5, RNF10, POP5, UNC119B, SPPL3, C12orf43, OASL, P2RX4, CAMKK2	1.03	8.2e-19	yes	rs76666449	12	120839217	121090195	0.9703	0.0002447	yes	rs2244608	12	121220375	121489586	1.46477e-12	9.14907e-13	1	2.71562e-12	rs76666449	0.299342
LTL-CAD	42	12:123063912:A:G	rs7316149	12q24.31	12	123063912	2.85264e-08	122810925	123144293	172	6	1	rs7316149	1	rs7316149	intronic	1.031	7	CLIP1, ZCCHC8, RSRC2, KNTC1, HCAR1	CLIP1, ZCCHC8, RSRC2, KNTC1, HCAR1	1.0164	1.1e-12	yes	rs1615350	12	122803643	123932679	0.9823	0.001696	no					0.953529	1.33033e-10	0.0409864	0.00548468	rs10773302	0.0417147
LTL-CAD	43	13:41721305:C:T	rs1819481	13q14.11	13	41721305	3.78708e-11	41693593	41772319	20	15	1	rs1819481	1	rs1819481	intergenic	0.124	NA	KBTBD6, KBTBD7	KBTBD6, KBTBD7	0.9747	1.2e-20	yes	rs1332941	13	41691236	41772319	1.0227	0.0006793	no					0.301072	6.65083e-15	0.506998	0.19193	rs1332941	0.219119
LTL-CAD	44	14:65542477:A:G	rs4902358	14q23.3	14	65542477	9.49773e-10	65475010	65619174	145	47	1	rs4902358	1	rs4902358	UTR3	4.572	5	FNTB, MAX	CHURC1, FNTB, RAB15, MAX	0.9805	7.3e-21	yes	rs45604339	14	64846224	65628009	1.0154	0.003135	no					0.853558	7.79346e-17	0.0514318	0.09501	rs45604339	0.373311
LTL-CAD	45	14:73601390:A:G	rs1800840	14q24.2	14	73601390	2.19637e-10	73294544	73710417	30	8	3	rs59084020;rs1800840;rs79252115	2	rs59084020;rs1800840	intergenic	1.672	7	DPF3, ZFYVE1, RBM25, PSEN1, PAPLN	DPF3, DCAF4, PSEN1, ACOT4	1.0239	1.3e-21	yes	rs3815460	14	73183749	74217790	0.9814	0.001931	no					0.636274	2.97731e-37	0.359223	0.00450343	rs3815460	0.169474
LTL-CAD	46	15:41809205:A:G	rs11070332	15q15.1	15	41809205	2.34348e-08	41801081	41836645	30	2	1	rs11070332	1	rs11070332	downstream	0.526	7	ITPKA, LTK, RPAP1	NDUFAF1, LTK, RPAP1, TYRO3, MAPKBP1, PLA2G4B, JMJD7, SPTBN5, EHD4	1.0132	6e-10	yes	rs17677991	15	41798762	42214769	1.0159	0.002305	no					0.0378173	1.27936e-19	0.962084	9.90738e-05	rs17677991	0.23268
LTL-CAD	47	15:50435071:A:G	rs35507379	15q21.2	15	50435071	8.05867e-10	50363583	50527201	30	1	1	rs35507379	1	rs35507379	intronic	0.815	5	ATP8B4, SLC27A2, HDC	ATP8B4	0.9783	1.5e-19	yes	rs41362650	15	50195949	50797021	0.9858	0.01708	no					0.928023	9.57044e-40	0.0683422	0.00363433	rs12903325	0.27551
LTL-CAD	48	15:74274948:G:T	rs7174985	15q24.1	15	74274948	1.31867e-09	74247784	74353923	69	9	3	rs7174985;rs12917449;rs8024467	1	rs7174985	downstream	0.507	2b	LOXL1, STOML1, PML, GOLGA6A	LOXL1, STOML1, PML	0.9886	7.7e-08	yes	rs5742915	15	74248477	74354152	1.0252	1.653e-06	no					0.0948303	1.6799e-14	0.904502	0.000667349	rs5742915	0.999869
LTL-CAD	49	15:79065171:A:C	rs3743063	15q25.1	15	79065171	1.39484e-11	78942349	79105381	221	50	3	rs3743063;rs2277549;rs12438008	1	rs3743063	intronic	0.161	NA	CHRNB4, ADAMTS7, MORF4L1	IREB2, PSMA4, CHRNA5, ADAMTS7, MORF4L1, CTSH	0.9945	0.0077	no					0.9499	1.71e-22	yes	rs7173743	15	78941119	79215568	1.49144e-37	0.315866	0.682094	0.00203958	rs7173743	0.878829
LTL-CAD	50	15:91426560:A:G	rs4702	15q26.1	15	91426560	4.72955e-13	91416550	91429042	10	1	1	rs4702	1	rs4702	UTR3	17.36	5	FURIN, FES	FURIN, FES	0.9928	0.00038	no					0.9558	6.221e-18	yes	rs7183988	15	91391250	91443059	1.21107e-28	0.968196	0.0207264	0.0110771	rs7183988	0.348832
LTL-CAD	51	16:69967732:A:G	rs8047818	16q22.1	16	69967732	6.78929e-10	69945261	70112729	160	29	1	rs8047818	1	rs8047818	intronic	2.689	5	WWP2, CLEC18A	NOB1, WWP2, CLEC18A, EXOSC6, COG4	1.0161	2.1e-12	yes	rs3785074	16	69086332	70646213	0.9789	0.0001232	no					0.0925701	8.38651e-18	0.906671	0.000758605	rs35676543	0.120761
LTL-CAD	52	16:74592483:C:T	rs7359422	16q23.1	16	74592483	3.99208e-09	74592483	74592483	1	1	1	rs7359422	1	rs7359422	intronic	10.83	7	GLG1	GLG1, RFWD3	0.9787	1.7e-19	yes	rs11866592	16	74198061	74740249	0.9869	0.02934	no					0.94938	7.82434e-29	0.03364	0.01698	rs11866592	0.256045
LTL-CAD	53	16:75456423:C:G	rs11648176	16q23.1	16	75456423	1.69036e-16	75304497	75519917	434	292	4	rs11648176;rs37606;rs999674;rs11645691	1	rs11648176	intronic	1.248	5	BCAR1, CFDP1, TMEM170A, CHST6	ZFP1, CTRB1, BCAR1, CFDP1, TMEM170A	0.9913	1.8e-05	no					0.9547	1.894e-20	yes	rs8046696	16	75232528	75519917	3.6184e-16	0.0944426	0.142713	0.762844	rs8046696	0.0388356
LTL-CAD	54	16:88004203:G:T	rs8057774	16q24.2	16	88004203	3.11296e-10	87984597	88119455	179	37	4	rs8057774;rs4843786;rs7186339;rs12928288	2	rs8057774;rs4843786	intronic	7.092	6	BANP	#N/A	0.9829	4e-12	yes	rs11117354	16	87974570	88202519	1.0243	5.668e-05	no					0.610239	6.33539e-20	0.38706	0.0027016	rs11117354	0.2891
LTL-CAD	55	17:2092200:A:G	rs903162	17p13.3	17	2092200	1.79096e-11	1661829	2211343	211	27	4	rs17821469;rs903162;rs10852923;rs216195	3	rs17821469;rs903162;rs216195	intronic	4.124	6	SERPINF2, SERPINF1, SMYD4, SMG6, SRR	WDR81, SERPINF1, SMYD4, RPA1, SMG6, SRR, SGSM2	1.0066	0.0022	yes	rs7218033	17	1660801	2584946	1.0457	6.971e-18	yes	rs4790881	17	1958536	2585113	1.99534e-13	3.02826e-16	1	8.41823e-16	rs7218033	0.341417
LTL-CAD	56	17:41458020:A:G	rs8072193	17q21.31	17	41458020	9.37914e-17	41085683	41459600	648	420	5	rs150935822;rs8072193;rs62076368;rs138572696;rs35017602	2	rs150935822;rs8072193	ncRNA_intronic	0.412	4	AARSD1, PTGES3L, RUNDC1, RPL27, IFI35, VAT1, RND2, BRCA1, NBR1, TMEM106A	DHX58, TUBG2, AARSD1, RUNDC1, RPL27, IFI35, VAT1, RND2, BRCA1, NBR1, TMEM106A, ARL4D, MEOX1	0.9748	1.1e-21	yes	rs12941945	17	41085683	41469457	1.0338	5.057e-07	no					0.00167649	2.47677e-17	0.0280175	0.970306	rs12941945	0.227932
LTL-CAD	57	17:73904155:A:G	rs113789309	17q25.1	17	73904155	1.94151e-09	73784214	73953404	119	23	2	rs113789309;rs2410859	1	rs113789309	intronic	0.014	6	H3-3B, UNK, UNC13D, WBP2, TRIM47, TRIM65, MRPL38, FBF1, ACOX1	GRB2, GALK1, UNK, UNC13D, WBP2, TRIM47, TRIM65, MRPL38, FBF1, ACOX1, TEN1, CDK3	1.0132	4e-08	yes	rs2069536	17	73826406	74025656	0.9732	4.218e-06	yes	rs2410859	17	73784214	73952993	0.00210342	0.000322414	0.995089	0.00248418	rs113789309	0.133855
LTL-CAD	58	18:42208390:C:G	rs12606258	18q12.3	18	42208390	1.4573e-09	42120988	42217290	69	40	1	rs12606258	1	rs12606258	intergenic	0.177	5	#N/A	#N/A	0.9756	2.3e-19	yes	rs8088824	18	41816365	42299345	0.9842	0.02023	no					0.951887	1.11814e-22	0.0368298	0.0112827	rs8088824	0.141897
LTL-CAD	59	18:51783831:A:G	rs655991	18q21.2	18	51783831	1.04603e-09	51777727	51947417	152	99	2	rs655991;rs17470798	1	rs655991	intergenic	1.942	5	POLI, STARD6, C18orf54	POLI, C18orf54	0.9833	3.6e-14	yes	rs2276182	18	51640653	52468402	1.0192	0.0004367	no					0.86953	4.72543e-25	0.127455	0.00301538	rs2276182	0.0896339
LTL-CAD	60	18:74660201:C:T	rs470905	18q23	18	74660201	5.45887e-09	74540078	74694985	38	11	1	rs470905	1	rs470905	intronic	7.444	5	ZNF236, MBP	ZNF236	1.0124	1.6e-09	yes	rs6565924	18	74619652	74697894	0.9803	6.728e-05	no					0.283841	6.11662e-05	0.10967	0.606271	rs470469	0.150076
LTL-CAD	61	19:8516677:A:T	rs11259985	19p13.2	19	8516677	3.91542e-08	8484632	8559520	42	4	1	rs11259985	1	rs11259985	intronic	3.486	5	MARCHF2, HNRNPM, PRAM1	MARCHF2, PRAM1	0.9903	6e-06	no					1.0255	2.452e-06	yes	rs116843064	19	8429323	8621380	3.60559e-15	0.461831	0.535732	0.0024371	rs116843064	1
LTL-CAD	62	19:41826020:A:C	rs56254331	19q13.2	19	41826020	1.05485e-11	41731175	41866273	48	13	3	rs56254331;rs12459996;rs4803455	2	rs56254331;rs4803455	intronic	6.856	4	AXL, HNRNPUL1, TGFB1, CCDC97, TMEM91, B9D2	CYP2A6, TGFB1, CCDC97, TMEM91, B9D2, BCKDHA, EXOSC5, ERICH4	1.0079	0.0037	no					1.0659	3.901e-20	yes	rs56254331	19	41731175	41946095	1.10493e-15	0.905598	0.0132765	0.0811256	rs56254331	0.612354
LTL-CAD	63	19:45319631:A:G	rs118147862	19q13.32	19	45319631	1.86005e-17	45223276	45653883	61	17	9	rs118147862;rs12721109;rs62117161;rs148933445;rs34095326;rs6859;rs157581;rs61679753;rs28399657	3	rs118147862;rs34095326;rs61679753	intronic	9.825	5	CEACAM16, BCL3, CBLC, BCAM, NECTIN2, TOMM40, APOE, APOC4, APOC2, MARK4, PPP1R37, NKPD1	NECTIN2	0.9788	2e-05	yes	rs429358	19	45392254	45424351	0.8685	5.715e-23	yes	rs7412	19	45232161	46374916	1.61393e-48	0.000581471	0.290034	0.709385	rs7412	1
LTL-CAD	64	20:33288655:A:G	rs6058108	20q11.22	20	33288655	6.80215e-09	32903904	33529766	133	9	1	rs6058108	1	rs6058108	intergenic	4.159	1f	AHCY, ITCH, DYNLRB1, MAP1LC3A, PIGU, NCOA6, TP53INP2, GGT7, ACSS2, GSS	ITCH, DYNLRB1, MAP1LC3A, PIGU, NCOA6, TP53INP2, GGT7, MYH7B, TRPC4AP, EDEM2, PROCR, UQCC1	1.0075	0.00028	no					1.0286	1.792e-08	yes	rs6088595	20	32903904	33880146	1.97446e-05	0.313089	0.672033	0.0148494	rs6088595	0.130897
LTL-CAD	65	20:62559964:A:G	rs817362	20q13.33	20	62559964	6.45221e-14	62196807	62565646	161	16	8	rs310632;rs310664;rs6062473;rs75667187;rs5019252;rs73622887;rs4809370;rs817362	7	rs310632;rs6062473;rs75667187;rs5019252;rs73622887;rs4809370;rs817362	intronic	0.074	5	FNDC11, HELZ2, GMEB2, STMN3, RTEL1, TNFRSF6B, ARFRP1, ZGPAT, LIME1, SLC2A4RG, ZBTB46, TPD52L2, DNAJC5, UCKL1	GMEB2, STMN3, RTEL1, TNFRSF6B, ARFRP1, LIME1, SLC2A4RG, ZBTB46, TPD52L2, PRPF6, TCEA2, RGS19, OPRL1	1.0308	4.5e-20	yes	rs35640778	20	61726373	62811392	0.963	1.6e-05	no					0.431738	8.94893e-188	0.509062	0.0592003	rs35640778	1
LTL-VTE	1	1:32280610:C:T	rs6664445	1p35.2	1	32280610	7.83912e-10	32267747	32314400	53	22	3	rs6664445;rs34590201;rs34572877	1	rs6664445	exonic	1.163	2b	SPOCD1	SPOCD1	0.984	9.2e-14	yes	rs6669563	1	32267747	32315551	0.9824	0.002177	no					0.953119	2.60781e-14	0.0265467	0.0203343	rs6669563	0.424983
LTL-VTE	2	1:78450517:A:C	rs34517439	1p31.1	1	78450517	9.34901e-12	77945635	78450517	39	12	3	rs34517439;rs3104464;rs35535570	1	rs34517439	intronic	8.996	6	AK5, ZZZ3, MIGA1, NEXN, FUBP1, DNAJB4, GIPC2	NEXN, FUBP1	1.0168	1.3e-07	no					1.0449	7.218e-08	no					0.000198663	0.000915073	0.00197124	0.996854	rs34517439	0.709667
LTL-VTE	3	1:168674370:A:G	rs494317	1q24.2	1	168674370	3.22221e-08	168664450	168675971	10	5	1	rs494317	1	rs494317	intronic	0.616	6	DPT	#N/A	0.9945	0.007	no					1.0422	3.433e-14	yes	rs6427196	1	168370260	170491775	0	0.982419	0.0131918	0.00438964	rs144737447	1
LTL-VTE	4	1:169577990:A:G	rs3917744	1q24.2	1	169577990	3.04923e-09	169462911	169577990	4	2	2	rs10800449;rs3917744	2	rs10800449;rs3917744	intronic	1.379	6	SLC19A2, SELP	F5, SELL	1.0068	0.0045	no					1.0601	7.369e-14	yes	rs6427196	1	168370260	170491775	0	0.984161	0.0113595	0.00447917	rs6025	1
LTL-VTE	5	1:226669292:C:T	rs10753426	1q42.12	1	226669292	6.81949e-09	226613126	226702300	23	1	1	rs10753426	1	rs10753426	intergenic	0.572	3a	#N/A	PARP1	0.9765	4e-22	yes	rs932002	1	226536645	226741284	0.9868	0.03975	no					0.83971	3.29823e-41	0.156824	0.00346651	rs932002	0.218972
LTL-VTE	6	1:248039451:C:T	rs3811444	1q44	1	248039451	3.28271e-14	248038210	248041821	3	3	1	rs3811444	1	rs3811444	exonic	17.25	4	TRIM58, OR2W3	OR2W3	0.9887	9e-08	no					0.9637	5.728e-11	yes	rs3811444	1	248038210	248041821	2.75758e-07	0.00059024	9.39802e-05	0.999315	rs3811444	0.999865
LTL-VTE	7	2:54010876:A:C	rs80051433	2p16.2	2	54010876	2.68269e-09	53955982	54519443	18	5	1	rs80051433	1	rs80051433	intronic	2.804	7	ASB3, CHAC2, ERLEC1, PSME4, ACYP2, TSPYL6	SPTBN1	1.0324	8.5e-14	yes	rs965109	2	53704374	54820213	1.0345	0.003931	no					0.922354	2.12469e-50	0.0618991	0.0157471	rs62139200	0.26407
LTL-VTE	8	2:68587477:C:T	rs7595717	2p14	2	68587477	6.43797e-09	68578358	68646279	61	11	1	rs7595717	1	rs7595717	downstream	4.226	7	PLEK	CNRIP1, PLEK	1.0094	3.6e-05	no					0.9677	9.078e-08	yes	rs1867312	2	68577734	68660965	1.6256e-13	0.850207	0.147146	0.00264705	rs1867312	0.967819
LTL-VTE	9	3:49924424:A:G	rs11713193	3p21.31	3	49924424	1.28798e-09	49734229	50250837	308	38	2	rs11713193;rs3774750	1	rs11713193	downstream	7.191	5	MST1, RNF123, AMIGO3, GMPPB, IP6K1, CDHR4, INKA1, UBA7, TRAIP, CAMKV, MST1R, MON1A, RBM6, RBM5, SEMA3F, GNAT1	WDR6, AMT, NICN1, BSN, APEH, MST1, RNF123, GMPPB, IP6K1, CDHR4, INKA1, UBA7, MST1R, MON1A, RBM6, RBM5, SEMA3F, GNAI2, IFRD2, HYAL3, NAA80, HYAL1, RASSF1, CYB561D2, CACNA2D2, C3orf18, HEMK1, DOCK3	0.9845	7.6e-15	yes	rs7634084	3	49385350	50250837	1.0168	0.001803	no					0.744569	2.14954e-10	0.0514129	0.204018	rs7634084	0.132279
LTL-VTE	10	3:72777558:A:C	rs138477976	3p13	3	72777558	3.86101e-09	72777558	72924570	5	1	1	rs138477976	1	rs138477976	intergenic	8.115	4	SHQ1	#N/A	0.9242	6.1e-19	yes	rs138477976	3	72777558	72924570	1.0547	0.008321	no					0.444278	6.95505e-13	0.415651	0.14007	rs138477976	1
LTL-VTE	11	3:128210342:A:C	rs1986452	3q21.3	3	128210342	2.08643e-10	128197282	128320586	42	21	4	rs1986452;rs6776756;rs2713575;rs62273237	2	rs1986452;rs2713575	ncRNA_intronic	9.132	4	GATA2	RPN1, ACAD9	0.984	1.2e-15	yes	rs6776756	3	128197282	128425253	0.9844	0.01797	no					0.824966	5.46084e-12	0.0476551	0.127379	rs6776756	0.901817
LTL-VTE	12	3:138496809:A:T	rs388649	3q22.3	3	138496809	4.30743e-10	138154174	138646976	489	178	3	rs388649;rs9857349;rs4678418	1	rs388649	ncRNA_exonic	6.412	7	ESYT3, CEP70, FAIM, PIK3CB	MRAS, ESYT3, CEP70, FAIM, PIK3CB	1.0127	3.6e-10	yes	rs9878436	3	138133682	138640704	0.9782	5.112e-05	no					0.482717	4.33596e-08	0.166355	0.350928	rs1068685	0.0302485
LTL-VTE	13	3:156798473:A:C	rs1482853	3q25.31	3	156798473	7.59378e-09	156791268	156798775	17	13	1	rs1482853	1	rs1482853	downstream	12.24	5	#N/A	TIPARP	0.9936	0.0018	no					0.9647	8.664e-11	yes	rs9854955	3	156791268	156798775	1.07457e-07	0.929646	0.0247615	0.0455883	rs10049090	0.15393
LTL-VTE	14	3:160086055:G:T	rs10513551	3q25.33	3	160086055	1.39165e-10	160004026	160309529	158	36	1	rs10513551	1	rs10513551	intronic	4.527	NA	IFT80, SMC4, TRIM59, KPNA4	SCHIP1, SMC4, TRIM59, KPNA4	1.0174	6.8e-18	yes	rs73154592	3	159922979	160401080	1.0161	0.004548	no					0.927894	4.2876e-14	0.0253256	0.0467804	rs10513551	0.073765
LTL-VTE	15	3:169478902:C:T	rs143005085	3q26.2	3	169478902	4.64451e-09	169292644	169478902	3	1	1	rs143005085	1	rs143005085	intergenic	6.25	7	MECOM, ACTRT3	#N/A	0.9216	4.3e-23	yes	rs12638862	3	169182961	170281322	0.9527	0.04172	no					0.860139	0	0.136021	0.00384064	rs2293607	0.893908
LTL-VTE	16	4:48483416:A:G	rs6447640	4p11	4	48483416	2.90716e-08	48435097	48879374	225	6	1	rs6447640	1	rs6447640	intergenic	0.057	7	SLAIN2, SLC10A4, ZAR1, FRYL, OCIAD1, OCIAD2	NFXL1, TEC, SLAIN2, SLC10A4, OCIAD1, CWH43	1.013	1.1e-10	yes	rs4695407	4	48466781	48925948	1.0159	0.003206	no					0.829177	8.10976e-08	0.152958	0.0178648	rs4695407	0.0591301
LTL-VTE	17	4:187240280:A:T	rs13137269	4q35.2	4	187240280	2.18427e-09	187239747	187243224	6	2	2	rs13137269;rs7687352	1	rs13137269	ncRNA_intronic	3.318	6	#N/A	#N/A	0.9942	0.0053	no					0.9575	6.991e-15	yes	rs2289252	4	186947231	187524525	3.80917e-193	0.977757	0.0212404	0.00100212	rs2289252	0.500454
LTL-VTE	18	5:1632266:C:T	rs6891307	5p15.33	5	1632266	4.90475e-10	1289369	1639658	151	38	2	rs34768248;rs6891307	2	rs34768248;rs6891307	ncRNA_intronic	2.995	5	TERT, CLPTM1L	#N/A	1.0191	5.6e-13	yes	rs7705526	5	1100831	1679863	1.0234	0.001141	no					0.926792	7.682e-276	0.0702548	0.00295348	rs7705526	1
LTL-VTE	19	5:132444128:A:G	rs72801474	5q31.1	5	132444128	5.58796e-18	132349654	132467373	125	93	3	rs72801474;rs72801480;rs72801445	1	rs72801474	intergenic	0.703	5	ZCCHC10, HSPA4	SHROOM1, HSPA4	0.9795	3.9e-09	yes	rs72801474	5	132349654	132467373	0.953	5.527e-05	yes	rs55747751	5	132349654	132466540	6.85197e-11	3.0047e-05	0.00124506	0.998725	rs72801474	0.737371
LTL-VTE	20	5:133864599:A:G	rs329122	5q31.1	5	133864599	1.6566e-08	133831478	133865452	7	4	1	rs329122	1	rs329122	intronic	7.338	5	JADE2	#N/A	1.0094	3.6e-06	no					0.9758	7.032e-06	no					0.0339053	0.0283223	0.0103726	0.841771	rs329122	0.375863
LTL-VTE	21	6:25862466:C:T	rs1165165	6p22.2	6	25862466	6.84172e-13	25414537	29607101	1783	540	27	rs2328887;rs34164888;rs212934;rs4236040;rs2328893;rs1165168;rs17587226;rs1935234;rs34661691;rs9467713;rs6921589;rs214060;rs1165165;rs6918586;rs198818;rs4645;rs4413606;rs7749305;rs6456814;rs880638;rs1233578;rs3129789;rs9257593;rs3117439;rs1555244;rs5003267;rs3094548	6	rs2328887;rs214060;rs1165165;rs4645;rs7749305;rs880638	exonic	10.42	NA	CARMIL1, SCGN, SLC17A4, SLC17A1, SLC17A3, SLC17A2, TRIM38, H1-1, H4C2, H1-2, HFE, H4C3, H1-6, H2BC4, H2AC6, H1-4, H2BC5, H3C4, H2AC7, H1-3, H4C8, BTN3A1, BTN3A3, BTN2A1, BTN1A1, HMGN4, ABT1, ZNF322, H2BC11, H2AC11, POM121L2, ZNF391, ZNF184, H2BC13, H2AC13, H4C11, H2BC15, H1-5, H3C12, OR2B2, OR2B6, ZNF165, ZSCAN16, ZKSCAN8, ZSCAN9, ZKSCAN4, NKAPL, PGBD1, ZSCAN31, ZKSCAN3, ZSCAN12, ZSCAN23, GPX6, S…	CARMIL1, SCGN, SLC17A1, SLC17A3, TRIM38, HFE, H1-6, H2AC6, H2BC5, H4C8, BTN3A2, BTN2A2, BTN2A1, HMGN4, ZNF322, H2BC11, H2BC12, PRSS16, ZNF391, H2BC15, ZNF165, ZSCAN16, ZKSCAN8, ZSCAN9, ZKSCAN4, PGBD1, ZSCAN31, ZKSCAN3, ZSCAN12, ZSCAN23, SCAND3, TRIM27, ZNF311, GABBR1, OR2H2	0.9841	6.8e-12	yes	rs13198474	6	24988105	29612325	0.9709	5.457e-06	yes	rs214060	6	25525120	26124634	1.36864e-08	1.07644e-13	1	3.62707e-09	rs13198474	0.135725
LTL-VTE	22	7:128572766:A:G	rs4731532	7q32.1	7	128572766	6.08787e-09	128567032	128580048	12	4	1	rs4731532	1	rs4731532	intergenic	1.286	4	IRF5	IRF5	1.0188	1.2e-20	yes	rs3757387	7	128562578	128710988	0.987	0.01426	no					0.920877	6.34302e-19	0.0547187	0.0244041	rs3757387	0.272906
LTL-VTE	23	9:826585:C:G	rs4742448	9p24.3	9	826585	1.86636e-09	809598	863864	58	2	2	rs4742448;rs13295838	1	rs4742448	intergenic	0.651	3a	DMRT1	#N/A	1.0156	6.4e-14	yes	rs4742448	9	809598	863864	1.017	0.003351	no					0.785627	3.3483e-08	0.0561011	0.158272	rs4742448	0.996961
LTL-VTE	24	9:34028501:C:T	rs2016791	9p13.3	9	34028501	3.45174e-08	33773705	34078582	70	4	1	rs2016791	1	rs2016791	intronic	3.377	NA	PRSS3, UBE2R2, UBAP2, DCAF12	DNAJA1, NUDT2	0.9833	4.1e-14	yes	rs11557154	9	33758674	34149119	1.0164	0.007126	no					0.958509	1.86116e-25	0.0300119	0.0114792	rs11557154	0.559324
LTL-VTE	25	9:136106974:A:G	rs71503180	9q34.2	9	136106974	7.64311e-11	136106974	136339959	95	14	5	rs71503180;rs62574647;rs62574658;rs491105;rs1054379	3	rs71503180;rs62574647;rs1054379	intergenic	1.964	5	SURF6, MED22, RPL7A, SURF1, SURF2, SURF4, STKLD1, REXO4, ADAMTS13, CACFD1, SLC2A6	CEL, SURF6, MED22, SURF1, REXO4, ADAMTS13, CACFD1, SLC2A6	1.0117	0.0015	no					0.9047	6.15e-19	yes	rs579459	9	135866940	136400566	0	0.0879283	0.911691	0.000380438	rs635634	1
LTL-VTE	26	10:71272018:C:T	rs972570	10q22.1	10	71272018	9.28164e-11	71256076	71289190	36	8	1	rs972570	1	rs972570	intergenic	5.372	6	TSPAN15	TSPAN15	0.9942	0.0038	no					0.9543	3.237e-18	yes	rs78707713	10	71145819	71302731	1.07831e-93	0.979981	0.0182401	0.00177876	rs78707713	0.9293
LTL-VTE	27	10:95996336:C:T	rs10882412	10q23.33	10	95996336	1.67736e-10	95971321	96382128	248	24	3	rs10882412;rs7069316;rs7895305	1	rs10882412	intronic	0.201	6	PLCE1, NOC3L, TBC1D12, HELLS	PLCE1, NOC3L, HELLS, CYP2C19, CYP2C8, ACSM6	0.9887	4.2e-08	yes	rs12572897	10	95958289	96757047	1.0276	1.368e-06	yes	rs7069316	10	95971321	96129098	0.00457282	2.0592e-20	0.995378	4.93592e-05	rs12572897	0.579188
LTL-VTE	28	10:106151444:C:T	rs17116984	10q25.1	10	106151444	6.97936e-09	106144987	106152899	5	1	1	rs17116984	1	rs17116984	intronic	1.682	2b	CFAP58	#N/A	1.0601	4.9e-12	yes	rs9419958	10	105464082	106328016	0.8981	0.00284	no					0.971893	6.2789e-162	0.0233044	0.00480245	rs9419958	0.408554
LTL-VTE	29	11:46911704:C:T	rs2306036	11p11.2	11	46911704	3.9178e-16	46304187	51438422	573	198	14	rs10838596;rs2306036;rs326224;rs10838681;rs11570051;rs3740684;rs34312154;rs142892685;rs7111517;rs77682558;rs3740688;rs10769315;rs34884378;rs77893012	6	rs10838596;rs2306036;rs77682558;rs3740688;rs10769315;rs77893012	intronic	1.746	1f	CREB3L1, DGKZ, MDK, AMBRA1, HARBI1, ATG13, ARHGAP1, ZNF408, F2, CKAP5, LRP4, CSTPP1, ARFGAP2, DDB2, ACP2, NR1H3, MADD, MYBPC3, SPI1, SLC39A13, PSMC3, RAPSN, CELF1, NDUFS3, PTPMT1, KBTBD4, FAM180B, C1QTNF4, MTCH2, AGBL2, FNBP4, NUP160, PTPRJ, OR4B1, OR4X2, OR4S1, TRIM64C	MDK, ATG13, ARHGAP1, ZNF408, F2, LRP4, CSTPP1, PACSIN3, DDB2, ACP2, NR1H3, MADD, MYBPC3, SLC39A13, PSMC3, RAPSN, CELF1, NDUFS3, PTPMT1, C1QTNF4, AGBL2, NUP160, PTPRJ, FOLH1	1.0126	4.8e-06	yes	rs2293579	11	47377283	47883337	1.0633	8.202e-18	yes	rs141325867	11	46304187	50538301	2.04276e-34	0.00714882	0.992828	2.33528e-05	rs78807356	0.999999
LTL-VTE	30	11:56119093:C:T	rs4619163	11q12.1	11	56119093	3.62133e-10	55108959	56441060	12	9	2	rs117350740;rs4619163	2	rs117350740;rs4619163	intergenic	11.65	6	OR4A16, OR4C11, OR10AG1, OR5F1, OR5T3, OR8K1, OR8J1, OR5AR1	#N/A	1.0141	0.0011	no					1.0791	2.391e-13	yes	rs141798115	11	54857825	57110206	2.345e-09	0.887475	0.0295118	0.0830132	rs4619163	0.737402
LTL-VTE	31	11:61604782:A:T	rs2524299	11q12.2	11	61604782	2.66921e-08	61573540	61616012	14	1	1	rs2524299	1	rs2524299	intronic	1.311	5	FEN1, FADS2, FADS1	TMEM258, FADS1, FADS3	1.0088	0.0041	no					0.9458	3.71e-13	yes	rs174566	11	61539020	61658800	4.93739e-16	0.97489	0.0233742	0.00173595	rs174566	0.089631
LTL-VTE	32	11:116648917:C:G	rs964184	11q23.3	11	116648917	1.00691e-08	116623213	116657561	3	2	1	rs964184	1	rs964184	UTR3	0.203	1f	BUD13, ZPR1, APOA5	ZPR1	1.0131	7.7e-06	no					1.06	4.409e-17	no					0.0925409	0.0496101	0.169067	0.661733	rs964184	0.609075
LTL-VTE	33	12:6162661:A:G	rs2239161	12p13.31	12	6162661	9.91095e-10	6136580	6162852	29	3	1	rs2239161	1	rs2239161	intronic	4.743	NA	VWF	#N/A	0.9923	0.017	no					0.9231	1.168e-20	yes	rs7135039	12	6023686	6170645	1.54615e-23	0.982648	0.0160475	0.00130425	rs7135039	0.180679
LTL-VTE	34	12:54649978:C:T	rs79880068	12q13.13	12	54649978	2.50989e-12	54596619	54749193	27	11	4	rs79880068;rs118163918;rs7304860;rs9739357	2	rs79880068;rs7304860	intronic	9.329	6	CBX5, HNRNPA1, NFE2, COPZ1, GPR84	SMUG1, CBX5, HNRNPA1, NFE2, GPR84, GTSF1	1.0264	2.2e-15	yes	rs79755767	12	54596827	54749193	1.0332	0.0001925	yes	rs4759076	12	54596619	54736470	2.67204e-07	2.38721e-09	0.999999	4.68689e-07	rs79755767	0.572157
LTL-VTE	35	12:111910219:A:G	rs10774625	12q24.12	12	111910219	2.86463e-20	111426615	112939853	560	384	8	rs10774625;rs648997;rs4766897;rs12319539;rs11065822;rs1265564;rs4766460;rs11065898	1	rs10774625	intronic	2.748	5	CUX2, SH2B3, ATXN2, BRAP, ACAD10, ALDH2, MAPKAPK5, TMEM116, NAA25, TRAFD1, HECTD4, RPL6, PTPN11	GPN3, PHETA1, SH2B3, ACAD10, ALDH2, MAPKAPK5, TMEM116, NAA25, HECTD4	0.9839	1.7e-15	yes	rs10774625	12	111818487	112939853	1.0561	6.232e-17	yes	rs597808	12	111818487	112906415	2.02138e-08	1.38016e-10	0.0182736	0.981726	rs10774625	0.279802
LTL-VTE	36	12:123783994:C:T	rs12821431	12q24.31	12	123783994	6.26216e-20	122804256	123932679	607	420	9	rs7963773;rs12821431;rs73231956;rs35416759;rs12815479;rs1716183;rs1716162;rs1790099;rs1879379	2	rs7963773;rs12821431	intronic	0.345	7	CLIP1, ZCCHC8, RSRC2, KNTC1, HCAR1, ABCB9, OGFOD2, ARL6IP4, PITPNM2, MPHOSPH9, MTRFR, CDK2AP1, SBNO1, KMT5A, RILPL2, SNRNP35	CLIP1, ZCCHC8, RSRC2, HCAR1, CCDC62, ABCB9, OGFOD2, ARL6IP4, MPHOSPH9, MTRFR, CDK2AP1, SBNO1, KMT5A, RILPL2, SNRNP35, ATP6V0A2	0.9808	9.6e-15	yes	rs1615350	12	122803643	123932679	0.9584	1.53e-10	yes	rs4759420	12	123450765	123913433	6.07647e-06	6.64223e-12	0.829648	0.170346	rs28768122	0.0932369
LTL-VTE	37	14:73429166:C:T	rs8010674	14q24.2	14	73429166	3.67019e-11	73397349	73710696	175	61	3	rs8010674;rs61986507;rs78387414	1	rs8010674	downstream	4.806	5	DCAF4, ZFYVE1, RBM25, PSEN1, PAPLN	DCAF4, ZFYVE1, PSEN1, FAM161B	1.0156	4.4e-14	yes	rs3815460	14	73183749	74217790	0.9789	0.000168	no					0.825024	9.97577e-38	0.120308	0.0546684	rs57097782	0.152521
LTL-VTE	38	14:91925822:C:T	rs17261197	14q32.12	14	91925822	6.55956e-10	91871672	92057960	202	6	2	rs17261197;rs11625774	1	rs17261197	intronic	4.274	6	CCDC88C, PPP4R3A, CATSPERB	CCDC88C	0.9851	2.2e-13	yes	rs8006485	14	91836982	92099719	0.9791	0.00168	no					8.13692e-13	4.36746e-16	1	5.39492e-15	rs11625774	0.0726547
LTL-VTE	39	15:41881190:A:G	rs11070340	15q15.1	15	41881190	9.34795e-13	41804694	42149472	235	112	6	rs11070340;rs7170463;rs34055060;rs4923915;rs11632399;rs12593920	1	rs11070340	intergenic	9.123	7	ITPKA, LTK, RPAP1, TYRO3, MGA, MAPKBP1, PLA2G4B, JMJD7, SPTBN5	VPS18, NUSAP1, NDUFAF1, LTK, RPAP1, TYRO3, MGA, MAPKBP1, PLA2G4B, JMJD7, SPTBN5, EHD4	0.984	1.4e-15	yes	rs17677991	15	41798762	42214769	0.9795	0.0001313	no					0.757742	3.04113e-20	0.228682	0.013576	rs17677991	0.219501
LTL-VTE	40	16:69975631:A:T	rs3192882	16q22.1	16	69975631	1.96464e-10	69128053	70546234	685	91	7	rs8057271;rs4985452;rs2270842;rs3192882;rs3852695;rs62052820;rs72785073	3	rs8057271;rs4985452;rs3192882	UTR3	17.58	2b	TANGO6, HAS3, CHTF8, UTP4, SNTB2, VPS4A, COG8, PDF, NIP7, TMED6, NFAT5, NQO1, NOB1, WWP2, CLEC18A, PDPR, EXOSC6, AARS1, DDX19B, DDX19A, ST3GAL2, FCSK, COG4	UTP4, SNTB2, VPS4A, COG8, PDF, NIP7, TMED6, TERF2, NFAT5, NOB1, WWP2, CLEC18A, PDPR, EXOSC6, DDX19B, DDX19A, COG4, SF3B3, IL34	0.9809	2.1e-20	yes	rs3785074	16	69086332	70646213	1.0162	0.003541	no					0.17818	7.4715e-18	0.807897	0.0139231	rs55936521	0.115546
LTL-VTE	41	16:75455448:A:C	rs11641801	16q23.1	16	75455448	4.12578e-12	75304497	75519917	392	270	3	rs11641801;rs37606;rs999674	1	rs11641801	intronic	10.94	4	BCAR1, CFDP1, TMEM170A, CHST6	ZFP1, CTRB1, BCAR1, CFDP1, TMEM170A	0.9913	1.7e-05	no					1.0401	4.954e-13	yes	rs11649638	16	75304366	75519917	2.06429e-09	0.114764	0.173636	0.7116	rs11644741	0.020868
LTL-VTE	42	17:1966457:C:T	rs1048483	17p13.3	17	1966457	3.39834e-14	1949237	2322776	118	59	7	rs1048483;rs3744274;rs4790874;rs72815304;rs216195;rs216210;rs3744276	2	rs1048483;rs3744276	intronic	17.06	4	DPH1, OVCA2, HIC1, SMG6, SRR, TSR1, MNT, METTL16	RTN4RL1, DPH1, SMG6, SRR, METTL16	1.0081	6.3e-05	yes	rs7218033	17	1660801	2584946	0.9507	6.599e-21	yes	rs1048483	17	1958536	2203167	3.09061e-14	3.02826e-16	1	9.82226e-16	rs1048483	0.876558
LTL-VTE	43	17:7744193:A:C	rs4791840	17p13.1	17	7744193	3.18528e-14	7739215	8164352	104	7	3	rs4791840;rs74439044;rs66582670	2	rs4791840;rs66582670	intronic	6.989	5	DNAH2, KDM6B, TMEM88, NAA38, CYB5D1, CHD3, PER1, VAMP2, TMEM107, BORCS6, AURKB, CTC1, PFAS	KDM6B, NAA38, CHD3, VAMP2, CTC1, SLC25A35	0.9766	6.8e-23	yes	rs4724	17	7724159	8221113	1.0248	0.0001411	yes	rs17807204	17	7731764	7898537	0.00698625	7.51892e-62	0.99298	3.32638e-05	rs4724	0.525243
LTL-VTE	44	17:73996887:C:T	rs3760131	17q25.1	17	73996887	7.31951e-10	73826406	74021369	58	17	2	rs3760131;rs2608882	1	rs3760131	ncRNA_exonic	7.258	NA	UNK, UNC13D, WBP2, TRIM47, TRIM65, MRPL38, FBF1, ACOX1, TEN1, CDK3, EVPL	GRB2, GALK1, UNC13D, WBP2, TRIM47, TRIM65, MRPL38, FBF1, ACOX1, TEN1, CDK3	1.0146	3.8e-10	yes	rs2069536	17	73826406	74025656	1.0247	0.0001967	no					0.461264	3.76043e-05	0.115638	0.42291	rs3760131	0.403595
LTL-VTE	45	18:42197163:C:T	rs9960261	18q12.3	18	42197163	2.6809e-08	42155562	42222364	17	1	1	rs9960261	1	rs9960261	intergenic	1.919	7	#N/A	#N/A	1.0237	8.1e-18	yes	rs8088824	18	41816365	42299345	0.9823	0.01457	no					0.949492	1.33127e-22	0.0438567	0.00665154	rs8088824	0.176693
LTL-VTE	46	19:10813364:C:T	rs4425006	19p13.2	19	10813364	1.36305e-08	10751080	10813364	4	1	1	rs4425006	1	rs4425006	intronic	1.99	5	SLC44A2, ILF3, QTRT1	#N/A	1.0095	0.0079	no					0.9198	2.801e-16	yes	rs2360742	19	10633908	11180047	1.96537e-38	0.947006	0.0517656	0.00122876	rs2360742	0.159966
LTL-VTE	47	19:22469057:A:G	rs452556	19p12	19	22469057	1.25883e-10	22439042	22659822	247	89	2	rs452556;rs12104137	1	rs452556	upstream	0.21	NA	ZNF729, ZNF98	ZNF257, ZNF98	0.9806	2.1e-22	yes	rs8105767	19	22076395	22722254	1.0155	0.004507	no					0.95372	1.84179e-44	0.0427002	0.0035795	rs8105767	0.999743
LTL-VTE	48	19:45412079:C:T	rs7412	19q13.32	19	45412079	1.08642e-12	45392254	45426792	21	3	2	rs429358;rs7412	2	rs429358;rs7412	exonic	25.1	4	NECTIN2, TOMM40, APOE, APOC1	#N/A	0.9811	2.2e-07	yes	rs429358	19	45392254	45424351	1.0647	2.86e-10	yes	rs141622900	19	45369203	45426792	4.60254e-07	0.0019901	0.995074	0.00293568	rs7412	0.923552
LTL-VTE	49	20:33756206:C:T	rs1987165	20q11.22	20	33756206	3.60723e-17	32514061	34026138	1531	658	13	rs2300206;rs73610830;rs6088520;rs6059987;rs73106933;rs1987165;rs6060347;rs2425055;rs6088659;rs6088742;rs6058220;rs116707649;rs73903009	3	rs2300206;rs1987165;rs6058220	intronic	0.547	NA	RALY, EIF2S2, ASIP, AHCY, ITCH, DYNLRB1, MAP1LC3A, PIGU, NCOA6, TP53INP2, GGT7, ACSS2, GSS, MYH7B, TRPC4AP, EDEM2, PROCR, MMP24, EIF6, FAM83C, UQCC1, GDF5	CHMP4B, AHCY, ITCH, DYNLRB1, MAP1LC3A, PIGU, NCOA6, TP53INP2, GGT7, ACSS2, GSS, MYH7B, TRPC4AP, EDEM2, PROCR, MMP24, EIF6, UQCC1, GDF5, CEP250, ERGIC3, CPNE1, NFS1, SCAND1, EPB41L1	0.9909	5.9e-06	no					0.9509	1.87e-20	yes	rs6060308	20	32484835	34597962	3.02862e-53	0.409128	0.571805	0.0190675	rs6060308	0.618494
LTL-VTE	50	20:35562257:C:G	rs62208124	20q11.23	20	35562257	4.43237e-11	35562257	35838591	4	1	1	rs62208124	1	rs62208124	intronic	1.156	6	SAMHD1, RBL1, MROH8, RPN2	NDRG3	0.9448	4.5e-22	yes	rs1291143	20	35072641	35906537	0.9573	0.007751	no					0.958897	2.47025e-64	0.0363142	0.00478924	rs4810362	0.227981
LTL-VTE	51	20:62227081:A:G	rs311489	20q13.33	20	62227081	2.19976e-09	62200860	62264325	30	3	1	rs311489	1	rs311489	exonic	9.108	1f	HELZ2, GMEB2, STMN3	GMEB2, STMN3, TNFRSF6B	1.0217	9.1e-15	yes	rs35640778	20	61726373	62811392	1.0226	0.005395	no					0.936682	8.58459e-189	0.0488248	0.0144933	rs35640778	1
LTL-HF	1	1:114433970:G:T	rs1217392	1p13.2	1	114433970	1.91612e-08	114417437	114449117	18	1	1	rs1217392	1	rs1217392	ncRNA_intronic	1.368	7	PTPN22, BCL2L15, AP4B1, DCLRE1B	MAGI3, BCL2L15, AP4B1, DCLRE1B	0.9819	3.7e-18	yes	rs17464525	1	113922338	114555118	1.0202	0.01524	no					0.947858	3.74645e-30	0.046298	0.00584365	rs17464525	0.99996
LTL-HF	2	1:226619227:A:T	rs10915994	1q42.12	1	226619227	3.56988e-12	226609339	226705632	30	8	2	rs10915994;rs11585765	1	rs10915994	intergenic	13.26	5	#N/A	PARP1	0.9757	1.6e-23	yes	rs932002	1	226536645	226741284	1.0279	4.129e-06	no					0.924011	1.13452e-41	0.0539229	0.0220659	rs932002	0.215055
LTL-HF	3	3:49843723:C:T	rs3819325	3p21.31	3	49843723	2.85718e-10	49734229	49960388	116	59	1	rs3819325	1	rs3819325	intronic	1.486	NA	MST1, RNF123, AMIGO3, GMPPB, IP6K1, CDHR4, INKA1, UBA7, TRAIP, CAMKV, MST1R, MON1A	WDR6, AMT, NICN1, APEH, RNF123, GMPPB, IP6K1, CDHR4, INKA1, UBA7, MST1R, MON1A, RBM6, RBM5, SEMA3F, HYAL3, RASSF1	0.9872	1.1e-10	yes	rs7634084	3	49385350	50250837	1.0374	6.702e-05	no					0.845452	4.63988e-10	0.111374	0.0431741	rs11130224	0.245432
LTL-HF	4	3:160082284:C:T	rs76247316	3q25.33	3	160082284	7.40244e-13	160004026	160309529	169	122	2	rs76247316;rs56213443	1	rs76247316	intronic	2.559	6	IFT80, SMC4, TRIM59, KPNA4	SCHIP1, SMC4, TRIM59, KPNA4	0.9834	8.5e-17	yes	rs73154592	3	159922979	160401080	0.9717	0.0002767	no					0.617395	1.28064e-13	0.0754766	0.307128	rs2305407	0.0586837
LTL-HF	5	3:169643185:A:G	rs1290673	3q26.2	3	169643185	2.50039e-09	169292644	169724938	122	18	4	rs143005085;rs115052567;rs1290673;rs138017839	3	rs143005085;rs1290673;rs138017839	intronic	4.229	NA	MECOM, ACTRT3, SAMD7, SEC62	#N/A	1.0281	4.3e-21	yes	rs12638862	3	169182961	170281322	1.0241	0.03126	no					0.908866	0	0.0869136	0.0042206	rs2293607	0.898654
LTL-HF	6	4:122765649:C:T	rs10084948	4q27	4	122765649	2.53593e-10	122661021	122846028	135	71	1	rs10084948	1	rs10084948	intronic	0.111	7	SMIM43, EXOSC9, CCNA2, BBS7, TRPC3	SMIM43, EXOSC9, CCNA2, BBS7	0.9858	3.7e-12	yes	rs10024820	4	122660250	122846028	0.9731	0.0007001	no					0.488061	9.35165e-08	0.0868849	0.425053	rs35495505	0.0578124
LTL-HF	7	7:129685597:A:G	rs56179563	7q32.2	7	129685597	3.90109e-08	129663496	129685597	2	1	1	rs56179563	1	rs56179563	intronic	0.674	7	ZC3HC1	#N/A	1.0126	2e-09	yes	rs11556924	7	129663496	129685597	0.9731	0.001013	no					0.651567	0.000430321	0.111322	0.234167	rs56179563	0.661223
LTL-HF	8	8:21868358:A:C	rs11779558	8p21.3	8	21868358	2.91108e-11	21770372	21872853	75	19	3	rs11779558;rs4872083;rs61649210	1	rs11779558	intergenic	7.658	1d	DOK2, XPO7, NPM2	GFRA2, XPO7	1.0203	3.2e-23	yes	rs2306646	8	21770372	21900757	1.0202	0.01074	no					0.857889	5.71708e-20	0.0985258	0.0435852	rs2306646	0.0934721
LTL-HF	9	8:56708701:C:T	rs10100659	8q12.1	8	56708701	7.92039e-09	56647919	56756488	161	6	1	rs10100659	1	rs10100659	exonic	15.44	7	TMEM68, TGS1	TMEM68, TGS1	1.03	9.8e-21	yes	rs10808899	8	56647919	57264456	0.9706	0.01655	no					0.915701	3.83787e-17	0.0431255	0.0411737	rs7823773	0.0375567
LTL-HF	10	10:105498065:C:T	rs7085077	10q24.33	10	105498065	3.96847e-09	105481068	105566028	27	4	2	rs7085077;rs7073079	1	rs7085077	intronic	15.97	5	SH3PXD2A	NEURL1, SH3PXD2A	1.0133	2.8e-08	yes	rs9419958	10	105464082	106328016	1.0346	0.0001953	no					0.917602	1.6106e-161	0.0597677	0.02263	rs1265164	0.42957
LTL-HF	11	10:106151444:C:T	rs17116984	10q25.1	10	106151444	2.10201e-08	106144987	106152899	5	2	1	rs17116984	1	rs17116984	intronic	1.682	2b	CFAP58	#N/A	1.0601	4.9e-12	yes	rs9419958	10	105464082	106328016	0.8981	0.00284	no					0.938959	1.02112e-161	0.0378839	0.0231567	rs1265164	0.42957
LTL-HF	12	11:5214940:A:G	rs6578581	11p15.4	11	5214940	2.20665e-09	5214857	5246514	15	8	3	rs6578581;rs6578583;rs28392686	2	rs6578581;rs6578583	intergenic	1.269	7	OR52A1, OR51V1, HBB, HBD	#N/A	0.981	2.8e-19	yes	rs1609812	11	4665613	5248641	0.979	0.02141	no					0.904916	4.06183e-59	0.0891816	0.00590196	rs1609812	0.735082
LTL-HF	13	12:111904371:A:T	rs4766578	12q24.12	12	111904371	1.48859e-16	111708458	112985328	600	55	7	rs4766578;rs648997;rs642536;rs2238151;rs1265564;rs4375492;rs11066320	2	rs4766578;rs11066320	intronic	1.682	6	CUX2, SH2B3, ATXN2, BRAP, ACAD10, ALDH2, MAPKAPK5, TMEM116, ERP29, NAA25, TRAFD1, HECTD4, RPL6, PTPN11	GPN3, PHETA1, SH2B3, ACAD10, ALDH2, MAPKAPK5, TMEM116, NAA25, HECTD4	0.9839	1.7e-15	yes	rs10774625	12	111818487	112939853	1.0443	4.899e-08	yes	rs4766578	12	111826477	112896840	0.000119723	5.25968e-11	0.00634451	0.993536	rs4766578	0.652201
LTL-HF	14	14:73392963:A:T	rs28372931	14q24.2	14	73392963	2.55461e-09	73376097	73550767	29	3	2	rs11623972;rs28372931	2	rs11623972;rs28372931	upstream	3.092	2b	DCAF4, ZFYVE1, RBM25	DPF3, DCAF4, PSEN1	1.0323	1.9e-15	yes	rs3815460	14	73183749	74217790	1.0518	0.008818	no					0.84092	1.15729e-37	0.139613	0.0194669	rs56905972	0.147971
LTL-HF	15	16:69963355:A:G	rs1566452	16q22.1	16	69963355	4.46311e-08	69945092	70112729	171	2	1	rs1566452	1	rs1566452	exonic	19.17	5	WWP2, CLEC18A	NOB1, WWP2, CLEC18A, EXOSC6, COG4	1.016	3.8e-12	yes	rs3785074	16	69086332	70646213	0.975	0.004345	no					0.895771	9.16001e-19	0.0990244	0.00520437	rs35878591	0.118073
LTL-HF	16	17:1704398:A:C	rs34564270	17p13.3	17	1704398	1.4659e-12	1666132	1786075	115	73	2	rs34564270;rs8073376	1	rs34564270	intronic	0.007	6	SERPINF2, SERPINF1, SMYD4, RPA1	SERPINF1, SMYD4, RPA1, RTN4RL1	0.9766	3.4e-21	yes	rs7218033	17	1660801	2584946	1.0346	0.0004946	no					0.427315	8.33581e-17	0.27497	0.297715	rs7217857	0.192486
LTL-HF	17	17:41340498:A:G	rs150935822	17q21.31	17	41340498	1.32776e-08	41173086	41458020	16	2	2	rs150935822;rs56799554	2	rs150935822;rs56799554	intronic	14.2	6	IFI35, VAT1, RND2, BRCA1, NBR1	VAT1, BRCA1, NBR1, TMEM106A	0.9447	2.7e-14	yes	rs12941945	17	41085683	41469457	1.0957	0.00503	no					0.920042	3.3013e-17	0.0385967	0.041361	rs56799554	0.373242
LTL-HF	18	20:35669035:C:T	rs6017105	20q11.23	20	35669035	4.00511e-09	35516960	35868046	113	11	2	rs6017105;rs6072798	1	rs6017105	intronic	1.003	6	TLDC2, SAMHD1, RBL1, MROH8, RPN2	TGIF2, TLDC2, SAMHD1, RBL1, MROH8	1.0184	9.2e-20	yes	rs1291143	20	35072641	35906537	1.0172	0.0293	no					0.959323	2.19152e-64	0.0322126	0.00846483	rs1291143	0.24502
LTL-HF	19	20:62292137:C:T	rs6062296	20q13.33	20	62292137	1.33643e-08	62127121	62565646	60	9	5	rs310619;rs6062296;rs75667187;rs73151706;rs111359627	5	rs310619;rs6062296;rs75667187;rs73151706;rs111359627	intronic	8.531	5	EEF1A2, HELZ2, GMEB2, STMN3, RTEL1, TNFRSF6B, ARFRP1, ZGPAT, LIME1, SLC2A4RG, ZBTB46, ABHD16B, TPD52L2, DNAJC5, UCKL1	EEF1A2, PPDPF, STMN3, RTEL1, TNFRSF6B, TPD52L2, UCKL1, PRPF6, TCEA2, RGS19, OPRL1	1.0185	5.2e-20	yes	rs35640778	20	61726373	62811392	1.0188	0.04174	no					0.90985	1.13671e-188	0.0646439	0.0255057	rs35640778	1
LTL-HF	20	22:51017082:A:T	rs131758	22q13.33	22	51017082	1.31238e-08	50991033	51034961	17	1	1	rs131758	1	rs131758	UTR5	19.37	2b	KLHDC7B, SYCE3, CPT1B, CHKB, MAPK8IP2	LMF2, TYMP, CIMAP1B, CPT1B, CHKB, MAPK8IP2	1.0162	5.2e-15	yes	rs131794	22	50795620	51072289	1.0198	0.01611	no					0.943297	7.80747e-19	0.0485926	0.00811027	rs140522	0.203323
LTL-PAD	1	1:20904743:C:T	rs1152991	1p36.12	1	20904743	9.88172e-10	20889794	20910770	7	2	2	rs1152991;rs472055	1	rs1152991	intergenic	0.794	2b	FAM43B, CDA	CDA	1.0124	1.3e-09	yes	rs66731853	1	20884619	20994278	0.9608	0.014	no					0.832587	9.58719e-11	0.107877	0.0595354	rs66731853	0.59365
LTL-PAD	2	1:114436970:C:T	rs10745340	1p13.2	1	114436970	3.3172e-10	114417437	114542914	64	7	2	rs10745340;rs11102708	1	rs10745340	ncRNA_intronic	4.433	5	PTPN22, BCL2L15, AP4B1, DCLRE1B, HIPK1, OLFML3	MAGI3, BCL2L15, AP4B1, DCLRE1B, HIPK1, OLFML3	0.9818	2.4e-18	yes	rs17464525	1	113922338	114555118	1.0305	0.062	no					0.81772	1.36693e-29	0.168931	0.0133487	rs17464525	0.999957
LTL-PAD	3	1:226741284:A:T	rs4653751	1q42.12	1	226741284	9.24295e-09	226613126	226741284	23	7	4	rs4653745;rs1299858;rs11585765;rs4653751	2	rs4653745;rs4653751	intronic	2.631	5	STUM	PARP1	0.9803	8.2e-11	yes	rs932002	1	226536645	226741284	0.9418	0.014	no					0.67811	6.60677e-41	0.314137	0.00775353	rs932002	0.214455
LTL-PAD	4	2:17894461:C:T	rs6731131	2p24.2	2	17894461	3.16686e-08	17816326	17991974	144	1	1	rs6731131	1	rs6731131	intronic	2.292	5	VSNL1, SMC6, GEN1, MSGN1	RAD51AP2, SMC6, GEN1, KCNS3	0.9857	1.6e-11	yes	rs2555104	2	17618105	17991974	0.9704	1.682e-05	no					0.818905	5.30987e-07	0.146265	0.0348265	rs6731131	0.289447
LTL-PAD	5	3:50174572:C:T	rs13100903	3p21.31	3	50174572	5.65976e-10	49976144	50176739	31	1	1	rs13100903	1	rs13100903	ncRNA_intronic	6.808	5	MON1A, RBM6, RBM5	QRICH1, LAMB2, IHO1, AMT, NICN1, DAG1, BSN, RNF123, GMPPB, IP6K1, INKA1, UBA7, MST1R, RBM6, RBM5, SEMA3F, HYAL3, NAA80, HEMK1	0.987	4.4e-10	yes	rs7634084	3	49385350	50250837	1.0408	0.014	no					0.879633	2.96011e-10	0.0710318	0.0493351	rs7634084	0.147035
LTL-PAD	6	3:128209667:C:T	rs2860228	3q21.3	3	128209667	1.4359e-10	128197282	128296506	28	4	3	rs2860228;rs9851497;rs2713575	2	rs2860228;rs2713575	ncRNA_intronic	11.34	NA	GATA2	RPN1, ACAD9	0.984	1.4e-15	yes	rs6776756	3	128197282	128425253	0.9704	0.083	no					0.842147	1.09415e-11	0.0956764	0.0621768	rs6776756	0.935162
LTL-PAD	7	3:169616725:C:T	rs150369728	3q26.2	3	169616725	6.15384e-11	169610961	169723511	53	40	3	rs150369728;rs16854522;rs146720054	3	rs150369728;rs16854522;rs146720054	intergenic	1.086	7	SAMD7, SEC62	#N/A	0.9337	4.4e-21	yes	rs12638862	3	169182961	170281322	0.8781	0.05	no					0.198012	0	0.798842	0.00314627	rs2293607	0.92255
LTL-PAD	8	5:1295373:C:T	rs35226131	5p15.33	5	1295373	9.73736e-14	1292958	1295682	5	5	1	rs35226131	1	rs35226131	upstream	8.111	NA	TERT	#N/A	0.9434	8.6e-23	yes	rs7705526	5	1100831	1679863	0.8781	0.014	no					0.399771	6.51946e-275	0.596251	0.00397787	rs7705526	1
LTL-PAD	9	6:29306456:A:G	rs3130805	6p22.1	6	29306456	1.34817e-15	25684606	29612325	1856	291	19	rs10484439;rs9467714;rs9379899;rs4452638;rs3949215;rs1165165;rs548987;rs6904596;rs6901575;rs13190937;rs3130805;rs1014258;rs10447393;rs29218;rs11963067;rs2394122;rs9393929;rs3129151;rs3117327	3	rs10484439;rs6904596;rs3130805	intergenic	1.894	6	SCGN, SLC17A4, SLC17A1, SLC17A3, SLC17A2, TRIM38, H1-1, H4C2, H1-2, HFE, H4C3, H1-6, H2BC4, H2AC6, H2BC5, H3C4, H2AC7, BTN3A2, BTN2A2, BTN3A1, BTN3A3, BTN2A1, BTN1A1, HMGN4, ABT1, ZNF322, H2BC11, H2AC11, PRSS16, POM121L2, ZNF391, ZNF184, H2BC13, H2AC13, H4C11, H2BC15, H1-5, H3C12, OR2B2, OR2B6, ZNF165, ZSCAN16, ZKSCAN8, ZSCAN9, ZKSCAN4, NKAPL, PGBD1, ZSCAN31, ZKSCAN3, ZSCAN12, ZSCAN23, GPX6, GPX5…	TRIM38, HFE, H2AC6, H2BC5, H4C8, BTN3A2, BTN3A1, BTN3A3, BTN2A1, HMGN4, ABT1, ZNF322, H2BC11, H2BC12, PRSS16, ZNF391, H2BC15, ZNF165, ZSCAN16, ZSCAN9, ZKSCAN4, NKAPL, PGBD1, ZSCAN31, ZKSCAN3, ZSCAN12, ZSCAN23, SCAND3, TRIM27, ZNF311, GABBR1, OR2H2	0.9804	8.9e-14	yes	rs13198474	6	24988105	29612325	1.1163	9e-05	no					0.0281479	2.15268e-13	0.965054	0.0067977	rs3129151	0.155604
LTL-PAD	10	7:99818927:C:T	rs705867	7q22.1	7	99818927	4.59134e-10	99771849	99843353	24	5	1	rs705867	1	rs705867	ncRNA_intronic	3.356	1f	GAL3ST4, GPC2, STAG3, PVRIG	ZSCAN21, AP4M1, TAF6, TRAPPC14, GPC2, PVRIG, PILRB, PILRA, ZCWPW1, TSC22D4, NYAP1, UFSP1	0.9885	8e-09	yes	rs2056726	7	99699436	100111776	0.9608	0.017	no					0.880688	1.27019e-15	0.110116	0.00919586	rs2056726	0.14242
LTL-PAD	11	7:128695279:A:G	rs2242029	7q32.1	7	128695279	2.64528e-08	128563014	128710988	22	4	1	rs2242029	1	rs2242029	upstream	16.49	1a	IRF5, TNPO3	IRF5, TNPO3, TSPAN33	1.0191	4.4e-13	yes	rs3757387	7	128562578	128710988	1.0513	0.026	no					0.892461	1.12877e-18	0.0974074	0.010132	rs4728142	0.113563
LTL-PAD	12	8:21884544:A:G	rs11776272	8p21.3	8	21884544	1.3143e-11	21875786	21898763	14	2	2	rs11776272;rs11992609	1	rs11776272	intronic	2.293	7	NPM2, FGF17, DMTN	GFRA2, DOK2, FGF17, DMTN	0.9842	1e-13	yes	rs2306646	8	21770372	21900757	1.0408	0.015	no					0.811381	1.05176e-19	0.181328	0.00729039	rs2306646	0.14848
LTL-PAD	13	8:47923945:A:C	rs2133480	8q11.1	8	47923945	1.31589e-08	47849091	48826333	14	2	1	rs2133480	1	rs2133480	intergenic	0.741	NA	SPIDR, PRKDC	MCM4	0.9704	2.6e-18	yes	rs762679	8	46904029	49037652	1.0513	0.027	no					0.862882	3.81427e-14	0.0394749	0.0976432	rs62539106	0.325933
LTL-PAD	14	8:73983040:A:G	rs12550150	8q13.3	8	73983040	1.0632e-08	73910918	73984923	63	2	1	rs12550150	1	rs12550150	intronic	3.458	6	TERF1, SBSPON	TERF1, SBSPON	1.022	1.9e-20	yes	rs10112752	8	73840613	74035118	1.0408	0.068	no					0.878337	9.07763e-40	0.10964	0.0120232	rs10112752	0.581593
LTL-PAD	15	10:101513585:A:G	rs10786569	10q24.2	10	101513585	2.9814e-08	101364345	101520334	52	3	1	rs10786569	1	rs10786569	intronic	2.449	7	SLC25A28, ENTPD7, CUTC, COX15	SLC25A28, ENTPD7, ABCC2	0.9899	5.7e-07	yes	rs12412214	10	101271789	101589328	1.0408	0.016	no					0.389029	3.39934e-22	0.607046	0.00392466	rs12412214	0.128145
LTL-PAD	16	10:105553793:A:C	rs35478175	10q24.33	10	105553793	1.90909e-09	104980048	105705894	127	5	4	rs4918003;rs35478175;rs4918053;rs12767259	4	rs4918003;rs35478175;rs4918053;rs12767259	intronic	0.593	4	RPEL1, INA, PCGF6, TAF5, ATP5MK, PDCD11, SH3PXD2A, STN1	WBP1L, AS3MT, CNNM2, NT5C2, INA, ATP5MK, PDCD11, CALHM2, STN1, SLK, COL17A1, SFR1	1.0426	9.9e-20	yes	rs9419958	10	105464082	106328016	0.9231	0.044	no					0.066679	2.51235e-160	0.932658	0.000663481	rs9419958	0.39894
LTL-PAD	17	11:107862886:A:G	rs724788	11q22.3	11	107862886	3.88194e-10	107862668	108304509	11	5	2	rs724788;rs11601596	2	rs724788;rs11601596	intergenic	11.96	5	CUL5, ACAT1, ATM, C11orf65	ACAT1, NPAT, ATM	1.0205	2.3e-19	yes	rs611646	11	107844790	108439087	1.0513	0.005	no					0.866093	2.7839e-67	0.125714	0.0081932	rs611646	0.240634
LTL-PAD	18	12:111904371:A:T	rs4766578	12q24.12	12	111904371	3.14322e-26	111426615	112943197	600	260	8	rs4766578;rs629404;rs57186456;rs4766897;rs4378452;rs1265564;rs10849941;rs11066320	2	rs4766578;rs11066320	intronic	1.682	6	CUX2, SH2B3, ATXN2, BRAP, ACAD10, ALDH2, MAPKAPK5, TMEM116, ERP29, NAA25, TRAFD1, HECTD4, RPL6, PTPN11	GPN3, PHETA1, SH2B3, ACAD10, ALDH2, MAPKAPK5, TMEM116, NAA25, HECTD4	0.9839	1.7e-15	yes	rs10774625	12	111818487	112939853	1.0443	4.899e-08	yes	rs10774624	12	111826477	112906415	3.50959e-27	1.95122e-09	0.271495	0.728505	rs10774624	0.999727
LTL-PAD	19	13:41694272:A:T	rs9525451	13q14.11	13	41694272	9.95701e-09	41693593	41769660	19	2	1	rs9525451	1	rs9525451	intergenic	4.247	6	KBTBD6, KBTBD7	KBTBD6, KBTBD7	0.9749	1.4e-20	yes	rs1332941	13	41691236	41772319	0.9608	0.11	no					0.7172	3.34707e-15	0.255219	0.0275814	rs9525451	0.200728
LTL-PAD	20	14:65544367:A:C	rs762810	14q23.3	14	65544367	1.44357e-14	65437937	65619418	191	95	8	rs762810;rs8018788;rs7148693;rs4902371;rs11623866;rs12587546;rs11628273;rs2296316	1	rs762810	UTR3	14.04	NA	FNTB, RAB15, MAX	SPTB, CHURC1, FNTB, RAB15, MAX	0.9799	4.3e-22	yes	rs45604339	14	64846224	65628009	1.0408	0.0043	no					0.0798997	4.37643e-16	0.288718	0.631382	rs762810	0.557866
LTL-PAD	21	14:91883499:A:G	rs1742546	14q32.12	14	91883499	3.42e-10	91871672	92057960	179	26	2	rs1742546;rs8006485	1	rs1742546	intronic	14.16	2b	CCDC88C, PPP4R3A, CATSPERB	CCDC88C	0.9845	1.6e-14	yes	rs8006485	14	91836982	92099719	0.9704	0.091	no					0.915386	2.65411e-17	0.0607461	0.0238675	rs8006485	0.0435043
LTL-PAD	22	15:50366910:A:G	rs2899453	15q21.2	15	50366910	3.83642e-09	50360838	50509591	16	2	2	rs2899453;rs1365508	1	rs2899453	intronic	12	7	ATP8B4, SLC27A2	#N/A	1.0198	1.5e-22	yes	rs41362650	15	50195949	50797021	1.0202	0.29	no					0.856565	1.88714e-39	0.134759	0.00867599	rs41362650	0.247465
LTL-PAD	23	15:55997544:A:T	rs3985768	15q21.3	15	55997544	7.81391e-09	55941286	56063653	66	5	1	rs3985768	1	rs3985768	intronic	1.799	5	PRTG	PRTG, MNS1	0.9891	6e-08	yes	rs1980240	15	55941286	56784345	1.0408	0.011	no					0.453062	0.0008627	0.100427	0.441774	rs3985768	0.305435
LTL-PAD	24	15:74336633:C:T	rs5742915	15q24.1	15	74336633	6.22492e-09	74336633	74336633	1	1	1	rs5742915	1	rs5742915	exonic	8.73	5	PML	STOML1	1.0195	1.6e-21	yes	rs5742915	15	74248477	74354152	1.0171	0.01171	no					0.803596	3.10033e-15	0.1669	0.0295039	rs5742915	0.999992
LTL-PAD	25	15:78757913:A:C	rs2938674	15q25.1	15	78757913	1.85463e-09	78712119	78936168	189	36	3	rs2938674;rs1317286;rs1964678	1	rs2938674	intronic	3.382	NA	IREB2, HYKK, PSMA4, CHRNA5, CHRNA3, CHRNB4	IREB2, HYKK, PSMA4, CHRNA5, ADAMTS7	1.0113	2.9e-06	no					0.9048	2e-07	yes	rs1317286	15	78719832	78936168	1.93879e-13	0.314306	0.679846	0.00584814	rs1317286	0.557144
LTL-PAD	26	16:69413919:C:T	rs9938316	16q22.1	16	69413919	2.28346e-08	69141138	69432250	118	1	1	rs9938316	1	rs9938316	intronic	0.545	7	HAS3, CHTF8, UTP4, SNTB2, VPS4A, COG8, PDF, NIP7, TMED6, TERF2	PLA2G15, UTP4, SNTB2, VPS4A, COG8, PDF, NIP7, TMED6, TERF2	1.0208	6.2e-19	yes	rs3785074	16	69086332	70646213	1.0408	0.05	no					0.916317	6.61915e-22	0.0687246	0.0149583	rs3785074	0.292108
LTL-PAD	27	16:69973127:A:G	rs2270843	16q22.1	16	69973127	1.09995e-10	69958495	70618290	438	15	3	rs2270843;rs7190686;rs8062183	1	rs2270843	intronic	3.797	4	WWP2, CLEC18A, PDPR, EXOSC6, AARS1, DDX19B, DDX19A, ST3GAL2, FCSK, COG4, SF3B3, IL34	WWP2, CLEC18A, PDPR, EXOSC6, DDX19B, DDX19A, COG4, SF3B3, IL34	0.981	2.6e-20	yes	rs3785074	16	69086332	70646213	1.0305	0.072	no					0.853253	6.82641e-19	0.0737425	0.0730046	rs1134074	0.522003
LTL-PAD	28	16:74657485:A:T	rs8058133	16q23.1	16	74657485	4.28488e-09	74201744	74710254	88	2	2	rs8058133;rs9935986	1	rs8058133	UTR3	6.853	3a	PSMD7, GLG1, RFWD3, MLKL	GLG1, RFWD3, MLKL	0.9807	2.6e-22	yes	rs11866592	16	74198061	74740249	0.9802	0.28	no					0.905674	1.84716e-28	0.0794418	0.0148844	rs11866592	0.17081
LTL-PAD	29	17:1758227:G:T	rs4435293	17p13.3	17	1758227	2.51456e-10	1666132	1786075	117	16	3	rs4435293;rs59409453;rs9905257	1	rs4435293	intronic	4.433	5	SERPINF2, SERPINF1, SMYD4, RPA1	SERPINF1, SMYD4, RPA1, RTN4RL1	0.9811	7.8e-19	yes	rs7218033	17	1660801	2584946	1.0618	0.0011	no					0.707421	5.71939e-17	0.188763	0.103816	rs7218033	0.416465
LTL-PAD	30	17:41448228:A:G	rs12941945	17q21.31	17	41448228	2.27263e-09	41095586	41459600	74	11	2	rs12941945;rs147110949	1	rs12941945	ncRNA_exonic	2.38	6	AARSD1, PTGES3L, RUNDC1, RPL27, IFI35, VAT1, RND2, BRCA1, NBR1, TMEM106A	DHX58, TUBG2, RPL27, IFI35, VAT1, BRCA1, NBR1, TMEM106A, MEOX1	0.9742	3e-22	yes	rs12941945	17	41085683	41469457	1.0513	0.044	no					0.28758	5.54806e-16	0.649276	0.0631438	rs12941945	0.309165
LTL-PAD	31	18:42090667:C:T	rs2048485	18q12.3	18	42090667	3.64243e-11	41968564	42200964	223	31	4	rs7228835;rs2063503;rs7232604;rs2048485	2	rs7228835;rs2048485	ncRNA_intronic	3.308	5	#N/A	#N/A	0.9726	2.1e-22	yes	rs8088824	18	41816365	42299345	1.0618	0.0066	no					0.747671	3.68608e-22	0.121319	0.13101	rs9944794	0.0827307
LTL-PAD	32	19:22554854:C:T	rs1865075	19p12	19	22554854	6.24962e-09	22092288	22642916	533	17	2	rs1865075;rs10410114	1	rs1865075	intergenic	1.515	NA	ZNF208, ZNF257, ZNF729, ZNF98	ZNF708, ZNF429, ZNF208, ZNF257, ZNF98	0.981	1.6e-21	yes	rs8105767	19	22076395	22722254	0.9802	0.19	no					0.705044	1.23792e-43	0.287016	0.00793971	rs8105767	0.999736
LTL-PAD	33	20:35545926:C:T	rs1935920	20q11.23	20	35545926	3.52562e-09	35509865	35603394	24	6	2	rs1935920;rs6016882	1	rs1935920	intronic	0.021	NA	TLDC2, SAMHD1	SAMHD1	1.0168	7.7e-12	yes	rs1291143	20	35072641	35906537	1.0618	0.002	no					0.85151	9.14912e-64	0.134502	0.0139884	rs1291143	0.231033
LTL-PAD	34	22:23897780:C:T	rs28376	22q11.23	22	23897780	5.69101e-11	23890836	23903613	8	3	1	rs28376	1	rs28376	intergenic	0.613	5	#N/A	#N/A	1.0077	0.0003	no					1.0725	2.4e-05	no					2.5667e-07	0.549844	0.0524235	0.397729	rs28376	0.993808
LTL-PAD	35	22:50989326:A:G	rs131778	22q13.33	22	50989326	2.2462e-08	50984416	51004371	15	1	1	rs131778	1	rs131778	UTR3	8.452	NA	KLHDC7B, SYCE3, CPT1B	LMF2, TYMP, CIMAP1B, KLHDC7B, CPT1B, CHKB, MAPK8IP2	1.0138	5.8e-12	yes	rs131794	22	50795620	51072289	0.9704	0.053	no					0.831765	2.54397e-18	0.15835	0.00988543	rs131794	0.264655
LTL-Stroke	1	1:114447914:G:T	rs971173	1p13.2	1	114447914	9.15529e-09	114312623	114449117	48	5	2	rs971173;rs10858023	1	rs971173	UTR5	11.04	NA	RSBN1, PTPN22, BCL2L15, AP4B1, DCLRE1B	MAGI3, BCL2L15, AP4B1, DCLRE1B	1.0171	3.6e-15	yes	rs17464525	1	113922338	114555118	0.9811	0.006306	no					0.935432	4.63088e-30	0.0572274	0.00734016	rs17464525	0.999966
LTL-Stroke	2	1:156190083:A:G	rs6427307	1q22	1	156190083	1.329e-12	156156094	156206121	95	66	2	rs6427307;rs1052067	1	rs6427307	intronic	3.868	7	SEMA4A, SLC25A44, PMF1, BGLAP, PAQR6	SEMA4A, SLC25A44, PMF1, PAQR6, SMG5, TMEM79, GLMP	1.0087	3.5e-05	no					0.9495	1.032e-14	yes	rs1060604	1	156156094	156206121	8.77824e-11	0.209573	0.0656883	0.724739	rs2540173	0.0970954
LTL-Stroke	3	2:54371613:C:G	rs13404903	2p16.2	2	54371613	1.17201e-09	53947957	54391842	23	2	2	rs13404903;rs116777637	1	rs13404903	intronic	4.72	7	ASB3, CHAC2, ERLEC1, GPR75, PSME4, ACYP2	GPR75, ACYP2	0.9661	2e-17	yes	rs965109	2	53704374	54820213	1.0351	0.004698	no					0.899789	3.05381e-50	0.0889788	0.0112317	rs965109	0.244534
LTL-Stroke	4	3:50052834:C:T	rs6446191	3p21.31	3	50052834	2.76535e-08	49899795	50234126	215	2	1	rs6446191	1	rs6446191	intronic	0.05	7	TRAIP, CAMKV, MST1R, MON1A, RBM6, RBM5, SEMA3F, GNAT1	WDR6, AMT, NICN1, BSN, APEH, MST1, RNF123, GMPPB, IP6K1, CDHR4, INKA1, UBA7, MST1R, MON1A, RBM6, RBM5, SEMA3F, GNAI2, HYAL3, NAA80, HYAL1, RASSF1, CYB561D2, CACNA2D2, HEMK1	0.9874	3.7e-10	yes	rs7634084	3	49385350	50250837	1.0232	0.00152	no					0.709385	1.17389e-09	0.281877	0.00873743	rs2230590	0.101301
LTL-Stroke	5	3:128210342:A:C	rs1986452	3q21.3	3	128210342	2.19529e-08	128203494	128223300	8	3	1	rs1986452	1	rs1986452	ncRNA_intronic	9.132	4	GATA2	ACAD9	0.984	1.2e-15	yes	rs6776756	3	128197282	128425253	0.9844	0.01797	no					0.954022	4.66279e-12	0.0407943	0.00518367	rs6776756	0.731439
LTL-Stroke	6	3:169627094:A:G	rs3863108	3q26.2	3	169627094	1.85633e-11	169606576	169923523	133	35	3	rs3863108;rs1290670;rs77426195	1	rs3863108	intergenic	0.693	NA	SAMD7, SEC62	#N/A	1.0277	5e-20	yes	rs12638862	3	169182961	170281322	1.0285	0.003372	no					0.93619	0	0.0584285	0.0053817	rs2293607	0.923108
LTL-Stroke	7	4:48843372:A:G	rs4695407	4p11	4	48843372	4.25056e-08	48466781	48925948	222	2	1	rs4695407	1	rs4695407	intronic	6.518	5	SLC10A4, ZAR1, FRYL, OCIAD1, OCIAD2	NFXL1, TEC, SLAIN2, SLC10A4, OCIAD1, CWH43	1.0143	1.5e-12	yes	rs4695407	4	48466781	48925948	1.0165	0.01096	no					0.956439	9.62538e-09	0.0181312	0.0254294	rs4695407	0.127958
LTL-Stroke	8	5:132444128:A:G	rs72801474	5q31.1	5	132444128	3.67522e-10	132349654	132467373	7	3	1	rs72801474	1	rs72801474	intergenic	0.703	5	ZCCHC10, HSPA4	SHROOM1, HSPA4	0.9795	3.9e-09	yes	rs72801474	5	132349654	132467373	0.953	5.527e-05	no					0.0569855	0.000105819	0.00696698	0.935179	rs72801474	0.976865
LTL-Stroke	9	6:27198343:G:T	rs67457459	6p22.2	6	27198343	4.09937e-10	25480328	29607101	884	136	5	rs1186313;rs55706012;rs67457459;rs13191038;rs3094569	4	rs1186313;rs67457459;rs13191038;rs3094569	intergenic	13.45	2b	CARMIL1, SCGN, SLC17A4, SLC17A1, SLC17A3, SLC17A2, TRIM38, H1-1, H4C2, H1-2, HFE, H2BC4, H2AC6, H2BC5, H3C4, H2AC7, BTN3A1, BTN3A3, BTN2A1, BTN1A1, HMGN4, ABT1, ZNF322, H2BC11, H2AC11, H2BC12, PRSS16, POM121L2, ZNF391, ZNF184, H2BC13, H2AC13, H4C11, H2BC15, H1-5, H3C12, OR2B2, OR2B6, ZNF165, ZSCAN16, ZKSCAN8, ZSCAN9, ZKSCAN4, NKAPL, PGBD1, ZSCAN31, ZKSCAN3, ZSCAN12, ZSCAN23, GPX6, SCAND3, TRIM27,…	TRIM38, HFE, H2AC6, H2BC5, H4C8, BTN3A2, BTN2A1, HMGN4, ZNF322, H2BC11, H2BC12, PRSS16, ZNF391, H2BC15, ZNF165, ZSCAN16, ZSCAN9, ZKSCAN4, NKAPL, PGBD1, ZSCAN31, ZKSCAN3, ZSCAN12, ZSCAN23, SCAND3, TRIM27, ZNF311, GABBR1, OR2H2	0.978	8.3e-14	yes	rs13198474	6	24988105	29612325	1.0359	0.0008153	no					0.757627	9.34978e-12	0.116583	0.12579	rs35869525	0.307714
LTL-Stroke	10	8:21867834:A:G	rs748350	8p21.3	8	21867834	3.43921e-10	21770763	21872853	72	16	1	rs748350	1	rs748350	intergenic	8.486	4	DOK2, XPO7, NPM2	GFRA2, XPO7	1.0204	5.2e-23	yes	rs2306646	8	21770372	21900757	1.0161	0.01943	no					0.885751	4.97163e-20	0.0856883	0.0285607	rs2306646	0.111328
LTL-Stroke	11	8:73901272:C:T	rs6983580	8q21.11	8	73901272	4.19037e-09	73875546	73936451	28	8	1	rs6983580	1	rs6983580	intergenic	11.64	7	TERF1	#N/A	0.9848	2.4e-13	yes	rs10112752	8	73840613	74035118	1.0203	0.002218	no					0.944467	4.22095e-40	0.0509819	0.00455065	rs10112752	0.431718
LTL-Stroke	12	10:96434823:C:T	rs34870400	10q23.33	10	96434823	1.98723e-08	96351247	96757047	248	6	2	rs34870400;rs77380994	1	rs34870400	intergenic	2.351	7	HELLS, CYP2C18, CYP2C19, CYP2C9	HELLS, CYP2C19, ACSM6	0.9854	8.3e-10	yes	rs12572897	10	95958289	96757047	1.0261	0.0009406	no					0.822396	2.96699e-21	0.143384	0.0342197	rs3758526	0.465798
LTL-Stroke	13	10:105708813:G:T	rs1342212	10q24.33	10	105708813	7.91791e-13	105464082	105720733	215	57	11	rs34594271;rs11191778;rs2019970;rs12766594;rs6584579;rs7901849;rs11191835;rs3752948;rs7919263;rs56093138;rs1342212	4	rs34594271;rs12766594;rs11191835;rs1342212	intergenic	0.435	5	SH3PXD2A, STN1, SLK	NEURL1, SH3PXD2A, STN1, SLK, COL17A1, CFAP43, GSTO1	0.9812	6e-19	yes	rs9419958	10	105464082	106328016	1.0254	0.0002377	yes	rs55983834	10	105595430	105671248	0.00287167	2.68594e-160	0.9971	2.83683e-05	rs1265164	0.405417
LTL-Stroke	14	11:47454551:A:T	rs4434960	11p11.2	11	47454551	8.08178e-09	47377283	47883337	77	8	1	rs4434960	1	rs4434960	intergenic	2.218	6	MYBPC3, SPI1, SLC39A13, PSMC3, RAPSN, CELF1, NDUFS3, PTPMT1, KBTBD4, FAM180B, C1QTNF4, MTCH2, AGBL2, FNBP4, NUP160	ARHGAP1, ZNF408, ACP2, NR1H3, MADD, MYBPC3, SLC39A13, PSMC3, RAPSN, CELF1, PTPMT1, C1QTNF4, AGBL2, FNBP4, PTPRJ	0.9876	1.4e-09	yes	rs2293579	11	47377283	47883337	0.9782	0.0009467	no					0.401512	0.000218305	0.467933	0.130149	rs10742802	0.139357
LTL-Stroke	15	12:54687489:C:T	rs7304860	12q13.13	12	54687489	1.51296e-08	54630517	54736470	12	1	1	rs7304860	1	rs7304860	ncRNA_intronic	0.079	6	CBX5, HNRNPA1, NFE2, COPZ1	HNRNPA1, NFE2, GPR84	0.9892	3.4e-07	yes	rs79755767	12	54596827	54749193	1.029	5.769e-05	no					0.269567	1.7343e-09	0.726492	0.00394127	rs79755767	0.828875
LTL-Stroke	16	12:111910219:A:G	rs10774625	12q24.12	12	111910219	5.84242e-25	111426615	112985328	667	309	9	rs10774625;rs593226;rs847895;rs4766897;rs2238151;rs4378452;rs1265564;rs7398796;rs10774623	1	rs10774625	intronic	2.748	5	CUX2, PHETA1, SH2B3, ATXN2, BRAP, ACAD10, ALDH2, MAPKAPK5, TMEM116, ERP29, NAA25, TRAFD1, HECTD4, RPL6, PTPN11	GPN3, PHETA1, SH2B3, ACAD10, ALDH2, MAPKAPK5, TMEM116, NAA25, HECTD4	0.9839	1.7e-15	yes	rs10774625	12	111818487	112939853	1.0561	6.232e-17	yes	rs10774625	12	111708458	112985328	3.46669e-13	3.04102e-11	0.00324593	0.996754	rs10774625	0.962436
LTL-Stroke	17	12:123688484:G:T	rs11057189	12q24.31	12	123688484	2.46408e-09	122810925	123897177	566	11	2	rs4319547;rs11057189	2	rs4319547;rs11057189	intronic	2.569	7	CLIP1, ZCCHC8, RSRC2, KNTC1, HCAR1, ABCB9, OGFOD2, ARL6IP4, PITPNM2, MPHOSPH9, MTRFR, CDK2AP1, SBNO1, KMT5A, RILPL2	CLIP1, ZCCHC8, RSRC2, KNTC1, HCAR1, ABCB9, OGFOD2, ARL6IP4, MPHOSPH9, MTRFR, CDK2AP1, KMT5A, SNRNP35	0.9804	1.5e-17	yes	rs1615350	12	122803643	123932679	0.9793	0.01306	no					0.907307	5.24659e-13	0.0655188	0.0271737	rs3018099	0.198817
LTL-Stroke	18	14:65562218:C:G	rs1953228	14q23.3	14	65562218	5.43775e-10	65475010	65619174	145	22	1	rs1953228	1	rs1953228	intronic	0.382	6	FNTB, MAX	CHURC1, FNTB, RAB15, MAX	0.9804	4.7e-21	yes	rs45604339	14	64846224	65628009	0.9801	0.01577	no					0.833037	2.29488e-16	0.151712	0.0152511	rs762810	0.265587
LTL-Stroke	19	14:73702858:C:G	rs78387414	14q24.2	14	73702858	1.55699e-08	73448583	73710696	54	1	1	rs78387414	1	rs78387414	intergenic	6.988	2b	ZFYVE1, RBM25, PSEN1, PAPLN	DCAF4, ZFYVE1, PSEN1	1.0311	1.9e-22	yes	rs3815460	14	73183749	74217790	0.978	0.02942	no					0.836592	1.31156e-37	0.158241	0.00516733	rs3815460	0.133858
LTL-Stroke	20	15:42086340:C:G	rs4923910	15q15.1	15	42086340	4.42826e-09	41881190	42146189	101	11	2	rs4923910;rs11070341	1	rs4923910	intronic	1.116	7	TYRO3, MGA, MAPKBP1, PLA2G4B, JMJD7, SPTBN5	NDUFAF1, LTK, RPAP1, MGA, MAPKBP1, PLA2G4B, JMJD7, SPTBN5, EHD4	1.0197	5.8e-21	yes	rs17677991	15	41798762	42214769	1.0144	0.03092	no					0.93013	8.21949e-21	0.061803	0.00806698	rs17677991	0.288159
LTL-Stroke	21	16:69364443:A:G	rs8057004	16q22.1	16	69364443	1.12903e-09	69141138	69432250	127	30	1	rs8057004	1	rs8057004	exonic	2.164	2b	HAS3, CHTF8, UTP4, SNTB2, VPS4A, COG8, PDF, NIP7, TMED6, TERF2	UTP4, SNTB2, VPS4A, COG8, PDF, NIP7, TMED6, TERF2	1.0199	3.4e-20	yes	rs3785074	16	69086332	70646213	0.9818	0.008328	no					0.911889	7.33536e-22	0.0761655	0.011946	rs3785074	0.306574
LTL-Stroke	22	16:73071381:C:T	rs34003787	16q22.3	16	73071381	1.88721e-14	73014595	73074012	9	6	3	rs34003787;rs9940520;rs9935589	1	rs34003787	intronic	12.21	4	ZFHX3	#N/A	0.9762	1.9e-11	yes	rs34003787	16	72998839	73071381	0.9344	1.673e-07	no					0.000194873	1.75418e-07	0.00123406	0.998571	rs34003787	0.999861
LTL-Stroke	23	16:74714649:C:T	rs113213273	16q23.1	16	74714649	7.20449e-09	74472123	74715714	10	3	1	rs113213273	1	rs113213273	intronic	1.565	7	GLG1, RFWD3, MLKL	MLKL	1.0311	4.1e-15	yes	rs11866592	16	74198061	74740249	1.0364	0.01068	no					0.961146	7.64175e-29	0.0328655	0.00598836	rs11866592	0.170759
LTL-Stroke	24	16:88009261:A:G	rs11646120	16q24.2	16	88009261	6.89377e-09	87984046	88117987	143	32	1	rs11646120	1	rs11646120	intronic	8.273	5	BANP	#N/A	1.0179	2e-18	yes	rs11117354	16	87974570	88202519	1.0172	0.02217	no					0.00125799	1.63472e-19	0.998736	5.76161e-06	rs11117354	0.36987
LTL-Stroke	25	17:7750847:C:T	rs2270517	17p13.1	17	7750847	3.33578e-11	7744193	7782962	17	2	1	rs2270517	1	rs2270517	intronic	0.115	5	DNAH2, KDM6B, TMEM88, NAA38, CYB5D1, CHD3	CHD3	0.9769	1.7e-22	yes	rs4724	17	7724159	8221113	1.0228	0.003282	no					0.942048	3.80266e-63	0.0502118	0.00774074	rs4724	0.554214
LTL-Stroke	26	19:4410646:A:G	rs56411083	19p13.3	19	4410646	8.01102e-10	4351652	4459748	46	22	1	rs56411083	1	rs56411083	intronic	1.015	6	STAP2, MPND, SH3GL1, CHAF1A, UBXN6	MPND, CHAF1A, UBXN6	0.9876	9e-08	yes	rs11085072	19	4351652	4459748	0.9663	1.859e-05	no					0.0631915	0.000965736	0.056048	0.878723	rs9973266	0.0892644
LTL-Stroke	27	19:22658564:G:T	rs8110674	19p12	19	22658564	1.74285e-08	22439042	22660356	312	5	2	rs1975174;rs8110674	2	rs1975174;rs8110674	intronic	0.35	6	ZNF729, ZNF98	ZNF208, ZNF257, ZNF98	1.0264	3.7e-15	yes	rs8105767	19	22076395	22722254	1.0268	0.01516	no					0.966557	1.28702e-44	0.0298294	0.00361361	rs8105767	0.999999
LTL-Stroke	28	20:62560898:C:T	rs2295436	20q13.33	20	62560898	1.21805e-10	62401898	62569982	118	21	4	rs6122179;rs4809370;rs2295436;rs6011211	2	rs6122179;rs2295436	intronic	1.774	5	ZBTB46, TPD52L2, DNAJC5, UCKL1	LIME1, ZBTB46, TPD52L2, DNAJC5, UCKL1, PRPF6, OPRL1	0.9656	2e-21	yes	rs35640778	20	61726373	62811392	1.0393	0.004469	no					0.930132	9.96003e-189	0.0566512	0.0132168	rs35640778	1
LTL-Stroke	29	22:17433210:G:T	rs4819923	22q11.1	22	17433210	1.51206e-09	17430931	17488195	27	3	3	rs4819923;rs11089387;rs5992593	1	rs4819923	intergenic	0.876	7	GAB4	#N/A	0.9812	1.5e-20	yes	rs28502153	22	17414640	17488195	0.9845	0.01959	no					0.965849	1.81726e-20	0.0276215	0.00652972	rs28502153	0.316027
LTL-Stroke	30	22:50978024:A:C	rs140521	22q13.33	22	50978024	2.106e-08	50971509	50981436	10	3	1	rs140521	1	rs140521	intergenic	5.699	NA	NCAPH2, TYMP, CIMAP1B, KLHDC7B, SYCE3	LMF2, NCAPH2, TYMP, CIMAP1B, CPT1B, CHKB, ARSA	1.0196	1.2e-18	yes	rs131794	22	50795620	51072289	1.0166	0.03379	no					0.954962	5.68217e-19	0.0353612	0.00967723	rs131794	0.289856
