# Supplementary material for: Contribution of leukocyte telomere length to cardiovascular disease onset from genome-wide cross-trait analysis
Source: Nat Commun. 2025 Sep 30;16:8677. doi: 10.1038/s41467-025-63707-5 (PMC12485159; doi:10.1038/s41467-025-63707-5)
Supplement: Supplementary file 10 — Supplementary Data 8 [file 41467_2025_63707_MOESM10_ESM.xlsx]

## Sheet: Supplementary Data 8
Supplementary Data 8. Genomic risk loci identified for single-trait GWAS results of leukocyte telomere length and six cardiovascular diseases by functional annotation of genomic risk loci using FUMA
Note: We therefore defined the locus as 500 kb before and after the position of the index variant. Genomic risk loci association tests are two-sided and significance is determined by surpassing the genome-wide significance threshold, P < 5 x 10-8. Locus = number we assigned to a given locus; Unique SNP ID = SNP ID in format 'CHR:BP:A1_A2'; rsID = rsID of the variant; Cytoband = locus; CHR = chrom…
Trait	Locus	Unique SNP ID	rsID	Cytoband	CHR	BP	P	Start	End	nSNPs	nGWASSNPs	nIndSigSNPs	IndSigSNPs	nLeadSNPs	LeadSNPs
LTL	1	1:768253:A:C	rs2977608	1p36.33	1	768253	3e-08	706778	814371	8	1	1	rs2977608	1	rs2977608
LTL	2	1:20916238:A:G	rs66731853	1p36.12	1	20916238	1.5e-16	20884619	20994278	111	39	11	rs66731853;rs1253920;rs34918162;rs7542310;rs7542405;rs1253805;rs674187;rs2934358;rs1152991;rs2874209;rs603412	1	rs66731853
LTL	3	1:28219658:C:G	rs17185038	1p35.3	1	28219658	2.1e-10	28219658	29107863	13	3	2	rs17185038;rs76374777	2	rs17185038;rs76374777
LTL	4	1:32279629:A:G	rs6669563	1p35.2	1	32279629	2.1e-19	32267747	32315551	71	51	5	rs6669563;rs6664445;rs34572877;rs6425784;rs76482784	1	rs6669563
LTL	5	1:40035928:G:T	rs3768321	1p34.3	1	40035928	1.1e-09	39587388	40087764	145	1	1	rs3768321	1	rs3768321
LTL	6	1:41239511:A:G	rs4660456	1p34.2	1	41239511	2.8e-09	41091127	41239793	107	72	1	rs4660456	1	rs4660456
LTL	7	1:45252015:A:T	rs41269079	1p34.1	1	45252015	1.7e-09	45178412	45462256	251	16	1	rs41269079	1	rs41269079
LTL	8	1:92842367:A:C	rs139795227	1p22.1	1	92842367	6.7e-12	92315896	92925654	6	4	2	rs139795227;rs34856868	1	rs139795227
LTL	9	1:94326455:A:G	rs7555872	1p22.1	1	94326455	4.6e-08	94201057	94329282	47	2	1	rs7555872	1	rs7555872
LTL	10	1:110910397:G:T	rs4498805	1p13.3	1	110910397	5.7e-14	110802327	110986907	154	76	5	rs4498805;rs6677250;rs685711;rs488639;rs1572263	1	rs4498805
LTL	11	1:114443899:A:G	rs17464525	1p13.2	1	114443899	6.6e-36	113922338	114555118	423	261	14	rs12130763;rs74662620;rs77637424;rs1746860;rs10745340;rs1343630;rs6665194;rs17464525;rs1217444;rs7521286;rs2938330;rs4839331;rs6673273;rs870475	4	rs12130763;rs1746860;rs17464525;rs6673273
LTL	12	1:146744294:A:G	rs6685775	1q21.1	1	146744294	1.3e-13	146513378	146916713	183	89	3	rs6685775;rs72694791;rs76536568	1	rs6685775
LTL	13	1:151364199:A:G	rs61818036	1q21.3	1	151364199	2.1e-12	151364199	151449138	78	65	1	rs61818036	1	rs61818036
LTL	14	1:185315067:C:T	rs6659669	1q25.3	1	185315067	1.1e-08	185297199	185338974	24	6	1	rs6659669	1	rs6659669
LTL	15	1:226577306:C:T	rs932002	1q42.12	1	226577306	7.3e-47	226536645	226741284	269	207	16	rs932002;rs907186;rs7554919;rs71646786;rs150873355;rs4998937;rs10799355;rs898834;rs6684789;rs1151816;rs506128;rs2126332;rs4653751;rs10915985;rs7517174;rs1805414	1	rs932002
LTL	16	2:17841243:A:C	rs2555104	2p24.2	2	17841243	6.6e-12	17618105	17991974	228	116	6	rs2555104;rs35195207;rs7569030;rs2710688;rs60403576;rs2081601	2	rs2555104;rs2081601
LTL	17	2:29098543:A:T	rs56178008	2p23.2	2	29098543	9.7e-13	28968811	29180267	250	100	3	rs56178008;rs7592895;rs4558548	1	rs56178008
LTL	18	2:43588302:C:T	rs6751209	2p21	2	43588302	1.6e-08	43542480	43614036	48	8	1	rs6751209	1	rs6751209
LTL	19	2:54473046:C:T	rs965109	2p16.2	2	54473046	1.8e-55	53704374	54820213	570	399	30	rs116811976;rs766075;rs74905718;rs77876998;rs144547368;rs843673;rs78242000;rs965109;rs114772306;rs74412974;rs114062616;rs116699466;rs724387;rs36020289;rs7567225;rs80189665;rs74693460;rs10186140;rs13404903;rs115770153;rs12615793;rs843740;rs13023335;rs74376971;rs72800752;rs55993481;rs17045684;rs13412139;rs843701;rs71413265	6	rs116811976;rs766075;rs965109;rs12615793;rs843701;rs71413265
LTL	20	2:58984109:C:T	rs12613375	2p16.1	2	58984109	9.1e-10	58920057	59035386	33	14	1	rs12613375	1	rs12613375
LTL	21	2:210673445:C:T	rs17803849	2q34	2	210673445	4.2e-41	210043728	210836323	507	126	22	rs1396777;rs145124274;rs3768812;rs10804177;rs62215013;rs62201601;rs16842765;rs10192555;rs148974698;rs288064;rs17803849;rs78739800;rs112017087;rs73986423;rs7608462;rs13026110;rs876010;rs17733579;rs2663652;rs78969942;rs116078332;rs2370830	2	rs1396777;rs17803849
LTL	22	2:216220870:G:T	rs35671754	2q35	2	216220870	1.4e-08	216162062	216232108	48	4	1	rs35671754	1	rs35671754
LTL	23	3:24347800:C:T	rs869785	3p24.2	3	24347800	4.4e-12	24334511	24357243	16	8	2	rs869785;rs55918441	1	rs869785
LTL	24	3:47881942:C:T	rs145943094	3p21.31	3	47881942	6.8e-13	47183356	48747279	27	14	2	rs145943094;rs149636734	1	rs145943094
LTL	25	3:49949834:A:T	rs7634084	3p21.31	3	49949834	3.6e-15	49385350	50250837	534	290	6	rs7634084;rs6808044;rs13100903;rs2624839;rs3774751;rs2172252	1	rs7634084
LTL	26	3:72777558:A:C	rs138477976	3p13	3	72777558	6.1e-19	72777558	72924570	5	1	1	rs138477976	1	rs138477976
LTL	27	3:101267385:C:T	rs13062095	3q12.3	3	101267385	9.7e-11	101011537	101306098	449	67	2	rs13062095;rs12630796	1	rs13062095
LTL	28	3:128215821:A:G	rs6776756	3q21.3	3	128215821	1.1e-17	128197282	128425253	256	187	12	rs6776756;rs59855017;rs2713579;rs1986452;rs11712335;rs2811491;rs9838579;rs12629965;rs2713575;rs62273237;rs9289330;rs34762068	2	rs6776756;rs2811491
LTL	29	3:138244400:C:T	rs9878436	3q22.3	3	138244400	1.2e-12	138133682	138640704	485	322	4	rs9878436;rs11713049;rs9828304;rs7624365	1	rs9878436
LTL	30	3:160137748:A:T	rs73154592	3q25.33	3	160137748	2.9e-18	159922979	160401080	381	234	7	rs73154592;rs1369666;rs60028768;rs4679656;rs9822982;rs11711894;rs11709336	1	rs73154592
LTL	31	3:169477506:A:G	rs12638862	3q26.2	3	169477506	1.4e-306	169182961	170281322	1016	655	82	rs139897613;rs16854211;rs11708171;rs78141025;rs111550694;rs138358992;rs1920117;rs117955747;rs73043906;rs150501030;rs6808181;rs62294349;rs16854114;rs35728955;rs1895031;rs4955666;rs11709683;rs4955573;rs9864212;rs7644900;rs1881985;rs56194506;rs140833063;rs183799451;rs115475603;rs79127610;rs79683019;rs115833500;rs67883078;rs55981864;rs114865682;rs116674307;rs75130944;rs79253753;rs74655960;rs77395532;…	26	rs139897613;rs11708171;rs78141025;rs35728955;rs7644900;rs140833063;rs79127610;rs79683019;rs115833500;rs55981864;rs114865682;rs75130944;rs12638862;rs2068178;rs76094497;rs35221505;rs59273133;rs146546514;rs34288366;rs7621860;rs79805129;rs1290670;rs138017839;rs2160901;rs75544730;rs6790988
LTL	32	3:197685493:A:G	rs7374500	3q29	3	197685493	1.5e-10	197622400	197751147	34	7	1	rs7374500	1	rs7374500
LTL	33	4:2255063:A:G	rs2282764	4p16.3	4	2255063	9.3e-15	2065373	2267566	345	259	4	rs2282764;rs7442487;rs428361;rs2857788	1	rs2282764
LTL	34	4:7044380:C:T	rs871134	4p16.1	4	7044380	1.7e-19	6913707	7109083	186	92	11	rs871134;rs6842659;rs11931598;rs35842300;rs4689592;rs3857185;rs12649919;rs4234787;rs12648134;rs13134529;rs6850544	1	rs871134
LTL	35	4:9926967:G:T	rs13129697	4p16.1	4	9926967	1.5e-14	9920347	10381329	224	65	5	rs13129697;rs3775949;rs7669607;rs10018666;rs10805346	1	rs13129697
LTL	36	4:48843372:A:G	rs4695407	4p11	4	48843372	1.5e-12	48466781	48925948	222	159	1	rs4695407	1	rs4695407
LTL	37	4:122781402:C:T	rs10024820	4q27	4	122781402	2.1e-12	122660250	122846028	146	80	2	rs7687226;rs10024820	2	rs7687226;rs10024820
LTL	38	4:164028105:A:G	rs6536702	4q32.2	4	164028105	9.4e-111	164001188	164262654	442	292	23	rs2320303;rs1382662;rs4435699;rs72631678;rs17574736;rs6536702;rs4538435;rs13149471;rs139281320;rs6823492;rs1479091;rs62335076;rs4271963;rs6536720;rs62335064;rs79869990;rs9990898;rs145074693;rs79280861;rs140979911;rs11730501;rs7688369;rs148349487	7	rs2320303;rs17574736;rs6536702;rs62335064;rs9990898;rs11730501;rs148349487
LTL	39	5:76284:C:T	rs11746381	5p15.33	5	76284	1.9e-14	21182	344491	58	29	2	rs11746381;rs76258839	1	rs11746381
LTL	40	5:1285974:A:C	rs7705526	5p15.33	5	1285974	2.4e-282	1100831	1679863	689	385	93	rs13181874;rs71593392;rs76067074;rs62331283;rs4975623;rs74581452;rs34041736;rs33977403;rs11744165;rs11133695;rs7730878;rs112333466;rs35535053;rs12187821;rs11133715;rs2075786;rs11742908;rs10078761;rs145685051;rs2075785;rs35241335;rs2736109;rs3888705;rs62329683;rs13174814;rs506156;rs72713502;rs4975539;rs35041195;rs3891054;rs13167280;rs7734992;rs6420019;rs35029535;rs115251750;rs35247701;rs7713218;rs…	32	rs13181874;rs71593392;rs62331283;rs4975623;rs112333466;rs35535053;rs11133715;rs145685051;rs2075785;rs13167280;rs6420019;rs7705526;rs62332583;rs2736098;rs61748181;rs34685900;rs33987166;rs112401627;rs78340245;rs4635969;rs35561057;rs13163340;rs62329730;rs34632076;rs10866501;rs75919021;rs28363089;rs2963238;rs116464884;rs56083971;rs4975679;rs77135711
LTL	41	5:78954121:A:T	rs6873104	5q14.1	5	78954121	2.6e-13	78904697	78981550	156	110	2	rs6873104;rs7712162	1	rs6873104
LTL	42	5:132444128:A:G	rs72801474	5q31.1	5	132444128	3.9e-09	132349654	132467373	7	2	1	rs72801474	1	rs72801474
LTL	43	5:138942349:A:G	rs11745986	5q31.2	5	138942349	1.8e-17	138911593	139060486	74	56	2	rs11745986;rs356445	1	rs11745986
LTL	44	6:204031:A:G	rs80324517	6p25.3	6	204031	1.8e-17	202076	219474	21	16	4	rs80324517;rs12212152;rs11961507;rs72833501	1	rs80324517
LTL	45	6:25874423:A:G	rs13198474	6p22.2	6	25874423	1.5e-19	24988105	29612325	3175	2226	76	rs13198474;rs34391493;rs1935234;rs7749823;rs1883215;rs9379850;rs34565965;rs58825580;rs9393716;rs6941920;rs1104871;rs303003;rs302972;rs10498722;rs2690121;rs2744301;rs9366622;rs4712936;rs722086;rs13212936;rs2328893;rs1892252;rs1324088;rs1165165;rs7755997;rs12207992;rs12190473;rs9461335;rs911186;rs1102565;rs6938200;rs9393801;rs34613987;rs9366697;rs9295740;rs9461407;rs200964;rs149878;rs735765;rs17368…	7	rs13198474;rs7755997;rs34613987;rs3130750;rs1419636;rs3117194;rs3095268
LTL	46	6:109601684:C:T	rs9372209	6q21	6	109601684	9.5e-13	109505740	109651220	341	212	3	rs9372209;rs6903519;rs111762044	1	rs9372209
LTL	47	7:56490:C:T	rs76646179	7p22.3	7	56490	2.2e-16	42694	76035	55	39	2	rs76646179;rs4281072	1	rs76646179
LTL	48	7:23930316:C:T	rs13230646	7p15.3	7	23930316	8.9e-14	23493613	23932748	315	156	12	rs6969275;rs11771195;rs7793777;rs76365198;rs116981;rs2058995;rs4722260;rs6963050;rs13230646;rs17779517;rs6461724;rs7787617	2	rs6969275;rs13230646
LTL	49	7:50257703:A:T	rs11769630	7p12.2	7	50257703	4.3e-11	50257703	50331256	11	7	2	rs11769630;rs2366034	2	rs11769630;rs2366034
LTL	50	7:76390970:C:T	rs38664	7q11.23	7	76390970	3e-09	76047900	76390970	255	6	2	rs38664;rs35029472	1	rs38664
LTL	51	7:99780283:A:G	rs2056726	7q22.1	7	99780283	7.9e-21	99699436	100111776	281	184	5	rs2056726;rs2950518;rs141376982;rs6948685;rs4469386	1	rs2056726
LTL	52	7:123408050:A:G	rs600420	7q31.32	7	123408050	1.6e-10	123260773	123442702	197	14	2	rs600420;rs665867	1	rs600420
LTL	53	7:124459852:C:T	rs7790856	7q31.33	7	124459852	1.8e-87	124157107	124928978	1274	915	39	rs6466936;rs13228817;rs1608704;rs1983457;rs978544;rs67536923;rs4731203;rs2107930;rs2284214;rs33935352;rs4728006;rs6968500;rs4731206;rs3735270;rs77747224;rs13234634;rs191495185;rs7790856;rs56122728;rs597279;rs12056290;rs632459;rs702427;rs1427579;rs17148097;rs11542914;rs145125799;rs75358947;rs150173581;rs75561961;rs2190105;rs73225447;rs73225478;rs111376476;rs62638681;rs73227525;rs117630647;rs802996…	11	rs6466936;rs4731206;rs191495185;rs7790856;rs145125799;rs75358947;rs150173581;rs75561961;rs73225447;rs73227525;rs117630647
LTL	54	7:128576086:C:T	rs3757387	7q32.1	7	128576086	8.2e-24	128562578	128710988	158	131	9	rs3757387;rs4728144;rs59147352;rs4731541;rs3807301;rs2242028;rs4731531;rs1874330;rs3757388	1	rs3757387
LTL	55	7:129663496:C:T	rs11556924	7q32.2	7	129663496	6.8e-10	129663496	129685597	2	2	1	rs11556924	1	rs11556924
LTL	56	7:159100287:A:C	rs7456670	7q36.3	7	159100287	8e-24	158406391	159128550	584	129	5	rs117469989;rs75369875;rs138061125;rs7456670;rs430860	3	rs117469989;rs138061125;rs7456670
LTL	57	8:21846586:C:G	rs2306646	8p21.3	8	21846586	3.3e-25	21770372	21900757	153	124	10	rs2306646;rs67385415;rs7813420;rs4872220;rs11776272;rs7813392;rs900779;rs4872083;rs10089142;rs7818819	2	rs2306646;rs10089142
LTL	58	8:48885436:A:T	rs762679	8q11.21	8	48885436	1.4e-27	46904029	49037652	603	290	9	rs75287549;rs7846620;rs4873292;rs139663142;rs62539106;rs762679;rs72633937;rs2632503;rs4873772	2	rs75287549;rs762679
LTL	59	8:56667645:C:G	rs10808899	8q11.22	8	56667645	3.1e-21	56647919	57264456	169	116	4	rs10808899;rs10087887;rs4737427;rs1823504	1	rs10808899
LTL	60	8:70964743:A:G	rs7012816	8q13.3	8	70964743	3e-09	70943083	70980738	12	5	1	rs7012816	1	rs7012816
LTL	61	8:73958718:A:G	rs10112752	8q21.11	8	73958718	9.5e-46	73840613	74035118	197	150	14	rs118021294;rs17209700;rs10283250;rs10112752;rs118030311;rs10957637;rs9721375;rs56780268;rs10957634;rs6472716;rs2981089;rs10095169;rs4007414;rs10087744	3	rs118021294;rs10112752;rs4007414
LTL	62	8:95530969:A:G	rs1023767	8q22.1	8	95530969	5e-15	95330332	95637940	351	238	5	rs1023767;rs3096601;rs72674898;rs12680342;rs2930971	1	rs1023767
LTL	63	9:826585:C:G	rs4742448	9p24.3	9	826585	6.4e-14	809598	863864	82	34	3	rs4742448;rs13295838;rs4742493	1	rs4742448
LTL	64	9:34107505:C:T	rs11557154	9p13.3	9	34107505	1.1e-30	33758674	34149119	258	156	12	rs13290822;rs16935971;rs2781;rs12001437;rs10814068;rs11557154;rs10971942;rs62560870;rs112987610;rs55660804;rs62558859;rs10758240	2	rs13290822;rs11557154
LTL	65	9:109639970:C:T	rs4743037	9q31.2	9	109639970	5.1e-10	109554690	109670016	72	14	2	rs4743037;rs954585	1	rs4743037
LTL	66	10:5870267:G:T	rs10905255	10p15.1	10	5870267	2.6e-19	5701622	5874958	247	103	10	rs10905255;rs12248979;rs10796180;rs10796202;rs55913768;rs3209286;rs10737018;rs4748916;rs10795544;rs11596435	1	rs10905255
LTL	67	10:94460687:C:G	rs10882100	10q23.33	10	94460687	1.4e-08	94336963	94495241	71	8	1	rs10882100	1	rs10882100
LTL	68	10:96114835:A:G	rs12572897	10q23.33	10	96114835	3.6e-27	95958289	96757047	311	205	8	rs12572897;rs35765566;rs7099229;rs1409657;rs2104543;rs58002961;rs10882411;rs60341058	1	rs12572897
LTL	69	10:101276256:A:G	rs12412214	10q24.2	10	101276256	3.4e-28	101271789	101589328	391	236	12	rs12412214;rs10883361;rs4919345;rs989979;rs1360522;rs12573067;rs911541;rs11190168;rs11190184;rs1541598;rs7914602;rs1929934	3	rs12412214;rs12573067;rs11190184
LTL	70	10:103894939:A:C	rs4919611	10q24.32	10	103894939	5.1e-16	103562838	104197327	57	27	6	rs4919611;rs118161359;rs7900590;rs142145589;rs67771234;rs2786846	1	rs4919611
LTL	71	10:105675946:C:T	rs9419958	10q24.33	10	105675946	2.6e-167	105464082	106328016	714	370	55	rs2047036;rs6584568;rs1015037;rs958763;rs7919263;rs58512942;rs12777678;rs11191820;rs11191842;rs728713;rs7922930;rs4540778;rs35339759;rs34178838;rs12778775;rs79453661;rs4918069;rs11191865;rs11814244;rs35691152;rs61863693;rs7073079;rs879544;rs4918054;rs2902637;rs78264314;rs73340551;rs11191835;rs10748858;rs61861110;rs34547036;rs9419958;rs74154705;rs11597027;rs77013742;rs58903224;rs12354909;rs7741016…	14	rs2047036;rs12777678;rs728713;rs79453661;rs10748858;rs9419958;rs4918073;rs111912365;rs12761815;rs10883969;rs10883994;rs2183509;rs12269707;rs1577227
LTL	72	11:202253:A:G	rs939916	11p15.5	11	202253	6.6e-29	176442	270514	91	37	9	rs75155656;rs10081;rs1212931;rs3741411;rs939916;rs939917;rs4758633;rs10902108;rs2272566	2	rs75155656;rs939916
LTL	73	11:5247141:A:G	rs1609812	11p15.4	11	5247141	3.9e-65	4665613	5248641	164	113	12	rs10768147;rs1609812;rs12787372;rs6578581;rs10742573;rs12795026;rs78686564;rs11036225;rs10742579;rs34220818;rs7936332;rs12574989	2	rs10768147;rs1609812
LTL	74	11:9629553:C:G	rs10840270	11p15.4	11	9629553	1.3e-11	9559222	9707150	113	22	4	rs79189709;rs10840270;rs7939541;rs11042436	2	rs79189709;rs10840270
LTL	75	11:47440758:A:G	rs2293579	11p11.2	11	47440758	3.3e-10	47377283	47883337	73	18	1	rs2293579	1	rs2293579
LTL	76	11:49359606:A:G	rs1917328	11p11.12	11	49359606	6.1e-09	49111407	49876651	119	10	1	rs1917328	1	rs1917328
LTL	77	11:108177097:A:T	rs611646	11q22.3	11	108177097	3.5e-73	107844790	108439087	692	456	31	rs111306595;rs12575489;rs4312032;rs77140412;rs77634556;rs3741054;rs227061;rs144267602;rs2640771;rs34052882;rs11212592;rs11212510;rs12226047;rs141379009;rs17503908;rs111559044;rs189426461;rs79710561;rs611646;rs146935358;rs2846414;rs2640753;rs11212525;rs61913702;rs611018;rs78208981;rs191146538;rs2355838;rs11212631;rs34762648;rs7943820	8	rs111306595;rs34052882;rs141379009;rs611646;rs611018;rs191146538;rs11212631;rs7943820
LTL	78	11:128500215:A:G	rs6590343	11q24.3	11	128500215	1.5e-09	128499000	128504173	6	4	1	rs6590343	1	rs6590343
LTL	79	12:11757743:A:G	rs10845387	12p13.2	12	11757743	1.5e-11	11757743	11757743	1	1	1	rs10845387	1	rs10845387
LTL	80	12:24762109:C:T	rs12369950	12p12.1	12	24762109	8e-10	24744105	24822366	52	10	1	rs12369950	1	rs12369950
LTL	81	12:54698408:A:G	rs79755767	12q13.13	12	54698408	4.8e-16	54596827	54749193	46	23	3	rs79755767;rs58905411;rs113463590	1	rs79755767
LTL	82	12:57082058:A:G	rs17445108	12q13.3	12	57082058	2e-08	57082058	57082058	1	1	1	rs17445108	1	rs17445108
LTL	83	12:88955469:A:G	rs1907702	12q21.32	12	88955469	5.9e-10	88847001	89015821	74	53	1	rs1907702	1	rs1907702
LTL	84	12:111910219:A:G	rs10774625	12q24.12	12	111910219	1.7e-15	111818487	112939853	543	196	5	rs10774625;rs648997;rs659964;rs10849941;rs11065898	1	rs10774625
LTL	85	12:120904895:C:T	rs76666449	12q24.31	12	120904895	8.2e-19	120839217	121090195	104	82	4	rs76666449;rs16950305;rs76841017;rs117064354	1	rs76666449
LTL	86	12:123650335:C:T	rs1615350	12q24.31	12	123650335	8.4e-18	122803643	123932679	758	515	14	rs10773176;rs6489056;rs147730268;rs10847242;rs2245199;rs1615350;rs10773000;rs2030401;rs28377694;rs28478828;rs35416759;rs7132277;rs1727326;rs1716162	2	rs10773176;rs1615350
LTL	87	12:133055192:G:T	rs11147167	12q24.33	12	133055192	6e-09	133047900	133072363	13	3	1	rs11147167	1	rs11147167
LTL	88	13:41695100:A:G	rs1332941	13q14.11	13	41695100	5.9e-21	41691236	41772319	72	61	5	rs1332941;rs9525453;rs117056888;rs28634825;rs7984569	1	rs1332941
LTL	89	13:71236611:A:T	rs670180	13q21.33	13	71236611	1.2e-08	71236607	71236611	2	2	1	rs670180	1	rs670180
LTL	90	13:73317585:C:T	rs9600019	13q21.33	13	73317585	2.4e-09	73311008	73624100	91	62	2	rs9600019;rs9573088	1	rs9600019
LTL	91	14:20812951:A:G	rs3093888	14q11.2	14	20812951	1.5e-10	20737461	20831794	11	4	1	rs3093888	1	rs3093888
LTL	92	14:21941148:C:T	rs73581419	14q11.2	14	21941148	1.3e-12	21921380	21982353	70	47	4	rs73581419;rs9322989;rs10483252;rs10145520	1	rs73581419
LTL	93	14:23483522:C:T	rs10150625	14q11.2	14	23483522	1.3e-08	23482404	23507554	13	5	2	rs10150625;rs113525195	1	rs10150625
LTL	94	14:65543102:C:T	rs45604339	14q23.3	14	65543102	4.3e-22	64846224	65628009	331	185	13	rs117363933;rs17824845;rs1256145;rs111372722;rs61160081;rs34677431;rs4902355;rs11622366;rs7147987;rs4902352;rs45604339;rs12883529;rs11627485	4	rs117363933;rs17824845;rs111372722;rs45604339
LTL	95	14:73422259:C:G	rs3815460	14q24.2	14	73422259	5.2e-43	73183749	74217790	827	415	40	rs2215590;rs59084020;rs6574100;rs982972;rs17182027;rs10459542;rs6574106;rs11622784;rs2240980;rs7142642;rs6420906;rs79442944;rs76893196;rs1468662;rs3815460;rs12436416;rs61986507;rs4903092;rs77302987;rs79252115;rs8009347;rs148897606;rs78387414;rs140504149;rs76322163;rs8007376;rs3814865;rs76201553;rs2806044;rs1007934;rs2806047;rs2058091;rs10148039;rs17180949;rs3742833;rs765942;rs183706774;rs909216;r…	8	rs2215590;rs6420906;rs3815460;rs1007934;rs183706774;rs909216;rs8016921;rs147204878
LTL	96	14:91927521:G:T	rs8006485	14q32.12	14	91927521	1.2e-21	91836982	92099719	423	292	10	rs8006485;rs8017981;rs11160016;rs1624287;rs1704662;rs1704649;rs17725366;rs61988444;rs11621425;rs61990487	1	rs8006485
LTL	97	14:96181360:A:T	rs1957937	14q32.13	14	96181360	1.9e-14	96166509	96228799	68	34	3	rs1957937;rs2887453;rs11849538	1	rs1957937
LTL	98	14:96997548:C:T	rs61368673	14q32.2	14	96997548	4.5e-08	96945500	97046474	45	2	1	rs61368673	1	rs61368673
LTL	99	15:42032383:C:G	rs17677991	15q15.1	15	42032383	4.4e-26	41798762	42214769	328	196	20	rs17677991;rs11637616;rs890507;rs1456235;rs8028958;rs12593397;rs1672461;rs4924588;rs62002149;rs3759793;rs1200345;rs28508151;rs4924559;rs4924560;rs11070341;rs58644077;rs28682886;rs2009310;rs9919992;rs28627803	3	rs17677991;rs9919992;rs28627803
LTL	100	15:50369375:A:G	rs41362650	15q21.2	15	50369375	3.6e-45	50195949	50797021	344	207	31	rs12442538;rs10519249;rs2414006;rs12101762;rs2414016;rs11632390;rs2414020;rs11631433;rs35507379;rs7179848;rs8038516;rs36025803;rs41362650;rs11070747;rs7170947;rs4143837;rs725530;rs8038609;rs35334250;rs61214575;rs12438280;rs2278167;rs1365508;rs35609972;rs8031802;rs2899453;rs7168944;rs77748036;rs2414039;rs7167956;rs7170543	6	rs12442538;rs41362650;rs7168944;rs77748036;rs2414039;rs7170543
LTL	101	15:56774018:A:C	rs1980240	15q21.2	15	56774018	2.2e-10	55941286	56784345	259	79	3	rs10851590;rs1980240;rs2465973	2	rs10851590;rs1980240
LTL	102	15:65116390:A:C	rs75683534	15q22.31	15	65116390	4.4e-09	65116390	65116390	1	1	1	rs75683534	1	rs75683534
LTL	103	15:74336633:C:T	rs5742915	15q24.1	15	74336633	1.6e-21	74248477	74354152	49	13	4	rs5742915;rs7180506;rs4886868;rs12917449	1	rs5742915
LTL	104	16:3650987:C:T	rs113490934	16p13.3	16	3650987	3.2e-17	3545364	3755986	253	212	4	rs113490934;rs4785938;rs56205903;rs3751836	1	rs113490934
LTL	105	16:9073060:C:T	rs11646283	16p13.2	16	9073060	5.3e-14	8969083	9101544	107	59	7	rs11646283;rs17652097;rs254953;rs2447915;rs17680522;rs146115155;rs12932179	1	rs11646283
LTL	106	16:14545264:C:T	rs8051249		16	14545264	2.1e-08	14531146	14697698	19	3	1	rs8051249	1	rs8051249
LTL	107	16:28340945:A:G	rs12598357	16p12.1	16	28340945	4.2e-08	28338039	28895130	302	1	1	rs12598357	1	rs12598357
LTL	108	16:48390512:G:T	rs8053839		16	48390512	1e-11	48235577	48466286	168	119	5	rs8053839;rs9929978;rs111950327;rs11646850;rs12446160	1	rs8053839
LTL	109	16:50188929:A:G	rs76219171	16q12.1	16	50188929	7.8e-17	49999202	50280364	319	184	11	rs12918457;rs7198659;rs12923319;rs11646815;rs3887556;rs12935209;rs34397078;rs78162647;rs7498231;rs28881322;rs76219171	2	rs12918457;rs76219171
LTL	110	16:67617186:A:G	rs28711261	16q22.1	16	67617186	1.6e-08	67446037	67675409	39	1	1	rs28711261	1	rs28711261
LTL	111	16:69406986:A:G	rs3785074	16q22.1	16	69406986	2.6e-27	69086332	70646213	987	448	16	rs3785074;rs35808095;rs12929706;rs35857733;rs1424114;rs9924894;rs2362643;rs12708902;rs2549097;rs3859068;rs1979595;rs72785073;rs72790692;rs6416698;rs12447090;rs7190039	4	rs3785074;rs2362643;rs72785073;rs72790692
LTL	112	16:73071381:C:T	rs34003787	16q22.3	16	73071381	1.9e-11	72998839	73071381	10	9	3	rs34003787;rs80348302;rs9935589	1	rs34003787
LTL	113	16:74654396:A:G	rs11866592		16	74654396	1.3e-33	74198061	74740249	369	224	23	rs183553155;rs11866592;rs111667788;rs111911076;rs7191665;rs80186348;rs9938096;rs17334975;rs113875053;rs143068306;rs28607667;rs141188065;rs111428428;rs3935784;rs62053580;rs76333498;rs1424083;rs79193356;rs3815826;rs7359422;rs4411525;rs4500770;rs2002756	4	rs183553155;rs11866592;rs62053580;rs2002756
LTL	114	16:82203758:C:T	rs2303262	16q23.3	16	82203758	2.9e-85	82055227	82397505	582	397	15	rs76320709;rs12928375;rs75010776;rs9925283;rs11642453;rs7196560;rs918759;rs1862819;rs8051215;rs151270783;rs2303262;rs4143216;rs35812977;rs116915151;rs6565010	7	rs76320709;rs75010776;rs9925283;rs151270783;rs2303262;rs116915151;rs6565010
LTL	115	16:88092092:C:T	rs11117354		16	88092092	3.4e-26	87974570	88202519	405	284	14	rs9922264;rs7404513;rs72631417;rs12922388;rs11117312;rs8057774;rs4843783;rs12933708;rs117447772;rs11117354;rs4843787;rs35216338;rs11642754;rs7498330	4	rs9922264;rs8057774;rs11117354;rs35216338
LTL	116	16:90141355:A:C	rs12925933		16	90141355	7e-12	90109144	90172495	41	16	4	rs12925933;rs34101249;rs11648775;rs4493039	1	rs12925933
LTL	117	17:1694247:C:T	rs7218033		17	1694247	1e-22	1660801	2584946	325	201	13	rs7218033;rs55830403;rs17291738;rs11655454;rs2287321;rs8075977;rs72822441;rs5030755;rs2020976;rs4362428;rs12451892;rs113800756;rs9908744	4	rs7218033;rs5030755;rs4362428;rs113800756
LTL	118	17:7760397:A:G	rs4724		17	7760397	9.8e-69	7724159	8221113	376	229	20	rs4130668;rs4724;rs4290529;rs60712401;rs75678869;rs62062552;rs185225460;rs7406485;rs57985356;rs144885000;rs78363053;rs62637606;rs59922886;rs35217368;rs139507809;rs1861956;rs8077788;rs1476161;rs10221204;rs12938531	4	rs4130668;rs4724;rs78363053;rs59922886
LTL	119	17:29252703:C:T	rs111527438	17q11.2	17	29252703	3.1e-09	28978168	29252703	16	4	2	rs111527438;rs4795568	1	rs111527438
LTL	120	17:41448228:A:G	rs12941945	17q21.31	17	41448228	3e-22	41085683	41469457	675	449	10	rs140239793;rs35310982;rs34778048;rs3737559;rs72831095;rs112381903;rs12941945;rs58858902;rs62076368;rs11656843	4	rs140239793;rs35310982;rs72831095;rs12941945
LTL	121	17:65705530:A:G	rs7209057		17	65705530	5.7e-09	65684452	65754005	30	7	2	rs7209057;rs2286918	1	rs7209057
LTL	122	17:74001106:A:G	rs2069536	17q25.1	17	74001106	1.8e-10	73826406	74025656	58	15	2	rs2069536;rs11077798	1	rs2069536
LTL	123	17:76183233:C:T	rs144204502	17q25.3	17	76183233	3.4e-28	76150396	76253723	84	39	10	rs12232476;rs7221585;rs4583318;rs144204502;rs34862175;rs115972938;rs11868325;rs112625468;rs6501182;rs8077673	3	rs12232476;rs144204502;rs112625468
LTL	124	18:658423:A:G	rs3891167	18p11.32	18	658423	1.2e-70	641024	847479	207	83	24	rs2606241;rs2612095;rs8088781;rs12958089;rs7504637;rs12955086;rs1456334;rs11664283;rs9967368;rs9952504;rs28602966;rs3891167;rs2606246;rs116911862;rs111811424;rs150150565;rs116863223;rs4474771;rs7236459;rs2847333;rs62089261;rs76883411;rs117962821;rs12373375	8	rs2606241;rs9952504;rs3891167;rs111811424;rs2847333;rs76883411;rs117962821;rs12373375
LTL	125	18:42151261:C:T	rs8088824	18q12.3	18	42151261	8.1e-28	41816365	42299345	394	311	18	rs117632747;rs16978051;rs117598048;rs143134766;rs11873039;rs117227661;rs79824385;rs16978074;rs35417915;rs10468855;rs8088824;rs137854969;rs72903593;rs4890487;rs2852772;rs28481848;rs8093990;rs2614985	4	rs117632747;rs79824385;rs8088824;rs2614985
LTL	126	18:51798047:C:G	rs2276182	18q21.2	18	51798047	2.8e-30	51640653	52468402	471	200	13	rs2276182;rs17470798;rs7240534;rs8090211;rs9304460;rs588705;rs8093601;rs4940320;rs3018199;rs72927099;rs3218784;rs116843549;rs1833293	3	rs2276182;rs3218784;rs1833293
LTL	127	18:74691225:A:G	rs6565924		18	74691225	2.9e-10	74619652	74697894	52	22	1	rs6565924	1	rs6565924
LTL	128	18:77984604:C:T	rs9675571	18q23	18	77984604	6.5e-10	77867027	78015057	57	6	2	rs9675571;rs7229457	1	rs9675571
LTL	129	19:4368142:C:T	rs11085072	19p13.3	19	4368142	2.6e-08	4351652	4459748	46	5	1	rs11085072	1	rs11085072
LTL	130	19:13220703:C:G	rs35601737	19p13.13	19	13220703	1.9e-10	13220703	13220703	1	1	1	rs35601737	1	rs35601737
LTL	131	19:22215441:A:G	rs8105767	19p12	19	22215441	2.5e-50	22076395	22722254	1333	890	26	rs138940550;rs142230144;rs8105767;rs62110991;rs3813591;rs2522317;rs62119972;rs283147;rs2023338;rs283163;rs808373;rs4932992;rs1987409;rs73924026;rs145569962;rs17701615;rs56061708;rs11085508;rs77923659;rs8182543;rs117692222;rs118031482;rs58038983;rs57590977;rs12609595;rs12104137	4	rs138940550;rs8105767;rs77923659;rs58038983
LTL	132	19:33752994:G:T	rs4530278	19q13.11	19	33752994	1.5e-11	33730893	33756377	26	18	5	rs79407714;rs7255661;rs11668482;rs12462575;rs4530278	3	rs79407714;rs11668482;rs4530278
LTL	133	19:45411941:C:T	rs429358	19q13.32	19	45411941	3.8e-10	45392254	45424351	14	4	1	rs429358	1	rs429358
LTL	134	19:56733425:A:C	rs34187696	19q13.43	19	56733425	1.2e-08	56733425	56733425	1	1	1	rs34187696	1	rs34187696
LTL	135	19:57370055:A:G	rs8102497		19	57370055	1.4e-13	57271005	57370055	41	17	2	rs8102497;rs12459880	1	rs8102497
LTL	136	20:66370:A:G	rs6054257		20	66370	1.1e-08	61098	67500	5	2	1	rs6054257	1	rs6054257
LTL	137	20:35525640:A:C	rs1291143	20q11.23	20	35525640	1.8e-69	35072641	35906537	534	357	29	rs6028465;rs1146258;rs1291114;rs1291143;rs147054904;rs1891643;rs4810368;rs6130361;rs6017041;rs6031277;rs1632294;rs2050091;rs1534971;rs1534973;rs6124738;rs1291132;rs6030417;rs6016882;rs117667191;rs145011414;rs1935920;rs17722686;rs111464773;rs4812768;rs6031585;rs3748462;rs6072798;rs76848807;rs6017596	7	rs6028465;rs1291143;rs6030417;rs17722686;rs111464773;rs76848807;rs6017596
LTL	138	20:62321128:A:G	rs35640778	20q13.33	20	62321128	9.6e-195	61726373	62811392	1292	741	97	rs13045471;rs6089904;rs41298344;rs113504041;rs310617;rs310619;rs910948;rs13036739;rs969635;rs13039831;rs55845303;rs1555338;rs34528028;rs310656;rs6122476;rs3810480;rs310630;rs2777940;rs310632;rs6011905;rs310670;rs766915;rs76257944;rs73920908;rs310629;rs16983844;rs381331;rs453481;rs909334;rs77993536;rs34538116;rs8114049;rs3208008;rs11697497;rs55886426;rs3810491;rs3746346;rs117265989;rs114601310;rs2…	25	rs13045471;rs113504041;rs310617;rs1555338;rs310656;rs6122476;rs3810480;rs310632;rs16983844;rs114601310;rs2259797;rs75451331;rs35640778;rs6062496;rs74552928;rs932826;rs6010653;rs189423538;rs78701368;rs6090007;rs4809369;rs11556473;rs41278204;rs7000;rs817330
LTL	139	22:17469049:A:C	rs28502153		22	17469049	1.2e-25	17414640	17488195	65	57	8	rs8137298;rs57129060;rs5992593;rs2385786;rs5994109;rs28502153;rs9605181;rs5992600	2	rs8137298;rs28502153
LTL	140	22:45790132:C:T	rs6007020	22q13.31	22	45790132	4.8e-12	45729382	45813890	112	40	1	rs6007020	1	rs6007020
LTL	141	22:50971752:A:C	rs131794	22q13.33	22	50971752	8e-24	50795620	51072289	132	91	18	rs131794;rs131792;rs470118;rs131787;rs131781;rs738938;rs131778;rs131758;rs140514;rs7284429;rs762669;rs128941;rs131822;rs140522;rs118119439;rs131742;rs5770797;rs1003322	4	rs131794;rs118119439;rs131742;rs1003322
AF	14	2:61470126:C:T	rs11125871	2p15	2	61470126	6.416e-09	61364154	61851845	317	123	2	rs11125871;rs6733446	1	rs11125871
AF	15	2:65284231:A:T	rs2540949	2p14	2	65284231	2.949e-22	65235333	65386462	149	106	6	rs2540949;rs3732096;rs4671117;rs2540970;rs2723075;rs12990465	1	rs2540949
AF	16	2:70106832:C:T	rs6747542	2p13.3	2	70106832	1.096e-16	69905400	70175327	275	213	5	rs6747542;rs2124007;rs7569566;rs6546541;rs62133983	1	rs6747542
AF	17	2:86594487:A:G	rs72926475	2p11.2	2	86594487	2.372e-11	86351608	86855698	176	34	3	rs72926475;rs13387570;rs150649551	1	rs72926475
AF	18	2:127433465:C:T	rs28387148	2q14.3	2	127433465	6.251e-11	127421622	127437904	15	10	1	rs28387148	1	rs28387148
AF	19	2:145760353:C:G	rs67969609	2q22.3	2	145760353	1.712e-08	145639577	145827817	40	16	2	rs67969609;rs11689317	1	rs67969609
AF	20	2:175555714:C:T	rs56181519	2q31.1	2	175555714	6.463e-18	175200903	175558804	91	47	7	rs66772332;rs17507821;rs2358889;rs13414978;rs56181519;rs6759870;rs7574892	3	rs66772332;rs17507821;rs56181519
AF	21	2:179411665:A:G	rs2288327	2q31.2	2	179411665	7.257e-25	179284643	179692967	181	133	9	rs2288327;rs78619854;rs2562834;rs12993099;rs10497523;rs967507;rs16866352;rs8179648;rs3731750	1	rs2288327
AF	22	2:201180023:C:T	rs3820888	2q33.1	2	201180023	5.748e-24	200715388	201253956	390	282	13	rs3820888;rs295114;rs1975583;rs2163548;rs3754798;rs1020111;rs13016447;rs7588746;rs952530;rs76112266;rs11889306;rs17531061;rs4673891	1	rs3820888
AF	23	2:213266003:A:T	rs35544454	2q34	2	213266003	1.1e-11	213223044	213382264	73	32	4	rs35544454;rs34990972;rs11681310;rs13019524	1	rs35544454
AF	24	3:12841804:A:G	rs7650482	3p25.2	3	12841804	1.793e-24	12795794	12859004	151	86	2	rs7650482;rs6797393	1	rs7650482
AF	25	3:24463235:C:T	rs73041705	3p24.2	3	24463235	1.546e-09	24418935	24475752	61	8	2	rs73041705;rs2217884	1	rs73041705
AF	26	3:38771925:C:G	rs6790396	3p22.2	3	38771925	2.401e-20	37922913	38826179	91	57	11	rs13097780;rs7373065;rs6599247;rs116202356;rs6790396;rs10428168;rs7611456;rs6599240;rs11129799;rs11129801;rs7430477	3	rs13097780;rs7373065;rs6790396
AF	27	3:66454191:A:G	rs34080181	3p14.1	3	66454191	1.278e-10	66325074	66492604	64	29	3	rs34080181;rs332388;rs4856794	1	rs34080181
AF	28	3:69406181:C:T	rs17005647	3p14.1	3	69406181	2.698e-09	69363524	69417585	38	17	2	rs17005647;rs113606656	1	rs17005647
AF	29	3:89489529:C:T	rs6771054	3p11.1	3	89489529	2.424e-11	89451721	89751353	45	36	1	rs6771054	1	rs6771054
AF	30	3:111554426:A:G	rs10804493	3q13.2	3	111554426	1.629e-15	111419486	111714771	281	160	9	rs10804493;rs142905901;rs10934122;rs73228590;rs16858936;rs113812270;rs9288930;rs6788410;rs36002857	2	rs10804493;rs6788410
AF	31	3:135814009:A:G	rs1278493	3q22.3	3	135814009	8.769e-09	135807609	136597120	165	6	1	rs1278493	1	rs1278493
AF	32	3:179172979:G:T	rs7612445	3q26.33	3	179172979	4.808e-09	179027192	179173969	74	27	3	rs7612445;rs75880040;rs4855076	1	rs7612445
AF	33	3:194800853:C:T	rs60902112	3q29	3	194800853	1.719e-08	194795645	194813159	16	3	1	rs60902112	1	rs60902112
AF	34	4:81164723:C:T	rs1458038	4q21.21	4	81164723	1.735e-09	81157703	81202048	19	8	1	rs1458038	1	rs1458038
AF	35	4:103890430:G:T	rs6818418	#N/A	4	103890430	4.863e-08	103618023	103975060	427	1	1	rs6818418	1	rs6818418
AF	36	4:111665916:C:T	rs1906611	#N/A	4	111665916	1.01e-305	111283206	112186199	960	571	90	rs141752220;rs114057251;rs17513625;rs13126426;rs150265677;rs78606958;rs13118687;rs35400392;rs482254;rs28705758;rs557785;rs17552555;rs77955149;rs10213638;rs10028326;rs524788;rs9997349;rs7682249;rs1470618;rs17042011;rs72656974;rs3796903;rs13121747;rs62338990;rs62337184;rs62337205;rs113640213;rs17746631;rs17625509;rs79738441;rs2595117;rs6850025;rs10021211;rs80141833;rs2595110;rs114014056;rs78245217;…	31	rs141752220;rs13118687;rs28705758;rs77955149;rs1470618;rs72656974;rs62338990;rs113640213;rs17746631;rs2595117;rs114014056;rs2595082;rs78734303;rs112599895;rs1906611;rs77668866;rs13105878;rs4834418;rs3855819;rs3853444;rs28601812;rs113832645;rs6838973;rs11098092;rs13149878;rs17513772;rs17513814;rs55947985;rs297006;rs72674110;rs1472076
AF	37	4:114448656:A:G	rs6829664	4q26	4	114448656	1.922e-13	114340363	114523729	100	53	5	rs6829664;rs75174764;rs13107881;rs62314976;rs7696743	1	rs6829664
AF	38	4:148937537:C:G	rs10213171	4q31.23	4	148937537	1.323e-11	148847584	149014109	100	77	3	rs10213171;rs62332205;rs75759772	1	rs10213171
AF	39	4:174642789:G:T	rs74500426	4q34.1	4	174642789	4.288e-13	174447349	174682576	49	32	6	rs10520260;rs2289517;rs11933956;rs74500426;rs4473633;rs17330098	2	rs10520260;rs74500426
AF	40	5:106427609:A:C	rs6596717	5q21.3	5	106427609	3e-09	106396918	106557132	115	32	1	rs6596717	1	rs6596717
AF	41	5:113737062:G:T	rs337705	5q22.3	5	113737062	1.634e-16	113733109	114451109	266	128	3	rs337705;rs12188044;rs7723727	2	rs337705;rs7723727
AF	42	5:128181345:C:G	rs1035407	#N/A	5	128181345	5.334e-09	127714704	128292189	138	45	2	rs10520002;rs1035407	2	rs10520002;rs1035407
AF	43	5:137419989:C:T	rs2040862	5q31.2	5	137419989	1.077e-35	136738113	137860472	783	540	23	rs739701;rs736514;rs11745324;rs2967791;rs7721277;rs112877791;rs7705323;rs112099533;rs916862;rs2040862;rs529526;rs217264;rs7735325;rs12719513;rs75900384;rs2905580;rs115555764;rs146949871;rs186665120;rs114279768;rs2240331;rs3813321;rs11567949	5	rs739701;rs11745324;rs2040862;rs146949871;rs2240331
AF	44	5:142818123:A:G	rs6580277	5q31.3	5	142818123	1.643e-17	142620736	142978777	300	218	19	rs6580277;rs56075823;rs76122881;rs12189303;rs57450351;rs11167820;rs6869983;rs7732768;rs7722813;rs12189392;rs853155;rs142327762;rs61751173;rs9324924;rs6865292;rs72802806;rs12513857;rs4912911;rs6896317	2	rs6580277;rs6896317
AF	45	5:168386089:A:G	rs12188351	5q34	5	168386089	2.516e-09	168355857	168426915	138	45	1	rs12188351	1	rs12188351
AF	46	5:172670745:G:T	rs6891790	5q35.1	5	172670745	4.531e-22	172473495	172677800	170	75	11	rs251247;rs1091970;rs55676951;rs55877020;rs62378333;rs6890182;rs29783;rs3095873;rs6884881;rs6891790;rs9313620	3	rs251247;rs6890182;rs6891790
AF	47	5:173392960:G:T	rs56180201	#N/A	5	173392960	8.091e-12	173269669	173399841	99	81	3	rs56180201;rs58403690;rs969518	1	rs56180201
AF	48	6:16415751:A:G	rs73366713	6p22.3	6	16415751	1.531e-25	16399680	16442458	23	21	8	rs4716067;rs9370893;rs17592806;rs4431439;rs438258;rs9477128;rs73366713;rs61061856	2	rs4716067;rs73366713
AF	49	6:18210109:A:G	rs34969716	6p22.3	6	18210109	1.595e-19	18210109	18413026	102	74	6	rs34969716;rs214509;rs214508;rs6459610;rs10949498;rs6931433	1	rs34969716
AF	50	6:36647289:A:G	rs3176326	6p21.2	6	36647289	1.424e-13	36618821	36649593	21	4	1	rs3176326	1	rs3176326
AF	51	6:87821501:A:G	rs2031522	6q14.3	6	87821501	1.465e-10	87756580	88406656	684	350	4	rs2031522;rs9294371;rs2246057;rs71572744	1	rs2031522
AF	52	6:117878313:C:G	rs210628	#N/A	6	117878313	1.086e-08	117863264	117989912	48	15	1	rs210628	1	rs210628
AF	53	6:118559658:A:T	rs3951016	6q22.31	6	118559658	2.149e-22	118532368	119027955	580	418	16	rs117246695;rs17079881;rs12210733;rs3951016;rs17337518;rs283062;rs72967533;rs4945621;rs62421535;rs56130945;rs9481842;rs2638550;rs139811148;rs11755295;rs10499088;rs145538762	4	rs117246695;rs3951016;rs139811148;rs10499088
AF	54	6:122403559:A:G	rs13195459	6q22.31	6	122403559	4.152e-19	121907968	122940296	563	232	10	rs9401451;rs9385216;rs9401427;rs13195459;rs2606645;rs13216068;rs590433;rs35617505;rs13199730;rs9372676	2	rs9401451;rs13195459
AF	55	6:149399100:G:T	rs117984853	6q25.1	6	149399100	1.342e-24	149283505	149433017	269	151	11	rs4358650;rs2500522;rs6904550;rs6570921;rs2486409;rs6924503;rs922833;rs117984853;rs78811127;rs116971782;rs1316535	3	rs4358650;rs117984853;rs1316535
AF	56	7:14372009:A:G	rs55734480	7p21.2	7	14372009	2.201e-12	14365616	14386532	16	13	2	rs55734480;rs2099282	1	rs55734480
AF	57	7:28415827:A:G	rs6462079	7p15.1	7	28415827	8.793e-10	28386991	28417916	38	17	2	rs6462079;rs6948592	1	rs6462079
AF	58	7:74339397:A:G	rs1635759	#N/A	7	74339397	2.558e-08	74110705	74368035	60	2	2	rs1635759;rs74910854	1	rs1635759
AF	59	7:75094329:A:G	rs113160991	#N/A	7	75094329	4.076e-08	75023850	75162278	15	1	1	rs113160991	1	rs113160991
AF	60	7:92278116:A:G	rs56201652	7q21.2	7	92278116	1.743e-12	92239144	92327026	49	27	2	rs56201652;rs17688839	1	rs56201652
AF	61	7:116191301:A:C	rs11773845	7q31.2	7	116191301	2.39e-55	115554257	116226422	491	345	31	rs11974466;rs1728723;rs1633714;rs12530912;rs2270189;rs11983865;rs12672038;rs7804372;rs35398698;rs2402056;rs35037360;rs10235210;rs11772846;rs7778733;rs2402036;rs11761443;rs4730751;rs1474511;rs2109516;rs9920;rs12706096;rs6466590;rs2740387;rs17138684;rs768107;rs926198;rs11773845;rs13246051;rs10279056;rs55701446;rs3807986	4	rs11974466;rs11772846;rs4730751;rs11773845
AF	62	7:128417044:G:T	rs55985730	7q32.1	7	128417044	5.236e-09	128417044	128417044	1	1	1	rs55985730	1	rs55985730
AF	63	7:150661409:A:G	rs7789146	7q36.1	7	150661409	2.116e-11	150620701	150669976	23	18	2	rs7789146;rs3807377	1	rs7789146
AF	64	8:11499908:A:C	rs35620480	8p23.1	8	11499908	5.152e-09	11495702	11514144	12	6	1	rs35620480	1	rs35620480
AF	65	8:17913970:A:G	rs7508	8p22	8	17913970	1.691e-21	17634746	17945990	623	163	7	rs7508;rs61108931;rs4921847;rs421781;rs403894;rs208757;rs373983	1	rs7508
AF	66	8:21821778:G:T	rs7834729	8p21.3	8	21821778	3.553e-10	21775838	21880741	56	38	1	rs7834729	1	rs7834729
AF	67	8:124551975:A:G	rs62521286	8q24.13	8	124551975	4.498e-19	124198306	124647557	106	89	7	rs62521286;rs58847541;rs62521843;rs62523171;rs62521279;rs7835298;rs4871397	3	rs62521286;rs7835298;rs4871397
AF	68	8:141740868:A:C	rs6994744	8q24.3	8	141740868	1.095e-09	141639503	142018581	403	237	1	rs6994744	1	rs6994744
AF	69	9:97713459:A:C	rs10821415	9q22.32	9	97713459	2.924e-34	97422533	98133913	305	182	14	rs7019540;rs656939;rs368030;rs10821415;rs4647395;rs356665;rs1027710;rs2810915;rs4460442;rs7847004;rs11788697;rs4744390;rs16911824;rs899268	3	rs7019540;rs10821415;rs899268
AF	70	9:139094773:A:G	rs2274115	9q34.3	9	139094773	1.691e-10	139084657	139109861	23	7	2	rs2274115;rs4842131	1	rs2274115
AF	71	10:65321147:A:C	rs12245149	10q21.3	10	65321147	1.664e-12	64874754	65400271	550	248	3	rs12245149;rs3847327;rs9414802	1	rs12245149
AF	72	10:69664881:C:T	rs7096385	10q21.3	10	69664881	4.871e-08	69566751	69868675	92	1	1	rs7096385	1	rs7096385
AF	73	10:75414344:C:G	rs60212594	10q22.2	10	75414344	9.199e-35	74796759	75690059	556	147	7	rs60212594;rs112950248;rs12262649;rs10458656;rs12644;rs11000726;rs12247028	1	rs60212594
AF	74	10:76851503:A:T	rs6480769	10q22.2	10	76851503	1.145e-08	76839355	76998092	72	27	1	rs6480769	1	rs6480769
AF	75	10:77936576:A:G	rs10458660	10q22.3	10	77936576	6.783e-10	77920739	77991907	111	80	2	rs10458660;rs10824382	1	rs10458660
AF	76	10:105342672:A:G	rs11598047	10q24.33	10	105342672	8.952e-66	103555611	105720351	677	427	61	rs1374471;rs11191116;rs3781295;rs2479550;rs12772375;rs117457051;rs141221125;rs149754618;rs7088041;rs10786757;rs11815073;rs11492754;rs77260060;rs7068070;rs7910092;rs3781338;rs35056927;rs2986037;rs10883882;rs7068081;rs11598047;rs7900994;rs77953709;rs12766741;rs3781335;rs3014204;rs79039404;rs11817727;rs7914871;rs60848348;rs11191727;rs117387787;rs138461584;rs3781339;rs12244353;rs3758576;rs34536993;rs…	14	rs1374471;rs3781295;rs117457051;rs7088041;rs77260060;rs7068070;rs11598047;rs117387787;rs138461584;rs3781339;rs3758576;rs35176054;rs10466138;rs2864003
AF	77	10:112576695:C:T	rs10749053	10q25.2	10	112576695	1.049e-08	112573867	112576695	5	2	1	rs10749053	1	rs10749053
AF	78	11:20011445:C:T	rs10741807	11p15.1	11	20011445	1.591e-20	19981419	20019137	103	74	8	rs10741807;rs2584846;rs10741804;rs7106847;rs4447157;rs2568122;rs10833214;rs35666863	1	rs10741807
AF	79	11:121661507:A:T	rs4935786	11q24.1	11	121661507	4.854e-09	121571609	121662150	190	20	1	rs4935786	1	rs4935786
AF	80	11:128764570:A:G	rs76097649	11q24.3	11	128764570	1.26e-20	128764180	128794234	61	38	5	rs76097649;rs11221500;rs6590357;rs7933444;rs10790977	1	rs76097649
AF	81	12:24779491:G:T	rs4963776	12p12.1	12	24779491	1.839e-25	24591890	24920794	181	90	13	rs2291437;rs3919954;rs7980180;rs7953024;rs7979271;rs6487409;rs3112133;rs11047491;rs11047492;rs11047497;rs10842379;rs4963776;rs12580418	3	rs2291437;rs10842379;rs4963776
AF	82	12:26345526:C:T	rs17380837	12p12.1	12	26345526	4.799e-12	26291149	26348429	55	26	2	rs17380837;rs61915724	1	rs17380837
AF	83	12:32978437:C:T	rs12809354	12p11.21	12	32978437	2.886e-14	32941446	33027458	16	12	2	rs12809354;rs111453405	1	rs12809354
AF	84	12:57105938:A:C	rs2860482	12q13.3	12	57105938	1.212e-12	56983424	57212827	208	99	3	rs2860482;rs2926747;rs9368	1	rs2860482
AF	85	12:70013415:A:G	rs71454237	12q15	12	70013415	1.784e-13	69863094	70098621	256	119	8	rs71454237;rs42874;rs12812948;rs11177733;rs776211;rs775439;rs4761254;rs775498	2	rs71454237;rs775439
AF	86	12:76237987:C:T	rs12426679	12q21.2	12	76237987	4.945e-09	76208361	76247543	58	9	2	rs12426679;rs6582306	1	rs12426679
AF	87	12:114793240:C:T	rs883079	12q24.21	12	114793240	2.837e-40	114692036	114877400	189	114	14	rs1247933;rs1247932;rs1920594;rs60029182;rs10744822;rs883079;rs7964303;rs2555030;rs1248051;rs2384404;rs1896002;rs112796855;rs17662087;rs11067089	3	rs1247933;rs883079;rs11067089
AF	88	12:123327900:A:C	rs10773657	12q24.31	12	123327900	2.537e-08	123223920	123385443	132	9	1	rs10773657	1	rs10773657
AF	89	12:133150210:C:T	rs6560886	12q24.33	12	133150210	1.491e-08	133138557	133150506	4	1	1	rs6560886	1	rs6560886
AF	90	13:23368943:C:T	rs9506925	13q12.12	13	23368943	2.716e-09	23327917	23433324	67	6	1	rs9506925	1	rs9506925
AF	91	13:113872712:C:T	rs35569628	13q34	13	113872712	1.378e-08	113818708	113911532	151	32	1	rs35569628	1	rs35569628
AF	92	14:23864804:C:T	rs422068	14q11.2	14	23864804	3.873e-10	23847194	23899027	40	8	6	rs422068;rs28631169;rs723840;rs8022522;rs451794;rs445754	1	rs422068
AF	93	14:32992334:C:G	rs4587869	#N/A	14	32992334	1.187e-20	32898974	33000955	92	40	6	rs1957021;rs71419908;rs111632052;rs4587869;rs1956997;rs4981979	2	rs1957021;rs4587869
AF	94	14:35173775:C:T	rs73241997	14q13.1	14	35173775	2.942e-15	35156561	35209986	138	72	5	rs73241997;rs10141892;rs11846704;rs8004043;rs111917040	1	rs73241997
AF	95	14:64679960:A:G	rs2738413	14q23.2	14	64679960	2.546e-31	64612845	64878265	308	208	15	rs2738413;rs2772163;rs4986938;rs7146434;rs8011682;rs2978381;rs12589834;rs10142766;rs55739639;rs34110441;rs11158540;rs10151658;rs3951150;rs2781381;rs1255992	1	rs2738413
AF	96	14:73249419:C:T	rs74884082	14q24.2	14	73249419	3.479e-10	73245571	73940636	157	13	3	rs74884082;rs2110552;rs12432062	2	rs74884082;rs2110552
AF	97	14:77426525:C:T	rs10873298	14q24.3	14	77426525	7.072e-09	77421559	77430681	13	9	2	rs10873298;rs4899629	1	rs10873298
AF	98	15:64103777:A:G	rs7170477	15q22.31	15	64103777	4.977e-08	63853052	64137238	88	1	1	rs7170477	1	rs7170477
AF	99	15:73677264:C:T	rs74022964	15q24.1	15	73677264	3.51e-36	73411597	73688728	188	96	7	rs1979409;rs74022964;rs75372618;rs143527241;rs11631651;rs117081649;rs7178084	2	rs1979409;rs74022964
AF	100	15:80676925:A:G	rs12908004	15q25.1	15	80676925	4.115e-16	80639941	81066058	66	33	6	rs12908004;rs12901940;rs12901125;rs3858966;rs71399411;rs2759301	2	rs12908004;rs2759301
AF	101	15:99268850:C:G	rs4965430	15q26.3	15	99268850	1.258e-10	99248018	99296459	76	25	1	rs4965430	1	rs4965430
AF	102	16:2003016:A:G	rs140185678	16p13.3	16	2003016	2.434e-14	2003016	2265271	13	5	4	rs140185678;rs2023274;rs2815301;rs77316573	4	rs140185678;rs2023274;rs2815301;rs77316573
AF	103	16:73053022:A:T	rs2359171	16q22.3	16	73053022	4.65e-91	72998236	73102243	116	95	21	rs2359171;rs1548373;rs4788694;rs9302644;rs9940321;rs728646;rs11641701;rs4788697;rs78053786;rs1183967;rs8055406;rs12325558;rs9930445;rs74883161;rs61208973;rs6499606;rs7185714;rs876727;rs56049219;rs62055084;rs9930504	3	rs2359171;rs876727;rs9930504
AF	104	17:1309850:A:G	rs7225165	17p13.3	17	1309850	3.203e-09	1246876	1314382	23	2	1	rs7225165	1	rs7225165
AF	105	17:7452977:C:T	rs9899183	17p13.1	17	7452977	2.017e-09	7351479	7533423	95	16	2	rs9899183;rs2071502	1	rs9899183
AF	106	17:12612931:C:T	rs55941572	17p12	17	12612931	4.447e-11	12595075	12618680	18	13	1	rs55941572	1	rs55941572
AF	107	17:38031164:C:T	rs11658278	17q21.1	17	38031164	3.465e-11	37780296	38177839	226	62	4	rs11658278;rs870829;rs12453732;rs11653998	1	rs11658278
AF	108	17:44874453:C:T	rs1563304	17q21.31	17	44874453	2.557e-12	43463493	45244074	3921	1266	4	rs1563304;rs3933653;rs17608766;rs2732705	1	rs1563304
AF	109	17:76773638:C:T	rs12604076	17q25.3	17	76773638	3.627e-08	76661269	76833916	118	3	1	rs12604076	1	rs12604076
AF	110	18:46474192:C:T	rs9953366	18q21.1	18	46474192	1.823e-11	46474192	46528787	33	25	3	rs9953366;rs11660997;rs866245	1	rs9953366
AF	111	18:48708548:A:C	rs8088085	18q21.2	18	48708548	4.794e-08	48679522	48782864	189	2	2	rs9963878;rs8088085	2	rs9963878;rs8088085
AF	112	21:36119111:G:T	rs2834618	21q22.12	21	36119111	3.412e-17	36119111	36120052	2	2	1	rs2834618	1	rs2834618
AF	113	22:18597502:C:T	rs464901	22q11.21	22	18597502	1.531e-12	18563986	18601415	38	14	5	rs464901;rs361540;rs362262;rs456448;rs362043	1	rs464901
AF	114	22:26164079:C:T	rs133902	22q12.1	22	26164079	9.137e-10	26156431	26164079	8	4	1	rs133902	1	rs133902
CAD	1	1:2245570:C:G	rs2843152	1p36.32	1	2245570	7.264e-13	2149292	2252759	91	25	5	rs1692580;rs2843152;rs72920928;rs12743493;rs2173049	2	rs1692580;rs2843152
CAD	2	1:3325912:A:C	rs2493298	1p36.32	1	3325912	2.095e-11	2984087	3330884	38	19	3	rs2981890;rs2493298;rs12747145	2	rs2981890;rs2493298
CAD	3	1:27284913:C:T	rs79598313	1p36.11	1	27284913	3.604e-08	26933591	27368126	8	1	1	rs79598313	1	rs79598313
CAD	4	1:38461319:A:C	rs61776719	1p34.3	1	38461319	5.739e-12	38238071	38463504	116	46	6	rs61776719;rs2291297;rs28580415;rs28470722;rs871524;rs28545785	1	rs61776719
CAD	5	1:55505647:G:T	rs11591147	1p32.3	1	55505647	1.324e-28	55485796	55646006	91	18	8	rs12117661;rs11206510;rs2479393;rs11591147;rs472495;rs565436;rs2479413;rs499883	4	rs12117661;rs2479393;rs11591147;rs472495
CAD	6	1:57016131:A:C	rs56170783	1p32.2	1	57016131	1.733e-38	56524552	57020650	209	115	10	rs12116494;rs11206803;rs12408513;rs61772618;rs61772593;rs56170783;rs6688564;rs2404716;rs10888977;rs72664358	4	rs12116494;rs11206803;rs61772618;rs56170783
CAD	7	1:59433354:C:T	rs71646019	1p32.1	1	59433354	6.053e-10	59416511	59485091	62	16	1	rs71646019	1	rs71646019
CAD	8	1:109817590:G:T	rs12740374	1p13.3	1	109817590	1.356e-57	109715950	110271340	126	70	21	rs611060;rs61799430;rs596773;rs10858082;rs6698843;rs4970834;rs4970837;rs657420;rs672569;rs604349;rs17035665;rs67269326;rs585362;rs6657811;rs72703204;rs12740374;rs79482788;rs138361368;rs12127701;rs75237799;rs413582	6	rs611060;rs17035665;rs12740374;rs138361368;rs12127701;rs413582
CAD	9	1:114173410:A:G	rs1230666	1p13.2	1	114173410	5.102e-13	114075796	114451425	388	68	7	rs1230666;rs4145859;rs1539437;rs2476601;rs10858023;rs11102702;rs1217375	2	rs1230666;rs1217375
CAD	10	1:115898783:A:C	rs61797063	1p13.2	1	115898783	8.467e-09	115883203	115909608	39	5	1	rs61797063	1	rs61797063
CAD	11	1:150572037:A:T	rs11585169	1q21.2	1	150572037	1.043e-14	149892872	151780728	603	383	16	rs67807996;rs4970935;rs9659073;rs11585169;rs6681426;rs11204701;rs2864871;rs10305667;rs35309985;rs12143614;rs3754211;rs72708423;rs11576320;rs11810571;rs12035531;rs6587606	4	rs67807996;rs4970935;rs11585169;rs11810571
CAD	12	1:154419843:A:G	rs6686750	1q21.3	1	154419843	1.87e-15	154394297	154428505	70	54	3	rs6686750;rs4601580;rs11265613	1	rs6686750
CAD	13	1:169314833:A:G	rs61806987	1q24.2	1	169314833	6.845e-12	169088388	169457028	545	384	3	rs61806987;rs1200157;rs2179491	1	rs61806987
CAD	14	1:175130983:A:T	rs2285219	1q25.1	1	175130983	3.236e-08	175111760	175139295	48	10	1	rs2285219	1	rs2285219
CAD	15	1:200655233:A:G	rs11581339	1q32.1	1	200655233	4.717e-08	200592295	200665607	88	1	1	rs11581339	1	rs11581339
CAD	16	1:210468999:C:T	rs60154123	1q32.2	1	210468999	1.6e-08	210191272	210548548	105	3	1	rs60154123	1	rs60154123
CAD	17	1:222828704:C:T	rs17163363	1q41	1	222828704	4.874e-36	222638446	222958142	343	255	17	rs17463531;rs34630232;rs78105327;rs3002128;rs17163363;rs3008633;rs11487858;rs61826471;rs35325797;rs2936044;rs3002132;rs4618978;rs3002141;rs904324;rs3002145;rs1909197;rs61824282	2	rs17463531;rs17163363
CAD	18	2:19942473:A:G	rs16986953	2p24.1	2	19942473	7.114e-20	19917131	20058602	134	28	5	rs2881743;rs896802;rs11690613;rs16986953;rs2083141	3	rs2881743;rs16986953;rs2083141
CAD	19	2:21286057:C:T	rs515135	2p24.1	2	21286057	3.58e-19	21179426	21471603	404	285	11	rs515135;rs34468875;rs403880;rs35239705;rs1848922;rs2854725;rs12720820;rs531819;rs72902584;rs7566030;rs4635554	2	rs515135;rs4635554
CAD	20	2:44074431:C:T	rs4245791	2p21	2	44074431	1.009e-19	44052743	44099582	40	30	3	rs4245791;rs4148218;rs76866386	2	rs4245791;rs76866386
CAD	21	2:45896437:A:C	rs582384	2p21	2	45896437	1.552e-08	45863787	45901589	24	4	2	rs582384;rs6716707	1	rs582384
CAD	22	2:60619028:A:G	rs243071	2p16.1	2	60619028	2.647e-08	60610411	60626305	19	1	1	rs243071	1	rs243071
CAD	23	2:85762048:A:T	rs10176176	2p11.2	2	85762048	4.274e-31	85689845	85893292	197	142	12	rs10176176;rs699664;rs1254897;rs62166769;rs2289976;rs1049363;rs6547629;rs72838575;rs4268923;rs72838587;rs9751370;rs28404046	1	rs10176176
CAD	24	2:128785663:C:T	rs114192718	#N/A	2	128785663	2.581e-08	128437163	128785663	6	2	2	rs77836623;rs114192718	2	rs77836623;rs114192718
CAD	25	2:144186475:C:T	rs4662330	2q22.3	2	144186475	7.299e-12	144151524	144259543	25	19	2	rs4662330;rs13010737	1	rs4662330
CAD	26	2:145831428:C:T	rs10928241	2q22.3	2	145831428	1.849e-14	145222171	145951716	176	119	8	rs6740731;rs13034360;rs6755392;rs10928241;rs62167177;rs17407658;rs1371046;rs4662414	2	rs6740731;rs10928241
CAD	27	2:148377860:C:T	rs35611688	2q22.3	2	148377860	1.537e-08	148373440	148438714	61	8	1	rs35611688	1	rs35611688
CAD	28	2:164930382:A:T	rs10930115	2q24.3	2	164930382	5.072e-11	164889134	165125242	107	72	4	rs10930115;rs268263;rs34399494;rs12999907	1	rs10930115
CAD	29	2:203877233:C:T	rs148812085	2q33.2	2	203877233	5.105e-50	203050678	204544427	593	461	18	rs148812085;rs11676242;rs12466364;rs72940158;rs78999781;rs139644567;rs114296372;rs144923024;rs145327575;rs7581542;rs72928925;rs146289328;rs72928975;rs4675290;rs10170010;rs74923585;rs2465520;rs1174607	3	rs148812085;rs2465520;rs1174607
CAD	30	2:216299629:C:G	rs1250247	2q35	2	216299629	2.373e-18	216287093	216316487	23	22	3	rs1250247;rs4473378;rs17517928	1	rs1250247
CAD	31	2:218683154:A:G	rs2571445	2q35	2	218683154	3.895e-11	218666889	218745477	43	28	5	rs2571445;rs12466972;rs2161969;rs41383244;rs112941127	2	rs2571445;rs112941127
CAD	32	2:227062080:A:G	rs952227	2q36.3	2	227062080	1.123e-12	227020653	227199263	150	102	4	rs952227;rs2972149;rs10194882;rs79567528	1	rs952227
CAD	33	2:230012076:A:T	rs11691714	2q36.3	2	230012076	1.009e-09	229977915	230014441	56	28	1	rs11691714	1	rs11691714
CAD	34	2:233645691:A:G	rs283485	2q37.1	2	233645691	1.01e-10	233557043	233754364	177	109	1	rs283485	1	rs283485
CAD	35	3:14926351:C:T	rs34991912	3p25.1	3	14926351	7.285e-12	14855157	14958126	152	48	6	rs1602302;rs58461937;rs744892;rs7613427;rs34991912;rs13080924	2	rs1602302;rs34991912
CAD	36	3:46880130:C:T	rs78629618	3p21.31	3	46880130	4.123e-08	46736187	47506230	10	1	1	rs78629618	1	rs78629618
CAD	37	3:49162284:C:T	rs34759087	3p21.31	3	49162284	6.228e-11	48570686	50209053	596	197	8	rs34759087;rs9814873;rs147997200;rs73079003;rs73078367;rs2352974;rs7642934;rs7373849	2	rs34759087;rs2352974
CAD	38	3:52848207:C:T	rs77347777	3p21.1	3	52848207	1.51e-09	52848207	52848207	1	1	1	rs77347777	1	rs77347777
CAD	39	3:124453022:G:T	rs17843797	3q21.2	3	124453022	1.496e-14	124438586	124501821	20	9	1	rs17843797	1	rs17843797
CAD	40	3:135880410:A:T	rs9647335	3q22.3	3	135880410	2.461e-15	135619585	136669079	738	243	8	rs6799517;rs6787409;rs9647335;rs35970307;rs711976;rs13063893;rs1280623;rs2343681	2	rs6799517;rs9647335
CAD	41	3:138092889:C:T	rs185244	3q22.3	3	138092889	3.218e-19	137906532	138347164	229	92	6	rs185244;rs13080413;rs1109088;rs1679170;rs56236670;rs13059110	1	rs185244
CAD	42	3:153937753:A:G	rs357494	3q25.2	3	153937753	4.905e-14	153555140	154118841	591	351	6	rs357494;rs9820619;rs701146;rs73156603;rs4680124;rs62279489	1	rs357494
CAD	43	3:156852592:C:G	rs4266144	3q25.31	3	156852592	5.6e-09	156827955	156855235	21	7	2	rs4266144;rs34696078	1	rs4266144
CAD	44	3:172115902:A:G	rs12897	3q26.31	3	172115902	1.073e-08	172115902	172119166	7	1	1	rs12897	1	rs12897
CAD	45	4:54572066:G:T	rs17083333	#N/A	4	54572066	1.232e-08	54572066	54612302	7	1	1	rs17083333	1	rs17083333
CAD	46	4:57781754:A:G	rs781663	4q12	4	57781754	1.074e-11	57708306	57841213	52	40	2	rs781663;rs704637	1	rs781663
CAD	47	4:77416627:A:G	rs12500824	4q21.1	4	77416627	3.152e-09	77384592	77437749	23	11	1	rs12500824	1	rs12500824
CAD	48	4:81181072:A:T	rs10857147	4q21.21	4	81181072	5.131e-14	81157703	81202048	21	13	2	rs10857147;rs1902859	1	rs10857147
CAD	49	4:82587050:A:G	rs11099493	4q21.22	4	82587050	2.443e-10	82576859	82625720	4	1	1	rs11099493	1	rs11099493
CAD	50	4:120909501:A:C	rs7678555	4q27	4	120909501	3.077e-16	120056815	120968070	1380	626	12	rs6820115;rs72920701;rs62319649;rs6843643;rs13136593;rs925387;rs57842733;rs60899768;rs7678555;rs4834831;rs10446728;rs4834827	2	rs6820115;rs7678555
CAD	51	4:146784774:A:G	rs13124853	4q31.21	4	146784774	3.135e-09	146756490	146821725	31	17	2	rs13124853;rs4345206	1	rs13124853
CAD	52	4:148401190:A:G	rs6841581	4q31.22	4	148401190	2.653e-30	148066499	148500724	208	145	11	rs4593108;rs113436562;rs6857197;rs78381016;rs149722146;rs1429126;rs6841581;rs139452637;rs72955609;rs6537481;rs58429763	5	rs4593108;rs149722146;rs1429126;rs6841581;rs58429763
CAD	53	4:156638073:C:G	rs3796587	4q32.1	4	156638073	6.037e-23	156393097	156685162	198	115	10	rs6536072;rs10029530;rs7440763;rs7670965;rs13152538;rs10517622;rs3796587;rs6827908;rs56286465;rs28531888	4	rs6536072;rs7440763;rs10517622;rs3796587
CAD	54	4:169688000:A:C	rs869396	4q32.3	4	169688000	8.86e-12	169682578	169744567	40	22	2	rs869396;rs7672462	1	rs869396
CAD	55	5:9552338:A:G	rs17263917	5p15.31	5	9552338	1.449e-15	9538296	9557602	40	36	1	rs17263917	1	rs17263917
CAD	56	5:52193125:A:G	rs4074793	5q11.2	5	52193125	1.605e-08	52193125	52193237	2	1	1	rs4074793	1	rs4074793
CAD	57	5:55860866:G:T	rs3936510	5q11.2	5	55860866	2.601e-13	55441571	55868097	18	12	3	rs62362364;rs3936510;rs13179413	2	rs62362364;rs3936510
CAD	58	5:74656539:C:T	rs12916	5q13.3	5	74656539	1.305e-08	74565199	74934009	73	1	1	rs12916	1	rs12916
CAD	59	5:108085190:A:G	rs112949822	5q21.3	5	108085190	1.143e-09	108046013	108220554	47	27	1	rs112949822	1	rs112949822
CAD	60	5:121361750:A:T	rs113075218	5q23.1	5	121361750	1.199e-09	121265925	121404880	118	29	1	rs113075218	1	rs113075218
CAD	61	5:128014866:C:G	rs35742495	5q23.3	5	128014866	7.066e-10	127865070	128053546	94	49	2	rs35742495;rs6883598	1	rs35742495
CAD	62	5:131795310:G:T	rs10477741	5q31.1	5	131795310	3.488e-11	131667353	131809316	49	22	2	rs10477741;rs10069798	1	rs10477741
CAD	63	5:141901900:C:T	rs7703260	5q31.3	5	141901900	1.856e-08	141872821	141947822	51	3	2	rs7703260;rs249760	1	rs7703260
CAD	64	5:142494165:A:G	rs3776307	5q31.3	5	142494165	6.699e-12	142494165	142518675	14	14	3	rs3776307;rs246607;rs12522841	1	rs3776307
CAD	65	6:1617327:C:T	rs72836800	6p25.3	6	1617327	3.111e-11	1614787	1624512	9	8	2	rs72836800;rs62390614	1	rs72836800
CAD	66	6:12903957:A:G	rs9349379	6p24.1	6	12903957	4.02e-114	12718156	13139616	469	350	25	rs1412748;rs9381401;rs1412740;rs17679417;rs9472790;rs8180628;rs9463072;rs62389950;rs17679590;rs72835702;rs10456561;rs2095122;rs7454157;rs9349379;rs111969884;rs13209002;rs72820839;rs9473086;rs1937768;rs12202891;rs34814928;rs12207703;rs9381634;rs62389460;rs11751831	9	rs1412748;rs62389950;rs72835702;rs10456561;rs2095122;rs9349379;rs34814928;rs12207703;rs62389460
CAD	67	6:22612629:A:G	rs6909752	6p22.3	6	22612629	1.669e-11	22557915	22620904	90	64	1	rs6909752	1	rs6909752
CAD	68	6:34793124:A:G	rs9469899	6p21.31	6	34793124	1.472e-11	34548206	35615130	529	356	4	rs9469899;rs114863007;rs28567450;rs113244441	2	rs9469899;rs113244441
CAD	69	6:39171862:C:T	rs733701	6p21.2	6	39171862	2.816e-13	39124448	39189361	35	28	3	rs10947786;rs12190363;rs733701	2	rs10947786;rs733701
CAD	70	6:43068370:G:T	rs1034246	6p21.1	6	43068370	6.389e-10	43050824	43079575	26	5	2	rs1034246;rs3793018	1	rs1034246
CAD	71	6:43758873:A:G	rs6905288	6p21.1	6	43758873	5.022e-13	43756863	43765533	9	6	3	rs6905288;rs1358980;rs2146324	1	rs6905288
CAD	72	6:57145562:C:T	rs11752218	6p11.2	6	57145562	4.005e-14	56903750	57161226	126	71	7	rs11752218;rs806386;rs223287;rs6906645;rs9475818;rs12191844;rs6459182	2	rs11752218;rs9475818
CAD	73	6:82595959:C:T	rs9361867	6q14.1	6	82595959	5.107e-12	82591279	82716275	58	40	3	rs9361867;rs1931656;rs1582218	1	rs9361867
CAD	74	6:97029871:A:G	rs2983896	6q16.1	6	97029871	1.44e-09	96841762	97067047	205	54	1	rs2983896	1	rs2983896
CAD	75	6:126717064:A:G	rs1591805	6q22.32	6	126717064	4.132e-09	126623947	127080700	268	19	2	rs1591805;rs4897175	1	rs1591805
CAD	76	6:134202690:C:T	rs2327426	6q23.2	6	134202690	4.466e-30	133992791	134379869	320	138	14	rs6919211;rs2327426;rs3777891;rs162185;rs162190;rs1208256;rs1853437;rs17062904;rs1208264;rs9389106;rs1029212;rs2327433;rs2492304;rs2627230	4	rs6919211;rs2327426;rs2327433;rs2492304
CAD	77	6:151008837:A:T	rs62434129	6q25.1	6	151008837	1.514e-08	150975312	151008874	38	11	1	rs62434129	1	rs62434129
CAD	78	6:161010118:A:G	rs10455872	6q25.3	6	161010118	2.18e-186	160185151	161682569	1298	767	93	rs5015801;rs9457761;rs111226116;rs9295128;rs9456454;rs2297362;rs9456496;rs9456497;rs688359;rs8191728;rs4646272;rs16891156;rs2297374;rs461473;rs9457853;rs9457861;rs3861973;rs145221006;rs3798160;rs624249;rs117965696;rs403131;rs386453;rs512077;rs12660365;rs4708867;rs505000;rs415317;rs143113590;rs146184004;rs10755577;rs7757336;rs79390162;rs138799654;rs78439586;rs2665356;rs6938647;rs1605965;rs3106166;…	28	rs5015801;rs9456454;rs9456496;rs4646272;rs2297374;rs9457853;rs3861973;rs386453;rs146184004;rs138799654;rs78439586;rs3106166;rs2076828;rs2504922;rs41267809;rs10455872;rs73596816;rs6905073;rs1998045;rs186696265;rs783144;rs4252066;rs1835346;rs783175;rs79684526;rs10214652;rs67531830;rs3798942
CAD	79	7:1879843:A:G	rs10228189	7p22.3	7	1879843	1.242e-08	1822820	2021248	129	16	2	rs10228189;rs11772232	1	rs10228189
CAD	80	7:6487131:C:G	rs4724806	7p22.1	7	6487131	3.361e-10	6396647	6488097	86	47	2	rs4724806;rs117028223	1	rs4724806
CAD	81	7:12251790:C:G	rs1019307	7p21.3	7	12251790	1.226e-08	12233848	12285140	123	10	1	rs1019307	1	rs1019307
CAD	82	7:19049388:A:G	rs2107595	7p21.1	7	19049388	3.612e-24	19031935	19060333	24	23	3	rs2107595;rs10227612;rs10241964	1	rs2107595
CAD	83	7:20300416:A:G	rs10486389	7p21.1	7	20300416	6.511e-10	20289490	20337279	51	6	1	rs10486389	1	rs10486389
CAD	84	7:35277093:A:C	rs2215614	7p14.2	7	35277093	2.964e-11	35251096	35304164	122	91	1	rs2215614	1	rs2215614
CAD	85	7:45077978:A:G	rs2107732	7p13	7	45077978	1.526e-08	45036785	45105146	4	1	1	rs2107732	1	rs2107732
CAD	86	7:106941324:C:T	rs12112877	7q22.3	7	106941324	3.717e-10	106796537	107304628	223	139	1	rs12112877	1	rs12112877
CAD	87	7:114287116:A:T	rs2045292	7q31.1	7	114287116	4.089e-08	114021870	114290415	38	3	1	rs2045292	1	rs2045292
CAD	88	7:117100046:G:T	rs13222797	7q31.2	7	117100046	5.507e-10	116954785	117346660	139	90	1	rs13222797	1	rs13222797
CAD	89	7:129663496:C:T	rs11556924	7q32.2	7	129663496	3.777e-21	129632081	129696462	45	9	4	rs11556924;rs11768743;rs62489409;rs7781012	1	rs11556924
CAD	90	7:150690176:C:T	rs3918226	7q36.1	7	150690176	4.597e-32	150684021	150690176	2	2	2	rs3918226;rs117564322	1	rs3918226
CAD	91	8:18260431:G:T	rs4646249	8p22	8	18260431	8.177e-10	18239697	18291590	76	33	2	rs4646249;rs35354956	1	rs4646249
CAD	92	8:19865747:C:T	rs894211	8p21.3	8	19865747	1.38e-16	19747678	19943308	494	245	17	rs268;rs894211;rs894210;rs34693282;rs6586891;rs4128744;rs74304285;rs343;rs263;rs301;rs4464984;rs17091891;rs77917292;rs114855192;rs66778572;rs28597716;rs13263508	5	rs268;rs894211;rs77917292;rs66778572;rs13263508
CAD	93	8:22048490:A:G	rs56408342	8p21.3	8	22048490	2.3e-12	22021130	22056435	46	44	1	rs56408342	1	rs56408342
CAD	94	8:25065929:G:T	rs10108438	8p21.2	8	25065929	2.925e-08	25025177	25065956	41	10	1	rs10108438	1	rs10108438
CAD	95	8:95278307:C:G	rs34917849	8q22.1	8	95278307	1.108e-08	95250558	95281278	24	7	1	rs34917849	1	rs34917849
CAD	96	8:126478450:C:T	rs2001846	8q24.13	8	126478450	6.022e-22	126475770	126507389	68	50	3	rs2001846;rs28601761;rs2980858	1	rs2001846
CAD	97	9:13724051:A:T	rs10961206	9p23	9	13724051	8.098e-10	13663166	13736965	114	6	2	rs10961206;rs688784	1	rs10961206
CAD	98	9:22098619:A:G	rs2891168	9p21.3	9	22098619	4.99e-278	21683805	22138762	725	295	48	rs11523031;rs1869204;rs10965116;rs62559378;rs10738596;rs4364717;rs2518710;rs71506705;rs7852128;rs62556523;rs62555371;rs74903566;rs61271866;rs76959412;rs10965197;rs7041637;rs3731211;rs66478960;rs117197971;rs67226702;rs3731249;rs72652409;rs11515;rs13288666;rs13298881;rs7858261;rs13301964;rs3731239;rs504318;rs564398;rs1333040;rs7857345;rs3731221;rs117626887;rs16905599;rs77283072;rs4977754;rs1855185;…	19	rs11523031;rs2518710;rs7852128;rs62556523;rs74903566;rs10965197;rs117197971;rs3731249;rs13288666;rs3731239;rs3731221;rs117626887;rs16905599;rs1855185;rs10965228;rs68006815;rs2891168;rs72652478;rs7018475
CAD	99	9:110530324:A:G	rs1967604	9q31.2	9	110530324	4.641e-16	110499193	110546149	61	40	6	rs1967604;rs2140481;rs7042939;rs4978566;rs944174;rs1952672	1	rs1967604
CAD	100	9:123729962:C:T	rs58328848	9q33.2	9	123729962	1.22e-08	123641168	123731584	89	20	1	rs58328848	1	rs58328848
CAD	101	9:124420173:C:T	rs885150	9q33.2	9	124420173	1.978e-11	124411497	124422403	20	15	1	rs885150	1	rs885150
CAD	102	9:136153875:C:T	rs651007	9q34.2	9	136153875	1.282e-18	136138765	136339755	31	9	3	rs651007;rs11244061;rs3758348	1	rs651007
CAD	103	10:12275947:A:G	rs17566555	10p13	10	12275947	4.332e-11	12241815	12324943	81	35	2	rs17566555;rs61848342	1	rs17566555
CAD	104	10:30317073:A:G	rs9337951	10p11.23	10	30317073	1.385e-23	30290332	30566683	253	160	9	rs9337951;rs10826751;rs2505084;rs12259037;rs2487926;rs475616;rs77832593;rs4749530;rs10826764	2	rs9337951;rs475616
CAD	105	10:44741256:A:G	rs494207	10q11.21	10	44741256	9.935e-25	44354542	44832431	636	476	27	rs1870635;rs10899965;rs4948595;rs1254675;rs1833024;rs2624688;rs189723;rs2818912;rs2804042;rs1623851;rs10899953;rs1254860;rs1977341;rs494207;rs475926;rs1657345;rs61856370;rs800314;rs11814779;rs61856412;rs142539486;rs2862835;rs2624676;rs61855759;rs2804032;rs1746043;rs11238956	3	rs1870635;rs494207;rs11238956
CAD	106	10:82262826:C:T	rs12260962	10q23.1	10	82262826	2.208e-10	82236499	82283255	23	11	2	rs12260962;rs12264252	1	rs12260962
CAD	107	10:91007360:G:T	rs1051338	10q23.31	10	91007360	1.404e-28	90988250	91014061	38	32	3	rs1051338;rs2250781;rs2071509	1	rs1051338
CAD	108	10:96029170:C:T	rs55753709	10q23.33	10	96029170	2.177e-13	95974488	96040394	48	29	2	rs55753709;rs35632833	1	rs55753709
CAD	109	10:99926271:A:T	rs7071239	10q24.2	10	99926271	2.898e-09	99863549	100027987	41	27	1	rs7071239	1	rs7071239
CAD	110	10:104776205:C:T	rs77787671	10q24.32	10	104776205	2.761e-15	104504564	105059896	169	123	5	rs77787671;rs999867;rs72841270;rs12414777;rs79780963	2	rs77787671;rs79780963
CAD	111	10:105643223:C:G	rs2067831	10q24.33	10	105643223	2.613e-14	105608838	105720733	148	103	7	rs2067831;rs1980653;rs36038963;rs61863693;rs10748858;rs7907606;rs35007589	2	rs2067831;rs7907606
CAD	112	10:124230750:G:T	rs2672592	10q26.13	10	124230750	2.472e-10	124016160	124238997	131	35	7	rs61871680;rs35444643;rs11200519;rs77494534;rs5017040;rs2672592;rs4752700	3	rs61871680;rs77494534;rs2672592
CAD	113	11:5701074:A:C	rs11601507	11p15.4	11	5701074	4.4e-11	5701074	5701074	1	1	1	rs11601507	1	rs11601507
CAD	114	11:9762274:C:T	rs360153	11p15.4	11	9762274	2.976e-14	9160766	10311337	153	78	5	rs4537761;rs360153;rs10734649;rs360141;rs67257108	3	rs4537761;rs360153;rs67257108
CAD	115	11:13301548:A:T	rs1351525	11p15.3	11	13301548	1.178e-08	13267867	13345115	105	9	1	rs1351525	1	rs1351525
CAD	116	11:32380521:C:T	rs7118294	11p13	11	32380521	1.799e-11	32372772	32461090	72	11	2	rs7118294;rs3818055	1	rs7118294
CAD	117	11:65405600:G:T	rs2306363	11q13.1	11	65405600	1.463e-11	65349063	65564987	80	50	3	rs3741380;rs2306363;rs4930299	2	rs3741380;rs2306363
CAD	118	11:75277628:A:G	rs584961	11q13.5	11	75277628	1.499e-14	75274150	75284890	23	18	2	rs615896;rs584961	2	rs615896;rs584961
CAD	119	11:100593538:C:G	rs633185	11q22.1	11	100593538	5.567e-13	100509745	100684879	185	97	6	rs633185;rs4754698;rs4121392;rs10750593;rs71476642;rs17712139	1	rs633185
CAD	120	11:102791236:A:T	rs2096766	#N/A	11	102791236	4.153e-10	102779477	102806458	22	16	3	rs2096766;rs12788925;rs1892971	2	rs2096766;rs1892971
CAD	121	11:103673294:A:T	rs2839812	11q22.3	11	103673294	1.896e-33	103499104	103763638	468	297	15	rs2839812;rs10791643;rs12223045;rs11226045;rs11226048;rs557058;rs10488749;rs10895508;rs11225976;rs1564681;rs11225999;rs4754984;rs4754985;rs35382151;rs7951437	1	rs2839812
CAD	122	11:110244360:A:T	rs10488763	11q22.3	11	110244360	1.309e-08	110229873	110244360	3	2	1	rs10488763	1	rs10488763
CAD	123	11:116648917:C:G	rs964184	11q23.3	11	116648917	4.409e-17	116581259	116667083	75	45	5	rs964184;rs61905116;rs11604424;rs662799;rs6589563	1	rs964184
CAD	124	11:118949331:C:T	rs1177562	11q23.3	11	118949331	7.603e-11	118913993	118958869	54	38	1	rs1177562	1	rs1177562
CAD	125	11:120363937:C:T	rs4938809	#N/A	11	120363937	4.585e-08	120363449	120371653	4	1	1	rs4938809	1	rs4938809
CAD	126	11:126262638:A:G	rs10790800	#N/A	11	126262638	9.12e-09	126219396	126281897	29	7	3	rs10790800;rs1316361;rs35099186	1	rs10790800
CAD	127	12:7175872:C:T	rs11838267	12p13.31	12	7175872	2.285e-10	7155307	7181948	31	16	1	rs11838267	1	rs11838267
CAD	128	12:20220033:C:G	rs10841443	12p12.2	12	20220033	3.852e-14	20144754	20247540	199	111	5	rs10841443;rs3886356;rs2579287;rs10743353;rs10743354	1	rs10841443
CAD	129	12:54521594:C:T	rs75160195	12q13.13	12	54521594	5.311e-17	54496219	54574701	44	28	4	rs75160195;rs7970400;rs12229805;rs1133773	1	rs75160195
CAD	130	12:90008959:A:G	rs2681472	12q21.33	12	90008959	2.458e-18	89797700	90091782	158	94	5	rs2681472;rs12578201;rs145485557;rs11105325;rs1689040	1	rs2681472
CAD	131	12:95507971:A:G	rs11107903	12q22	12	95507971	5.285e-18	95346657	95706624	206	146	6	rs11107903;rs9919687;rs12372256;rs7306455;rs4762452;rs6538595	1	rs11107903
CAD	132	12:111910219:A:G	rs10774625	12q24.12	12	111910219	1.466e-28	111359712	113200293	1192	758	16	rs10774625;rs648997;rs610769;rs4766897;rs2238151;rs77215829;rs12302980;rs11065822;rs4766566;rs1265564;rs7300860;rs7398796;rs4375492;rs2272308;rs2239194;rs7314022	3	rs10774625;rs2272308;rs7314022
CAD	133	12:115353368:C:T	rs34606058	12q24.21	12	115353368	7.686e-09	115344358	115374959	33	18	2	rs34606058;rs4767278	1	rs34606058
CAD	134	12:121416988:A:G	rs2244608	12q24.31	12	121416988	2.354e-20	121220375	121489586	151	98	11	rs2244608;rs1169286;rs1169299;rs2254971;rs2701180;rs56158042;rs2708081;rs3213545;rs2859398;rs11065332;rs11065365	1	rs2244608
CAD	135	12:124455818:C:T	rs12301673	12q24.31	12	124455818	3.274e-09	124399155	124576837	159	57	2	rs12301673;rs10773049	2	rs12301673;rs10773049
CAD	136	12:125315647:A:G	rs7485656	12q24.31	12	125315647	2.655e-22	125303254	125339228	24	18	5	rs7485656;rs12581963;rs7296737;rs4765626;rs10773109	2	rs7485656;rs7296737
CAD	137	13:28962686:C:T	rs17086617	13q12.3	13	28962686	1.018e-13	28943002	29047968	118	80	6	rs17086617;rs7330091;rs9513094;rs3751395;rs663137;rs2093821	2	rs17086617;rs663137
CAD	138	13:33126074:C:T	rs7991314	13q13.1	13	33126074	1.788e-08	32996332	33381342	366	4	1	rs7991314	1	rs7991314
CAD	139	13:99434810:C:G	rs8000794	13q32.3	13	99434810	4.316e-08	99429390	99437980	26	1	1	rs8000794	1	rs8000794
CAD	140	13:111049623:C:T	rs9515203	13q34	13	111049623	6.485e-28	110788441	111120030	253	148	34	rs11617955;rs9588107;rs12866570;rs638634;rs13260;rs3742207;rs9521636;rs9521642;rs11619113;rs34987036;rs35486774;rs693831;rs4145073;rs9521671;rs4773141;rs9521687;rs12429386;rs58045791;rs7334306;rs12431029;rs4773140;rs9515203;rs7335876;rs1888003;rs9521724;rs9521731;rs9521735;rs11838776;rs35166119;rs9670663;rs71440063;rs35010366;rs72657918;rs7333991	10	rs11617955;rs3742207;rs9521636;rs9521642;rs11619113;rs4773141;rs9515203;rs35166119;rs72657918;rs7333991
CAD	141	13:113636156:C:T	rs9549328	13q34	13	113636156	2.999e-08	113613383	113659706	38	1	1	rs9549328	1	rs9549328
CAD	142	14:75446879:C:G	rs10131894	14q24.3	14	75446879	7.594e-13	75416000	75671659	319	191	3	rs10131894;rs96358;rs12894709	1	rs10131894
CAD	143	14:94838142:G:T	rs112635299	14q32.13	14	94838142	1.978e-10	94838142	94844947	2	2	1	rs112635299	1	rs112635299
CAD	144	14:100123487:C:T	rs36033161	14q32.2	14	100123487	1.338e-24	100078900	100189109	70	57	9	rs36033161;rs11626111;rs10139550;rs8003602;rs7148504;rs34640436;rs12882487;rs12587879;rs7342498	1	rs36033161
CAD	145	15:58730498:C:T	rs588136	15q21.3	15	58730498	6.974e-10	58718998	58741891	23	8	1	rs588136	1	rs588136
CAD	146	15:67455630:C:T	rs56062135	15q22.33	15	67455630	2.27e-22	67340316	67468285	47	26	4	rs12904944;rs56062135;rs7179840;rs10152544	2	rs12904944;rs56062135
CAD	147	15:79141784:C:T	rs7173743	15q25.1	15	79141784	3.257e-44	78941119	79215568	788	519	32	rs12442575;rs1809414;rs2869876;rs1077190;rs1021069;rs62011003;rs12050535;rs3971872;rs8023822;rs62010525;rs112238647;rs7174367;rs3743058;rs62014860;rs11634042;rs67745769;rs56031815;rs7163204;rs3861180;rs12438734;rs74608880;rs117960007;rs6495351;rs112813907;rs7173743;rs11635498;rs28408315;rs17487514;rs2277549;rs77719127;rs6495338;rs28439027	6	rs12442575;rs112238647;rs3743058;rs74608880;rs112813907;rs7173743
CAD	148	15:81385552:G:T	rs2683260	15q25.1	15	81385552	2.626e-10	81334757	81398791	34	8	2	rs2683260;rs11636914	1	rs2683260
CAD	149	15:89565257:A:C	rs1807214	15q26.1	15	89565257	2.347e-13	89562814	89580299	56	42	2	rs1807214;rs8042271	1	rs1807214
CAD	150	15:91428589:G:T	rs7183988	15q26.1	15	91428589	2.689e-33	91391250	91443059	70	53	8	rs7183988;rs2521501;rs10744971;rs12185121;rs12904679;rs11855381;rs7497418;rs6226	1	rs7183988
CAD	151	15:96146414:A:C	rs17581137	15q26.2	15	96146414	8.319e-09	96143559	96179390	25	3	1	rs17581137	1	rs17581137
CAD	152	16:15909513:A:C	rs12691049	16p13.11	16	15909513	2.54e-09	15901583	15919352	30	19	2	rs12691049;rs3915425	1	rs12691049
CAD	153	16:56987015:C:T	rs12446515	16q13	16	56987015	9.746e-12	56985514	57006829	24	16	2	rs12446515;rs9939224	2	rs12446515;rs9939224
CAD	154	16:72052348:A:G	rs11648003	16q22.2	16	72052348	7.835e-09	71987875	72148419	44	12	2	rs11648003;rs8055242	1	rs11648003
CAD	155	16:75442143:G:T	rs8046696	16q23.1	16	75442143	1.641e-20	75232528	75519917	646	486	16	rs55993634;rs66502159;rs9937988;rs6564238;rs56787417;rs7188857;rs145490559;rs467223;rs9989421;rs8056223;rs8046696;rs11639783;rs37606;rs247454;rs73605154;rs9922008	2	rs55993634;rs8046696
CAD	156	16:81907867:G:T	rs7189462	16q23.3	16	81907867	7.762e-09	81488358	81908816	100	25	2	rs10493891;rs7189462	2	rs10493891;rs7189462
CAD	157	16:83045790:A:G	rs7500448	16q23.3	16	83045790	1.108e-17	82997740	83079239	49	23	4	rs7500448;rs68166703;rs4783307;rs12929479	1	rs7500448
CAD	158	16:86699186:A:C	rs299946	16q24.1	16	86699186	4.358e-08	86694310	86717254	25	1	1	rs299946	1	rs299946
CAD	159	17:2068932:A:C	rs4790881	17p13.3	17	2068932	1.291e-19	1958536	2585113	564	295	12	rs2641431;rs903162;rs2126202;rs9896317;rs9896535;rs4061660;rs4790881;rs3760229;rs67703045;rs9894634;rs8068571;rs7218235	4	rs2641431;rs4790881;rs8068571;rs7218235
CAD	160	17:17740281:C:T	rs13306736	17p11.2	17	17740281	6.92e-10	17499544	18036283	484	157	4	rs13306736;rs854769;rs12942708;rs7214245	1	rs13306736
CAD	161	17:27938424:C:T	rs11080107	17q11.2	17	27938424	5.84e-12	27924568	28528842	262	19	2	rs11080107;rs2289629	1	rs11080107
CAD	162	17:40260865:A:C	rs2158067	17q21.2	17	40260865	4.504e-10	40256498	40824834	168	81	3	rs2158067;rs3744484;rs8068844	2	rs2158067;rs8068844
CAD	163	17:47404628:G:T	rs62076439	17q21.32	17	47404628	1.254e-15	44967530	47514127	725	440	28	rs17608766;rs16948321;rs113208880;rs62078383;rs76796325;rs35895680;rs11652684;rs2411759;rs2289636;rs11079853;rs11652858;rs1962412;rs12940898;rs4643373;rs11653468;rs62076439;rs2671654;rs4987082;rs55978930;rs112075909;rs12601665;rs12948327;rs8075803;rs12602769;rs2960166;rs2898883;rs111942199;rs8079832	6	rs17608766;rs16948321;rs62078383;rs4643373;rs62076439;rs2898883
CAD	164	17:59239259:C:T	rs9905761	17q23.2	17	59239259	1.89e-12	58826985	59288406	563	283	5	rs9905761;rs7212526;rs9913434;rs9915606;rs72844913	1	rs9905761
CAD	165	17:62392403:G:T	rs11079536	17q23.3	17	62392403	1.005e-12	62363829	62410411	75	54	5	rs11079536;rs7225219;rs2331555;rs1867625;rs6504215	1	rs11079536
CAD	166	17:66469400:G:T	rs2952286	17q24.2	17	66469400	2.205e-09	66427696	66505856	47	13	1	rs2952286	1	rs2952286
CAD	167	17:73841285:C:T	rs2410859	17q25.1	17	73841285	4.319e-09	73784214	73952993	98	17	1	rs2410859	1	rs2410859
CAD	168	17:76913843:C:T	rs8066695	17q25.3	17	76913843	3.83e-08	76897139	76934714	37	1	1	rs8066695	1	rs8066695
CAD	169	18:20009691:C:T	rs9951447	18q11.2	18	20009691	3.501e-10	19998810	20055993	79	56	6	rs10048227;rs16967171;rs9951447;rs599489;rs2110135;rs1893250	2	rs10048227;rs9951447
CAD	170	18:46515916:G:T	rs9945890	18q21.1	18	46515916	2.53e-11	46509927	46528787	28	19	2	rs9945890;rs2337155	1	rs9945890
CAD	171	18:47213682:A:G	rs12965923	#N/A	18	47213682	5.617e-11	47192805	47254251	47	17	3	rs12965923;rs62101784;rs9964304	1	rs12965923
CAD	172	18:56960510:C:T	rs11663411	#N/A	18	56960510	2.598e-08	56945392	57063004	70	9	1	rs11663411	1	rs11663411
CAD	173	18:57852587:C:T	rs476828	18q21.32	18	57852587	1.433e-08	57732418	57912226	121	32	1	rs476828	1	rs476828
CAD	174	19:8429323:A:G	rs116843064	19p13.2	19	8429323	3.56e-21	8429323	8621380	75	6	3	rs116843064;rs12150986;rs2967778	3	rs116843064;rs12150986;rs2967778
CAD	175	19:11188117:C:T	rs55997232	19p13.2	19	11188117	2.326e-44	10727014	11526765	570	337	28	rs8110479;rs9797854;rs4425006;rs11881156;rs17850995;rs73013166;rs2304087;rs12052200;rs1529729;rs3786725;rs2421201;rs11085758;rs10401845;rs17265047;rs12710258;rs8105092;rs4804557;rs55997232;rs73015030;rs67337506;rs9105;rs6511721;rs1569372;rs2738447;rs4804573;rs7247840;rs147762096;rs167479	7	rs8110479;rs2304087;rs55997232;rs6511721;rs4804573;rs147762096;rs167479
CAD	176	19:17219105:A:G	rs7246865	19p13.11	19	17219105	1.915e-08	17156501	17228554	31	1	1	rs7246865	1	rs7246865
CAD	177	19:17829608:C:T	rs10410487	19p13.11	19	17829608	3.337e-15	17826412	17893602	107	70	3	rs10410487;rs10414279;rs10427063	1	rs10410487
CAD	178	19:18575193:A:G	rs78030362	19p13.11	19	18575193	1.048e-20	18575193	18803997	21	12	4	rs78030362;rs144474740;rs17852385;rs112416151	1	rs78030362
CAD	179	19:41826020:A:C	rs56254331	19q13.2	19	41826020	3.901e-20	41731175	41946095	319	235	13	rs8109627;rs12980942;rs11466345;rs12984621;rs12983027;rs77658816;rs56254331;rs55994820;rs4803455;rs1800469;rs75041078;rs8108357;rs7259900	3	rs8109627;rs56254331;rs4803455
CAD	180	19:45412079:C:T	rs7412	19q13.32	19	45412079	1.039e-54	45232161	46374916	243	113	26	rs10401176;rs62117160;rs28399653;rs61679753;rs2927472;rs404935;rs41290120;rs6509173;rs6859;rs71352238;rs449647;rs405509;rs157595;rs429358;rs12721046;rs147711004;rs157581;rs7412;rs144311893;rs28795074;rs12721109;rs148933445;rs11670562;rs8108474;rs4802262;rs1964272	10	rs10401176;rs28399653;rs2927472;rs6859;rs449647;rs405509;rs429358;rs7412;rs11670562;rs8108474
CAD	181	20:17596155:A:C	rs1132274	20p12.1	20	17596155	1.801e-08	17546574	17607788	18	3	1	rs1132274	1	rs1132274
CAD	182	20:33358499:A:T	rs6088595	20q11.22	20	33358499	9.892e-11	32903904	33880146	519	166	8	rs6088595;rs17122844;rs945959;rs8116198;rs45465702;rs867186;rs6058220;rs78449612	2	rs6088595;rs867186
CAD	183	20:39142516:A:G	rs2207132	20q12	20	39142516	6.647e-10	39142516	39971828	47	16	3	rs2207132;rs6102343;rs6016511	2	rs2207132;rs6102343
CAD	184	20:44608901:A:G	rs8124182	20q13.12	20	44608901	4.461e-12	44532484	44612997	13	6	1	rs8124182	1	rs8124182
CAD	185	20:47433150:C:T	rs2008614	20q13.13	20	47433150	1.459e-09	47409390	47501512	47	30	2	rs2008614;rs74273497	1	rs2008614
CAD	186	20:57739469:A:T	rs6026739	20q13.32	20	57739469	1.119e-10	57674685	57784527	148	114	2	rs6026739;rs6026703	1	rs6026739
CAD	187	21:35593827:A:G	rs28451064	21q22.11	21	35593827	1.644e-46	35560715	35717962	146	136	12	rs28451064;rs4816479;rs9983490;rs2009879;rs762158;rs117504872;rs4817631;rs79158929;rs62213695;rs9980151;rs149487184;rs4817639	3	rs28451064;rs149487184;rs4817639
CAD	188	22:19960184:C:G	rs71313931	22q11.21	22	19960184	2.302e-09	19960184	20004311	38	8	1	rs71313931	1	rs71313931
CAD	189	22:24555861:A:G	rs12484557	22q11.23	22	24555861	4.012e-09	24435954	24888192	281	46	2	rs12484557;rs62233066	2	rs12484557;rs62233066
CAD	190	22:30669883:A:G	rs6006426	22q12.2	22	30669883	9.895e-12	30667277	30669883	2	2	1	rs6006426	1	rs6006426
CAD	191	22:43623972:A:G	rs139012	#N/A	22	43623972	2.125e-08	43612426	43626035	14	5	1	rs139012	1	rs139012
VTE	1	1:11197467:A:G	rs12097293	1p36.22	1	11197467	1.574e-08	11100898	11344629	210	8	1	rs12097293	1	rs12097293
VTE	2	1:118146031:G:T	rs3754120	1p12	1	118146031	8.204e-09	118128145	118178654	121	52	3	rs3754120;rs1657820;rs826414	2	rs3754120;rs826414
VTE	3	1:150264106:C:T	rs6693697	1q21.2	1	150264106	1.617e-09	150247311	150521026	406	41	4	rs6693697;rs6693567;rs6663989;rs2274127	1	rs6693697
VTE	4	1:154984363:A:G	rs1870940	1q21.3	1	154984363	7.145e-09	154984363	155014426	13	4	2	rs1870940;rs6673081	1	rs1870940
VTE	5	1:169481223:C:G	rs6427196	1q24.2	1	169481223	1e-305	168370260	170491775	2711	1975	133	rs78624203;rs111414961;rs72703796;rs111307211;rs75904197;rs72705895;rs6693048;rs72707947;rs72703795;rs12058546;rs12567872;rs2064298;rs10918943;rs1933116;rs1538173;rs544013;rs553743;rs76860700;rs182319108;rs115729201;rs12117978;rs2786768;rs12075656;rs590875;rs6427149;rs2744658;rs604627;rs34258243;rs200574;rs971411;rs7526462;rs16861623;rs116120384;rs4656640;rs3007385;rs1322487;rs2419691;rs1322490;r…	37	rs78624203;rs111414961;rs75904197;rs72705895;rs12567872;rs2064298;rs1933116;rs12117978;rs2744658;rs34258243;rs16861623;rs116120384;rs3007385;rs35990973;rs12042944;rs116140155;rs2982467;rs113079063;rs36013507;rs1200117;rs1358714;rs77977611;rs2143289;rs3820048;rs3766042;rs16861990;rs2014878;rs115289994;rs12408451;rs6427196;rs9332600;rs10753787;rs3917862;rs139541321;rs6692451;rs114233289;rs12749012
VTE	6	1:201768789:A:G	rs3001023	1q32.1	1	201768789	6.394e-13	201760981	201887457	97	59	3	rs3001023;rs2820319;rs4494199	1	rs3001023
VTE	7	1:207271862:G:T	rs78667607	1q32.2	1	207271862	1.373e-18	207271862	207285043	7	3	1	rs78667607	1	rs78667607
VTE	8	1:218699815:A:G	rs57615042	1q41	1	218699815	1.99e-11	218562868	218701451	148	31	2	rs57615042;rs10482771	1	rs57615042
VTE	9	1:243829549:A:G	rs2087072	1q44	1	243829549	4.896e-08	243690491	244025317	129	1	1	rs2087072	1	rs2087072
VTE	10	1:248039451:C:T	rs3811444	1q44	1	248039451	5.728e-11	248038210	248041821	3	2	1	rs3811444	1	rs3811444
VTE	11	2:36783215:C:T	rs10181664	2p22.2	2	36783215	4.897e-14	36735024	36860608	163	116	6	rs10181664;rs2372604;rs11678218;rs10205290;rs12464610;rs1523785	1	rs10181664
VTE	12	2:56106928:C:T	rs59985551	2p16.1	2	56106928	3.944e-08	55989737	56115469	65	1	1	rs59985551	1	rs59985551
VTE	13	2:68619981:A:C	rs1867312	2p14	2	68619981	2.114e-19	68577734	68660965	123	46	4	rs1867312;rs2289689;rs6744216;rs11126184	1	rs1867312
VTE	14	2:128175875:A:G	rs1799809	2q14.3	2	128175875	1.929e-31	127932551	128375094	399	273	16	rs1799809;rs2069924;rs2069928;rs6749002;rs10928767;rs4662582;rs1549766;rs6709113;rs10198483;rs74707659;rs4321325;rs11683427;rs6430934;rs56273408;rs2069904;rs72843327	2	rs1799809;rs72843327
VTE	15	2:198545250:C:G	rs78872368	2q33.1	2	198545250	4.322e-08	198244598	198954831	327	1	1	rs78872368	1	rs78872368
VTE	16	2:211540507:A:C	rs1047891	2q34	2	211540507	3.802e-10	211540507	211652980	76	4	3	rs1047891;rs55932961;rs4673553	1	rs1047891
VTE	17	3:90067332:C:G	rs140602438	#N/A	3	90067332	8.381e-14	89242853	90503193	567	210	7	rs140602438;rs7641059;rs9858006;rs28623022;rs819293;rs1464463;rs4974358	2	rs140602438;rs9858006
VTE	18	3:93650604:A:G	rs6795524	#N/A	3	93650604	2.927e-17	93506931	94250041	408	116	11	rs7616142;rs6123;rs6795524;rs7643498;rs9818721;rs62266990;rs2360830;rs13321260;rs111315098;rs9822589;rs1598219	3	rs7616142;rs6795524;rs9822589
VTE	19	3:126273469:A:G	rs10934779	3q21.3	3	126273469	2.313e-10	126227185	126283079	60	37	1	rs10934779	1	rs10934779
VTE	20	3:156795525:A:G	rs9854955	3q25.31	3	156795525	6.117e-12	156791268	156798775	17	16	1	rs9854955	1	rs9854955
VTE	21	3:186454180:A:C	rs5030062	3q27.3	3	186454180	6.384e-13	186431070	186469661	22	12	2	rs5030062;rs7647509	1	rs5030062
VTE	22	3:194788252:A:G	rs56324901	3q29	3	194788252	3.108e-11	194780211	194805031	45	25	2	rs56324901;rs67381912	1	rs56324901
VTE	23	4:83939171:C:T	rs10033399	4q21.22	4	83939171	2.688e-08	83737214	84003233	196	1	1	rs10033399	1	rs10033399
VTE	24	4:86704797:A:G	rs10516757	#N/A	4	86704797	1.251e-10	86701617	86760684	36	29	4	rs10516757;rs12710823;rs72976751;rs1563000	1	rs10516757
VTE	25	4:155525695:A:G	rs2066864	4q31.3	4	155525695	1.06e-190	155106847	155678217	403	191	43	rs9884775;rs62330361;rs4696576;rs4323084;rs28588655;rs184310561;rs138889324;rs4463047;rs79201245;rs116333064;rs13121749;rs7666020;rs12645631;rs4554047;rs7681708;rs4547780;rs35290073;rs12648258;rs28673871;rs2070006;rs74745756;rs6536024;rs4482740;rs72679178;rs13435101;rs13112318;rs28365896;rs145687129;rs115999709;rs150244948;rs2070008;rs62330424;rs1049636;rs4557243;rs2066864;rs71605214;rs17373860;r…	12	rs9884775;rs184310561;rs138889324;rs13121749;rs35290073;rs28365896;rs115999709;rs2070008;rs2066864;rs72681247;rs7660987;rs35555271
VTE	26	4:187207381:C:T	rs2289252	4q35.2	4	187207381	3.54e-196	186947231	187524525	592	362	68	rs142316601;rs72646257;rs4253403;rs77254623;rs75357674;rs143970142;rs56379917;rs10866290;rs7683424;rs10004932;rs72646269;rs7687961;rs72646294;rs6821390;rs4253244;rs4253287;rs4253314;rs4241822;rs11132383;rs12186258;rs6836491;rs2036914;rs4253434;rs6824705;rs13143773;rs4253269;rs4253333;rs4253398;rs4253416;rs11938564;rs2292426;rs2292428;rs4253267;rs4253288;rs4253418;rs6843711;rs6818689;rs907439;rs10…	19	rs142316601;rs143970142;rs10866290;rs72646269;rs72646294;rs6821390;rs4253269;rs4253288;rs59634726;rs4253408;rs2289252;rs7687352;rs7688348;rs78134251;rs1809101;rs75440104;rs12331973;rs7685922;rs35670235
VTE	27	5:32830521:C:T	rs1173727	5p13.3	5	32830521	5.619e-10	32804528	32832474	14	10	1	rs1173727	1	rs1173727
VTE	28	5:38709629:A:G	rs12517759	5p13.1	5	38709629	1.219e-09	38707871	38796141	37	17	2	rs12517759;rs62353355	2	rs12517759;rs62353355
VTE	29	5:96248795:C:T	rs1363976	5q15	5	96248795	1.051e-09	96200770	96373750	314	79	1	rs1363976	1	rs1363976
VTE	30	5:108165445:C:T	rs889269	5q21.3	5	108165445	1.992e-08	108054728	108235987	206	5	1	rs889269	1	rs889269
VTE	31	5:132397351:A:G	rs55747751	5q31.1	5	132397351	2.621e-14	132349654	132466540	123	15	3	rs55747751;rs72801480;rs72801445	1	rs55747751
VTE	32	6:25537194:C:T	rs214060	6p22.2	6	25537194	4.85e-14	25525120	26124634	55	35	5	rs214060;rs212934;rs12526480;rs4645;rs79920061	2	rs214060;rs4645
VTE	33	6:121863829:G:T	rs7744054	#N/A	6	121863829	2.754e-08	121854778	121899251	17	2	1	rs7744054	1	rs7744054
VTE	34	6:147701133:G:T	rs9373523	6q24.3	6	147701133	8.44e-13	147483969	147714725	139	91	3	rs9373523;rs499393;rs2786187	1	rs9373523
VTE	35	7:28259233:C:T	rs1513275	7p15.1	7	28259233	2.584e-08	28139386	28259233	84	4	2	rs1513275;rs886663	1	rs1513275
VTE	36	7:92243719:C:T	rs42038	7q21.2	7	92243719	6.166e-10	92223518	92327026	53	40	3	rs42038;rs3731326;rs42033	1	rs42038
VTE	37	8:6651969:A:G	rs11774252	8p23.1	8	6651969	9.354e-11	6642801	6657278	34	22	2	rs11774252;rs13282633	1	rs11774252
VTE	38	8:9185179:C:G	rs34290760	8p23.1	8	9185179	1.482e-11	9168146	9231661	46	7	3	rs34290760;rs35555151;rs370720	1	rs34290760
VTE	39	8:27820792:A:G	rs10087301	8p21.1	8	27820792	1.362e-12	27787717	27831887	51	41	2	rs10087301;rs2685417	1	rs10087301
VTE	40	8:42324760:C:T	rs2978457	8p11.21	8	42324760	2.135e-09	42324760	42324765	2	2	1	rs2978457	1	rs2978457
VTE	41	8:106581528:A:T	rs6993770	8q23.1	8	106581528	8.306e-30	106512481	106593662	126	86	11	rs6993770;rs16873415;rs6995272;rs302953;rs12679049;rs12675041;rs996488;rs1450161;rs10505076;rs72673751;rs6993696	1	rs6993770
VTE	42	9:93602967:A:G	rs10993706	#N/A	9	93602967	6.095e-09	93597677	93608758	6	5	1	rs10993706	1	rs10993706
VTE	43	9:99091009:C:T	rs10990535	9q22.32	9	99091009	1.919e-09	99086831	99314012	16	4	1	rs10990535	1	rs10990535
VTE	44	9:136154168:C:T	rs579459	9q34.2	9	136154168	1.2e-305	135866940	136400566	1115	596	119	rs6597600;rs2073927;rs3761824;rs571780;rs35200151;rs7855466;rs78590974;rs117210485;rs8193009;rs11244006;rs7868232;rs7862461;rs2886307;rs10793953;rs11244032;rs11244035;rs11244037;rs11794634;rs11244061;rs71503180;rs113016973;rs35698328;rs113845480;rs62575992;rs78602133;rs60526253;rs11793768;rs7469576;rs4363269;rs8176704;rs7848366;rs590488;rs28551042;rs142397281;rs11244051;rs11244084;rs41302673;rs81…	22	rs6597600;rs35200151;rs7868232;rs71503180;rs11793768;rs11244051;rs8176693;rs8176630;rs579459;rs9411490;rs557317;rs68032997;rs147278971;rs79158370;rs11791119;rs652600;rs3094377;rs3094326;rs73550898;rs34628564;rs28463601;rs13300181
VTE	45	10:21873295:G:T	rs7905967	10p12.31	10	21873295	4.621e-09	21766969	22288132	182	13	1	rs7905967	1	rs7905967
VTE	46	10:71245276:C:T	rs78707713	10q22.1	10	71245276	1.6e-99	71145819	71302731	407	217	21	rs1367517;rs17490500;rs12769200;rs60372179;rs34494957;rs34377151;rs78707713;rs80118685;rs3829182;rs1864589;rs55644640;rs1665581;rs77364098;rs61848438;rs77544432;rs1238704;rs56233660;rs3793853;rs137936874;rs149172666;rs144194132	3	rs1367517;rs78707713;rs149172666
VTE	47	10:96000282:A:G	rs7069316	10q23.33	10	96000282	1.036e-08	95971321	96129098	54	8	2	rs7069316;rs57866767	1	rs7069316
VTE	48	10:121010256:A:G	rs10886430	10q26.11	10	121010256	6.136e-32	121004561	121054613	4	4	4	rs10886430;rs10886437;rs10886443;rs56095167	1	rs10886430
VTE	49	11:47443654:C:T	rs141325867	11p11.2	11	47443654	6.034e-42	46304187	50538301	1976	487	33	rs189761107;rs11039002;rs77682558;rs11570051;rs74486166;rs17787912;rs10838642;rs10838599;rs3136516;rs6485690;rs7111517;rs72897626;rs830085;rs2305280;rs2697920;rs10838708;rs10838596;rs3136447;rs11039155;rs3740689;rs79498485;rs4752829;rs1228024;rs6485802;rs75212415;rs141325867;rs117784795;rs78807356;rs4752891;rs3740688;rs7482934;rs7948396;rs189639150	9	rs189761107;rs74486166;rs3136516;rs11039155;rs141325867;rs4752891;rs7482934;rs7948396;rs189639150
VTE	50	11:56875074:C:T	rs141798115	#N/A	11	56875074	9.404e-18	54857825	57110206	952	57	14	rs117350740;rs12421131;rs117273915;rs4939033;rs7940239;rs2512722;rs112901519;rs112407406;rs4619163;rs77235188;rs75348906;rs141798115;rs117747098;rs72925818	6	rs117350740;rs117273915;rs2512722;rs112901519;rs77235188;rs141798115
VTE	51	11:61592362:A:G	rs174566	11q12.2	11	61592362	5.972e-20	61539020	61658800	128	89	8	rs174566;rs2072114;rs174593;rs2526678;rs174619;rs174449;rs174532;rs174565	1	rs174566
VTE	52	11:77641359:A:G	rs60509203	11q14.1	11	77641359	1.389e-08	77243110	77705536	438	31	1	rs60509203	1	rs60509203
VTE	53	11:126296816:C:T	rs35257264	11q24.2	11	126296816	5.342e-11	126296816	126307796	8	5	3	rs35257264;rs11600151;rs35166255	1	rs35257264
VTE	54	12:6160614:C:T	rs7135039	12p13.31	12	6160614	4.596e-28	6023686	6170645	238	171	9	rs12423482;rs151273781;rs216335;rs7135039;rs73036509;rs71582860;rs1800379;rs68120218;rs10849378	3	rs12423482;rs216335;rs7135039
VTE	55	12:11791029:C:T	rs11054402	12p13.2	12	11791029	2.7e-08	11765547	11791685	13	1	1	rs11054402	1	rs11054402
VTE	56	12:19994917:C:G	rs11044893	#N/A	12	19994917	4.888e-09	19984383	20010909	66	2	2	rs11044893;rs7302479	1	rs11044893
VTE	57	12:54729872:C:T	rs4759076	12q13.13	12	54729872	1.981e-13	54596619	54736470	18	9	3	rs4759076;rs9739357;rs7304860	1	rs4759076
VTE	58	12:71121027:A:T	rs7960840	#N/A	12	71121027	2.412e-08	71099815	71141993	19	4	2	rs7960840;rs12826168	1	rs7960840
VTE	59	12:104147207:A:G	rs3751198	12q23.3	12	104147207	1.2e-10	103961764	104173310	55	9	3	rs1070073;rs3751198;rs12229292	2	rs1070073;rs3751198
VTE	60	12:111973358:A:G	rs597808	12q24.12	12	111973358	9.215e-13	111818487	112906415	105	15	2	rs597808;rs4766460	1	rs597808
VTE	61	12:123794871:C:G	rs4759420	12q24.31	12	123794871	1.13e-10	123450765	123913433	321	228	2	rs4759420;rs73231956	1	rs4759420
VTE	62	13:113787459:A:G	rs3211752	13q34	13	113787459	1.281e-27	113751975	113792893	12	8	7	rs3211752;rs547138;rs2026160;rs1046205;rs1475931;rs572772;rs3211736	1	rs3211752
VTE	63	14:58815839:C:T	rs1190982	14q23.1	14	58815839	2.902e-10	58651518	59013018	158	88	3	rs1190982;rs1615007;rs28637941	1	rs1190982
VTE	64	14:75255659:C:T	rs12887044	14q24.3	14	75255659	2.985e-12	75146500	75377692	178	105	2	rs12887044;rs2111705	1	rs12887044
VTE	65	14:92309229:A:G	rs1884841	14q32.12	14	92309229	3.26e-18	92210399	92333611	109	76	6	rs1884841;rs2430377;rs61988257;rs72631603;rs61237505;rs4904816	1	rs1884841
VTE	66	14:94844947:C:T	rs28929474	14q32.13	14	94844947	2.377e-13	94626683	94844947	4	3	2	rs2232710;rs28929474	2	rs2232710;rs28929474
VTE	67	14:103835290:A:C	rs12898055	14q32.32	14	103835290	1.806e-09	103831832	103983033	125	4	1	rs12898055	1	rs12898055
VTE	68	15:44027885:C:T	rs139974673	15q15.3	15	44027885	1.83e-11	43674430	44947434	180	34	2	rs139974673;rs483800	1	rs139974673
VTE	69	15:96125226:A:G	rs17502085	#N/A	15	96125226	4.676e-10	96100923	96139593	41	24	2	rs17502085;rs7183672	1	rs17502085
VTE	70	16:30968589:C:T	rs4889599	16p11.2	16	30968589	7.767e-10	30801183	31109290	176	82	2	rs4889599;rs62057232	1	rs4889599
VTE	71	16:53834607:C:T	rs7188250	16q12.2	16	53834607	2.588e-10	53798319	53845487	106	78	1	rs7188250	1	rs7188250
VTE	72	16:75488285:A:G	rs11649638	16q23.1	16	75488285	2.866e-13	75304366	75519917	403	264	4	rs11649638;rs37606;rs999674;rs11639783	1	rs11649638
VTE	73	16:81870969:C:T	rs12445050	16q23.3	16	81870969	3.342e-31	81839491	81980019	162	123	19	rs11150413;rs11150414;rs12933559;rs35386949;rs34603417;rs72834769;rs4073295;rs9673682;rs8050292;rs4998545;rs4888183;rs12445050;rs13334419;rs7188868;rs11642412;rs62046682;rs6564923;rs4616280;rs1071644	4	rs11150413;rs72834769;rs12445050;rs1071644
VTE	74	16:83979317:C:T	rs67890964	16q23.3	16	83979317	3.472e-08	83978401	83983775	7	2	1	rs67890964	1	rs67890964
VTE	75	16:88535242:C:T	rs55823018	16q24.2	16	88535242	2.286e-16	88507269	88553198	86	67	4	rs55823018;rs12597021;rs12447626;rs879628	1	rs55823018
VTE	76	17:1966457:C:T	rs1048483	17p13.3	17	1966457	6.599e-21	1958536	2203167	108	66	5	rs1048483;rs3865240;rs4790874;rs72815304;rs11657636	1	rs1048483
VTE	77	17:7784295:A:G	rs17807204	17p13.1	17	7784295	2.022e-08	7731764	7898537	24	3	1	rs17807204	1	rs17807204
VTE	78	17:67081278:A:G	rs77542162	17q24.2	17	67081278	6.954e-13	66973049	67276383	10	6	2	rs77542162;rs117753190	1	rs77542162
VTE	79	18:21140432:C:T	rs1805081	18q11.2	18	21140432	4.98e-08	21075441	21165409	76	1	1	rs1805081	1	rs1805081
VTE	80	19:10740574:C:T	rs2360742	19p13.2	19	10740574	1.833e-43	10633908	11180047	648	370	25	rs2360742;rs10417412;rs4425006;rs12974306;rs1529744;rs141611067;rs10407127;rs4804526;rs11880613;rs2278444;rs117159625;rs4804543;rs12981279;rs73496507;rs10413128;rs62128856;rs7252007;rs117831057;rs62129985;rs56202490;rs78301016;rs78043647;rs7258189;rs12971616;rs11879293	3	rs2360742;rs78301016;rs7258189
VTE	81	19:17004049:C:T	rs1054533	19p13.11	19	17004049	4.517e-08	16998719	17016127	23	1	1	rs1054533	1	rs1054533
VTE	82	19:45426792:A:G	rs141622900	19q13.32	19	45426792	2.329e-13	45369203	45426792	14	6	3	rs141622900;rs61679753;rs72654473	1	rs141622900
VTE	83	19:46180184:C:T	rs11672660	19q13.32	19	46180184	1.74e-10	46179043	46374916	76	16	3	rs11672660;rs11670136;rs2341097	2	rs11672660;rs11670136
VTE	84	19:49215095:C:T	rs4002471	19q13.33	19	49215095	4.219e-13	49168942	49261368	135	97	6	rs4002471;rs281408;rs4021;rs28745907;rs838133;rs35106244	1	rs4002471
VTE	85	19:55539072:G:T	rs892090	19q13.42	19	55539072	3.573e-19	55502846	55574907	114	74	5	rs892090;rs1671209;rs1671215;rs1654448;rs73057282	1	rs892090
VTE	86	20:23175922:G:T	rs6132574	20p11.21	20	23175922	1.463e-23	22636562	23230565	434	146	11	rs6036192;rs965762;rs6076004;rs6083015;rs6048561;rs11697283;rs35359496;rs6132574;rs6083042;rs1998084;rs6106616	5	rs6036192;rs6076004;rs6083015;rs35359496;rs6132574
VTE	87	20:33794378:A:G	rs6060308	20q11.22	20	33794378	5.188e-59	32484835	34597962	1799	1031	37	rs61626105;rs6087538;rs73610830;rs8117173;rs112825656;rs1001425;rs6087600;rs6059976;rs1984588;rs2273684;rs6088753;rs819131;rs141638867;rs117755215;rs11907011;rs3752316;rs67032674;rs6088456;rs6141533;rs2069951;rs977936;rs34613590;rs13037376;rs117046905;rs56400269;rs6060308;rs6088765;rs6058209;rs2145082;rs143384;rs6060466;rs6120825;rs6060303;rs639763;rs73109573;rs2425174;rs2425038	10	rs61626105;rs73610830;rs819131;rs6141533;rs2069951;rs56400269;rs6060308;rs639763;rs73109573;rs2425174
VTE	88	22:33177778:A:G	rs713996	22q12.3	22	33177778	1.561e-09	33148919	33237191	143	39	5	rs713996;rs2016293;rs242077;rs1079734;rs5749505	1	rs713996
VTE	89	22:39838892:G:T	rs5757675	22q13.1	22	39838892	2.096e-08	39774378	39860868	130	8	1	rs5757675	1	rs5757675
VTE	90	22:43104750:C:T	rs13055886	22q13.2	22	43104750	2.354e-14	43068401	43154299	132	60	9	rs13055886;rs5758888;rs2143920;rs6002930;rs5758915;rs5758880;rs9607928;rs135096;rs6002910	2	rs13055886;rs9607928
VTE	91	22:44324730:C:T	rs738408	22q13.31	22	44324730	1.12e-09	44324727	44379565	62	3	1	rs738408	1	rs738408
HF	1	1:109817838:C:T	rs660240	1p13.3	1	109817838	3.251e-10	109776285	109822166	21	13	3	rs660240;rs67269326;rs6657811	1	rs660240
HF	2	4:111668626:A:G	rs17042102	4q25	4	111668626	5.705e-20	111607315	111718067	171	131	5	rs17042102;rs72667982;rs2129983;rs77737462;rs4307025	1	rs17042102
HF	3	5:137012171:A:G	rs11745324	5q31.2	5	137012171	2.345e-08	137003688	137238607	68	8	1	rs11745324	1	rs11745324
HF	4	6:36647680:C:T	rs4135240	6p21.2	6	36647680	6.838e-09	36618821	36649593	41	13	2	rs4135240;rs3176326	1	rs4135240
HF	5	6:161005610:C:T	rs55730499	6q25.3	6	161005610	1.83e-11	160505312	161123451	36	8	2	rs9295128;rs55730499	2	rs9295128;rs55730499
HF	6	9:22100176:C:G	rs1556516	9p21.3	9	22100176	1.569e-15	21997872	22125503	106	57	3	rs1556516;rs3218020;rs1333040	1	rs1556516
HF	7	9:136151806:C:T	rs600038	9q34.2	9	136151806	3.677e-09	136138765	136155000	13	5	1	rs600038	1	rs600038
HF	8	10:75417249:C:G	rs4746140	10q22.2	10	75417249	1.104e-09	75404300	75585307	78	17	1	rs4746140	1	rs4746140
HF	9	10:121426884:C:T	rs17617337	10q26.11	10	121426884	3.654e-09	121415685	121433675	9	6	1	rs17617337	1	rs17617337
HF	10	12:111904371:A:T	rs4766578	12q24.12	12	111904371	4.899e-08	111826477	112896840	32	1	1	rs4766578	1	rs4766578
HF	11	16:53806453:A:G	rs56094641	16q12.2	16	53806453	1.208e-08	53797908	53845487	115	13	1	rs56094641	1	rs56094641
PAD	1	6:161010118:A:G	rs10455872	6q25.3	6	161010118	2.4e-12	160985526	161123451	7	4	1	rs10455872	1	rs10455872
PAD	2	9:22123766:A:C	rs10738610	9p21.3	9	22123766	5e-17	21997872	22125503	106	55	3	rs10738610;rs3218020;rs1333040	1	rs10738610
PAD	3	12:111833788:A:G	rs10774624	12q24.12	12	111833788	2.7e-11	111826477	112906415	36	19	2	rs10774624;rs11066309	2	rs10774624;rs11066309
PAD	4	15:78896129:A:G	rs1317286	15q25.1	15	78896129	1.4e-08	78719832	78936168	113	14	2	rs1317286;rs4362358	1	rs1317286
Stroke	1	1:3220382:A:G	rs2500281	1p36.32	1	3220382	3.954e-09	3201133	3233631	28	7	1	rs2500281	1	rs2500281
Stroke	2	1:10796866:C:T	rs880315	1p36.22	1	10796866	2.89e-10	10789634	10799577	10	3	1	rs880315	1	rs880315
Stroke	3	1:156184268:C:T	rs1060604	1q22	1	156184268	5.221e-15	156156094	156206121	96	65	1	rs1060604	1	rs1060604
Stroke	4	2:203690047:G:T	rs115628302	2q33.2	2	203690047	1.821e-10	203639395	204196618	322	216	1	rs115628302	1	rs115628302
Stroke	5	4:111709004:G:T	rs1906592	4q25	4	111709004	2.325e-20	111605764	111733700	274	166	7	rs1906592;rs3866832;rs1448798;rs2595093;rs1448817;rs72667982;rs2634074	1	rs1906592
Stroke	6	4:155502869:C:T	rs56010410	4q31.3	4	155502869	1.141e-14	155435421	155545072	65	48	6	rs56010410;rs1118824;rs6536024;rs7689945;rs1025154;rs12512879	1	rs56010410
Stroke	7	5:121510586:A:C	rs17148926	5q23.2	5	121510586	1.019e-11	121502431	121523176	28	14	3	rs17148926;rs9112;rs62382996	1	rs17148926
Stroke	8	6:1365244:A:G	rs79318212	6p25.3	6	1365244	2.789e-13	1305001	1381066	145	109	4	rs79318212;rs72831930;rs74536576;rs12211303	1	rs79318212
Stroke	9	6:49457835:A:G	rs2501966	6p12.3	6	49457835	5.12e-09	49259739	49460769	76	3	1	rs2501966	1	rs2501966
Stroke	10	7:92241451:C:G	rs42036	7q21.2	7	92241451	8.497e-11	92236164	92327026	50	26	2	rs42036;rs2282983	1	rs42036
Stroke	11	7:106411858:C:T	rs17477177	7q22.3	7	106411858	4.683e-08	106405642	106418972	9	1	1	rs17477177	1	rs17477177
Stroke	12	7:150695726:C:T	rs1549758	7q36.1	7	150695726	4.461e-09	150695726	150697333	3	1	1	rs1549758	1	rs1549758
Stroke	13	9:22115286:C:T	rs944797	9p21.3	9	22115286	2.269e-14	21997872	22125503	82	45	2	rs944797;rs10757270	1	rs944797
Stroke	14	9:136149830:A:G	rs532436	9q34.2	9	136149830	1.155e-12	136132908	136155000	65	10	3	rs532436;rs616154;rs687289	1	rs532436
Stroke	15	10:105601210:C:T	rs55983834	10q24.33	10	105601210	4.02e-09	105595430	105671248	43	6	1	rs55983834	1	rs55983834
Stroke	16	10:121010256:A:G	rs10886430	10q26.11	10	121010256	9.31e-11	121010256	121010256	1	1	1	rs10886430	1	rs10886430
Stroke	17	10:124213449:C:T	rs72631113	10q26.13	10	124213449	3.497e-09	124203787	124235355	38	3	2	rs72631113;rs61871744	1	rs72631113
Stroke	18	11:102777303:C:T	rs150986675	11q22.2	11	102777303	1.084e-09	102719534	102777303	27	6	1	rs150986675	1	rs150986675
Stroke	19	12:111910219:A:G	rs10774625	12q24.12	12	111910219	6.232e-17	111708458	112985328	264	46	5	rs10774625;rs678436;rs4766897;rs2238151;rs1265564	1	rs10774625
Stroke	20	13:110828891:C:T	rs1975514	13q34	13	110828891	1.505e-08	110788441	110842248	52	10	2	rs12875271;rs1975514	2	rs12875271;rs1975514
Stroke	21	16:87575332:A:G	rs12445022	16q24.2	16	87575332	5.649e-10	87575332	87580855	4	1	1	rs12445022	1	rs12445022
Stroke	22	17:56429094:A:G	rs2526375	17q22	17	56429094	4.496e-08	56357833	57142657	156	2	1	rs2526375	1	rs2526375
Stroke	23	19:11198502:C:T	rs17248727	19p13.2	19	11198502	4.876e-08	11186412	11210912	69	1	1	rs17248727	1	rs17248727
Stroke	24	20:33565755:A:G	rs11906160	20q11.22	20	33565755	2.991e-10	33537157	33796192	203	151	1	rs11906160	1	rs11906160
