# Supplementary material for: Contribution of leukocyte telomere length to cardiovascular disease onset from genome-wide cross-trait analysis
Source: Nat Commun. 2025 Sep 30;16:8677. doi: 10.1038/s41467-025-63707-5 (PMC12485159; doi:10.1038/s41467-025-63707-5)
Supplement: Supplementary file 11 — Supplementary Data 9 [file 41467_2025_63707_MOESM11_ESM.xlsx]

## Sheet: Supplementary Data 9
Supplementary Data 9. Prioritized genes identified for PLACO results of leukocyte telomere length and six cardiovascular diseases by mapping of genomic risk loci using FUMA
Note: Prioritized susceptibility variants from PLACO results were mapped by positional, and eQTL (obtained from 10 related tissues in GTExv8) mappings using the FUMA SNP2GENE tool with default settings. The SNP locations were defined in reference to the human genome Build 37 (GRCh37/hg19), and only protein-coding genes were included in the analysis. ensg = ENSG ID; Symbol = gene symbol; chr = chr…
Trait	ensg	symbol	chr	start	end	strand	type	entrezID	HUGO	pLI	ncRVIS	posMapSNPs	posMapMaxCADD	eqtlMapSNPs	eqtlMapminP	eqtlMapminQ	eqtlMapts	eqtlDirection	minGwasP	IndSigSNPs	GenomicLocus	outside
LTL-AF	ENSG00000183114	FAM43B	1	20878932	20881512	1	protein_coding	163933	FAM43B	NA	-0.734396	3	8.106	0	NA	NA	NA	NA	NA	rs588485	1	no
LTL-AF	ENSG00000158825	CDA	1	20915441	20945401	1	protein_coding	978	CDA	0.787228	0.564936	9	22.8	14	3.65852e-30	1.86057e-59	GTEx/v8/Adipose_Subcutaneous:GTEx/v8/Adipose_Visceral_Omentum:GTEx/v8/Whole_Blood:GTEx/v8/Artery_Aorta:GTEx/v8/Artery_Tibial:GTEx/v8/Heart_Atrial_Appendage:GTEx/v8/Heart_Left_Ventricle	NA	2.41324e-09	rs588485	1	no
LTL-AF	ENSG00000081026	MAGI3	1	113933371	114228545	1	protein_coding	260425	MAGI3	0.57058	-0.477318	39	15.43	0	NA	NA	NA	NA	4.60475e-08	rs7528311	2	no
LTL-AF	ENSG00000116793	PHTF1	1	114239453	114302111	-1	protein_coding	10745	PHTF1	5.47465e-18	-0.796158	2	2.634	1	7.26105e-05	0.000183201	GTEx/v8/Adipose_Visceral_Omentum	NA	NA	rs7528311	2	no
LTL-AF	ENSG00000081019	RSBN1	1	114304454	114355098	-1	protein_coding	54665	RSBN1	0.80514	-1.87091	2	8.858	0	NA	NA	NA	NA	NA	rs7528311	2	no
LTL-AF	ENSG00000134242	PTPN22	1	114356433	114414381	-1	protein_coding	26191	PTPN22	3.07776e-16	-0.402711	1	8.858	0	NA	NA	NA	NA	NA	rs7528311	2	no
LTL-AF	ENSG00000188761	BCL2L15	1	114420790	114430169	-1	protein_coding	440603	BCL2L15	0.00361469	-0.0219988	0	0	16	4.5564e-05	1.06399e-08	GTEx/v8/Whole_Blood	NA	NA	rs7528311	2	yes
LTL-AF	ENSG00000134262	AP4B1	1	114437370	114447823	-1	protein_coding	10717	AP4B1	2.69464e-08	-0.248524	0	0	34	1.11353e-08	6.64774e-27	GTEx/v8/Whole_Blood	NA	4.60475e-08	rs7528311	2	yes
LTL-AF	ENSG00000143603	KCNN3	1	154669931	154842756	-1	protein_coding	3782	KCNN3	0.864941	-0.629505	5	8.545	0	NA	NA	NA	NA	4.48875e-08	rs1218577;rs151107921	3	no
LTL-AF	ENSG00000163344	PMVK	1	154897210	154909467	-1	protein_coding	10654	PMVK	0.000305455	-0.52769	1	5.057	0	NA	NA	NA	NA	1.69175e-08	rs151107921	3	no
LTL-AF	ENSG00000160685	ZBTB7B	1	154975127	154990998	1	protein_coding	51043	ZBTB7B	0.837393	NA	2	10.2	0	NA	NA	NA	NA	3.63218e-08	rs115645567	3	no
LTL-AF	ENSG00000163354	DCST2	1	154990996	155006257	-1	protein_coding	127579	DCST2	1.45882e-09	0.250201	2	10.2	3	7.72838e-05	9.45778e-06	GTEx/v8/Adipose_Visceral_Omentum:GTEx/v8/Heart_Left_Ventricle	NA	3.63218e-08	rs115645567;rs151107921	3	no
LTL-AF	ENSG00000163357	DCST1	1	155006300	155023406	1	protein_coding	149095	DCST1	3.88696e-15	NA	1	0.421	0	NA	NA	NA	NA	4.22251e-08	rs115645567	3	no
LTL-AF	ENSG00000143537	ADAM15	1	155023042	155035252	1	protein_coding	8751	ADAM15	1.07719e-11	NA	0	0	4	2.01111e-05	1.42533e-35	GTEx/v8/Whole_Blood:GTEx/v8/Heart_Atrial_Appendage	NA	NA	rs1218577;rs151107921	3	yes
LTL-AF	ENSG00000116132	PRRX1	1	170631869	170708560	1	protein_coding	5396	PRRX1	0.752904	0.800217	6	18.97	6	1.61545e-06	0.000133721	GTEx/v8/Heart_Atrial_Appendage:GTEx/v8/Heart_Left_Ventricle	NA	1.34183e-10	rs12024275	4	no
LTL-AF	ENSG00000214842	RAD51AP2	2	17691851	17699706	-1	protein_coding	729475	RAD51AP2	1.70293e-18	-0.0518746	0	0	56	9.14244e-09	2.98871e-05	GTEx/v8/Artery_Tibial	NA	6.81744e-10	rs6731131;rs300159	5	yes
LTL-AF	ENSG00000163032	VSNL1	2	17720393	17838285	1	protein_coding	7447	VSNL1	0.744968	-0.390965	33	13.38	1	3.43434e-05	1.95271e-06	GTEx/v8/Liver	NA	5.51629e-11	rs6731131;rs300159	5	no
LTL-AF	ENSG00000163029	SMC6	2	17845079	17981509	-1	protein_coding	79677	SMC6	0.45542	-0.256064	140	24.5	128	6.64632e-27	9.06306e-21	GTEx/v8/Artery_Aorta:GTEx/v8/Artery_Tibial:GTEx/v8/Heart_Atrial_Appendage:GTEx/v8/Liver	NA	8.40696e-12	rs6731131;rs300159;rs2081601	5	no
LTL-AF	ENSG00000178295	GEN1	2	17935125	17966632	1	protein_coding	348654	GEN1	2.85815e-10	0.254223	40	24.5	128	1.42567e-45	3.30216e-45	GTEx/v8/Adipose_Subcutaneous:GTEx/v8/Adipose_Visceral_Omentum:GTEx/v8/Artery_Aorta:GTEx/v8/Artery_Coronary:GTEx/v8/Artery_Tibial:GTEx/v8/Heart_Atrial_Appendage:GTEx/v8/Heart_Left_Ventricle:GTEx/v8/Liver	NA	8.40696e-12	rs6731131;rs300159;rs2081601	5	no
LTL-AF	ENSG00000151379	MSGN1	2	17997763	17998368	1	protein_coding	343930	MSGN1	0.191097	0.290091	4	4.653	0	NA	NA	NA	NA	NA	rs6731131;rs300159	5	no
LTL-AF	ENSG00000170745	KCNS3	2	18059114	18542882	1	protein_coding	3790	KCNS3	0.0160901	-0.0353683	0	0	62	3.33117e-09	1.49594e-33	GTEx/v8/Adipose_Visceral_Omentum:GTEx/v8/Artery_Tibial:GTEx/v8/Liver	NA	1.68046e-11	rs6731131;rs300159	5	yes
LTL-AF	ENSG00000115970	THADA	2	43393800	43823185	-1	protein_coding	63892	THADA	1.24008e-28	-0.3799	71	18.08	0	NA	NA	NA	NA	1.44101e-08	rs11690012	6	no
LTL-AF	ENSG00000152518	ZFP36L2	2	43449541	43453748	-1	protein_coding	678	ZFP36L2	0.456434	-0.44054	8	15.87	3	0.000164385	0.00011078	GTEx/v8/Adipose_Subcutaneous:GTEx/v8/Artery_Tibial	NA	NA	rs11690012	6	no
LTL-AF	ENSG00000152527	PLEKHH2	2	43864412	43995126	1	protein_coding	130271	PLEKHH2	1.78874e-26	0.460071	0	0	67	7.55564e-11	9.88057e-34	GTEx/v8/Artery_Aorta:GTEx/v8/Artery_Tibial	NA	1.44101e-08	rs11690012	6	yes
LTL-AF	ENSG00000138036	DYNC2LI1	2	44001178	44037149	1	protein_coding	51626	DYNC2LI1	8.37969e-05	1.0481	0	0	3	6.11819e-05	1.9334e-16	GTEx/v8/Artery_Aorta	NA	NA	rs11690012	6	yes
LTL-AF	ENSG00000138079	SLC3A1	2	44502599	44548633	1	protein_coding	6519	SLC3A1	7.54764e-16	-0.0189713	0	0	3	3.0552e-05	0.00129844	GTEx/v8/Liver	NA	NA	rs11690012	6	yes
LTL-AF	ENSG00000115239	ASB3	2	53759810	54087170	-1	protein_coding	51130	ASB3	0.247642	NA	7	22.9	0	NA	NA	NA	NA	1.29981e-08	rs77601694	7	no
LTL-AF	ENSG00000143942	CHAC2	2	53994929	54002333	1	protein_coding	494143	CHAC2	0.00282189	0.535423	2	22.9	0	NA	NA	NA	NA	NA	rs77601694	7	no
LTL-AF	ENSG00000068912	ERLEC1	2	54014181	54045956	1	protein_coding	27248	ERLEC1	0.000679063	-0.681034	1	1.276	0	NA	NA	NA	NA	2.59872e-08	rs77601694	7	no
LTL-AF	ENSG00000119737	GPR75	2	54080050	54087126	-1	protein_coding	10936	GPR75	0.0031948	NA	1	9.948	2	6.3486e-06	0.00133597	GTEx/v8/Whole_Blood	NA	NA	rs77601694	7	no
LTL-AF	ENSG00000068878	PSME4	2	54091204	54197977	-1	protein_coding	23198	PSME4	1	-0.0173338	1	9.948	0	NA	NA	NA	NA	NA	rs77601694	7	no
LTL-AF	ENSG00000170634	ACYP2	2	54197975	54532437	1	protein_coding	98	ACYP2	0.000220645	-0.186942	15	15.6	8	2.63003e-06	9.03055e-05	GTEx/v8/Artery_Tibial	NA	NA	rs77601694	7	no
LTL-AF	ENSG00000180228	PRKRA	2	179296141	179316239	-1	protein_coding	8575	PRKRA	0.154542	1.65172	0	0	11	1.14474e-07	8.81381e-07	GTEx/v8/Cells_EBV-transformed_lymphocytes	NA	NA	rs13029629	8	yes
LTL-AF	ENSG00000079150	FKBP7	2	179328391	179343327	-1	protein_coding	51661	FKBP7	3.15602e-05	-1.11758	0	0	35	9.70122e-16	2.72188e-33	GTEx/v8/Adipose_Subcutaneous:GTEx/v8/Adipose_Visceral_Omentum:GTEx/v8/Artery_Aorta:GTEx/v8/Artery_Tibial:GTEx/v8/Heart_Atrial_Appendage:GTEx/v8/Heart_Left_Ventricle	NA	1.89754e-08	rs13029629	8	yes
LTL-AF	ENSG00000116095	PLEKHA3	2	179345195	179381189	1	protein_coding	65977	PLEKHA3	0.0229787	-0.310486	10	9.68	0	NA	NA	NA	NA	1.89754e-08	rs13029629	8	no
LTL-AF	ENSG00000155657	TTN	2	179390716	179695529	-1	protein_coding	7273	TTN	1.21111e-32	-0.562315	38	25.5	0	NA	NA	NA	NA	4.1255e-08	rs13029629	8	no
LTL-AF	ENSG00000119042	SATB2	2	200134223	200335989	-1	protein_coding	23314	SATB2	0.999563	-1.16977	0	0	47	9.98163e-06	0.00310418	GTEx/v8/Artery_Tibial	NA	3.92789e-08	rs1367857	9	yes
LTL-AF	ENSG00000178074	C2orf69	2	200775979	200820658	1	protein_coding	205327	C2orf69	0.432172	-0.595155	0	0	59	1.34088e-05	1.65043e-06	GTEx/v8/Adipose_Subcutaneous:GTEx/v8/Whole_Blood	NA	3.92789e-08	rs1367857	9	yes
LTL-AF	ENSG00000162971	TYW5	2	200794698	200820459	-1	protein_coding	129450	TYW5	2.19729e-07	-0.822528	0	0	46	3.19341e-05	4.91533e-05	GTEx/v8/Adipose_Subcutaneous	NA	3.92789e-08	rs1367857	9	yes
LTL-AF	ENSG00000162972	MAIP1	2	200820040	200873263	1	protein_coding	79568	MAIP1	0.00977968	0.253138	0	0	50	2.42925e-07	2.53036e-12	GTEx/v8/Whole_Blood	NA	3.92789e-08	rs1367857	9	yes
LTL-AF	ENSG00000196141	SPATS2L	2	201170604	201346986	1	protein_coding	26010	SPATS2L	0.970345	0.539346	66	20.4	68	1.0963e-18	2.32994e-14	GTEx/v8/Adipose_Subcutaneous:GTEx/v8/Whole_Blood:GTEx/v8/Artery_Tibial:GTEx/v8/Heart_Atrial_Appendage:GTEx/v8/Heart_Left_Ventricle	NA	3.92789e-08	rs1367857	9	no
LTL-AF	ENSG00000177311	ZBTB38	3	141043055	141168634	1	protein_coding	253461	ZBTB38	0.979491	-1.878	28	19.99	25	1.37777e-17	3.75224e-13	GTEx/v8/Adipose_Subcutaneous:GTEx/v8/Adipose_Visceral_Omentum:GTEx/v8/Whole_Blood:GTEx/v8/Artery_Tibial:GTEx/v8/Heart_Atrial_Appendage	NA	4.9878e-09	rs1991431	10	no
LTL-AF	ENSG00000138792	ENPEP	4	111286889	111486441	1	protein_coding	2028	ENPEP	3.57621e-19	-0.090258	3	2.169	0	NA	NA	NA	NA	1.35606e-08	rs77955149	11	no
LTL-AF	ENSG00000164112	SMIM43	4	122680088	122686582	-1	protein_coding	132332	SMIM43	0.00120021	-0.210834	37	12.79	121	1.3753e-10	9.33191e-16	GTEx/v8/Heart_Left_Ventricle	NA	7.05596e-10	rs35495505	12	no
LTL-AF	ENSG00000123737	EXOSC9	4	122722472	122738176	1	protein_coding	5393	EXOSC9	1.87139e-06	0.205002	17	22.7	121	1.32368e-10	9.24011e-14	GTEx/v8/Cells_EBV-transformed_lymphocytes:GTEx/v8/Whole_Blood	NA	7.05596e-10	rs35495505	12	no
LTL-AF	ENSG00000145386	CCNA2	4	122737599	122745087	-1	protein_coding	890	CCNA2	0.994683	-0.32346	12	22.7	1	5.39487e-06	0.024537	GTEx/v8/Cells_EBV-transformed_lymphocytes	NA	2.1652e-09	rs35495505	12	no
LTL-AF	ENSG00000138686	BBS7	4	122745595	122791652	-1	protein_coding	55212	BBS7	0.00117875	-0.518577	24	22.7	121	1.79977e-09	5.45906e-06	GTEx/v8/Artery_Tibial	NA	7.05596e-10	rs35495505	12	no
LTL-AF	ENSG00000138741	TRPC3	4	122800182	122872909	-1	protein_coding	7222	TRPC3	0.000446956	NA	43	11.79	0	NA	NA	NA	NA	7.05596e-10	rs35495505	12	no
LTL-AF	ENSG00000145414	NAF1	4	164031225	164088073	-1	protein_coding	92345	NAF1	0.959543	-0.0671257	18	10.94	0	NA	NA	NA	NA	1.02542e-08	rs76109254	13	no
LTL-AF	ENSG00000174358	SLC6A19	5	1201710	1225232	1	protein_coding	340024	SLC6A19	NA	5.67361	23	26	0	NA	NA	NA	NA	NA	rs78844046	14	no
LTL-AF	ENSG00000164363	SLC6A18	5	1225470	1246304	1	protein_coding	348932	SLC6A18	1.67092e-22	0.427869	43	26	0	NA	NA	NA	NA	1.64349e-09	rs78844046;rs112333466	14	no
LTL-AF	ENSG00000164362	TERT	5	1253262	1295184	-1	protein_coding	7015	TERT	0.866151	NA	13	3.984	0	NA	NA	NA	NA	1.85696e-10	rs78844046;rs112333466;rs34041736;rs6420019	14	no
LTL-AF	ENSG00000113734	BNIP1	5	172571445	172591390	1	protein_coding	662	BNIP1	0.00143693	-0.218655	0	0	26	6.22943e-09	3.72059e-33	GTEx/v8/Adipose_Subcutaneous:GTEx/v8/Whole_Blood:GTEx/v8/Artery_Tibial:GTEx/v8/Liver	NA	1.84004e-11	rs869236;rs6891790	15	yes
LTL-AF	ENSG00000183072	NKX2-5	5	172659112	172662360	-1	protein_coding	1482	NKX2-5	0.858648	-0.20816	12	18.15	0	NA	NA	NA	NA	1.84004e-11	rs869236;rs6891790	15	no
LTL-AF	ENSG00000079689	SCGN	6	25652464	25702011	1	protein_coding	10590	SCGN	0.035946	0.102936	1	0.204	0	NA	NA	NA	NA	NA	rs4712972	16	no
LTL-AF	ENSG00000146039	SLC17A4	6	25754927	25781419	1	protein_coding	10050	SLC17A4	6.33423e-06	0.944836	20	6.531	0	NA	NA	NA	NA	7.2938e-09	rs4712972	16	no
LTL-AF	ENSG00000124568	SLC17A1	6	25783125	25832287	-1	protein_coding	6568	SLC17A1	2.59261e-10	-0.181263	11	6.531	0	NA	NA	NA	NA	NA	rs4712972	16	no
LTL-AF	ENSG00000124564	SLC17A3	6	25833294	25882514	-1	protein_coding	10786	SLC17A3	9.88206e-14	-0.246503	9	11.61	0	NA	NA	NA	NA	NA	rs4712972	16	no
LTL-AF	ENSG00000112337	SLC17A2	6	25912982	25930946	-1	protein_coding	10246	SLC17A2	0.00466985	-0.129201	9	15.35	0	NA	NA	NA	NA	NA	rs4712972	16	no
LTL-AF	ENSG00000112343	TRIM38	6	25963030	25987384	1	protein_coding	10475	TRIM38	4.7513e-06	-0.220583	7	7.22	77	6.71643e-11	2.71219e-11	GTEx/v8/Whole_Blood	NA	7.2938e-09	rs4712972	16	no
LTL-AF	ENSG00000124610	H1-1	6	26017260	26018040	-1	protein_coding	3024	H1-1	0.0035308	-0.372207	5	11.55	0	NA	NA	NA	NA	NA	rs4712972	16	no
LTL-AF	ENSG00000124529	H4C2	6	26027124	26027480	-1	protein_coding	8366	H4C2	0.00854183	0.166119	5	11.55	0	NA	NA	NA	NA	NA	rs4712972	16	no
LTL-AF	ENSG00000187837	H1-2	6	26055968	26056699	-1	protein_coding	3006	H1-2	NA	0.137228	3	6.153	0	NA	NA	NA	NA	NA	rs4712972	16	no
LTL-AF	ENSG00000010704	HFE	6	26087509	26098571	1	protein_coding	3077	HFE	8.49697e-07	0.210172	12	5.916	0	NA	NA	NA	NA	NA	rs4712972	16	no
LTL-AF	ENSG00000197061	H4C3	6	26104104	26104518	1	protein_coding	8364	H4C3	8.85617e-05	0.852192	13	9.103	0	NA	NA	NA	NA	NA	rs4712972	16	no
LTL-AF	ENSG00000187475	H1-6	6	26107640	26108364	-1	protein_coding	3010	H1-6	NA	-0.0680391	12	9.103	0	NA	NA	NA	NA	NA	rs4712972	16	no
LTL-AF	ENSG00000180596	H2BC4	6	26115101	26124154	-1	protein_coding	8347	H2BC4	0.00287801	0.335736	15	20.3	0	NA	NA	NA	NA	NA	rs4712972	16	no
LTL-AF	ENSG00000180573	H2AC6	6	26124373	26139344	1	protein_coding	8334	H2AC6	0.599176	0.739679	8	20.3	0	NA	NA	NA	NA	NA	rs4712972	16	no
LTL-AF	ENSG00000186470	BTN3A2	6	26365387	26378546	1	protein_coding	11118	BTN3A2	0.000124519	2.20791	0	0	167	1.46064e-30	4.18669e-117	GTEx/v8/Adipose_Subcutaneous:GTEx/v8/Adipose_Visceral_Omentum:GTEx/v8/Whole_Blood:GTEx/v8/Artery_Aorta:GTEx/v8/Artery_Coronary:GTEx/v8/Artery_Tibial:GTEx/v8/Heart_Atrial_Appendage:GTEx/v8/Heart_Left_Ventricle:GTEx/v8/Liver	NA	4.57897e-09	rs4712972;rs994691;rs9393801	0.678472	yes
LTL-AF	ENSG00000124508	BTN2A2	6	26383324	26395102	1	protein_coding	10385	BTN2A2	0.000150288	1.01572	0	0	89	4.52542e-08	6.21367e-34	GTEx/v8/Adipose_Subcutaneous:GTEx/v8/Adipose_Visceral_Omentum:GTEx/v8/Artery_Tibial:GTEx/v8/Heart_Left_Ventricle:GTEx/v8/Liver	NA	4.57897e-09	rs994691;rs9393801	17	yes
LTL-AF	ENSG00000111801	BTN3A3	6	26440700	26453643	1	protein_coding	10384	BTN3A3	7.19025e-10	1.09011	0	0	2	0.000485803	2.64775e-12	GTEx/v8/Adipose_Subcutaneous	NA	NA	rs994691	17	yes
LTL-AF	ENSG00000182952	HMGN4	6	26538633	26546482	1	protein_coding	10473	HMGN4	0.557082	-0.351003	0	0	90	1.54434e-22	2.51544e-34	GTEx/v8/Adipose_Subcutaneous:GTEx/v8/Adipose_Visceral_Omentum:GTEx/v8/Whole_Blood:GTEx/v8/Artery_Aorta:GTEx/v8/Artery_Tibial:GTEx/v8/Heart_Atrial_Appendage:GTEx/v8/Heart_Left_Ventricle:GTEx/v8/Liver	NA	4.57897e-09	rs994691;rs9393801	17	yes
LTL-AF	ENSG00000146109	ABT1	6	26597180	26600278	1	protein_coding	29777	ABT1	0.0271056	0.104221	0	0	78	1.36945e-07	9.75453e-11	GTEx/v8/Adipose_Subcutaneous:GTEx/v8/Artery_Aorta:GTEx/v8/Artery_Coronary:GTEx/v8/Artery_Tibial:GTEx/v8/Liver	NA	3.18226e-08	rs994691	17	yes
LTL-AF	ENSG00000181315	ZNF322	6	26636518	26659980	-1	protein_coding	79692	ZNF322	NA	-1.14047	0	0	84	1.56402e-30	6.66811e-52	GTEx/v8/Adipose_Subcutaneous:GTEx/v8/Adipose_Visceral_Omentum:GTEx/v8/Cells_EBV-transformed_lymphocytes:GTEx/v8/Whole_Blood:GTEx/v8/Artery_Aorta:GTEx/v8/Artery_Coronary:GTEx/v8/Artery_Tibial:GTEx/v8/Heart_Atrial_Appendage:GTEx/v8/Heart_Left_Ventricle:GTEx/v8/Liver	NA	4.57897e-09	rs994691;rs9393801	17	yes
LTL-AF	ENSG00000124635	H2BC11	6	27093676	27100541	-1	protein_coding	8970	H2BC11	0.478842	0.308582	4	3.035	7	8.75147e-05	0.0318737	GTEx/v8/Adipose_Subcutaneous	NA	4.57897e-09	rs994691;rs9393801	17	no
LTL-AF	ENSG00000196787	H2AC11	6	27100832	27103070	1	protein_coding	8969	H2AC11	0.000610464	-0.741637	3	0.989	0	NA	NA	NA	NA	NA	rs994691;rs9393801	17	no
LTL-AF	ENSG00000197903	H2BC12	6	27106073	27114619	-1	protein_coding	85236	H2BC12	0.490754	-0.0430523	2	3.569	11	4.77184e-07	4.41227e-07	GTEx/v8/Adipose_Subcutaneous:GTEx/v8/Adipose_Visceral_Omentum:GTEx/v8/Whole_Blood	NA	4.57897e-09	rs9393801;rs994691	17	no
LTL-AF	ENSG00000112812	PRSS16	6	27215480	27224403	1	protein_coding	10279	PRSS16	2.23792e-06	0.00884812	3	5.652	84	6.07861e-13	6.32593e-10	GTEx/v8/Adipose_Subcutaneous:GTEx/v8/Whole_Blood:GTEx/v8/Artery_Aorta:GTEx/v8/Artery_Tibial:GTEx/v8/Heart_Atrial_Appendage	NA	4.57897e-09	rs9393801;rs994691	17	no
LTL-AF	ENSG00000158553	POM121L2	6	27253682	27279949	-1	protein_coding	94026	POM121L2	NA	0.313408	1	5.663	0	NA	NA	NA	NA	8.41227e-09	rs9393801	17	no
LTL-AF	ENSG00000124613	ZNF391	6	27342394	27371683	1	protein_coding	346157	ZNF391	9.25869e-07	1.23172	0	0	90	3.96121e-10	2.75877e-96	GTEx/v8/Adipose_Subcutaneous:GTEx/v8/Adipose_Visceral_Omentum:GTEx/v8/Artery_Aorta:GTEx/v8/Artery_Coronary:GTEx/v8/Artery_Tibial:GTEx/v8/Heart_Atrial_Appendage	NA	4.57897e-09	rs994691;rs9393801	17	yes
LTL-AF	ENSG00000197279	ZNF165	6	28048753	28057341	1	protein_coding	7718	ZNF165	0.000563292	0.227981	0	0	1	0.000380346	0.000106719	GTEx/v8/Heart_Atrial_Appendage	NA	NA	rs9393801	17	yes
LTL-AF	ENSG00000146350	TBC1D32	6	121400640	121655891	-1	protein_coding	221322	TBC1D32	1.3503e-12	0.70393	0	0	9	4.55781e-05	0.0414784	GTEx/v8/Heart_Atrial_Appendage	NA	2.83277e-08	rs13196347	18	yes
LTL-AF	ENSG00000111897	SERINC1	6	122764499	122792967	-1	protein_coding	57515	SERINC1	0.0746215	0.168755	0	0	1	0.000146683	6.08618e-14	GTEx/v8/Whole_Blood	NA	3.36267e-09	rs9372676	18	yes
LTL-AF	ENSG00000005486	RHBDD2	7	75471920	75518244	1	protein_coding	57414	RHBDD2	0.646227	-0.161809	0	0	23	2.71411e-05	2.22618e-13	GTEx/v8/Artery_Tibial	NA	6.63824e-09	rs3852312	19	yes
LTL-AF	ENSG00000146700	SSC4D	7	76018651	76039012	-1	protein_coding	136853	SSC4D	9.86181e-05	0.413699	0	0	19	4.30792e-07	2.32891e-29	GTEx/v8/Adipose_Subcutaneous:GTEx/v8/Whole_Blood	NA	6.63824e-09	rs3852312	19	yes
LTL-AF	ENSG00000188372	ZP3	7	76026835	76071388	1	protein_coding	7784	ZP3	0.00159682	0.259666	0	0	34	3.24899e-27	1.48701e-84	GTEx/v8/Adipose_Subcutaneous:GTEx/v8/Adipose_Visceral_Omentum:GTEx/v8/Whole_Blood:GTEx/v8/Artery_Aorta:GTEx/v8/Artery_Coronary:GTEx/v8/Artery_Tibial:GTEx/v8/Heart_Atrial_Appendage:GTEx/v8/Heart_Left_Ventricle:GTEx/v8/Liver	NA	6.63824e-09	rs3852312	19	yes
LTL-AF	ENSG00000091073	DTX2	7	76090993	76135312	1	protein_coding	113878	DTX2	0.106758	-0.391213	0	0	34	2.5379e-16	5.30123e-37	GTEx/v8/Adipose_Visceral_Omentum:GTEx/v8/Whole_Blood	NA	6.63824e-09	rs3852312	19	yes
LTL-AF	ENSG00000243566	UPK3B	7	76139745	76648340	1	protein_coding	105375355	UPK3B	0.000192328	-0.147576	43	15.4	24	1.55075e-09	3.67513e-24	GTEx/v8/Adipose_Visceral_Omentum:GTEx/v8/Whole_Blood:GTEx/v8/Artery_Tibial:GTEx/v8/Heart_Atrial_Appendage:GTEx/v8/Heart_Left_Ventricle	NA	6.63824e-09	rs3852312	19	no
LTL-AF	ENSG00000146707	POMZP3	7	76239303	76256578	-1	protein_coding	22932	POMZP3	0.879121	NA	0	0	1	2.63081e-05	1.82606e-67	GTEx/v8/Artery_Aorta:GTEx/v8/Artery_Tibial	NA	NA	rs3852312	19	yes
LTL-AF	ENSG00000135269	TES	7	115850547	115898837	1	protein_coding	26136	TES	4.84137e-11	0.213295	0	0	5	8.45623e-07	7.66413e-17	GTEx/v8/Adipose_Subcutaneous	NA	1.19733e-08	rs10270569;rs9920	20	yes
LTL-AF	ENSG00000105971	CAV2	7	115927434	116148595	1	protein_coding	858	CAV2	0.00411638	0.222321	21	14.04	26	1.08228e-05	3.59072e-10	GTEx/v8/Adipose_Subcutaneous:GTEx/v8/Artery_Tibial:GTEx/v8/Heart_Left_Ventricle	NA	1.19733e-08	rs9920;rs10270569	20	no
LTL-AF	ENSG00000105974	CAV1	7	116164839	116201233	1	protein_coding	857	CAV1	0.018708	0.00241153	25	17.94	42	9.51426e-12	5.37051e-08	GTEx/v8/Adipose_Subcutaneous	NA	9.39538e-11	rs10270569;rs9920	20	no
LTL-AF	ENSG00000104760	FGL1	8	17721889	17767874	-1	protein_coding	2267	FGL1	1.87354e-16	1.26396	91	11.61	0	NA	NA	NA	NA	NA	rs208026	22	no
LTL-AF	ENSG00000078674	PCM1	8	17780349	17885478	1	protein_coding	5108	PCM1	NA	0.181265	116	15.92	221	4.92028e-35	8.46694e-29	GTEx/v8/Adipose_Subcutaneous:GTEx/v8/Adipose_Visceral_Omentum:GTEx/v8/Whole_Blood:GTEx/v8/Artery_Aorta:GTEx/v8/Artery_Coronary:GTEx/v8/Artery_Tibial:GTEx/v8/Heart_Left_Ventricle	NA	2.40971e-11	rs208026;rs7508;rs6988638	22	no
LTL-AF	ENSG00000104763	ASAH1	8	17913934	17942494	-1	protein_coding	427	ASAH1	5.35815e-11	2.32447	117	15.6	295	1.47401e-98	8.43887e-86	GTEx/v8/Adipose_Subcutaneous:GTEx/v8/Adipose_Visceral_Omentum:GTEx/v8/Whole_Blood:GTEx/v8/Artery_Aorta:GTEx/v8/Heart_Left_Ventricle	NA	2.40971e-11	rs208026;rs6988638;rs7508	22	no
LTL-AF	ENSG00000168546	GFRA2	8	21547915	21669869	-1	protein_coding	2675	GFRA2	0.337128	-0.0982955	0	0	63	3.45071e-06	1.91804e-12	GTEx/v8/Whole_Blood	NA	3.5931e-18	rs10097055;rs4872083;rs11135789	23	yes
LTL-AF	ENSG00000147443	DOK2	8	21766384	21771371	-1	protein_coding	9046	DOK2	2.33627e-06	0.269056	18	9.031	7	1.04301e-06	6.39518e-10	GTEx/v8/Adipose_Subcutaneous:GTEx/v8/Whole_Blood	NA	1.53048e-16	rs4872083;rs10097055;rs7814195;rs34539595;rs11135789	23	no
LTL-AF	ENSG00000130227	XPO7	8	21777180	21864096	1	protein_coding	23039	XPO7	0.999999	-0.565357	130	19.18	49	3.17695e-05	0.0352762	GTEx/v8/Artery_Tibial	NA	3.5931e-18	rs4872083;rs10097055;rs7814195	23	no
LTL-AF	ENSG00000158806	NPM2	8	21881636	21894408	1	protein_coding	10361	NPM2	0.000671457	-1.05037	18	13.78	0	NA	NA	NA	NA	3.5931e-18	rs10097055;rs11135789;rs4872220;rs7814195;rs34539595;rs900779	23	no
LTL-AF	ENSG00000158815	FGF17	8	21899909	21906320	1	protein_coding	8822	FGF17	0.865332	0.0290524	11	4.831	50	2.85866e-07	1.67799e-09	GTEx/v8/Adipose_Subcutaneous:GTEx/v8/Adipose_Visceral_Omentum:GTEx/v8/Artery_Aorta	NA	8.24462e-12	rs4872220;rs34539595;rs900779;rs7814195;rs11135789	23	no
LTL-AF	ENSG00000158856	DMTN	8	21906506	21940038	1	protein_coding	2039	DMTN	0.961763	1.17661	7	4.831	6	2.04075e-05	6.46771e-26	GTEx/v8/Heart_Atrial_Appendage:GTEx/v8/Heart_Left_Ventricle	NA	8.24462e-12	rs34539595;rs4872220;rs900779;rs7814195	23	no
LTL-AF	ENSG00000168476	REEP4	8	21995533	21999464	-1	protein_coding	80346	REEP4	0.175028	-0.718022	0	0	13	2.85914e-06	2.88822e-31	GTEx/v8/Whole_Blood	NA	NA	rs7814195	23	yes
LTL-AF	ENSG00000165269	AQP7	9	33384765	33402643	-1	protein_coding	364	AQP7	1.86009e-09	-0.124646	0	0	60	1.9476e-05	0.0167651	GTEx/v8/Heart_Atrial_Appendage	NA	8.4935e-09	rs10758239	24	yes
LTL-AF	ENSG00000010438	PRSS3	9	33750515	33799230	1	protein_coding	5646	PRSS3	4.79798e-10	-0.213864	7	7.394	0	NA	NA	NA	NA	2.01184e-08	rs10758239;rs7871764	24	no
LTL-AF	ENSG00000107341	UBE2R2	9	33817565	33920402	1	protein_coding	54926	UBE2R2	0.908519	-0.781596	41	11.92	0	NA	NA	NA	NA	1.06894e-08	rs10758239	24	no
LTL-AF	ENSG00000137073	UBAP2	9	33921691	34048947	-1	protein_coding	55833	UBAP2	0.989509	-0.115704	71	23.4	99	1.46176e-05	4.62303e-05	GTEx/v8/Artery_Aorta	NA	2.24523e-09	rs10758239	24	no
LTL-AF	ENSG00000165006	UBAP1	9	34179003	34252521	1	protein_coding	51271	UBAP1	0.952985	0.167413	0	0	105	1.65321e-06	5.48362e-09	GTEx/v8/Whole_Blood	NA	3.23439e-10	rs10758239;rs7871764	24	yes
LTL-AF	ENSG00000164978	NUDT2	9	34329504	34343709	1	protein_coding	318	NUDT2	0.00236775	-0.593186	0	0	104	4.31742e-09	8.18979e-72	GTEx/v8/Adipose_Subcutaneous:GTEx/v8/Adipose_Visceral_Omentum:GTEx/v8/Whole_Blood:GTEx/v8/Artery_Aorta:GTEx/v8/Artery_Tibial:GTEx/v8/Heart_Atrial_Appendage:GTEx/v8/Heart_Left_Ventricle:GTEx/v8/Liver	NA	3.23439e-10	rs10758239;rs7871764	24	yes
LTL-AF	ENSG00000137070	IL11RA	9	34650699	34661889	1	protein_coding	3590	IL11RA	3.74046e-17	-0.45751	0	0	93	1.96585e-05	1.4169e-14	GTEx/v8/Adipose_Subcutaneous	NA	2.24523e-09	rs10758239	24	yes
LTL-AF	ENSG00000148143	ZNF462	9	109625378	109775915	1	protein_coding	58499	ZNF462	1	-0.313657	39	15.38	0	NA	NA	NA	NA	8.86526e-11	rs954585;rs4743037;rs1567451	25	no
LTL-AF	ENSG00000107829	FBXW4	10	103370423	103455052	-1	protein_coding	6468	FBXW4	0.00069101	NA	3	5.41	0	NA	NA	NA	NA	2.66826e-08	rs72844629	26	no
LTL-AF	ENSG00000198408	OGA	10	103544200	103578696	-1	protein_coding	10724	OGA	0.714104	-1.58404	2	3.05	0	NA	NA	NA	NA	9.78009e-10	rs56407876	26	no
LTL-AF	ENSG00000120049	KCNIP2	10	103585731	103603677	-1	protein_coding	30819	KCNIP2	0.0186882	NA	4	4.247	0	NA	NA	NA	NA	1.7e-09	rs56407876	26	no
LTL-AF	ENSG00000120029	ARMH3	10	103605356	103815950	-1	protein_coding	79591	ARMH3	0.0553398	0.414157	4	16.72	21	3.14686e-13	2.62531e-09	GTEx/v8/Adipose_Subcutaneous:GTEx/v8/Adipose_Visceral_Omentum	NA	1.14022e-11	rs56407876;rs72844629;rs72845686	26	no
LTL-AF	ENSG00000166189	HPS6	10	103825147	103827792	1	protein_coding	79803	HPS6	0.301742	-0.08466	1	5.87	5	4.20797e-05	5.63327e-25	GTEx/v8/Whole_Blood	NA	7.85649e-10	rs56407876	26	no
LTL-AF	ENSG00000148840	PPRC1	10	103892787	103910082	1	protein_coding	23082	PPRC1	0.999999	-0.46264	3	18.4	0	NA	NA	NA	NA	2.16615e-11	rs72845686	26	no
LTL-AF	ENSG00000119915	ELOVL3	10	103986085	103989346	1	protein_coding	83401	ELOVL3	0.0100894	-0.633403	15	21.5	0	NA	NA	NA	NA	2.37447e-11	rs72845686;rs10786662	26	no
LTL-AF	ENSG00000107859	PITX3	10	103989943	104001231	-1	protein_coding	5309	PITX3	0.76836	-0.34108	22	21.5	85	1.86757e-14	4.49728e-10	GTEx/v8/Heart_Atrial_Appendage:GTEx/v8/Heart_Left_Ventricle	NA	2.16615e-11	rs72845686;rs10786662	26	no
LTL-AF	ENSG00000107862	GBF1	10	104005289	104142656	1	protein_coding	8729	GBF1	4.12351e-07	-0.0780151	90	17.41	0	NA	NA	NA	NA	1.14022e-11	rs10786662;rs72845686	26	no
LTL-AF	ENSG00000077150	NFKB2	10	104153867	104162281	1	protein_coding	4791	NFKB2	0.999696	-0.681517	9	8.008	0	NA	NA	NA	NA	1.14022e-11	rs72845686;rs10786662	26	no
LTL-AF	ENSG00000059915	PSD	10	104162376	104181296	-1	protein_coding	5662	PSD	0.987334	NA	8	17.2	0	NA	NA	NA	NA	8.55604e-09	rs10786662;rs72845686	26	no
LTL-AF	ENSG00000107872	FBXL15	10	104178946	104182893	1	protein_coding	79176	FBXL15	0.00210112	-1.73975	4	17.2	0	NA	NA	NA	NA	8.55604e-09	rs10786662;rs72845686	26	no
LTL-AF	ENSG00000107874	CUEDC2	10	104183002	104192418	-1	protein_coding	79004	CUEDC2	0.0719074	-0.180116	4	17.2	36	3.76886e-05	0.0273513	GTEx/v8/Adipose_Subcutaneous:GTEx/v8/Heart_Atrial_Appendage	NA	8.55604e-09	rs72845686;rs10786662	26	no
LTL-AF	ENSG00000138111	MFSD13A	10	104221149	104236802	1	protein_coding	79847	MFSD13A	0.000178664	2.88275	0	0	2	4.84198e-05	9.86043e-43	GTEx/v8/Adipose_Subcutaneous:GTEx/v8/Heart_Atrial_Appendage	NA	NA	rs72845686;rs72844629	26	yes
LTL-AF	ENSG00000166272	WBP1L	10	104503727	104576021	1	protein_coding	54838	WBP1L	0.909387	0.61464	0	0	2	5.90529e-05	0.000368856	GTEx/v8/Whole_Blood	NA	5.44114e-13	rs2236209	27	yes
LTL-AF	ENSG00000166275	BORCS7	10	104613980	104624718	1	protein_coding	119032	BORCS7	0.0316379	0.490358	0	0	3	1.14527e-07	4.42325e-68	GTEx/v8/Adipose_Visceral_Omentum:GTEx/v8/Artery_Tibial	NA	2.36162e-15	rs10883882;rs3781339;rs72845686	1.10208	yes
LTL-AF	ENSG00000214435	AS3MT	10	104629273	104661656	1	protein_coding	57412	AS3MT	5.09138e-07	0.726881	0	0	2	3.6881e-06	3.56864e-112	GTEx/v8/Adipose_Subcutaneous:GTEx/v8/Artery_Aorta:GTEx/v8/Artery_Tibial	NA	8.55604e-09	rs72845686	26	yes
LTL-AF	ENSG00000107954	NEURL1	10	105253736	105352309	1	protein_coding	9148	NEURL1	0.53757	0.420609	3	18.69	1	2.97203e-05	7.30879e-08	GTEx/v8/Artery_Tibial	NA	5.44114e-13	rs10883882;rs2236209	27	no
LTL-AF	ENSG00000107957	SH3PXD2A	10	105348285	105615301	-1	protein_coding	9644	SH3PXD2A	0.232738	-1.21155	128	18.69	67	2.93616e-07	0.000541398	GTEx/v8/Whole_Blood:GTEx/v8/Artery_Tibial	NA	2.15091e-28	rs2236209;rs12415095;rs141221125;rs3781339;rs12244353;rs35056927;rs2047036;rs7088114;rs12777678;rs34178838;rs10883906;rs7919263;rs2073341;rs4918054;rs4540778;rs73340551;rs61861110;rs10786770;rs10786776;rs7915079;rs56093138;rs11191835;rs805686	27	no
LTL-AF	ENSG00000107960	STN1	10	105642300	105677963	-1	protein_coding	79991	STN1	1.3253e-05	NA	78	15.65	99	1.47025e-14	2.26974e-10	GTEx/v8/Adipose_Subcutaneous:GTEx/v8/Whole_Blood:GTEx/v8/Heart_Atrial_Appendage	NA	2.25272e-19	rs10786776;rs56093138;rs7915079;rs11191835;rs11814244;rs805686;rs1418318	27	no
LTL-AF	ENSG00000065613	SLK	10	105726959	105788991	1	protein_coding	9748	SLK	0.428398	-0.261974	43	15.4	140	7.20495e-09	5.06377e-06	GTEx/v8/Whole_Blood:GTEx/v8/Artery_Aorta:GTEx/v8/Artery_Tibial:GTEx/v8/Heart_Left_Ventricle	NA	2.25272e-19	rs1418318;rs11814244;rs805686;rs11596890;rs10786776;rs56093138;rs12761815	27	no
LTL-AF	ENSG00000065618	COL17A1	10	105791044	105845760	-1	protein_coding	1308	COL17A1	5.82447e-11	-0.457013	17	15.4	36	3.68863e-07	1.47768e-21	GTEx/v8/Cells_EBV-transformed_lymphocytes:GTEx/v8/Whole_Blood	NA	1.55202e-27	rs805686;rs11596890;rs34260939;rs10883969;rs12761815;rs34178838;rs11814244;rs1418318	27	no
LTL-AF	ENSG00000156384	SFR1	10	105881816	105886143	1	protein_coding	119392	SFR1	0.000222755	0.0546284	1	2.985	0	NA	NA	NA	NA	1.27104e-15	rs10883969	27	no
LTL-AF	ENSG00000197748	CFAP43	10	105889646	105992120	-1	protein_coding	80217	CFAP43	1.11043e-14	-0.15501	3	4.206	8	7.38415e-07	2.16119e-10	GTEx/v8/Adipose_Subcutaneous	NA	2.25272e-19	rs10883969;rs11596890;rs34260939;rs12761815;rs11814244	27	no
LTL-AF	ENSG00000148834	GSTO1	10	105995114	106027217	1	protein_coding	9446	GSTO1	0.0150378	0.556924	0	0	4	5.24671e-05	4.33818e-10	GTEx/v8/Adipose_Subcutaneous	NA	2.71511e-18	rs4540778;rs73340551	27	yes
LTL-AF	ENSG00000065621	GSTO2	10	106028631	106064703	1	protein_coding	119391	GSTO2	1.66971e-07	0.0298912	0	0	3	5.14943e-05	9.74604e-10	GTEx/v8/Artery_Aorta	NA	6.79847e-11	rs34260939;rs12761815	27	yes
LTL-AF	ENSG00000120051	CFAP58	10	106113522	106214848	1	protein_coding	159686	CFAP58	3.42062e-18	-0.580409	1	1.546	0	NA	NA	NA	NA	NA	rs12761815	27	no
LTL-AF	ENSG00000177951	BET1L	11	167784	207428	-1	protein_coding	51272	BET1L	0.378368	1.58595	19	16.83	11	1.17974e-15	8.37844e-37	GTEx/v8/Whole_Blood:GTEx/v8/Artery_Tibial:GTEx/v8/Heart_Atrial_Appendage:GTEx/v8/Heart_Left_Ventricle	NA	4.28766e-11	rs536715;rs3782123	28	no
LTL-AF	ENSG00000188076	SCGB1C1	11	193080	194573	1	protein_coding	147199	SCGB1C1	3.34416e-05	0.362499	7	16.83	8	1.09041e-07	1.56874e-17	GTEx/v8/Whole_Blood	NA	4.28766e-11	rs536715;rs3782123	28	no
LTL-AF	ENSG00000177947	CIMAP1A	11	196738	200261	1	protein_coding	113746	CIMAP1A	0.586975	1.89376	11	16.83	0	NA	NA	NA	NA	4.28766e-11	rs536715;rs3782123	28	no
LTL-AF	ENSG00000177963	RIC8A	11	207511	215113	1	protein_coding	60626	RIC8A	0.000378553	-0.341212	16	16.83	21	6.08917e-06	2.71013e-28	GTEx/v8/Adipose_Subcutaneous:GTEx/v8/Heart_Atrial_Appendage:GTEx/v8/Heart_Left_Ventricle	NA	4.28766e-11	rs536715;rs3782123	28	no
LTL-AF	ENSG00000142082	SIRT3	11	215458	236931	-1	protein_coding	23410	SIRT3	2.70052e-05	-0.340985	19	29	5	1.54807e-05	1.18381e-49	GTEx/v8/Adipose_Subcutaneous:GTEx/v8/Adipose_Visceral_Omentum:GTEx/v8/Heart_Atrial_Appendage	NA	4.28766e-11	rs3782123;rs536715	28	no
LTL-AF	ENSG00000185627	PSMD13	11	236546	252983	1	protein_coding	5719	PSMD13	0.993513	1.38778	18	29	11	1.81691e-07	1.61162e-22	GTEx/v8/Whole_Blood:GTEx/v8/Heart_Atrial_Appendage:GTEx/v8/Heart_Left_Ventricle	NA	4.28766e-11	rs3782123;rs536715	28	no
LTL-AF	ENSG00000174885	NLRP6	11	278365	285359	1	protein_coding	171389	NLRP6	NA	-0.192769	1	2.006	0	NA	NA	NA	NA	NA	rs536715	28	no
LTL-AF	ENSG00000142102	PGGHG	11	289135	296107	1	protein_coding	80162	PGGHG	3.53242e-09	0.935514	0	0	1	5.26333e-05	2.338e-23	GTEx/v8/Whole_Blood	NA	4.54197e-10	rs3782123	28	yes
LTL-AF	ENSG00000185201	IFITM2	11	307631	315272	1	protein_coding	10581	IFITM2	0.299376	2.27367	0	0	2	4.3141e-06	9.49647e-14	GTEx/v8/Artery_Aorta	NA	1.64442e-10	rs3782123	28	yes
LTL-AF	ENSG00000185187	SIGIRR	11	405716	417455	-1	protein_coding	59307	SIGIRR	0.00530889	-0.434585	0	0	1	7.65886e-05	3.32481e-63	GTEx/v8/Artery_Tibial	NA	NA	rs536715	28	yes
LTL-AF	ENSG00000054654	SYNE2	14	64319683	64693165	1	protein_coding	23224	SYNE2	1.85335e-11	0.553679	97	16.26	215	1.39219e-16	1.2049e-13	GTEx/v8/Heart_Atrial_Appendage:GTEx/v8/Heart_Left_Ventricle	NA	2.42546e-14	rs79238083;rs79988539;rs3951150;rs4027395;rs2781379;rs1152577;rs3020449;rs12435857;rs34110441;rs11158540	30	no
LTL-AF	ENSG00000140009	ESR2	14	64550950	64804830	-1	protein_coding	2100	ESR2	5.15441e-08	-0.627425	174	16.26	163	4.37504e-14	8.08828e-10	GTEx/v8/Adipose_Subcutaneous:GTEx/v8/Adipose_Visceral_Omentum:GTEx/v8/Whole_Blood:GTEx/v8/Heart_Atrial_Appendage	NA	2.42546e-14	rs79238083;rs79988539;rs3951150;rs4027395;rs2781379;rs1152577;rs3020449;rs12435857;rs34110441;rs11158540	30	no
LTL-AF	ENSG00000100714	MTHFD1	14	64854749	64926722	1	protein_coding	4522	MTHFD1	0.605609	-0.471019	40	22.8	213	8.25995e-52	5.10282e-43	GTEx/v8/Adipose_Subcutaneous:GTEx/v8/Adipose_Visceral_Omentum:GTEx/v8/Cells_EBV-transformed_lymphocytes:GTEx/v8/Artery_Aorta:GTEx/v8/Artery_Coronary:GTEx/v8/Artery_Tibial:GTEx/v8/Heart_Atrial_Appendage:GTEx/v8/Heart_Left_Ventricle	NA	2.42546e-14	rs3020449;rs34110441;rs11158540;rs1152577;rs2057130;rs3951150;rs4027395;rs2781379;rs12435857	30	no
LTL-AF	ENSG00000089775	ZBTB25	14	64915824	64971931	-1	protein_coding	7597	ZBTB25	3.31069e-05	NA	14	22.8	38	1.15637e-06	0.00241649	GTEx/v8/Adipose_Subcutaneous:GTEx/v8/Adipose_Visceral_Omentum:GTEx/v8/Heart_Atrial_Appendage:GTEx/v8/Heart_Left_Ventricle	NA	1.47338e-09	rs2057130	30	no
LTL-AF	ENSG00000179841	AKAP5	14	64932217	64941221	1	protein_coding	9495	AKAP5	0.84113	-0.454622	2	5.155	0	NA	NA	NA	NA	3.05402e-09	rs2057130	30	no
LTL-AF	ENSG00000126804	ZBTB1	14	64970430	65000408	1	protein_coding	22890	ZBTB1	0.973424	-0.449444	7	20.4	38	9.11314e-16	1.98099e-11	GTEx/v8/Adipose_Subcutaneous:GTEx/v8/Adipose_Visceral_Omentum:GTEx/v8/Artery_Aorta:GTEx/v8/Artery_Tibial:GTEx/v8/Heart_Atrial_Appendage:GTEx/v8/Heart_Left_Ventricle	NA	1.47338e-09	rs2057130	30	no
LTL-AF	ENSG00000126803	HSPA2	14	65002623	65009955	1	protein_coding	3306	HSPA2	NA	-0.736817	3	3.274	0	NA	NA	NA	NA	2.33363e-09	rs2057130	30	no
LTL-AF	ENSG00000165807	PPP1R36	14	65016620	65056098	1	protein_coding	145376	PPP1R36	2.76563e-07	-0.0310025	17	10.04	1	0.000172175	0.0443937	GTEx/v8/Artery_Tibial	NA	NA	rs2057130;rs2781379	30	no
LTL-AF	ENSG00000126822	PLEKHG3	14	65170820	65213610	1	protein_coding	26030	PLEKHG3	1.16377e-08	-1.35076	0	0	108	1.24019e-07	2.90353e-09	GTEx/v8/Artery_Tibial:GTEx/v8/Heart_Atrial_Appendage	NA	2.51516e-14	rs3951150;rs4027395;rs1152577;rs3020449;rs12435857;rs34110441;rs11158540;rs2057130	30	yes
LTL-AF	ENSG00000258289	CHURC1	14	65381079	65411309	1	protein_coding	91612	CHURC1	3.13272e-05	1.47722	0	0	123	1.08367e-15	4.26523e-239	GTEx/v8/Adipose_Subcutaneous:GTEx/v8/Adipose_Visceral_Omentum:GTEx/v8/Cells_EBV-transformed_lymphocytes:GTEx/v8/Whole_Blood:GTEx/v8/Artery_Aorta:GTEx/v8/Artery_Coronary:GTEx/v8/Artery_Tibial:GTEx/v8/Heart_Atrial_Appendage:GTEx/v8/Heart_Left_Ventricle	NA	4.50195e-11	rs2093989	30	yes
LTL-AF	ENSG00000257365	FNTB	14	65381203	65529368	1	protein_coding	2342	FNTB	0.172001	-0.965646	25	5.762	60	3.54005e-07	3.79102e-09	GTEx/v8/Adipose_Subcutaneous:GTEx/v8/Whole_Blood	NA	4.64924e-11	rs2093989	30	no
LTL-AF	ENSG00000139998	RAB15	14	65412532	65439494	-1	protein_coding	376267	RAB15	5.2075e-06	-0.0413746	0	0	120	4.67123e-15	3.16935e-16	GTEx/v8/Adipose_Subcutaneous:GTEx/v8/Adipose_Visceral_Omentum:GTEx/v8/Artery_Tibial	NA	4.50195e-11	rs2093989	30	yes
LTL-AF	ENSG00000125952	MAX	14	65472892	65569413	-1	protein_coding	4149	MAX	0.951898	0.804196	87	19.51	61	1.7035e-06	2.31966e-10	GTEx/v8/Whole_Blood:GTEx/v8/Artery_Aorta:GTEx/v8/Heart_Atrial_Appendage	NA	4.50195e-11	rs2093989	30	no
LTL-AF	ENSG00000205683	DPF3	14	73086004	73360809	-1	protein_coding	8110	DPF3	0.828482	0.482532	103	19.78	40	1.971e-34	3.26016e-28	GTEx/v8/Artery_Aorta:GTEx/v8/Artery_Coronary:GTEx/v8/Artery_Tibial:GTEx/v8/Heart_Atrial_Appendage	NA	1.43871e-12	rs10130873;rs2215590;rs17121101;rs2332922;rs11622784;rs8007376;rs2110552;rs118055934;rs12586488;rs79442944	31	no
LTL-AF	ENSG00000119599	DCAF4	14	73393040	73426411	1	protein_coding	26094	DCAF4	0.00364518	0.687917	21	13.32	174	5.2101e-19	9.3705e-30	GTEx/v8/Adipose_Subcutaneous:GTEx/v8/Adipose_Visceral_Omentum:GTEx/v8/Cells_EBV-transformed_lymphocytes:GTEx/v8/Whole_Blood:GTEx/v8/Artery_Aorta:GTEx/v8/Artery_Tibial:GTEx/v8/Heart_Atrial_Appendage:GTEx/v8/Heart_Left_Ventricle	NA	6.5678e-14	rs79442944;rs8007376;rs11622784;rs12891951;rs61986549;rs10130873;rs17121101;rs2215590;rs2332922;rs2110552;rs78387414;rs3742829	31	no
LTL-AF	ENSG00000165861	ZFYVE1	14	73436159	73493920	-1	protein_coding	53349	ZFYVE1	0.953726	0.185097	134	17.49	139	1.05024e-07	0.00026857	GTEx/v8/Adipose_Subcutaneous:GTEx/v8/Whole_Blood	NA	1.14004e-15	rs12891951;rs3742829;rs61986549;rs78387414;rs79442944;rs8007376	31	no
LTL-AF	ENSG00000119707	RBM25	14	73525144	73588122	1	protein_coding	58517	RBM25	1	-0.621667	35	13.03	0	NA	NA	NA	NA	2.51973e-12	rs78387414;rs3742829;rs118055934;rs79442944;rs12891951;rs61986549	31	no
LTL-AF	ENSG00000080815	PSEN1	14	73603126	73690399	1	protein_coding	5663	PSEN1	0.997601	-0.296032	17	5.943	146	3.80687e-17	3.63388e-26	GTEx/v8/Adipose_Subcutaneous:GTEx/v8/Adipose_Visceral_Omentum:GTEx/v8/Whole_Blood:GTEx/v8/Artery_Tibial:GTEx/v8/Heart_Atrial_Appendage:GTEx/v8/Liver	NA	1.14004e-15	rs3742829;rs78387414;rs61986549;rs79442944;rs118055934;rs11622784;rs17121101;rs2332922;rs2110552;rs12586488;rs12891951;rs8007376	31	no
LTL-AF	ENSG00000100767	PAPLN	14	73704205	73741348	1	protein_coding	89932	PAPLN	5.13479e-22	-0.24989	12	6.988	0	NA	NA	NA	NA	3.42424e-13	rs78387414;rs61986549;rs79442944;rs3742829;rs118055934	31	no
LTL-AF	ENSG00000187105	HEATR4	14	73945189	74025651	-1	protein_coding	399671	HEATR4	6.23228e-17	0.49276	0	0	1	0.000229633	8.87933e-13	GTEx/v8/Adipose_Subcutaneous	NA	NA	rs2332922	31	yes
LTL-AF	ENSG00000119673	ACOT2	14	74034324	74042357	1	protein_coding	10965	ACOT2	0.142295	0.0550697	0	0	1	9.95134e-05	6.73796e-41	GTEx/v8/Adipose_Subcutaneous	NA	1.79626e-09	rs12586488	31	yes
LTL-AF	ENSG00000177465	ACOT4	14	74058410	74063200	1	protein_coding	122970	ACOT4	4.21463e-08	0.351984	0	0	18	1.58686e-05	5.12815e-27	GTEx/v8/Whole_Blood	NA	2.40798e-08	rs2332922	31	yes
LTL-AF	ENSG00000156050	FAM161B	14	74398204	74417117	-1	protein_coding	145483	FAM161B	9.86041e-11	0.668474	0	0	1	0.000167674	0.0288638	GTEx/v8/Adipose_Visceral_Omentum	NA	2.41035e-12	rs61986549	31	yes
LTL-AF	ENSG00000015133	CCDC88C	14	91737667	91884188	-1	protein_coding	440193	CCDC88C	2.17323e-06	-0.118605	15	14.4	37	1.93694e-06	0.0113661	GTEx/v8/Liver	NA	1.06204e-10	rs1961541;rs11621425	32	no
LTL-AF	ENSG00000100796	PPP4R3A	14	91923955	91976898	-1	protein_coding	55671	PPP4R3A	0.998772	-0.582548	86	14.94	0	NA	NA	NA	NA	3.57606e-09	rs1961541;rs11621425	32	no
LTL-AF	ENSG00000133962	CATSPERB	14	92047040	92247051	-1	protein_coding	79820	CATSPERB	4.26215e-13	0.596285	17	20.2	0	NA	NA	NA	NA	NA	rs1961541	32	no
LTL-AF	ENSG00000137806	NDUFAF1	15	41679551	41694717	-1	protein_coding	51103	NDUFAF1	0.00389629	-0.0142346	0	0	5	1.10604e-07	1.40493e-58	GTEx/v8/Cells_EBV-transformed_lymphocytes:GTEx/v8/Heart_Atrial_Appendage:GTEx/v8/Heart_Left_Ventricle	NA	2.62079e-10	rs2616;rs4924570	33	yes
LTL-AF	ENSG00000062524	LTK	15	41795836	41806085	-1	protein_coding	4058	LTK	4.12009e-21	-0.181793	0	0	66	1.96244e-05	8.39253e-30	GTEx/v8/Artery_Tibial:GTEx/v8/Heart_Left_Ventricle	NA	6.73288e-14	rs4924570;rs2616	33	yes
LTL-AF	ENSG00000103932	RPAP1	15	41809374	41836467	-1	protein_coding	26015	RPAP1	5.01588e-15	0.274189	0	0	68	3.49088e-13	5.70721e-42	GTEx/v8/Adipose_Subcutaneous:GTEx/v8/Adipose_Visceral_Omentum:GTEx/v8/Cells_EBV-transformed_lymphocytes:GTEx/v8/Whole_Blood:GTEx/v8/Artery_Aorta:GTEx/v8/Artery_Tibial:GTEx/v8/Heart_Atrial_Appendage	NA	6.73288e-14	rs4924570;rs2616	33	yes
LTL-AF	ENSG00000174197	MGA	15	41913422	42062141	1	protein_coding	23269	MGA	1	-1.75983	33	21.2	49	1.29196e-05	0.00109329	GTEx/v8/Adipose_Subcutaneous:GTEx/v8/Artery_Tibial:GTEx/v8/Heart_Left_Ventricle	NA	6.73288e-14	rs4924570;rs2616	33	no
LTL-AF	ENSG00000137802	MAPKBP1	15	42066632	42120053	1	protein_coding	23005	MAPKBP1	0.999025	-0.301531	36	13.63	68	3.84748e-08	7.27416e-05	GTEx/v8/Adipose_Subcutaneous:GTEx/v8/Adipose_Visceral_Omentum:GTEx/v8/Artery_Aorta:GTEx/v8/Artery_Tibial	NA	6.73288e-14	rs4924570;rs2616	33	no
LTL-AF	ENSG00000243708	PLA2G4B	15	42120283	42140345	1	protein_coding	100137049	PLA2G4B	9.15662e-25	-0.473572	27	13.63	68	5.98186e-42	4.37057e-34	GTEx/v8/Adipose_Subcutaneous:GTEx/v8/Adipose_Visceral_Omentum:GTEx/v8/Whole_Blood:GTEx/v8/Artery_Aorta:GTEx/v8/Artery_Coronary:GTEx/v8/Artery_Tibial:GTEx/v8/Heart_Atrial_Appendage:GTEx/v8/Heart_Left_Ventricle:GTEx/v8/Liver	NA	6.73288e-14	rs4924570;rs2616	33	no
LTL-AF	ENSG00000243789	JMJD7	15	42120283	42129779	1	protein_coding	100137047	JMJD7	0.234311	NA	26	13.63	68	1.0721e-32	2.98972e-30	GTEx/v8/Adipose_Subcutaneous:GTEx/v8/Adipose_Visceral_Omentum:GTEx/v8/Whole_Blood:GTEx/v8/Artery_Aorta:GTEx/v8/Artery_Tibial:GTEx/v8/Heart_Atrial_Appendage:GTEx/v8/Heart_Left_Ventricle	NA	6.73288e-14	rs4924570;rs2616	33	no
LTL-AF	ENSG00000137877	SPTBN5	15	42140345	42186275	-1	protein_coding	51332	SPTBN5	1.0901e-70	0.338139	5	3.838	68	8.60673e-16	1.21017e-99	GTEx/v8/Adipose_Subcutaneous:GTEx/v8/Adipose_Visceral_Omentum:GTEx/v8/Cells_EBV-transformed_lymphocytes:GTEx/v8/Whole_Blood:GTEx/v8/Artery_Aorta:GTEx/v8/Artery_Tibial:GTEx/v8/Heart_Atrial_Appendage:GTEx/v8/Heart_Left_Ventricle	NA	6.73288e-14	rs4924570;rs2616	33	no
LTL-AF	ENSG00000103966	EHD4	15	42190950	42264776	-1	protein_coding	30844	EHD4	0.00149681	0.643878	0	0	67	8.3285e-09	1.74259e-08	GTEx/v8/Artery_Tibial	NA	6.73288e-14	rs4924570;rs2616	33	yes
LTL-AF	ENSG00000104047	DTWD1	15	49913177	49937333	1	protein_coding	56986	DTWD1	1.40544e-05	1.15458	0	0	2	7.18568e-05	0.000534366	GTEx/v8/Artery_Tibial	NA	6.11111e-09	rs11632390	34	yes
LTL-AF	ENSG00000104043	ATP8B4	15	50150435	50475014	-1	protein_coding	79895	ATP8B4	2.42164e-27	1.64945	11	12.14	0	NA	NA	NA	NA	1.60514e-09	rs12101762;rs11632390;rs77748036	34	no
LTL-AF	ENSG00000104064	GABPB1	15	50569389	50647605	-1	protein_coding	2553	GABPB1	0.929888	-0.522679	0	0	1	0.000286969	6.51575e-27	GTEx/v8/Artery_Tibial	NA	1.60514e-09	rs12101762	34	yes
LTL-AF	ENSG00000067221	STOML1	15	74275547	74286963	-1	protein_coding	9399	STOML1	5.52735e-05	0.857568	0	0	3	1.02012e-07	3.06085e-31	GTEx/v8/Adipose_Subcutaneous:GTEx/v8/Whole_Blood:GTEx/v8/Heart_Atrial_Appendage	NA	5.03975e-10	rs4886868;rs5742915	35	yes
LTL-AF	ENSG00000140464	PML	15	74287014	74340153	1	protein_coding	5371	PML	0.937511	-0.437708	2	8.73	0	NA	NA	NA	NA	5.03975e-10	rs5742915;rs4886868	35	no
LTL-AF	ENSG00000159289	GOLGA6A	15	74362198	74374891	-1	protein_coding	342096	GOLGA6A	0.224411	-0.898205	2	6.059	0	NA	NA	NA	NA	3.42669e-09	rs4886868	35	no
LTL-AF	ENSG00000169180	XPO6	16	28109300	28223241	-1	protein_coding	23214	XPO6	0.999999	NA	0	0	7	4.69932e-05	0.00335518	GTEx/v8/Heart_Left_Ventricle	NA	NA	rs28888764	36	yes
LTL-AF	ENSG00000198156	NPIPB6	16	28353876	28374829	-1	protein_coding	728741	NPIPB6	0.636137	-0.629005	0	0	27	1.26153e-05	0.0116576	GTEx/v8/Adipose_Subcutaneous	NA	8.15088e-09	rs28888764	36	yes
LTL-AF	ENSG00000188603	CLN3	16	28477983	28506896	-1	protein_coding	1201	CLN3	9.99316e-07	NA	0	0	28	3.01349e-05	2.48585e-11	GTEx/v8/Whole_Blood	NA	8.15088e-09	rs28888764	36	yes
LTL-AF	ENSG00000197272	IL27	16	28510683	28523372	-1	protein_coding	246778	IL27	0.927793	-0.19185	0	0	37	8.83882e-09	9.41556e-32	GTEx/v8/Liver	NA	8.15088e-09	rs28888764	36	yes
LTL-AF	ENSG00000176046	NUPR1	16	28548606	28550495	-1	protein_coding	26471	NUPR1	0.00754109	0.514991	0	0	37	2.35441e-16	1.0625e-34	GTEx/v8/Artery_Aorta:GTEx/v8/Artery_Tibial	NA	8.15088e-09	rs28888764	36	yes
LTL-AF	ENSG00000176476	SGF29	16	28565236	28603111	1	protein_coding	112869	SGF29	0.867208	-0.543805	0	0	37	4.45966e-08	1.41727e-26	GTEx/v8/Whole_Blood:GTEx/v8/Artery_Aorta:GTEx/v8/Artery_Tibial	NA	8.15088e-09	rs28888764	36	yes
LTL-AF	ENSG00000197165	SULT1A2	16	28603264	28608430	-1	protein_coding	6799	SULT1A2	1.83502e-08	1.08454	0	0	37	9.25845e-29	3.67051e-109	GTEx/v8/Adipose_Subcutaneous:GTEx/v8/Adipose_Visceral_Omentum:GTEx/v8/Whole_Blood:GTEx/v8/Artery_Aorta:GTEx/v8/Artery_Tibial:GTEx/v8/Heart_Atrial_Appendage:GTEx/v8/Heart_Left_Ventricle	NA	8.15088e-09	rs28888764	36	yes
LTL-AF	ENSG00000196502	SULT1A1	16	28616903	28634946	-1	protein_coding	6817	SULT1A1	2.23676e-09	NA	0	0	11	7.66235e-07	7.21857e-22	GTEx/v8/Adipose_Visceral_Omentum:GTEx/v8/Whole_Blood:GTEx/v8/Artery_Tibial:GTEx/v8/Heart_Atrial_Appendage:GTEx/v8/Heart_Left_Ventricle	NA	8.15088e-09	rs28888764	36	yes
LTL-AF	ENSG00000168488	ATXN2L	16	28834356	28848558	1	protein_coding	11273	ATXN2L	0.99995	NA	4	5.338	0	NA	NA	NA	NA	8.15088e-09	rs28888764	36	no
LTL-AF	ENSG00000178952	TUFM	16	28853732	28857729	-1	protein_coding	7284	TUFM	0.651456	-0.298214	2	1.919	37	2.81599e-30	2.02071e-133	GTEx/v8/Adipose_Subcutaneous:GTEx/v8/Whole_Blood:GTEx/v8/Artery_Aorta:GTEx/v8/Artery_Tibial	NA	8.15088e-09	rs28888764	36	no
LTL-AF	ENSG00000178188	SH2B1	16	28857921	28885526	1	protein_coding	25970	SH2B1	0.95683	-1.07205	4	8.737	37	2.55466e-09	6.41423e-17	GTEx/v8/Adipose_Subcutaneous:GTEx/v8/Heart_Left_Ventricle	NA	8.15088e-09	rs28888764	36	no
LTL-AF	ENSG00000196296	ATP2A1	16	28889726	28915830	1	protein_coding	487	ATP2A1	7.03975e-09	-0.198598	11	8.737	0	NA	NA	NA	NA	1.34834e-08	rs28888764	36	no
LTL-AF	ENSG00000177548	RABEP2	16	28915742	28947847	-1	protein_coding	79874	RABEP2	0.00273664	-0.555493	9	6.892	0	NA	NA	NA	NA	3.1262e-08	rs28888764	36	no
LTL-AF	ENSG00000177455	CD19	16	28943260	28950667	1	protein_coding	930	CD19	0.853622	-0.388221	7	6.892	0	NA	NA	NA	NA	NA	rs28888764	36	no
LTL-AF	ENSG00000176953	NFATC2IP	16	28962128	28978418	1	protein_coding	84901	NFATC2IP	0.00232735	-0.714147	17	13.14	37	9.32149e-10	5.52135e-06	GTEx/v8/Adipose_Subcutaneous:GTEx/v8/Adipose_Visceral_Omentum:GTEx/v8/Heart_Atrial_Appendage	NA	8.15088e-09	rs28888764	36	no
LTL-AF	ENSG00000169682	SPNS1	16	28985542	28995869	1	protein_coding	83985	SPNS1	NA	-0.263577	10	5.872	37	4.56898e-15	3.14054e-53	GTEx/v8/Cells_EBV-transformed_lymphocytes:GTEx/v8/Whole_Blood:GTEx/v8/Artery_Tibial	NA	8.15088e-09	rs28888764	36	no
LTL-AF	ENSG00000213658	LAT	16	28996147	29002104	1	protein_coding	27040	LAT	0.0974333	-0.483408	8	4.522	29	3.20868e-07	2.42115e-11	GTEx/v8/Adipose_Subcutaneous:GTEx/v8/Artery_Tibial	NA	8.15088e-09	rs28888764	36	no
LTL-AF	ENSG00000103044	HAS3	16	69139467	69152622	1	protein_coding	3038	HAS3	0.269387	-0.838006	3	9.277	0	NA	NA	NA	NA	NA	rs2242413	37	no
LTL-AF	ENSG00000168802	CHTF8	16	69151913	69166487	-1	protein_coding	54921	CHTF8	0.275817	-0.491897	8	15.87	0	NA	NA	NA	NA	NA	rs2242413	37	no
LTL-AF	ENSG00000141076	UTP4	16	69165194	69265033	1	protein_coding	84916	UTP4	0.0940277	NA	40	21.7	14	4.0479e-05	1.4995e-21	GTEx/v8/Adipose_Subcutaneous:GTEx/v8/Artery_Tibial	NA	2.47043e-09	rs2242413	37	no
LTL-AF	ENSG00000168807	SNTB2	16	69221032	69342955	1	protein_coding	6645	SNTB2	0.0362183	-1.4171	67	21.7	111	2.39022e-14	9.38152e-12	GTEx/v8/Adipose_Subcutaneous:GTEx/v8/Adipose_Visceral_Omentum:GTEx/v8/Whole_Blood:GTEx/v8/Heart_Atrial_Appendage:GTEx/v8/Heart_Left_Ventricle:GTEx/v8/Liver	NA	5.81605e-10	rs2242413	37	no
LTL-AF	ENSG00000132612	VPS4A	16	69345259	69358949	1	protein_coding	27183	VPS4A	NA	NA	25	21.1	57	8.24184e-06	0.0145168	GTEx/v8/Heart_Left_Ventricle	NA	5.81605e-10	rs2242413	37	no
LTL-AF	ENSG00000213380	COG8	16	69354043	69373570	-1	protein_coding	84342	COG8	1.87304e-05	-0.173605	31	21.1	111	1.28885e-11	4.74835e-08	GTEx/v8/Whole_Blood:GTEx/v8/Artery_Tibial	NA	5.81605e-10	rs2242413	37	no
LTL-AF	ENSG00000258429	PDF	16	69362524	69364498	-1	protein_coding	64146	PDF	0.0503154	-0.0409593	15	21.1	111	1.95212e-43	7.53057e-37	GTEx/v8/Adipose_Subcutaneous:GTEx/v8/Adipose_Visceral_Omentum:GTEx/v8/Whole_Blood:GTEx/v8/Artery_Aorta:GTEx/v8/Artery_Coronary:GTEx/v8/Artery_Tibial:GTEx/v8/Heart_Atrial_Appendage	NA	5.81605e-10	rs2242413	37	no
LTL-AF	ENSG00000132603	NIP7	16	69373333	69377014	1	protein_coding	51388	NIP7	0.603152	1.12924	16	16.62	111	9.07252e-14	1.16564e-09	GTEx/v8/Adipose_Subcutaneous:GTEx/v8/Artery_Tibial	NA	5.81605e-10	rs2242413	37	no
LTL-AF	ENSG00000157315	TMED6	16	69377151	69385712	-1	protein_coding	146456	TMED6	0.000563599	-0.289729	14	16.62	107	1.57384e-12	2.76953e-25	GTEx/v8/Adipose_Subcutaneous:GTEx/v8/Adipose_Visceral_Omentum:GTEx/v8/Cells_EBV-transformed_lymphocytes:GTEx/v8/Whole_Blood:GTEx/v8/Liver	NA	5.81605e-10	rs2242413	37	no
LTL-AF	ENSG00000132604	TERF2	16	69389464	69442474	-1	protein_coding	7014	TERF2	0.927472	-0.576801	23	13.58	97	6.11717e-07	0.000103274	GTEx/v8/Adipose_Subcutaneous:GTEx/v8/Adipose_Visceral_Omentum:GTEx/v8/Cells_EBV-transformed_lymphocytes:GTEx/v8/Artery_Aorta:GTEx/v8/Artery_Tibial:GTEx/v8/Heart_Left_Ventricle	NA	5.81605e-10	rs2242413	37	no
LTL-AF	ENSG00000140836	ZFHX3	16	72816784	73093597	-1	protein_coding	463	ZFHX3	1	-0.743235	1	12.86	0	NA	NA	NA	NA	2.84914e-08	rs4788697	38	no
LTL-AF	ENSG00000172530	BANP	16	87982850	88110924	1	protein_coding	54971	BANP	0.958648	0.914234	176	13.93	0	NA	NA	NA	NA	4.61706e-10	rs7501339;rs11117355;rs12933708	39	no
LTL-AF	ENSG00000167711	SERPINF2	17	1646130	1658562	1	protein_coding	5345	SERPINF2	0.423434	0.101797	3	5.13	0	NA	NA	NA	NA	NA	rs3815612	40	no
LTL-AF	ENSG00000132386	SERPINF1	17	1665253	1680868	1	protein_coding	5176	SERPINF1	8.289e-05	0.0407466	30	12.03	72	3.70169e-12	1.44414e-08	GTEx/v8/Whole_Blood:GTEx/v8/Artery_Tibial	NA	1.24869e-10	rs3815612;rs57599098	40	no
LTL-AF	ENSG00000186532	SMYD4	17	1682779	1733928	-1	protein_coding	114826	SMYD4	2.00564e-11	0.352431	69	22.9	72	3.49351e-15	7.13058e-28	GTEx/v8/Adipose_Subcutaneous:GTEx/v8/Artery_Aorta:GTEx/v8/Artery_Tibial	NA	1.24869e-10	rs3815612;rs57599098	40	no
LTL-AF	ENSG00000132383	RPA1	17	1732996	1803376	1	protein_coding	6117	RPA1	0.308711	1.96191	8	10.49	72	1.4451e-23	1.33761e-18	GTEx/v8/Adipose_Subcutaneous:GTEx/v8/Adipose_Visceral_Omentum:GTEx/v8/Artery_Aorta:GTEx/v8/Artery_Tibial:GTEx/v8/Heart_Atrial_Appendage:GTEx/v8/Heart_Left_Ventricle	NA	1.24869e-10	rs57599098;rs3815612	40	no
LTL-AF	ENSG00000154217	PITPNC1	17	65373575	65693372	1	protein_coding	26207	PITPNC1	0.967499	NA	13	9.074	0	NA	NA	NA	NA	NA	rs7209057	41	no
LTL-AF	ENSG00000130935	NOL11	17	65713949	65740647	1	protein_coding	25926	NOL11	0.0278294	-0.280106	14	16.2	0	NA	NA	NA	NA	2.95497e-08	rs7209057	41	no
LTL-AF	ENSG00000134046	MBD2	18	51679079	51751158	-1	protein_coding	8932	MBD2	0.98931	-0.581558	0	0	19	2.80426e-05	0.00974747	GTEx/v8/Heart_Atrial_Appendage	NA	7.40428e-09	rs12956505	42	yes
LTL-AF	ENSG00000101751	POLI	18	51795774	51847636	1	protein_coding	11201	POLI	4.26967e-09	-0.857624	0	0	23	2.23092e-44	1.19939e-69	GTEx/v8/Adipose_Subcutaneous:GTEx/v8/Adipose_Visceral_Omentum:GTEx/v8/Cells_EBV-transformed_lymphocytes:GTEx/v8/Whole_Blood:GTEx/v8/Artery_Aorta:GTEx/v8/Artery_Coronary:GTEx/v8/Artery_Tibial:GTEx/v8/Heart_Atrial_Appendage:GTEx/v8/Heart_Left_Ventricle:GTEx/v8/Liver	NA	7.40428e-09	rs12956505;rs6508285	42	yes
LTL-AF	ENSG00000166845	C18orf54	18	51884287	51911588	1	protein_coding	162681	C18orf54	6.01292e-06	-0.183059	0	0	5	1.58559e-05	0.000386955	GTEx/v8/Artery_Aorta:GTEx/v8/Heart_Atrial_Appendage	NA	1.73058e-08	rs6508285;rs12956505	42	yes
LTL-AF	ENSG00000196268	ZNF493	19	21579921	21610375	1	protein_coding	284443	ZNF493	3.18649e-08	2.72919	0	0	160	1.85126e-06	4.11431e-05	GTEx/v8/Adipose_Subcutaneous	NA	NA	rs62112369	43	yes
LTL-AF	ENSG00000160321	ZNF208	19	22115760	22193751	-1	protein_coding	7757	ZNF208	5.00161e-20	-0.0874899	0	0	34	6.7889e-07	3.25324e-17	GTEx/v8/Adipose_Subcutaneous:GTEx/v8/Adipose_Visceral_Omentum:GTEx/v8/Artery_Tibial	NA	3.36366e-08	rs283144	43	yes
LTL-AF	ENSG00000197134	ZNF257	19	22235254	22274282	1	protein_coding	113835	ZNF257	1.12139e-09	1.43553	153	12.96	216	9.10375e-38	1.34831e-42	GTEx/v8/Adipose_Subcutaneous:GTEx/v8/Adipose_Visceral_Omentum:GTEx/v8/Cells_EBV-transformed_lymphocytes:GTEx/v8/Whole_Blood:GTEx/v8/Artery_Aorta:GTEx/v8/Artery_Coronary:GTEx/v8/Artery_Tibial:GTEx/v8/Heart_Atrial_Appendage:GTEx/v8/Heart_Left_Ventricle	NA	2.90745e-09	rs62112369;rs283144	43	no
LTL-AF	ENSG00000196109	ZNF676	19	22361893	22379753	-1	protein_coding	163223	ZNF676	1.68698e-06	0.244027	1	3.736	23	1.28572e-05	0.00185562	GTEx/v8/Heart_Atrial_Appendage	NA	NA	rs62112369;rs283144	43	no
LTL-AF	ENSG00000197360	ZNF98	19	22573821	22715287	-1	protein_coding	148198	ZNF98	1.80227e-06	0.0291775	0	0	195	1.6218e-15	1.99806e-36	GTEx/v8/Adipose_Visceral_Omentum:GTEx/v8/Artery_Aorta:GTEx/v8/Heart_Atrial_Appendage:GTEx/v8/Heart_Left_Ventricle	NA	2.90745e-09	rs62112369;rs283144	43	yes
LTL-AF	ENSG00000183260	ABHD16B	20	62492566	62494341	1	protein_coding	140701	ABHD16B	0.033093	0.367599	2	8.497	0	NA	NA	NA	NA	NA	rs6062570	44	no
LTL-AF	ENSG00000101150	TPD52L2	20	62496596	62522898	1	protein_coding	7165	TPD52L2	0.595605	-0.620248	7	17.41	1	4.89495e-05	2.95848e-05	GTEx/v8/Artery_Aorta	NA	2.02662e-08	rs6062570;rs7264220	44	no
LTL-AF	ENSG00000101152	DNAJC5	20	62526518	62567384	1	protein_coding	80331	DNAJC5	0.858492	-0.234437	15	17.41	6	1.33534e-05	0.00854667	GTEx/v8/Artery_Tibial	NA	1.72311e-08	rs7264220;rs6062570	44	no
LTL-AF	ENSG00000198276	UCKL1	20	62571186	62587769	-1	protein_coding	54963	UCKL1	1.42565e-08	NA	4	4.566	13	9.8999e-17	2.20035e-12	GTEx/v8/Adipose_Visceral_Omentum:GTEx/v8/Whole_Blood	NA	1.72311e-08	rs7264220;rs6062570	44	no
LTL-AF	ENSG00000101161	PRPF6	20	62612488	62664453	1	protein_coding	24148	PRPF6	0.280832	0.218589	0	0	11	8.58856e-07	8.74994e-13	GTEx/v8/Adipose_Subcutaneous:GTEx/v8/Whole_Blood:GTEx/v8/Artery_Tibial	NA	1.72311e-08	rs7264220;rs6062570	44	yes
LTL-AF	ENSG00000215568	GAB4	22	17442826	17489112	-1	protein_coding	128954	GAB4	6.04411e-06	1.71979	9	11.33	0	NA	NA	NA	NA	7.18471e-10	rs2385786	45	no
LTL-AF	ENSG00000100373	UPK3A	22	45680863	45691755	1	protein_coding	7380	UPK3A	1.4113e-07	0.0972655	2	1.274	59	4.53091e-08	3.21278e-23	GTEx/v8/Whole_Blood	NA	2.0247e-08	rs56693139;rs6007002	46	no
LTL-AF	ENSG00000100376	FAM118A	22	45704849	45737836	1	protein_coding	55007	FAM118A	0.591869	0.959911	31	24.8	63	1.03924e-33	1.1151e-174	GTEx/v8/Adipose_Subcutaneous:GTEx/v8/Adipose_Visceral_Omentum:GTEx/v8/Cells_EBV-transformed_lymphocytes:GTEx/v8/Whole_Blood:GTEx/v8/Artery_Aorta:GTEx/v8/Artery_Coronary:GTEx/v8/Artery_Tibial:GTEx/v8/Heart_Atrial_Appendage:GTEx/v8/Heart_Left_Ventricle:GTEx/v8/Liver	NA	2.0247e-08	rs56693139;rs6007002	46	no
LTL-AF	ENSG00000077935	SMC1B	22	45739944	45809500	-1	protein_coding	27127	SMC1B	0.986578	0.407922	64	23.2	35	7.17875e-06	0.0105621	GTEx/v8/Adipose_Subcutaneous:GTEx/v8/Adipose_Visceral_Omentum	NA	2.0247e-08	rs56693139;rs6007002	46	no
LTL-AF	ENSG00000128408	RIBC2	22	45809572	45828376	1	protein_coding	26150	RIBC2	3.91232e-07	NA	13	10.84	59	2.22863e-15	8.34277e-11	GTEx/v8/Adipose_Subcutaneous:GTEx/v8/Adipose_Visceral_Omentum:GTEx/v8/Cells_EBV-transformed_lymphocytes:GTEx/v8/Whole_Blood:GTEx/v8/Artery_Aorta:GTEx/v8/Artery_Coronary:GTEx/v8/Artery_Tibial:GTEx/v8/Heart_Atrial_Appendage	NA	2.0247e-08	rs56693139;rs6007002	46	no
LTL-AF	ENSG00000100258	LMF2	22	50941376	50946135	-1	protein_coding	91289	LMF2	NA	NA	1	13.24	10	3.40403e-07	3.0597e-10	GTEx/v8/Adipose_Subcutaneous:GTEx/v8/Adipose_Visceral_Omentum:GTEx/v8/Whole_Blood	NA	1.27683e-09	rs128941;rs131813	47	no
LTL-AF	ENSG00000025770	NCAPH2	22	50946645	50961901	1	protein_coding	29781	NCAPH2	NA	NA	13	13.24	8	9.07965e-06	0.017322	GTEx/v8/Adipose_Visceral_Omentum	NA	1.27683e-09	rs128941;rs131813	47	no
LTL-AF	ENSG00000025708	TYMP	22	50964181	50968485	-1	protein_coding	1890	TYMP	0.000465859	NA	13	10.01	10	9.66404e-33	1.22853e-44	GTEx/v8/Adipose_Subcutaneous:GTEx/v8/Adipose_Visceral_Omentum:GTEx/v8/Whole_Blood:GTEx/v8/Artery_Aorta:GTEx/v8/Artery_Coronary:GTEx/v8/Artery_Tibial:GTEx/v8/Heart_Atrial_Appendage:GTEx/v8/Heart_Left_Ventricle:GTEx/v8/Liver	NA	1.27683e-09	rs131813;rs128941	47	no
LTL-AF	ENSG00000177989	CIMAP1B	22	50968139	50971009	-1	protein_coding	440836	CIMAP1B	0.00916746	NA	10	10.01	10	9.23413e-11	2.45426e-20	GTEx/v8/Adipose_Subcutaneous:GTEx/v8/Adipose_Visceral_Omentum:GTEx/v8/Whole_Blood:GTEx/v8/Artery_Aorta:GTEx/v8/Artery_Tibial:GTEx/v8/Heart_Atrial_Appendage	NA	1.27683e-09	rs131813;rs128941	47	no
LTL-AF	ENSG00000205560	CPT1B	22	51007290	51017899	-1	protein_coding	1375	CPT1B	2.03407e-09	0.430841	0	0	10	1.01244e-07	6.53624e-50	GTEx/v8/Adipose_Subcutaneous:GTEx/v8/Whole_Blood:GTEx/v8/Artery_Aorta:GTEx/v8/Artery_Tibial	NA	1.27683e-09	rs128941;rs131813	47	yes
LTL-AF	ENSG00000100288	CHKB	22	51017378	51039884	-1	protein_coding	1120	CHKB	0.000644971	0.337272	0	0	10	4.31389e-09	1.79203e-43	GTEx/v8/Adipose_Subcutaneous:GTEx/v8/Adipose_Visceral_Omentum:GTEx/v8/Whole_Blood:GTEx/v8/Artery_Aorta:GTEx/v8/Artery_Tibial:GTEx/v8/Heart_Atrial_Appendage	NA	1.27683e-09	rs128941;rs131813	47	yes
LTL-AF	ENSG00000100299	ARSA	22	51061182	51066607	-1	protein_coding	410	ARSA	8.51322e-08	NA	0	0	9	2.26755e-06	5.27029e-52	GTEx/v8/Artery_Tibial	NA	1.5699e-08	rs131813	47	yes
LTL-CAD	ENSG00000183114	FAM43B	1	20878932	20881512	1	protein_coding	163933	FAM43B	NA	-0.734396	2	8.106	0	NA	NA	NA	NA	NA	rs2072671	1	no
LTL-CAD	ENSG00000158825	CDA	1	20915441	20945401	1	protein_coding	978	CDA	0.787228	0.564936	9	22.8	13	3.65852e-30	1.86057e-59	GTEx/v8/Adipose_Subcutaneous:GTEx/v8/Adipose_Visceral_Omentum:GTEx/v8/Whole_Blood:GTEx/v8/Artery_Aorta:GTEx/v8/Artery_Tibial:GTEx/v8/Heart_Atrial_Appendage:GTEx/v8/Heart_Left_Ventricle	NA	2.32151e-08	rs2072671	1	no
LTL-CAD	ENSG00000081026	MAGI3	1	113933371	114228545	1	protein_coding	260425	MAGI3	0.57058	-0.477318	42	17.38	72	1.314e-10	4.49013e-07	GTEx/v8/Adipose_Subcutaneous:GTEx/v8/Artery_Tibial	NA	5.1908e-18	rs2185827;rs1539437;rs1217401;rs10858023	2	no
LTL-CAD	ENSG00000116793	PHTF1	1	114239453	114302111	-1	protein_coding	10745	PHTF1	5.47465e-18	-0.796158	23	11.72	0	NA	NA	NA	NA	NA	rs2185827;rs1539437	2	no
LTL-CAD	ENSG00000081019	RSBN1	1	114304454	114355098	-1	protein_coding	54665	RSBN1	0.80514	-1.87091	23	11.07	0	NA	NA	NA	NA	5.39002e-15	rs2185827;rs1539437;rs1217401	2	no
LTL-CAD	ENSG00000134242	PTPN22	1	114356433	114414381	-1	protein_coding	26191	PTPN22	3.07776e-16	-0.402711	47	14.99	0	NA	NA	NA	NA	8.87494e-15	rs1217401;rs2185827;rs1539437;rs10858023	2	no
LTL-CAD	ENSG00000188761	BCL2L15	1	114420790	114430169	-1	protein_coding	440603	BCL2L15	0.00361469	-0.0219988	26	23.1	32	5.07821e-07	1.06399e-08	GTEx/v8/Whole_Blood:GTEx/v8/Artery_Tibial	NA	5.1908e-18	rs1539437;rs1217401;rs2185827;rs10858023	2	no
LTL-CAD	ENSG00000134262	AP4B1	1	114437370	114447823	-1	protein_coding	10717	AP4B1	2.69464e-08	-0.248524	21	23.1	69	4.07048e-17	6.64774e-27	GTEx/v8/Adipose_Subcutaneous:GTEx/v8/Whole_Blood:GTEx/v8/Artery_Aorta:GTEx/v8/Artery_Tibial:GTEx/v8/Heart_Atrial_Appendage	NA	5.1908e-18	rs10858023;rs1217401;rs2185827;rs1539437	2	no
LTL-CAD	ENSG00000118655	DCLRE1B	1	114447763	114456708	1	protein_coding	64858	DCLRE1B	0.107858	-0.43843	10	23.1	15	6.45263e-05	0.0224067	GTEx/v8/Artery_Tibial	NA	5.1908e-18	rs1217401;rs10858023;rs2185827;rs1539437	2	no
LTL-CAD	ENSG00000116752	BCAS2	1	115110178	115124260	-1	protein_coding	10286	BCAS2	6.52504e-05	-0.483147	0	0	7	4.44321e-05	0.0480665	GTEx/v8/Adipose_Visceral_Omentum	NA	NA	rs2185827	2	yes
LTL-CAD	ENSG00000143512	HHIPL2	1	222695602	222721445	-1	protein_coding	79802	HHIPL2	1.14241e-17	0.0343928	11	7.661	4	1.88107e-06	8.45696e-12	GTEx/v8/Adipose_Subcutaneous:GTEx/v8/Adipose_Visceral_Omentum:GTEx/v8/Heart_Atrial_Appendage	NA	1.94545e-09	rs74145503;rs34630232	3	no
LTL-CAD	ENSG00000143498	TAF1A	1	222731244	222763275	-1	protein_coding	9015	TAF1A	6.60088e-07	-0.0926505	49	11.36	61	9.41109e-12	2.54465e-10	GTEx/v8/Adipose_Subcutaneous:GTEx/v8/Adipose_Visceral_Omentum:GTEx/v8/Cells_EBV-transformed_lymphocytes:GTEx/v8/Whole_Blood:GTEx/v8/Artery_Aorta:GTEx/v8/Artery_Tibial:GTEx/v8/Heart_Atrial_Appendage:GTEx/v8/Heart_Left_Ventricle	NA	1.94545e-09	rs34630232;rs74145503	3	no
LTL-CAD	ENSG00000154305	MIA3	1	222791428	222841354	1	protein_coding	375056	MIA3	0.471388	-0.616197	3	6.238	0	NA	NA	NA	NA	4.60095e-08	rs74145503	3	no
LTL-CAD	ENSG00000186063	AIDA	1	222841355	222886552	-1	protein_coding	64853	AIDA	0.0823724	-1.19239	0	0	9	2.18479e-05	1.77375e-13	GTEx/v8/Artery_Tibial	NA	3.67479e-08	rs74145503	3	yes
LTL-CAD	ENSG00000162819	BROX	1	222885895	222908538	1	protein_coding	148362	BROX	2.47554e-05	1.32123	0	0	9	1.25964e-05	4.9669e-36	GTEx/v8/Adipose_Subcutaneous:GTEx/v8/Artery_Aorta:GTEx/v8/Heart_Atrial_Appendage	NA	3.67479e-08	rs74145503	3	yes
LTL-CAD	ENSG00000197520	FAM177B	1	222910549	222924147	1	protein_coding	400823	FAM177B	9.2096e-06	-0.425514	0	0	19	1.54136e-08	5.20492e-18	GTEx/v8/Whole_Blood	NA	3.67479e-08	rs74145503;rs34630232	3	yes
LTL-CAD	ENSG00000143799	PARP1	1	226548392	226595780	-1	protein_coding	142	PARP1	0.00699693	NA	0	0	4	2.48565e-05	8.51391e-05	GTEx/v8/Whole_Blood	NA	NA	rs10915994	4	yes
LTL-CAD	ENSG00000084674	APOB	2	21224301	21266945	-1	protein_coding	338	APOB	5.49085e-16	-0.346892	6	8.1	247	1.23445e-15	1.88901e-24	GTEx/v8/Heart_Atrial_Appendage:GTEx/v8/Heart_Left_Ventricle	NA	3.72819e-08	rs503105	5	no
LTL-CAD	ENSG00000213639	PPP1CB	2	28974506	29025806	1	protein_coding	5500	PPP1CB	0.997195	0.00183917	69	16.86	114	8.48033e-24	1.12119e-18	GTEx/v8/Adipose_Subcutaneous:GTEx/v8/Adipose_Visceral_Omentum:GTEx/v8/Cells_EBV-transformed_lymphocytes:GTEx/v8/Whole_Blood:GTEx/v8/Artery_Aorta:GTEx/v8/Artery_Coronary:GTEx/v8/Artery_Tibial:GTEx/v8/Heart_Atrial_Appendage:GTEx/v8/Heart_Left_Ventricle:GTEx/v8/Liver	NA	4.06392e-10	rs11690571	6	no
LTL-CAD	ENSG00000163806	SPDYA	2	29005383	29073477	1	protein_coding	245711	SPDYA	0.166884	NA	78	16.86	114	3.39333e-10	1.716e-06	GTEx/v8/Artery_Aorta:GTEx/v8/Artery_Tibial:GTEx/v8/Heart_Atrial_Appendage	NA	4.06392e-10	rs11690571	6	no
LTL-CAD	ENSG00000171103	TRMT61B	2	29072687	29093167	-1	protein_coding	55006	TRMT61B	4.00752e-06	-0.602142	40	14.78	114	6.14716e-54	4.45031e-46	GTEx/v8/Adipose_Subcutaneous:GTEx/v8/Adipose_Visceral_Omentum:GTEx/v8/Cells_EBV-transformed_lymphocytes:GTEx/v8/Whole_Blood:GTEx/v8/Artery_Aorta:GTEx/v8/Artery_Coronary:GTEx/v8/Artery_Tibial:GTEx/v8/Heart_Atrial_Appendage:GTEx/v8/Heart_Left_Ventricle:GTEx/v8/Liver	NA	4.06392e-10	rs11690571	6	no
LTL-CAD	ENSG00000189350	TOGARAM2	2	29179477	29284239	1	protein_coding	165186	TOGARAM2	2.5321e-20	6.00854	0	0	112	2.60157e-18	4.91891e-46	GTEx/v8/Adipose_Subcutaneous:GTEx/v8/Adipose_Visceral_Omentum:GTEx/v8/Whole_Blood:GTEx/v8/Artery_Aorta:GTEx/v8/Artery_Tibial	NA	4.06392e-10	rs11690571	6	yes
LTL-CAD	ENSG00000115970	THADA	2	43393800	43823185	-1	protein_coding	63892	THADA	1.24008e-28	-0.3799	73	18.08	4	4.16428e-06	0.000116513	GTEx/v8/Adipose_Subcutaneous:GTEx/v8/Artery_Aorta	NA	1.93744e-08	rs11124929;rs2163228	7	no
LTL-CAD	ENSG00000152518	ZFP36L2	2	43449541	43453748	-1	protein_coding	678	ZFP36L2	0.456434	-0.44054	9	15.87	5	8.87232e-05	0.00011078	GTEx/v8/Adipose_Subcutaneous:GTEx/v8/Artery_Tibial	NA	NA	rs11124929;rs2163228	7	no
LTL-CAD	ENSG00000152527	PLEKHH2	2	43864412	43995126	1	protein_coding	130271	PLEKHH2	1.78874e-26	0.460071	0	0	68	7.55564e-11	9.88057e-34	GTEx/v8/Artery_Aorta:GTEx/v8/Artery_Tibial	NA	1.93744e-08	rs11124929;rs2163228	7	yes
LTL-CAD	ENSG00000138036	DYNC2LI1	2	44001178	44037149	1	protein_coding	51626	DYNC2LI1	8.37969e-05	1.0481	0	0	3	6.11819e-05	1.9334e-16	GTEx/v8/Artery_Aorta	NA	3.27372e-08	rs11124929;rs2163228	7	yes
LTL-CAD	ENSG00000138079	SLC3A1	2	44502599	44548633	1	protein_coding	6519	SLC3A1	7.54764e-16	-0.0189713	0	0	3	3.0552e-05	0.00129844	GTEx/v8/Liver	NA	NA	rs11124929;rs2163228	7	yes
LTL-CAD	ENSG00000042445	RETSAT	2	85569211	85581743	-1	protein_coding	54884	RETSAT	2.04967e-10	1.16467	0	0	8	1.60089e-07	7.16753e-35	GTEx/v8/Adipose_Visceral_Omentum:GTEx/v8/Whole_Blood	NA	8.99769e-10	rs2166530;rs11695848;rs6722691;rs1049363	8	yes
LTL-CAD	ENSG00000168906	MAT2A	2	85766288	85772403	1	protein_coding	4144	MAT2A	0.73323	-1.05681	45	17.95	131	1.93125e-17	3.11919e-13	GTEx/v8/Whole_Blood:GTEx/v8/Artery_Aorta:GTEx/v8/Artery_Coronary	NA	1.29314e-13	rs2166530;rs6722691;rs10206961;rs11695848;rs72838587;rs1049363;rs6733550	8	no
LTL-CAD	ENSG00000115486	GGCX	2	85771846	85788670	-1	protein_coding	2677	GGCX	1.19798e-08	-0.0450965	47	17.95	147	4.58738e-59	2.92091e-50	GTEx/v8/Adipose_Subcutaneous:GTEx/v8/Adipose_Visceral_Omentum:GTEx/v8/Cells_EBV-transformed_lymphocytes:GTEx/v8/Whole_Blood:GTEx/v8/Artery_Aorta:GTEx/v8/Artery_Coronary:GTEx/v8/Artery_Tibial:GTEx/v8/Heart_Atrial_Appendage:GTEx/v8/Heart_Left_Ventricle	NA	1.29314e-13	rs10206961;rs6722691;rs2166530;rs11695848;rs72843872;rs6733550;rs72838587;rs1049363	8	no
LTL-CAD	ENSG00000118640	VAMP8	2	85788685	85809154	1	protein_coding	8673	VAMP8	0.27049	-0.0563355	51	18.89	90	7.81441e-09	1.33015e-12	GTEx/v8/Adipose_Subcutaneous:GTEx/v8/Adipose_Visceral_Omentum	NA	1.29314e-13	rs6722691;rs10206961;rs2166530;rs1049363;rs72843872;rs6733550	8	no
LTL-CAD	ENSG00000168899	VAMP5	2	85811531	85820535	1	protein_coding	10791	VAMP5	0.0516197	0.554615	35	20.1	40	2.13793e-08	5.68276e-12	GTEx/v8/Adipose_Subcutaneous:GTEx/v8/Whole_Blood:GTEx/v8/Artery_Aorta:GTEx/v8/Artery_Tibial:GTEx/v8/Heart_Atrial_Appendage	NA	1.29314e-13	rs6722691;rs10206961;rs2166530;rs1049363;rs72843872;rs6733550	8	no
LTL-CAD	ENSG00000168894	RNF181	2	85822848	85824736	1	protein_coding	51255	RNF181	3.13992e-09	-0.105499	15	20.1	30	1.23318e-06	0.00189084	GTEx/v8/Whole_Blood:GTEx/v8/Heart_Atrial_Appendage	NA	1.29314e-13	rs1049363;rs10206961;rs72843872;rs6733550;rs6722691	8	no
LTL-CAD	ENSG00000168890	TMEM150A	2	85825671	85830319	-1	protein_coding	129303	TMEM150A	0.145714	-0.552878	13	20.1	80	2.59652e-08	7.08584e-05	GTEx/v8/Whole_Blood:GTEx/v8/Heart_Atrial_Appendage:GTEx/v8/Heart_Left_Ventricle	NA	8.41986e-13	rs72843872;rs1049363;rs6733550;rs72838587;rs6722691;rs2166530	8	no
LTL-CAD	ENSG00000168883	USP39	2	85829979	85876403	1	protein_coding	10713	USP39	0.0316078	-0.577552	30	20.1	45	1.99568e-20	2.03574e-68	GTEx/v8/Adipose_Subcutaneous:GTEx/v8/Whole_Blood:GTEx/v8/Artery_Aorta:GTEx/v8/Artery_Tibial:GTEx/v8/Heart_Atrial_Appendage:GTEx/v8/Heart_Left_Ventricle	NA	1.29314e-13	rs72843872;rs1049363;rs6733550;rs2166530;rs10206961;rs6722691	8	no
LTL-CAD	ENSG00000168887	C2orf68	2	85833777	85839189	-1	protein_coding	388969	C2orf68	0.0124865	-1.34156	9	20.1	0	NA	NA	NA	NA	3.57196e-08	rs1049363;rs6733550;rs72843872	8	no
LTL-CAD	ENSG00000168878	SFTPB	2	85884437	85895864	-1	protein_coding	6439	SFTPB	0.0407416	-0.143859	13	11.27	0	NA	NA	NA	NA	NA	rs72843872;rs6733550;rs1049363	8	no
LTL-CAD	ENSG00000138439	FAM117B	2	203499901	203634480	1	protein_coding	150864	FAM117B	0.067387	-0.487937	0	0	103	3.63425e-07	2.05888e-44	GTEx/v8/Adipose_Subcutaneous:GTEx/v8/Whole_Blood:GTEx/v8/Artery_Aorta:GTEx/v8/Artery_Tibial	NA	4.27307e-09	rs1048013;rs139644567	9	yes
LTL-CAD	ENSG00000163596	ICA1L	2	203640690	203736708	-1	protein_coding	130026	ICA1L	0.442028	-0.760183	20	8.604	153	3.06206e-12	1.2693e-08	GTEx/v8/Adipose_Subcutaneous:GTEx/v8/Artery_Aorta:GTEx/v8/Artery_Tibial:GTEx/v8/Heart_Left_Ventricle	NA	4.27307e-09	rs1048013;rs139644567	9	no
LTL-CAD	ENSG00000138442	WDR12	2	203739505	203879521	-1	protein_coding	55759	WDR12	0.609007	-0.727802	28	10.88	0	NA	NA	NA	NA	NA	rs1048013	9	no
LTL-CAD	ENSG00000138380	CARF	2	203776937	203851786	1	protein_coding	79800	CARF	0.00454104	-1.32678	12	10.88	163	1.87989e-16	1.69739e-13	GTEx/v8/Adipose_Subcutaneous:GTEx/v8/Adipose_Visceral_Omentum:GTEx/v8/Whole_Blood:GTEx/v8/Artery_Aorta:GTEx/v8/Artery_Coronary:GTEx/v8/Artery_Tibial:GTEx/v8/Heart_Atrial_Appendage	NA	4.27307e-09	rs1048013;rs139644567	9	no
LTL-CAD	ENSG00000144426	NBEAL1	2	203879602	204091101	1	protein_coding	65065	NBEAL1	1.09294e-10	-1.74067	58	14.36	163	1.88186e-47	4.09296e-57	GTEx/v8/Adipose_Subcutaneous:GTEx/v8/Adipose_Visceral_Omentum:GTEx/v8/Artery_Aorta:GTEx/v8/Artery_Coronary:GTEx/v8/Artery_Tibial	NA	4.27307e-09	rs1048013;rs139644567	9	no
LTL-CAD	ENSG00000119004	CYP20A1	2	204103663	204163009	1	protein_coding	57404	CYP20A1	7.40838e-10	-0.358177	38	23.7	0	NA	NA	NA	NA	7.38472e-09	rs1048013;rs139644567	9	no
LTL-CAD	ENSG00000138443	ABI2	2	204192942	204312446	1	protein_coding	10152	ABI2	0.953329	-2.08335	32	11.7	0	NA	NA	NA	NA	9.57456e-09	rs1048013	9	no
LTL-CAD	ENSG00000173166	RAPH1	2	204259068	204400133	-1	protein_coding	65059	RAPH1	0.957851	-0.345685	49	11.7	0	NA	NA	NA	NA	4.27307e-09	rs1048013;rs139644567	9	no
LTL-CAD	ENSG00000178562	CD28	2	204571198	204603635	1	protein_coding	940	CD28	0.511989	-0.824137	0	0	1	0.000169421	0.0187156	GTEx/v8/Artery_Aorta	NA	NA	rs1048013	9	yes
LTL-CAD	ENSG00000115414	FN1	2	216225163	216300895	-1	protein_coding	2335	FN1	0.0644415	0.193079	15	22	0	NA	NA	NA	NA	1.6321e-13	rs1250247	10	no
LTL-CAD	ENSG00000164053	ATRIP	3	48488114	48507115	1	protein_coding	84126	ATRIP	0.00148698	NA	0	0	35	8.91415e-06	1.15297e-10	GTEx/v8/Adipose_Visceral_Omentum:GTEx/v8/Whole_Blood	NA	3.46414e-09	rs2878298	11	yes
LTL-CAD	ENSG00000213689	TREX1	3	48506445	48509044	1	protein_coding	11277	TREX1	0.0933407	-0.110328	0	0	18	2.71174e-06	6.49958e-37	GTEx/v8/Adipose_Visceral_Omentum:GTEx/v8/Whole_Blood:GTEx/v8/Artery_Tibial	NA	3.70032e-12	rs11718165;rs2878298	11	yes
LTL-CAD	ENSG00000225697	SLC26A6	3	48663156	48672926	-1	protein_coding	65010	SLC26A6	3.31045e-05	-0.384056	0	0	36	8.33554e-05	0.000247418	GTEx/v8/Adipose_Subcutaneous:GTEx/v8/Whole_Blood	NA	4.35756e-09	rs2878298	11	yes
LTL-CAD	ENSG00000213672	NCKIPSD	3	48701364	48723797	-1	protein_coding	51517	NCKIPSD	0.00713136	-0.551018	0	0	86	6.09287e-20	6.6181e-39	GTEx/v8/Adipose_Subcutaneous:GTEx/v8/Adipose_Visceral_Omentum:GTEx/v8/Whole_Blood:GTEx/v8/Artery_Aorta:GTEx/v8/Artery_Tibial:GTEx/v8/Heart_Atrial_Appendage:GTEx/v8/Heart_Left_Ventricle:GTEx/v8/Liver	NA	3.46414e-09	rs2878298	11	yes
LTL-CAD	ENSG00000068745	IP6K2	3	48725436	48777786	-1	protein_coding	51447	IP6K2	0.989458	-0.392799	0	0	203	1.20728e-12	1.24228e-14	GTEx/v8/Adipose_Subcutaneous:GTEx/v8/Adipose_Visceral_Omentum:GTEx/v8/Whole_Blood:GTEx/v8/Artery_Aorta:GTEx/v8/Artery_Tibial:GTEx/v8/Heart_Atrial_Appendage:GTEx/v8/Heart_Left_Ventricle	NA	2.14765e-12	rs2878298;rs11718165	11	yes
LTL-CAD	ENSG00000114302	PRKAR2A	3	48782030	48885279	-1	protein_coding	5576	PRKAR2A	0.983251	-2.8684	0	0	1	0.000478034	0.000280163	GTEx/v8/Adipose_Subcutaneous	NA	NA	rs2878298	11	yes
LTL-CAD	ENSG00000177479	ARIH2	3	48956254	49023815	1	protein_coding	10425	ARIH2	0.987412	-1.69992	0	0	76	4.55411e-10	2.22922e-11	GTEx/v8/Adipose_Subcutaneous:GTEx/v8/Heart_Atrial_Appendage	NA	3.46414e-09	rs2878298	11	yes
LTL-CAD	ENSG00000178467	P4HTM	3	49027319	49044587	1	protein_coding	54681	P4HTM	0.0232749	NA	0	0	71	8.57449e-05	2.3101e-05	GTEx/v8/Whole_Blood:GTEx/v8/Heart_Atrial_Appendage	NA	3.46414e-09	rs2878298	11	yes
LTL-CAD	ENSG00000178252	WDR6	3	49044495	49053386	1	protein_coding	11180	WDR6	9.19648e-07	-0.0589495	0	0	114	7.22629e-48	2.36711e-124	GTEx/v8/Adipose_Subcutaneous:GTEx/v8/Adipose_Visceral_Omentum:GTEx/v8/Cells_EBV-transformed_lymphocytes:GTEx/v8/Whole_Blood:GTEx/v8/Artery_Aorta:GTEx/v8/Artery_Coronary:GTEx/v8/Artery_Tibial:GTEx/v8/Heart_Atrial_Appendage:GTEx/v8/Heart_Left_Ventricle:GTEx/v8/Liver	NA	1.87073e-14	rs2878298;rs1317154;rs3774751;rs9812936	11	yes
LTL-CAD	ENSG00000178149	DALRD3	3	49052921	49059726	-1	protein_coding	55152	DALRD3	1.84814e-05	0.0723068	0	0	81	2.28169e-10	1.96601e-17	GTEx/v8/Adipose_Subcutaneous:GTEx/v8/Adipose_Visceral_Omentum:GTEx/v8/Heart_Atrial_Appendage	NA	3.46414e-09	rs2878298	11	yes
LTL-CAD	ENSG00000178057	NDUFAF3	3	49057892	49060928	1	protein_coding	25915	NDUFAF3	4.85973e-05	-2.09007	0	0	5	0.000285717	0.000201127	GTEx/v8/Adipose_Subcutaneous:GTEx/v8/Heart_Left_Ventricle	NA	5.58551e-09	rs2878298;rs11718165	11	yes
LTL-CAD	ENSG00000198218	QRICH1	3	49067140	49131796	-1	protein_coding	54870	QRICH1	0.99607	-0.279294	0	0	189	1.57266e-07	2.04687e-17	GTEx/v8/Adipose_Subcutaneous:GTEx/v8/Adipose_Visceral_Omentum:GTEx/v8/Whole_Blood:GTEx/v8/Heart_Atrial_Appendage	NA	2.14765e-12	rs2878298;rs11718165;rs13100903	11	yes
LTL-CAD	ENSG00000172037	LAMB2	3	49158547	49170551	-1	protein_coding	3913	LAMB2	7.45007e-11	-0.451082	0	0	15	0.000101178	0.00869547	GTEx/v8/Adipose_Visceral_Omentum	NA	NA	rs13100903	11	yes
LTL-CAD	ENSG00000177352	CCDC71	3	49199968	49203754	-1	protein_coding	64925	CCDC71	0.0169896	NA	0	0	1	9.28869e-05	1.44369e-06	GTEx/v8/Whole_Blood	NA	NA	rs2878298	11	yes
LTL-CAD	ENSG00000185909	KLHDC8B	3	49209044	49213917	1	protein_coding	200942	KLHDC8B	0.0104214	-0.0773522	0	0	118	4.36537e-07	4.19847e-06	GTEx/v8/Cells_EBV-transformed_lymphocytes:GTEx/v8/Artery_Tibial	NA	2.14765e-12	rs11718165;rs2878298	11	yes
LTL-CAD	ENSG00000173421	IHO1	3	49235861	49295537	1	protein_coding	339834	IHO1	0.509349	-0.452713	1	2.087	111	5.42579e-29	1.27126e-36	GTEx/v8/Adipose_Subcutaneous:GTEx/v8/Adipose_Visceral_Omentum:GTEx/v8/Artery_Aorta:GTEx/v8/Artery_Coronary:GTEx/v8/Artery_Tibial:GTEx/v8/Heart_Atrial_Appendage:GTEx/v8/Heart_Left_Ventricle	NA	3.46414e-09	rs2878298;rs13100903	11	no
LTL-CAD	ENSG00000188315	C3orf62	3	49306035	49315342	-1	protein_coding	375341	C3orf62	0.00712466	-1.95031	2	2.087	70	0.000289723	0.00280917	GTEx/v8/Adipose_Subcutaneous:GTEx/v8/Adipose_Visceral_Omentum	NA	3.46414e-09	rs2878298	11	no
LTL-CAD	ENSG00000114316	USP4	3	49315264	49378145	-1	protein_coding	7375	USP4	6.20194e-07	NA	7	4.709	1	0.000290753	0.00620343	GTEx/v8/Heart_Atrial_Appendage	NA	2.56279e-12	rs2878298;rs11718165	11	no
LTL-CAD	ENSG00000233276	GPX1	3	49394609	49396033	-1	protein_coding	2876	GPX1	0.00693165	-0.616399	15	19.22	47	0.000322965	0.00182326	GTEx/v8/Adipose_Subcutaneous	NA	2.56279e-12	rs11718165;rs2878298	11	no
LTL-CAD	ENSG00000067560	RHOA	3	49396578	49450431	-1	protein_coding	387	RHOA	0.804698	-0.430263	68	19.22	113	3.37091e-05	0.0108952	GTEx/v8/Artery_Tibial	NA	2.14765e-12	rs11718165;rs2878298	11	no
LTL-CAD	ENSG00000145022	TCTA	3	49449639	49453908	1	protein_coding	6988	TCTA	0.0132648	-0.595941	19	19.06	116	2.26621e-06	6.04141e-05	GTEx/v8/Artery_Aorta:GTEx/v8/Artery_Tibial	NA	2.14765e-12	rs11718165;rs2878298	11	no
LTL-CAD	ENSG00000145020	AMT	3	49454211	49460186	-1	protein_coding	275	AMT	0.000569475	-0.0226371	21	19.06	432	6.10701e-20	2.31462e-81	GTEx/v8/Adipose_Subcutaneous:GTEx/v8/Adipose_Visceral_Omentum:GTEx/v8/Whole_Blood:GTEx/v8/Artery_Aorta:GTEx/v8/Artery_Coronary:GTEx/v8/Artery_Tibial:GTEx/v8/Heart_Atrial_Appendage:GTEx/v8/Heart_Left_Ventricle	NA	1.60829e-14	rs2878298;rs11718165;rs1317154;rs9812936;rs13100903;rs3774751	11	no
LTL-CAD	ENSG00000145029	NICN1	3	49460379	49466759	-1	protein_coding	84276	NICN1	0.257246	-1.08729	24	19.06	410	2.52517e-19	2.79528e-25	GTEx/v8/Adipose_Subcutaneous:GTEx/v8/Adipose_Visceral_Omentum:GTEx/v8/Artery_Aorta:GTEx/v8/Artery_Coronary:GTEx/v8/Artery_Tibial:GTEx/v8/Heart_Atrial_Appendage	NA	1.06889e-14	rs11718165;rs2878298;rs1317154;rs9812936;rs13100903;rs3774751;rs2526388	11	no
LTL-CAD	ENSG00000173402	DAG1	3	49506146	49573048	1	protein_coding	1605	DAG1	0.940922	-0.838742	75	19.42	204	2.29236e-06	0.00122138	GTEx/v8/Whole_Blood:GTEx/v8/Artery_Aorta:GTEx/v8/Heart_Atrial_Appendage:GTEx/v8/Heart_Left_Ventricle	NA	2.14765e-12	rs2878298;rs11718165;rs13100903	11	no
LTL-CAD	ENSG00000164061	BSN	3	49591922	49708978	1	protein_coding	8927	BSN	1	-1.28511	67	12.52	15	4.01974e-05	9.74763e-06	GTEx/v8/Artery_Tibial:GTEx/v8/Liver	NA	2.14765e-12	rs2878298;rs11718165;rs9812936;rs3774751;rs13100903	11	no
LTL-CAD	ENSG00000164062	APEH	3	49711435	49721396	1	protein_coding	327	APEH	0.0132157	-0.271805	13	21	335	1.26519e-14	1.51921e-10	GTEx/v8/Adipose_Subcutaneous:GTEx/v8/Adipose_Visceral_Omentum:GTEx/v8/Whole_Blood:GTEx/v8/Artery_Aorta:GTEx/v8/Artery_Tibial	NA	1.06889e-14	rs11718165;rs2878298;rs1317154;rs3774751;rs9812936;rs2526388	11	no
LTL-CAD	ENSG00000173531	MST1	3	49721380	49726934	-1	protein_coding	4485	MST1	1.72736e-10	0.158165	10	21	154	2.66643e-09	8.51204e-08	GTEx/v8/Adipose_Subcutaneous:GTEx/v8/Adipose_Visceral_Omentum:GTEx/v8/Artery_Aorta:GTEx/v8/Artery_Coronary:GTEx/v8/Artery_Tibial:GTEx/v8/Heart_Atrial_Appendage:GTEx/v8/Heart_Left_Ventricle	NA	2.14765e-12	rs11718165;rs2878298;rs1317154;rs9812936;rs2526388	11	no
LTL-CAD	ENSG00000164068	RNF123	3	49726932	49758962	1	protein_coding	63891	RNF123	0.969715	-0.461991	27	21	417	8.47139e-34	7.57654e-27	GTEx/v8/Adipose_Subcutaneous:GTEx/v8/Adipose_Visceral_Omentum:GTEx/v8/Cells_EBV-transformed_lymphocytes:GTEx/v8/Artery_Aorta:GTEx/v8/Artery_Coronary:GTEx/v8/Artery_Tibial:GTEx/v8/Heart_Atrial_Appendage:GTEx/v8/Heart_Left_Ventricle	NA	1.06889e-14	rs11718165;rs2878298;rs1317154;rs9812936;rs3774751;rs13100903;rs2526388	11	no
LTL-CAD	ENSG00000176020	AMIGO3	3	49754267	49761349	-1	protein_coding	386724	AMIGO3	7.50516e-06	NA	19	15.82	0	NA	NA	NA	NA	2.41549e-12	rs1317154	11	no
LTL-CAD	ENSG00000173540	GMPPB	3	49754277	49761384	-1	protein_coding	29925	GMPPB	8.24536e-05	-0.659554	19	15.82	503	9.13229e-29	6.26551e-57	GTEx/v8/Adipose_Subcutaneous:GTEx/v8/Adipose_Visceral_Omentum:GTEx/v8/Whole_Blood:GTEx/v8/Artery_Aorta:GTEx/v8/Artery_Coronary:GTEx/v8/Artery_Tibial:GTEx/v8/Heart_Atrial_Appendage:GTEx/v8/Heart_Left_Ventricle:GTEx/v8/Liver	NA	1.06889e-14	rs1317154;rs2878298;rs9812936;rs3774751;rs13100903;rs11718165;rs2526388	11	no
LTL-CAD	ENSG00000176095	IP6K1	3	49761727	49823975	-1	protein_coding	9807	IP6K1	0.23518	-2.10343	56	17.96	294	5.992e-07	0.000365035	GTEx/v8/Adipose_Visceral_Omentum:GTEx/v8/Artery_Tibial	NA	1.06889e-14	rs1317154;rs9812936;rs11718165;rs3774751;rs13100903	11	no
LTL-CAD	ENSG00000187492	CDHR4	3	49828165	49837268	-1	protein_coding	389118	CDHR4	0.0134739	0.0436097	9	8.931	390	1.13934e-09	2.24065e-06	GTEx/v8/Artery_Aorta:GTEx/v8/Artery_Tibial	NA	1.06889e-14	rs1317154;rs11718165;rs9812936;rs2878298;rs3774751	11	no
LTL-CAD	ENSG00000185614	INKA1	3	49840687	49842463	1	protein_coding	389119	INKA1	0.000589161	NA	5	9.432	291	1.12665e-11	5.7203e-08	GTEx/v8/Artery_Aorta:GTEx/v8/Artery_Tibial	NA	1.06889e-14	rs1317154;rs2878298;rs11718165;rs9812936;rs3774751;rs13100903	11	no
LTL-CAD	ENSG00000182179	UBA7	3	49842640	49851379	-1	protein_coding	7318	UBA7	2.68228e-14	-0.315381	6	9.432	489	9.10366e-62	2.47495e-51	GTEx/v8/Whole_Blood:GTEx/v8/Artery_Aorta:GTEx/v8/Artery_Tibial:GTEx/v8/Liver	NA	1.06889e-14	rs1317154;rs2878298;rs11718165;rs9812936;rs3774751;rs13100903;rs2526388	11	no
LTL-CAD	ENSG00000183763	TRAIP	3	49866034	49894007	-1	protein_coding	10293	TRAIP	0.125104	-0.132255	21	17.61	0	NA	NA	NA	NA	1.60829e-14	rs1317154;rs9812936	11	no
LTL-CAD	ENSG00000164076	CAMKV	3	49895421	49907655	-1	protein_coding	79012	CAMKV	0.996846	-0.638323	19	18.51	0	NA	NA	NA	NA	1.06889e-14	rs1317154;rs9812936;rs3774751	11	no
LTL-CAD	ENSG00000164078	MST1R	3	49924435	49941299	-1	protein_coding	4486	MST1R	1.69349e-20	-0.377645	22	18.51	488	1.84376e-16	3.36944e-12	GTEx/v8/Adipose_Subcutaneous:GTEx/v8/Adipose_Visceral_Omentum:GTEx/v8/Whole_Blood:GTEx/v8/Artery_Aorta:GTEx/v8/Artery_Tibial:GTEx/v8/Heart_Atrial_Appendage:GTEx/v8/Heart_Left_Ventricle	NA	1.06889e-14	rs1317154;rs3774751;rs9812936;rs2878298;rs11718165;rs13100903;rs2526388	11	no
LTL-CAD	ENSG00000164077	MON1A	3	49946302	49967606	-1	protein_coding	84315	MON1A	0.00636811	-0.629673	28	13.15	264	2.33296e-07	1.16113e-05	GTEx/v8/Whole_Blood:GTEx/v8/Artery_Aorta:GTEx/v8/Artery_Tibial	NA	1.06889e-14	rs1317154;rs9812936;rs3774751;rs13100903;rs2878298;rs11718165	11	no
LTL-CAD	ENSG00000004534	RBM6	3	49977440	50137478	1	protein_coding	10180	RBM6	1	-0.685653	188	17.77	498	1.03317e-130	3.30235e-109	GTEx/v8/Adipose_Subcutaneous:GTEx/v8/Adipose_Visceral_Omentum:GTEx/v8/Cells_EBV-transformed_lymphocytes:GTEx/v8/Whole_Blood:GTEx/v8/Artery_Aorta:GTEx/v8/Artery_Coronary:GTEx/v8/Artery_Tibial:GTEx/v8/Heart_Atrial_Appendage:GTEx/v8/Heart_Left_Ventricle:GTEx/v8/Liver	NA	1.06889e-14	rs1317154;rs9812936;rs3774751;rs13100903;rs2878298;rs11718165;rs2526388	11	no
LTL-CAD	ENSG00000003756	RBM5	3	50126341	50156454	1	protein_coding	10181	RBM5	0.999999	-0.605889	39	18.47	7	0.000222038	0.0210694	GTEx/v8/Adipose_Visceral_Omentum	NA	3.52265e-14	rs1317154;rs9812936;rs3774751;rs13100903	11	no
LTL-CAD	ENSG00000001617	SEMA3F	3	50192478	50226508	1	protein_coding	6405	SEMA3F	0.999918	NA	18	15.54	393	7.80394e-10	4.02553e-08	GTEx/v8/Adipose_Subcutaneous:GTEx/v8/Adipose_Visceral_Omentum:GTEx/v8/Artery_Aorta:GTEx/v8/Heart_Atrial_Appendage:GTEx/v8/Heart_Left_Ventricle	NA	1.06889e-14	rs3774751;rs9812936;rs1317154;rs13100903;rs11718165;rs2526388	11	no
LTL-CAD	ENSG00000114349	GNAT1	3	50229045	50233949	1	protein_coding	2779	GNAT1	2.50523e-06	-0.274733	8	6.559	0	NA	NA	NA	NA	NA	rs9812936;rs3774751	11	no
LTL-CAD	ENSG00000114353	GNAI2	3	50263724	50296787	1	protein_coding	2771	GNAI2	0.86116	-0.965006	0	0	4	0.000181649	1.00215e-05	GTEx/v8/Whole_Blood	NA	NA	rs9812936;rs3774751	11	yes
LTL-CAD	ENSG00000214706	IFRD2	3	50325163	50330349	-1	protein_coding	7866	IFRD2	5.5261e-06	-0.616738	0	0	1	0.000240957	0.0046067	GTEx/v8/Heart_Left_Ventricle	NA	NA	rs3774751	11	yes
LTL-CAD	ENSG00000186792	HYAL3	3	50330262	50336899	-1	protein_coding	8372	HYAL3	1.52466e-05	-0.35315	0	0	394	1.59778e-14	5.98031e-46	GTEx/v8/Adipose_Subcutaneous:GTEx/v8/Adipose_Visceral_Omentum:GTEx/v8/Cells_EBV-transformed_lymphocytes:GTEx/v8/Whole_Blood:GTEx/v8/Artery_Aorta:GTEx/v8/Artery_Coronary:GTEx/v8/Artery_Tibial:GTEx/v8/Heart_Atrial_Appendage:GTEx/v8/Heart_Left_Ventricle	NA	1.60829e-14	rs2878298;rs1317154;rs9812936;rs3774751;rs13100903;rs2526388;rs11718165	11	yes
LTL-CAD	ENSG00000243477	NAA80	3	50333833	50336852	-1	protein_coding	24142	NAA80	0.402945	-0.113189	0	0	50	4.53831e-07	3.69126e-09	GTEx/v8/Adipose_Subcutaneous:GTEx/v8/Artery_Aorta:GTEx/v8/Artery_Tibial:GTEx/v8/Heart_Atrial_Appendage	NA	3.66073e-11	rs13100903;rs9812936;rs3774751;rs1317154	11	yes
LTL-CAD	ENSG00000114378	HYAL1	3	50337320	50349812	-1	protein_coding	3373	HYAL1	0.00553671	0.476164	0	0	7	8.29013e-05	4.2226e-09	GTEx/v8/Adipose_Visceral_Omentum	NA	1.68726e-08	rs2526388;rs9812936;rs3774751	11	yes
LTL-CAD	ENSG00000068028	RASSF1	3	50367219	50378411	-1	protein_coding	11186	RASSF1	4.8582e-08	-0.411947	0	0	128	0.000168912	2.60183e-07	GTEx/v8/Adipose_Subcutaneous	NA	1.06889e-14	rs1317154;rs9812936;rs3774751	11	yes
LTL-CAD	ENSG00000114395	CYB561D2	3	50388126	50395891	1	protein_coding	11068	CYB561D2	0.0147105	-0.298456	0	0	20	4.89475e-06	5.07031e-09	GTEx/v8/Adipose_Visceral_Omentum:GTEx/v8/Liver	NA	1.73887e-09	rs9812936;rs3774751	11	yes
LTL-CAD	ENSG00000007402	CACNA2D2	3	50400233	50541675	-1	protein_coding	9254	CACNA2D2	0.999693	NA	0	0	21	2.70831e-07	0.000174734	GTEx/v8/Liver	NA	1.73887e-09	rs9812936;rs3774751	11	yes
LTL-CAD	ENSG00000088543	C3orf18	3	50595462	50608458	-1	protein_coding	51161	C3orf18	0.014308	-1.53819	0	0	1	0.000445679	4.42871e-14	GTEx/v8/Heart_Left_Ventricle	NA	NA	rs3774751	11	yes
LTL-CAD	ENSG00000114735	HEMK1	3	50606583	50622366	1	protein_coding	51409	HEMK1	8.23153e-05	-2.53452	0	0	2	0.000201168	9.13303e-10	GTEx/v8/Whole_Blood:GTEx/v8/Heart_Atrial_Appendage	NA	NA	rs13100903;rs9812936;rs3774751	11	yes
LTL-CAD	ENSG00000088538	DOCK3	3	50712672	51421629	1	protein_coding	1795	DOCK3	1	-0.836765	0	0	7	0.000215461	1.14385e-20	GTEx/v8/Adipose_Subcutaneous:GTEx/v8/Artery_Tibial	NA	5.13276e-12	rs11718165;rs3774751	11	yes
LTL-CAD	ENSG00000118017	A4GNT	3	137842560	137851229	-1	protein_coding	51146	A4GNT	0.598409	0.526701	0	0	11	8.52455e-08	5.2238e-56	GTEx/v8/Adipose_Subcutaneous:GTEx/v8/Adipose_Visceral_Omentum:GTEx/v8/Artery_Aorta	NA	2.28582e-08	rs4678406	12	yes
LTL-CAD	ENSG00000114098	ARMC8	3	137906109	138017231	1	protein_coding	25852	ARMC8	0.999884	-0.678949	7	6.776	0	NA	NA	NA	NA	NA	rs4678406	12	no
LTL-CAD	ENSG00000181322	NME9	3	137980279	138048728	-1	protein_coding	347736	NME9	2.62521e-05	-0.735644	28	15.58	0	NA	NA	NA	NA	6.16643e-09	rs4678406;rs6766859	12	no
LTL-CAD	ENSG00000158186	MRAS	3	138066539	138124375	1	protein_coding	22808	MRAS	0.859947	-0.413634	67	15.58	461	4.32124e-25	2.77167e-65	GTEx/v8/Artery_Aorta:GTEx/v8/Artery_Coronary:GTEx/v8/Artery_Tibial:GTEx/v8/Heart_Atrial_Appendage:GTEx/v8/Heart_Left_Ventricle	NA	1.84058e-14	rs6766859;rs7624365;rs4678406;rs1109088;rs56236670;rs550768	12	no
LTL-CAD	ENSG00000158220	ESYT3	3	138153428	138200528	1	protein_coding	83850	ESYT3	2.43267e-11	-0.947164	23	22.4	366	2.80535e-09	7.47822e-08	GTEx/v8/Artery_Aorta:GTEx/v8/Artery_Coronary:GTEx/v8/Artery_Tibial	NA	1.84058e-14	rs1109088;rs56236670;rs4678406;rs6766859;rs550768;rs7624365	12	no
LTL-CAD	ENSG00000114107	CEP70	3	138213186	138313380	-1	protein_coding	80321	CEP70	5.95204e-11	-0.571935	129	13.84	138	5.194e-09	2.74077e-05	GTEx/v8/Artery_Tibial:GTEx/v8/Heart_Atrial_Appendage:GTEx/v8/Heart_Left_Ventricle	NA	1.84058e-14	rs56236670;rs1109088	12	no
LTL-CAD	ENSG00000158234	FAIM	3	138327448	138352218	1	protein_coding	55179	FAIM	0.0681172	-0.930131	47	13.85	388	7.9173e-11	3.14989e-07	GTEx/v8/Artery_Tibial:GTEx/v8/Heart_Atrial_Appendage	NA	1.84058e-14	rs56236670;rs550768;rs1109088	12	no
LTL-CAD	ENSG00000051382	PIK3CB	3	138372860	138553780	-1	protein_coding	5291	PIK3CB	0.999979	-0.399992	221	12.48	380	8.36379e-11	2.78953e-07	GTEx/v8/Adipose_Subcutaneous:GTEx/v8/Adipose_Visceral_Omentum	NA	1.84058e-14	rs550768;rs56236670;rs1109088	12	no
LTL-CAD	ENSG00000084093	REST	4	57774075	57802010	1	protein_coding	5978	REST	0.972672	-1.12586	20	20	46	1.28336e-08	3.83549e-06	GTEx/v8/Adipose_Visceral_Omentum:GTEx/v8/Artery_Aorta:GTEx/v8/Artery_Tibial:GTEx/v8/Heart_Left_Ventricle	NA	1.59015e-08	rs781663	13	no
LTL-CAD	ENSG00000084092	NOA1	4	57829536	57844989	-1	protein_coding	84273	NOA1	0.000579557	-0.72733	12	16.2	0	NA	NA	NA	NA	NA	rs781663	13	no
LTL-CAD	ENSG00000047315	POLR2B	4	57843888	57897334	1	protein_coding	5431	POLR2B	0.988162	-0.150629	4	16.2	0	NA	NA	NA	NA	NA	rs781663	13	no
LTL-CAD	ENSG00000138735	PDE5A	4	120415550	120550146	-1	protein_coding	8654	PDE5A	0.00339091	-0.799947	0	0	41	1.93766e-07	1.33424e-08	GTEx/v8/Artery_Aorta:GTEx/v8/Heart_Atrial_Appendage	NA	1.83409e-08	rs3956507	14	yes
LTL-CAD	ENSG00000164109	MAD2L1	4	120976763	120988229	-1	protein_coding	4085	MAD2L1	0.0131675	0.612363	1	0.564	0	NA	NA	NA	NA	NA	rs3956507	14	no
LTL-CAD	ENSG00000145414	NAF1	4	164031225	164088073	-1	protein_coding	92345	NAF1	0.959543	-0.0671257	2	7.613	0	NA	NA	NA	NA	1.39124e-08	rs1814591	15	no
LTL-CAD	ENSG00000164362	TERT	5	1253262	1295184	-1	protein_coding	7015	TERT	0.866151	NA	7	5.631	0	NA	NA	NA	NA	3.63907e-14	rs7710703;rs3888705	16	no
LTL-CAD	ENSG00000049656	CLPTM1L	5	1317859	1345214	-1	protein_coding	81037	CLPTM1L	0.311319	NA	0	0	1	7.62083e-06	0.00830173	GTEx/v8/Artery_Tibial	NA	2.36168e-08	rs3888705	16	yes
LTL-CAD	ENSG00000184584	STING1	5	138855119	138862520	-1	protein_coding	340061	STING1	0.0323306	-0.444302	0	0	11	6.50785e-05	2.00964e-46	GTEx/v8/Artery_Tibial	NA	1.59638e-09	rs59398207	17	yes
LTL-CAD	ENSG00000131508	UBE2D2	5	138906016	139008018	1	protein_coding	7322	UBE2D2	0.945313	-1.23274	65	22.6	0	NA	NA	NA	NA	1.59638e-09	rs59398207	17	no
LTL-CAD	ENSG00000171604	CXXC5	5	139026884	139063467	1	protein_coding	51523	CXXC5	0.795355	NA	8	22.6	0	NA	NA	NA	NA	2.75344e-08	rs59398207	17	no
LTL-CAD	ENSG00000151914	DST	6	56322785	56819426	-1	protein_coding	667	DST	1	-0.505332	0	0	1	0.000125011	0.0107152	GTEx/v8/Adipose_Visceral_Omentum	NA	NA	rs7757492	18	yes
LTL-CAD	ENSG00000151917	BEND6	6	56819773	56892140	1	protein_coding	221336	BEND6	0.135146	-0.28861	0	0	8	5.01861e-05	2.11964e-31	GTEx/v8/Adipose_Visceral_Omentum:GTEx/v8/Heart_Left_Ventricle	NA	1.21504e-08	rs7757492	18	yes
LTL-CAD	ENSG00000112200	ZNF451	6	56951642	57035105	1	protein_coding	26036	ZNF451	1.98298e-06	-0.882458	0	0	1	3.43546e-05	0.0195516	GTEx/v8/Adipose_Subcutaneous	NA	NA	rs7757492	18	yes
LTL-CAD	ENSG00000112208	BAG2	6	57037124	57054631	1	protein_coding	9532	BAG2	0.0883361	-1.86606	0	0	15	3.85947e-08	9.66466e-05	GTEx/v8/Artery_Aorta	NA	1.21504e-08	rs7757492	18	yes
LTL-CAD	ENSG00000112210	RAB23	6	57053607	57087078	-1	protein_coding	51715	RAB23	0.0385174	-1.27776	0	0	16	1.98592e-12	2.24954e-08	GTEx/v8/Artery_Aorta:GTEx/v8/Artery_Tibial:GTEx/v8/Heart_Atrial_Appendage	NA	1.21504e-08	rs7757492	18	yes
LTL-CAD	ENSG00000014123	UFL1	6	96969471	97003152	1	protein_coding	23376	UFL1	1.90816e-12	0.437845	15	9.701	188	1.0173e-11	5.07166e-09	GTEx/v8/Whole_Blood:GTEx/v8/Artery_Tibial	NA	1.40342e-08	rs10457174	19	no
LTL-CAD	ENSG00000112214	FHL5	6	97010424	97064512	1	protein_coding	9457	FHL5	1.67709e-08	-0.641947	51	15.93	193	8.55137e-09	2.75038e-05	GTEx/v8/Artery_Aorta:GTEx/v8/Artery_Tibial	NA	1.40342e-08	rs10457174	19	no
LTL-CAD	ENSG00000112218	GPR63	6	97242002	97285353	-1	protein_coding	81491	GPR63	0.646359	-0.770843	0	0	171	4.22731e-06	7.09216e-07	GTEx/v8/Artery_Aorta	NA	1.40342e-08	rs10457174	19	yes
LTL-CAD	ENSG00000118526	TCF21	6	134210276	134216691	1	protein_coding	6943	TCF21	0.80537	0.400264	1	2.511	16	1.28354e-12	2.14043e-17	GTEx/v8/Adipose_Subcutaneous:GTEx/v8/Adipose_Visceral_Omentum:GTEx/v8/Artery_Coronary:GTEx/v8/Artery_Tibial:GTEx/v8/Heart_Atrial_Appendage:GTEx/v8/Heart_Left_Ventricle	NA	1.02e-08	rs1029212	20	no
LTL-CAD	ENSG00000146411	SLC2A12	6	134309835	134373774	-1	protein_coding	154091	SLC2A12	0.0194084	0.779291	0	0	3	3.27118e-05	0.000437735	GTEx/v8/Heart_Atrial_Appendage	NA	1.02e-08	rs1029212	20	yes
LTL-CAD	ENSG00000120437	ACAT2	6	160181360	160200144	1	protein_coding	39	ACAT2	1.26454e-05	0.731905	0	0	3	9.24708e-05	0.000346663	GTEx/v8/Adipose_Subcutaneous	NA	NA	rs637575	21	yes
LTL-CAD	ENSG00000112110	MRPL18	6	160210844	160219468	1	protein_coding	29074	MRPL18	0.000794103	1.58163	0	0	1	9.97293e-05	3.18015e-33	GTEx/v8/Adipose_Subcutaneous	NA	NA	rs412633	21	yes
LTL-CAD	ENSG00000130368	MAS1	6	160327974	160329108	1	protein_coding	4142	MAS1	0.000870823	-0.186942	0	0	4	9.01795e-06	0.00978845	GTEx/v8/Adipose_Subcutaneous	NA	NA	rs412633	21	yes
LTL-CAD	ENSG00000112499	SLC22A2	6	160592093	160698670	-1	protein_coding	6582	SLC22A2	1.41917e-09	0.905296	15	8.688	0	NA	NA	NA	NA	NA	rs637575;rs412633	21	no
LTL-CAD	ENSG00000146477	SLC22A3	6	160769300	160876014	1	protein_coding	6581	SLC22A3	3.31639e-05	0.310629	66	12.64	177	1.21831e-12	7.34452e-14	GTEx/v8/Adipose_Subcutaneous:GTEx/v8/Adipose_Visceral_Omentum:GTEx/v8/Artery_Tibial:GTEx/v8/Heart_Left_Ventricle:GTEx/v8/Liver	NA	6.16318e-09	rs637575;rs412633;rs9457931;rs11751347	21	no
LTL-CAD	ENSG00000198670	LPA	6	160952515	161087407	-1	protein_coding	4018	LPA	2.44223e-32	0.0421444	8	4.241	30	4.51314e-07	0.000104571	GTEx/v8/Liver	NA	7.01778e-09	rs9457931;rs11751347;rs412633	21	no
LTL-CAD	ENSG00000122194	PLG	6	161123270	161174347	1	protein_coding	5340	PLG	0.00243512	0.479258	2	6.43	0	NA	NA	NA	NA	NA	rs11751347	21	no
LTL-CAD	ENSG00000154678	PDE1C	7	31790793	32338941	-1	protein_coding	5137	PDE1C	0.000270704	0.427654	58	16.42	0	NA	NA	NA	NA	NA	rs215634	22	no
LTL-CAD	ENSG00000241685	ARPC1A	7	98923521	98985787	1	protein_coding	10552	ARPC1A	0.73476	-0.899106	38	23.9	0	NA	NA	NA	NA	NA	rs58348977	23	no
LTL-CAD	ENSG00000130429	ARPC1B	7	98971872	98992424	1	protein_coding	10095	ARPC1B	0.15607	NA	22	23.9	110	2.40684e-08	5.60559e-05	GTEx/v8/Whole_Blood	NA	4.51141e-08	rs58348977	23	no
LTL-CAD	ENSG00000106244	PDAP1	7	98989671	99006452	-1	protein_coding	11333	PDAP1	0.00558938	-0.0484283	15	23.9	0	NA	NA	NA	NA	NA	rs58348977	23	no
LTL-CAD	ENSG00000106245	BUD31	7	99006264	99017239	1	protein_coding	8896	BUD31	0.41701	-0.555612	11	15.73	0	NA	NA	NA	NA	NA	rs58348977	23	no
LTL-CAD	ENSG00000106246	PTCD1	7	99014362	99063787	-1	protein_coding	26024	PTCD1	1.77777e-09	-0.453852	48	20.9	11	5.04123e-05	0.00651813	GTEx/v8/Adipose_Subcutaneous	NA	NA	rs58348977	23	no
LTL-CAD	ENSG00000160917	CPSF4	7	99036545	99054994	1	protein_coding	10898	CPSF4	0.629614	-0.24895	36	20.9	79	5.47872e-07	1.54509e-05	GTEx/v8/Adipose_Visceral_Omentum:GTEx/v8/Whole_Blood	NA	4.51141e-08	rs58348977	23	no
LTL-CAD	ENSG00000241468	ATP5MF	7	99046098	99063954	-1	protein_coding	9551	ATP5MF	0.348503	-0.131072	37	13.58	129	4.82785e-16	8.18715e-12	GTEx/v8/Adipose_Subcutaneous:GTEx/v8/Adipose_Visceral_Omentum:GTEx/v8/Artery_Aorta:GTEx/v8/Artery_Tibial	NA	4.51141e-08	rs58348977	23	no
LTL-CAD	ENSG00000198556	ZNF789	7	99070464	99101273	1	protein_coding	285989	ZNF789	7.0616e-08	-0.309224	26	17.06	0	NA	NA	NA	NA	NA	rs58348977	23	no
LTL-CAD	ENSG00000160908	ZNF394	7	99084142	99097947	-1	protein_coding	84124	ZNF394	0.0433348	-0.096237	14	17.06	0	NA	NA	NA	NA	NA	rs58348977	23	no
LTL-CAD	ENSG00000196652	ZKSCAN5	7	99102274	99132323	1	protein_coding	23660	ZKSCAN5	0.000618303	-0.539497	13	17.06	13	0.000151983	4.49423e-13	GTEx/v8/Adipose_Subcutaneous:GTEx/v8/Whole_Blood	NA	NA	rs58348977	23	no
LTL-CAD	ENSG00000221909	FAM200A	7	99143931	99156159	-1	protein_coding	221786	FAM200A	6.00941e-05	-0.916308	11	8.274	0	NA	NA	NA	NA	NA	rs58348977	23	no
LTL-CAD	ENSG00000197343	ZNF655	7	99156029	99174076	1	protein_coding	79027	ZNF655	0.0378918	-0.877773	16	11.6	0	NA	NA	NA	NA	NA	rs58348977	23	no
LTL-CAD	ENSG00000197037	ZSCAN25	7	99214569	99230030	1	protein_coding	221785	ZSCAN25	0.214589	-0.550468	12	14.51	0	NA	NA	NA	NA	NA	rs58348977	23	no
LTL-CAD	ENSG00000106258	CYP3A5	7	99245817	99277621	-1	protein_coding	1577	CYP3A5	5.21038e-11	0.202149	8	14.51	69	1.0428e-05	0.00021696	GTEx/v8/Whole_Blood:GTEx/v8/Artery_Tibial	NA	NA	rs58348977	23	no
LTL-CAD	ENSG00000160870	CYP3A7	7	99302660	99332819	-1	protein_coding	1551	CYP3A7	2.92836e-07	0.432547	1	0.954	0	NA	NA	NA	NA	NA	rs58348977	23	no
LTL-CAD	ENSG00000021461	CYP3A43	7	99425636	99463718	1	protein_coding	64816	CYP3A43	1.47487e-10	0.0982272	1	0.121	0	NA	NA	NA	NA	NA	rs58348977	23	no
LTL-CAD	ENSG00000244623	OR2AE1	7	99473610	99474680	-1	protein_coding	81392	OR2AE1	0.00537432	0.491199	1	0.121	0	NA	NA	NA	NA	NA	rs58348977	23	no
LTL-CAD	ENSG00000146833	TRIM4	7	99474581	99517223	-1	protein_coding	89122	TRIM4	1.68258e-06	-0.651204	1	0.121	56	1.67405e-20	1.13287e-111	GTEx/v8/Adipose_Subcutaneous:GTEx/v8/Adipose_Visceral_Omentum:GTEx/v8/Cells_EBV-transformed_lymphocytes:GTEx/v8/Whole_Blood:GTEx/v8/Artery_Aorta:GTEx/v8/Artery_Coronary:GTEx/v8/Artery_Tibial:GTEx/v8/Heart_Atrial_Appendage:GTEx/v8/Heart_Left_Ventricle	NA	2.93088e-10	rs58348977;rs55839153	23	no
LTL-CAD	ENSG00000106261	ZKSCAN1	7	99613204	99639312	1	protein_coding	7586	ZKSCAN1	0.607275	-2.80903	1	0.745	20	2.90316e-06	2.04306e-08	GTEx/v8/Adipose_Subcutaneous:GTEx/v8/Adipose_Visceral_Omentum:GTEx/v8/Artery_Aorta	NA	4.62256e-10	rs55839153	23	no
LTL-CAD	ENSG00000166529	ZSCAN21	7	99647390	99662661	1	protein_coding	7589	ZSCAN21	1.70974e-11	-0.45501	0	0	120	4.31964e-11	4.05141e-20	GTEx/v8/Adipose_Subcutaneous:GTEx/v8/Adipose_Visceral_Omentum:GTEx/v8/Whole_Blood:GTEx/v8/Artery_Aorta:GTEx/v8/Artery_Tibial:GTEx/v8/Heart_Atrial_Appendage	NA	2.93088e-10	rs58348977;rs55839153	23	yes
LTL-CAD	ENSG00000166526	ZNF3	7	99661656	99680171	-1	protein_coding	7551	ZNF3	0.00896106	-0.567527	0	0	1	7.87328e-05	4.23071e-05	GTEx/v8/Adipose_Subcutaneous	NA	NA	rs55839153	23	yes
LTL-CAD	ENSG00000168090	COPS6	7	99686577	99689823	1	protein_coding	10980	COPS6	0.845861	0.30064	1	9.588	3	7.0187e-07	1.61664e-06	GTEx/v8/Adipose_Subcutaneous:GTEx/v8/Artery_Tibial	NA	NA	rs55839153	23	no
LTL-CAD	ENSG00000166508	MCM7	7	99690351	99699563	-1	protein_coding	4176	MCM7	1.45783e-13	NA	1	9.588	0	NA	NA	NA	NA	NA	rs55839153	23	no
LTL-CAD	ENSG00000221838	AP4M1	7	99699172	99707968	1	protein_coding	9179	AP4M1	2.36166e-11	-0.192649	1	9.588	51	2.67885e-19	6.44697e-45	GTEx/v8/Adipose_Subcutaneous:GTEx/v8/Adipose_Visceral_Omentum:GTEx/v8/Cells_EBV-transformed_lymphocytes:GTEx/v8/Whole_Blood:GTEx/v8/Artery_Aorta:GTEx/v8/Artery_Coronary:GTEx/v8/Artery_Tibial:GTEx/v8/Heart_Atrial_Appendage:GTEx/v8/Heart_Left_Ventricle	NA	2.93088e-10	rs55839153;rs58348977	23	no
LTL-CAD	ENSG00000106290	TAF6	7	99704693	99717464	-1	protein_coding	6878	TAF6	0.000674165	0.183086	1	9.588	7	5.41433e-05	5.07329e-15	GTEx/v8/Adipose_Visceral_Omentum	NA	4.51141e-08	rs55839153;rs58348977	23	no
LTL-CAD	ENSG00000166997	CNPY4	7	99717236	99723134	1	protein_coding	245812	CNPY4	3.67623e-09	-0.690872	0	0	1	7.52376e-12	7.7685e-14	GTEx/v8/Adipose_Subcutaneous:GTEx/v8/Adipose_Visceral_Omentum:GTEx/v8/Whole_Blood:GTEx/v8/Artery_Tibial	NA	NA	rs55839153	23	yes
LTL-CAD	ENSG00000188186	LAMTOR4	7	99746530	99753567	1	protein_coding	389541	LAMTOR4	0.025687	-0.130437	2	4.243	46	9.88654e-08	0.000729893	GTEx/v8/Adipose_Subcutaneous:GTEx/v8/Cells_EBV-transformed_lymphocytes	NA	2.93088e-10	rs55839153	23	no
LTL-CAD	ENSG00000146826	TRAPPC14	7	99752043	99756338	-1	protein_coding	55262	TRAPPC14	0.300413	-0.279416	3	7.34	44	1.25053e-09	2.62984e-17	GTEx/v8/Whole_Blood	NA	2.93088e-10	rs55839153	23	no
LTL-CAD	ENSG00000197093	GAL3ST4	7	99756867	99766373	-1	protein_coding	79690	GAL3ST4	3.81535e-10	-1.04586	3	16.93	3	7.23066e-05	0.00275043	GTEx/v8/Adipose_Visceral_Omentum	NA	2.93088e-10	rs55839153	23	no
LTL-CAD	ENSG00000213420	GPC2	7	99767229	99774995	-1	protein_coding	221914	GPC2	0.307395	-0.493777	7	16.93	40	3.0854e-07	0.000817017	GTEx/v8/Adipose_Visceral_Omentum	NA	2.93088e-10	rs55839153	23	no
LTL-CAD	ENSG00000066923	STAG3	7	99775186	99819111	1	protein_coding	10734	STAG3	1.10349e-06	-0.496377	25	26	47	1.44076e-08	3.51158e-05	GTEx/v8/Adipose_Subcutaneous:GTEx/v8/Whole_Blood	NA	2.93088e-10	rs55839153	23	no
LTL-CAD	ENSG00000213413	PVRIG	7	99815864	99819113	1	protein_coding	79037	PVRIG	0.00100189	0.0835251	10	26	0	NA	NA	NA	NA	4.73732e-10	rs55839153	23	no
LTL-CAD	ENSG00000121716	PILRB	7	99933737	99965356	1	protein_coding	29990	PILRB	3.3664e-06	1.99631	0	0	150	1.30174e-58	2.36201e-144	GTEx/v8/Adipose_Subcutaneous:GTEx/v8/Adipose_Visceral_Omentum:GTEx/v8/Cells_EBV-transformed_lymphocytes:GTEx/v8/Whole_Blood:GTEx/v8/Artery_Aorta:GTEx/v8/Artery_Coronary:GTEx/v8/Artery_Tibial:GTEx/v8/Heart_Atrial_Appendage:GTEx/v8/Heart_Left_Ventricle:GTEx/v8/Liver	NA	2.93088e-10	rs58348977;rs55839153	23	yes
LTL-CAD	ENSG00000085514	PILRA	7	99965153	99997719	1	protein_coding	29992	PILRA	2.14142e-08	-0.470534	0	0	59	5.61159e-35	1.1627e-80	GTEx/v8/Adipose_Subcutaneous:GTEx/v8/Adipose_Visceral_Omentum:GTEx/v8/Artery_Aorta:GTEx/v8/Artery_Coronary:GTEx/v8/Artery_Tibial:GTEx/v8/Heart_Atrial_Appendage:GTEx/v8/Heart_Left_Ventricle:GTEx/v8/Liver	NA	2.93088e-10	rs58348977;rs55839153	23	yes
LTL-CAD	ENSG00000078487	ZCWPW1	7	99998449	100026615	-1	protein_coding	55063	ZCWPW1	1.15225e-12	0.231575	0	0	42	3.87524e-08	7.8122e-09	GTEx/v8/Adipose_Subcutaneous:GTEx/v8/Adipose_Visceral_Omentum:GTEx/v8/Whole_Blood:GTEx/v8/Heart_Atrial_Appendage	NA	2.93088e-10	rs55839153	23	yes
LTL-CAD	ENSG00000185955	SPACDR	7	100054238	100061894	-1	protein_coding	402573	SPACDR	0.0120812	-0.327823	0	0	12	2.19629e-05	0.00360983	GTEx/v8/Adipose_Subcutaneous	NA	5.0704e-10	rs55839153	23	yes
LTL-CAD	ENSG00000166925	TSC22D4	7	100060982	100076902	-1	protein_coding	81628	TSC22D4	0.894817	NA	0	0	52	3.63981e-14	2.1495e-16	GTEx/v8/Heart_Atrial_Appendage:GTEx/v8/Heart_Left_Ventricle	NA	2.93088e-10	rs55839153;rs58348977	23	yes
LTL-CAD	ENSG00000166924	NYAP1	7	100081550	100092422	1	protein_coding	222950	NYAP1	0.990932	NA	0	0	1	9.2643e-05	4.19868e-21	GTEx/v8/Adipose_Visceral_Omentum	NA	NA	rs55839153	23	yes
LTL-CAD	ENSG00000005249	PRKAR2B	7	106685094	106802256	1	protein_coding	5577	PRKAR2B	0.995321	-0.709766	3	8.82	0	NA	NA	NA	NA	NA	rs2237671	24	no
LTL-CAD	ENSG00000105856	HBP1	7	106809406	106842974	1	protein_coding	26959	HBP1	0.770302	-1.07252	9	12.07	0	NA	NA	NA	NA	NA	rs2237671	24	no
LTL-CAD	ENSG00000164597	COG5	7	106842000	107204959	-1	protein_coding	10466	COG5	1.13577e-11	-1.10152	160	15.81	195	5.52444e-72	1.89476e-62	GTEx/v8/Adipose_Subcutaneous:GTEx/v8/Whole_Blood	NA	1.85159e-08	rs2237671	24	no
LTL-CAD	ENSG00000172209	GPR22	7	107110463	107116098	1	protein_coding	2845	GPR22	0.427181	-0.471471	9	10.37	0	NA	NA	NA	NA	2.52403e-08	rs2237671	24	no
LTL-CAD	ENSG00000105865	DUS4L	7	107203929	107218906	1	protein_coding	11062	DUS4L	0.000141354	0.587395	20	14.84	0	NA	NA	NA	NA	3.43123e-08	rs2237671	24	no
LTL-CAD	ENSG00000075790	BCAP29	7	107220422	107269615	1	protein_coding	55973	BCAP29	0.220058	0.0948805	37	14.84	0	NA	NA	NA	NA	NA	rs2237671	24	no
LTL-CAD	ENSG00000091137	SLC26A4	7	107301080	107358254	1	protein_coding	5172	SLC26A4	6.36693e-13	-1.44938	10	9.495	128	3.4189e-06	0.00413186	GTEx/v8/Adipose_Subcutaneous	NA	1.85159e-08	rs2237671	24	no
LTL-CAD	ENSG00000177683	THAP5	7	108194987	108210194	-1	protein_coding	168451	THAP5	0.00279204	-0.0651936	0	0	4	2.66333e-05	3.18174e-11	GTEx/v8/Whole_Blood	NA	NA	rs2237671	24	yes
LTL-CAD	ENSG00000091732	ZC3HC1	7	129658126	129691291	-1	protein_coding	51530	ZC3HC1	0.000510516	-0.120114	21	28	0	NA	NA	NA	NA	3.27462e-20	rs35374412;rs11556924	25	no
LTL-CAD	ENSG00000128607	KLHDC10	7	129710350	129775560	1	protein_coding	23008	KLHDC10	0.996684	-0.826631	0	0	3	5.1635e-05	0.00508895	GTEx/v8/Adipose_Subcutaneous	NA	NA	rs35374412	25	yes
LTL-CAD	ENSG00000175445	LPL	8	19759228	19824769	1	protein_coding	4023	LPL	3.33728e-06	1.04718	19	14.47	92	5.84356e-09	9.19259e-18	GTEx/v8/Adipose_Subcutaneous:GTEx/v8/Whole_Blood	NA	6.23865e-10	rs34942551	26	no
LTL-CAD	ENSG00000168546	GFRA2	8	21547915	21669869	-1	protein_coding	2675	GFRA2	0.337128	-0.0982955	0	0	61	5.28498e-06	1.91804e-12	GTEx/v8/Whole_Blood	NA	1.31234e-09	rs11135735	27	yes
LTL-CAD	ENSG00000147443	DOK2	8	21766384	21771371	-1	protein_coding	9046	DOK2	2.33627e-06	0.269056	17	14.86	0	NA	NA	NA	NA	2.21258e-09	rs11135735;rs67385415	27	no
LTL-CAD	ENSG00000130227	XPO7	8	21777180	21864096	1	protein_coding	23039	XPO7	0.999999	-0.565357	131	19.18	49	3.17695e-05	0.0352762	GTEx/v8/Artery_Tibial	NA	1.45597e-10	rs11135735;rs67385415	27	no
LTL-CAD	ENSG00000158806	NPM2	8	21881636	21894408	1	protein_coding	10361	NPM2	0.000671457	-1.05037	2	3.639	0	NA	NA	NA	NA	1.09145e-08	rs11135735	27	no
LTL-CAD	ENSG00000158815	FGF17	8	21899909	21906320	1	protein_coding	8822	FGF17	0.865332	0.0290524	0	0	37	6.16841e-06	1.33572e-12	GTEx/v8/Adipose_Subcutaneous:GTEx/v8/Artery_Tibial	NA	1.45597e-10	rs67385415	27	yes
LTL-CAD	ENSG00000197275	RAD54B	8	95384188	95487337	-1	protein_coding	25788	RAD54B	8.51438e-10	0.348828	50	10.89	0	NA	NA	NA	NA	1.27417e-08	rs28729295	28	no
LTL-CAD	ENSG00000265817	FSBP	8	95390605	95449180	-1	protein_coding	100861412	FSBP	NA	-0.278829	13	10.89	36	2.42979e-05	0.0314796	GTEx/v8/Artery_Aorta	NA	1.27417e-08	rs28729295	28	no
LTL-CAD	ENSG00000164944	VIRMA	8	95499921	95565757	-1	protein_coding	25962	VIRMA	0.999442	-0.416619	47	21.2	71	3.05107e-11	7.73653e-08	GTEx/v8/Adipose_Subcutaneous:GTEx/v8/Adipose_Visceral_Omentum:GTEx/v8/Cells_EBV-transformed_lymphocytes:GTEx/v8/Whole_Blood:GTEx/v8/Artery_Aorta:GTEx/v8/Artery_Tibial	NA	1.09125e-09	rs28729295	28	no
LTL-CAD	ENSG00000156162	DPY19L4	8	95731931	95806064	1	protein_coding	286148	DPY19L4	1.51117e-15	-0.291212	0	0	41	2.38187e-05	3.28701e-08	GTEx/v8/Adipose_Subcutaneous:GTEx/v8/Artery_Tibial	NA	NA	rs28729295	28	yes
LTL-CAD	ENSG00000119912	IDE	10	94211441	94333833	-1	protein_coding	3416	IDE	0.426771	-0.602025	1	3.68	0	NA	NA	NA	NA	NA	rs12778642	30	no
LTL-CAD	ENSG00000138160	KIF11	10	94353043	94415150	1	protein_coding	3832	KIF11	0.999996	0.145264	21	14.57	0	NA	NA	NA	NA	NA	rs12778642	30	no
LTL-CAD	ENSG00000152804	HHEX	10	94447945	94455403	1	protein_coding	3087	HHEX	0.216268	-1.58888	20	11.84	10	4.4873e-06	0.00730126	GTEx/v8/Adipose_Subcutaneous:GTEx/v8/Artery_Aorta:GTEx/v8/Heart_Left_Ventricle	NA	3.261e-10	rs12778642	30	no
LTL-CAD	ENSG00000148690	FRA10AC1	10	95427640	95462329	-1	protein_coding	118924	FRA10AC1	9.71538e-10	-0.33809	0	0	6	6.05469e-05	2.86172e-26	GTEx/v8/Artery_Aorta	NA	7.5165e-10	rs12778642	30	yes
LTL-CAD	ENSG00000138193	PLCE1	10	95753746	96092580	1	protein_coding	51196	PLCE1	0.204556	NA	21	14.27	1	0.000210956	1.21915e-07	GTEx/v8/Artery_Tibial	NA	1.20152e-09	rs10882411;rs60341058	31	no
LTL-CAD	ENSG00000119969	HELLS	10	96305547	96373662	1	protein_coding	3070	HELLS	0.999418	0.0658543	0	0	15	1.6562e-05	1.74635e-17	GTEx/v8/Adipose_Subcutaneous:GTEx/v8/Artery_Aorta:GTEx/v8/Artery_Tibial	NA	1.58769e-09	rs10882411	31	yes
LTL-CAD	ENSG00000198408	OGA	10	103544200	103578696	-1	protein_coding	10724	OGA	0.714104	-1.58404	2	3.05	0	NA	NA	NA	NA	8.30079e-09	rs112877672	32	no
LTL-CAD	ENSG00000120049	KCNIP2	10	103585731	103603677	-1	protein_coding	30819	KCNIP2	0.0186882	NA	4	4.247	0	NA	NA	NA	NA	2.84872e-08	rs112877672	32	no
LTL-CAD	ENSG00000120029	ARMH3	10	103605356	103815950	-1	protein_coding	79591	ARMH3	0.0553398	0.414157	4	16.72	18	3.14686e-13	2.62531e-09	GTEx/v8/Adipose_Subcutaneous:GTEx/v8/Adipose_Visceral_Omentum	NA	2.96722e-09	rs112877672;rs2815403	32	no
LTL-CAD	ENSG00000166189	HPS6	10	103825147	103827792	1	protein_coding	79803	HPS6	0.301742	-0.08466	1	5.87	5	4.20797e-05	5.63327e-25	GTEx/v8/Whole_Blood	NA	8.30079e-09	rs112877672	32	no
LTL-CAD	ENSG00000148840	PPRC1	10	103892787	103910082	1	protein_coding	23082	PPRC1	0.999999	-0.46264	3	18.4	0	NA	NA	NA	NA	2.96722e-09	rs2815403	32	no
LTL-CAD	ENSG00000119915	ELOVL3	10	103986085	103989346	1	protein_coding	83401	ELOVL3	0.0100894	-0.633403	2	11.63	0	NA	NA	NA	NA	NA	rs2815403	32	no
LTL-CAD	ENSG00000107859	PITX3	10	103989943	104001231	-1	protein_coding	5309	PITX3	0.76836	-0.34108	1	11.63	1	0.00020255	4.49728e-10	GTEx/v8/Heart_Left_Ventricle	NA	2.96722e-09	rs2815403	32	no
LTL-CAD	ENSG00000107862	GBF1	10	104005289	104142656	1	protein_coding	8729	GBF1	4.12351e-07	-0.0780151	8	14.8	0	NA	NA	NA	NA	NA	rs2815403	32	no
LTL-CAD	ENSG00000077150	NFKB2	10	104153867	104162281	1	protein_coding	4791	NFKB2	0.999696	-0.681517	1	0.107	0	NA	NA	NA	NA	NA	rs2815403	32	no
LTL-CAD	ENSG00000059915	PSD	10	104162376	104181296	-1	protein_coding	5662	PSD	0.987334	NA	1	3.748	0	NA	NA	NA	NA	NA	rs2815403	32	no
LTL-CAD	ENSG00000107872	FBXL15	10	104178946	104182893	1	protein_coding	79176	FBXL15	0.00210112	-1.73975	1	3.748	0	NA	NA	NA	NA	NA	rs2815403	32	no
LTL-CAD	ENSG00000107874	CUEDC2	10	104183002	104192418	-1	protein_coding	79004	CUEDC2	0.0719074	-0.180116	2	8.122	0	NA	NA	NA	NA	NA	rs2815403	32	no
LTL-CAD	ENSG00000138111	MFSD13A	10	104221149	104236802	1	protein_coding	79847	MFSD13A	0.000178664	2.88275	0	0	4	4.65929e-06	9.86043e-43	GTEx/v8/Adipose_Subcutaneous:GTEx/v8/Artery_Aorta:GTEx/v8/Artery_Tibial	NA	NA	rs2815403;rs1163081	1.35625	yes
LTL-CAD	ENSG00000166272	WBP1L	10	104503727	104576021	1	protein_coding	54838	WBP1L	0.909387	0.61464	0	0	4	2.13787e-05	1.11499e-06	GTEx/v8/Adipose_Visceral_Omentum:GTEx/v8/Whole_Blood	NA	NA	rs1163081	33	yes
LTL-CAD	ENSG00000166275	BORCS7	10	104613980	104624718	1	protein_coding	119032	BORCS7	0.0316379	0.490358	0	0	4	6.36971e-09	4.42325e-68	GTEx/v8/Adipose_Subcutaneous:GTEx/v8/Adipose_Visceral_Omentum:GTEx/v8/Whole_Blood:GTEx/v8/Artery_Aorta:GTEx/v8/Artery_Tibial:GTEx/v8/Heart_Atrial_Appendage	NA	NA	rs1163081;rs2815403	1.35625	yes
LTL-CAD	ENSG00000214435	AS3MT	10	104629273	104661656	1	protein_coding	57412	AS3MT	5.09138e-07	0.726881	0	0	12	1.73772e-06	3.56864e-112	GTEx/v8/Adipose_Subcutaneous:GTEx/v8/Adipose_Visceral_Omentum:GTEx/v8/Artery_Aorta:GTEx/v8/Artery_Tibial	NA	NA	rs2815403;rs1163081	1.35625	yes
LTL-CAD	ENSG00000148842	CNNM2	10	104678050	104849978	1	protein_coding	54805	CNNM2	0.994106	-0.511524	0	0	87	3.09521e-10	1.6994e-16	GTEx/v8/Whole_Blood	NA	4.82022e-08	rs1163081	33	yes
LTL-CAD	ENSG00000076685	NT5C2	10	104845940	104953056	-1	protein_coding	22978	NT5C2	0.0521979	0.0483286	0	0	25	1.00598e-05	8.96443e-18	GTEx/v8/Adipose_Subcutaneous:GTEx/v8/Adipose_Visceral_Omentum	NA	NA	rs1163081	33	yes
LTL-CAD	ENSG00000235376	RPEL1	10	105005644	105007773	1	protein_coding	729020	RPEL1	0.00239907	NA	15	14.19	0	NA	NA	NA	NA	NA	rs1163081	33	no
LTL-CAD	ENSG00000148798	INA	10	105036920	105050108	1	protein_coding	9118	INA	0.292917	-0.860661	28	12.17	19	3.84956e-06	0.00467985	GTEx/v8/Artery_Aorta	NA	4.82022e-08	rs1163081	33	no
LTL-CAD	ENSG00000156374	PCGF6	10	105062553	105110891	-1	protein_coding	84108	PCGF6	0.000251716	-0.491785	41	14.1	0	NA	NA	NA	NA	NA	rs1163081	33	no
LTL-CAD	ENSG00000148835	TAF5	10	105127724	105148822	1	protein_coding	6877	TAF5	0.999555	-0.333196	20	22.5	0	NA	NA	NA	NA	NA	rs1163081	33	no
LTL-CAD	ENSG00000173915	ATP5MK	10	105148798	105156223	-1	protein_coding	84833	ATP5MK	0.243352	-0.219458	12	8.755	87	1.14036e-07	0.000106373	GTEx/v8/Adipose_Subcutaneous:GTEx/v8/Adipose_Visceral_Omentum:GTEx/v8/Cells_EBV-transformed_lymphocytes:GTEx/v8/Artery_Tibial:GTEx/v8/Heart_Atrial_Appendage:GTEx/v8/Heart_Left_Ventricle	NA	4.82022e-08	rs1163081	33	no
LTL-CAD	ENSG00000148843	PDCD11	10	105156405	105206049	1	protein_coding	22984	PDCD11	0.468449	-0.805378	10	7.769	86	1.86308e-12	7.28725e-18	GTEx/v8/Adipose_Subcutaneous:GTEx/v8/Adipose_Visceral_Omentum:GTEx/v8/Whole_Blood:GTEx/v8/Artery_Tibial	NA	4.82022e-08	rs1163081	33	no
LTL-CAD	ENSG00000138172	CALHM2	10	105206543	105212660	-1	protein_coding	51063	CALHM2	5.29268e-07	-0.689941	0	0	85	1.21796e-08	2.65306e-17	GTEx/v8/Adipose_Subcutaneous:GTEx/v8/Adipose_Visceral_Omentum:GTEx/v8/Whole_Blood:GTEx/v8/Artery_Tibial:GTEx/v8/Heart_Atrial_Appendage	NA	4.82022e-08	rs1163081	33	yes
LTL-CAD	ENSG00000107954	NEURL1	10	105253736	105352309	1	protein_coding	9148	NEURL1	0.53757	0.420609	0	0	1	0.00011109	0.0166719	GTEx/v8/Adipose_Subcutaneous	NA	1.15825e-10	rs7073079	33	yes
LTL-CAD	ENSG00000107957	SH3PXD2A	10	105348285	105615301	-1	protein_coding	9644	SH3PXD2A	0.232738	-1.21155	57	15.14	32	1.123e-06	0.000541398	GTEx/v8/Whole_Blood	NA	5.67432e-13	rs10883903;rs2047036;rs7073079;rs78264314;rs2902637;rs4918073;rs6584579;rs11191835	33	no
LTL-CAD	ENSG00000107960	STN1	10	105642300	105677963	-1	protein_coding	79991	STN1	1.3253e-05	NA	71	15.65	106	1.47025e-14	2.26974e-10	GTEx/v8/Whole_Blood:GTEx/v8/Heart_Atrial_Appendage	NA	6.2207e-22	rs6584579;rs11191835;rs61861151;rs35168839;rs35691152;rs78264314	33	no
LTL-CAD	ENSG00000065613	SLK	10	105726959	105788991	1	protein_coding	9748	SLK	0.428398	-0.261974	9	4.663	99	7.07355e-06	5.06377e-06	GTEx/v8/Whole_Blood:GTEx/v8/Artery_Aorta:GTEx/v8/Artery_Tibial	NA	6.2207e-22	rs35168839;rs6584579;rs35691152;rs78264314	33	no
LTL-CAD	ENSG00000065618	COL17A1	10	105791044	105845760	-1	protein_coding	1308	COL17A1	5.82447e-11	-0.457013	0	0	33	3.68863e-07	1.47768e-21	GTEx/v8/Whole_Blood	NA	6.2207e-22	rs35168839	33	yes
LTL-CAD	ENSG00000156384	SFR1	10	105881816	105886143	1	protein_coding	119392	SFR1	0.000222755	0.0546284	0	0	5	3.20203e-05	0.040099	GTEx/v8/Heart_Atrial_Appendage	NA	NA	rs1163081	33	yes
LTL-CAD	ENSG00000177951	BET1L	11	167784	207428	-1	protein_coding	51272	BET1L	0.378368	1.58595	4	9.86	6	1.06476e-18	8.37844e-37	GTEx/v8/Adipose_Subcutaneous:GTEx/v8/Whole_Blood:GTEx/v8/Artery_Tibial:GTEx/v8/Heart_Atrial_Appendage:GTEx/v8/Heart_Left_Ventricle	NA	4.20482e-09	rs3802984;rs10081	34	no
LTL-CAD	ENSG00000188076	SCGB1C1	11	193080	194573	1	protein_coding	147199	SCGB1C1	3.34416e-05	0.362499	3	5.261	4	3.89841e-08	1.56874e-17	GTEx/v8/Whole_Blood	NA	4.20482e-09	rs3802984;rs10081	34	no
LTL-CAD	ENSG00000177947	CIMAP1A	11	196738	200261	1	protein_coding	113746	CIMAP1A	0.586975	1.89376	3	5.261	0	NA	NA	NA	NA	4.20482e-09	rs3802984	34	no
LTL-CAD	ENSG00000177963	RIC8A	11	207511	215113	1	protein_coding	60626	RIC8A	0.000378553	-0.341212	4	9.86	0	NA	NA	NA	NA	2.61523e-08	rs3802984;rs10081	34	no
LTL-CAD	ENSG00000142082	SIRT3	11	215458	236931	-1	protein_coding	23410	SIRT3	2.70052e-05	-0.340985	3	9.86	1	2.32617e-05	1.18381e-49	GTEx/v8/Adipose_Subcutaneous:GTEx/v8/Adipose_Visceral_Omentum:GTEx/v8/Heart_Atrial_Appendage	NA	1.29818e-08	rs10081;rs3802984	34	no
LTL-CAD	ENSG00000185627	PSMD13	11	236546	252983	1	protein_coding	5719	PSMD13	0.993513	1.38778	0	0	2	7.99992e-07	1.28717e-07	GTEx/v8/Heart_Atrial_Appendage:GTEx/v8/Heart_Left_Ventricle	NA	2.61523e-08	rs3802984;rs10081	34	yes
LTL-CAD	ENSG00000142102	PGGHG	11	289135	296107	1	protein_coding	80162	PGGHG	3.53242e-09	0.935514	0	0	1	0.000159651	2.338e-23	GTEx/v8/Whole_Blood	NA	4.20482e-09	rs3802984	34	yes
LTL-CAD	ENSG00000185201	IFITM2	11	307631	315272	1	protein_coding	10581	IFITM2	0.299376	2.27367	0	0	1	4.3141e-06	9.49647e-14	GTEx/v8/Artery_Aorta	NA	NA	rs3802984	34	yes
LTL-CAD	ENSG00000166483	WEE1	11	9595228	9615004	1	protein_coding	7465	WEE1	0.997106	NA	17	7.181	0	NA	NA	NA	NA	NA	rs10770044	35	no
LTL-CAD	ENSG00000133789	SWAP70	11	9685624	9774538	1	protein_coding	23075	SWAP70	0.348844	-0.389633	36	12.26	53	1.01559e-07	4.67459e-12	GTEx/v8/Cells_EBV-transformed_lymphocytes:GTEx/v8/Artery_Aorta:GTEx/v8/Artery_Tibial	NA	1.95754e-08	rs10770044;rs12807967	35	no
LTL-CAD	ENSG00000133812	SBF2	11	9800214	10315754	-1	protein_coding	81846	SBF2	0.380054	0.210547	2	3.385	0	NA	NA	NA	NA	NA	rs12807967	35	no
LTL-CAD	ENSG00000170962	PDGFD	11	103777914	104035107	-1	protein_coding	80310	PDGFD	0.0159483	1.29511	0	0	3	2.43301e-05	1.29466e-05	GTEx/v8/Artery_Aorta	NA	NA	rs1601072	36	yes
LTL-CAD	ENSG00000166266	CUL5	11	107879459	107978503	1	protein_coding	8065	CUL5	0.999965	0.0584064	17	8.39	0	NA	NA	NA	NA	NA	rs35422249	37	no
LTL-CAD	ENSG00000075239	ACAT1	11	107992243	108018503	1	protein_coding	38	ACAT1	0.00159952	-0.25018	9	10.74	4	2.38592e-05	0.0334477	GTEx/v8/Heart_Left_Ventricle	NA	2.10918e-08	rs35422249	37	no
LTL-CAD	ENSG00000149308	NPAT	11	108027942	108093369	-1	protein_coding	4863	NPAT	0.142677	-0.741015	0	0	8	1.83633e-07	1.52811e-11	GTEx/v8/Adipose_Subcutaneous	NA	2.10918e-08	rs35422249	37	yes
LTL-CAD	ENSG00000149311	ATM	11	108093211	108239829	1	protein_coding	472	ATM	2.71064e-30	-0.823887	0	0	14	6.63149e-09	5.72998e-21	GTEx/v8/Whole_Blood	NA	2.10918e-08	rs35422249	37	yes
LTL-CAD	ENSG00000178202	POGLUT3	11	108342832	108369159	-1	protein_coding	143888	POGLUT3	1.57002e-08	-0.278548	0	0	1	0.000198561	5.03492e-53	GTEx/v8/Artery_Tibial	NA	NA	rs35422249	37	yes
LTL-CAD	ENSG00000137656	BUD13	11	116618886	116643704	-1	protein_coding	84811	BUD13	0.00229543	NA	12	11.92	0	NA	NA	NA	NA	1.48001e-15	rs662799;rs964184;rs11604424	38	no
LTL-CAD	ENSG00000109917	ZPR1	11	116648436	116658766	-1	protein_coding	8882	ZPR1	0.0193035	0.00239464	15	11.92	2	5.11072e-05	0.000361971	GTEx/v8/Adipose_Subcutaneous:GTEx/v8/Whole_Blood	NA	1.48001e-15	rs662799;rs964184;rs11604424	38	no
LTL-CAD	ENSG00000110243	APOA5	11	116660083	116663136	-1	protein_coding	116519	APOA5	1.37735e-06	0.42373	11	11.92	0	NA	NA	NA	NA	1.04916e-14	rs11604424;rs662799;rs964184	38	no
LTL-CAD	ENSG00000160584	SIK3	11	116714118	116969153	-1	protein_coding	23387	SIK3	0.999883	0.278236	1	1.449	2	1.41706e-05	1.08311e-06	GTEx/v8/Heart_Left_Ventricle	NA	4.44748e-08	rs12366015	38	no
LTL-CAD	ENSG00000149577	SIDT2	11	117049449	117068160	1	protein_coding	51092	SIDT2	0.0025724	-0.315318	0	0	3	1.08752e-08	1.50679e-61	GTEx/v8/Whole_Blood	NA	4.44748e-08	rs662799;rs12366015	38	yes
LTL-CAD	ENSG00000149591	TAGLN	11	117070037	117075498	1	protein_coding	6876	TAGLN	0.241538	-0.64579	0	0	13	1.93849e-11	7.17277e-83	GTEx/v8/Whole_Blood	NA	1.85619e-10	rs662799;rs12366015	38	yes
LTL-CAD	ENSG00000160613	PCSK7	11	117075053	117103241	-1	protein_coding	9159	PCSK7	0.19137	NA	0	0	2	2.88669e-05	1.39687e-10	GTEx/v8/Whole_Blood	NA	4.44748e-08	rs12366015	38	yes
LTL-CAD	ENSG00000123415	SMUG1	12	54558529	54582778	-1	protein_coding	23583	SMUG1	0.00123009	-0.0189373	0	0	1	2.74264e-05	1.35235e-40	GTEx/v8/Adipose_Subcutaneous	NA	NA	rs1056010	39	yes
LTL-CAD	ENSG00000094916	CBX5	12	54624724	54673886	-1	protein_coding	23468	CBX5	0.835001	-5.09556	28	21.3	9	7.2824e-06	0.00593901	GTEx/v8/Artery_Aorta:GTEx/v8/Artery_Tibial	NA	3.83233e-09	rs1056010;rs78712266	39	no
LTL-CAD	ENSG00000135486	HNRNPA1	12	54673977	54680872	1	protein_coding	3178	HNRNPA1	0.966614	-0.761986	10	6.315	0	NA	NA	NA	NA	3.89341e-08	rs1056010	39	no
LTL-CAD	ENSG00000123405	NFE2	12	54685895	54694905	-1	protein_coding	4778	NFE2	0.688914	-0.33929	10	17.91	0	NA	NA	NA	NA	NA	rs1056010;rs78712266	39	no
LTL-CAD	ENSG00000111481	COPZ1	12	54694986	54745633	1	protein_coding	22818	COPZ1	0.890701	-0.725683	9	17.91	0	NA	NA	NA	NA	NA	rs1056010;rs78712266	39	no
LTL-CAD	ENSG00000139572	GPR84	12	54756229	54758271	-1	protein_coding	53831	GPR84	2.72207e-07	-0.41387	1	4.153	2	0.000101253	8.22655e-05	GTEx/v8/Adipose_Subcutaneous	NA	NA	rs78712266;rs1056010	39	no
LTL-CAD	ENSG00000170627	GTSF1	12	54849734	54867386	-1	protein_coding	121355	GTSF1	0.513379	0.307996	0	0	7	4.13543e-07	4.87379e-25	GTEx/v8/Artery_Coronary:GTEx/v8/Artery_Tibial:GTEx/v8/Heart_Atrial_Appendage	NA	3.83233e-09	rs78712266	39	yes
LTL-CAD	ENSG00000111231	GPN3	12	110890289	110907073	-1	protein_coding	51184	GPN3	0.000100472	-0.618749	0	0	8	5.6752e-05	2.00712e-88	GTEx/v8/Whole_Blood	NA	3.59573e-13	rs6489834;rs11065822;rs1265564	40	yes
LTL-CAD	ENSG00000122986	HVCN1	12	111065646	111142755	-1	protein_coding	84329	HVCN1	0.750491	-0.518136	0	0	19	3.45143e-05	0.0177967	GTEx/v8/Artery_Tibial	NA	4.30152e-09	rs4766566;rs6490037	40	yes
LTL-CAD	ENSG00000111245	MYL2	12	111348623	111358526	-1	protein_coding	4633	MYL2	0.0168131	-0.496132	28	14.65	6	2.75444e-05	0.0217172	GTEx/v8/Heart_Atrial_Appendage	NA	9.68315e-10	rs6489834	40	no
LTL-CAD	ENSG00000111249	CUX2	12	111471828	111788358	1	protein_coding	23316	CUX2	0.999656	-1.06059	123	18.97	0	NA	NA	NA	NA	3.17e-16	rs11065822;rs4766566;rs6490037;rs1265564;rs7398796	40	no
LTL-CAD	ENSG00000198324	PHETA1	12	111798455	111806925	-1	protein_coding	144717	PHETA1	0.00514983	-0.607261	23	17.49	14	0.000106674	0.0404214	GTEx/v8/Whole_Blood	NA	2.64817e-12	rs7398796;rs4766566;rs4375492	40	no
LTL-CAD	ENSG00000111252	SH2B3	12	111843752	111889427	1	protein_coding	10019	SH2B3	0.00592219	-0.243854	42	21.4	5	0.000253115	0.0020779	GTEx/v8/Whole_Blood	NA	6.51798e-18	rs11065979;rs4375492;rs642536;rs7965087;rs4766566;rs648997	40	no
LTL-CAD	ENSG00000204842	ATXN2	12	111890018	112037480	-1	protein_coding	6311	ATXN2	0.999862	-0.359942	116	18.59	0	NA	NA	NA	NA	6.51798e-18	rs642536;rs4375492;rs7965087;rs11065979;rs648997;rs2238151	40	no
LTL-CAD	ENSG00000089234	BRAP	12	112079950	112123790	-1	protein_coding	8315	BRAP	0.0157033	-0.900035	30	11.71	0	NA	NA	NA	NA	4.71369e-20	rs642536;rs11065979;rs4766897;rs2238151	40	no
LTL-CAD	ENSG00000111271	ACAD10	12	112123857	112194903	1	protein_coding	80724	ACAD10	4.01457e-20	-0.311041	62	11.71	93	3.5683e-06	0.000236383	GTEx/v8/Heart_Atrial_Appendage:GTEx/v8/Heart_Left_Ventricle	NA	4.7667e-19	rs2238151;rs642536;rs11065979;rs4766897;rs7398796;rs4375492	40	no
LTL-CAD	ENSG00000111275	ALDH2	12	112204691	112247782	1	protein_coding	217	ALDH2	1.73245e-06	NA	37	14.56	691	3.17961e-15	3.30709e-11	GTEx/v8/Adipose_Subcutaneous:GTEx/v8/Adipose_Visceral_Omentum:GTEx/v8/Whole_Blood:GTEx/v8/Artery_Aorta:GTEx/v8/Artery_Tibial:GTEx/v8/Heart_Atrial_Appendage:GTEx/v8/Heart_Left_Ventricle	NA	1.3555e-21	rs2238151;rs642536;rs11065979;rs4766897;rs7965087;rs4375492;rs648997;rs4766566;rs7398796;rs6489834;rs6490037;rs1265564;rs59036878	40	no
LTL-CAD	ENSG00000089022	MAPKAPK5	12	112279782	112334343	1	protein_coding	8550	MAPKAPK5	0.0234226	NA	136	15.93	724	8.04338e-22	9.23515e-17	GTEx/v8/Adipose_Subcutaneous:GTEx/v8/Adipose_Visceral_Omentum:GTEx/v8/Whole_Blood:GTEx/v8/Artery_Aorta:GTEx/v8/Artery_Tibial:GTEx/v8/Heart_Left_Ventricle	NA	1.02854e-19	rs642536;rs11065979;rs4766897;rs2238151;rs7965087;rs59036878;rs6490037;rs4766566;rs7398796;rs4375492;rs648997	40	no
LTL-CAD	ENSG00000198270	TMEM116	12	112369086	112450970	-1	protein_coding	89894	TMEM116	1.14999e-09	-0.62084	138	17.1	870	5.96567e-55	9.62641e-46	GTEx/v8/Adipose_Subcutaneous:GTEx/v8/Adipose_Visceral_Omentum:GTEx/v8/Whole_Blood:GTEx/v8/Artery_Aorta:GTEx/v8/Artery_Coronary:GTEx/v8/Artery_Tibial:GTEx/v8/Heart_Atrial_Appendage:GTEx/v8/Heart_Left_Ventricle:GTEx/v8/Liver	NA	1.3555e-21	rs642536;rs7965087;rs59036878;rs2238151;rs6490037;rs7398796;rs4766566;rs4375492;rs11065979;rs648997;rs4766897	40	no
LTL-CAD	ENSG00000089248	ERP29	12	112451120	112461255	1	protein_coding	10961	ERP29	0.470649	-0.618385	33	19.38	87	1.62048e-05	0.00916396	GTEx/v8/Adipose_Subcutaneous	NA	9.8491e-12	rs7965087;rs59036878;rs2238151	40	no
LTL-CAD	ENSG00000111300	NAA25	12	112464500	112546826	-1	protein_coding	80018	NAA25	0.99999	-1.15626	56	19.38	357	8.67465e-07	0.00135016	GTEx/v8/Adipose_Subcutaneous:GTEx/v8/Adipose_Visceral_Omentum:GTEx/v8/Whole_Blood:GTEx/v8/Liver	NA	1.03157e-20	rs7965087;rs59036878;rs2238151;rs11065979;rs642536;rs7398796	40	no
LTL-CAD	ENSG00000135148	TRAFD1	12	112563305	112591407	1	protein_coding	10906	TRAFD1	1.82692e-05	-1.37633	27	15.74	154	1.12653e-05	0.000538432	GTEx/v8/Adipose_Subcutaneous:GTEx/v8/Adipose_Visceral_Omentum	NA	4.19961e-19	rs7965087;rs59036878;rs642536;rs11065979;rs4766897;rs2238151	40	no
LTL-CAD	ENSG00000173064	HECTD4	12	112597992	112819896	-1	protein_coding	283450	HECTD4	1	NA	141	21	398	7.92022e-10	9.64482e-10	GTEx/v8/Adipose_Subcutaneous:GTEx/v8/Artery_Aorta	NA	4.19961e-19	rs11065979;rs4766897;rs7965087;rs59036878;rs2238151;rs77215829;rs642536;rs4375492;rs648997	40	no
LTL-CAD	ENSG00000089009	RPL6	12	112842994	112856642	-1	protein_coding	6128	RPL6	0.988288	0.0267551	20	13.28	0	NA	NA	NA	NA	1.87219e-11	rs2238151;rs7965087;rs59036878;rs11065979;rs642536	40	no
LTL-CAD	ENSG00000179295	PTPN11	12	112856155	112947717	1	protein_coding	5781	PTPN11	0.999877	-2.25304	44	11.39	0	NA	NA	NA	NA	1.02854e-19	rs2238151;rs7965087;rs59036878;rs11065979;rs4766897;rs642536	40	no
LTL-CAD	ENSG00000089169	RPH3A	12	113008184	113336686	1	protein_coding	22895	RPH3A	0.738603	0.425292	3	2.334	0	NA	NA	NA	NA	NA	rs7965087;rs59036878	40	no
LTL-CAD	ENSG00000111775	COX6A1	12	120875893	120878545	1	protein_coding	1337	COX6A1	0.0609576	0.1761	14	11.34	0	NA	NA	NA	NA	2.89067e-09	rs76666449	41	no
LTL-CAD	ENSG00000170855	TRIAP1	12	120881764	120884215	-1	protein_coding	51499	TRIAP1	0.590216	-0.444361	9	11.34	0	NA	NA	NA	NA	1.66731e-10	rs76666449	41	no
LTL-CAD	ENSG00000257218	GATC	12	120884241	120899389	1	protein_coding	283459	GATC	7.7902e-05	1.06418	14	22.5	79	6.52695e-43	8.00884e-36	GTEx/v8/Adipose_Subcutaneous:GTEx/v8/Adipose_Visceral_Omentum:GTEx/v8/Cells_EBV-transformed_lymphocytes:GTEx/v8/Whole_Blood:GTEx/v8/Artery_Aorta:GTEx/v8/Artery_Coronary:GTEx/v8/Artery_Tibial:GTEx/v8/Heart_Atrial_Appendage:GTEx/v8/Heart_Left_Ventricle:GTEx/v8/Liver	NA	1.59351e-11	rs76666449	41	no
LTL-CAD	ENSG00000111786	SRSF9	12	120899471	120907596	-1	protein_coding	8683	SRSF9	0.819639	NA	11	22.5	0	NA	NA	NA	NA	1.59351e-11	rs76666449	41	no
LTL-CAD	ENSG00000088986	DYNLL1	12	120907653	120936296	1	protein_coding	8655	DYNLL1	0.69658	NA	22	22.5	0	NA	NA	NA	NA	1.59351e-11	rs76666449	41	no
LTL-CAD	ENSG00000110871	COQ5	12	120941077	120972237	-1	protein_coding	84274	COQ5	7.95018e-05	0.0266279	23	22	77	1.40602e-09	4.72444e-72	GTEx/v8/Adipose_Subcutaneous:GTEx/v8/Adipose_Visceral_Omentum:GTEx/v8/Artery_Aorta:GTEx/v8/Artery_Tibial:GTEx/v8/Heart_Atrial_Appendage:GTEx/v8/Heart_Left_Ventricle:GTEx/v8/Liver	NA	1.59351e-11	rs76666449	41	no
LTL-CAD	ENSG00000022840	RNF10	12	120971283	121015397	1	protein_coding	9921	RNF10	0.502963	0.0371152	34	15.31	2	5.78975e-05	2.99985e-08	GTEx/v8/Artery_Tibial	NA	2.70794e-10	rs76666449	41	no
LTL-CAD	ENSG00000167272	POP5	12	121016567	121019201	-1	protein_coding	51367	POP5	1.28002e-05	-0.243977	17	15.31	79	6.58716e-13	2.37243e-13	GTEx/v8/Adipose_Visceral_Omentum:GTEx/v8/Artery_Aorta:GTEx/v8/Artery_Tibial:GTEx/v8/Heart_Atrial_Appendage:GTEx/v8/Heart_Left_Ventricle	NA	1.59351e-11	rs76666449	41	no
LTL-CAD	ENSG00000175970	UNC119B	12	121148238	121161443	1	protein_coding	84747	UNC119B	0.677325	0.550413	0	0	3	7.1699e-05	0.000626415	GTEx/v8/Adipose_Subcutaneous	NA	9.40799e-09	rs1169284	41	yes
LTL-CAD	ENSG00000157837	SPPL3	12	121200313	121342174	-1	protein_coding	121665	SPPL3	0.907786	0.151809	0	0	27	2.59562e-07	3.87548e-20	GTEx/v8/Adipose_Subcutaneous:GTEx/v8/Adipose_Visceral_Omentum:GTEx/v8/Heart_Atrial_Appendage	NA	4.0983e-09	rs1169284	41	yes
LTL-CAD	ENSG00000135100	HNF1A	12	121416346	121440315	1	protein_coding	6927	HNF1A	0.969659	-0.628781	35	23.4	0	NA	NA	NA	NA	4.0983e-09	rs1169284	41	no
LTL-CAD	ENSG00000157895	C12orf43	12	121440225	121454305	-1	protein_coding	64897	C12orf43	2.56006e-07	0.963741	13	22.3	42	5.40914e-19	4.17435e-40	GTEx/v8/Adipose_Subcutaneous:GTEx/v8/Adipose_Visceral_Omentum:GTEx/v8/Cells_EBV-transformed_lymphocytes:GTEx/v8/Whole_Blood:GTEx/v8/Artery_Aorta:GTEx/v8/Artery_Tibial:GTEx/v8/Heart_Atrial_Appendage:GTEx/v8/Heart_Left_Ventricle	NA	4.0983e-09	rs1169284	41	no
LTL-CAD	ENSG00000135114	OASL	12	121458095	121477045	-1	protein_coding	8638	OASL	5.07294e-12	0.332935	7	8.319	15	2.85757e-12	4.40644e-14	GTEx/v8/Whole_Blood	NA	NA	rs1169284	41	no
LTL-CAD	ENSG00000135124	P2RX4	12	121647660	121671909	1	protein_coding	5025	P2RX4	2.36801e-09	NA	0	0	1	1.41164e-05	6.09586e-29	GTEx/v8/Whole_Blood	NA	NA	rs1169284	41	yes
LTL-CAD	ENSG00000110931	CAMKK2	12	121675497	121736111	-1	protein_coding	10645	CAMKK2	0.503476	0.336426	0	0	4	0.000204434	0.0246551	GTEx/v8/Adipose_Subcutaneous	NA	NA	rs1169284	41	yes
LTL-CAD	ENSG00000130779	CLIP1	12	122755979	122907179	-1	protein_coding	6249	CLIP1	0.968496	0.285418	75	16.08	134	8.01488e-09	2.08149e-05	GTEx/v8/Adipose_Subcutaneous:GTEx/v8/Artery_Tibial	NA	2.85264e-08	rs7316149	42	no
LTL-CAD	ENSG00000033030	ZCCHC8	12	122957417	122985518	-1	protein_coding	55596	ZCCHC8	0.777819	NA	16	12.93	140	1.46748e-09	5.45692e-07	GTEx/v8/Adipose_Subcutaneous:GTEx/v8/Adipose_Visceral_Omentum:GTEx/v8/Whole_Blood:GTEx/v8/Artery_Tibial	NA	2.85264e-08	rs7316149	42	no
LTL-CAD	ENSG00000111011	RSRC2	12	122989190	123011547	-1	protein_coding	65117	RSRC2	0.992877	0.0151201	11	12.93	137	6.24059e-09	1.67517e-05	GTEx/v8/Whole_Blood:GTEx/v8/Artery_Tibial	NA	2.85264e-08	rs7316149	42	no
LTL-CAD	ENSG00000184445	KNTC1	12	123011793	123110943	1	protein_coding	9735	KNTC1	4.77718e-32	-0.251481	40	14.15	1	1.84369e-05	0.000776459	GTEx/v8/Adipose_Visceral_Omentum:GTEx/v8/Heart_Left_Ventricle	NA	2.85264e-08	rs7316149	42	no
LTL-CAD	ENSG00000196917	HCAR1	12	123104824	123215390	-1	protein_coding	27198	HCAR1	0.140999	-0.89126	19	14.15	1	0.000165569	0.00193678	GTEx/v8/Adipose_Visceral_Omentum	NA	NA	rs7316149	42	no
LTL-CAD	ENSG00000165572	KBTBD6	13	41701705	41706882	-1	protein_coding	89890	KBTBD6	0.934819	-1.42569	6	9.051	18	5.49144e-07	0.00101853	GTEx/v8/Whole_Blood	NA	3.78708e-11	rs1819481	43	no
LTL-CAD	ENSG00000120696	KBTBD7	13	41763969	41768702	-1	protein_coding	84078	KBTBD7	0.223861	0.0649746	8	11.93	19	4.63249e-16	8.93409e-12	GTEx/v8/Whole_Blood	NA	3.78708e-11	rs1819481	43	no
LTL-CAD	ENSG00000258289	CHURC1	14	65381079	65411309	1	protein_coding	91612	CHURC1	3.13272e-05	1.47722	0	0	129	2.66659e-16	4.26523e-239	GTEx/v8/Adipose_Subcutaneous:GTEx/v8/Adipose_Visceral_Omentum:GTEx/v8/Cells_EBV-transformed_lymphocytes:GTEx/v8/Whole_Blood:GTEx/v8/Artery_Aorta:GTEx/v8/Artery_Coronary:GTEx/v8/Artery_Tibial:GTEx/v8/Heart_Atrial_Appendage:GTEx/v8/Heart_Left_Ventricle	NA	9.49773e-10	rs4902358	44	yes
LTL-CAD	ENSG00000257365	FNTB	14	65381203	65529368	1	protein_coding	2342	FNTB	0.172001	-0.965646	27	5.762	62	3.54005e-07	3.79102e-09	GTEx/v8/Adipose_Subcutaneous:GTEx/v8/Whole_Blood	NA	9.49773e-10	rs4902358	44	no
LTL-CAD	ENSG00000139998	RAB15	14	65412532	65439494	-1	protein_coding	376267	RAB15	5.2075e-06	-0.0413746	0	0	121	1.00886e-15	3.16935e-16	GTEx/v8/Adipose_Subcutaneous:GTEx/v8/Adipose_Visceral_Omentum:GTEx/v8/Artery_Tibial	NA	9.49773e-10	rs4902358	44	yes
LTL-CAD	ENSG00000125952	MAX	14	65472892	65569413	-1	protein_coding	4149	MAX	0.951898	0.804196	89	19.51	66	1.7035e-06	2.31966e-10	GTEx/v8/Whole_Blood:GTEx/v8/Artery_Aorta:GTEx/v8/Heart_Atrial_Appendage	NA	9.49773e-10	rs4902358	44	no
LTL-CAD	ENSG00000205683	DPF3	14	73086004	73360809	-1	protein_coding	8110	DPF3	0.828482	0.482532	15	11.14	13	2.93269e-12	3.26016e-28	GTEx/v8/Artery_Aorta:GTEx/v8/Artery_Tibial	NA	2.74143e-09	rs59084020	45	no
LTL-CAD	ENSG00000119599	DCAF4	14	73393040	73426411	1	protein_coding	26094	DCAF4	0.00364518	0.687917	0	0	18	1.91382e-12	9.3705e-30	GTEx/v8/Adipose_Subcutaneous:GTEx/v8/Adipose_Visceral_Omentum:GTEx/v8/Cells_EBV-transformed_lymphocytes:GTEx/v8/Whole_Blood:GTEx/v8/Artery_Aorta:GTEx/v8/Artery_Tibial:GTEx/v8/Heart_Atrial_Appendage:GTEx/v8/Heart_Left_Ventricle	NA	2.74143e-09	rs59084020;rs79252115;rs1800840	45	yes
LTL-CAD	ENSG00000165861	ZFYVE1	14	73436159	73493920	-1	protein_coding	53349	ZFYVE1	0.953726	0.185097	3	0.564	0	NA	NA	NA	NA	8.8156e-10	rs1800840;rs79252115	45	no
LTL-CAD	ENSG00000119707	RBM25	14	73525144	73588122	1	protein_coding	58517	RBM25	1	-0.621667	10	5.943	0	NA	NA	NA	NA	5.11004e-10	rs79252115;rs1800840	45	no
LTL-CAD	ENSG00000080815	PSEN1	14	73603126	73690399	1	protein_coding	5663	PSEN1	0.997601	-0.296032	2	5.943	22	7.2784e-19	3.63388e-26	GTEx/v8/Whole_Blood	NA	2.19637e-10	rs1800840;rs79252115;rs59084020	45	no
LTL-CAD	ENSG00000100767	PAPLN	14	73704205	73741348	1	protein_coding	89932	PAPLN	5.13479e-22	-0.24989	1	3.979	0	NA	NA	NA	NA	5.79501e-10	rs1800840	45	no
LTL-CAD	ENSG00000177465	ACOT4	14	74058410	74063200	1	protein_coding	122970	ACOT4	4.21463e-08	0.351984	0	0	2	0.000143576	5.12815e-27	GTEx/v8/Whole_Blood	NA	NA	rs59084020	45	yes
LTL-CAD	ENSG00000137806	NDUFAF1	15	41679551	41694717	-1	protein_coding	51103	NDUFAF1	0.00389629	-0.0142346	0	0	29	8.39682e-10	1.40493e-58	GTEx/v8/Adipose_Subcutaneous:GTEx/v8/Artery_Tibial:GTEx/v8/Heart_Atrial_Appendage:GTEx/v8/Heart_Left_Ventricle	NA	2.34348e-08	rs11070332	46	yes
LTL-CAD	ENSG00000137825	ITPKA	15	41785591	41795747	1	protein_coding	3706	ITPKA	0.821022	NA	8	15.82	0	NA	NA	NA	NA	4.38262e-08	rs11070332	46	no
LTL-CAD	ENSG00000062524	LTK	15	41795836	41806085	-1	protein_coding	4058	LTK	4.12009e-21	-0.181793	17	15.82	29	8.08225e-17	8.39253e-30	GTEx/v8/Adipose_Visceral_Omentum:GTEx/v8/Artery_Aorta:GTEx/v8/Artery_Tibial:GTEx/v8/Heart_Left_Ventricle	NA	2.34348e-08	rs11070332	46	no
LTL-CAD	ENSG00000103932	RPAP1	15	41809374	41836467	-1	protein_coding	26015	RPAP1	5.01588e-15	0.274189	30	15.82	29	3.6944e-39	5.70721e-42	GTEx/v8/Adipose_Subcutaneous:GTEx/v8/Adipose_Visceral_Omentum:GTEx/v8/Cells_EBV-transformed_lymphocytes:GTEx/v8/Whole_Blood:GTEx/v8/Artery_Aorta:GTEx/v8/Artery_Coronary:GTEx/v8/Artery_Tibial:GTEx/v8/Heart_Atrial_Appendage:GTEx/v8/Heart_Left_Ventricle	NA	2.34348e-08	rs11070332	46	no
LTL-CAD	ENSG00000092445	TYRO3	15	41849873	41871536	1	protein_coding	7301	TYRO3	0.761823	NA	0	0	14	4.3125e-08	0.000175661	GTEx/v8/Heart_Left_Ventricle	NA	2.34348e-08	rs11070332	46	yes
LTL-CAD	ENSG00000137802	MAPKBP1	15	42066632	42120053	1	protein_coding	23005	MAPKBP1	0.999025	-0.301531	0	0	29	1.01362e-06	7.27416e-05	GTEx/v8/Artery_Aorta:GTEx/v8/Artery_Tibial	NA	2.34348e-08	rs11070332	46	yes
LTL-CAD	ENSG00000243708	PLA2G4B	15	42120283	42140345	1	protein_coding	100137049	PLA2G4B	9.15662e-25	-0.473572	0	0	29	2.5776e-13	4.37057e-34	GTEx/v8/Adipose_Subcutaneous:GTEx/v8/Adipose_Visceral_Omentum:GTEx/v8/Artery_Tibial	NA	2.34348e-08	rs11070332	46	yes
LTL-CAD	ENSG00000243789	JMJD7	15	42120283	42129779	1	protein_coding	100137047	JMJD7	0.234311	NA	0	0	29	5.47941e-15	2.98972e-30	GTEx/v8/Adipose_Subcutaneous:GTEx/v8/Adipose_Visceral_Omentum:GTEx/v8/Whole_Blood:GTEx/v8/Artery_Aorta:GTEx/v8/Artery_Tibial:GTEx/v8/Heart_Atrial_Appendage:GTEx/v8/Heart_Left_Ventricle	NA	2.34348e-08	rs11070332	46	yes
LTL-CAD	ENSG00000137877	SPTBN5	15	42140345	42186275	-1	protein_coding	51332	SPTBN5	1.0901e-70	0.338139	0	0	29	1.64271e-14	1.21017e-99	GTEx/v8/Adipose_Subcutaneous:GTEx/v8/Adipose_Visceral_Omentum:GTEx/v8/Cells_EBV-transformed_lymphocytes:GTEx/v8/Whole_Blood:GTEx/v8/Artery_Aorta:GTEx/v8/Artery_Tibial:GTEx/v8/Heart_Atrial_Appendage:GTEx/v8/Liver	NA	2.34348e-08	rs11070332	46	yes
LTL-CAD	ENSG00000103966	EHD4	15	42190950	42264776	-1	protein_coding	30844	EHD4	0.00149681	0.643878	0	0	4	0.00010035	1.74259e-08	GTEx/v8/Artery_Tibial	NA	NA	rs11070332	46	yes
LTL-CAD	ENSG00000104043	ATP8B4	15	50150435	50475014	-1	protein_coding	79895	ATP8B4	2.42164e-27	1.64945	29	10.49	14	8.57972e-05	0.0306199	GTEx/v8/Artery_Aorta	NA	8.05867e-10	rs35507379	47	no
LTL-CAD	ENSG00000140284	SLC27A2	15	50474393	50528592	1	protein_coding	11001	SLC27A2	2.58258e-05	0.339774	2	2.173	0	NA	NA	NA	NA	NA	rs35507379	47	no
LTL-CAD	ENSG00000140287	HDC	15	50534144	50558223	-1	protein_coding	3067	HDC	0.514823	-0.20223	1	0.481	0	NA	NA	NA	NA	NA	rs35507379	47	no
LTL-CAD	ENSG00000129038	LOXL1	15	74218330	74244478	1	protein_coding	4016	LOXL1	NA	-0.451257	20	13.48	3	0.000225107	1.45407e-08	GTEx/v8/Artery_Tibial	NA	NA	rs7174985;rs12917449	48	no
LTL-CAD	ENSG00000067221	STOML1	15	74275547	74286963	-1	protein_coding	9399	STOML1	5.52735e-05	0.857568	15	10.31	68	8.19957e-35	3.06085e-31	GTEx/v8/Adipose_Subcutaneous:GTEx/v8/Adipose_Visceral_Omentum:GTEx/v8/Whole_Blood:GTEx/v8/Artery_Aorta:GTEx/v8/Heart_Atrial_Appendage:GTEx/v8/Heart_Left_Ventricle	NA	1.31867e-09	rs12917449;rs7174985;rs8024467	48	no
LTL-CAD	ENSG00000140464	PML	15	74287014	74340153	1	protein_coding	5371	PML	0.937511	-0.437708	28	10.31	56	5.96138e-19	2.60465e-14	GTEx/v8/Whole_Blood	NA	1.31867e-09	rs7174985;rs12917449;rs8024467	48	no
LTL-CAD	ENSG00000159289	GOLGA6A	15	74362198	74374891	-1	protein_coding	342096	GOLGA6A	0.224411	-0.898205	1	1.251	0	NA	NA	NA	NA	NA	rs8024467	48	no
LTL-CAD	ENSG00000136381	IREB2	15	78729773	78793798	1	protein_coding	3658	IREB2	1	0.131406	0	0	23	2.31906e-05	8.84933e-32	GTEx/v8/Whole_Blood	NA	1.39484e-11	rs3743063	49	yes
LTL-CAD	ENSG00000041357	PSMA4	15	78832747	78841604	1	protein_coding	5685	PSMA4	0.620424	0.678455	0	0	163	3.27936e-09	8.09514e-32	GTEx/v8/Adipose_Subcutaneous:GTEx/v8/Adipose_Visceral_Omentum:GTEx/v8/Whole_Blood:GTEx/v8/Heart_Atrial_Appendage:GTEx/v8/Heart_Left_Ventricle	NA	1.39484e-11	rs3743063	49	yes
LTL-CAD	ENSG00000169684	CHRNA5	15	78857862	78887611	1	protein_coding	1138	CHRNA5	2.40947e-06	0.421142	0	0	163	2.30947e-08	3.20467e-46	GTEx/v8/Adipose_Subcutaneous:GTEx/v8/Adipose_Visceral_Omentum:GTEx/v8/Artery_Tibial:GTEx/v8/Heart_Atrial_Appendage:GTEx/v8/Heart_Left_Ventricle	NA	1.39484e-11	rs3743063	49	yes
LTL-CAD	ENSG00000117971	CHRNB4	15	78916461	79020096	-1	protein_coding	1143	CHRNB4	0.0186266	-0.177327	95	13.36	0	NA	NA	NA	NA	1.8814e-10	rs3743063	49	no
LTL-CAD	ENSG00000136378	ADAMTS7	15	79051545	79103773	-1	protein_coding	11173	ADAMTS7	2.98949e-07	NA	119	12.51	180	1.14744e-29	5.78924e-32	GTEx/v8/Adipose_Subcutaneous:GTEx/v8/Adipose_Visceral_Omentum:GTEx/v8/Cells_EBV-transformed_lymphocytes:GTEx/v8/Artery_Aorta:GTEx/v8/Artery_Coronary:GTEx/v8/Artery_Tibial:GTEx/v8/Heart_Left_Ventricle	NA	1.39484e-11	rs3743063;rs2277549;rs12438008	49	no
LTL-CAD	ENSG00000185787	MORF4L1	15	79102829	79190475	1	protein_coding	10933	MORF4L1	0.802941	0.19137	15	12.51	175	5.91321e-12	1.64352e-12	GTEx/v8/Cells_EBV-transformed_lymphocytes:GTEx/v8/Artery_Tibial	NA	1.39484e-11	rs3743063;rs12438008;rs2277549	49	no
LTL-CAD	ENSG00000103811	CTSH	15	79213400	79241916	-1	protein_coding	1512	CTSH	3.17315e-06	0.548948	0	0	37	3.4945e-06	1.61752e-41	GTEx/v8/Whole_Blood	NA	NA	rs3743063	49	yes
LTL-CAD	ENSG00000140564	FURIN	15	91411822	91426688	1	protein_coding	5045	FURIN	0.999933	-0.15638	10	17.36	10	1.82577e-09	8.08037e-06	GTEx/v8/Artery_Aorta:GTEx/v8/Artery_Tibial	NA	4.72955e-13	rs4702	50	no
LTL-CAD	ENSG00000182511	FES	15	91426925	91439006	1	protein_coding	2242	FES	2.7739e-05	NA	9	17.36	10	5.93051e-13	1.27623e-13	GTEx/v8/Adipose_Subcutaneous:GTEx/v8/Adipose_Visceral_Omentum:GTEx/v8/Whole_Blood:GTEx/v8/Artery_Aorta:GTEx/v8/Artery_Coronary:GTEx/v8/Artery_Tibial:GTEx/v8/Heart_Atrial_Appendage	NA	4.72955e-13	rs4702	50	no
LTL-CAD	ENSG00000141101	NOB1	16	69775770	69788843	-1	protein_coding	28987	NOB1	8.61136e-08	-0.798436	0	0	8	8.90604e-05	3.93818e-07	GTEx/v8/Heart_Atrial_Appendage	NA	NA	rs8047818	51	yes
LTL-CAD	ENSG00000198373	WWP2	16	69796209	69975644	1	protein_coding	11060	WWP2	0.977902	0.163311	61	19.67	124	5.99339e-11	2.66511e-07	GTEx/v8/Adipose_Subcutaneous:GTEx/v8/Artery_Coronary:GTEx/v8/Artery_Tibial	NA	6.78929e-10	rs8047818	51	no
LTL-CAD	ENSG00000157322	CLEC18A	16	69984810	69998141	1	protein_coding	348174	CLEC18A	0.144114	-0.618371	24	8.631	124	6.06319e-66	7.90947e-101	GTEx/v8/Adipose_Subcutaneous:GTEx/v8/Adipose_Visceral_Omentum:GTEx/v8/Cells_EBV-transformed_lymphocytes:GTEx/v8/Whole_Blood:GTEx/v8/Artery_Aorta:GTEx/v8/Artery_Tibial:GTEx/v8/Heart_Atrial_Appendage:GTEx/v8/Liver	NA	6.78929e-10	rs8047818	51	no
LTL-CAD	ENSG00000223496	EXOSC6	16	70284134	70285833	-1	protein_coding	118460	EXOSC6	0.494174	-0.495643	0	0	124	3.99391e-30	1.37443e-158	GTEx/v8/Adipose_Subcutaneous:GTEx/v8/Adipose_Visceral_Omentum:GTEx/v8/Whole_Blood:GTEx/v8/Artery_Aorta:GTEx/v8/Artery_Coronary:GTEx/v8/Artery_Tibial:GTEx/v8/Heart_Atrial_Appendage:GTEx/v8/Heart_Left_Ventricle:GTEx/v8/Liver	NA	6.78929e-10	rs8047818	51	yes
LTL-CAD	ENSG00000103051	COG4	16	70514471	70557468	-1	protein_coding	25839	COG4	4.38858e-06	-0.355868	0	0	92	1.68819e-05	5.17954e-23	GTEx/v8/Adipose_Subcutaneous:GTEx/v8/Adipose_Visceral_Omentum:GTEx/v8/Whole_Blood:GTEx/v8/Artery_Aorta:GTEx/v8/Artery_Coronary:GTEx/v8/Artery_Tibial:GTEx/v8/Heart_Atrial_Appendage	NA	6.78929e-10	rs8047818	51	yes
LTL-CAD	ENSG00000090863	GLG1	16	74485856	74641012	-1	protein_coding	2734	GLG1	0.997711	-0.205897	1	10.83	1	3.89296e-05	1.02235e-30	GTEx/v8/Whole_Blood	NA	3.99208e-09	rs7359422	52	no
LTL-CAD	ENSG00000168411	RFWD3	16	74655292	74700779	-1	protein_coding	55159	RFWD3	0.525273	2.45848	0	0	1	3.47362e-09	1.57339e-46	GTEx/v8/Whole_Blood	NA	3.99208e-09	rs7359422	52	yes
LTL-CAD	ENSG00000184517	ZFP1	16	75182390	75206134	1	protein_coding	162239	ZFP1	0.00925162	1.36674	0	0	13	4.51681e-05	9.45478e-37	GTEx/v8/Adipose_Subcutaneous:GTEx/v8/Artery_Tibial	NA	2.72171e-11	rs11648176;rs999674;rs37606	53	yes
LTL-CAD	ENSG00000168925	CTRB1	16	75252898	75258822	1	protein_coding	1504	CTRB1	0.00179667	0.202062	0	0	5	3.58723e-05	0.00810728	GTEx/v8/Artery_Aorta	NA	1.30343e-11	rs11648176;rs999674;rs37606	53	yes
LTL-CAD	ENSG00000050820	BCAR1	16	75262928	75301951	-1	protein_coding	9564	BCAR1	0.992957	NA	11	9.829	373	4.98685e-27	1.78331e-21	GTEx/v8/Whole_Blood:GTEx/v8/Artery_Aorta:GTEx/v8/Artery_Tibial	NA	1.69036e-16	rs11648176;rs999674;rs11645691;rs37606	53	no
LTL-CAD	ENSG00000153774	CFDP1	16	75327596	75467383	-1	protein_coding	10428	CFDP1	0.0849396	-0.00394538	329	16.27	372	2.62273e-32	2.85794e-25	GTEx/v8/Adipose_Subcutaneous:GTEx/v8/Adipose_Visceral_Omentum:GTEx/v8/Cells_EBV-transformed_lymphocytes:GTEx/v8/Whole_Blood:GTEx/v8/Artery_Coronary:GTEx/v8/Artery_Tibial:GTEx/v8/Heart_Atrial_Appendage:GTEx/v8/Heart_Left_Ventricle	NA	1.69036e-16	rs11648176;rs999674;rs11645691;rs37606	53	no
LTL-CAD	ENSG00000166822	TMEM170A	16	75476952	75499395	-1	protein_coding	124491	TMEM170A	0.000303172	0.822657	95	14.15	87	3.68614e-05	0.0322819	GTEx/v8/Adipose_Subcutaneous	NA	6.6292e-16	rs11648176;rs999674;rs11645691;rs37606	53	no
LTL-CAD	ENSG00000183196	CHST6	16	75510949	75529282	-1	protein_coding	4166	CHST6	0.000606607	-0.818681	26	9.024	0	NA	NA	NA	NA	2.77512e-11	rs11648176;rs999674;rs37606	53	no
LTL-CAD	ENSG00000172530	BANP	16	87982850	88110924	1	protein_coding	54971	BANP	0.958648	0.914234	179	13.93	0	NA	NA	NA	NA	3.11296e-10	rs4843786;rs7186339;rs8057774;rs12928288	54	no
LTL-CAD	ENSG00000167716	WDR81	17	1619817	1641893	1	protein_coding	124997	WDR81	1.26011e-05	0.62947	0	0	8	2.40925e-06	1.58557e-10	GTEx/v8/Whole_Blood	NA	NA	rs17821469	55	yes
LTL-CAD	ENSG00000167711	SERPINF2	17	1646130	1658562	1	protein_coding	5345	SERPINF2	0.423434	0.101797	7	11.56	0	NA	NA	NA	NA	NA	rs17821469	55	no
LTL-CAD	ENSG00000132386	SERPINF1	17	1665253	1680868	1	protein_coding	5176	SERPINF1	8.289e-05	0.0407466	36	24.8	33	4.35971e-13	4.67295e-09	GTEx/v8/Adipose_Subcutaneous:GTEx/v8/Adipose_Visceral_Omentum:GTEx/v8/Artery_Tibial:GTEx/v8/Liver	NA	3.69988e-08	rs17821469	55	no
LTL-CAD	ENSG00000186532	SMYD4	17	1682779	1733928	-1	protein_coding	114826	SMYD4	2.00564e-11	0.352431	29	24.8	33	1.33655e-33	7.13058e-28	GTEx/v8/Adipose_Subcutaneous:GTEx/v8/Adipose_Visceral_Omentum:GTEx/v8/Artery_Aorta:GTEx/v8/Artery_Tibial	NA	3.69988e-08	rs17821469	55	no
LTL-CAD	ENSG00000132383	RPA1	17	1732996	1803376	1	protein_coding	6117	RPA1	0.308711	1.96191	0	0	4	4.18192e-05	5.65708e-13	GTEx/v8/Adipose_Subcutaneous	NA	NA	rs17821469	55	yes
LTL-CAD	ENSG00000070366	SMG6	17	1963133	2207065	-1	protein_coding	23293	SMG6	0.999935	-0.496661	174	23.1	7	2.73308e-05	0.0280645	GTEx/v8/Artery_Tibial	NA	1.79096e-11	rs903162;rs216195;rs10852923	55	no
LTL-CAD	ENSG00000167720	SRR	17	2206677	2228554	1	protein_coding	63826	SRR	0.179017	NA	9	23.1	143	3.33265e-53	4.93154e-76	GTEx/v8/Adipose_Subcutaneous:GTEx/v8/Adipose_Visceral_Omentum:GTEx/v8/Cells_EBV-transformed_lymphocytes:GTEx/v8/Whole_Blood:GTEx/v8/Artery_Aorta:GTEx/v8/Artery_Coronary:GTEx/v8/Artery_Tibial:GTEx/v8/Heart_Atrial_Appendage:GTEx/v8/Heart_Left_Ventricle:GTEx/v8/Liver	NA	1.79096e-11	rs903162;rs216195;rs10852923	55	no
LTL-CAD	ENSG00000141258	SGSM2	17	2240792	2284352	1	protein_coding	9905	SGSM2	5.55963e-08	0.410082	0	0	37	9.05907e-07	2.73614e-06	GTEx/v8/Artery_Tibial	NA	1.79096e-11	rs903162	55	yes
LTL-CAD	ENSG00000108771	DHX58	17	40253422	40264751	-1	protein_coding	79132	DHX58	7.28555e-08	0.278801	0	0	4	0.000109039	4.57685e-46	GTEx/v8/Artery_Tibial	NA	4.17785e-09	rs138572696	56	yes
LTL-CAD	ENSG00000037042	TUBG2	17	40811323	40819024	1	protein_coding	27175	TUBG2	0.00431002	-0.743554	0	0	1	0.000302019	5.18052e-29	GTEx/v8/Adipose_Subcutaneous	NA	NA	rs138572696	56	yes
LTL-CAD	ENSG00000266967	AARSD1	17	41102543	41116515	-1	protein_coding	80755	AARSD1	2.4391e-07	0.105683	29	15.04	13	0.000122618	0.0205765	GTEx/v8/Artery_Aorta	NA	1.17285e-12	rs62076368;rs138572696	56	no
LTL-CAD	ENSG00000267060	PTGES3L	17	41120105	41132545	-1	protein_coding	100885848	PTGES3L	0.0247441	-0.422602	30	23.7	0	NA	NA	NA	NA	1.17285e-12	rs62076368;rs138572696	56	no
LTL-CAD	ENSG00000198863	RUNDC1	17	41132582	41145707	1	protein_coding	146923	RUNDC1	0.0189205	0.641087	24	23.7	65	2.4281e-05	0.0162905	GTEx/v8/Adipose_Subcutaneous	NA	1.85299e-11	rs138572696;rs62076368;rs35017602	56	no
LTL-CAD	ENSG00000131469	RPL27	17	41150290	41154976	1	protein_coding	6155	RPL27	0.822385	-0.126601	14	13.57	5	6.66924e-05	2.25605e-25	GTEx/v8/Whole_Blood:GTEx/v8/Artery_Tibial	NA	1.85299e-11	rs62076368;rs138572696	56	no
LTL-CAD	ENSG00000068079	IFI35	17	41158742	41166473	1	protein_coding	3430	IFI35	5.69697e-08	0.0103923	18	18.14	48	8.55513e-10	2.23412e-06	GTEx/v8/Adipose_Subcutaneous:GTEx/v8/Adipose_Visceral_Omentum:GTEx/v8/Artery_Tibial	NA	2.34528e-13	rs62076368;rs138572696;rs35017602;rs8072193	56	no
LTL-CAD	ENSG00000108828	VAT1	17	41166622	41177140	-1	protein_coding	10493	VAT1	0.019956	-0.967131	25	18.14	475	6.40605e-14	6.88753e-10	GTEx/v8/Adipose_Subcutaneous:GTEx/v8/Adipose_Visceral_Omentum:GTEx/v8/Whole_Blood:GTEx/v8/Artery_Tibial:GTEx/v8/Heart_Atrial_Appendage	NA	9.37914e-17	rs62076368;rs138572696;rs35017602;rs8072193	56	no
LTL-CAD	ENSG00000108830	RND2	17	41177258	41184057	1	protein_coding	8153	RND2	0.000138854	NA	29	18.14	466	3.07545e-12	3.715e-08	GTEx/v8/Heart_Atrial_Appendage	NA	2.34528e-13	rs62076368;rs35017602;rs8072193	56	no
LTL-CAD	ENSG00000012048	BRCA1	17	41196312	41277500	-1	protein_coding	672	BRCA1	3.28742e-20	-0.268752	193	17.97	477	1.31311e-16	1.64607e-11	GTEx/v8/Artery_Tibial:GTEx/v8/Liver	NA	9.37914e-17	rs35017602;rs138572696;rs8072193;rs62076368	56	no
LTL-CAD	ENSG00000188554	NBR1	17	41322498	41363708	1	protein_coding	4077	NBR1	0.000436707	-0.826384	97	21.7	492	4.08005e-16	8.02113e-12	GTEx/v8/Adipose_Subcutaneous:GTEx/v8/Adipose_Visceral_Omentum:GTEx/v8/Whole_Blood:GTEx/v8/Artery_Aorta:GTEx/v8/Artery_Coronary:GTEx/v8/Artery_Tibial	NA	9.37914e-17	rs35017602;rs138572696;rs150935822;rs62076368;rs8072193	56	no
LTL-CAD	ENSG00000184988	TMEM106A	17	41363854	41372061	1	protein_coding	113277	TMEM106A	0.000328022	0.0413416	41	21.7	525	1.92306e-21	2.43142e-16	GTEx/v8/Adipose_Subcutaneous:GTEx/v8/Cells_EBV-transformed_lymphocytes:GTEx/v8/Artery_Aorta:GTEx/v8/Artery_Tibial:GTEx/v8/Heart_Left_Ventricle	NA	9.37914e-17	rs138572696;rs35017602;rs62076368;rs8072193	56	no
LTL-CAD	ENSG00000175906	ARL4D	17	41476327	41478505	1	protein_coding	379	ARL4D	0.13243	0.197623	0	0	447	6.03828e-09	1.51523e-05	GTEx/v8/Whole_Blood	NA	3.03606e-12	rs62076368;rs35017602	56	yes
LTL-CAD	ENSG00000005102	MEOX1	17	41717756	41739322	-1	protein_coding	4222	MEOX1	0.0653974	-1.29882	0	0	3	6.08123e-06	6.80178e-12	GTEx/v8/Adipose_Subcutaneous	NA	NA	rs138572696	56	yes
LTL-CAD	ENSG00000177885	GRB2	17	73314157	73401790	-1	protein_coding	2885	GRB2	0.549681	-2.00465	0	0	1	6.77879e-05	0.0109137	GTEx/v8/Adipose_Visceral_Omentum	NA	NA	rs113789309;rs2410859	57	yes
LTL-CAD	ENSG00000108479	GALK1	17	73747675	73761792	-1	protein_coding	2584	GALK1	0.000940521	0.270557	0	0	106	4.57673e-19	1.2142e-14	GTEx/v8/Whole_Blood:GTEx/v8/Liver	NA	1.94151e-09	rs2410859;rs113789309	57	yes
LTL-CAD	ENSG00000132475	H3-3B	17	73772515	73781974	-1	protein_coding	3021	H3-3B	0.809725	0.389814	6	9.07	0	NA	NA	NA	NA	NA	rs2410859	57	no
LTL-CAD	ENSG00000132478	UNK	17	73780681	73821886	1	protein_coding	85451	UNK	0.994321	-0.431197	26	20.4	7	1.99086e-05	0.00272038	GTEx/v8/Whole_Blood	NA	3.20559e-08	rs2410859;rs113789309	57	no
LTL-CAD	ENSG00000092929	UNC13D	17	73823306	73840798	-1	protein_coding	201294	UNC13D	2.52003e-12	-0.305296	36	20.4	106	2.00978e-24	5.83606e-19	GTEx/v8/Adipose_Visceral_Omentum:GTEx/v8/Whole_Blood	NA	1.94151e-09	rs2410859;rs113789309	57	no
LTL-CAD	ENSG00000132471	WBP2	17	73841780	73852588	-1	protein_coding	23558	WBP2	0.0896182	-0.534164	30	11.91	32	2.57042e-05	4.71521e-13	GTEx/v8/Adipose_Subcutaneous	NA	6.7034e-09	rs2410859;rs113789309	57	no
LTL-CAD	ENSG00000132481	TRIM47	17	73870242	73874656	-1	protein_coding	91107	TRIM47	0.321925	NA	12	3.699	64	2.83454e-11	2.21206e-07	GTEx/v8/Adipose_Visceral_Omentum:GTEx/v8/Artery_Aorta:GTEx/v8/Artery_Tibial	NA	1.94151e-09	rs2410859;rs113789309	57	no
LTL-CAD	ENSG00000141569	TRIM65	17	73876416	73893084	-1	protein_coding	201292	TRIM65	2.48169e-09	-0.182606	26	14.09	106	2.89498e-20	1.4391e-16	GTEx/v8/Adipose_Subcutaneous:GTEx/v8/Adipose_Visceral_Omentum:GTEx/v8/Artery_Aorta:GTEx/v8/Artery_Coronary:GTEx/v8/Artery_Tibial:GTEx/v8/Heart_Atrial_Appendage:GTEx/v8/Heart_Left_Ventricle	NA	1.94151e-09	rs2410859;rs113789309	57	no
LTL-CAD	ENSG00000204316	MRPL38	17	73894724	73905899	-1	protein_coding	64978	MRPL38	4.08584e-06	-0.135864	25	14.09	93	2.63616e-13	3.68914e-09	GTEx/v8/Adipose_Subcutaneous:GTEx/v8/Adipose_Visceral_Omentum:GTEx/v8/Whole_Blood:GTEx/v8/Artery_Aorta:GTEx/v8/Artery_Tibial	NA	1.94151e-09	rs2410859;rs113789309	57	no
LTL-CAD	ENSG00000188878	FBF1	17	73905655	73937221	-1	protein_coding	85302	FBF1	1.13971e-19	-0.0296514	33	22.1	106	3.07833e-80	1.14149e-68	GTEx/v8/Adipose_Subcutaneous:GTEx/v8/Adipose_Visceral_Omentum:GTEx/v8/Artery_Aorta:GTEx/v8/Artery_Coronary:GTEx/v8/Artery_Tibial:GTEx/v8/Heart_Atrial_Appendage:GTEx/v8/Heart_Left_Ventricle	NA	1.94151e-09	rs113789309;rs2410859	57	no
LTL-CAD	ENSG00000161533	ACOX1	17	73937588	73975515	-1	protein_coding	51	ACOX1	0.0944353	-1.02825	25	22.1	47	2.72963e-13	1.56963e-35	GTEx/v8/Whole_Blood:GTEx/v8/Artery_Aorta:GTEx/v8/Artery_Tibial	NA	1.94151e-09	rs113789309;rs2410859	57	no
LTL-CAD	ENSG00000257949	TEN1	17	73975301	73996667	1	protein_coding	100134934	TEN1	NA	NA	0	0	100	2.4831e-11	1.97289e-56	GTEx/v8/Adipose_Subcutaneous:GTEx/v8/Adipose_Visceral_Omentum:GTEx/v8/Whole_Blood:GTEx/v8/Artery_Aorta:GTEx/v8/Artery_Tibial:GTEx/v8/Heart_Atrial_Appendage:GTEx/v8/Heart_Left_Ventricle	NA	1.94151e-09	rs113789309;rs2410859	57	yes
LTL-CAD	ENSG00000250506	CDK3	17	73996987	74002080	1	protein_coding	1018	CDK3	0.000751723	-0.0828768	0	0	15	2.24778e-05	8.83024e-27	GTEx/v8/Artery_Tibial	NA	1.94151e-09	rs113789309;rs2410859	57	yes
LTL-CAD	ENSG00000101751	POLI	18	51795774	51847636	1	protein_coding	11201	POLI	4.26967e-09	-0.857624	110	12.56	127	1.78386e-14	1.19939e-69	GTEx/v8/Adipose_Subcutaneous:GTEx/v8/Adipose_Visceral_Omentum:GTEx/v8/Artery_Aorta:GTEx/v8/Artery_Coronary:GTEx/v8/Artery_Tibial:GTEx/v8/Heart_Atrial_Appendage:GTEx/v8/Heart_Left_Ventricle:GTEx/v8/Liver	NA	1.04603e-09	rs655991;rs17470798	59	no
LTL-CAD	ENSG00000174448	STARD6	18	51850728	51884334	-1	protein_coding	147323	STARD6	0.0263352	0.538902	18	11.93	0	NA	NA	NA	NA	1.79423e-09	rs655991;rs17470798	59	no
LTL-CAD	ENSG00000166845	C18orf54	18	51884287	51911588	1	protein_coding	162681	C18orf54	6.01292e-06	-0.183059	9	13.32	122	1.38832e-07	0.000386955	GTEx/v8/Heart_Atrial_Appendage	NA	1.04603e-09	rs17470798;rs655991	59	no
LTL-CAD	ENSG00000130856	ZNF236	18	74534563	74682683	1	protein_coding	7776	ZNF236	0.999998	0.58502	29	9.802	36	3.55429e-14	3.44478e-13	GTEx/v8/Adipose_Subcutaneous:GTEx/v8/Adipose_Visceral_Omentum:GTEx/v8/Cells_EBV-transformed_lymphocytes:GTEx/v8/Heart_Atrial_Appendage:GTEx/v8/Heart_Left_Ventricle	NA	5.45887e-09	rs470905	60	no
LTL-CAD	ENSG00000197971	MBP	18	74690783	74845639	-1	protein_coding	4155	MBP	0.568471	-0.302154	16	9.802	0	NA	NA	NA	NA	NA	rs470905	60	no
LTL-CAD	ENSG00000099785	MARCHF2	19	8478154	8503901	1	protein_coding	51257	MARCHF2	0.246993	0.0405373	14	8.232	37	2.43889e-79	1.62701e-69	GTEx/v8/Adipose_Subcutaneous:GTEx/v8/Adipose_Visceral_Omentum:GTEx/v8/Whole_Blood:GTEx/v8/Artery_Aorta:GTEx/v8/Artery_Coronary:GTEx/v8/Artery_Tibial:GTEx/v8/Heart_Atrial_Appendage:GTEx/v8/Heart_Left_Ventricle:GTEx/v8/Liver	NA	3.91542e-08	rs11259985	61	no
LTL-CAD	ENSG00000099783	HNRNPM	19	8509651	8553998	1	protein_coding	4670	HNRNPM	0.999948	-0.225249	36	13.85	0	NA	NA	NA	NA	3.91542e-08	rs11259985	61	no
LTL-CAD	ENSG00000133246	PRAM1	19	8554940	8567996	-1	protein_coding	84106	PRAM1	0.0076249	0.220838	9	5.333	28	1.36401e-06	0.000364119	GTEx/v8/Artery_Aorta:GTEx/v8/Artery_Tibial	NA	3.91542e-08	rs11259985	61	no
LTL-CAD	ENSG00000255974	CYP2A6	19	41349443	41356352	-1	protein_coding	1548	CYP2A6	2.17795e-06	0.721351	0	0	4	2.87561e-05	0.0280267	GTEx/v8/Artery_Tibial	NA	1.05485e-11	rs56254331	62	yes
LTL-CAD	ENSG00000167601	AXL	19	41725108	41767671	1	protein_coding	558	AXL	0.766301	-0.0100703	19	13.66	0	NA	NA	NA	NA	4.25619e-08	rs12459996	62	no
LTL-CAD	ENSG00000105323	HNRNPUL1	19	41768401	41813503	1	protein_coding	11100	HNRNPUL1	0.999848	-0.642891	12	12.59	0	NA	NA	NA	NA	1.08109e-11	rs12459996;rs56254331	62	no
LTL-CAD	ENSG00000105329	TGFB1	19	41807492	41859816	-1	protein_coding	7040	TGFB1	0.354133	NA	26	21.9	19	1.54637e-19	1.87846e-14	GTEx/v8/Adipose_Subcutaneous:GTEx/v8/Adipose_Visceral_Omentum:GTEx/v8/Artery_Tibial:GTEx/v8/Heart_Left_Ventricle:GTEx/v8/Liver	NA	1.05485e-11	rs56254331;rs4803455;rs12459996	62	no
LTL-CAD	ENSG00000142039	CCDC97	19	41816094	41830788	1	protein_coding	90324	CCDC97	2.83817e-08	-0.171306	3	12.59	19	2.29696e-13	5.63351e-09	GTEx/v8/Adipose_Subcutaneous:GTEx/v8/Adipose_Visceral_Omentum:GTEx/v8/Heart_Left_Ventricle	NA	1.05485e-11	rs56254331;rs12459996	62	no
LTL-CAD	ENSG00000142046	TMEM91	19	41856816	41889988	1	protein_coding	641649	TMEM91	0.422101	-0.930102	23	21.9	12	2.73948e-05	1.31343e-21	GTEx/v8/Artery_Tibial:GTEx/v8/Heart_Atrial_Appendage:GTEx/v8/Heart_Left_Ventricle	NA	1.07277e-09	rs4803455	62	no
LTL-CAD	ENSG00000123810	B9D2	19	41860326	41870078	-1	protein_coding	80776	B9D2	0.000844599	-0.551354	16	21.9	5	1.69203e-05	0.00449	GTEx/v8/Adipose_Subcutaneous:GTEx/v8/Artery_Tibial	NA	1.07277e-09	rs4803455	62	no
LTL-CAD	ENSG00000248098	BCKDHA	19	41884215	41930910	1	protein_coding	593	BCKDHA	7.66464e-08	1.31449	0	0	10	3.43148e-09	2.64125e-23	GTEx/v8/Adipose_Visceral_Omentum:GTEx/v8/Whole_Blood	NA	1.07277e-09	rs4803455	62	yes
LTL-CAD	ENSG00000077348	EXOSC5	19	41892279	41903384	-1	protein_coding	56915	EXOSC5	0.00119256	0.493718	0	0	17	8.35678e-14	1.13146e-15	GTEx/v8/Artery_Tibial:GTEx/v8/Heart_Atrial_Appendage:GTEx/v8/Heart_Left_Ventricle	NA	1.07277e-09	rs4803455	62	yes
LTL-CAD	ENSG00000204978	ERICH4	19	41949063	41950670	1	protein_coding	100170765	ERICH4	NA	NA	0	0	2	0.000131684	5.30516e-13	GTEx/v8/Adipose_Subcutaneous	NA	3.80523e-08	rs4803455	62	yes
LTL-CAD	ENSG00000213892	CEACAM16	19	45202421	45213986	1	protein_coding	388551	CEACAM16	0.0295803	-0.58664	1	0.373	0	NA	NA	NA	NA	NA	rs62117161	63	no
LTL-CAD	ENSG00000069399	BCL3	19	45250962	45263301	1	protein_coding	602	BCL3	0.862173	NA	7	14.22	0	NA	NA	NA	NA	4.58026e-08	rs62117161;rs148933445	63	no
LTL-CAD	ENSG00000142273	CBLC	19	45281126	45303891	1	protein_coding	23624	CBLC	0.00018299	-0.348046	14	15.89	0	NA	NA	NA	NA	1.52381e-09	rs28399657;rs148933445	63	no
LTL-CAD	ENSG00000187244	BCAM	19	45312328	45324673	1	protein_coding	4059	BCAM	0.0368512	NA	14	15.96	0	NA	NA	NA	NA	1.86005e-17	rs148933445;rs28399657;rs118147862	63	no
LTL-CAD	ENSG00000130202	NECTIN2	19	45349432	45392485	1	protein_coding	5819	NECTIN2	0.531937	-0.314456	26	21.1	3	1.33662e-25	1.59304e-93	GTEx/v8/Whole_Blood:GTEx/v8/Artery_Aorta:GTEx/v8/Artery_Coronary:GTEx/v8/Artery_Tibial:GTEx/v8/Liver	NA	5.79563e-15	rs61679753;rs6859;rs118147862;rs34095326;rs157581;rs28399657	63	no
LTL-CAD	ENSG00000130204	TOMM40	19	45393826	45406946	1	protein_coding	10452	TOMM40	0.963682	NA	22	21.1	0	NA	NA	NA	NA	5.79563e-15	rs34095326;rs61679753;rs157581	63	no
LTL-CAD	ENSG00000130203	APOE	19	45409011	45412650	1	protein_coding	348	APOE	0.0345336	-0.237445	2	2.466	0	NA	NA	NA	NA	1.32037e-11	rs61679753	63	no
LTL-CAD	ENSG00000267467	APOC4	19	45445495	45452820	1	protein_coding	346	APOC4	0.000150692	0.337274	1	0.398	0	NA	NA	NA	NA	3.32552e-13	rs12721109	63	no
LTL-CAD	ENSG00000234906	APOC2	19	45449243	45452822	1	protein_coding	344	APOC2	0.0227961	0.388733	1	0.398	0	NA	NA	NA	NA	3.32552e-13	rs12721109	63	no
LTL-CAD	ENSG00000007047	MARK4	19	45582546	45808541	1	protein_coding	57787	MARK4	0.999932	NA	1	7.261	0	NA	NA	NA	NA	NA	rs12721109	63	no
LTL-CAD	ENSG00000104866	PPP1R37	19	45594654	45651335	1	protein_coding	284352	PPP1R37	NA	0.14395	1	7.261	0	NA	NA	NA	NA	NA	rs12721109	63	no
LTL-CAD	ENSG00000179846	NKPD1	19	45653008	45663408	-1	protein_coding	284353	NKPD1	1.88742e-09	NA	1	7.261	0	NA	NA	NA	NA	NA	rs12721109	63	no
LTL-CAD	ENSG00000101444	AHCY	20	32868074	32899608	-1	protein_coding	191	AHCY	0.94407	-0.500907	2	6.741	0	NA	NA	NA	NA	NA	rs6058108	64	no
LTL-CAD	ENSG00000078747	ITCH	20	32951041	33099198	1	protein_coding	83737	ITCH	0.99999	-0.33627	3	7.944	27	7.95234e-05	0.0183536	GTEx/v8/Adipose_Subcutaneous	NA	NA	rs6058108	64	no
LTL-CAD	ENSG00000125971	DYNLRB1	20	33104214	33128762	1	protein_coding	83658	DYNLRB1	0.842803	-0.182966	1	0.782	15	8.50691e-05	0.00169293	GTEx/v8/Heart_Atrial_Appendage	NA	NA	rs6058108	64	no
LTL-CAD	ENSG00000101460	MAP1LC3A	20	33134658	33148149	1	protein_coding	84557	MAP1LC3A	0.739732	0.0197551	6	9.828	109	3.87627e-44	5.47039e-37	GTEx/v8/Adipose_Subcutaneous:GTEx/v8/Adipose_Visceral_Omentum:GTEx/v8/Whole_Blood:GTEx/v8/Artery_Aorta:GTEx/v8/Artery_Coronary:GTEx/v8/Artery_Tibial:GTEx/v8/Heart_Atrial_Appendage:GTEx/v8/Heart_Left_Ventricle:GTEx/v8/Liver	NA	6.80215e-09	rs6058108	64	no
LTL-CAD	ENSG00000101464	PIGU	20	33148346	33264910	-1	protein_coding	128869	PIGU	0.813069	-0.4371	26	11.24	7	6.63961e-05	6.84505e-07	GTEx/v8/Artery_Tibial	NA	NA	rs6058108	64	no
LTL-CAD	ENSG00000198646	NCOA6	20	33284722	33413452	-1	protein_coding	23054	NCOA6	0.990815	-0.852306	75	19.35	66	2.79266e-05	4.0027e-11	GTEx/v8/Adipose_Visceral_Omentum:GTEx/v8/Artery_Tibial	NA	6.80215e-09	rs6058108	64	no
LTL-CAD	ENSG00000078804	TP53INP2	20	33292094	33301243	1	protein_coding	58476	TP53INP2	0.341454	-2.2091	29	19.35	70	2.33352e-06	6.85572e-18	GTEx/v8/Artery_Aorta:GTEx/v8/Artery_Tibial	NA	6.80215e-09	rs6058108	64	no
LTL-CAD	ENSG00000131067	GGT7	20	33432523	33460663	-1	protein_coding	2686	GGT7	0.9982	-0.466161	23	16.93	3	1.8501e-05	0.000137165	GTEx/v8/Adipose_Subcutaneous:GTEx/v8/Artery_Aorta	NA	3.73959e-08	rs6058108	64	no
LTL-CAD	ENSG00000131069	ACSS2	20	33459949	33515769	1	protein_coding	55902	ACSS2	8.97239e-11	-0.504094	6	8.802	0	NA	NA	NA	NA	NA	rs6058108	64	no
LTL-CAD	ENSG00000100983	GSS	20	33516236	33543620	-1	protein_coding	2937	GSS	0.0225187	-0.727485	2	8.802	0	NA	NA	NA	NA	NA	rs6058108	64	no
LTL-CAD	ENSG00000078814	MYH7B	20	33563206	33590240	1	protein_coding	57644	MYH7B	1.33081e-23	0.0567853	0	0	41	9.99073e-06	1.16383e-17	GTEx/v8/Adipose_Subcutaneous:GTEx/v8/Whole_Blood:GTEx/v8/Artery_Aorta:GTEx/v8/Artery_Tibial	NA	NA	rs6058108	64	yes
LTL-CAD	ENSG00000100991	TRPC4AP	20	33590207	33680674	-1	protein_coding	26133	TRPC4AP	0.999539	0.00791892	0	0	105	1.44644e-12	2.64288e-19	GTEx/v8/Adipose_Subcutaneous:GTEx/v8/Whole_Blood:GTEx/v8/Artery_Tibial:GTEx/v8/Heart_Atrial_Appendage:GTEx/v8/Heart_Left_Ventricle	NA	6.80215e-09	rs6058108	64	yes
LTL-CAD	ENSG00000088298	EDEM2	20	33703167	33865928	-1	protein_coding	55741	EDEM2	0.000137533	-0.173489	0	0	99	3.51702e-11	1.00474e-27	GTEx/v8/Adipose_Subcutaneous:GTEx/v8/Whole_Blood:GTEx/v8/Artery_Aorta:GTEx/v8/Artery_Tibial:GTEx/v8/Heart_Atrial_Appendage:GTEx/v8/Heart_Left_Ventricle	NA	6.80215e-09	rs6058108	64	yes
LTL-CAD	ENSG00000101000	PROCR	20	33759876	33765165	1	protein_coding	10544	PROCR	0.0101309	-0.393626	0	0	106	4.05716e-11	2.24902e-25	GTEx/v8/Adipose_Subcutaneous:GTEx/v8/Artery_Aorta:GTEx/v8/Artery_Tibial:GTEx/v8/Heart_Atrial_Appendage:GTEx/v8/Heart_Left_Ventricle	NA	6.80215e-09	rs6058108	64	yes
LTL-CAD	ENSG00000101019	UQCC1	20	33890369	33999944	-1	protein_coding	55245	UQCC1	0.00485443	-0.818063	0	0	15	2.08748e-05	2.39643e-16	GTEx/v8/Whole_Blood	NA	NA	rs6058108	64	yes
LTL-CAD	ENSG00000125531	FNDC11	20	62184373	62188061	1	protein_coding	79025	FNDC11	0.000298557	-0.0744196	2	2.963	0	NA	NA	NA	NA	8.98767e-09	rs310632;rs310664	65	no
LTL-CAD	ENSG00000130589	HELZ2	20	62189439	62205592	-1	protein_coding	85441	HELZ2	1.25629e-09	0.663149	14	8.791	0	NA	NA	NA	NA	8.98767e-09	rs310632;rs310664;rs75667187	65	no
LTL-CAD	ENSG00000101216	GMEB2	20	62218955	62258394	-1	protein_coding	26205	GMEB2	0.990659	-1.06027	15	8.791	75	8.75434e-10	1.99547e-13	GTEx/v8/Adipose_Visceral_Omentum:GTEx/v8/Whole_Blood:GTEx/v8/Artery_Aorta:GTEx/v8/Artery_Tibial	NA	1.66758e-08	rs310664;rs75667187;rs310632;rs73622887	65	no
LTL-CAD	ENSG00000197457	STMN3	20	62271061	62284780	-1	protein_coding	50861	STMN3	0.489817	NA	13	9.663	90	7.83503e-19	4.03079e-17	GTEx/v8/Adipose_Subcutaneous:GTEx/v8/Whole_Blood:GTEx/v8/Artery_Aorta:GTEx/v8/Artery_Tibial:GTEx/v8/Heart_Atrial_Appendage	NA	2.2965e-10	rs75667187;rs6062473;rs73622887	65	no
LTL-CAD	ENSG00000258366	RTEL1	20	62289163	62328416	1	protein_coding	51750	RTEL1	0.777758	-0.00116913	36	20.5	90	3.00436e-23	4.30878e-31	GTEx/v8/Adipose_Subcutaneous:GTEx/v8/Adipose_Visceral_Omentum:GTEx/v8/Artery_Aorta:GTEx/v8/Artery_Coronary:GTEx/v8/Artery_Tibial:GTEx/v8/Heart_Atrial_Appendage:GTEx/v8/Liver	NA	2.2965e-10	rs6062473;rs75667187;rs73622887	65	no
LTL-CAD	ENSG00000243509	TNFRSF6B	20	62328021	62330037	1	protein_coding	8771	TNFRSF6B	4.83458e-05	-0.141079	18	20.5	60	3.58503e-07	0.000234345	GTEx/v8/Adipose_Subcutaneous:GTEx/v8/Adipose_Visceral_Omentum:GTEx/v8/Artery_Tibial:GTEx/v8/Heart_Atrial_Appendage	NA	1.46458e-08	rs75667187;rs73622887;rs6062473	65	no
LTL-CAD	ENSG00000101246	ARFRP1	20	62329996	62339377	-1	protein_coding	10139	ARFRP1	0.135718	-1.17935	31	20.5	87	2.90958e-11	6.78788e-10	GTEx/v8/Whole_Blood:GTEx/v8/Artery_Tibial	NA	2.2965e-10	rs75667187;rs73622887;rs6062473;rs5019252	65	no
LTL-CAD	ENSG00000197114	ZGPAT	20	62338817	62367494	1	protein_coding	84619	ZGPAT	2.80186e-05	NA	68	12.77	0	NA	NA	NA	NA	NA	rs73622887;rs75667187	65	no
LTL-CAD	ENSG00000203896	LIME1	20	62366815	62370456	1	protein_coding	54923	LIME1	0.000332935	NA	46	10.16	98	7.89327e-08	8.75473e-14	GTEx/v8/Whole_Blood:GTEx/v8/Artery_Aorta:GTEx/v8/Artery_Tibial:GTEx/v8/Heart_Atrial_Appendage:GTEx/v8/Liver	NA	2.2965e-10	rs73622887;rs75667187;rs5019252;rs6062473;rs310632;rs310664	65	no
LTL-CAD	ENSG00000125520	SLC2A4RG	20	62371214	62374858	1	protein_coding	56731	SLC2A4RG	0.00794439	NA	47	10.16	66	8.76859e-10	1.68971e-05	GTEx/v8/Liver	NA	1.32542e-09	rs73622887;rs75667187;rs5019252	65	no
LTL-CAD	ENSG00000130584	ZBTB46	20	62375019	62462597	-1	protein_coding	140685	ZBTB46	0.814437	-1.08841	55	10.16	2	2.48133e-05	0.00123591	GTEx/v8/Artery_Aorta	NA	6.22781e-13	rs73622887;rs75667187;rs5019252;rs4809370	65	no
LTL-CAD	ENSG00000101150	TPD52L2	20	62496596	62522898	1	protein_coding	7165	TPD52L2	0.595605	-0.620248	1	5.16	4	3.75556e-05	8.29141e-11	GTEx/v8/Artery_Tibial	NA	1.0443e-12	rs817362;rs73622887	65	no
LTL-CAD	ENSG00000101152	DNAJC5	20	62526518	62567384	1	protein_coding	80331	DNAJC5	0.858492	-0.234437	4	5.16	0	NA	NA	NA	NA	6.45221e-14	rs817362	65	no
LTL-CAD	ENSG00000198276	UCKL1	20	62571186	62587769	-1	protein_coding	54963	UCKL1	1.42565e-08	NA	1	0.136	0	NA	NA	NA	NA	5.85038e-11	rs817362	65	no
LTL-CAD	ENSG00000101161	PRPF6	20	62612488	62664453	1	protein_coding	24148	PRPF6	0.280832	0.218589	0	0	2	0.00015148	1.46442e-07	GTEx/v8/Artery_Tibial	NA	NA	rs310632;rs310664	65	yes
LTL-CAD	ENSG00000171703	TCEA2	20	62681189	62703700	1	protein_coding	6919	TCEA2	0.00781797	NA	0	0	4	1.62325e-07	1.71981e-20	GTEx/v8/Artery_Aorta:GTEx/v8/Artery_Tibial	NA	6.45221e-14	rs817362	65	yes
LTL-CAD	ENSG00000171700	RGS19	20	62704534	62711323	-1	protein_coding	10287	RGS19	0.879309	-0.354073	0	0	2	1.33377e-05	1.76638e-14	GTEx/v8/Adipose_Visceral_Omentum:GTEx/v8/Heart_Left_Ventricle	NA	1.0443e-12	rs817362	65	yes
LTL-CAD	ENSG00000125510	OPRL1	20	62711526	62731996	1	protein_coding	4987	OPRL1	0.602076	-0.965765	0	0	13	1.75666e-05	9.78433e-25	GTEx/v8/Artery_Aorta:GTEx/v8/Heart_Atrial_Appendage	NA	6.45221e-14	rs817362;rs5019252	65	yes
LTL-VTE	ENSG00000134668	SPOCD1	1	32256023	32281652	-1	protein_coding	90853	SPOCD1	8.799e-06	0.267641	35	15.27	25	1.1292e-05	9.85984e-08	GTEx/v8/Adipose_Subcutaneous:GTEx/v8/Whole_Blood:GTEx/v8/Artery_Tibial:GTEx/v8/Heart_Atrial_Appendage	NA	7.83912e-10	rs6664445;rs34590201;rs34572877	1	no
LTL-VTE	ENSG00000154027	AK5	1	77747736	78025651	1	protein_coding	26289	AK5	0.139499	1.00096	34	17.2	0	NA	NA	NA	NA	2.11172e-11	rs3104464;rs34517439	2	no
LTL-VTE	ENSG00000036549	ZZZ3	1	78028101	78149104	-1	protein_coding	26009	ZZZ3	0.99973	-1.2695	1	0.075	0	NA	NA	NA	NA	1.26943e-09	rs35535570	2	no
LTL-VTE	ENSG00000180488	MIGA1	1	78245309	78344106	1	protein_coding	374986	MIGA1	0.000750459	-1.12138	2	6.557	0	NA	NA	NA	NA	7.97367e-10	rs35535570;rs34517439	2	no
LTL-VTE	ENSG00000162614	NEXN	1	78354198	78409580	1	protein_coding	91624	NEXN	3.66202e-06	-0.0185124	1	1.215	1	0.000143931	2.33425e-07	GTEx/v8/Adipose_Subcutaneous	NA	NA	rs34517439;rs3104464	2	no
LTL-VTE	ENSG00000162613	FUBP1	1	78409740	78444794	-1	protein_coding	8880	FUBP1	0.999973	-0.154783	2	22.7	32	7.42789e-20	6.10902e-15	GTEx/v8/Adipose_Subcutaneous:GTEx/v8/Adipose_Visceral_Omentum:GTEx/v8/Artery_Aorta:GTEx/v8/Artery_Tibial:GTEx/v8/Heart_Atrial_Appendage:GTEx/v8/Heart_Left_Ventricle	NA	9.34901e-12	rs34517439;rs3104464;rs35535570	2	no
LTL-VTE	ENSG00000162616	DNAJB4	1	78444859	78483648	1	protein_coding	11080	DNAJB4	0.840408	-0.733275	2	22.7	0	NA	NA	NA	NA	9.34901e-12	rs34517439	2	no
LTL-VTE	ENSG00000137960	GIPC2	1	78445226	78604133	1	protein_coding	54810	GIPC2	3.41555e-08	1.25032	2	22.7	0	NA	NA	NA	NA	9.34901e-12	rs34517439	2	no
LTL-VTE	ENSG00000143196	DPT	1	168664697	168698502	-1	protein_coding	1805	DPT	9.1051e-05	0.627766	10	4.67	0	NA	NA	NA	NA	3.22221e-08	rs494317	3	no
LTL-VTE	ENSG00000117479	SLC19A2	1	169433147	169455241	-1	protein_coding	10560	SLC19A2	0.00428588	-0.73337	1	1.42	0	NA	NA	NA	NA	4.12218e-09	rs10800449	4	no
LTL-VTE	ENSG00000198734	F5	1	169483404	169555826	-1	protein_coding	2153	F5	4.69402e-08	0.218629	0	0	1	2.6631e-08	1.43828e-30	GTEx/v8/Whole_Blood	NA	3.04923e-09	rs3917744	4	yes
LTL-VTE	ENSG00000174175	SELP	1	169558087	169599431	-1	protein_coding	6403	SELP	4.62465e-20	-0.517339	2	10.57	0	NA	NA	NA	NA	3.04923e-09	rs3917744	4	no
LTL-VTE	ENSG00000188404	SELL	1	169659808	169680839	-1	protein_coding	6402	SELL	0.00173463	-0.27053	0	0	1	1.45077e-05	6.315e-21	GTEx/v8/Whole_Blood	NA	3.04923e-09	rs3917744	4	yes
LTL-VTE	ENSG00000143799	PARP1	1	226548392	226595780	-1	protein_coding	142	PARP1	0.00699693	NA	0	0	1	0.000181827	8.51391e-05	GTEx/v8/Whole_Blood	NA	NA	rs10753426	5	yes
LTL-VTE	ENSG00000162722	TRIM58	1	248020501	248041507	1	protein_coding	25893	TRIM58	2.07667e-07	1.08147	3	17.25	0	NA	NA	NA	NA	3.28271e-14	rs3811444	6	no
LTL-VTE	ENSG00000238243	OR2W3	1	248031277	248060449	1	protein_coding	343171	OR2W3	0.0796351	1.23337	3	17.25	2	2.6536e-08	4.46231e-15	GTEx/v8/Whole_Blood	NA	3.28271e-14	rs3811444	6	no
LTL-VTE	ENSG00000115239	ASB3	2	53759810	54087170	-1	protein_coding	51130	ASB3	0.247642	NA	4	21.9	0	NA	NA	NA	NA	2.68269e-09	rs80051433	7	no
LTL-VTE	ENSG00000143942	CHAC2	2	53994929	54002333	1	protein_coding	494143	CHAC2	0.00282189	0.535423	1	2.804	0	NA	NA	NA	NA	2.68269e-09	rs80051433	7	no
LTL-VTE	ENSG00000068912	ERLEC1	2	54014181	54045956	1	protein_coding	27248	ERLEC1	0.000679063	-0.681034	1	2.804	0	NA	NA	NA	NA	2.68269e-09	rs80051433	7	no
LTL-VTE	ENSG00000068878	PSME4	2	54091204	54197977	-1	protein_coding	23198	PSME4	1	-0.0173338	5	6.64	0	NA	NA	NA	NA	NA	rs80051433	7	no
LTL-VTE	ENSG00000170634	ACYP2	2	54197975	54532437	1	protein_coding	98	ACYP2	0.000220645	-0.186942	10	3.831	0	NA	NA	NA	NA	9.50899e-09	rs80051433	7	no
LTL-VTE	ENSG00000178021	TSPYL6	2	54480315	54483409	-1	protein_coding	388951	TSPYL6	0.58166	0.521741	1	0.463	0	NA	NA	NA	NA	NA	rs80051433	7	no
LTL-VTE	ENSG00000115306	SPTBN1	2	54683422	54896812	1	protein_coding	6711	SPTBN1	1	0.108324	0	0	2	2.50677e-05	2.22051e-12	GTEx/v8/Artery_Tibial	NA	NA	rs80051433	7	yes
LTL-VTE	ENSG00000119865	CNRIP1	2	68511303	68547183	-1	protein_coding	25927	CNRIP1	0.29956	-1.09495	0	0	52	1.77533e-13	7.02324e-13	GTEx/v8/Adipose_Subcutaneous:GTEx/v8/Adipose_Visceral_Omentum:GTEx/v8/Artery_Tibial	NA	6.43797e-09	rs7595717	8	yes
LTL-VTE	ENSG00000115956	PLEK	2	68592305	68624585	1	protein_coding	5341	PLEK	0.140274	1.56174	46	23.6	55	1.53697e-13	2.23342e-09	GTEx/v8/Adipose_Subcutaneous:GTEx/v8/Whole_Blood	NA	6.43797e-09	rs7595717	8	no
LTL-VTE	ENSG00000178252	WDR6	3	49044495	49053386	1	protein_coding	11180	WDR6	9.19648e-07	-0.0589495	0	0	27	0.0001014	2.36711e-124	GTEx/v8/Adipose_Subcutaneous	NA	1.40159e-09	rs11713193;rs3774750	9	yes
LTL-VTE	ENSG00000145020	AMT	3	49454211	49460186	-1	protein_coding	275	AMT	0.000569475	-0.0226371	0	0	187	1.05122e-08	2.31462e-81	GTEx/v8/Adipose_Subcutaneous:GTEx/v8/Adipose_Visceral_Omentum:GTEx/v8/Whole_Blood:GTEx/v8/Artery_Aorta:GTEx/v8/Artery_Coronary:GTEx/v8/Artery_Tibial	NA	1.28798e-09	rs11713193;rs3774750	9	yes
LTL-VTE	ENSG00000145029	NICN1	3	49460379	49466759	-1	protein_coding	84276	NICN1	0.257246	-1.08729	0	0	249	1.93606e-07	2.79528e-25	GTEx/v8/Adipose_Subcutaneous:GTEx/v8/Adipose_Visceral_Omentum:GTEx/v8/Artery_Aorta:GTEx/v8/Artery_Tibial	NA	1.28798e-09	rs11713193;rs3774750	9	yes
LTL-VTE	ENSG00000164061	BSN	3	49591922	49708978	1	protein_coding	8927	BSN	1	-1.28511	0	0	16	1.15162e-06	9.74763e-06	GTEx/v8/Artery_Tibial:GTEx/v8/Liver	NA	4.44626e-08	rs3774750	9	yes
LTL-VTE	ENSG00000164062	APEH	3	49711435	49721396	1	protein_coding	327	APEH	0.0132157	-0.271805	0	0	133	4.61572e-05	1.51921e-10	GTEx/v8/Adipose_Subcutaneous	NA	1.28798e-09	rs11713193;rs3774750	9	yes
LTL-VTE	ENSG00000173531	MST1	3	49721380	49726934	-1	protein_coding	4485	MST1	1.72736e-10	0.158165	2	15.38	4	0.000314798	8.51204e-08	GTEx/v8/Adipose_Subcutaneous	NA	NA	rs11713193	9	no
LTL-VTE	ENSG00000164068	RNF123	3	49726932	49758962	1	protein_coding	63891	RNF123	0.969715	-0.461991	21	15.82	257	8.47139e-34	7.57654e-27	GTEx/v8/Adipose_Subcutaneous:GTEx/v8/Adipose_Visceral_Omentum:GTEx/v8/Cells_EBV-transformed_lymphocytes:GTEx/v8/Artery_Aorta:GTEx/v8/Artery_Coronary:GTEx/v8/Artery_Tibial:GTEx/v8/Heart_Atrial_Appendage:GTEx/v8/Heart_Left_Ventricle	NA	1.28798e-09	rs11713193;rs3774750	9	no
LTL-VTE	ENSG00000176020	AMIGO3	3	49754267	49761349	-1	protein_coding	386724	AMIGO3	7.50516e-06	NA	18	15.82	0	NA	NA	NA	NA	NA	rs11713193	9	no
LTL-VTE	ENSG00000173540	GMPPB	3	49754277	49761384	-1	protein_coding	29925	GMPPB	8.24536e-05	-0.659554	18	15.82	257	1.77386e-16	6.26551e-57	GTEx/v8/Adipose_Subcutaneous:GTEx/v8/Adipose_Visceral_Omentum:GTEx/v8/Whole_Blood:GTEx/v8/Artery_Aorta:GTEx/v8/Artery_Coronary:GTEx/v8/Artery_Tibial:GTEx/v8/Heart_Atrial_Appendage:GTEx/v8/Heart_Left_Ventricle:GTEx/v8/Liver	NA	1.28798e-09	rs11713193;rs3774750	9	no
LTL-VTE	ENSG00000176095	IP6K1	3	49761727	49823975	-1	protein_coding	9807	IP6K1	0.23518	-2.10343	54	17.96	155	1.61344e-06	0.000365035	GTEx/v8/Adipose_Visceral_Omentum:GTEx/v8/Artery_Tibial	NA	1.28798e-09	rs11713193;rs3774750	9	no
LTL-VTE	ENSG00000187492	CDHR4	3	49828165	49837268	-1	protein_coding	389118	CDHR4	0.0134739	0.0436097	9	8.931	198	1.13934e-09	2.24065e-06	GTEx/v8/Artery_Aorta:GTEx/v8/Artery_Tibial	NA	1.28798e-09	rs11713193;rs3774750	9	no
LTL-VTE	ENSG00000185614	INKA1	3	49840687	49842463	1	protein_coding	389119	INKA1	0.000589161	NA	5	9.432	206	1.12665e-11	5.7203e-08	GTEx/v8/Artery_Aorta:GTEx/v8/Artery_Tibial	NA	1.28798e-09	rs11713193;rs3774750	9	no
LTL-VTE	ENSG00000182179	UBA7	3	49842640	49851379	-1	protein_coding	7318	UBA7	2.68228e-14	-0.315381	6	9.432	257	9.10366e-62	2.47495e-51	GTEx/v8/Whole_Blood:GTEx/v8/Artery_Aorta:GTEx/v8/Artery_Tibial:GTEx/v8/Liver	NA	1.28798e-09	rs11713193;rs3774750	9	no
LTL-VTE	ENSG00000183763	TRAIP	3	49866034	49894007	-1	protein_coding	10293	TRAIP	0.125104	-0.132255	20	17.61	0	NA	NA	NA	NA	2.23535e-09	rs11713193	9	no
LTL-VTE	ENSG00000164076	CAMKV	3	49895421	49907655	-1	protein_coding	79012	CAMKV	0.996846	-0.638323	19	18.51	0	NA	NA	NA	NA	1.90149e-09	rs11713193;rs3774750	9	no
LTL-VTE	ENSG00000164078	MST1R	3	49924435	49941299	-1	protein_coding	4486	MST1R	1.69349e-20	-0.377645	22	18.51	257	1.84376e-16	3.36944e-12	GTEx/v8/Adipose_Subcutaneous:GTEx/v8/Adipose_Visceral_Omentum:GTEx/v8/Whole_Blood:GTEx/v8/Artery_Aorta:GTEx/v8/Artery_Tibial:GTEx/v8/Heart_Atrial_Appendage:GTEx/v8/Heart_Left_Ventricle	NA	1.28798e-09	rs11713193;rs3774750	9	no
LTL-VTE	ENSG00000164077	MON1A	3	49946302	49967606	-1	protein_coding	84315	MON1A	0.00636811	-0.629673	26	13.15	184	2.33296e-07	1.16113e-05	GTEx/v8/Whole_Blood:GTEx/v8/Artery_Tibial	NA	1.28798e-09	rs11713193;rs3774750	9	no
LTL-VTE	ENSG00000004534	RBM6	3	49977440	50137478	1	protein_coding	10180	RBM6	1	-0.685653	148	17.77	257	1.03317e-130	3.30235e-109	GTEx/v8/Adipose_Subcutaneous:GTEx/v8/Adipose_Visceral_Omentum:GTEx/v8/Cells_EBV-transformed_lymphocytes:GTEx/v8/Whole_Blood:GTEx/v8/Artery_Aorta:GTEx/v8/Artery_Coronary:GTEx/v8/Artery_Tibial:GTEx/v8/Heart_Atrial_Appendage:GTEx/v8/Heart_Left_Ventricle:GTEx/v8/Liver	NA	1.28798e-09	rs11713193;rs3774750	9	no
LTL-VTE	ENSG00000003756	RBM5	3	50126341	50156454	1	protein_coding	10181	RBM5	0.999999	-0.605889	22	17.77	5	0.000222038	0.0210694	GTEx/v8/Adipose_Visceral_Omentum	NA	1.49024e-09	rs11713193;rs3774750	9	no
LTL-VTE	ENSG00000001617	SEMA3F	3	50192478	50226508	1	protein_coding	6405	SEMA3F	0.999918	NA	20	15.54	234	7.80394e-10	4.02553e-08	GTEx/v8/Adipose_Subcutaneous:GTEx/v8/Adipose_Visceral_Omentum:GTEx/v8/Artery_Aorta:GTEx/v8/Heart_Atrial_Appendage:GTEx/v8/Heart_Left_Ventricle	NA	1.28798e-09	rs3774750;rs11713193	9	no
LTL-VTE	ENSG00000114349	GNAT1	3	50229045	50233949	1	protein_coding	2779	GNAT1	2.50523e-06	-0.274733	8	6.559	0	NA	NA	NA	NA	NA	rs3774750	9	no
LTL-VTE	ENSG00000114353	GNAI2	3	50263724	50296787	1	protein_coding	2771	GNAI2	0.86116	-0.965006	0	0	4	0.000181649	1.00215e-05	GTEx/v8/Whole_Blood	NA	NA	rs3774750	9	yes
LTL-VTE	ENSG00000214706	IFRD2	3	50325163	50330349	-1	protein_coding	7866	IFRD2	5.5261e-06	-0.616738	0	0	1	0.000240957	0.0046067	GTEx/v8/Heart_Left_Ventricle	NA	NA	rs3774750	9	yes
LTL-VTE	ENSG00000186792	HYAL3	3	50330262	50336899	-1	protein_coding	8372	HYAL3	1.52466e-05	-0.35315	0	0	152	9.97854e-09	5.98031e-46	GTEx/v8/Adipose_Subcutaneous:GTEx/v8/Cells_EBV-transformed_lymphocytes:GTEx/v8/Whole_Blood:GTEx/v8/Artery_Aorta:GTEx/v8/Artery_Coronary:GTEx/v8/Artery_Tibial:GTEx/v8/Heart_Atrial_Appendage	NA	1.28798e-09	rs11713193;rs3774750	9	yes
LTL-VTE	ENSG00000243477	NAA80	3	50333833	50336852	-1	protein_coding	24142	NAA80	0.402945	-0.113189	0	0	24	4.53831e-07	3.69126e-09	GTEx/v8/Adipose_Subcutaneous:GTEx/v8/Artery_Aorta:GTEx/v8/Artery_Tibial:GTEx/v8/Heart_Atrial_Appendage:GTEx/v8/Heart_Left_Ventricle	NA	4.44626e-08	rs3774750;rs11713193	9	yes
LTL-VTE	ENSG00000114378	HYAL1	3	50337320	50349812	-1	protein_coding	3373	HYAL1	0.00553671	0.476164	0	0	8	8.29013e-05	5.99267e-13	GTEx/v8/Adipose_Subcutaneous:GTEx/v8/Adipose_Visceral_Omentum:GTEx/v8/Artery_Tibial:GTEx/v8/Heart_Left_Ventricle	NA	NA	rs3774750	9	yes
LTL-VTE	ENSG00000068028	RASSF1	3	50367219	50378411	-1	protein_coding	11186	RASSF1	4.8582e-08	-0.411947	0	0	118	0.000168912	2.60183e-07	GTEx/v8/Adipose_Subcutaneous	NA	1.28798e-09	rs11713193;rs3774750	9	yes
LTL-VTE	ENSG00000114395	CYB561D2	3	50388126	50395891	1	protein_coding	11068	CYB561D2	0.0147105	-0.298456	0	0	20	4.89475e-06	5.07031e-09	GTEx/v8/Adipose_Visceral_Omentum:GTEx/v8/Liver	NA	4.44626e-08	rs3774750	9	yes
LTL-VTE	ENSG00000007402	CACNA2D2	3	50400233	50541675	-1	protein_coding	9254	CACNA2D2	0.999693	NA	0	0	21	2.70831e-07	0.000174734	GTEx/v8/Liver	NA	4.44626e-08	rs3774750	9	yes
LTL-VTE	ENSG00000088543	C3orf18	3	50595462	50608458	-1	protein_coding	51161	C3orf18	0.014308	-1.53819	0	0	1	0.000445679	4.42871e-14	GTEx/v8/Heart_Left_Ventricle	NA	NA	rs3774750	9	yes
LTL-VTE	ENSG00000114735	HEMK1	3	50606583	50622366	1	protein_coding	51409	HEMK1	8.23153e-05	-2.53452	0	0	1	0.0004116	9.13303e-10	GTEx/v8/Heart_Atrial_Appendage	NA	NA	rs3774750	9	yes
LTL-VTE	ENSG00000088538	DOCK3	3	50712672	51421629	1	protein_coding	1795	DOCK3	1	-0.836765	0	0	4	0.000215461	4.289e-14	GTEx/v8/Adipose_Subcutaneous	NA	4.44626e-08	rs3774750	9	yes
LTL-VTE	ENSG00000144736	SHQ1	3	72798428	72911065	-1	protein_coding	55164	SHQ1	1.16645e-10	-1.29611	3	29.7	0	NA	NA	NA	NA	NA	rs138477976	10	no
LTL-VTE	ENSG00000179348	GATA2	3	128198270	128212028	-1	protein_coding	2624	GATA2	0.979762	-0.230415	20	17.73	0	NA	NA	NA	NA	2.08643e-10	rs6776756;rs1986452	11	no
LTL-VTE	ENSG00000163902	RPN1	3	128338817	128399918	-1	protein_coding	6184	RPN1	0.664451	0.624257	0	0	16	1.11629e-11	1.04033e-16	GTEx/v8/Adipose_Subcutaneous:GTEx/v8/Adipose_Visceral_Omentum:GTEx/v8/Artery_Aorta:GTEx/v8/Artery_Tibial:GTEx/v8/Heart_Atrial_Appendage	NA	6.84498e-09	rs2713575;rs62273237	11	yes
LTL-VTE	ENSG00000177646	ACAD9	3	128598439	128634910	1	protein_coding	28976	ACAD9	2.07158e-05	0.0138001	0	0	8	8.25798e-06	2.26852e-36	GTEx/v8/Adipose_Subcutaneous	NA	2.08643e-10	rs1986452;rs6776756	11	yes
LTL-VTE	ENSG00000158186	MRAS	3	138066539	138124375	1	protein_coding	22808	MRAS	0.859947	-0.413634	0	0	377	2.22144e-16	2.77167e-65	GTEx/v8/Artery_Aorta:GTEx/v8/Artery_Coronary:GTEx/v8/Artery_Tibial:GTEx/v8/Heart_Atrial_Appendage:GTEx/v8/Heart_Left_Ventricle	NA	4.30743e-10	rs4678418;rs388649;rs9857349	12	yes
LTL-VTE	ENSG00000158220	ESYT3	3	138153428	138200528	1	protein_coding	83850	ESYT3	2.43267e-11	-0.947164	23	22.4	287	1.19536e-06	7.47822e-08	GTEx/v8/Artery_Aorta:GTEx/v8/Artery_Coronary:GTEx/v8/Artery_Tibial	NA	4.30743e-10	rs4678418;rs388649;rs9857349	12	no
LTL-VTE	ENSG00000114107	CEP70	3	138213186	138313380	-1	protein_coding	80321	CEP70	5.95204e-11	-0.571935	129	13.84	138	5.194e-09	2.74077e-05	GTEx/v8/Artery_Tibial:GTEx/v8/Heart_Atrial_Appendage:GTEx/v8/Heart_Left_Ventricle	NA	3.14076e-08	rs4678418;rs388649	12	no
LTL-VTE	ENSG00000158234	FAIM	3	138327448	138352218	1	protein_coding	55179	FAIM	0.0681172	-0.930131	47	13.85	387	7.9173e-11	3.14989e-07	GTEx/v8/Artery_Tibial:GTEx/v8/Heart_Atrial_Appendage	NA	4.30743e-10	rs4678418;rs388649;rs9857349	12	no
LTL-VTE	ENSG00000051382	PIK3CB	3	138372860	138553780	-1	protein_coding	5291	PIK3CB	0.999979	-0.399992	221	12.48	382	8.36379e-11	2.78953e-07	GTEx/v8/Adipose_Subcutaneous:GTEx/v8/Adipose_Visceral_Omentum	NA	4.30743e-10	rs388649;rs4678418;rs9857349	12	no
LTL-VTE	ENSG00000163659	TIPARP	3	156391024	156424559	1	protein_coding	25976	TIPARP	0.997752	-1.24771	0	0	17	1.2174e-13	6.19425e-10	GTEx/v8/Adipose_Subcutaneous:GTEx/v8/Adipose_Visceral_Omentum:GTEx/v8/Artery_Tibial	NA	7.59378e-09	rs1482853	13	yes
LTL-VTE	ENSG00000151967	SCHIP1	3	159557650	159615149	1	protein_coding	29970	SCHIP1	0.956603	-0.0188013	0	0	33	4.4017e-05	2.4879e-05	GTEx/v8/Adipose_Visceral_Omentum	NA	1.60219e-09	rs10513551	14	yes
LTL-VTE	ENSG00000068885	IFT80	3	159974774	160117668	-1	protein_coding	57560	IFT80	1.44402e-10	-1.29968	49	17.34	0	NA	NA	NA	NA	1.39165e-10	rs10513551	14	no
LTL-VTE	ENSG00000113810	SMC4	3	160117062	160152750	1	protein_coding	10051	SMC4	0.105531	-0.171161	28	15.97	139	2.86044e-08	1.3326e-08	GTEx/v8/Whole_Blood:GTEx/v8/Artery_Aorta:GTEx/v8/Artery_Tibial	NA	1.39165e-10	rs10513551	14	no
LTL-VTE	ENSG00000213186	TRIM59	3	160150233	160203561	-1	protein_coding	286827	TRIM59	0.032111	1.28031	37	15.97	144	2.24635e-10	7.37057e-07	GTEx/v8/Adipose_Subcutaneous:GTEx/v8/Adipose_Visceral_Omentum:GTEx/v8/Whole_Blood	NA	1.39165e-10	rs10513551	14	no
LTL-VTE	ENSG00000186432	KPNA4	3	160212783	160283376	-1	protein_coding	3840	KPNA4	0.998181	-1.03034	59	21.6	144	4.21307e-08	7.83678e-05	GTEx/v8/Adipose_Subcutaneous:GTEx/v8/Adipose_Visceral_Omentum:GTEx/v8/Whole_Blood	NA	1.39165e-10	rs10513551	14	no
LTL-VTE	ENSG00000085276	MECOM	3	168801287	169381406	-1	protein_coding	2122	MECOM	0.999085	-0.939326	1	18.48	0	NA	NA	NA	NA	NA	rs143005085	15	no
LTL-VTE	ENSG00000184378	ACTRT3	3	169484709	169487683	-1	protein_coding	84517	ACTRT3	0.000670124	0.775758	1	6.25	0	NA	NA	NA	NA	4.64451e-09	rs143005085	15	no
LTL-VTE	ENSG00000170448	NFXL1	4	47849257	47916653	-1	protein_coding	152518	NFXL1	0.00788898	-0.297556	0	0	2	4.76055e-05	2.00867e-07	GTEx/v8/Artery_Aorta	NA	3.88291e-08	rs6447640	16	yes
LTL-VTE	ENSG00000135605	TEC	4	48137800	48271881	-1	protein_coding	7006	TEC	0.00257331	-0.273583	0	0	2	6.48815e-05	0.0109024	GTEx/v8/Artery_Coronary	NA	NA	rs6447640	16	yes
LTL-VTE	ENSG00000109171	SLAIN2	4	48343339	48428229	1	protein_coding	57606	SLAIN2	0.883438	-1.16592	1	3.553	1	5.16738e-05	3.36817e-07	GTEx/v8/Adipose_Subcutaneous	NA	3.88291e-08	rs6447640	16	no
LTL-VTE	ENSG00000145248	SLC10A4	4	48485360	48491213	1	protein_coding	201780	SLC10A4	0.167299	NA	18	15.06	197	1.09543e-19	1.21901e-14	GTEx/v8/Artery_Aorta:GTEx/v8/Artery_Coronary:GTEx/v8/Artery_Tibial:GTEx/v8/Heart_Left_Ventricle	NA	2.90716e-08	rs6447640	16	no
LTL-VTE	ENSG00000182223	ZAR1	4	48492269	48496406	1	protein_coding	326340	ZAR1	0.016684	NA	16	15.06	0	NA	NA	NA	NA	2.90716e-08	rs6447640	16	no
LTL-VTE	ENSG00000075539	FRYL	4	48499378	48782339	-1	protein_coding	285527	FRYL	1	-1.23073	153	20.6	0	NA	NA	NA	NA	3.88291e-08	rs6447640	16	no
LTL-VTE	ENSG00000109180	OCIAD1	4	48807229	48863834	1	protein_coding	54940	OCIAD1	4.71642e-06	-0.897108	37	14.21	197	6.09095e-30	2.86441e-24	GTEx/v8/Adipose_Subcutaneous:GTEx/v8/Adipose_Visceral_Omentum:GTEx/v8/Whole_Blood:GTEx/v8/Artery_Aorta:GTEx/v8/Artery_Coronary:GTEx/v8/Artery_Tibial:GTEx/v8/Heart_Atrial_Appendage:GTEx/v8/Heart_Left_Ventricle	NA	2.90716e-08	rs6447640	16	no
LTL-VTE	ENSG00000145247	OCIAD2	4	48887036	48908954	-1	protein_coding	132299	OCIAD2	0.00459157	-0.609453	1	9.256	0	NA	NA	NA	NA	NA	rs6447640	16	no
LTL-VTE	ENSG00000109182	CWH43	4	48988264	49064098	1	protein_coding	80157	CWH43	5.77318e-15	-0.749747	0	0	178	3.37088e-09	6.07325e-16	GTEx/v8/Liver	NA	2.90716e-08	rs6447640	16	yes
LTL-VTE	ENSG00000164362	TERT	5	1253262	1295184	-1	protein_coding	7015	TERT	0.866151	NA	13	6.776	0	NA	NA	NA	NA	1.24592e-08	rs34768248	18	no
LTL-VTE	ENSG00000049656	CLPTM1L	5	1317859	1345214	-1	protein_coding	81037	CLPTM1L	0.311319	NA	25	14.21	0	NA	NA	NA	NA	NA	rs34768248	18	no
LTL-VTE	ENSG00000164403	SHROOM1	5	132157833	132166590	-1	protein_coding	134549	SHROOM1	0.00959555	-0.760291	0	0	1	1.96629e-08	1.05181e-61	GTEx/v8/Whole_Blood	NA	NA	rs72801474	19	yes
LTL-VTE	ENSG00000155329	ZCCHC10	5	132332677	132362296	-1	protein_coding	54819	ZCCHC10	0.160802	-0.20978	2	14.25	0	NA	NA	NA	NA	1.88266e-13	rs72801474	19	no
LTL-VTE	ENSG00000170606	HSPA4	5	132387654	132442141	1	protein_coding	3308	HSPA4	0.999958	-0.0696306	114	15.59	106	6.542e-18	2.33495e-13	GTEx/v8/Adipose_Subcutaneous:GTEx/v8/Whole_Blood:GTEx/v8/Artery_Tibial	NA	5.58796e-18	rs72801445;rs72801474;rs72801480	19	no
LTL-VTE	ENSG00000043143	JADE2	5	133860003	133918918	1	protein_coding	23338	JADE2	0.99931	-1.34998	6	20.5	0	NA	NA	NA	NA	1.6566e-08	rs329122	20	no
LTL-VTE	ENSG00000079691	CARMIL1	6	25279306	25620758	1	protein_coding	55604	CARMIL1	0.502319	0.400707	80	15.37	28	1.45895e-05	4.2113e-20	GTEx/v8/Adipose_Subcutaneous:GTEx/v8/Artery_Tibial	NA	2.01002e-12	rs6921589;rs2328887;rs17587226;rs34164888;rs212934;rs214060	21	no
LTL-VTE	ENSG00000079689	SCGN	6	25652464	25702011	1	protein_coding	10590	SCGN	0.035946	0.102936	25	10.15	62	3.21926e-31	2.20036e-37	GTEx/v8/Adipose_Subcutaneous:GTEx/v8/Adipose_Visceral_Omentum:GTEx/v8/Artery_Aorta:GTEx/v8/Heart_Left_Ventricle	NA	8.49972e-12	rs34164888;rs212934;rs214060;rs17587226;rs4236040;rs1165168;rs4413606	21	no
LTL-VTE	ENSG00000146039	SLC17A4	6	25754927	25781419	1	protein_coding	10050	SLC17A4	6.33423e-06	0.944836	24	6.531	0	NA	NA	NA	NA	1.15134e-11	rs4236040;rs17587226;rs1165168;rs2328893;rs1165165	21	no
LTL-VTE	ENSG00000124568	SLC17A1	6	25783125	25832287	-1	protein_coding	6568	SLC17A1	2.59261e-10	-0.181263	58	12.06	2	3.93555e-05	3.91471e-08	GTEx/v8/Liver	NA	9.27898e-13	rs17587226;rs4236040;rs1165168;rs2328893;rs1165165;rs6918586	21	no
LTL-VTE	ENSG00000124564	SLC17A3	6	25833294	25882514	-1	protein_coding	10786	SLC17A3	9.88206e-14	-0.246503	73	12.01	63	1.07262e-06	8.14444e-06	GTEx/v8/Liver	NA	6.84172e-13	rs1165165;rs2328893;rs1165168;rs17587226;rs4236040;rs198818;rs6918586	21	no
LTL-VTE	ENSG00000112337	SLC17A2	6	25912982	25930946	-1	protein_coding	10246	SLC17A2	0.00466985	-0.129201	27	15.35	0	NA	NA	NA	NA	1.10617e-11	rs1165168;rs17587226;rs4236040;rs198818	21	no
LTL-VTE	ENSG00000112343	TRIM38	6	25963030	25987384	1	protein_coding	10475	TRIM38	4.7513e-06	-0.220583	26	12.17	402	5.26104e-16	2.71219e-11	GTEx/v8/Adipose_Subcutaneous:GTEx/v8/Whole_Blood:GTEx/v8/Artery_Aorta:GTEx/v8/Artery_Tibial:GTEx/v8/Heart_Atrial_Appendage:GTEx/v8/Heart_Left_Ventricle	NA	6.84172e-13	rs1165168;rs17587226;rs4236040;rs198818;rs34164888;rs2328893;rs1165165;rs6918586;rs4645;rs34661691;rs9467713;rs4413606;rs7749305	21	no
LTL-VTE	ENSG00000124610	H1-1	6	26017260	26018040	-1	protein_coding	3024	H1-1	0.0035308	-0.372207	14	11.55	0	NA	NA	NA	NA	9.29587e-11	rs1165168;rs17587226;rs198818;rs4236040	21	no
LTL-VTE	ENSG00000124529	H4C2	6	26027124	26027480	-1	protein_coding	8366	H4C2	0.00854183	0.166119	19	13.84	0	NA	NA	NA	NA	5.44498e-11	rs1165168;rs17587226;rs198818;rs4236040	21	no
LTL-VTE	ENSG00000187837	H1-2	6	26055968	26056699	-1	protein_coding	3006	H1-2	NA	0.137228	15	6.153	0	NA	NA	NA	NA	2.84619e-11	rs198818;rs1165168;rs17587226;rs4236040	21	no
LTL-VTE	ENSG00000010704	HFE	6	26087509	26098571	1	protein_coding	3077	HFE	8.49697e-07	0.210172	36	14.95	54	2.34222e-08	3.02649e-11	GTEx/v8/Adipose_Subcutaneous	NA	1.35697e-11	rs1165168;rs17587226;rs198818;rs4236040;rs1935234;rs6918586;rs1165165;rs2328893;rs4645;rs34661691	21	no
LTL-VTE	ENSG00000197061	H4C3	6	26104104	26104518	1	protein_coding	8364	H4C3	8.85617e-05	0.852192	43	14.95	0	NA	NA	NA	NA	7.89502e-11	rs6918586;rs1165168;rs17587226;rs198818;rs4236040	21	no
LTL-VTE	ENSG00000187475	H1-6	6	26107640	26108364	-1	protein_coding	3010	H1-6	NA	-0.0680391	43	14.95	91	1.38949e-06	0.00207764	GTEx/v8/Whole_Blood	NA	4.14523e-11	rs6918586;rs1165168;rs17587226;rs4236040;rs198818	21	no
LTL-VTE	ENSG00000180596	H2BC4	6	26115101	26124154	-1	protein_coding	8347	H2BC4	0.00287801	0.335736	64	22.1	0	NA	NA	NA	NA	4.14523e-11	rs198818;rs1165168;rs17587226;rs4236040;rs6918586;rs4645	21	no
LTL-VTE	ENSG00000180573	H2AC6	6	26124373	26139344	1	protein_coding	8334	H2AC6	0.599176	0.739679	43	22.1	2	7.39515e-05	0.0211572	GTEx/v8/Artery_Tibial	NA	4.14523e-11	rs6918586;rs1165168;rs17587226;rs4236040;rs198818;rs4645;rs2328893;rs1165165	21	no
LTL-VTE	ENSG00000168298	H1-4	6	26156559	26157343	1	protein_coding	3008	H1-4	NA	-0.396522	3	6.798	0	NA	NA	NA	NA	1.01804e-08	rs34661691	21	no
LTL-VTE	ENSG00000158373	H2BC5	6	26158349	26171577	1	protein_coding	3017	H2BC5	0.000277979	-0.0152977	5	6.798	30	3.84977e-08	1.38108e-21	GTEx/v8/Whole_Blood	NA	9.94924e-10	rs34661691;rs17587226;rs4236040;rs9467713;rs34164888;rs198818;rs4413606	21	no
LTL-VTE	ENSG00000197409	H3C4	6	26197068	26199521	-1	protein_coding	8351	H3C4	0.0111951	NA	2	4.339	0	NA	NA	NA	NA	1.0254e-09	rs17587226;rs4236040;rs9467713	21	no
LTL-VTE	ENSG00000196866	H2AC7	6	26199079	26199471	-1	protein_coding	3013	H2AC7	3.99677e-05	0.287759	2	4.339	0	NA	NA	NA	NA	1.0254e-09	rs17587226;rs4236040;rs9467713	21	no
LTL-VTE	ENSG00000124575	H1-3	6	26234440	26235216	-1	protein_coding	3007	H1-3	NA	0.136123	1	5.564	0	NA	NA	NA	NA	NA	rs34661691	21	no
LTL-VTE	ENSG00000158406	H4C8	6	26281283	26285762	-1	protein_coding	8365	H4C8	0.00879033	1.05907	29	14.58	53	9.67489e-13	5.8766e-08	GTEx/v8/Adipose_Subcutaneous:GTEx/v8/Whole_Blood:GTEx/v8/Liver	NA	2.07654e-08	rs4413606;rs17587226;rs9467713	21	no
LTL-VTE	ENSG00000186470	BTN3A2	6	26365387	26378546	1	protein_coding	11118	BTN3A2	0.000124519	2.20791	0	0	537	1.87444e-94	4.18669e-117	GTEx/v8/Adipose_Subcutaneous:GTEx/v8/Adipose_Visceral_Omentum:GTEx/v8/Cells_EBV-transformed_lymphocytes:GTEx/v8/Whole_Blood:GTEx/v8/Artery_Aorta:GTEx/v8/Artery_Coronary:GTEx/v8/Artery_Tibial:GTEx/v8/Heart_Atrial_Appendage:GTEx/v8/Heart_Left_Ventricle:GTEx/v8/Liver	NA	6.84172e-13	rs6921589;rs2328887;rs17587226;rs34164888;rs212934;rs4236040;rs1165168;rs2328893;rs1165165;rs1935234;rs6918586;rs34661691;rs9467713;rs4413606;rs7749305;rs214060;rs198818	21	yes
LTL-VTE	ENSG00000124508	BTN2A2	6	26383324	26395102	1	protein_coding	10385	BTN2A2	0.000150288	1.01572	0	0	52	1.63347e-06	6.21367e-34	GTEx/v8/Adipose_Subcutaneous:GTEx/v8/Artery_Tibial	NA	1.15189e-08	rs198818	21	yes
LTL-VTE	ENSG00000026950	BTN3A1	6	26402465	26415444	1	protein_coding	11119	BTN3A1	8.65114e-07	1.62791	3	4.335	0	NA	NA	NA	NA	NA	rs17587226;rs9467713	21	no
LTL-VTE	ENSG00000111801	BTN3A3	6	26440700	26453643	1	protein_coding	10384	BTN3A3	7.19025e-10	1.09011	9	23.7	0	NA	NA	NA	NA	NA	rs17587226;rs9467713;rs7749305	21	no
LTL-VTE	ENSG00000112763	BTN2A1	6	26458150	26476849	1	protein_coding	11120	BTN2A1	1.07468e-18	0.260571	12	23.7	6	0.000378299	2.124e-50	GTEx/v8/Adipose_Subcutaneous:GTEx/v8/Whole_Blood	NA	NA	rs7749305;rs17587226;rs9467713	21	no
LTL-VTE	ENSG00000124557	BTN1A1	6	26501449	26510650	1	protein_coding	696	BTN1A1	1.14088e-09	-0.329705	4	7.075	0	NA	NA	NA	NA	NA	rs17587226;rs7749305;rs9467713	21	no
LTL-VTE	ENSG00000182952	HMGN4	6	26538633	26546482	1	protein_coding	10473	HMGN4	0.557082	-0.351003	4	7.526	76	4.13903e-08	2.51544e-34	GTEx/v8/Adipose_Subcutaneous:GTEx/v8/Adipose_Visceral_Omentum:GTEx/v8/Whole_Blood:GTEx/v8/Artery_Tibial:GTEx/v8/Heart_Left_Ventricle	NA	8.2393e-10	rs7749305;rs1165168;rs1165165;rs2328893;rs6918586;rs198818;rs4413606	21	no
LTL-VTE	ENSG00000146109	ABT1	6	26597180	26600278	1	protein_coding	29777	ABT1	0.0271056	0.104221	9	10.19	0	NA	NA	NA	NA	NA	rs7749305;rs17587226;rs9467713	21	no
LTL-VTE	ENSG00000181315	ZNF322	6	26636518	26659980	-1	protein_coding	79692	ZNF322	NA	-1.14047	5	19.82	77	4.38663e-06	6.66811e-52	GTEx/v8/Adipose_Subcutaneous:GTEx/v8/Adipose_Visceral_Omentum:GTEx/v8/Artery_Tibial:GTEx/v8/Heart_Atrial_Appendage:GTEx/v8/Heart_Left_Ventricle	NA	6.4744e-11	rs17587226;rs7749305;rs9467713;rs212934;rs4236040;rs4413606;rs2328893;rs1165165	21	no
LTL-VTE	ENSG00000124635	H2BC11	6	27093676	27100541	-1	protein_coding	8970	H2BC11	0.478842	0.308582	1	4	20	5.60279e-05	0.00723663	GTEx/v8/Whole_Blood:GTEx/v8/Artery_Tibial	NA	NA	rs7749305;rs9467713	21	no
LTL-VTE	ENSG00000196787	H2AC11	6	27100832	27103070	1	protein_coding	8969	H2AC11	0.000610464	-0.741637	1	4	0	NA	NA	NA	NA	NA	rs7749305;rs9467713	21	no
LTL-VTE	ENSG00000197903	H2BC12	6	27106073	27114619	-1	protein_coding	85236	H2BC12	0.490754	-0.0430523	0	0	215	1.54482e-06	0.000333743	GTEx/v8/Adipose_Subcutaneous:GTEx/v8/Adipose_Visceral_Omentum:GTEx/v8/Artery_Tibial	NA	1.0254e-09	rs17587226;rs4236040;rs9467713;rs4413606;rs7749305	21	yes
LTL-VTE	ENSG00000112812	PRSS16	6	27215480	27224403	1	protein_coding	10279	PRSS16	2.23792e-06	0.00884812	0	0	235	4.14482e-14	6.32593e-10	GTEx/v8/Adipose_Subcutaneous:GTEx/v8/Adipose_Visceral_Omentum:GTEx/v8/Whole_Blood:GTEx/v8/Artery_Aorta:GTEx/v8/Artery_Tibial:GTEx/v8/Heart_Atrial_Appendage	NA	3.47678e-10	rs17587226;rs9467713;rs7749305	21	yes
LTL-VTE	ENSG00000158553	POM121L2	6	27253682	27279949	-1	protein_coding	94026	POM121L2	NA	0.313408	3	10.98	0	NA	NA	NA	NA	NA	rs7749305;rs9467713	21	no
LTL-VTE	ENSG00000124613	ZNF391	6	27342394	27371683	1	protein_coding	346157	ZNF391	9.25869e-07	1.23172	10	8.5	264	2.38257e-08	2.75877e-96	GTEx/v8/Adipose_Subcutaneous:GTEx/v8/Adipose_Visceral_Omentum:GTEx/v8/Whole_Blood:GTEx/v8/Artery_Aorta:GTEx/v8/Artery_Coronary:GTEx/v8/Artery_Tibial:GTEx/v8/Heart_Atrial_Appendage:GTEx/v8/Heart_Left_Ventricle	NA	3.47678e-10	rs7749305;rs17587226;rs9467713;rs3117439;rs6456814	21	no
LTL-VTE	ENSG00000096654	ZNF184	6	27418522	27440897	-1	protein_coding	7738	ZNF184	0.133749	-0.545662	9	10.07	0	NA	NA	NA	NA	3.47678e-10	rs7749305	21	no
LTL-VTE	ENSG00000185130	H2BC13	6	27775257	27775709	-1	protein_coding	8340	H2BC13	0.00286755	-0.030111	16	16.23	0	NA	NA	NA	NA	NA	rs7749305	21	no
LTL-VTE	ENSG00000196747	H2AC13	6	27775899	27776429	1	protein_coding	8329	H2AC13	0.581587	-0.0583265	16	16.23	0	NA	NA	NA	NA	NA	rs7749305	21	no
LTL-VTE	ENSG00000197238	H4C11	6	27791884	27792257	1	protein_coding	8363	H4C11	0.423754	0.59845	20	9.571	0	NA	NA	NA	NA	NA	rs7749305	21	no
LTL-VTE	ENSG00000233822	H2BC15	6	27806323	27823487	1	protein_coding	8341	H2BC15	0.139775	0.145508	25	15.9	312	2.36709e-06	0.00215173	GTEx/v8/Artery_Aorta	NA	3.47678e-10	rs7749305;rs17587226;rs9467713;rs3117439	21	no
LTL-VTE	ENSG00000184357	H1-5	6	27834570	27835359	-1	protein_coding	3009	H1-5	0.509139	-0.0898951	16	15.9	0	NA	NA	NA	NA	NA	rs7749305	21	no
LTL-VTE	ENSG00000197153	H3C12	6	27858093	27860884	-1	protein_coding	8356	H3C12	0.695884	-0.189708	6	10.73	0	NA	NA	NA	NA	NA	rs7749305	21	no
LTL-VTE	ENSG00000168131	OR2B2	6	27878963	27880174	-1	protein_coding	81697	OR2B2	6.8672e-05	-0.212076	6	23.2	0	NA	NA	NA	NA	NA	rs7749305	21	no
LTL-VTE	ENSG00000124657	OR2B6	6	27925019	27925960	1	protein_coding	26212	OR2B6	0.0407309	-0.0981731	1	0.002	0	NA	NA	NA	NA	NA	rs7749305	21	no
LTL-VTE	ENSG00000197279	ZNF165	6	28048753	28057341	1	protein_coding	7718	ZNF165	0.000563292	0.227981	5	5.177	607	4.37693e-13	1.94586e-12	GTEx/v8/Adipose_Subcutaneous:GTEx/v8/Adipose_Visceral_Omentum:GTEx/v8/Artery_Aorta:GTEx/v8/Artery_Coronary:GTEx/v8/Artery_Tibial:GTEx/v8/Heart_Atrial_Appendage:GTEx/v8/Heart_Left_Ventricle	NA	9.16913e-11	rs7749305;rs6456814;rs880638;rs9257593;rs5003267;rs3117439;rs1233578	21	no
LTL-VTE	ENSG00000196812	ZSCAN16	6	28092338	28097860	1	protein_coding	80345	ZSCAN16	2.67303e-06	0.184187	4	4.074	4	0.000360438	0.0146271	GTEx/v8/Heart_Left_Ventricle	NA	NA	rs7749305;rs6456814	21	no
LTL-VTE	ENSG00000198315	ZKSCAN8	6	28109688	28127250	1	protein_coding	7745	ZKSCAN8	0.000231595	-0.142528	9	7.616	1	0.000496215	0.000116068	GTEx/v8/Adipose_Subcutaneous	NA	2.72836e-10	rs7749305;rs1233578	21	no
LTL-VTE	ENSG00000137185	ZSCAN9	6	28192664	28201260	1	protein_coding	7746	ZSCAN9	4.10249e-08	0.461166	5	7.251	592	9.3662e-08	4.14105e-21	GTEx/v8/Adipose_Subcutaneous:GTEx/v8/Whole_Blood:GTEx/v8/Artery_Aorta:GTEx/v8/Artery_Tibial	NA	9.16913e-11	rs7749305;rs3117439;rs6456814;rs880638;rs9257593;rs5003267;rs3129789	21	no
LTL-VTE	ENSG00000187626	ZKSCAN4	6	28212401	28227011	-1	protein_coding	387032	ZKSCAN4	6.74288e-05	0.661631	3	5.18	422	1.20306e-06	5.23452e-05	GTEx/v8/Adipose_Visceral_Omentum:GTEx/v8/Whole_Blood	NA	2.56259e-10	rs7749305;rs6456814;rs880638;rs9467713;rs3117439	21	no
LTL-VTE	ENSG00000189134	NKAPL	6	28227098	28228736	1	protein_coding	222698	NKAPL	0.000165621	0.0513426	2	5.18	0	NA	NA	NA	NA	NA	rs7749305	21	no
LTL-VTE	ENSG00000137338	PGBD1	6	28249314	28270326	1	protein_coding	84547	PGBD1	1.46735e-05	-0.0800605	17	14.75	7	0.000417066	0.00882871	GTEx/v8/Adipose_Visceral_Omentum	NA	1.62382e-08	rs6456814;rs7749305;rs3117439	21	no
LTL-VTE	ENSG00000235109	ZSCAN31	6	28292470	28324048	-1	protein_coding	64288	ZSCAN31	3.77127e-09	1.10713	51	13.57	463	3.1816e-16	1.04999e-19	GTEx/v8/Adipose_Subcutaneous:GTEx/v8/Adipose_Visceral_Omentum:GTEx/v8/Artery_Aorta:GTEx/v8/Artery_Coronary:GTEx/v8/Heart_Atrial_Appendage:GTEx/v8/Heart_Left_Ventricle	NA	9.16913e-11	rs6456814;rs7749305;rs3117439;rs880638;rs9257593;rs5003267;rs3129789	21	no
LTL-VTE	ENSG00000189298	ZKSCAN3	6	28317691	28336947	1	protein_coding	80317	ZKSCAN3	0.000122608	-0.652443	29	13.57	582	1.82852e-07	1.32158e-05	GTEx/v8/Adipose_Subcutaneous:GTEx/v8/Adipose_Visceral_Omentum:GTEx/v8/Whole_Blood:GTEx/v8/Artery_Aorta:GTEx/v8/Artery_Tibial:GTEx/v8/Heart_Atrial_Appendage	NA	9.16913e-11	rs6456814;rs7749305;rs3117439;rs880638;rs9257593;rs5003267;rs3129789;rs1233578	21	no
LTL-VTE	ENSG00000158691	ZSCAN12	6	28346732	28367511	-1	protein_coding	9753	ZSCAN12	1.43992e-05	NA	13	9.552	37	2.16361e-06	7.13837e-05	GTEx/v8/Adipose_Visceral_Omentum:GTEx/v8/Artery_Tibial:GTEx/v8/Heart_Atrial_Appendage:GTEx/v8/Heart_Left_Ventricle	NA	2.99835e-09	rs7749305;rs3117439;rs6456814	21	no
LTL-VTE	ENSG00000187987	ZSCAN23	6	28399707	28411279	-1	protein_coding	222696	ZSCAN23	0.00270295	0.0706565	7	12.95	947	2.26884e-27	8.30529e-55	GTEx/v8/Adipose_Subcutaneous:GTEx/v8/Adipose_Visceral_Omentum:GTEx/v8/Cells_EBV-transformed_lymphocytes:GTEx/v8/Artery_Aorta:GTEx/v8/Artery_Coronary:GTEx/v8/Artery_Tibial:GTEx/v8/Heart_Atrial_Appendage:GTEx/v8/Heart_Left_Ventricle:GTEx/v8/Liver	NA	9.16913e-11	rs7749305;rs3117439;rs6456814;rs880638;rs9257593;rs1233578;rs5003267;rs3129789;rs1555244;rs3094548	21	no
LTL-VTE	ENSG00000198704	GPX6	6	28471073	28495992	-1	protein_coding	257202	GPX6	3.13758e-05	0.718703	1	0.984	0	NA	NA	NA	NA	NA	rs3117439	21	no
LTL-VTE	ENSG00000232040	SCAND3	6	28539407	28583989	-1	protein_coding	114821	SCAND3	9.70724e-09	-0.785031	12	11.72	451	7.21719e-13	1.85651e-08	GTEx/v8/Artery_Aorta:GTEx/v8/Artery_Tibial	NA	9.16913e-11	rs6456814;rs3117439;rs880638;rs9257593;rs5003267;rs3129789;rs1555244;rs3094548	21	no
LTL-VTE	ENSG00000204713	TRIM27	6	28870779	28891766	-1	protein_coding	5987	TRIM27	0.878752	-0.142068	69	18.69	495	1.32351e-55	2.45143e-43	GTEx/v8/Adipose_Subcutaneous:GTEx/v8/Adipose_Visceral_Omentum:GTEx/v8/Whole_Blood:GTEx/v8/Artery_Aorta:GTEx/v8/Artery_Tibial:GTEx/v8/Heart_Atrial_Appendage:GTEx/v8/Heart_Left_Ventricle	NA	9.16913e-11	rs880638;rs9257593;rs5003267;rs3117439;rs6456814;rs3129789;rs1555244;rs3094548	21	no
LTL-VTE	ENSG00000197935	ZNF311	6	28962562	28973093	-1	protein_coding	282890	ZNF311	0.000129446	0.377858	14	11.6	104	4.10144e-07	1.05129e-10	GTEx/v8/Adipose_Subcutaneous:GTEx/v8/Adipose_Visceral_Omentum:GTEx/v8/Artery_Aorta:GTEx/v8/Artery_Tibial:GTEx/v8/Heart_Atrial_Appendage	NA	9.16913e-11	rs3117439;rs880638;rs9257593;rs5003267;rs1555244	21	no
LTL-VTE	ENSG00000204704	OR2W1	6	29011990	29013017	-1	protein_coding	26692	OR2W1	0.0865619	0.531528	10	6.576	0	NA	NA	NA	NA	3.1784e-08	rs3117439;rs9257593;rs5003267	21	no
LTL-VTE	ENSG00000204703	OR2B3	6	29053985	29055090	-1	protein_coding	442184	OR2B3	0.00133693	0.45884	4	9.377	0	NA	NA	NA	NA	1.49493e-08	rs3117439;rs3129789	21	no
LTL-VTE	ENSG00000204701	OR2J3	6	29079668	29080603	1	protein_coding	442186	OR2J3	0.0281435	0.112859	8	8.08	0	NA	NA	NA	NA	2.64328e-08	rs9257593;rs5003267;rs3117439	21	no
LTL-VTE	ENSG00000204700	OR2J2	6	29141311	29142351	1	protein_coding	26707	OR2J2	0.0107267	0.271259	54	23.1	0	NA	NA	NA	NA	1.56692e-08	rs9257593;rs5003267;rs3117439	21	no
LTL-VTE	ENSG00000204695	OR14J1	6	29274403	29275519	1	protein_coding	442191	OR14J1	8.02406e-08	1.33547	20	10.49	0	NA	NA	NA	NA	3.01029e-09	rs5003267;rs9257593;rs3117439	21	no
LTL-VTE	ENSG00000243729	OR5V1	6	29323007	29399744	-1	protein_coding	81696	OR5V1	0.00344262	0.323635	74	13.66	0	NA	NA	NA	NA	9.42988e-10	rs3117439;rs9257593;rs5003267;rs1555244;rs3094548	21	no
LTL-VTE	ENSG00000112462	OR12D3	6	29341200	29343068	-1	protein_coding	81797	OR12D3	1.34136e-05	0.883549	50	13.66	0	NA	NA	NA	NA	1.05794e-08	rs5003267;rs3117439;rs1555244	21	no
LTL-VTE	ENSG00000204694	OR11A1	6	29393281	29424848	-1	protein_coding	26531	OR11A1	0.0434844	1.23026	4	3.951	0	NA	NA	NA	NA	NA	rs3117439	21	no
LTL-VTE	ENSG00000206474	OR10C1	6	29407083	29408731	1	protein_coding	442194	OR10C1	0.227592	0.363897	3	1.81	0	NA	NA	NA	NA	NA	rs3117439	21	no
LTL-VTE	ENSG00000204688	OR2H1	6	29424958	29432105	1	protein_coding	26716	OR2H1	0.0449041	-0.358288	4	3.951	0	NA	NA	NA	NA	NA	rs3117439	21	no
LTL-VTE	ENSG00000204687	MAS1L	6	29454474	29455738	-1	protein_coding	116511	MAS1L	0.000466206	0.689548	5	8.385	0	NA	NA	NA	NA	NA	rs3117439	21	no
LTL-VTE	ENSG00000213886	UBD	6	29523292	29527702	-1	protein_coding	10537	UBD	0.0798958	0.401531	5	14.02	0	NA	NA	NA	NA	NA	rs3117439	21	no
LTL-VTE	ENSG00000204681	GABBR1	6	29523406	29601753	-1	protein_coding	2550	GABBR1	0.99997	0.238892	10	14.02	73	6.19978e-05	1.26359e-08	GTEx/v8/Whole_Blood	NA	NA	rs3117439	21	no
LTL-VTE	ENSG00000204657	OR2H2	6	29555683	29556745	1	protein_coding	7932	OR2H2	0.0899459	0.696836	4	3.904	274	1.16286e-09	1.93261e-11	GTEx/v8/Adipose_Visceral_Omentum:GTEx/v8/Whole_Blood:GTEx/v8/Heart_Atrial_Appendage:GTEx/v8/Heart_Left_Ventricle	NA	9.42988e-10	rs3117439;rs6456814;rs5003267;rs3094548	21	no
LTL-VTE	ENSG00000128604	IRF5	7	128577666	128590089	1	protein_coding	3663	IRF5	0.288476	NA	11	10.14	12	1.10518e-86	1.37094e-75	GTEx/v8/Adipose_Subcutaneous:GTEx/v8/Adipose_Visceral_Omentum:GTEx/v8/Whole_Blood:GTEx/v8/Artery_Aorta:GTEx/v8/Artery_Coronary:GTEx/v8/Artery_Tibial:GTEx/v8/Heart_Atrial_Appendage:GTEx/v8/Heart_Left_Ventricle:GTEx/v8/Liver	NA	6.08787e-09	rs4731532	22	no
LTL-VTE	ENSG00000137090	DMRT1	9	841690	969090	1	protein_coding	1761	DMRT1	0.683593	-0.489715	41	9.479	0	NA	NA	NA	NA	1.22998e-08	rs13295838	23	no
LTL-VTE	ENSG00000086061	DNAJA1	9	33025209	33039905	1	protein_coding	3301	DNAJA1	0.260111	-0.130481	0	0	1	2.86525e-05	0.0133262	GTEx/v8/Heart_Atrial_Appendage	NA	NA	rs2016791	24	yes
LTL-VTE	ENSG00000010438	PRSS3	9	33750515	33799230	1	protein_coding	5646	PRSS3	4.79798e-10	-0.213864	10	9.57	0	NA	NA	NA	NA	NA	rs2016791	24	no
LTL-VTE	ENSG00000107341	UBE2R2	9	33817565	33920402	1	protein_coding	54926	UBE2R2	0.908519	-0.781596	25	14.25	0	NA	NA	NA	NA	NA	rs2016791	24	no
LTL-VTE	ENSG00000137073	UBAP2	9	33921691	34048947	-1	protein_coding	55833	UBAP2	0.989509	-0.115704	32	17.54	0	NA	NA	NA	NA	3.45174e-08	rs2016791	24	no
LTL-VTE	ENSG00000198876	DCAF12	9	34086385	34127397	-1	protein_coding	25853	DCAF12	0.00348556	-0.645633	3	3.602	0	NA	NA	NA	NA	NA	rs2016791	24	no
LTL-VTE	ENSG00000164978	NUDT2	9	34329504	34343709	1	protein_coding	318	NUDT2	0.00236775	-0.593186	0	0	11	2.65353e-06	8.18979e-72	GTEx/v8/Adipose_Subcutaneous:GTEx/v8/Adipose_Visceral_Omentum:GTEx/v8/Whole_Blood:GTEx/v8/Artery_Tibial	NA	3.45174e-08	rs2016791	24	yes
LTL-VTE	ENSG00000170835	CEL	9	135937365	135947248	1	protein_coding	1056	CEL	6.34005e-05	0.00813064	0	0	1	3.10004e-05	0.0406485	GTEx/v8/Adipose_Subcutaneous	NA	8.71003e-09	rs62574647	25	yes
LTL-VTE	ENSG00000148296	SURF6	9	136197552	136203235	-1	protein_coding	6838	SURF6	8.12447e-05	-0.437228	30	8.506	60	1.07537e-26	1.61537e-66	GTEx/v8/Adipose_Subcutaneous:GTEx/v8/Adipose_Visceral_Omentum:GTEx/v8/Whole_Blood:GTEx/v8/Artery_Aorta:GTEx/v8/Artery_Coronary:GTEx/v8/Artery_Tibial:GTEx/v8/Heart_Atrial_Appendage	NA	2.37711e-10	rs62574647;rs62574658;rs491105;rs1054379	25	no
LTL-VTE	ENSG00000148297	MED22	9	136205160	136214986	-1	protein_coding	6837	MED22	0.00632214	-0.130266	15	8.506	8	1.03759e-20	2.03754e-50	GTEx/v8/Whole_Blood	NA	4.86357e-08	rs62574658;rs1054379;rs491105	25	no
LTL-VTE	ENSG00000148303	RPL7A	9	136215069	136218281	1	protein_coding	6130	RPL7A	0.979405	NA	5	8.506	0	NA	NA	NA	NA	NA	rs1054379;rs62574658	25	no
LTL-VTE	ENSG00000148290	SURF1	9	136218610	136223552	-1	protein_coding	6834	SURF1	1.02064e-13	NA	1	3.136	40	1.94071e-26	2.67588e-56	GTEx/v8/Adipose_Subcutaneous:GTEx/v8/Adipose_Visceral_Omentum:GTEx/v8/Cells_EBV-transformed_lymphocytes:GTEx/v8/Whole_Blood:GTEx/v8/Artery_Aorta:GTEx/v8/Artery_Coronary:GTEx/v8/Artery_Tibial:GTEx/v8/Heart_Atrial_Appendage:GTEx/v8/Heart_Left_Ventricle	NA	6.90332e-09	rs1054379;rs491105	25	no
LTL-VTE	ENSG00000148291	SURF2	9	136223428	136228045	1	protein_coding	6835	SURF2	3.07087e-07	NA	2	5.724	0	NA	NA	NA	NA	NA	rs1054379	25	no
LTL-VTE	ENSG00000148248	SURF4	9	136228325	136242970	-1	protein_coding	6836	SURF4	0.686424	-0.490475	3	5.724	0	NA	NA	NA	NA	NA	rs1054379	25	no
LTL-VTE	ENSG00000198870	STKLD1	9	136243117	136271220	1	protein_coding	169436	STKLD1	2.54707e-16	NA	6	5.724	0	NA	NA	NA	NA	NA	rs1054379	25	no
LTL-VTE	ENSG00000148300	REXO4	9	136271186	136283164	-1	protein_coding	57109	REXO4	9.99455e-06	1.53085	3	10.48	37	4.71024e-07	4.15019e-07	GTEx/v8/Adipose_Subcutaneous	NA	9.6739e-09	rs1054379;rs62574647;rs62574658	25	no
LTL-VTE	ENSG00000160323	ADAMTS13	9	136279478	136324508	1	protein_coding	11093	ADAMTS13	7.88297e-11	-0.276084	22	10.48	3	7.96082e-09	5.78428e-22	GTEx/v8/Adipose_Subcutaneous:GTEx/v8/Adipose_Visceral_Omentum:GTEx/v8/Artery_Tibial:GTEx/v8/Heart_Atrial_Appendage:GTEx/v8/Heart_Left_Ventricle	NA	1.16469e-08	rs1054379;rs491105	25	no
LTL-VTE	ENSG00000160325	CACFD1	9	136325089	136335970	1	protein_coding	11094	CACFD1	0.00574677	NA	14	17.61	28	4.20362e-08	1.11108e-05	GTEx/v8/Artery_Tibial:GTEx/v8/Heart_Left_Ventricle	NA	6.90332e-09	rs1054379	25	no
LTL-VTE	ENSG00000160326	SLC2A6	9	136336217	136344259	-1	protein_coding	11182	SLC2A6	0.000366664	-0.0332605	10	17.61	24	1.73882e-05	0.0390372	GTEx/v8/Adipose_Visceral_Omentum:GTEx/v8/Artery_Aorta	NA	6.90332e-09	rs1054379	25	no
LTL-VTE	ENSG00000099282	TSPAN15	10	71211229	71267425	1	protein_coding	23555	TSPAN15	0.00185581	1.07414	13	10.4	32	5.03618e-21	9.90184e-38	GTEx/v8/Whole_Blood:GTEx/v8/Artery_Tibial:GTEx/v8/Heart_Atrial_Appendage:GTEx/v8/Heart_Left_Ventricle	NA	9.28164e-11	rs972570	26	no
LTL-VTE	ENSG00000138193	PLCE1	10	95753746	96092580	1	protein_coding	51196	PLCE1	0.204556	NA	47	14.27	25	6.84975e-09	1.21915e-07	GTEx/v8/Artery_Tibial	NA	1.67736e-10	rs7069316;rs10882412	27	no
LTL-VTE	ENSG00000173145	NOC3L	10	96075004	96122716	-1	protein_coding	64318	NOC3L	1.14013e-06	1.12263	4	4.784	19	1.7637e-06	2.17353e-13	GTEx/v8/Adipose_Subcutaneous:GTEx/v8/Artery_Tibial:GTEx/v8/Heart_Atrial_Appendage	NA	8.35388e-09	rs7069316	27	no
LTL-VTE	ENSG00000108239	TBC1D12	10	96162261	96295687	1	protein_coding	23232	TBC1D12	0.00264365	0.292902	111	15.07	0	NA	NA	NA	NA	1.18204e-08	rs7895305	27	no
LTL-VTE	ENSG00000119969	HELLS	10	96305547	96373662	1	protein_coding	3070	HELLS	0.999418	0.0658543	78	11.46	181	2.34953e-22	1.74635e-17	GTEx/v8/Adipose_Subcutaneous:GTEx/v8/Adipose_Visceral_Omentum:GTEx/v8/Whole_Blood:GTEx/v8/Artery_Aorta:GTEx/v8/Artery_Tibial	NA	1.67736e-10	rs7895305;rs10882412	27	no
LTL-VTE	ENSG00000165841	CYP2C19	10	96447911	96613017	1	protein_coding	1557	CYP2C19	2.53769e-10	-0.174574	0	0	10	4.41644e-05	0.0120339	GTEx/v8/Liver	NA	NA	rs7895305	27	yes
LTL-VTE	ENSG00000138115	CYP2C8	10	96796530	96829254	-1	protein_coding	1558	CYP2C8	5.3504e-12	0.0732111	0	0	23	8.41317e-08	4.4409e-14	GTEx/v8/Artery_Tibial	NA	8.35388e-09	rs7069316	27	yes
LTL-VTE	ENSG00000173124	ACSM6	10	96953957	96988685	1	protein_coding	142827	ACSM6	0.0112102	-0.0509777	0	0	87	2.03051e-07	5.72937e-59	GTEx/v8/Adipose_Subcutaneous:GTEx/v8/Adipose_Visceral_Omentum:GTEx/v8/Artery_Aorta	NA	1.18204e-08	rs7895305	27	yes
LTL-VTE	ENSG00000120051	CFAP58	10	106113522	106214848	1	protein_coding	159686	CFAP58	3.42062e-18	-0.580409	5	16.63	0	NA	NA	NA	NA	6.97936e-09	rs17116984	28	no
LTL-VTE	ENSG00000157613	CREB3L1	11	46299212	46342972	1	protein_coding	90993	CREB3L1	0.399379	NA	6	7.85	0	NA	NA	NA	NA	1.28843e-08	rs142892685;rs10838596	29	no
LTL-VTE	ENSG00000149091	DGKZ	11	46354455	46402104	1	protein_coding	8525	DGKZ	0.998143	-0.438701	10	14.78	0	NA	NA	NA	NA	2.83816e-08	rs10838596;rs142892685	29	no
LTL-VTE	ENSG00000110492	MDK	11	46402306	46405375	1	protein_coding	4192	MDK	0.0224328	-0.438483	1	8.446	24	9.86739e-09	3.70616e-08	GTEx/v8/Adipose_Subcutaneous:GTEx/v8/Adipose_Visceral_Omentum:GTEx/v8/Artery_Aorta:GTEx/v8/Artery_Tibial:GTEx/v8/Heart_Atrial_Appendage	NA	1.28843e-08	rs10838596	29	no
LTL-VTE	ENSG00000110497	AMBRA1	11	46417964	46615675	-1	protein_coding	55626	AMBRA1	0.999972	-0.701715	20	14.44	0	NA	NA	NA	NA	4.41881e-09	rs10838596;rs142892685;rs2306036	29	no
LTL-VTE	ENSG00000180423	HARBI1	11	46624411	46639459	-1	protein_coding	283254	HARBI1	0.00570134	-0.629323	2	6.924	0	NA	NA	NA	NA	1.09242e-08	rs142892685;rs10838596	29	no
LTL-VTE	ENSG00000175224	ATG13	11	46638826	46696368	1	protein_coding	9776	ATG13	0.984297	-0.658639	12	3.279	22	1.71179e-05	5.50427e-06	GTEx/v8/Adipose_Visceral_Omentum:GTEx/v8/Cells_EBV-transformed_lymphocytes	NA	1.28843e-08	rs10838596;rs142892685;rs2306036	29	no
LTL-VTE	ENSG00000175220	ARHGAP1	11	46698630	46722165	-1	protein_coding	392	ARHGAP1	0.185565	-0.389142	13	15.62	162	3.82672e-12	1.09711e-14	GTEx/v8/Adipose_Subcutaneous:GTEx/v8/Adipose_Visceral_Omentum:GTEx/v8/Artery_Aorta:GTEx/v8/Artery_Tibial:GTEx/v8/Heart_Left_Ventricle:GTEx/v8/Liver	NA	3.9178e-16	rs2306036;rs10838596;rs142892685;rs7111517;rs326224;rs34312154;rs77682558;rs10838681;rs3740684;rs11570051	29	no
LTL-VTE	ENSG00000175213	ZNF408	11	46722368	46727462	1	protein_coding	79797	ZNF408	7.89161e-06	-0.0780348	7	15.62	310	2.11254e-10	1.26003e-11	GTEx/v8/Adipose_Visceral_Omentum:GTEx/v8/Artery_Aorta:GTEx/v8/Artery_Tibial	NA	3.9178e-16	rs2306036;rs326224;rs34312154;rs142892685;rs3740684;rs7111517;rs10838681	29	no
LTL-VTE	ENSG00000180210	F2	11	46740730	46761056	1	protein_coding	2147	F2	0.959943	-0.037985	18	12.13	187	1.07716e-10	6.69233e-11	GTEx/v8/Artery_Tibial	NA	3.9178e-16	rs2306036;rs7111517;rs326224;rs34312154;rs10838681	29	no
LTL-VTE	ENSG00000175216	CKAP5	11	46764598	46867847	-1	protein_coding	9793	CKAP5	1	-0.360017	27	6.284	0	NA	NA	NA	NA	5.84827e-16	rs2306036;rs142892685;rs7111517	29	no
LTL-VTE	ENSG00000134569	LRP4	11	46878419	46940193	-1	protein_coding	4038	LRP4	0.100209	0.314362	30	15.93	70	1.78872e-05	2.83171e-05	GTEx/v8/Liver	NA	3.9178e-16	rs2306036;rs326224	29	no
LTL-VTE	ENSG00000149179	CSTPP1	11	46958240	47185936	1	protein_coding	79096	CSTPP1	5.45468e-07	0.564558	16	14.74	9	1.98964e-05	0.0322178	GTEx/v8/Artery_Coronary	NA	3.9178e-16	rs2306036;rs142892685;rs326224	29	no
LTL-VTE	ENSG00000149182	ARFGAP2	11	47185848	47198676	-1	protein_coding	84364	ARFGAP2	0.562991	-0.150782	2	13.37	0	NA	NA	NA	NA	1.53508e-13	rs2306036;rs326224	29	no
LTL-VTE	ENSG00000165912	PACSIN3	11	47199076	47207994	-1	protein_coding	29763	PACSIN3	0.016793	-0.514939	0	0	22	1.25482e-06	2.82949e-14	GTEx/v8/Adipose_Subcutaneous:GTEx/v8/Artery_Aorta	NA	2.13265e-14	rs7111517;rs10838681	29	yes
LTL-VTE	ENSG00000134574	DDB2	11	47236493	47260767	1	protein_coding	1643	DDB2	0.00511791	0.677015	40	23	146	1.37575e-05	7.40885e-05	GTEx/v8/Adipose_Subcutaneous:GTEx/v8/Whole_Blood:GTEx/v8/Heart_Atrial_Appendage:GTEx/v8/Heart_Left_Ventricle	NA	3.9178e-16	rs34312154;rs326224;rs10838681;rs2306036;rs7111517	29	no
LTL-VTE	ENSG00000134575	ACP2	11	47260853	47270457	-1	protein_coding	53	ACP2	0.000525977	-0.370782	42	23	439	2.42365e-32	1.70401e-25	GTEx/v8/Adipose_Subcutaneous:GTEx/v8/Adipose_Visceral_Omentum:GTEx/v8/Cells_EBV-transformed_lymphocytes:GTEx/v8/Whole_Blood:GTEx/v8/Artery_Tibial:GTEx/v8/Heart_Atrial_Appendage:GTEx/v8/Heart_Left_Ventricle:GTEx/v8/Liver	NA	3.9178e-16	rs10838681;rs34312154;rs326224;rs77682558;rs2306036;rs3740684;rs3740688;rs7111517;rs142892685;rs11570051;rs10769315;rs34884378;rs10838596	29	no
LTL-VTE	ENSG00000025434	NR1H3	11	47269851	47290396	1	protein_coding	10062	NR1H3	0.856186	0.657584	55	23	260	1.74063e-08	5.35489e-05	GTEx/v8/Adipose_Subcutaneous:GTEx/v8/Cells_EBV-transformed_lymphocytes:GTEx/v8/Whole_Blood:GTEx/v8/Artery_Aorta:GTEx/v8/Heart_Atrial_Appendage:GTEx/v8/Heart_Left_Ventricle:GTEx/v8/Liver	NA	3.9178e-16	rs326224;rs10838681;rs34312154;rs77682558;rs2306036;rs7111517;rs3740684;rs10769315	29	no
LTL-VTE	ENSG00000110514	MADD	11	47290712	47351582	1	protein_coding	8567	MADD	0.000901823	-0.37505	89	18.95	337	3.20864e-20	4.89381e-15	GTEx/v8/Adipose_Subcutaneous:GTEx/v8/Adipose_Visceral_Omentum:GTEx/v8/Whole_Blood:GTEx/v8/Artery_Tibial:GTEx/v8/Heart_Atrial_Appendage:GTEx/v8/Heart_Left_Ventricle	NA	3.9178e-16	rs34312154;rs326224;rs10838681;rs3740688;rs7111517;rs3740684;rs2306036;rs10769315	29	no
LTL-VTE	ENSG00000134571	MYBPC3	11	47352957	47374253	-1	protein_coding	4607	MYBPC3	1.35054e-06	-0.432352	33	15.43	95	2.44966e-16	4.02707e-22	GTEx/v8/Whole_Blood	NA	4.67974e-10	rs10838681;rs34312154;rs326224;rs11570051;rs3740684;rs3740688	29	no
LTL-VTE	ENSG00000066336	SPI1	11	47376411	47400127	-1	protein_coding	6688	SPI1	0.897231	NA	14	9.442	0	NA	NA	NA	NA	1.46512e-09	rs34312154;rs326224;rs11570051;rs3740684;rs3740688	29	no
LTL-VTE	ENSG00000165915	SLC39A13	11	47428683	47438047	1	protein_coding	91252	SLC39A13	0.011852	-0.332419	8	10.19	46	3.79962e-08	1.13327e-12	GTEx/v8/Adipose_Subcutaneous:GTEx/v8/Adipose_Visceral_Omentum:GTEx/v8/Whole_Blood:GTEx/v8/Artery_Aorta:GTEx/v8/Artery_Tibial:GTEx/v8/Heart_Atrial_Appendage	NA	4.67974e-10	rs34312154;rs3740684;rs10838681;rs3740688	29	no
LTL-VTE	ENSG00000165916	PSMC3	11	47440320	47447993	-1	protein_coding	5702	PSMC3	0.9792	-0.404697	34	11.48	151	9.35895e-16	2.36421e-11	GTEx/v8/Adipose_Subcutaneous:GTEx/v8/Adipose_Visceral_Omentum:GTEx/v8/Whole_Blood:GTEx/v8/Artery_Aorta:GTEx/v8/Artery_Tibial	NA	4.67974e-10	rs34312154;rs3740684;rs10838681;rs10769315	29	no
LTL-VTE	ENSG00000165917	RAPSN	11	47459308	47470730	-1	protein_coding	5913	RAPSN	0.0326445	0.0487816	51	31	26	0.000186326	6.17155e-05	GTEx/v8/Adipose_Subcutaneous:GTEx/v8/Adipose_Visceral_Omentum	NA	6.68241e-11	rs3740684;rs34312154;rs3740688;rs10769315	29	no
LTL-VTE	ENSG00000149187	CELF1	11	47487496	47587121	-1	protein_coding	10658	CELF1	0.998617	-0.376216	38	17.35	13	8.0107e-06	0.000461108	GTEx/v8/Whole_Blood:GTEx/v8/Artery_Tibial	NA	1.10093e-10	rs34312154;rs3740684	29	no
LTL-VTE	ENSG00000213619	NDUFS3	11	47586888	47606114	1	protein_coding	4722	NDUFS3	0.047137	-0.0123446	7	11.51	23	8.68775e-05	0.0433113	GTEx/v8/Heart_Atrial_Appendage	NA	6.68241e-11	rs34312154;rs326224;rs3740684	29	no
LTL-VTE	ENSG00000110536	PTPMT1	11	47586982	47595013	1	protein_coding	114971	PTPMT1	0.459152	NA	4	11.51	5	0.00012075	0.000699996	GTEx/v8/Artery_Tibial	NA	2.83215e-08	rs34312154;rs10769315	29	no
LTL-VTE	ENSG00000123444	KBTBD4	11	47593749	47600567	-1	protein_coding	55709	KBTBD4	0.0180744	-0.492621	6	11.51	0	NA	NA	NA	NA	2.26913e-08	rs34312154	29	no
LTL-VTE	ENSG00000196666	FAM180B	11	47608198	47610746	1	protein_coding	399888	FAM180B	0.315838	NA	4	5.31	0	NA	NA	NA	NA	2.26913e-08	rs34312154	29	no
LTL-VTE	ENSG00000172247	C1QTNF4	11	47611216	47616211	-1	protein_coding	114900	C1QTNF4	0.679081	NA	7	5.31	350	3.64347e-32	1.21395e-52	GTEx/v8/Adipose_Subcutaneous:GTEx/v8/Adipose_Visceral_Omentum:GTEx/v8/Whole_Blood:GTEx/v8/Artery_Aorta:GTEx/v8/Artery_Tibial:GTEx/v8/Heart_Atrial_Appendage:GTEx/v8/Heart_Left_Ventricle:GTEx/v8/Liver	NA	6.68241e-11	rs34312154;rs326224;rs10838681;rs3740684;rs3740688;rs10769315	29	no
LTL-VTE	ENSG00000109919	MTCH2	11	47638867	47664175	-1	protein_coding	23788	MTCH2	0.166788	0.0369336	6	7.897	0	NA	NA	NA	NA	4.51783e-08	rs34312154;rs77682558	29	no
LTL-VTE	ENSG00000165923	AGBL2	11	47681143	47736941	-1	protein_coding	79841	AGBL2	6.81051e-12	-0.765874	15	13.56	43	2.19104e-05	0.0233672	GTEx/v8/Cells_EBV-transformed_lymphocytes:GTEx/v8/Artery_Aorta	NA	4.45038e-09	rs34312154;rs326224;rs10769315	29	no
LTL-VTE	ENSG00000109920	FNBP4	11	47738072	47788995	-1	protein_coding	23360	FNBP4	0.999993	-0.713792	18	11.58	0	NA	NA	NA	NA	NA	rs34312154;rs3740684	29	no
LTL-VTE	ENSG00000030066	NUP160	11	47799639	47870107	-1	protein_coding	23279	NUP160	0.0239792	-0.345694	17	11.58	131	5.14089e-06	2.19571e-05	GTEx/v8/Whole_Blood	NA	6.68241e-11	rs34312154;rs326224;rs3740688;rs10769315	29	no
LTL-VTE	ENSG00000149177	PTPRJ	11	48002113	48189670	1	protein_coding	5795	PTPRJ	2.38654e-05	NA	75	18.06	298	9.35637e-14	1.75259e-10	GTEx/v8/Adipose_Subcutaneous:GTEx/v8/Adipose_Visceral_Omentum:GTEx/v8/Whole_Blood:GTEx/v8/Artery_Aorta:GTEx/v8/Artery_Tibial:GTEx/v8/Heart_Atrial_Appendage:GTEx/v8/Heart_Left_Ventricle	NA	5.55314e-14	rs34312154;rs10769315;rs326224;rs3740684;rs11570051;rs2306036;rs34884378	29	no
LTL-VTE	ENSG00000175619	OR4B1	11	48238344	48239314	1	protein_coding	119765	OR4B1	0.010938	0.304381	1	2.622	0	NA	NA	NA	NA	8.31008e-09	rs34884378;rs11570051	29	no
LTL-VTE	ENSG00000172208	OR4X2	11	48266608	48267622	1	protein_coding	119764	OR4X2	1.10989e-08	0.281681	1	9.332	0	NA	NA	NA	NA	NA	rs34312154	29	no
LTL-VTE	ENSG00000176555	OR4S1	11	48327775	48328704	1	protein_coding	256148	OR4S1	0.00461719	0.795798	2	4.875	0	NA	NA	NA	NA	NA	rs34312154	29	no
LTL-VTE	ENSG00000214891	TRIM64C	11	49075266	49080664	-1	protein_coding	646754	TRIM64C	0.0121166	NA	1	6.283	0	NA	NA	NA	NA	5.14523e-09	rs34884378	29	no
LTL-VTE	ENSG00000086205	FOLH1	11	49168187	49230222	-1	protein_coding	2346	FOLH1	0.253397	-0.0941583	0	0	13	3.03662e-06	5.1261e-17	GTEx/v8/Artery_Aorta	NA	NA	rs34312154	29	yes
LTL-VTE	ENSG00000181961	OR4A16	11	55110627	55111707	1	protein_coding	81327	OR4A16	2.6134e-05	-0.185877	1	0.354	0	NA	NA	NA	NA	8.45297e-10	rs117350740	30	no
LTL-VTE	ENSG00000172188	OR4C11	11	55370830	55371874	-1	protein_coding	219429	OR4C11	1.40887e-06	0.491615	1	7.807	0	NA	NA	NA	NA	1.9468e-09	rs4619163;rs117350740	30	no
LTL-VTE	ENSG00000174970	OR10AG1	11	55734975	55735990	-1	protein_coding	282770	OR10AG1	0.000135734	0.71987	1	3.946	0	NA	NA	NA	NA	1.89484e-08	rs4619163;rs117350740	30	no
LTL-VTE	ENSG00000149133	OR5F1	11	55761157	55762101	-1	protein_coding	338674	OR5F1	0.00647381	0.117291	1	0.984	0	NA	NA	NA	NA	NA	rs4619163;rs117350740	30	no
LTL-VTE	ENSG00000172489	OR5T3	11	56019676	56020698	1	protein_coding	390154	OR5T3	1.28425e-05	0.561632	1	0.104	0	NA	NA	NA	NA	NA	rs4619163;rs117350740	30	no
LTL-VTE	ENSG00000150261	OR8K1	11	56113421	56114507	1	protein_coding	390157	OR8K1	0.00203916	0.0505999	1	11.65	0	NA	NA	NA	NA	3.62133e-10	rs4619163	30	no
LTL-VTE	ENSG00000172487	OR8J1	11	56127691	56128764	1	protein_coding	219477	OR8J1	4.47462e-06	0.252969	1	11.65	0	NA	NA	NA	NA	3.62133e-10	rs4619163	30	no
LTL-VTE	ENSG00000172459	OR5AR1	11	56431138	56432163	1	protein_coding	219493	OR5AR1	0.000179721	0.0475708	2	3.137	0	NA	NA	NA	NA	2.62532e-09	rs4619163	30	no
LTL-VTE	ENSG00000134825	TMEM258	11	61535973	61560274	-1	protein_coding	746	TMEM258	0.000864646	0.122739	0	0	7	1.05075e-05	4.04765e-07	GTEx/v8/Artery_Tibial	NA	NA	rs2524299	31	yes
LTL-VTE	ENSG00000168496	FEN1	11	61560109	61564716	1	protein_coding	2237	FEN1	3.47774e-05	-0.45994	1	1.775	0	NA	NA	NA	NA	NA	rs2524299	31	no
LTL-VTE	ENSG00000134824	FADS2	11	61560452	61634826	1	protein_coding	9415	FADS2	0.990052	-0.476246	14	8.081	0	NA	NA	NA	NA	2.66921e-08	rs2524299	31	no
LTL-VTE	ENSG00000149485	FADS1	11	61567099	61596790	-1	protein_coding	3992	FADS1	0.383801	-0.763753	10	8.081	12	3.83893e-10	2.9032e-06	GTEx/v8/Adipose_Subcutaneous:GTEx/v8/Heart_Left_Ventricle	NA	2.66921e-08	rs2524299	31	no
LTL-VTE	ENSG00000221968	FADS3	11	61640991	61659523	-1	protein_coding	3995	FADS3	0.0488722	NA	0	0	2	1.15184e-05	0.000283143	GTEx/v8/Liver	NA	NA	rs2524299	31	yes
LTL-VTE	ENSG00000137656	BUD13	11	116618886	116643704	-1	protein_coding	84811	BUD13	0.00229543	NA	2	3.814	0	NA	NA	NA	NA	1.00691e-08	rs964184	32	no
LTL-VTE	ENSG00000109917	ZPR1	11	116648436	116658766	-1	protein_coding	8882	ZPR1	0.0193035	0.00239464	2	8.758	2	5.11072e-05	0.000361971	GTEx/v8/Adipose_Subcutaneous:GTEx/v8/Whole_Blood	NA	1.00691e-08	rs964184	32	no
LTL-VTE	ENSG00000110243	APOA5	11	116660083	116663136	-1	protein_coding	116519	APOA5	1.37735e-06	0.42373	1	8.758	0	NA	NA	NA	NA	3.04787e-08	rs964184	32	no
LTL-VTE	ENSG00000110799	VWF	12	6058040	6233936	-1	protein_coding	7450	VWF	1.52411e-11	-0.3747	29	15.83	0	NA	NA	NA	NA	9.91095e-10	rs2239161	33	no
LTL-VTE	ENSG00000123415	SMUG1	12	54558529	54582778	-1	protein_coding	23583	SMUG1	0.00123009	-0.0189373	0	0	1	4.73054e-05	1.35235e-40	GTEx/v8/Adipose_Subcutaneous	NA	1.48424e-09	rs9739357	34	yes
LTL-VTE	ENSG00000094916	CBX5	12	54624724	54673886	-1	protein_coding	23468	CBX5	0.835001	-5.09556	9	9.329	9	7.2824e-06	0.00593901	GTEx/v8/Artery_Aorta:GTEx/v8/Artery_Tibial	NA	2.50989e-12	rs79880068;rs118163918;rs7304860	34	no
LTL-VTE	ENSG00000135486	HNRNPA1	12	54673977	54680872	1	protein_coding	3178	HNRNPA1	0.966614	-0.761986	7	6.746	3	3.14982e-07	3.21213e-21	GTEx/v8/Whole_Blood	NA	4.13464e-11	rs7304860;rs118163918;rs9739357	34	no
LTL-VTE	ENSG00000123405	NFE2	12	54685895	54694905	-1	protein_coding	4778	NFE2	0.688914	-0.33929	9	17.91	1	0.000146855	7.14689e-31	GTEx/v8/Whole_Blood	NA	4.13464e-11	rs7304860;rs118163918;rs79880068	34	no
LTL-VTE	ENSG00000111481	COPZ1	12	54694986	54745633	1	protein_coding	22818	COPZ1	0.890701	-0.725683	14	17.91	0	NA	NA	NA	NA	4.13464e-11	rs7304860;rs118163918;rs79880068	34	no
LTL-VTE	ENSG00000139572	GPR84	12	54756229	54758271	-1	protein_coding	53831	GPR84	2.72207e-07	-0.41387	1	4.153	11	1.23702e-06	1.22153e-10	GTEx/v8/Adipose_Subcutaneous:GTEx/v8/Whole_Blood:GTEx/v8/Artery_Tibial	NA	4.13464e-11	rs79880068;rs9739357;rs7304860	34	no
LTL-VTE	ENSG00000170627	GTSF1	12	54849734	54867386	-1	protein_coding	121355	GTSF1	0.513379	0.307996	0	0	12	2.15143e-07	4.87379e-25	GTEx/v8/Artery_Aorta:GTEx/v8/Artery_Coronary:GTEx/v8/Artery_Tibial:GTEx/v8/Heart_Atrial_Appendage:GTEx/v8/Liver	NA	3.88457e-11	rs118163918;rs79880068	34	yes
LTL-VTE	ENSG00000111231	GPN3	12	110890289	110907073	-1	protein_coding	51184	GPN3	0.000100472	-0.618749	0	0	4	5.6752e-05	2.00712e-88	GTEx/v8/Whole_Blood	NA	5.5428e-11	rs11065822;rs1265564	35	yes
LTL-VTE	ENSG00000111249	CUX2	12	111471828	111788358	1	protein_coding	23316	CUX2	0.999656	-1.06059	7	16.4	0	NA	NA	NA	NA	3.69066e-11	rs11065822;rs1265564	35	no
LTL-VTE	ENSG00000198324	PHETA1	12	111798455	111806925	-1	protein_coding	144717	PHETA1	0.00514983	-0.607261	0	0	6	0.000316796	0.0404214	GTEx/v8/Whole_Blood	NA	1.6508e-11	rs4766460	35	yes
LTL-VTE	ENSG00000111252	SH2B3	12	111843752	111889427	1	protein_coding	10019	SH2B3	0.00592219	-0.243854	41	21.4	1	0.000348407	0.0020779	GTEx/v8/Whole_Blood	NA	7.05255e-20	rs10774625;rs4766460;rs11065898;rs12319539;rs648997	35	no
LTL-VTE	ENSG00000204842	ATXN2	12	111890018	112037480	-1	protein_coding	6311	ATXN2	0.999862	-0.359942	109	18.59	0	NA	NA	NA	NA	2.86463e-20	rs4766460;rs11065898;rs12319539;rs10774625;rs648997	35	no
LTL-VTE	ENSG00000089234	BRAP	12	112079950	112123790	-1	protein_coding	8315	BRAP	0.0157033	-0.900035	26	11.71	0	NA	NA	NA	NA	3.26982e-13	rs11065898;rs12319539;rs10774625;rs4766897	35	no
LTL-VTE	ENSG00000111271	ACAD10	12	112123857	112194903	1	protein_coding	80724	ACAD10	4.01457e-20	-0.311041	56	11.71	59	7.90782e-06	0.000236383	GTEx/v8/Heart_Atrial_Appendage:GTEx/v8/Heart_Left_Ventricle	NA	1.14136e-12	rs12319539;rs11065898;rs10774625;rs4766897;rs4766460	35	no
LTL-VTE	ENSG00000111275	ALDH2	12	112204691	112247782	1	protein_coding	217	ALDH2	1.73245e-06	NA	28	14.56	452	3.17961e-15	3.30709e-11	GTEx/v8/Adipose_Subcutaneous:GTEx/v8/Adipose_Visceral_Omentum:GTEx/v8/Whole_Blood:GTEx/v8/Artery_Aorta:GTEx/v8/Artery_Tibial:GTEx/v8/Heart_Atrial_Appendage:GTEx/v8/Heart_Left_Ventricle	NA	2.86463e-20	rs11065898;rs12319539;rs10774625;rs4766897;rs4766460;rs648997;rs1265564	35	no
LTL-VTE	ENSG00000089022	MAPKAPK5	12	112279782	112334343	1	protein_coding	8550	MAPKAPK5	0.0234226	NA	126	15.93	366	1.07453e-07	9.23515e-17	GTEx/v8/Adipose_Subcutaneous:GTEx/v8/Adipose_Visceral_Omentum:GTEx/v8/Artery_Tibial	NA	2.86463e-20	rs12319539;rs10774625;rs4766897;rs4766460;rs11065898;rs648997	35	no
LTL-VTE	ENSG00000198270	TMEM116	12	112369086	112450970	-1	protein_coding	89894	TMEM116	1.14999e-09	-0.62084	84	17.1	437	1.1477e-20	9.62641e-46	GTEx/v8/Adipose_Subcutaneous:GTEx/v8/Adipose_Visceral_Omentum:GTEx/v8/Whole_Blood:GTEx/v8/Artery_Aorta:GTEx/v8/Artery_Coronary:GTEx/v8/Artery_Tibial:GTEx/v8/Heart_Atrial_Appendage:GTEx/v8/Heart_Left_Ventricle:GTEx/v8/Liver	NA	2.86463e-20	rs12319539;rs4766460;rs11065898;rs10774625;rs648997;rs4766897	35	no
LTL-VTE	ENSG00000111300	NAA25	12	112464500	112546826	-1	protein_coding	80018	NAA25	0.99999	-1.15626	12	10.51	191	5.7958e-05	0.00135016	GTEx/v8/Adipose_Subcutaneous:GTEx/v8/Adipose_Visceral_Omentum:GTEx/v8/Whole_Blood	NA	4.13899e-13	rs10774625;rs12319539;rs11065898	35	no
LTL-VTE	ENSG00000135148	TRAFD1	12	112563305	112591407	1	protein_coding	10906	TRAFD1	1.82692e-05	-1.37633	3	6.415	0	NA	NA	NA	NA	7.67094e-13	rs12319539;rs10774625;rs4766897	35	no
LTL-VTE	ENSG00000173064	HECTD4	12	112597992	112819896	-1	protein_coding	283450	HECTD4	1	NA	12	6.415	320	7.92022e-10	9.64482e-10	GTEx/v8/Adipose_Subcutaneous:GTEx/v8/Artery_Aorta	NA	5.65235e-13	rs10774625;rs4766897;rs12319539;rs4766460;rs11065898;rs648997	35	no
LTL-VTE	ENSG00000089009	RPL6	12	112842994	112856642	-1	protein_coding	6128	RPL6	0.988288	0.0267551	4	10.48	0	NA	NA	NA	NA	8.83503e-10	rs10774625;rs12319539	35	no
LTL-VTE	ENSG00000179295	PTPN11	12	112856155	112947717	1	protein_coding	5781	PTPN11	0.999877	-2.25304	8	9.917	0	NA	NA	NA	NA	2.3574e-13	rs10774625;rs4766897;rs12319539	35	no
LTL-VTE	ENSG00000130779	CLIP1	12	122755979	122907179	-1	protein_coding	6249	CLIP1	0.968496	0.285418	81	16.08	140	8.01488e-09	2.08149e-05	GTEx/v8/Adipose_Subcutaneous:GTEx/v8/Artery_Tibial	NA	4.84011e-10	rs7963773	36	no
LTL-VTE	ENSG00000033030	ZCCHC8	12	122957417	122985518	-1	protein_coding	55596	ZCCHC8	0.777819	NA	17	12.93	146	1.46748e-09	5.45692e-07	GTEx/v8/Adipose_Subcutaneous:GTEx/v8/Adipose_Visceral_Omentum:GTEx/v8/Whole_Blood:GTEx/v8/Artery_Tibial	NA	4.84011e-10	rs7963773	36	no
LTL-VTE	ENSG00000111011	RSRC2	12	122989190	123011547	-1	protein_coding	65117	RSRC2	0.992877	0.0151201	11	12.93	137	6.24059e-09	1.67517e-05	GTEx/v8/Whole_Blood:GTEx/v8/Artery_Tibial	NA	4.84011e-10	rs7963773	36	no
LTL-VTE	ENSG00000184445	KNTC1	12	123011793	123110943	1	protein_coding	9735	KNTC1	4.77718e-32	-0.251481	38	14.15	0	NA	NA	NA	NA	5.20203e-10	rs7963773	36	no
LTL-VTE	ENSG00000196917	HCAR1	12	123104824	123215390	-1	protein_coding	27198	HCAR1	0.140999	-0.89126	19	14.15	1	0.000165569	0.00193678	GTEx/v8/Adipose_Visceral_Omentum	NA	2.7894e-09	rs7963773	36	no
LTL-VTE	ENSG00000130783	CCDC62	12	123258874	123312075	1	protein_coding	84660	CCDC62	1.43535e-12	-0.176641	0	0	2	9.63858e-05	0.0107274	GTEx/v8/Adipose_Visceral_Omentum	NA	1.6095e-10	rs12821431;rs1790099	36	yes
LTL-VTE	ENSG00000150967	ABCB9	12	123405498	123466196	-1	protein_coding	23457	ABCB9	0.00290111	NA	15	16.51	366	5.25409e-18	3.40414e-13	GTEx/v8/Adipose_Visceral_Omentum:GTEx/v8/Whole_Blood:GTEx/v8/Artery_Aorta:GTEx/v8/Artery_Tibial:GTEx/v8/Heart_Atrial_Appendage:GTEx/v8/Heart_Left_Ventricle:GTEx/v8/Liver	NA	6.26216e-20	rs12815479;rs1879379;rs12821431;rs1716183;rs1790099;rs35416759;rs73231956	36	no
LTL-VTE	ENSG00000111325	OGFOD2	12	123459127	123464590	1	protein_coding	79676	OGFOD2	3.80506e-07	-0.495076	13	16.51	341	6.35494e-10	1.51147e-05	GTEx/v8/Adipose_Visceral_Omentum:GTEx/v8/Cells_EBV-transformed_lymphocytes:GTEx/v8/Whole_Blood:GTEx/v8/Artery_Aorta:GTEx/v8/Artery_Tibial:GTEx/v8/Heart_Left_Ventricle	NA	6.26216e-20	rs12821431;rs1879379;rs1716183;rs7963773;rs1790099;rs73231956	36	no
LTL-VTE	ENSG00000182196	ARL6IP4	12	123464607	123467456	1	protein_coding	51329	ARL6IP4	0.0112342	-0.527874	13	16.51	360	1.74901e-12	3.70947e-08	GTEx/v8/Adipose_Visceral_Omentum:GTEx/v8/Whole_Blood:GTEx/v8/Heart_Atrial_Appendage	NA	6.26216e-20	rs1879379;rs12821431;rs1716183;rs1790099;rs73231956;rs35416759	36	no
LTL-VTE	ENSG00000090975	PITPNM2	12	123468027	123634562	-1	protein_coding	57605	PITPNM2	0.999994	-0.297419	97	16.51	0	NA	NA	NA	NA	4.48306e-19	rs1879379;rs12821431;rs1716183;rs1790099;rs12815479;rs73231956;rs1716162	36	no
LTL-VTE	ENSG00000051825	MPHOSPH9	12	123636867	123728561	-1	protein_coding	10198	MPHOSPH9	0.000759987	-0.131484	207	17.2	362	2.47477e-13	6.78401e-09	GTEx/v8/Adipose_Visceral_Omentum:GTEx/v8/Whole_Blood:GTEx/v8/Artery_Aorta:GTEx/v8/Artery_Tibial:GTEx/v8/Heart_Atrial_Appendage:GTEx/v8/Heart_Left_Ventricle	NA	6.26216e-20	rs12821431;rs1716183;rs1790099;rs1879379;rs1716162;rs73231956;rs12815479	36	no
LTL-VTE	ENSG00000130921	MTRFR	12	123717463	123742506	1	protein_coding	91574	MTRFR	0.172329	0.226571	91	17.2	366	4.30693e-18	2.72232e-13	GTEx/v8/Adipose_Subcutaneous:GTEx/v8/Adipose_Visceral_Omentum:GTEx/v8/Whole_Blood:GTEx/v8/Artery_Aorta:GTEx/v8/Artery_Tibial:GTEx/v8/Heart_Atrial_Appendage	NA	6.26216e-20	rs12821431;rs1716183;rs1790099;rs1879379;rs12815479;rs73231956;rs35416759	36	no
LTL-VTE	ENSG00000111328	CDK2AP1	12	123745528	123756881	-1	protein_coding	8099	CDK2AP1	0.742361	NA	39	14.16	366	6.69831e-46	7.41691e-42	GTEx/v8/Adipose_Subcutaneous:GTEx/v8/Adipose_Visceral_Omentum:GTEx/v8/Whole_Blood:GTEx/v8/Artery_Aorta:GTEx/v8/Artery_Tibial:GTEx/v8/Heart_Atrial_Appendage:GTEx/v8/Heart_Left_Ventricle:GTEx/v8/Liver	NA	6.26216e-20	rs12821431;rs1879379;rs12815479;rs1716183;rs1790099;rs73231956;rs35416759	36	no
LTL-VTE	ENSG00000139697	SBNO1	12	123773656	123849390	-1	protein_coding	55206	SBNO1	1	-1.46751	58	22.9	1	0.000283019	0.0131451	GTEx/v8/Artery_Tibial	NA	6.26216e-20	rs12821431;rs1879379;rs73231956;rs12815479	36	no
LTL-VTE	ENSG00000183955	KMT5A	12	123868320	123893905	1	protein_coding	387893	KMT5A	0.945359	0.950256	38	14.37	362	2.47217e-15	7.37482e-11	GTEx/v8/Whole_Blood:GTEx/v8/Artery_Tibial:GTEx/v8/Heart_Atrial_Appendage	NA	6.26216e-20	rs1879379;rs12821431;rs1716183;rs1790099;rs73231956;rs35416759;rs12815479	36	no
LTL-VTE	ENSG00000150977	RILPL2	12	123899936	123921264	-1	protein_coding	196383	RILPL2	0.0608722	-0.185559	30	14.37	3	2.23384e-07	1.66888e-11	GTEx/v8/Artery_Tibial:GTEx/v8/Heart_Atrial_Appendage	NA	6.92764e-19	rs12821431;rs1879379;rs1716183;rs35416759	36	no
LTL-VTE	ENSG00000184209	SNRNP35	12	123942188	123957701	1	protein_coding	11066	SNRNP35	2.28333e-07	-0.463368	1	0.748	41	4.69149e-05	0.0128821	GTEx/v8/Whole_Blood	NA	2.48043e-16	rs35416759;rs1879379	36	no
LTL-VTE	ENSG00000185344	ATP6V0A2	12	124196865	124246302	1	protein_coding	23545	ATP6V0A2	4.73811e-06	0.215524	0	0	2	5.80635e-05	4.70617e-14	GTEx/v8/Adipose_Subcutaneous	NA	1.81066e-08	rs12815479	36	yes
LTL-VTE	ENSG00000119599	DCAF4	14	73393040	73426411	1	protein_coding	26094	DCAF4	0.00364518	0.687917	17	7.257	83	5.90623e-11	9.3705e-30	GTEx/v8/Adipose_Subcutaneous:GTEx/v8/Adipose_Visceral_Omentum:GTEx/v8/Whole_Blood:GTEx/v8/Artery_Aorta:GTEx/v8/Artery_Tibial:GTEx/v8/Heart_Left_Ventricle	NA	3.67019e-11	rs8010674;rs61986507;rs78387414	37	no
LTL-VTE	ENSG00000165861	ZFYVE1	14	73436159	73493920	-1	protein_coding	53349	ZFYVE1	0.953726	0.185097	130	17.49	129	1.05024e-07	0.00026857	GTEx/v8/Adipose_Subcutaneous:GTEx/v8/Whole_Blood	NA	3.67019e-11	rs8010674;rs61986507;rs78387414	37	no
LTL-VTE	ENSG00000119707	RBM25	14	73525144	73588122	1	protein_coding	58517	RBM25	1	-0.621667	22	13.03	0	NA	NA	NA	NA	NA	rs78387414	37	no
LTL-VTE	ENSG00000080815	PSEN1	14	73603126	73690399	1	protein_coding	5663	PSEN1	0.997601	-0.296032	7	4.323	93	3.80687e-17	3.63388e-26	GTEx/v8/Adipose_Subcutaneous:GTEx/v8/Adipose_Visceral_Omentum:GTEx/v8/Whole_Blood:GTEx/v8/Heart_Atrial_Appendage:GTEx/v8/Liver	NA	3.67019e-11	rs78387414;rs61986507;rs8010674	37	no
LTL-VTE	ENSG00000100767	PAPLN	14	73704205	73741348	1	protein_coding	89932	PAPLN	5.13479e-22	-0.24989	6	6.988	0	NA	NA	NA	NA	6.54468e-09	rs78387414;rs61986507	37	no
LTL-VTE	ENSG00000156050	FAM161B	14	74398204	74417117	-1	protein_coding	145483	FAM161B	9.86041e-11	0.668474	0	0	1	0.000167674	0.0288638	GTEx/v8/Adipose_Visceral_Omentum	NA	NA	rs61986507	37	yes
LTL-VTE	ENSG00000015133	CCDC88C	14	91737667	91884188	-1	protein_coding	440193	CCDC88C	2.17323e-06	-0.118605	12	14.4	37	1.93694e-06	0.0113661	GTEx/v8/Liver	NA	NA	rs11625774	38	no
LTL-VTE	ENSG00000100796	PPP4R3A	14	91923955	91976898	-1	protein_coding	55671	PPP4R3A	0.998772	-0.582548	114	14.94	0	NA	NA	NA	NA	6.55956e-10	rs17261197;rs11625774	38	no
LTL-VTE	ENSG00000133962	CATSPERB	14	92047040	92247051	-1	protein_coding	79820	CATSPERB	4.26215e-13	0.596285	17	20.2	0	NA	NA	NA	NA	NA	rs11625774	38	no
LTL-VTE	ENSG00000104142	VPS18	15	41186628	41196173	1	protein_coding	57617	VPS18	0.939243	-1.00391	0	0	3	0.000154547	0.0361766	GTEx/v8/Adipose_Subcutaneous	NA	NA	rs7170463	39	yes
LTL-VTE	ENSG00000137804	NUSAP1	15	41624892	41673248	1	protein_coding	51203	NUSAP1	0.00510252	0.133431	0	0	2	8.00015e-05	9.95746e-09	GTEx/v8/Heart_Atrial_Appendage	NA	NA	rs11632399	39	yes
LTL-VTE	ENSG00000137806	NDUFAF1	15	41679551	41694717	-1	protein_coding	51103	NDUFAF1	0.00389629	-0.0142346	0	0	122	5.18316e-12	1.40493e-58	GTEx/v8/Cells_EBV-transformed_lymphocytes:GTEx/v8/Artery_Tibial:GTEx/v8/Heart_Atrial_Appendage:GTEx/v8/Heart_Left_Ventricle	NA	9.34795e-13	rs11632399;rs12593920;rs7170463;rs4923915;rs11070340	39	yes
LTL-VTE	ENSG00000137825	ITPKA	15	41785591	41795747	1	protein_coding	3706	ITPKA	0.821022	NA	2	15.82	0	NA	NA	NA	NA	NA	rs11632399	39	no
LTL-VTE	ENSG00000062524	LTK	15	41795836	41806085	-1	protein_coding	4058	LTK	4.12009e-21	-0.181793	11	15.82	153	1.12117e-37	8.39253e-30	GTEx/v8/Adipose_Subcutaneous:GTEx/v8/Adipose_Visceral_Omentum:GTEx/v8/Artery_Aorta:GTEx/v8/Artery_Tibial:GTEx/v8/Heart_Atrial_Appendage:GTEx/v8/Heart_Left_Ventricle:GTEx/v8/Liver	NA	9.34795e-13	rs11632399;rs12593920;rs11070340;rs7170463;rs4923915	39	no
LTL-VTE	ENSG00000103932	RPAP1	15	41809374	41836467	-1	protein_coding	26015	RPAP1	5.01588e-15	0.274189	40	27.2	218	1.57345e-50	5.70721e-42	GTEx/v8/Adipose_Subcutaneous:GTEx/v8/Adipose_Visceral_Omentum:GTEx/v8/Cells_EBV-transformed_lymphocytes:GTEx/v8/Whole_Blood:GTEx/v8/Artery_Aorta:GTEx/v8/Artery_Coronary:GTEx/v8/Artery_Tibial:GTEx/v8/Heart_Atrial_Appendage:GTEx/v8/Heart_Left_Ventricle:GTEx/v8/Liver	NA	9.34795e-13	rs11632399;rs12593920;rs7170463;rs11070340;rs4923915;rs34055060	39	no
LTL-VTE	ENSG00000092445	TYRO3	15	41849873	41871536	1	protein_coding	7301	TYRO3	0.761823	NA	32	21.8	34	4.3125e-08	0.000175661	GTEx/v8/Heart_Left_Ventricle	NA	9.34795e-13	rs11632399;rs12593920;rs7170463;rs11070340	39	no
LTL-VTE	ENSG00000174197	MGA	15	41913422	42062141	1	protein_coding	23269	MGA	1	-1.75983	70	21.2	55	8.47915e-07	0.00109329	GTEx/v8/Adipose_Subcutaneous:GTEx/v8/Artery_Tibial:GTEx/v8/Heart_Left_Ventricle	NA	6.38395e-11	rs7170463;rs4923915;rs11070340;rs34055060;rs12593920	39	no
LTL-VTE	ENSG00000137802	MAPKBP1	15	42066632	42120053	1	protein_coding	23005	MAPKBP1	0.999025	-0.301531	64	15.41	217	2.30521e-08	7.27416e-05	GTEx/v8/Adipose_Subcutaneous:GTEx/v8/Adipose_Visceral_Omentum:GTEx/v8/Artery_Aorta:GTEx/v8/Artery_Tibial	NA	9.34795e-13	rs4923915;rs7170463;rs34055060;rs11070340;rs11632399;rs12593920	39	no
LTL-VTE	ENSG00000243708	PLA2G4B	15	42120283	42140345	1	protein_coding	100137049	PLA2G4B	9.15662e-25	-0.473572	50	17.43	218	5.98186e-42	4.37057e-34	GTEx/v8/Adipose_Subcutaneous:GTEx/v8/Adipose_Visceral_Omentum:GTEx/v8/Whole_Blood:GTEx/v8/Artery_Aorta:GTEx/v8/Artery_Coronary:GTEx/v8/Artery_Tibial:GTEx/v8/Heart_Atrial_Appendage:GTEx/v8/Heart_Left_Ventricle:GTEx/v8/Liver	NA	9.34795e-13	rs4923915;rs34055060;rs7170463;rs11070340;rs11632399;rs12593920	39	no
LTL-VTE	ENSG00000243789	JMJD7	15	42120283	42129779	1	protein_coding	100137047	JMJD7	0.234311	NA	43	15.49	218	1.83491e-37	2.98972e-30	GTEx/v8/Adipose_Subcutaneous:GTEx/v8/Adipose_Visceral_Omentum:GTEx/v8/Whole_Blood:GTEx/v8/Artery_Aorta:GTEx/v8/Artery_Coronary:GTEx/v8/Artery_Tibial:GTEx/v8/Heart_Atrial_Appendage:GTEx/v8/Heart_Left_Ventricle	NA	9.34795e-13	rs4923915;rs34055060;rs7170463;rs11070340;rs11632399;rs12593920	39	no
LTL-VTE	ENSG00000137877	SPTBN5	15	42140345	42186275	-1	protein_coding	51332	SPTBN5	1.0901e-70	0.338139	14	17.43	218	4.42557e-34	1.21017e-99	GTEx/v8/Adipose_Subcutaneous:GTEx/v8/Adipose_Visceral_Omentum:GTEx/v8/Cells_EBV-transformed_lymphocytes:GTEx/v8/Whole_Blood:GTEx/v8/Artery_Aorta:GTEx/v8/Artery_Coronary:GTEx/v8/Artery_Tibial:GTEx/v8/Heart_Atrial_Appendage:GTEx/v8/Heart_Left_Ventricle:GTEx/v8/Liver	NA	9.34795e-13	rs11070340;rs7170463;rs4923915;rs34055060;rs11632399;rs12593920	39	no
LTL-VTE	ENSG00000103966	EHD4	15	42190950	42264776	-1	protein_coding	30844	EHD4	0.00149681	0.643878	0	0	77	8.3285e-09	1.74259e-08	GTEx/v8/Artery_Tibial	NA	6.38395e-11	rs11632399;rs12593920;rs7170463;rs4923915;rs34055060	39	yes
LTL-VTE	ENSG00000103047	TANGO6	16	68877507	69119083	1	protein_coding	79613	TANGO6	9.71153e-09	-0.883785	1	14.85	0	NA	NA	NA	NA	NA	rs8057271	40	no
LTL-VTE	ENSG00000103044	HAS3	16	69139467	69152622	1	protein_coding	3038	HAS3	0.269387	-0.838006	2	9.277	0	NA	NA	NA	NA	NA	rs8057271	40	no
LTL-VTE	ENSG00000168802	CHTF8	16	69151913	69166487	-1	protein_coding	54921	CHTF8	0.275817	-0.491897	3	15.87	0	NA	NA	NA	NA	NA	rs8057271	40	no
LTL-VTE	ENSG00000141076	UTP4	16	69165194	69265033	1	protein_coding	84916	UTP4	0.0940277	NA	23	15.87	9	4.0479e-05	1.4995e-21	GTEx/v8/Artery_Tibial	NA	3.06404e-08	rs8057271	40	no
LTL-VTE	ENSG00000168807	SNTB2	16	69221032	69342955	1	protein_coding	6645	SNTB2	0.0362183	-1.4171	27	8.328	51	2.39022e-14	9.38152e-12	GTEx/v8/Adipose_Subcutaneous:GTEx/v8/Adipose_Visceral_Omentum:GTEx/v8/Whole_Blood:GTEx/v8/Heart_Atrial_Appendage:GTEx/v8/Heart_Left_Ventricle:GTEx/v8/Liver	NA	3.06404e-08	rs8057271	40	no
LTL-VTE	ENSG00000132612	VPS4A	16	69345259	69358949	1	protein_coding	27183	VPS4A	NA	NA	12	21.1	23	3.39614e-05	0.0145168	GTEx/v8/Heart_Left_Ventricle	NA	NA	rs8057271	40	no
LTL-VTE	ENSG00000213380	COG8	16	69354043	69373570	-1	protein_coding	84342	COG8	1.87304e-05	-0.173605	19	21.1	51	1.28885e-11	4.74835e-08	GTEx/v8/Whole_Blood:GTEx/v8/Artery_Tibial	NA	3.06404e-08	rs8057271	40	no
LTL-VTE	ENSG00000258429	PDF	16	69362524	69364498	-1	protein_coding	64146	PDF	0.0503154	-0.0409593	11	21.1	51	1.95212e-43	7.53057e-37	GTEx/v8/Adipose_Subcutaneous:GTEx/v8/Adipose_Visceral_Omentum:GTEx/v8/Whole_Blood:GTEx/v8/Artery_Aorta:GTEx/v8/Artery_Coronary:GTEx/v8/Artery_Tibial:GTEx/v8/Heart_Atrial_Appendage	NA	3.06404e-08	rs8057271	40	no
LTL-VTE	ENSG00000132603	NIP7	16	69373333	69377014	1	protein_coding	51388	NIP7	0.603152	1.12924	12	16.62	51	9.07252e-14	1.16564e-09	GTEx/v8/Adipose_Subcutaneous:GTEx/v8/Artery_Tibial	NA	3.06404e-08	rs8057271	40	no
LTL-VTE	ENSG00000157315	TMED6	16	69377151	69385712	-1	protein_coding	146456	TMED6	0.000563599	-0.289729	9	16.62	52	1.57384e-12	2.76953e-25	GTEx/v8/Adipose_Subcutaneous:GTEx/v8/Cells_EBV-transformed_lymphocytes:GTEx/v8/Whole_Blood:GTEx/v8/Liver	NA	3.06404e-08	rs8057271;rs4985452	40	no
LTL-VTE	ENSG00000132604	TERF2	16	69389464	69442474	-1	protein_coding	7014	TERF2	0.927472	-0.576801	0	0	41	2.51618e-06	0.000103274	GTEx/v8/Adipose_Subcutaneous:GTEx/v8/Adipose_Visceral_Omentum:GTEx/v8/Cells_EBV-transformed_lymphocytes:GTEx/v8/Artery_Tibial:GTEx/v8/Heart_Left_Ventricle	NA	3.06404e-08	rs8057271	40	yes
LTL-VTE	ENSG00000102908	NFAT5	16	69598997	69738569	1	protein_coding	10725	NFAT5	0.999991	-0.852026	77	18.7	1	0.000103656	0.000158939	GTEx/v8/Whole_Blood	NA	NA	rs72785073;rs4985452	40	no
LTL-VTE	ENSG00000181019	NQO1	16	69740899	69760854	-1	protein_coding	1728	NQO1	4.52405e-11	-0.846834	8	11.58	0	NA	NA	NA	NA	NA	rs72785073	40	no
LTL-VTE	ENSG00000141101	NOB1	16	69775770	69788843	-1	protein_coding	28987	NOB1	8.61136e-08	-0.798436	7	12.74	15	2.35248e-05	3.93818e-07	GTEx/v8/Artery_Tibial:GTEx/v8/Heart_Atrial_Appendage	NA	1.70468e-08	rs72785073;rs62052820;rs4985452	40	no
LTL-VTE	ENSG00000198373	WWP2	16	69796209	69975644	1	protein_coding	11060	WWP2	0.977902	0.163311	155	19.67	455	1.96611e-11	1.15192e-07	GTEx/v8/Adipose_Subcutaneous:GTEx/v8/Adipose_Visceral_Omentum:GTEx/v8/Whole_Blood:GTEx/v8/Artery_Coronary:GTEx/v8/Artery_Tibial	NA	1.96464e-10	rs72785073;rs4985452;rs2270842;rs3192882;rs3852695	40	no
LTL-VTE	ENSG00000157322	CLEC18A	16	69984810	69998141	1	protein_coding	348174	CLEC18A	0.144114	-0.618371	38	17.58	488	1.69685e-116	7.90947e-101	GTEx/v8/Adipose_Subcutaneous:GTEx/v8/Adipose_Visceral_Omentum:GTEx/v8/Cells_EBV-transformed_lymphocytes:GTEx/v8/Whole_Blood:GTEx/v8/Artery_Aorta:GTEx/v8/Artery_Coronary:GTEx/v8/Artery_Tibial:GTEx/v8/Heart_Atrial_Appendage:GTEx/v8/Liver	NA	1.96464e-10	rs2270842;rs3192882;rs3852695;rs72785073;rs62052820;rs4985452	40	no
LTL-VTE	ENSG00000090857	PDPR	16	70147529	70195203	1	protein_coding	55066	PDPR	4.85026e-08	2.68029	57	12.39	179	1.99831e-12	7.24357e-17	GTEx/v8/Adipose_Subcutaneous:GTEx/v8/Adipose_Visceral_Omentum:GTEx/v8/Whole_Blood:GTEx/v8/Artery_Aorta:GTEx/v8/Artery_Tibial:GTEx/v8/Heart_Atrial_Appendage	NA	1.96464e-10	rs3192882;rs3852695	40	no
LTL-VTE	ENSG00000223496	EXOSC6	16	70284134	70285833	-1	protein_coding	118460	EXOSC6	0.494174	-0.495643	3	3.202	483	2.36573e-98	1.37443e-158	GTEx/v8/Adipose_Subcutaneous:GTEx/v8/Adipose_Visceral_Omentum:GTEx/v8/Cells_EBV-transformed_lymphocytes:GTEx/v8/Whole_Blood:GTEx/v8/Artery_Aorta:GTEx/v8/Artery_Coronary:GTEx/v8/Artery_Tibial:GTEx/v8/Heart_Atrial_Appendage:GTEx/v8/Heart_Left_Ventricle:GTEx/v8/Liver	NA	1.96464e-10	rs3192882;rs3852695;rs72785073;rs62052820;rs4985452;rs2270842	40	no
LTL-VTE	ENSG00000090861	AARS1	16	70286198	70323446	-1	protein_coding	16	AARS1	4.67832e-05	NA	6	15.07	0	NA	NA	NA	NA	1.11222e-09	rs3192882;rs3852695	40	no
LTL-VTE	ENSG00000157349	DDX19B	16	70323566	70369186	1	protein_coding	11269	DDX19B	0.0357118	-0.91354	6	15.07	1	7.78757e-05	0.00663237	GTEx/v8/Whole_Blood	NA	5.49799e-10	rs3192882;rs3852695;rs72785073	40	no
LTL-VTE	ENSG00000168872	DDX19A	16	70380732	70407286	1	protein_coding	55308	DDX19A	0.923061	-0.880373	13	5.591	125	1.01615e-05	0.0142396	GTEx/v8/Heart_Atrial_Appendage	NA	1.96464e-10	rs72785073;rs3192882;rs3852695	40	no
LTL-VTE	ENSG00000157350	ST3GAL2	16	70413338	70473140	-1	protein_coding	6483	ST3GAL2	0.947101	-2.38076	14	14.9	0	NA	NA	NA	NA	5.08414e-09	rs3192882;rs3852695;rs72785073	40	no
LTL-VTE	ENSG00000157353	FCSK	16	70488324	70514177	1	protein_coding	197258	FCSK	8.47563e-16	-0.365983	10	16.7	0	NA	NA	NA	NA	NA	rs3852695	40	no
LTL-VTE	ENSG00000103051	COG4	16	70514471	70557468	-1	protein_coding	25839	COG4	4.38858e-06	-0.355868	22	16.7	275	1.01378e-29	5.17954e-23	GTEx/v8/Adipose_Subcutaneous:GTEx/v8/Adipose_Visceral_Omentum:GTEx/v8/Whole_Blood:GTEx/v8/Artery_Aorta:GTEx/v8/Artery_Coronary:GTEx/v8/Artery_Tibial:GTEx/v8/Heart_Atrial_Appendage:GTEx/v8/Heart_Left_Ventricle	NA	1.96464e-10	rs3852695;rs2270842;rs4985452;rs3192882	40	no
LTL-VTE	ENSG00000189091	SF3B3	16	70557691	70608820	1	protein_coding	23450	SF3B3	0.999963	-0.692592	0	0	180	9.59353e-22	1.38341e-16	GTEx/v8/Adipose_Subcutaneous:GTEx/v8/Adipose_Visceral_Omentum:GTEx/v8/Whole_Blood:GTEx/v8/Artery_Aorta:GTEx/v8/Artery_Tibial:GTEx/v8/Heart_Atrial_Appendage:GTEx/v8/Heart_Left_Ventricle	NA	1.96464e-10	rs3192882;rs3852695;rs72785073	40	yes
LTL-VTE	ENSG00000157368	IL34	16	70613798	70694585	1	protein_coding	146433	IL34	0.114216	0.46409	0	0	58	2.82333e-09	8.5115e-06	GTEx/v8/Adipose_Subcutaneous:GTEx/v8/Liver	NA	5.49799e-10	rs3192882;rs3852695	40	yes
LTL-VTE	ENSG00000184517	ZFP1	16	75182390	75206134	1	protein_coding	162239	ZFP1	0.00925162	1.36674	0	0	13	4.51681e-05	9.45478e-37	GTEx/v8/Adipose_Subcutaneous:GTEx/v8/Artery_Tibial	NA	5.48385e-10	rs11641801;rs37606;rs999674	41	yes
LTL-VTE	ENSG00000168925	CTRB1	16	75252898	75258822	1	protein_coding	1504	CTRB1	0.00179667	0.202062	0	0	5	3.58723e-05	0.00810728	GTEx/v8/Artery_Aorta	NA	3.28189e-10	rs11641801;rs37606;rs999674	41	yes
LTL-VTE	ENSG00000050820	BCAR1	16	75262928	75301951	-1	protein_coding	9564	BCAR1	0.992957	NA	11	9.829	338	4.98685e-27	1.78331e-21	GTEx/v8/Whole_Blood:GTEx/v8/Artery_Aorta:GTEx/v8/Artery_Tibial	NA	4.12578e-12	rs11641801;rs999674;rs37606	41	no
LTL-VTE	ENSG00000153774	CFDP1	16	75327596	75467383	-1	protein_coding	10428	CFDP1	0.0849396	-0.00394538	294	16.27	337	7.46626e-20	2.85794e-25	GTEx/v8/Adipose_Subcutaneous:GTEx/v8/Adipose_Visceral_Omentum:GTEx/v8/Whole_Blood	NA	4.12578e-12	rs11641801;rs999674;rs37606	41	no
LTL-VTE	ENSG00000166822	TMEM170A	16	75476952	75499395	-1	protein_coding	124491	TMEM170A	0.000303172	0.822657	86	14.15	87	3.68614e-05	0.0322819	GTEx/v8/Adipose_Subcutaneous	NA	6.6366e-12	rs11641801;rs999674;rs37606	41	no
LTL-VTE	ENSG00000183196	CHST6	16	75510949	75529282	-1	protein_coding	4166	CHST6	0.000606607	-0.818681	26	9.024	0	NA	NA	NA	NA	1.15521e-09	rs11641801;rs37606;rs999674	41	no
LTL-VTE	ENSG00000185924	RTN4RL1	17	1837971	1928639	-1	protein_coding	146760	RTN4RL1	0.787531	NA	0	0	11	6.42744e-10	1.30053e-24	GTEx/v8/Adipose_Visceral_Omentum:GTEx/v8/Artery_Tibial:GTEx/v8/Heart_Left_Ventricle	NA	7.59589e-11	rs1048483;rs3744274	42	yes
LTL-VTE	ENSG00000108963	DPH1	17	1933404	1946724	1	protein_coding	1801	DPH1	2.34177e-08	NA	1	2.2	4	1.79598e-06	1.58191e-19	GTEx/v8/Artery_Aorta:GTEx/v8/Artery_Tibial	NA	3.39834e-14	rs3744274;rs1048483;rs72815304	42	no
LTL-VTE	ENSG00000262664	OVCA2	17	1945327	1946724	1	protein_coding	124641	OVCA2	3.94782e-05	0.5713	1	2.2	0	NA	NA	NA	NA	NA	rs3744274	42	no
LTL-VTE	ENSG00000177374	HIC1	17	1957448	1962981	1	protein_coding	3090	HIC1	NA	NA	20	22.6	0	NA	NA	NA	NA	3.39834e-14	rs3744274;rs1048483;rs4790874;rs72815304	42	no
LTL-VTE	ENSG00000070366	SMG6	17	1963133	2207065	-1	protein_coding	23293	SMG6	0.999935	-0.496661	110	23.1	7	2.73308e-05	0.0280645	GTEx/v8/Artery_Tibial	NA	3.39834e-14	rs1048483;rs3744274;rs4790874;rs72815304;rs216195;rs216210	42	no
LTL-VTE	ENSG00000167720	SRR	17	2206677	2228554	1	protein_coding	63826	SRR	0.179017	NA	4	23.1	97	8.01108e-56	4.93154e-76	GTEx/v8/Adipose_Subcutaneous:GTEx/v8/Adipose_Visceral_Omentum:GTEx/v8/Cells_EBV-transformed_lymphocytes:GTEx/v8/Whole_Blood:GTEx/v8/Artery_Aorta:GTEx/v8/Artery_Coronary:GTEx/v8/Artery_Tibial:GTEx/v8/Heart_Atrial_Appendage:GTEx/v8/Heart_Left_Ventricle:GTEx/v8/Liver	NA	3.39834e-14	rs216195;rs216210;rs1048483;rs3744274;rs4790874;rs72815304;rs3744276	42	no
LTL-VTE	ENSG00000167721	TSR1	17	2225797	2240801	-1	protein_coding	55720	TSR1	8.3329e-20	NA	1	0.533	0	NA	NA	NA	NA	1.31164e-08	rs216210	42	no
LTL-VTE	ENSG00000070444	MNT	17	2287354	2304412	-1	protein_coding	4335	MNT	0.96048	-0.896443	2	2.272	0	NA	NA	NA	NA	NA	rs3744276	42	no
LTL-VTE	ENSG00000127804	METTL16	17	2308856	2415185	-1	protein_coding	79066	METTL16	0.997289	-0.030354	6	9.048	4	2.24316e-07	9.82308e-09	GTEx/v8/Heart_Atrial_Appendage:GTEx/v8/Heart_Left_Ventricle	NA	8.58792e-09	rs3744276	42	no
LTL-VTE	ENSG00000183914	DNAH2	17	7620672	7737062	1	protein_coding	146754	DNAH2	2.48852e-21	0.332994	3	8.511	0	NA	NA	NA	NA	3.18528e-14	rs74439044;rs4791840	43	no
LTL-VTE	ENSG00000132510	KDM6B	17	7743222	7758114	1	protein_coding	23135	KDM6B	0.999994	-0.597454	12	16.21	19	2.52575e-13	3.14328e-09	GTEx/v8/Adipose_Subcutaneous:GTEx/v8/Whole_Blood:GTEx/v8/Artery_Tibial	NA	3.18528e-14	rs74439044;rs4791840	43	no
LTL-VTE	ENSG00000167874	TMEM88	17	7758383	7759417	1	protein_coding	92162	TMEM88	0.353474	0.00944329	9	16.21	0	NA	NA	NA	NA	1.19536e-11	rs74439044;rs4791840	43	no
LTL-VTE	ENSG00000183011	NAA38	17	7760003	7788556	-1	protein_coding	84316	NAA38	0.00287648	-0.647347	34	18.33	19	3.67692e-13	4.03363e-09	GTEx/v8/Adipose_Subcutaneous:GTEx/v8/Adipose_Visceral_Omentum:GTEx/v8/Cells_EBV-transformed_lymphocytes:GTEx/v8/Artery_Aorta:GTEx/v8/Artery_Tibial:GTEx/v8/Heart_Atrial_Appendage	NA	1.19536e-11	rs4791840;rs74439044	43	no
LTL-VTE	ENSG00000182224	CYB5D1	17	7761064	7765600	1	protein_coding	124637	CYB5D1	4.5752e-05	-1.96605	13	16.21	0	NA	NA	NA	NA	NA	rs74439044;rs4791840	43	no
LTL-VTE	ENSG00000170004	CHD3	17	7788124	7816078	1	protein_coding	1107	CHD3	1	-0.359996	15	18.33	33	1.03334e-13	1.07046e-09	GTEx/v8/Whole_Blood	NA	3.18528e-14	rs74439044;rs4791840	43	no
LTL-VTE	ENSG00000179094	PER1	17	8043790	8059824	-1	protein_coding	5187	PER1	0.875749	-0.517542	7	20.7	0	NA	NA	NA	NA	NA	rs66582670	43	no
LTL-VTE	ENSG00000220205	VAMP2	17	8062467	8066864	-1	protein_coding	6844	VAMP2	0.837118	-0.172652	9	20.7	35	6.2382e-06	0.000101416	GTEx/v8/Whole_Blood:GTEx/v8/Heart_Left_Ventricle	NA	NA	rs66582670	43	no
LTL-VTE	ENSG00000179029	TMEM107	17	8076555	8079717	-1	protein_coding	84314	TMEM107	0.0289056	-0.522384	9	3.208	0	NA	NA	NA	NA	NA	rs66582670	43	no
LTL-VTE	ENSG00000196544	BORCS6	17	8091652	8093564	-1	protein_coding	54785	BORCS6	NA	-0.989136	10	6.589	0	NA	NA	NA	NA	NA	rs66582670	43	no
LTL-VTE	ENSG00000178999	AURKB	17	8108056	8113918	-1	protein_coding	9212	AURKB	0.00588234	-0.16188	16	10.09	0	NA	NA	NA	NA	NA	rs66582670	43	no
LTL-VTE	ENSG00000178971	CTC1	17	8130191	8151362	-1	protein_coding	80169	CTC1	3.51223e-07	NA	30	8.867	57	2.83704e-48	1.62262e-40	GTEx/v8/Adipose_Subcutaneous:GTEx/v8/Adipose_Visceral_Omentum:GTEx/v8/Whole_Blood:GTEx/v8/Artery_Aorta:GTEx/v8/Artery_Coronary:GTEx/v8/Artery_Tibial:GTEx/v8/Heart_Atrial_Appendage:GTEx/v8/Heart_Left_Ventricle	NA	2.14723e-08	rs66582670	43	no
LTL-VTE	ENSG00000178921	PFAS	17	8150936	8173809	1	protein_coding	5198	PFAS	2.79097e-08	-0.866843	18	8.867	0	NA	NA	NA	NA	2.94996e-08	rs66582670	43	no
LTL-VTE	ENSG00000125434	SLC25A35	17	8191081	8198661	-1	protein_coding	399512	SLC25A35	3.54304e-09	-0.398012	0	0	1	4.72687e-05	0.010459	GTEx/v8/Whole_Blood	NA	NA	rs66582670	43	yes
LTL-VTE	ENSG00000177885	GRB2	17	73314157	73401790	-1	protein_coding	2885	GRB2	0.549681	-2.00465	0	0	1	6.77879e-05	0.0109137	GTEx/v8/Adipose_Visceral_Omentum	NA	NA	rs2608882	44	yes
LTL-VTE	ENSG00000108479	GALK1	17	73747675	73761792	-1	protein_coding	2584	GALK1	0.000940521	0.270557	0	0	41	4.8277e-09	1.2142e-14	GTEx/v8/Whole_Blood:GTEx/v8/Liver	NA	7.31951e-10	rs2608882;rs3760131	44	yes
LTL-VTE	ENSG00000132478	UNK	17	73780681	73821886	1	protein_coding	85451	UNK	0.994321	-0.431197	3	5.863	0	NA	NA	NA	NA	NA	rs2608882	44	no
LTL-VTE	ENSG00000092929	UNC13D	17	73823306	73840798	-1	protein_coding	201294	UNC13D	2.52003e-12	-0.305296	10	8.711	45	2.46133e-24	5.83606e-19	GTEx/v8/Adipose_Visceral_Omentum:GTEx/v8/Whole_Blood	NA	4.52418e-09	rs2608882;rs3760131	44	no
LTL-VTE	ENSG00000132471	WBP2	17	73841780	73852588	-1	protein_coding	23558	WBP2	0.0896182	-0.534164	7	8.711	11	3.24709e-05	4.71521e-13	GTEx/v8/Adipose_Subcutaneous	NA	NA	rs2608882	44	no
LTL-VTE	ENSG00000132481	TRIM47	17	73870242	73874656	-1	protein_coding	91107	TRIM47	0.321925	NA	8	3.699	44	2.83454e-11	2.21206e-07	GTEx/v8/Adipose_Visceral_Omentum:GTEx/v8/Artery_Aorta:GTEx/v8/Artery_Tibial	NA	7.31951e-10	rs2608882;rs3760131	44	no
LTL-VTE	ENSG00000141569	TRIM65	17	73876416	73893084	-1	protein_coding	201292	TRIM65	2.48169e-09	-0.182606	18	14.09	45	2.89498e-20	1.4391e-16	GTEx/v8/Adipose_Subcutaneous:GTEx/v8/Adipose_Visceral_Omentum:GTEx/v8/Artery_Aorta:GTEx/v8/Artery_Coronary:GTEx/v8/Artery_Tibial:GTEx/v8/Heart_Atrial_Appendage:GTEx/v8/Heart_Left_Ventricle	NA	7.31951e-10	rs2608882;rs3760131	44	no
LTL-VTE	ENSG00000204316	MRPL38	17	73894724	73905899	-1	protein_coding	64978	MRPL38	4.08584e-06	-0.135864	14	14.09	30	2.05713e-08	3.68914e-09	GTEx/v8/Adipose_Subcutaneous:GTEx/v8/Whole_Blood	NA	4.52418e-09	rs2608882	44	no
LTL-VTE	ENSG00000188878	FBF1	17	73905655	73937221	-1	protein_coding	85302	FBF1	1.13971e-19	-0.0296514	19	15.73	48	3.07833e-80	1.14149e-68	GTEx/v8/Adipose_Subcutaneous:GTEx/v8/Adipose_Visceral_Omentum:GTEx/v8/Artery_Aorta:GTEx/v8/Artery_Coronary:GTEx/v8/Artery_Tibial:GTEx/v8/Heart_Atrial_Appendage:GTEx/v8/Heart_Left_Ventricle	NA	7.31951e-10	rs2608882;rs3760131	44	no
LTL-VTE	ENSG00000161533	ACOX1	17	73937588	73975515	-1	protein_coding	51	ACOX1	0.0944353	-1.02825	11	15.73	17	2.72963e-13	1.90291e-13	GTEx/v8/Artery_Aorta:GTEx/v8/Artery_Tibial	NA	4.52418e-09	rs2608882	44	no
LTL-VTE	ENSG00000257949	TEN1	17	73975301	73996667	1	protein_coding	100134934	TEN1	NA	NA	5	7.258	48	4.34447e-66	1.97289e-56	GTEx/v8/Adipose_Subcutaneous:GTEx/v8/Adipose_Visceral_Omentum:GTEx/v8/Cells_EBV-transformed_lymphocytes:GTEx/v8/Whole_Blood:GTEx/v8/Artery_Aorta:GTEx/v8/Artery_Coronary:GTEx/v8/Artery_Tibial:GTEx/v8/Heart_Atrial_Appendage:GTEx/v8/Heart_Left_Ventricle:GTEx/v8/Liver	NA	7.31951e-10	rs3760131;rs2608882	44	no
LTL-VTE	ENSG00000250506	CDK3	17	73996987	74002080	1	protein_coding	1018	CDK3	0.000751723	-0.0828768	7	7.258	27	4.49528e-33	8.83024e-27	GTEx/v8/Adipose_Subcutaneous:GTEx/v8/Adipose_Visceral_Omentum:GTEx/v8/Whole_Blood:GTEx/v8/Artery_Aorta:GTEx/v8/Artery_Coronary:GTEx/v8/Artery_Tibial:GTEx/v8/Heart_Atrial_Appendage:GTEx/v8/Heart_Left_Ventricle	NA	7.31951e-10	rs3760131;rs2608882	44	no
LTL-VTE	ENSG00000167880	EVPL	17	74000583	74023533	-1	protein_coding	2125	EVPL	6.48709e-14	-0.381841	14	11.67	0	NA	NA	NA	NA	7.31951e-10	rs3760131	44	no
LTL-VTE	ENSG00000129353	SLC44A2	19	10713133	10755235	1	protein_coding	57153	SLC44A2	0.0414646	-0.378861	1	0.101	0	NA	NA	NA	NA	NA	rs4425006	46	no
LTL-VTE	ENSG00000129351	ILF3	19	10764937	10803093	1	protein_coding	3609	ILF3	0.999997	-0.897293	2	6.331	0	NA	NA	NA	NA	NA	rs4425006	46	no
LTL-VTE	ENSG00000213339	QTRT1	19	10812106	10824113	1	protein_coding	81890	QTRT1	0.00022325	-0.342791	2	6.331	0	NA	NA	NA	NA	1.36305e-08	rs4425006	46	no
LTL-VTE	ENSG00000197134	ZNF257	19	22235254	22274282	1	protein_coding	113835	ZNF257	1.12139e-09	1.43553	0	0	5	2.36622e-06	1.34831e-42	GTEx/v8/Adipose_Subcutaneous:GTEx/v8/Artery_Aorta:GTEx/v8/Artery_Tibial	NA	1.25883e-10	rs452556	47	yes
LTL-VTE	ENSG00000196350	ZNF729	19	22469210	22499978	1	protein_coding	100287226	ZNF729	3.73172e-10	0.751753	31	12.05	0	NA	NA	NA	NA	1.25883e-10	rs452556	47	no
LTL-VTE	ENSG00000197360	ZNF98	19	22573821	22715287	-1	protein_coding	148198	ZNF98	1.80227e-06	0.0291775	113	12.91	216	3.14916e-45	1.99806e-36	GTEx/v8/Adipose_Visceral_Omentum:GTEx/v8/Heart_Atrial_Appendage:GTEx/v8/Heart_Left_Ventricle	NA	1.25883e-10	rs452556;rs12104137	47	no
LTL-VTE	ENSG00000130202	NECTIN2	19	45349432	45392485	1	protein_coding	5819	NECTIN2	0.531937	-0.314456	2	5.597	0	NA	NA	NA	NA	NA	rs429358	48	no
LTL-VTE	ENSG00000130204	TOMM40	19	45393826	45406946	1	protein_coding	10452	TOMM40	0.963682	NA	13	25.1	0	NA	NA	NA	NA	1.08642e-12	rs429358;rs7412	48	no
LTL-VTE	ENSG00000130203	APOE	19	45409011	45412650	1	protein_coding	348	APOE	0.0345336	-0.237445	14	25.1	0	NA	NA	NA	NA	1.08642e-12	rs429358;rs7412	48	no
LTL-VTE	ENSG00000130208	APOC1	19	45417504	45422606	1	protein_coding	341	APOC1	0.0507383	-0.105569	19	25.1	0	NA	NA	NA	NA	1.08642e-12	rs429358;rs7412	48	no
LTL-VTE	ENSG00000101421	CHMP4B	20	32399110	32442172	1	protein_coding	128866	CHMP4B	0.881586	NA	0	0	1	0.000178301	3.22086e-33	GTEx/v8/Whole_Blood	NA	3.15377e-08	rs6088659	49	yes
LTL-VTE	ENSG00000125970	RALY	20	32581452	32696114	1	protein_coding	22913	RALY	0.554574	NA	88	11.51	0	NA	NA	NA	NA	3.84254e-10	rs2300206	49	no
LTL-VTE	ENSG00000125977	EIF2S2	20	32676104	32700138	-1	protein_coding	8894	EIF2S2	0.863603	-1.19308	35	11.51	0	NA	NA	NA	NA	1.12571e-09	rs2300206	49	no
LTL-VTE	ENSG00000101440	ASIP	20	32782375	32857150	1	protein_coding	434	ASIP	0.0696267	-0.267703	8	6.573	0	NA	NA	NA	NA	5.55264e-09	rs73610830	49	no
LTL-VTE	ENSG00000101444	AHCY	20	32868074	32899608	-1	protein_coding	191	AHCY	0.94407	-0.500907	4	4.712	2	3.72834e-05	0.000243507	GTEx/v8/Adipose_Visceral_Omentum	NA	5.55264e-09	rs73610830;rs116707649;rs6059987;rs2300206	49	no
LTL-VTE	ENSG00000078747	ITCH	20	32951041	33099198	1	protein_coding	83737	ITCH	0.99999	-0.33627	176	15.75	168	4.4092e-05	0.0183536	GTEx/v8/Adipose_Subcutaneous	NA	1.06734e-16	rs73106933;rs6088520;rs6088659;rs6059987;rs73610830;rs116707649	49	no
LTL-VTE	ENSG00000125971	DYNLRB1	20	33104214	33128762	1	protein_coding	83658	DYNLRB1	0.842803	-0.182966	27	11.31	129	1.31718e-06	0.00169293	GTEx/v8/Heart_Atrial_Appendage	NA	6.53276e-15	rs6059987;rs73610830;rs73106933;rs6088520;rs6088659	49	no
LTL-VTE	ENSG00000101460	MAP1LC3A	20	33134658	33148149	1	protein_coding	84557	MAP1LC3A	0.739732	0.0197551	25	19.61	974	3.87627e-44	5.47039e-37	GTEx/v8/Adipose_Subcutaneous:GTEx/v8/Adipose_Visceral_Omentum:GTEx/v8/Whole_Blood:GTEx/v8/Artery_Aorta:GTEx/v8/Artery_Coronary:GTEx/v8/Artery_Tibial:GTEx/v8/Heart_Atrial_Appendage:GTEx/v8/Heart_Left_Ventricle:GTEx/v8/Liver	NA	3.60723e-17	rs73106933;rs6088520;rs6059987;rs2300206;rs73610830;rs6088659;rs1987165;rs6088742;rs116707649;rs73903009;rs6058220;rs6060347;rs2425055	49	no
LTL-VTE	ENSG00000101464	PIGU	20	33148346	33264910	-1	protein_coding	128869	PIGU	0.813069	-0.4371	123	19.61	297	2.92531e-10	6.84505e-07	GTEx/v8/Adipose_Visceral_Omentum:GTEx/v8/Artery_Aorta:GTEx/v8/Artery_Tibial	NA	4.06533e-16	rs73106933;rs6088520;rs6059987;rs116707649;rs6088659;rs2300206;rs73610830;rs1987165	49	no
LTL-VTE	ENSG00000198646	NCOA6	20	33284722	33413452	-1	protein_coding	23054	NCOA6	0.990815	-0.852306	151	19.35	406	4.81589e-15	4.0027e-11	GTEx/v8/Adipose_Subcutaneous:GTEx/v8/Adipose_Visceral_Omentum:GTEx/v8/Artery_Coronary:GTEx/v8/Artery_Tibial:GTEx/v8/Heart_Atrial_Appendage	NA	3.60723e-17	rs6059987;rs73106933;rs6088520;rs116707649;rs6088659;rs6060347;rs1987165;rs73610830	49	no
LTL-VTE	ENSG00000078804	TP53INP2	20	33292094	33301243	1	protein_coding	58476	TP53INP2	0.341454	-2.2091	40	19.35	379	1.5479e-06	6.85572e-18	GTEx/v8/Whole_Blood:GTEx/v8/Artery_Aorta:GTEx/v8/Artery_Tibial	NA	1.06734e-16	rs73106933;rs6088520;rs6059987;rs116707649;rs1987165	49	no
LTL-VTE	ENSG00000131067	GGT7	20	33432523	33460663	-1	protein_coding	2686	GGT7	0.9982	-0.466161	61	16.93	527	4.4847e-10	1.40796e-07	GTEx/v8/Adipose_Visceral_Omentum:GTEx/v8/Whole_Blood:GTEx/v8/Artery_Aorta:GTEx/v8/Artery_Tibial	NA	3.60723e-17	rs6059987;rs73106933;rs116707649;rs73903009;rs1987165;rs6088659;rs73610830;rs6058220	49	no
LTL-VTE	ENSG00000131069	ACSS2	20	33459949	33515769	1	protein_coding	55902	ACSS2	8.97239e-11	-0.504094	88	15.12	161	1.59185e-06	0.00232626	GTEx/v8/Artery_Tibial:GTEx/v8/Heart_Atrial_Appendage:GTEx/v8/Heart_Left_Ventricle	NA	9.27167e-12	rs1987165;rs6059987;rs116707649;rs73903009;rs73106933;rs6088659	49	no
LTL-VTE	ENSG00000100983	GSS	20	33516236	33543620	-1	protein_coding	2937	GSS	0.0225187	-0.727485	50	15.12	281	1.3906e-08	6.64988e-15	GTEx/v8/Artery_Aorta:GTEx/v8/Artery_Tibial:GTEx/v8/Heart_Atrial_Appendage:GTEx/v8/Heart_Left_Ventricle	NA	3.60723e-17	rs1987165;rs6059987;rs73903009;rs116707649;rs73106933;rs6088659;rs73610830;rs6088742	49	no
LTL-VTE	ENSG00000078814	MYH7B	20	33563206	33590240	1	protein_coding	57644	MYH7B	1.33081e-23	0.0567853	66	27	295	8.47293e-23	1.16383e-17	GTEx/v8/Adipose_Subcutaneous:GTEx/v8/Adipose_Visceral_Omentum:GTEx/v8/Whole_Blood:GTEx/v8/Artery_Aorta:GTEx/v8/Artery_Coronary:GTEx/v8/Artery_Tibial:GTEx/v8/Liver	NA	1.06734e-16	rs73903009;rs1987165;rs6088742;rs73106933;rs6088520;rs6059987	49	no
LTL-VTE	ENSG00000100991	TRPC4AP	20	33590207	33680674	-1	protein_coding	26133	TRPC4AP	0.999539	0.00791892	180	27	772	6.69785e-25	2.64288e-19	GTEx/v8/Adipose_Subcutaneous:GTEx/v8/Adipose_Visceral_Omentum:GTEx/v8/Whole_Blood:GTEx/v8/Artery_Aorta:GTEx/v8/Artery_Tibial:GTEx/v8/Heart_Atrial_Appendage:GTEx/v8/Heart_Left_Ventricle:GTEx/v8/Liver	NA	3.60723e-17	rs6088742;rs1987165;rs73903009;rs116707649;rs73106933;rs6088520;rs6059987;rs2300206;rs6058220;rs6060347	49	no
LTL-VTE	ENSG00000088298	EDEM2	20	33703167	33865928	-1	protein_coding	55741	EDEM2	0.000137533	-0.173489	260	16.65	688	6.71965e-35	1.00474e-27	GTEx/v8/Adipose_Subcutaneous:GTEx/v8/Adipose_Visceral_Omentum:GTEx/v8/Cells_EBV-transformed_lymphocytes:GTEx/v8/Whole_Blood:GTEx/v8/Artery_Aorta:GTEx/v8/Artery_Tibial:GTEx/v8/Heart_Atrial_Appendage:GTEx/v8/Heart_Left_Ventricle	NA	3.60723e-17	rs73903009;rs6088742;rs1987165;rs116707649;rs6058220;rs6060347;rs73106933;rs2425055;rs6088520;rs6059987;rs73610830	49	no
LTL-VTE	ENSG00000101000	PROCR	20	33759876	33765165	1	protein_coding	10544	PROCR	0.0101309	-0.393626	53	16.65	846	2.6538e-31	2.24902e-25	GTEx/v8/Adipose_Subcutaneous:GTEx/v8/Cells_EBV-transformed_lymphocytes:GTEx/v8/Artery_Aorta:GTEx/v8/Artery_Tibial:GTEx/v8/Heart_Atrial_Appendage:GTEx/v8/Heart_Left_Ventricle:GTEx/v8/Liver	NA	3.60723e-17	rs1987165;rs6088742;rs73903009;rs73610830;rs116707649;rs73106933;rs6088520;rs6059987;rs6088659;rs2425055;rs6058220	49	no
LTL-VTE	ENSG00000125966	MMP24	20	33814457	33864801	1	protein_coding	10893	MMP24	0.0287623	-0.485751	33	14.77	33	4.27184e-07	0.000108171	GTEx/v8/Adipose_Visceral_Omentum:GTEx/v8/Whole_Blood	NA	2.79652e-13	rs6058220;rs73903009;rs6060347;rs116707649;rs6088742	49	no
LTL-VTE	ENSG00000242372	EIF6	20	33866714	33872788	-1	protein_coding	3692	EIF6	0.781943	-0.0280084	40	14.77	283	2.6041e-30	5.46094e-24	GTEx/v8/Adipose_Subcutaneous:GTEx/v8/Adipose_Visceral_Omentum:GTEx/v8/Whole_Blood:GTEx/v8/Artery_Aorta:GTEx/v8/Artery_Tibial:GTEx/v8/Heart_Atrial_Appendage:GTEx/v8/Heart_Left_Ventricle	NA	1.74256e-13	rs6058220;rs6060347;rs116707649;rs73903009;rs73106933;rs6088520;rs6059987;rs73610830	49	no
LTL-VTE	ENSG00000125998	FAM83C	20	33873534	33880204	-1	protein_coding	128876	FAM83C	3.49242e-05	0.230701	40	14.77	0	NA	NA	NA	NA	2.79652e-13	rs6060347;rs6058220;rs2425055	49	no
LTL-VTE	ENSG00000101019	UQCC1	20	33890369	33999944	-1	protein_coding	55245	UQCC1	0.00485443	-0.818063	158	19.59	445	1.38751e-24	2.28438e-19	GTEx/v8/Adipose_Subcutaneous:GTEx/v8/Adipose_Visceral_Omentum:GTEx/v8/Cells_EBV-transformed_lymphocytes:GTEx/v8/Whole_Blood:GTEx/v8/Artery_Aorta:GTEx/v8/Artery_Tibial:GTEx/v8/Heart_Atrial_Appendage:GTEx/v8/Heart_Left_Ventricle:GTEx/v8/Liver	NA	3.60723e-17	rs6060347;rs2425055;rs6088742;rs1987165;rs6059987;rs73106933	49	no
LTL-VTE	ENSG00000125965	GDF5	20	34021145	34042568	-1	protein_coding	8200	GDF5	0.923195	0.0727362	13	21.2	1	0.000401579	6.01802e-06	GTEx/v8/Adipose_Subcutaneous	NA	1.89911e-09	rs2425055	49	no
LTL-VTE	ENSG00000126001	CEP250	20	34042985	34099804	1	protein_coding	11190	CEP250	8.25126e-17	-0.898376	0	0	76	1.07183e-05	1.15239e-08	GTEx/v8/Adipose_Subcutaneous:GTEx/v8/Adipose_Visceral_Omentum:GTEx/v8/Artery_Aorta:GTEx/v8/Artery_Tibial	NA	2.79581e-10	rs6059987;rs2425055	49	yes
LTL-VTE	ENSG00000125991	ERGIC3	20	34129770	34145405	1	protein_coding	51614	ERGIC3	0.00385908	-0.537743	0	0	7	4.92589e-05	0.00189419	GTEx/v8/Artery_Tibial	NA	NA	rs73903009	49	yes
LTL-VTE	ENSG00000214078	CPNE1	20	34213953	34252878	-1	protein_coding	8904	CPNE1	3.87095e-07	NA	0	0	145	1.12197e-15	7.06664e-188	GTEx/v8/Adipose_Subcutaneous:GTEx/v8/Adipose_Visceral_Omentum:GTEx/v8/Whole_Blood:GTEx/v8/Artery_Aorta:GTEx/v8/Artery_Tibial:GTEx/v8/Heart_Atrial_Appendage:GTEx/v8/Heart_Left_Ventricle	NA	1.41357e-09	rs2425055;rs6088742	49	yes
LTL-VTE	ENSG00000244005	NFS1	20	34255977	34287281	-1	protein_coding	9054	NFS1	0.832121	-0.782191	0	0	3	0.000232043	0.0269007	GTEx/v8/Artery_Tibial	NA	NA	rs2425055	49	yes
LTL-VTE	ENSG00000171222	SCAND1	20	34541539	34547394	-1	protein_coding	51282	SCAND1	0.158311	-1.08008	0	0	101	1.13195e-06	4.83704e-16	GTEx/v8/Artery_Aorta	NA	1.41357e-09	rs2425055	49	yes
LTL-VTE	ENSG00000088367	EPB41L1	20	34679426	34820721	1	protein_coding	2036	EPB41L1	0.645386	-0.629644	0	0	92	3.71461e-06	1.69076e-23	GTEx/v8/Artery_Aorta:GTEx/v8/Artery_Tibial	NA	3.43647e-11	rs2425055;rs6060347	49	yes
LTL-VTE	ENSG00000101079	NDRG3	20	35280169	35374481	-1	protein_coding	57446	NDRG3	0.919621	-0.33265	0	0	4	2.33156e-07	1.36284e-05	GTEx/v8/Adipose_Visceral_Omentum	NA	4.43237e-11	rs62208124	50	yes
LTL-VTE	ENSG00000101347	SAMHD1	20	35518632	35580246	-1	protein_coding	25939	SAMHD1	1.50498e-05	0.113454	1	1.156	0	NA	NA	NA	NA	4.43237e-11	rs62208124	50	no
LTL-VTE	ENSG00000080839	RBL1	20	35624752	35724398	-1	protein_coding	5933	RBL1	1.76076e-05	-1.29233	1	3.051	0	NA	NA	NA	NA	NA	rs62208124	50	no
LTL-VTE	ENSG00000101353	MROH8	20	35729629	35807991	-1	protein_coding	140699	MROH8	NA	NA	1	2.168	0	NA	NA	NA	NA	NA	rs62208124	50	no
LTL-VTE	ENSG00000118705	RPN2	20	35806813	35870022	1	protein_coding	6185	RPN2	0.0316773	-0.682714	1	5.809	0	NA	NA	NA	NA	NA	rs62208124	50	no
LTL-VTE	ENSG00000130589	HELZ2	20	62189439	62205592	-1	protein_coding	85441	HELZ2	1.25629e-09	0.663149	1	1.65	0	NA	NA	NA	NA	NA	rs311489	51	no
LTL-VTE	ENSG00000101216	GMEB2	20	62218955	62258394	-1	protein_coding	26205	GMEB2	0.990659	-1.06027	29	9.231	7	3.00637e-08	3.94466e-06	GTEx/v8/Whole_Blood	NA	2.19976e-09	rs311489	51	no
LTL-VTE	ENSG00000197457	STMN3	20	62271061	62284780	-1	protein_coding	50861	STMN3	0.489817	NA	2	4.226	10	5.31425e-09	4.03079e-17	GTEx/v8/Whole_Blood	NA	2.19976e-09	rs311489	51	no
LTL-VTE	ENSG00000243509	TNFRSF6B	20	62328021	62330037	1	protein_coding	8771	TNFRSF6B	4.83458e-05	-0.141079	0	0	1	9.63164e-05	0.000167071	GTEx/v8/Whole_Blood	NA	NA	rs311489	51	yes
LTL-HF	ENSG00000081026	MAGI3	1	113933371	114228545	1	protein_coding	260425	MAGI3	0.57058	-0.477318	0	0	14	5.01342e-07	4.49013e-07	GTEx/v8/Artery_Tibial	NA	1.91612e-08	rs1217392	1	yes
LTL-HF	ENSG00000134242	PTPN22	1	114356433	114414381	-1	protein_coding	26191	PTPN22	3.07776e-16	-0.402711	3	4.93	0	NA	NA	NA	NA	NA	rs1217392	1	no
LTL-HF	ENSG00000188761	BCL2L15	1	114420790	114430169	-1	protein_coding	440603	BCL2L15	0.00361469	-0.0219988	12	4.93	14	5.07821e-07	1.06399e-08	GTEx/v8/Whole_Blood	NA	1.91612e-08	rs1217392	1	no
LTL-HF	ENSG00000134262	AP4B1	1	114437370	114447823	-1	protein_coding	10717	AP4B1	2.69464e-08	-0.248524	13	6.338	14	6.84678e-12	6.64774e-27	GTEx/v8/Whole_Blood:GTEx/v8/Heart_Atrial_Appendage	NA	1.91612e-08	rs1217392	1	no
LTL-HF	ENSG00000118655	DCLRE1B	1	114447763	114456708	1	protein_coding	64858	DCLRE1B	0.107858	-0.43843	6	6.338	10	0.000138409	0.0224067	GTEx/v8/Artery_Tibial	NA	NA	rs1217392	1	no
LTL-HF	ENSG00000143799	PARP1	1	226548392	226595780	-1	protein_coding	142	PARP1	0.00699693	NA	0	0	4	2.48565e-05	8.51391e-05	GTEx/v8/Whole_Blood	NA	NA	rs10915994	2	yes
LTL-HF	ENSG00000178252	WDR6	3	49044495	49053386	1	protein_coding	11180	WDR6	9.19648e-07	-0.0589495	0	0	8	0.0001014	2.36711e-124	GTEx/v8/Adipose_Subcutaneous	NA	NA	rs3819325	3	yes
LTL-HF	ENSG00000145020	AMT	3	49454211	49460186	-1	protein_coding	275	AMT	0.000569475	-0.0226371	0	0	86	1.00909e-06	2.31462e-81	GTEx/v8/Adipose_Subcutaneous:GTEx/v8/Adipose_Visceral_Omentum:GTEx/v8/Whole_Blood:GTEx/v8/Artery_Aorta:GTEx/v8/Artery_Coronary:GTEx/v8/Artery_Tibial	NA	4.2077e-10	rs3819325	3	yes
LTL-HF	ENSG00000145029	NICN1	3	49460379	49466759	-1	protein_coding	84276	NICN1	0.257246	-1.08729	0	0	94	3.18838e-07	2.79528e-25	GTEx/v8/Adipose_Subcutaneous:GTEx/v8/Adipose_Visceral_Omentum:GTEx/v8/Artery_Aorta:GTEx/v8/Artery_Tibial	NA	4.2077e-10	rs3819325	3	yes
LTL-HF	ENSG00000164062	APEH	3	49711435	49721396	1	protein_coding	327	APEH	0.0132157	-0.271805	0	0	93	4.61572e-05	1.51921e-10	GTEx/v8/Adipose_Subcutaneous	NA	4.2077e-10	rs3819325	3	yes
LTL-HF	ENSG00000173531	MST1	3	49721380	49726934	-1	protein_coding	4485	MST1	1.72736e-10	0.158165	2	15.38	0	NA	NA	NA	NA	1.00742e-08	rs3819325	3	no
LTL-HF	ENSG00000164068	RNF123	3	49726932	49758962	1	protein_coding	63891	RNF123	0.969715	-0.461991	21	15.82	94	8.47139e-34	7.57654e-27	GTEx/v8/Adipose_Subcutaneous:GTEx/v8/Adipose_Visceral_Omentum:GTEx/v8/Cells_EBV-transformed_lymphocytes:GTEx/v8/Artery_Aorta:GTEx/v8/Artery_Coronary:GTEx/v8/Artery_Tibial:GTEx/v8/Heart_Atrial_Appendage:GTEx/v8/Heart_Left_Ventricle	NA	4.2077e-10	rs3819325	3	no
LTL-HF	ENSG00000176020	AMIGO3	3	49754267	49761349	-1	protein_coding	386724	AMIGO3	7.50516e-06	NA	19	15.82	0	NA	NA	NA	NA	4.2077e-10	rs3819325	3	no
LTL-HF	ENSG00000173540	GMPPB	3	49754277	49761384	-1	protein_coding	29925	GMPPB	8.24536e-05	-0.659554	19	15.82	94	2.03371e-15	6.26551e-57	GTEx/v8/Adipose_Subcutaneous:GTEx/v8/Adipose_Visceral_Omentum:GTEx/v8/Whole_Blood:GTEx/v8/Artery_Aorta:GTEx/v8/Artery_Coronary:GTEx/v8/Artery_Tibial:GTEx/v8/Heart_Atrial_Appendage:GTEx/v8/Heart_Left_Ventricle:GTEx/v8/Liver	NA	4.2077e-10	rs3819325	3	no
LTL-HF	ENSG00000176095	IP6K1	3	49761727	49823975	-1	protein_coding	9807	IP6K1	0.23518	-2.10343	59	17.96	89	1.61344e-06	0.000365035	GTEx/v8/Artery_Tibial	NA	4.2077e-10	rs3819325	3	no
LTL-HF	ENSG00000187492	CDHR4	3	49828165	49837268	-1	protein_coding	389118	CDHR4	0.0134739	0.0436097	10	8.931	94	1.13934e-09	2.24065e-06	GTEx/v8/Artery_Aorta:GTEx/v8/Artery_Tibial	NA	2.85718e-10	rs3819325	3	no
LTL-HF	ENSG00000185614	INKA1	3	49840687	49842463	1	protein_coding	389119	INKA1	0.000589161	NA	5	9.432	94	1.12665e-11	5.7203e-08	GTEx/v8/Artery_Aorta:GTEx/v8/Artery_Tibial	NA	2.85718e-10	rs3819325	3	no
LTL-HF	ENSG00000182179	UBA7	3	49842640	49851379	-1	protein_coding	7318	UBA7	2.68228e-14	-0.315381	7	9.432	94	9.10366e-62	2.47495e-51	GTEx/v8/Whole_Blood:GTEx/v8/Artery_Aorta:GTEx/v8/Artery_Tibial:GTEx/v8/Liver	NA	2.85718e-10	rs3819325	3	no
LTL-HF	ENSG00000183763	TRAIP	3	49866034	49894007	-1	protein_coding	10293	TRAIP	0.125104	-0.132255	21	17.61	0	NA	NA	NA	NA	6.85626e-09	rs3819325	3	no
LTL-HF	ENSG00000164076	CAMKV	3	49895421	49907655	-1	protein_coding	79012	CAMKV	0.996846	-0.638323	11	18.51	0	NA	NA	NA	NA	2.20548e-08	rs3819325	3	no
LTL-HF	ENSG00000164078	MST1R	3	49924435	49941299	-1	protein_coding	4486	MST1R	1.69349e-20	-0.377645	14	18.51	94	1.84376e-16	3.36944e-12	GTEx/v8/Adipose_Subcutaneous:GTEx/v8/Adipose_Visceral_Omentum:GTEx/v8/Whole_Blood:GTEx/v8/Artery_Aorta:GTEx/v8/Artery_Tibial:GTEx/v8/Heart_Atrial_Appendage:GTEx/v8/Heart_Left_Ventricle	NA	4.2077e-10	rs3819325	3	no
LTL-HF	ENSG00000164077	MON1A	3	49946302	49967606	-1	protein_coding	84315	MON1A	0.00636811	-0.629673	8	11.37	94	2.33296e-07	1.16113e-05	GTEx/v8/Whole_Blood	NA	4.2077e-10	rs3819325	3	no
LTL-HF	ENSG00000004534	RBM6	3	49977440	50137478	1	protein_coding	10180	RBM6	1	-0.685653	0	0	94	5.28941e-116	3.30235e-109	GTEx/v8/Adipose_Subcutaneous:GTEx/v8/Adipose_Visceral_Omentum:GTEx/v8/Cells_EBV-transformed_lymphocytes:GTEx/v8/Whole_Blood:GTEx/v8/Artery_Aorta:GTEx/v8/Artery_Coronary:GTEx/v8/Artery_Tibial:GTEx/v8/Heart_Atrial_Appendage:GTEx/v8/Heart_Left_Ventricle:GTEx/v8/Liver	NA	4.2077e-10	rs3819325	3	yes
LTL-HF	ENSG00000003756	RBM5	3	50126341	50156454	1	protein_coding	10181	RBM5	0.999999	-0.605889	0	0	3	0.000222038	0.0210694	GTEx/v8/Adipose_Visceral_Omentum	NA	NA	rs3819325	3	yes
LTL-HF	ENSG00000001617	SEMA3F	3	50192478	50226508	1	protein_coding	6405	SEMA3F	0.999918	NA	0	0	71	1.46811e-07	4.02553e-08	GTEx/v8/Adipose_Subcutaneous:GTEx/v8/Adipose_Visceral_Omentum:GTEx/v8/Artery_Aorta:GTEx/v8/Heart_Atrial_Appendage:GTEx/v8/Heart_Left_Ventricle	NA	1.76847e-09	rs3819325	3	yes
LTL-HF	ENSG00000186792	HYAL3	3	50330262	50336899	-1	protein_coding	8372	HYAL3	1.52466e-05	-0.35315	0	0	11	0.000129039	1.78468e-33	GTEx/v8/Adipose_Subcutaneous	NA	1.94282e-08	rs3819325	3	yes
LTL-HF	ENSG00000068028	RASSF1	3	50367219	50378411	-1	protein_coding	11186	RASSF1	4.8582e-08	-0.411947	0	0	15	0.00017319	2.60183e-07	GTEx/v8/Adipose_Subcutaneous	NA	NA	rs3819325	3	yes
LTL-HF	ENSG00000151967	SCHIP1	3	159557650	159615149	1	protein_coding	29970	SCHIP1	0.956603	-0.0188013	0	0	33	4.4017e-05	2.4879e-05	GTEx/v8/Adipose_Visceral_Omentum	NA	7.40244e-13	rs76247316;rs56213443	4	yes
LTL-HF	ENSG00000068885	IFT80	3	159974774	160117668	-1	protein_coding	57560	IFT80	1.44402e-10	-1.29968	49	17.34	0	NA	NA	NA	NA	7.40244e-13	rs76247316;rs56213443	4	no
LTL-HF	ENSG00000113810	SMC4	3	160117062	160152750	1	protein_coding	10051	SMC4	0.105531	-0.171161	28	15.97	139	2.86044e-08	1.3326e-08	GTEx/v8/Whole_Blood:GTEx/v8/Artery_Aorta:GTEx/v8/Artery_Tibial	NA	7.40244e-13	rs76247316;rs56213443	4	no
LTL-HF	ENSG00000213186	TRIM59	3	160150233	160203561	-1	protein_coding	286827	TRIM59	0.032111	1.28031	40	15.97	151	2.24635e-10	7.37057e-07	GTEx/v8/Adipose_Subcutaneous:GTEx/v8/Adipose_Visceral_Omentum:GTEx/v8/Whole_Blood	NA	7.40244e-13	rs76247316;rs56213443	4	no
LTL-HF	ENSG00000186432	KPNA4	3	160212783	160283376	-1	protein_coding	3840	KPNA4	0.998181	-1.03034	68	21.6	151	4.21307e-08	7.83678e-05	GTEx/v8/Adipose_Subcutaneous:GTEx/v8/Adipose_Visceral_Omentum:GTEx/v8/Whole_Blood	NA	7.40244e-13	rs56213443;rs76247316	4	no
LTL-HF	ENSG00000085276	MECOM	3	168801287	169381406	-1	protein_coding	2122	MECOM	0.999085	-0.939326	1	18.48	0	NA	NA	NA	NA	NA	rs143005085	5	no
LTL-HF	ENSG00000184378	ACTRT3	3	169484709	169487683	-1	protein_coding	84517	ACTRT3	0.000670124	0.775758	1	6.25	0	NA	NA	NA	NA	1.51094e-08	rs143005085	5	no
LTL-HF	ENSG00000187033	SAMD7	3	169629360	169656963	1	protein_coding	344658	SAMD7	6.78008e-06	-0.632168	51	14.15	0	NA	NA	NA	NA	2.50039e-09	rs1290673;rs115052567	5	no
LTL-HF	ENSG00000008952	SEC62	3	169684423	169716161	1	protein_coding	7095	SEC62	0.967258	-1.13626	7	7.38	0	NA	NA	NA	NA	2.94355e-08	rs1290673;rs138017839	5	no
LTL-HF	ENSG00000164112	SMIM43	4	122680088	122686582	-1	protein_coding	132332	SMIM43	0.00120021	-0.210834	37	12.79	121	1.3753e-10	9.33191e-16	GTEx/v8/Heart_Left_Ventricle	NA	2.53593e-10	rs10084948	6	no
LTL-HF	ENSG00000123737	EXOSC9	4	122722472	122738176	1	protein_coding	5393	EXOSC9	1.87139e-06	0.205002	17	22.7	121	1.32368e-10	9.24011e-14	GTEx/v8/Cells_EBV-transformed_lymphocytes:GTEx/v8/Whole_Blood	NA	2.53593e-10	rs10084948	6	no
LTL-HF	ENSG00000145386	CCNA2	4	122737599	122745087	-1	protein_coding	890	CCNA2	0.994683	-0.32346	12	22.7	1	5.39487e-06	0.024537	GTEx/v8/Cells_EBV-transformed_lymphocytes	NA	4.17132e-10	rs10084948	6	no
LTL-HF	ENSG00000138686	BBS7	4	122745595	122791652	-1	protein_coding	55212	BBS7	0.00117875	-0.518577	24	22.7	121	1.79977e-09	5.45906e-06	GTEx/v8/Artery_Tibial	NA	2.53593e-10	rs10084948	6	no
LTL-HF	ENSG00000138741	TRPC3	4	122800182	122872909	-1	protein_coding	7222	TRPC3	0.000446956	NA	43	11.79	0	NA	NA	NA	NA	2.72511e-10	rs10084948	6	no
LTL-HF	ENSG00000091732	ZC3HC1	7	129658126	129691291	-1	protein_coding	51530	ZC3HC1	0.000510516	-0.120114	2	28	0	NA	NA	NA	NA	3.90109e-08	rs56179563	7	no
LTL-HF	ENSG00000168546	GFRA2	8	21547915	21669869	-1	protein_coding	2675	GFRA2	0.337128	-0.0982955	0	0	61	5.28498e-06	1.91804e-12	GTEx/v8/Whole_Blood	NA	7.52877e-11	rs11779558;rs4872083;rs61649210	8	yes
LTL-HF	ENSG00000147443	DOK2	8	21766384	21771371	-1	protein_coding	9046	DOK2	2.33627e-06	0.269056	14	9.031	0	NA	NA	NA	NA	2.8234e-09	rs4872083;rs11779558;rs61649210	8	no
LTL-HF	ENSG00000130227	XPO7	8	21777180	21864096	1	protein_coding	23039	XPO7	0.999999	-0.565357	75	19.18	49	3.17695e-05	0.0352762	GTEx/v8/Artery_Tibial	NA	2.91108e-11	rs4872083;rs11779558;rs61649210	8	no
LTL-HF	ENSG00000158806	NPM2	8	21881636	21894408	1	protein_coding	10361	NPM2	0.000671457	-1.05037	2	3.639	0	NA	NA	NA	NA	2.60274e-10	rs11779558;rs61649210	8	no
LTL-HF	ENSG00000167904	TMEM68	8	56608983	56685966	-1	protein_coding	137695	TMEM68	0.016937	0.509377	78	16.2	125	1.40388e-30	1.72765e-24	GTEx/v8/Adipose_Subcutaneous:GTEx/v8/Adipose_Visceral_Omentum:GTEx/v8/Whole_Blood:GTEx/v8/Artery_Aorta:GTEx/v8/Artery_Tibial	NA	7.92039e-09	rs10100659	9	no
LTL-HF	ENSG00000137574	TGS1	8	56685701	56738007	1	protein_coding	96764	TGS1	1.02458e-07	-0.621461	124	15.44	125	1.3692e-20	9.09616e-16	GTEx/v8/Adipose_Subcutaneous:GTEx/v8/Adipose_Visceral_Omentum:GTEx/v8/Cells_EBV-transformed_lymphocytes:GTEx/v8/Whole_Blood:GTEx/v8/Artery_Aorta:GTEx/v8/Artery_Tibial	NA	7.92039e-09	rs10100659	9	no
LTL-HF	ENSG00000107954	NEURL1	10	105253736	105352309	1	protein_coding	9148	NEURL1	0.53757	0.420609	0	0	7	5.23718e-05	0.0166719	GTEx/v8/Adipose_Subcutaneous	NA	8.27161e-09	rs7085077;rs7073079	10	yes
LTL-HF	ENSG00000107957	SH3PXD2A	10	105348285	105615301	-1	protein_coding	9644	SH3PXD2A	0.232738	-1.21155	27	15.97	8	0.000160352	0.000541398	GTEx/v8/Whole_Blood:GTEx/v8/Artery_Tibial	NA	3.96847e-09	rs7085077;rs7073079	10	no
LTL-HF	ENSG00000120051	CFAP58	10	106113522	106214848	1	protein_coding	159686	CFAP58	3.42062e-18	-0.580409	5	16.63	0	NA	NA	NA	NA	2.10201e-08	rs17116984	11	no
LTL-HF	ENSG00000182070	OR52A1	11	5172239	5207612	-1	protein_coding	23538	OR52A1	0.00107002	0.694048	3	3.778	0	NA	NA	NA	NA	2.20665e-09	rs6578581	12	no
LTL-HF	ENSG00000176742	OR51V1	11	5220965	5221930	-1	protein_coding	283111	OR51V1	0.00371474	-0.0938262	10	8.74	0	NA	NA	NA	NA	2.20665e-09	rs6578581;rs6578583;rs28392686	12	no
LTL-HF	ENSG00000244734	HBB	11	5246694	5250625	-1	protein_coding	3043	HBB	1.02493e-08	0.121217	3	1.98	0	NA	NA	NA	NA	4.02868e-08	rs28392686;rs6578583	12	no
LTL-HF	ENSG00000223609	HBD	11	5253908	5256600	-1	protein_coding	3045	HBD	0.000155108	0.569791	1	0.062	0	NA	NA	NA	NA	4.18635e-08	rs28392686	12	no
LTL-HF	ENSG00000111231	GPN3	12	110890289	110907073	-1	protein_coding	51184	GPN3	0.000100472	-0.618749	0	0	1	5.6752e-05	2.00712e-88	GTEx/v8/Whole_Blood	NA	3.75913e-08	rs1265564	13	yes
LTL-HF	ENSG00000111249	CUX2	12	111471828	111788358	1	protein_coding	23316	CUX2	0.999656	-1.06059	3	10.23	0	NA	NA	NA	NA	2.13971e-09	rs1265564	13	no
LTL-HF	ENSG00000198324	PHETA1	12	111798455	111806925	-1	protein_coding	144717	PHETA1	0.00514983	-0.607261	0	0	6	0.000316796	0.0404214	GTEx/v8/Whole_Blood	NA	1.03985e-08	rs4375492	13	yes
LTL-HF	ENSG00000111252	SH2B3	12	111843752	111889427	1	protein_coding	10019	SH2B3	0.00592219	-0.243854	41	21.4	1	0.000348407	0.0020779	GTEx/v8/Whole_Blood	NA	4.11499e-15	rs4766578;rs4375492;rs642536;rs648997	13	no
LTL-HF	ENSG00000204842	ATXN2	12	111890018	112037480	-1	protein_coding	6311	ATXN2	0.999862	-0.359942	115	18.59	0	NA	NA	NA	NA	1.48859e-16	rs4375492;rs642536;rs4766578;rs11066320;rs648997;rs2238151	13	no
LTL-HF	ENSG00000089234	BRAP	12	112079950	112123790	-1	protein_coding	8315	BRAP	0.0157033	-0.900035	30	11.71	0	NA	NA	NA	NA	2.55975e-12	rs642536;rs4766578;rs11066320;rs2238151	13	no
LTL-HF	ENSG00000111271	ACAD10	12	112123857	112194903	1	protein_coding	80724	ACAD10	4.01457e-20	-0.311041	61	11.71	74	7.90782e-06	0.000236383	GTEx/v8/Heart_Atrial_Appendage:GTEx/v8/Heart_Left_Ventricle	NA	8.32712e-13	rs2238151;rs642536;rs4766578;rs11066320;rs4375492	13	no
LTL-HF	ENSG00000111275	ALDH2	12	112204691	112247782	1	protein_coding	217	ALDH2	1.73245e-06	NA	33	14.56	501	3.17961e-15	3.30709e-11	GTEx/v8/Adipose_Subcutaneous:GTEx/v8/Adipose_Visceral_Omentum:GTEx/v8/Whole_Blood:GTEx/v8/Artery_Aorta:GTEx/v8/Artery_Tibial:GTEx/v8/Heart_Atrial_Appendage:GTEx/v8/Heart_Left_Ventricle	NA	1.48859e-16	rs2238151;rs642536;rs4766578;rs11066320;rs4375492;rs648997;rs1265564	13	no
LTL-HF	ENSG00000089022	MAPKAPK5	12	112279782	112334343	1	protein_coding	8550	MAPKAPK5	0.0234226	NA	127	15.93	373	1.07453e-07	9.23515e-17	GTEx/v8/Adipose_Subcutaneous:GTEx/v8/Adipose_Visceral_Omentum:GTEx/v8/Artery_Tibial	NA	1.48859e-16	rs642536;rs4766578;rs11066320;rs2238151;rs4375492;rs648997	13	no
LTL-HF	ENSG00000198270	TMEM116	12	112369086	112450970	-1	protein_coding	89894	TMEM116	1.14999e-09	-0.62084	80	17.1	487	1.1477e-20	9.62641e-46	GTEx/v8/Adipose_Subcutaneous:GTEx/v8/Adipose_Visceral_Omentum:GTEx/v8/Whole_Blood:GTEx/v8/Artery_Aorta:GTEx/v8/Artery_Coronary:GTEx/v8/Artery_Tibial:GTEx/v8/Heart_Atrial_Appendage:GTEx/v8/Heart_Left_Ventricle:GTEx/v8/Liver	NA	1.48859e-16	rs642536;rs2238151;rs4375492;rs4766578;rs11066320;rs648997	13	no
LTL-HF	ENSG00000089248	ERP29	12	112451120	112461255	1	protein_coding	10961	ERP29	0.470649	-0.618385	2	3.103	0	NA	NA	NA	NA	NA	rs2238151	13	no
LTL-HF	ENSG00000111300	NAA25	12	112464500	112546826	-1	protein_coding	80018	NAA25	0.99999	-1.15626	18	10.51	194	5.7958e-05	0.00135016	GTEx/v8/Adipose_Subcutaneous:GTEx/v8/Adipose_Visceral_Omentum:GTEx/v8/Whole_Blood	NA	3.85947e-12	rs2238151;rs4766578;rs11066320;rs642536	13	no
LTL-HF	ENSG00000135148	TRAFD1	12	112563305	112591407	1	protein_coding	10906	TRAFD1	1.82692e-05	-1.37633	4	14.81	0	NA	NA	NA	NA	1.01134e-10	rs642536;rs4766578;rs11066320;rs2238151	13	no
LTL-HF	ENSG00000173064	HECTD4	12	112597992	112819896	-1	protein_coding	283450	HECTD4	1	NA	25	21	320	7.92022e-10	9.64482e-10	GTEx/v8/Adipose_Subcutaneous:GTEx/v8/Artery_Aorta	NA	2.89202e-11	rs4766578;rs11066320;rs2238151;rs642536;rs4375492;rs648997	13	no
LTL-HF	ENSG00000089009	RPL6	12	112842994	112856642	-1	protein_coding	6128	RPL6	0.988288	0.0267551	11	10.48	0	NA	NA	NA	NA	NA	rs2238151;rs4766578;rs11066320;rs642536	13	no
LTL-HF	ENSG00000179295	PTPN11	12	112856155	112947717	1	protein_coding	5781	PTPN11	0.999877	-2.25304	15	9.917	0	NA	NA	NA	NA	6.26626e-12	rs2238151;rs4766578;rs11066320;rs642536	13	no
LTL-HF	ENSG00000205683	DPF3	14	73086004	73360809	-1	protein_coding	8110	DPF3	0.828482	0.482532	0	0	4	1.5046e-07	1.09398e-11	GTEx/v8/Artery_Aorta	NA	NA	rs11623972	14	yes
LTL-HF	ENSG00000119599	DCAF4	14	73393040	73426411	1	protein_coding	26094	DCAF4	0.00364518	0.687917	16	16.52	25	1.68231e-14	9.3705e-30	GTEx/v8/Adipose_Subcutaneous:GTEx/v8/Adipose_Visceral_Omentum:GTEx/v8/Whole_Blood:GTEx/v8/Artery_Aorta:GTEx/v8/Artery_Coronary:GTEx/v8/Artery_Tibial:GTEx/v8/Heart_Atrial_Appendage	NA	2.55461e-09	rs11623972;rs28372931	14	no
LTL-HF	ENSG00000165861	ZFYVE1	14	73436159	73493920	-1	protein_coding	53349	ZFYVE1	0.953726	0.185097	5	4.468	0	NA	NA	NA	NA	NA	rs28372931	14	no
LTL-HF	ENSG00000119707	RBM25	14	73525144	73588122	1	protein_coding	58517	RBM25	1	-0.621667	1	1.633	0	NA	NA	NA	NA	NA	rs28372931	14	no
LTL-HF	ENSG00000080815	PSEN1	14	73603126	73690399	1	protein_coding	5663	PSEN1	0.997601	-0.296032	0	0	5	6.31034e-08	3.63388e-26	GTEx/v8/Adipose_Subcutaneous:GTEx/v8/Whole_Blood:GTEx/v8/Artery_Aorta:GTEx/v8/Artery_Tibial	NA	NA	rs11623972	14	yes
LTL-HF	ENSG00000141101	NOB1	16	69775770	69788843	-1	protein_coding	28987	NOB1	8.61136e-08	-0.798436	0	0	12	8.90604e-05	3.93818e-07	GTEx/v8/Heart_Atrial_Appendage	NA	NA	rs1566452	15	yes
LTL-HF	ENSG00000198373	WWP2	16	69796209	69975644	1	protein_coding	11060	WWP2	0.977902	0.163311	66	19.67	134	5.99339e-11	2.66511e-07	GTEx/v8/Adipose_Subcutaneous:GTEx/v8/Artery_Coronary:GTEx/v8/Artery_Tibial	NA	4.46311e-08	rs1566452	15	no
LTL-HF	ENSG00000157322	CLEC18A	16	69984810	69998141	1	protein_coding	348174	CLEC18A	0.144114	-0.618371	24	8.631	134	6.06319e-66	7.90947e-101	GTEx/v8/Adipose_Subcutaneous:GTEx/v8/Adipose_Visceral_Omentum:GTEx/v8/Cells_EBV-transformed_lymphocytes:GTEx/v8/Whole_Blood:GTEx/v8/Artery_Aorta:GTEx/v8/Artery_Tibial:GTEx/v8/Heart_Atrial_Appendage:GTEx/v8/Liver	NA	4.46311e-08	rs1566452	15	no
LTL-HF	ENSG00000223496	EXOSC6	16	70284134	70285833	-1	protein_coding	118460	EXOSC6	0.494174	-0.495643	0	0	134	3.99391e-30	1.37443e-158	GTEx/v8/Adipose_Subcutaneous:GTEx/v8/Adipose_Visceral_Omentum:GTEx/v8/Whole_Blood:GTEx/v8/Artery_Aorta:GTEx/v8/Artery_Coronary:GTEx/v8/Artery_Tibial:GTEx/v8/Heart_Atrial_Appendage:GTEx/v8/Heart_Left_Ventricle:GTEx/v8/Liver	NA	4.46311e-08	rs1566452	15	yes
LTL-HF	ENSG00000103051	COG4	16	70514471	70557468	-1	protein_coding	25839	COG4	4.38858e-06	-0.355868	0	0	94	1.68819e-05	5.17954e-23	GTEx/v8/Adipose_Subcutaneous:GTEx/v8/Adipose_Visceral_Omentum:GTEx/v8/Whole_Blood:GTEx/v8/Artery_Aorta:GTEx/v8/Artery_Coronary:GTEx/v8/Artery_Tibial:GTEx/v8/Heart_Atrial_Appendage	NA	4.46311e-08	rs1566452	15	yes
LTL-HF	ENSG00000167711	SERPINF2	17	1646130	1658562	1	protein_coding	5345	SERPINF2	0.423434	0.101797	3	5.13	0	NA	NA	NA	NA	4.5247e-08	rs8073376	16	no
LTL-HF	ENSG00000132386	SERPINF1	17	1665253	1680868	1	protein_coding	5176	SERPINF1	8.289e-05	0.0407466	29	12.03	101	3.70169e-12	1.44414e-08	GTEx/v8/Whole_Blood:GTEx/v8/Artery_Tibial	NA	1.4659e-12	rs8073376;rs34564270	16	no
LTL-HF	ENSG00000186532	SMYD4	17	1682779	1733928	-1	protein_coding	114826	SMYD4	2.00564e-11	0.352431	82	22.9	106	3.49351e-15	7.13058e-28	GTEx/v8/Adipose_Subcutaneous:GTEx/v8/Artery_Aorta:GTEx/v8/Artery_Tibial	NA	1.4659e-12	rs8073376;rs34564270	16	no
LTL-HF	ENSG00000132383	RPA1	17	1732996	1803376	1	protein_coding	6117	RPA1	0.308711	1.96191	43	10.49	106	1.4451e-23	1.33761e-18	GTEx/v8/Adipose_Subcutaneous:GTEx/v8/Adipose_Visceral_Omentum:GTEx/v8/Artery_Aorta:GTEx/v8/Artery_Tibial:GTEx/v8/Heart_Atrial_Appendage:GTEx/v8/Heart_Left_Ventricle	NA	1.4659e-12	rs34564270;rs8073376	16	no
LTL-HF	ENSG00000185924	RTN4RL1	17	1837971	1928639	-1	protein_coding	146760	RTN4RL1	0.787531	NA	0	0	29	4.44365e-06	1.71611e-18	GTEx/v8/Heart_Atrial_Appendage	NA	2.86816e-08	rs34564270	16	yes
LTL-HF	ENSG00000068079	IFI35	17	41158742	41166473	1	protein_coding	3430	IFI35	5.69697e-08	0.0103923	1	12.72	0	NA	NA	NA	NA	NA	rs56799554	17	no
LTL-HF	ENSG00000108828	VAT1	17	41166622	41177140	-1	protein_coding	10493	VAT1	0.019956	-0.967131	1	12.72	4	2.54548e-05	6.88753e-10	GTEx/v8/Adipose_Subcutaneous	NA	NA	rs56799554	17	no
LTL-HF	ENSG00000108830	RND2	17	41177258	41184057	1	protein_coding	8153	RND2	0.000138854	NA	1	12.72	0	NA	NA	NA	NA	NA	rs56799554	17	no
LTL-HF	ENSG00000012048	BRCA1	17	41196312	41277500	-1	protein_coding	672	BRCA1	3.28742e-20	-0.268752	1	2.288	12	2.4784e-07	1.64607e-11	GTEx/v8/Liver	NA	2.84183e-08	rs56799554	17	no
LTL-HF	ENSG00000188554	NBR1	17	41322498	41363708	1	protein_coding	4077	NBR1	0.000436707	-0.826384	1	14.2	11	8.61667e-09	8.02113e-12	GTEx/v8/Adipose_Subcutaneous:GTEx/v8/Artery_Tibial	NA	1.32776e-08	rs150935822;rs56799554	17	no
LTL-HF	ENSG00000184988	TMEM106A	17	41363854	41372061	1	protein_coding	113277	TMEM106A	0.000328022	0.0413416	0	0	12	4.50414e-12	2.43142e-16	GTEx/v8/Cells_EBV-transformed_lymphocytes:GTEx/v8/Artery_Aorta:GTEx/v8/Artery_Tibial	NA	2.84183e-08	rs56799554	17	yes
LTL-HF	ENSG00000118707	TGIF2	20	35201891	35222353	1	protein_coding	60436	TGIF2	0.307265	-0.215549	0	0	7	6.32756e-05	0.00892132	GTEx/v8/Adipose_Visceral_Omentum	NA	NA	rs6072798	18	yes
LTL-HF	ENSG00000101342	TLDC2	20	35504524	35522638	1	protein_coding	140711	TLDC2	0.113179	-0.852968	2	2.481	8	2.48822e-06	3.43311e-06	GTEx/v8/Whole_Blood	NA	NA	rs6072798;rs6017105	18	no
LTL-HF	ENSG00000101347	SAMHD1	20	35518632	35580246	-1	protein_coding	25939	SAMHD1	1.50498e-05	0.113454	8	10.43	23	1.65818e-07	7.17839e-14	GTEx/v8/Whole_Blood	NA	4.00511e-09	rs6072798;rs6017105	18	no
LTL-HF	ENSG00000080839	RBL1	20	35624752	35724398	-1	protein_coding	5933	RBL1	1.76076e-05	-1.29233	20	13.47	64	8.38217e-06	0.00861987	GTEx/v8/Artery_Aorta	NA	4.00511e-09	rs6017105;rs6072798	18	no
LTL-HF	ENSG00000101353	MROH8	20	35729629	35807991	-1	protein_coding	140699	MROH8	NA	NA	65	20.4	86	1.50722e-12	7.08204e-13	GTEx/v8/Adipose_Subcutaneous:GTEx/v8/Adipose_Visceral_Omentum:GTEx/v8/Artery_Aorta:GTEx/v8/Artery_Tibial	NA	4.00511e-09	rs6017105;rs6072798	18	no
LTL-HF	ENSG00000118705	RPN2	20	35806813	35870022	1	protein_coding	6185	RPN2	0.0316773	-0.682714	9	13.3	0	NA	NA	NA	NA	NA	rs6017105	18	no
LTL-HF	ENSG00000101210	EEF1A2	20	62119366	62130505	-1	protein_coding	1917	EEF1A2	0.964131	NA	4	2.705	2	6.03729e-06	0.0111659	GTEx/v8/Heart_Atrial_Appendage:GTEx/v8/Heart_Left_Ventricle	NA	2.26623e-08	rs310619	19	no
LTL-HF	ENSG00000125534	PPDPF	20	62152077	62153559	1	protein_coding	79144	PPDPF	0.000225837	NA	0	0	4	1.04373e-07	1.95042e-89	GTEx/v8/Adipose_Subcutaneous:GTEx/v8/Artery_Tibial	NA	2.26623e-08	rs310619	19	yes
LTL-HF	ENSG00000130589	HELZ2	20	62189439	62205592	-1	protein_coding	85441	HELZ2	1.25629e-09	0.663149	1	8.221	0	NA	NA	NA	NA	NA	rs75667187	19	no
LTL-HF	ENSG00000101216	GMEB2	20	62218955	62258394	-1	protein_coding	26205	GMEB2	0.990659	-1.06027	1	8.221	0	NA	NA	NA	NA	NA	rs75667187	19	no
LTL-HF	ENSG00000197457	STMN3	20	62271061	62284780	-1	protein_coding	50861	STMN3	0.489817	NA	22	10.53	30	2.69505e-13	4.03079e-17	GTEx/v8/Adipose_Visceral_Omentum:GTEx/v8/Whole_Blood	NA	1.33643e-08	rs6062296;rs75667187	19	no
LTL-HF	ENSG00000258366	RTEL1	20	62289163	62328416	1	protein_coding	51750	RTEL1	0.777758	-0.00116913	27	11.12	31	2.95575e-22	4.30878e-31	GTEx/v8/Adipose_Subcutaneous:GTEx/v8/Adipose_Visceral_Omentum:GTEx/v8/Whole_Blood:GTEx/v8/Artery_Aorta:GTEx/v8/Artery_Tibial:GTEx/v8/Heart_Atrial_Appendage:GTEx/v8/Liver	NA	1.33643e-08	rs6062296;rs75667187	19	no
LTL-HF	ENSG00000243509	TNFRSF6B	20	62328021	62330037	1	protein_coding	8771	TNFRSF6B	4.83458e-05	-0.141079	1	0.43	29	4.27118e-06	0.000859859	GTEx/v8/Artery_Tibial	NA	1.33643e-08	rs75667187;rs6062296	19	no
LTL-HF	ENSG00000101246	ARFRP1	20	62329996	62339377	-1	protein_coding	10139	ARFRP1	0.135718	-1.17935	1	0.43	0	NA	NA	NA	NA	NA	rs75667187	19	no
LTL-HF	ENSG00000197114	ZGPAT	20	62338817	62367494	1	protein_coding	84619	ZGPAT	2.80186e-05	NA	1	5.713	0	NA	NA	NA	NA	NA	rs75667187	19	no
LTL-HF	ENSG00000203896	LIME1	20	62366815	62370456	1	protein_coding	54923	LIME1	0.000332935	NA	1	5.713	0	NA	NA	NA	NA	NA	rs75667187	19	no
LTL-HF	ENSG00000125520	SLC2A4RG	20	62371214	62374858	1	protein_coding	56731	SLC2A4RG	0.00794439	NA	1	5.713	0	NA	NA	NA	NA	NA	rs75667187	19	no
LTL-HF	ENSG00000130584	ZBTB46	20	62375019	62462597	-1	protein_coding	140685	ZBTB46	0.814437	-1.08841	1	5.713	0	NA	NA	NA	NA	NA	rs75667187	19	no
LTL-HF	ENSG00000183260	ABHD16B	20	62492566	62494341	1	protein_coding	140701	ABHD16B	0.033093	0.367599	12	25	0	NA	NA	NA	NA	3.99891e-08	rs73151706	19	no
LTL-HF	ENSG00000101150	TPD52L2	20	62496596	62522898	1	protein_coding	7165	TPD52L2	0.595605	-0.620248	13	25	10	2.3156e-07	8.29141e-11	GTEx/v8/Adipose_Subcutaneous:GTEx/v8/Artery_Tibial	NA	3.99891e-08	rs73151706;rs111359627	19	no
LTL-HF	ENSG00000101152	DNAJC5	20	62526518	62567384	1	protein_coding	80331	DNAJC5	0.858492	-0.234437	4	5.16	0	NA	NA	NA	NA	2.03463e-08	rs111359627	19	no
LTL-HF	ENSG00000198276	UCKL1	20	62571186	62587769	-1	protein_coding	54963	UCKL1	1.42565e-08	NA	1	0.136	12	2.49452e-08	2.20035e-12	GTEx/v8/Adipose_Visceral_Omentum:GTEx/v8/Whole_Blood	NA	3.36274e-08	rs111359627;rs73151706	19	no
LTL-HF	ENSG00000101161	PRPF6	20	62612488	62664453	1	protein_coding	24148	PRPF6	0.280832	0.218589	0	0	3	0.00011382	1.46442e-07	GTEx/v8/Artery_Tibial	NA	NA	rs73151706	19	yes
LTL-HF	ENSG00000171703	TCEA2	20	62681189	62703700	1	protein_coding	6919	TCEA2	0.00781797	NA	0	0	4	1.62325e-07	1.71981e-20	GTEx/v8/Artery_Aorta:GTEx/v8/Artery_Tibial	NA	2.03463e-08	rs111359627	19	yes
LTL-HF	ENSG00000171700	RGS19	20	62704534	62711323	-1	protein_coding	10287	RGS19	0.879309	-0.354073	0	0	2	1.33377e-05	1.76638e-14	GTEx/v8/Adipose_Visceral_Omentum:GTEx/v8/Heart_Left_Ventricle	NA	2.03463e-08	rs111359627	19	yes
LTL-HF	ENSG00000125510	OPRL1	20	62711526	62731996	1	protein_coding	4987	OPRL1	0.602076	-0.965765	0	0	4	1.75666e-05	9.78433e-25	GTEx/v8/Artery_Aorta	NA	2.03463e-08	rs111359627	19	yes
LTL-HF	ENSG00000100258	LMF2	22	50941376	50946135	-1	protein_coding	91289	LMF2	NA	NA	0	0	6	3.54193e-06	3.0597e-10	GTEx/v8/Adipose_Subcutaneous	NA	NA	rs131758	20	yes
LTL-HF	ENSG00000025708	TYMP	22	50964181	50968485	-1	protein_coding	1890	TYMP	0.000465859	NA	0	0	14	2.91469e-15	1.22853e-44	GTEx/v8/Adipose_Subcutaneous:GTEx/v8/Adipose_Visceral_Omentum:GTEx/v8/Whole_Blood:GTEx/v8/Artery_Tibial:GTEx/v8/Heart_Atrial_Appendage:GTEx/v8/Liver	NA	1.31238e-08	rs131758	20	yes
LTL-HF	ENSG00000177989	CIMAP1B	22	50968139	50971009	-1	protein_coding	440836	CIMAP1B	0.00916746	NA	0	0	14	8.43066e-09	2.45426e-20	GTEx/v8/Adipose_Subcutaneous:GTEx/v8/Whole_Blood:GTEx/v8/Artery_Tibial	NA	1.31238e-08	rs131758	20	yes
LTL-HF	ENSG00000130487	KLHDC7B	22	50986462	50989451	1	protein_coding	113730	KLHDC7B	0.000573067	0.0369565	1	1.496	0	NA	NA	NA	NA	NA	rs131758	20	no
LTL-HF	ENSG00000217442	SYCE3	22	50989541	51001334	-1	protein_coding	644186	SYCE3	NA	0.516073	2	1.496	0	NA	NA	NA	NA	NA	rs131758	20	no
LTL-HF	ENSG00000205560	CPT1B	22	51007290	51017899	-1	protein_coding	1375	CPT1B	2.03407e-09	0.430841	10	19.37	14	6.88005e-53	6.53624e-50	GTEx/v8/Adipose_Subcutaneous:GTEx/v8/Adipose_Visceral_Omentum:GTEx/v8/Cells_EBV-transformed_lymphocytes:GTEx/v8/Whole_Blood:GTEx/v8/Artery_Aorta:GTEx/v8/Artery_Coronary:GTEx/v8/Artery_Tibial:GTEx/v8/Heart_Atrial_Appendage:GTEx/v8/Heart_Left_Ventricle:GTEx/v8/Liver	NA	1.31238e-08	rs131758	20	no
LTL-HF	ENSG00000100288	CHKB	22	51017378	51039884	-1	protein_coding	1120	CHKB	0.000644971	0.337272	15	19.37	14	5.88976e-52	1.79203e-43	GTEx/v8/Adipose_Subcutaneous:GTEx/v8/Adipose_Visceral_Omentum:GTEx/v8/Whole_Blood:GTEx/v8/Artery_Aorta:GTEx/v8/Artery_Coronary:GTEx/v8/Artery_Tibial:GTEx/v8/Heart_Atrial_Appendage:GTEx/v8/Heart_Left_Ventricle:GTEx/v8/Liver	NA	1.31238e-08	rs131758	20	no
LTL-HF	ENSG00000008735	MAPK8IP2	22	51039114	51052409	1	protein_coding	23542	MAPK8IP2	0.997525	NA	4	5.928	8	2.00534e-06	2.71195e-06	GTEx/v8/Adipose_Subcutaneous	NA	NA	rs131758	20	no
LTL-PAD	ENSG00000183114	FAM43B	1	20878932	20881512	1	protein_coding	163933	FAM43B	NA	-0.734396	1	0.25	0	NA	NA	NA	NA	NA	rs472055	1	no
LTL-PAD	ENSG00000158825	CDA	1	20915441	20945401	1	protein_coding	978	CDA	0.787228	0.564936	3	9.725	7	1.02794e-20	1.86057e-59	GTEx/v8/Adipose_Subcutaneous:GTEx/v8/Adipose_Visceral_Omentum:GTEx/v8/Whole_Blood:GTEx/v8/Artery_Aorta:GTEx/v8/Artery_Tibial:GTEx/v8/Heart_Atrial_Appendage:GTEx/v8/Heart_Left_Ventricle	NA	9.88172e-10	rs1152991;rs472055	1	no
LTL-PAD	ENSG00000081026	MAGI3	1	113933371	114228545	1	protein_coding	260425	MAGI3	0.57058	-0.477318	0	0	13	5.01342e-07	4.49013e-07	GTEx/v8/Artery_Tibial	NA	3.3172e-10	rs10745340	2	yes
LTL-PAD	ENSG00000134242	PTPN22	1	114356433	114414381	-1	protein_coding	26191	PTPN22	3.07776e-16	-0.402711	2	4.93	0	NA	NA	NA	NA	NA	rs10745340	2	no
LTL-PAD	ENSG00000188761	BCL2L15	1	114420790	114430169	-1	protein_coding	440603	BCL2L15	0.00361469	-0.0219988	11	4.93	47	5.07821e-07	1.06399e-08	GTEx/v8/Whole_Blood	NA	3.3172e-10	rs10745340;rs11102708	2	no
LTL-PAD	ENSG00000134262	AP4B1	1	114437370	114447823	-1	protein_coding	10717	AP4B1	2.69464e-08	-0.248524	17	8.857	51	6.84678e-12	6.64774e-27	GTEx/v8/Whole_Blood:GTEx/v8/Heart_Atrial_Appendage	NA	3.3172e-10	rs10745340;rs11102708	2	no
LTL-PAD	ENSG00000118655	DCLRE1B	1	114447763	114456708	1	protein_coding	64858	DCLRE1B	0.107858	-0.43843	21	8.886	10	0.000138409	0.0224067	GTEx/v8/Artery_Tibial	NA	3.3172e-10	rs10745340;rs11102708	2	no
LTL-PAD	ENSG00000163349	HIPK1	1	114471814	114520426	1	protein_coding	204851	HIPK1	0.999943	-1.59247	38	16.78	14	4.30926e-05	0.013467	GTEx/v8/Artery_Tibial	NA	2.63045e-08	rs11102708	2	no
LTL-PAD	ENSG00000116774	OLFML3	1	114522063	114524876	1	protein_coding	56944	OLFML3	0.000588287	0.339887	8	14.4	32	4.11412e-08	0.000114956	GTEx/v8/Artery_Aorta:GTEx/v8/Heart_Atrial_Appendage	NA	2.63045e-08	rs11102708	2	no
LTL-PAD	ENSG00000143799	PARP1	1	226548392	226595780	-1	protein_coding	142	PARP1	0.00699693	NA	0	0	1	0.000181827	8.51391e-05	GTEx/v8/Whole_Blood	NA	NA	rs1299858	3	yes
LTL-PAD	ENSG00000203685	STUM	1	226736501	226796915	1	protein_coding	375057	STUM	0.0920541	-0.707677	1	2.631	0	NA	NA	NA	NA	9.24295e-09	rs4653751	3	no
LTL-PAD	ENSG00000214842	RAD51AP2	2	17691851	17699706	-1	protein_coding	729475	RAD51AP2	1.70293e-18	-0.0518746	0	0	52	9.14244e-09	2.98871e-05	GTEx/v8/Artery_Tibial	NA	NA	rs6731131	4	yes
LTL-PAD	ENSG00000163032	VSNL1	2	17720393	17838285	1	protein_coding	7447	VSNL1	0.744968	-0.390965	33	13.38	0	NA	NA	NA	NA	NA	rs6731131	4	no
LTL-PAD	ENSG00000163029	SMC6	2	17845079	17981509	-1	protein_coding	79677	SMC6	0.45542	-0.256064	128	22.9	119	6.64632e-27	9.06306e-21	GTEx/v8/Artery_Aorta:GTEx/v8/Artery_Tibial:GTEx/v8/Liver	NA	3.16686e-08	rs6731131	4	no
LTL-PAD	ENSG00000178295	GEN1	2	17935125	17966632	1	protein_coding	348654	GEN1	2.85815e-10	0.254223	35	17.31	119	1.42567e-45	3.30216e-45	GTEx/v8/Adipose_Subcutaneous:GTEx/v8/Adipose_Visceral_Omentum:GTEx/v8/Artery_Aorta:GTEx/v8/Artery_Coronary:GTEx/v8/Artery_Tibial:GTEx/v8/Heart_Atrial_Appendage:GTEx/v8/Heart_Left_Ventricle:GTEx/v8/Liver	NA	3.16686e-08	rs6731131	4	no
LTL-PAD	ENSG00000151379	MSGN1	2	17997763	17998368	1	protein_coding	343930	MSGN1	0.191097	0.290091	2	4.001	0	NA	NA	NA	NA	NA	rs6731131	4	no
LTL-PAD	ENSG00000170745	KCNS3	2	18059114	18542882	1	protein_coding	3790	KCNS3	0.0160901	-0.0353683	0	0	58	3.33117e-09	1.49594e-33	GTEx/v8/Adipose_Visceral_Omentum:GTEx/v8/Artery_Tibial:GTEx/v8/Liver	NA	NA	rs6731131	4	yes
LTL-PAD	ENSG00000198218	QRICH1	3	49067140	49131796	-1	protein_coding	54870	QRICH1	0.99607	-0.279294	0	0	18	2.89138e-05	6.23749e-12	GTEx/v8/Adipose_Visceral_Omentum:GTEx/v8/Whole_Blood	NA	NA	rs13100903	5	yes
LTL-PAD	ENSG00000172037	LAMB2	3	49158547	49170551	-1	protein_coding	3913	LAMB2	7.45007e-11	-0.451082	0	0	15	0.000101178	0.00869547	GTEx/v8/Adipose_Visceral_Omentum	NA	NA	rs13100903	5	yes
LTL-PAD	ENSG00000173421	IHO1	3	49235861	49295537	1	protein_coding	339834	IHO1	0.509349	-0.452713	0	0	24	2.64026e-05	1.27126e-36	GTEx/v8/Artery_Tibial	NA	NA	rs13100903	5	yes
LTL-PAD	ENSG00000145020	AMT	3	49454211	49460186	-1	protein_coding	275	AMT	0.000569475	-0.0226371	0	0	28	7.94214e-15	2.31462e-81	GTEx/v8/Adipose_Subcutaneous:GTEx/v8/Adipose_Visceral_Omentum:GTEx/v8/Whole_Blood:GTEx/v8/Artery_Aorta:GTEx/v8/Artery_Coronary:GTEx/v8/Artery_Tibial:GTEx/v8/Heart_Atrial_Appendage	NA	5.65976e-10	rs13100903	5	yes
LTL-PAD	ENSG00000145029	NICN1	3	49460379	49466759	-1	protein_coding	84276	NICN1	0.257246	-1.08729	0	0	28	1.2208e-07	3.54662e-24	GTEx/v8/Adipose_Visceral_Omentum:GTEx/v8/Artery_Aorta:GTEx/v8/Artery_Coronary:GTEx/v8/Artery_Tibial	NA	5.65976e-10	rs13100903	5	yes
LTL-PAD	ENSG00000173402	DAG1	3	49506146	49573048	1	protein_coding	1605	DAG1	0.940922	-0.838742	0	0	27	2.29236e-06	0.00122138	GTEx/v8/Heart_Left_Ventricle	NA	5.65976e-10	rs13100903	5	yes
LTL-PAD	ENSG00000164061	BSN	3	49591922	49708978	1	protein_coding	8927	BSN	1	-1.28511	0	0	1	0.000119899	9.74763e-06	GTEx/v8/Liver	NA	5.65976e-10	rs13100903	5	yes
LTL-PAD	ENSG00000164068	RNF123	3	49726932	49758962	1	protein_coding	63891	RNF123	0.969715	-0.461991	0	0	28	9.49534e-14	7.57654e-27	GTEx/v8/Adipose_Subcutaneous:GTEx/v8/Adipose_Visceral_Omentum:GTEx/v8/Artery_Aorta:GTEx/v8/Artery_Tibial	NA	5.65976e-10	rs13100903	5	yes
LTL-PAD	ENSG00000173540	GMPPB	3	49754277	49761384	-1	protein_coding	29925	GMPPB	8.24536e-05	-0.659554	0	0	28	9.13229e-29	6.26551e-57	GTEx/v8/Adipose_Subcutaneous:GTEx/v8/Adipose_Visceral_Omentum:GTEx/v8/Whole_Blood:GTEx/v8/Artery_Aorta:GTEx/v8/Artery_Coronary:GTEx/v8/Artery_Tibial:GTEx/v8/Heart_Atrial_Appendage:GTEx/v8/Heart_Left_Ventricle:GTEx/v8/Liver	NA	5.65976e-10	rs13100903	5	yes
LTL-PAD	ENSG00000176095	IP6K1	3	49761727	49823975	-1	protein_coding	9807	IP6K1	0.23518	-2.10343	0	0	12	0.000384384	0.000365035	GTEx/v8/Artery_Tibial	NA	NA	rs13100903	5	yes
LTL-PAD	ENSG00000185614	INKA1	3	49840687	49842463	1	protein_coding	389119	INKA1	0.000589161	NA	0	0	1	0.000751296	0.00533425	GTEx/v8/Artery_Tibial	NA	5.65976e-10	rs13100903	5	yes
LTL-PAD	ENSG00000182179	UBA7	3	49842640	49851379	-1	protein_coding	7318	UBA7	2.68228e-14	-0.315381	0	0	28	2.01174e-14	2.47495e-51	GTEx/v8/Whole_Blood:GTEx/v8/Artery_Aorta:GTEx/v8/Artery_Tibial	NA	5.65976e-10	rs13100903	5	yes
LTL-PAD	ENSG00000164078	MST1R	3	49924435	49941299	-1	protein_coding	4486	MST1R	1.69349e-20	-0.377645	0	0	28	6.07852e-09	3.36944e-12	GTEx/v8/Adipose_Subcutaneous:GTEx/v8/Artery_Aorta:GTEx/v8/Artery_Tibial:GTEx/v8/Heart_Atrial_Appendage	NA	5.65976e-10	rs13100903	5	yes
LTL-PAD	ENSG00000164077	MON1A	3	49946302	49967606	-1	protein_coding	84315	MON1A	0.00636811	-0.629673	1	6.474	0	NA	NA	NA	NA	NA	rs13100903	5	no
LTL-PAD	ENSG00000004534	RBM6	3	49977440	50137478	1	protein_coding	10180	RBM6	1	-0.685653	24	11.4	28	6.65002e-44	3.30235e-109	GTEx/v8/Adipose_Subcutaneous:GTEx/v8/Adipose_Visceral_Omentum:GTEx/v8/Cells_EBV-transformed_lymphocytes:GTEx/v8/Whole_Blood:GTEx/v8/Artery_Aorta:GTEx/v8/Artery_Coronary:GTEx/v8/Artery_Tibial:GTEx/v8/Heart_Atrial_Appendage:GTEx/v8/Heart_Left_Ventricle:GTEx/v8/Liver	NA	5.65976e-10	rs13100903	5	no
LTL-PAD	ENSG00000003756	RBM5	3	50126341	50156454	1	protein_coding	10181	RBM5	0.999999	-0.605889	6	6.95	2	0.000293514	0.0210694	GTEx/v8/Adipose_Visceral_Omentum	NA	5.65976e-10	rs13100903	5	no
LTL-PAD	ENSG00000001617	SEMA3F	3	50192478	50226508	1	protein_coding	6405	SEMA3F	0.999918	NA	0	0	28	3.05894e-07	4.02553e-08	GTEx/v8/Adipose_Subcutaneous:GTEx/v8/Adipose_Visceral_Omentum:GTEx/v8/Artery_Aorta:GTEx/v8/Heart_Atrial_Appendage	NA	5.65976e-10	rs13100903	5	yes
LTL-PAD	ENSG00000186792	HYAL3	3	50330262	50336899	-1	protein_coding	8372	HYAL3	1.52466e-05	-0.35315	0	0	27	1.59778e-14	5.98031e-46	GTEx/v8/Adipose_Subcutaneous:GTEx/v8/Adipose_Visceral_Omentum:GTEx/v8/Whole_Blood:GTEx/v8/Artery_Aorta:GTEx/v8/Artery_Coronary:GTEx/v8/Artery_Tibial:GTEx/v8/Heart_Atrial_Appendage	NA	5.65976e-10	rs13100903	5	yes
LTL-PAD	ENSG00000243477	NAA80	3	50333833	50336852	-1	protein_coding	24142	NAA80	0.402945	-0.113189	0	0	28	1.151e-06	3.69126e-09	GTEx/v8/Adipose_Subcutaneous:GTEx/v8/Artery_Tibial	NA	5.65976e-10	rs13100903	5	yes
LTL-PAD	ENSG00000114735	HEMK1	3	50606583	50622366	1	protein_coding	51409	HEMK1	8.23153e-05	-2.53452	0	0	1	0.000201168	1.02463e-05	GTEx/v8/Whole_Blood	NA	NA	rs13100903	5	yes
LTL-PAD	ENSG00000179348	GATA2	3	128198270	128212028	-1	protein_coding	2624	GATA2	0.979762	-0.230415	21	17.73	0	NA	NA	NA	NA	1.4359e-10	rs9851497;rs2860228	6	no
LTL-PAD	ENSG00000163902	RPN1	3	128338817	128399918	-1	protein_coding	6184	RPN1	0.664451	0.624257	0	0	3	2.09163e-11	1.04033e-16	GTEx/v8/Adipose_Subcutaneous:GTEx/v8/Artery_Aorta:GTEx/v8/Artery_Tibial:GTEx/v8/Heart_Atrial_Appendage	NA	4.40453e-08	rs2713575	6	yes
LTL-PAD	ENSG00000177646	ACAD9	3	128598439	128634910	1	protein_coding	28976	ACAD9	2.07158e-05	0.0138001	0	0	8	8.25798e-06	2.26852e-36	GTEx/v8/Adipose_Subcutaneous	NA	1.4359e-10	rs2860228;rs9851497	6	yes
LTL-PAD	ENSG00000187033	SAMD7	3	169629360	169656963	1	protein_coding	344658	SAMD7	6.78008e-06	-0.632168	30	10.12	0	NA	NA	NA	NA	1.43738e-10	rs150369728;rs16854522;rs146720054	7	no
LTL-PAD	ENSG00000008952	SEC62	3	169684423	169716161	1	protein_coding	7095	SEC62	0.967258	-1.13626	2	3.665	0	NA	NA	NA	NA	NA	rs146720054	7	no
LTL-PAD	ENSG00000164362	TERT	5	1253262	1295184	-1	protein_coding	7015	TERT	0.866151	NA	5	8.111	0	NA	NA	NA	NA	9.73736e-14	rs35226131	8	no
LTL-PAD	ENSG00000079689	SCGN	6	25652464	25702011	1	protein_coding	10590	SCGN	0.035946	0.102936	4	0.732	0	NA	NA	NA	NA	2.02052e-10	rs10484439;rs3949215;rs548987	9	no
LTL-PAD	ENSG00000146039	SLC17A4	6	25754927	25781419	1	protein_coding	10050	SLC17A4	6.33423e-06	0.944836	24	6.531	0	NA	NA	NA	NA	2.00447e-09	rs3949215;rs548987;rs10484439;rs1165165	9	no
LTL-PAD	ENSG00000124568	SLC17A1	6	25783125	25832287	-1	protein_coding	6568	SLC17A1	2.59261e-10	-0.181263	55	12.06	0	NA	NA	NA	NA	3.3409e-10	rs3949215;rs548987;rs10484439;rs1165165	9	no
LTL-PAD	ENSG00000124564	SLC17A3	6	25833294	25882514	-1	protein_coding	10786	SLC17A3	9.88206e-14	-0.246503	73	12.01	0	NA	NA	NA	NA	3.3687e-11	rs1165165;rs10484439;rs548987;rs3949215	9	no
LTL-PAD	ENSG00000112337	SLC17A2	6	25912982	25930946	-1	protein_coding	10246	SLC17A2	0.00466985	-0.129201	25	15.35	0	NA	NA	NA	NA	2.8458e-10	rs3949215;rs548987;rs10484439	9	no
LTL-PAD	ENSG00000112343	TRIM38	6	25963030	25987384	1	protein_coding	10475	TRIM38	4.7513e-06	-0.220583	18	12.17	325	6.71643e-11	2.71219e-11	GTEx/v8/Whole_Blood:GTEx/v8/Artery_Tibial	NA	2.68179e-12	rs10484439;rs548987;rs3949215;rs1165165;rs9467714;rs9379899;rs4452638;rs6904596	9	no
LTL-PAD	ENSG00000124610	H1-1	6	26017260	26018040	-1	protein_coding	3024	H1-1	0.0035308	-0.372207	7	11.55	0	NA	NA	NA	NA	2.2611e-10	rs548987;rs3949215;rs10484439	9	no
LTL-PAD	ENSG00000124529	H4C2	6	26027124	26027480	-1	protein_coding	8366	H4C2	0.00854183	0.166119	11	11.55	0	NA	NA	NA	NA	1.36065e-09	rs548987;rs10484439;rs3949215	9	no
LTL-PAD	ENSG00000187837	H1-2	6	26055968	26056699	-1	protein_coding	3006	H1-2	NA	0.137228	6	6.153	0	NA	NA	NA	NA	1.74127e-09	rs548987;rs3949215	9	no
LTL-PAD	ENSG00000010704	HFE	6	26087509	26098571	1	protein_coding	3077	HFE	8.49697e-07	0.210172	16	7.767	5	5.6886e-05	3.02649e-11	GTEx/v8/Adipose_Subcutaneous	NA	1.0954e-09	rs548987;rs10484439;rs3949215;rs1165165	9	no
LTL-PAD	ENSG00000197061	H4C3	6	26104104	26104518	1	protein_coding	8364	H4C3	8.85617e-05	0.852192	14	9.103	0	NA	NA	NA	NA	9.85948e-10	rs548987;rs3949215	9	no
LTL-PAD	ENSG00000187475	H1-6	6	26107640	26108364	-1	protein_coding	3010	H1-6	NA	-0.0680391	13	9.103	0	NA	NA	NA	NA	9.85948e-10	rs548987;rs3949215	9	no
LTL-PAD	ENSG00000180596	H2BC4	6	26115101	26124154	-1	protein_coding	8347	H2BC4	0.00287801	0.335736	16	20.3	0	NA	NA	NA	NA	9.85948e-10	rs548987;rs3949215;rs10484439	9	no
LTL-PAD	ENSG00000180573	H2AC6	6	26124373	26139344	1	protein_coding	8334	H2AC6	0.599176	0.739679	9	20.3	1	0.000276458	0.0211572	GTEx/v8/Artery_Tibial	NA	1.19878e-09	rs548987;rs3949215;rs10484439;rs1165165	9	no
LTL-PAD	ENSG00000158373	H2BC5	6	26158349	26171577	1	protein_coding	3017	H2BC5	0.000277979	-0.0152977	1	2.736	4	2.79653e-05	1.38108e-21	GTEx/v8/Whole_Blood	NA	3.10507e-13	rs10484439;rs3949215	9	no
LTL-PAD	ENSG00000197409	H3C4	6	26197068	26199521	-1	protein_coding	8351	H3C4	0.0111951	NA	2	4.339	0	NA	NA	NA	NA	NA	rs10484439;rs3949215	9	no
LTL-PAD	ENSG00000196866	H2AC7	6	26199079	26199471	-1	protein_coding	3013	H2AC7	3.99677e-05	0.287759	2	4.339	0	NA	NA	NA	NA	NA	rs10484439;rs3949215	9	no
LTL-PAD	ENSG00000158406	H4C8	6	26281283	26285762	-1	protein_coding	8365	H4C8	0.00879033	1.05907	0	0	1	7.70137e-05	6.31015e-06	GTEx/v8/Adipose_Subcutaneous:GTEx/v8/Whole_Blood	NA	NA	rs10484439	9	yes
LTL-PAD	ENSG00000186470	BTN3A2	6	26365387	26378546	1	protein_coding	11118	BTN3A2	0.000124519	2.20791	76	9.653	455	8.94648e-141	4.18669e-117	GTEx/v8/Adipose_Subcutaneous:GTEx/v8/Adipose_Visceral_Omentum:GTEx/v8/Cells_EBV-transformed_lymphocytes:GTEx/v8/Whole_Blood:GTEx/v8/Artery_Aorta:GTEx/v8/Artery_Coronary:GTEx/v8/Artery_Tibial:GTEx/v8/Heart_Atrial_Appendage:GTEx/v8/Heart_Left_Ventricle:GTEx/v8/Liver	NA	3.10507e-13	rs9379899;rs10484439;rs3949215;rs548987;rs1165165;rs9467714;rs4452638;rs6904596	9	no
LTL-PAD	ENSG00000124508	BTN2A2	6	26383324	26395102	1	protein_coding	10385	BTN2A2	0.000150288	1.01572	26	8.783	0	NA	NA	NA	NA	5.3632e-09	rs9379899	9	no
LTL-PAD	ENSG00000026950	BTN3A1	6	26402465	26415444	1	protein_coding	11119	BTN3A1	8.65114e-07	1.62791	11	6.448	2	0.000359721	4.86779e-15	GTEx/v8/Artery_Tibial	NA	5.3632e-09	rs9379899;rs10484439;rs4452638	9	no
LTL-PAD	ENSG00000111801	BTN3A3	6	26440700	26453643	1	protein_coding	10384	BTN3A3	7.19025e-10	1.09011	14	23.7	1	2.97408e-05	7.78167e-10	GTEx/v8/Adipose_Visceral_Omentum	NA	3.99687e-12	rs9379899;rs10484439;rs4452638	9	no
LTL-PAD	ENSG00000112763	BTN2A1	6	26458150	26476849	1	protein_coding	11120	BTN2A1	1.07468e-18	0.260571	14	23.7	9	5.60919e-06	2.124e-50	GTEx/v8/Adipose_Subcutaneous:GTEx/v8/Whole_Blood	NA	1.49186e-10	rs10484439;rs9379899;rs4452638;rs6904596	9	no
LTL-PAD	ENSG00000124557	BTN1A1	6	26501449	26510650	1	protein_coding	696	BTN1A1	1.14088e-09	-0.329705	9	9.839	0	NA	NA	NA	NA	1.62217e-10	rs6904596;rs10484439;rs4452638;rs9379899	9	no
LTL-PAD	ENSG00000182952	HMGN4	6	26538633	26546482	1	protein_coding	10473	HMGN4	0.557082	-0.351003	7	7.526	34	2.17252e-07	2.51544e-34	GTEx/v8/Adipose_Subcutaneous:GTEx/v8/Adipose_Visceral_Omentum:GTEx/v8/Whole_Blood:GTEx/v8/Artery_Aorta:GTEx/v8/Artery_Tibial:GTEx/v8/Heart_Atrial_Appendage:GTEx/v8/Liver	NA	2.50131e-10	rs6904596;rs10484439;rs9379899;rs4452638;rs548987;rs1165165	9	no
LTL-PAD	ENSG00000146109	ABT1	6	26597180	26600278	1	protein_coding	29777	ABT1	0.0271056	0.104221	20	13.55	14	6.92916e-05	4.15662e-17	GTEx/v8/Whole_Blood	NA	2.50131e-10	rs6904596;rs10484439;rs9379899;rs4452638	9	no
LTL-PAD	ENSG00000181315	ZNF322	6	26636518	26659980	-1	protein_coding	79692	ZNF322	NA	-1.14047	5	19.82	32	4.38663e-06	6.66811e-52	GTEx/v8/Adipose_Subcutaneous:GTEx/v8/Artery_Tibial:GTEx/v8/Heart_Left_Ventricle	NA	NA	rs6904596;rs10484439;rs4452638;rs9379899;rs3949215;rs1165165	9	no
LTL-PAD	ENSG00000124635	H2BC11	6	27093676	27100541	-1	protein_coding	8970	H2BC11	0.478842	0.308582	1	4	33	5.60279e-05	0.00723663	GTEx/v8/Whole_Blood:GTEx/v8/Artery_Tibial	NA	5.79808e-09	rs6904596;rs10484439;rs4452638;rs9379899	9	no
LTL-PAD	ENSG00000196787	H2AC11	6	27100832	27103070	1	protein_coding	8969	H2AC11	0.000610464	-0.741637	1	4	0	NA	NA	NA	NA	NA	rs6904596;rs10484439;rs4452638	9	no
LTL-PAD	ENSG00000197903	H2BC12	6	27106073	27114619	-1	protein_coding	85236	H2BC12	0.490754	-0.0430523	0	0	331	1.54482e-06	0.000333743	GTEx/v8/Adipose_Subcutaneous:GTEx/v8/Adipose_Visceral_Omentum:GTEx/v8/Artery_Tibial	NA	3.10507e-13	rs10484439;rs3949215;rs9467714;rs9379899;rs4452638;rs6904596;rs9393929	9	yes
LTL-PAD	ENSG00000112812	PRSS16	6	27215480	27224403	1	protein_coding	10279	PRSS16	2.23792e-06	0.00884812	1	2.892	356	4.14482e-14	6.32593e-10	GTEx/v8/Adipose_Subcutaneous:GTEx/v8/Adipose_Visceral_Omentum:GTEx/v8/Whole_Blood:GTEx/v8/Artery_Aorta:GTEx/v8/Artery_Coronary:GTEx/v8/Artery_Tibial:GTEx/v8/Heart_Atrial_Appendage	NA	3.10507e-13	rs4452638;rs9379899;rs10484439;rs6904596;rs9393929;rs9467714	9	no
LTL-PAD	ENSG00000158553	POM121L2	6	27253682	27279949	-1	protein_coding	94026	POM121L2	NA	0.313408	3	10.98	0	NA	NA	NA	NA	2.24873e-12	rs6904596;rs10484439;rs4452638	9	no
LTL-PAD	ENSG00000124613	ZNF391	6	27342394	27371683	1	protein_coding	346157	ZNF391	9.25869e-07	1.23172	10	8.5	372	2.38257e-08	2.75877e-96	GTEx/v8/Adipose_Subcutaneous:GTEx/v8/Adipose_Visceral_Omentum:GTEx/v8/Whole_Blood:GTEx/v8/Artery_Aorta:GTEx/v8/Artery_Coronary:GTEx/v8/Artery_Tibial:GTEx/v8/Heart_Atrial_Appendage:GTEx/v8/Heart_Left_Ventricle	NA	6.95267e-14	rs6904596;rs4452638;rs10484439;rs9379899;rs9393929;rs6901575;rs11963067;rs3130805;rs13190937	9	no
LTL-PAD	ENSG00000096654	ZNF184	6	27418522	27440897	-1	protein_coding	7738	ZNF184	0.133749	-0.545662	9	10.07	0	NA	NA	NA	NA	5.0017e-13	rs6904596;rs4452638	9	no
LTL-PAD	ENSG00000185130	H2BC13	6	27775257	27775709	-1	protein_coding	8340	H2BC13	0.00286755	-0.030111	16	16.23	0	NA	NA	NA	NA	1.43423e-12	rs6904596;rs9393929;rs4452638	9	no
LTL-PAD	ENSG00000196747	H2AC13	6	27775899	27776429	1	protein_coding	8329	H2AC13	0.581587	-0.0583265	16	16.23	0	NA	NA	NA	NA	1.43423e-12	rs6904596;rs9393929;rs4452638	9	no
LTL-PAD	ENSG00000197238	H4C11	6	27791884	27792257	1	protein_coding	8363	H4C11	0.423754	0.59845	20	9.571	0	NA	NA	NA	NA	7.12502e-12	rs6904596;rs9393929;rs4452638	9	no
LTL-PAD	ENSG00000233822	H2BC15	6	27806323	27823487	1	protein_coding	8341	H2BC15	0.139775	0.145508	25	15.9	313	2.36709e-06	0.00215173	GTEx/v8/Artery_Aorta	NA	6.95267e-14	rs6904596;rs9393929;rs4452638;rs10484439;rs6901575;rs3130805	9	no
LTL-PAD	ENSG00000184357	H1-5	6	27834570	27835359	-1	protein_coding	3009	H1-5	0.509139	-0.0898951	16	15.9	0	NA	NA	NA	NA	1.06528e-12	rs6904596;rs9393929;rs4452638	9	no
LTL-PAD	ENSG00000197153	H3C12	6	27858093	27860884	-1	protein_coding	8356	H3C12	0.695884	-0.189708	6	10.73	0	NA	NA	NA	NA	1.1983e-11	rs6904596;rs9393929;rs4452638	9	no
LTL-PAD	ENSG00000168131	OR2B2	6	27878963	27880174	-1	protein_coding	81697	OR2B2	6.8672e-05	-0.212076	6	23.2	0	NA	NA	NA	NA	NA	rs6904596;rs9393929;rs4452638	9	no
LTL-PAD	ENSG00000124657	OR2B6	6	27925019	27925960	1	protein_coding	26212	OR2B6	0.0407309	-0.0981731	1	0.002	0	NA	NA	NA	NA	NA	rs6904596;rs9393929;rs4452638	9	no
LTL-PAD	ENSG00000197279	ZNF165	6	28048753	28057341	1	protein_coding	7718	ZNF165	0.000563292	0.227981	8	10.67	770	8.53926e-10	1.94586e-12	GTEx/v8/Adipose_Subcutaneous:GTEx/v8/Adipose_Visceral_Omentum:GTEx/v8/Artery_Aorta:GTEx/v8/Artery_Coronary:GTEx/v8/Artery_Tibial:GTEx/v8/Heart_Atrial_Appendage:GTEx/v8/Heart_Left_Ventricle	NA	6.95267e-14	rs6904596;rs9393929;rs4452638;rs6901575;rs11963067;rs13190937;rs2394122;rs3117327;rs3130805;rs3129151;rs10484439	9	no
LTL-PAD	ENSG00000196812	ZSCAN16	6	28092338	28097860	1	protein_coding	80345	ZSCAN16	2.67303e-06	0.184187	9	5.996	4	0.000360438	0.0146271	GTEx/v8/Heart_Left_Ventricle	NA	5.0017e-13	rs6901575;rs6904596;rs9393929;rs4452638;rs11963067	9	no
LTL-PAD	ENSG00000198315	ZKSCAN8	6	28109688	28127250	1	protein_coding	7745	ZKSCAN8	0.000231595	-0.142528	14	13.42	0	NA	NA	NA	NA	2.76419e-10	rs6901575;rs6904596;rs9393929;rs4452638	9	no
LTL-PAD	ENSG00000137185	ZSCAN9	6	28192664	28201260	1	protein_coding	7746	ZSCAN9	4.10249e-08	0.461166	25	7.251	707	9.3662e-08	4.14105e-21	GTEx/v8/Adipose_Subcutaneous:GTEx/v8/Whole_Blood:GTEx/v8/Artery_Aorta:GTEx/v8/Artery_Tibial	NA	8.78324e-12	rs6901575;rs6904596;rs9393929;rs4452638;rs3130805;rs11963067;rs13190937;rs2394122;rs3117327;rs3129151	9	no
LTL-PAD	ENSG00000187626	ZKSCAN4	6	28212401	28227011	-1	protein_coding	387032	ZKSCAN4	6.74288e-05	0.661631	30	22.3	482	1.653e-08	5.23452e-05	GTEx/v8/Adipose_Visceral_Omentum:GTEx/v8/Whole_Blood	NA	2.54503e-13	rs6904596;rs9393929;rs4452638;rs6901575;rs11963067;rs10484439;rs3130805;rs3129151;rs2394122	9	no
LTL-PAD	ENSG00000189134	NKAPL	6	28227098	28228736	1	protein_coding	222698	NKAPL	0.000165621	0.0513426	15	22.3	12	0.000536402	0.000834988	GTEx/v8/Adipose_Subcutaneous	NA	1.47609e-11	rs6901575;rs6904596;rs9393929;rs4452638	9	no
LTL-PAD	ENSG00000137338	PGBD1	6	28249314	28270326	1	protein_coding	84547	PGBD1	1.46735e-05	-0.0800605	20	14.75	2	5.87496e-05	0.00882871	GTEx/v8/Adipose_Visceral_Omentum	NA	1.75298e-11	rs6901575;rs6904596;rs9393929;rs11963067	9	no
LTL-PAD	ENSG00000235109	ZSCAN31	6	28292470	28324048	-1	protein_coding	64288	ZSCAN31	3.77127e-09	1.10713	42	13.57	626	1.26413e-15	1.04999e-19	GTEx/v8/Adipose_Subcutaneous:GTEx/v8/Adipose_Visceral_Omentum:GTEx/v8/Artery_Aorta:GTEx/v8/Artery_Coronary:GTEx/v8/Heart_Atrial_Appendage:GTEx/v8/Heart_Left_Ventricle	NA	6.27989e-12	rs6904596;rs9393929;rs6901575;rs11963067;rs3130805;rs13190937;rs2394122;rs3117327;rs3129151;rs1014258;rs10447393	9	no
LTL-PAD	ENSG00000189298	ZKSCAN3	6	28317691	28336947	1	protein_coding	80317	ZKSCAN3	0.000122608	-0.652443	25	13.57	722	1.23512e-08	1.32158e-05	GTEx/v8/Adipose_Subcutaneous:GTEx/v8/Adipose_Visceral_Omentum:GTEx/v8/Whole_Blood:GTEx/v8/Artery_Aorta:GTEx/v8/Artery_Tibial:GTEx/v8/Heart_Atrial_Appendage:GTEx/v8/Heart_Left_Ventricle	NA	1.34817e-15	rs11963067;rs6904596;rs9393929;rs13190937;rs6901575;rs2394122;rs3117327;rs3129151;rs10447393;rs3130805;rs4452638	9	no
LTL-PAD	ENSG00000158691	ZSCAN12	6	28346732	28367511	-1	protein_coding	9753	ZSCAN12	1.43992e-05	NA	27	12.97	59	1.09991e-07	7.13837e-05	GTEx/v8/Adipose_Visceral_Omentum:GTEx/v8/Artery_Tibial:GTEx/v8/Heart_Atrial_Appendage:GTEx/v8/Heart_Left_Ventricle	NA	8.78324e-12	rs6904596;rs9393929;rs11963067;rs13190937;rs6901575;rs2394122;rs10447393	9	no
LTL-PAD	ENSG00000187987	ZSCAN23	6	28399707	28411279	-1	protein_coding	222696	ZSCAN23	0.00270295	0.0706565	28	13.61	1124	7.92049e-46	8.30529e-55	GTEx/v8/Adipose_Subcutaneous:GTEx/v8/Adipose_Visceral_Omentum:GTEx/v8/Cells_EBV-transformed_lymphocytes:GTEx/v8/Artery_Aorta:GTEx/v8/Artery_Coronary:GTEx/v8/Artery_Tibial:GTEx/v8/Heart_Atrial_Appendage:GTEx/v8/Heart_Left_Ventricle:GTEx/v8/Liver	NA	1.34817e-15	rs11963067;rs13190937;rs6904596;rs9393929;rs4452638;rs6901575;rs3130805;rs2394122;rs3117327;rs3129151;rs1014258;rs10447393	9	no
LTL-PAD	ENSG00000198704	GPX6	6	28471073	28495992	-1	protein_coding	257202	GPX6	3.13758e-05	0.718703	2	9.416	0	NA	NA	NA	NA	NA	rs6904596;rs9393929;rs11963067	9	no
LTL-PAD	ENSG00000224586	GPX5	6	28493702	28502729	1	protein_coding	2880	GPX5	0.00888468	0.354876	1	9.416	0	NA	NA	NA	NA	NA	rs11963067	9	no
LTL-PAD	ENSG00000232040	SCAND3	6	28539407	28583989	-1	protein_coding	114821	SCAND3	9.70724e-09	-0.785031	35	11.72	456	4.27928e-11	1.85651e-08	GTEx/v8/Artery_Aorta:GTEx/v8/Artery_Tibial	NA	1.80532e-11	rs11963067;rs2394122;rs9393929;rs3130805;rs3117327;rs1014258;rs6901575	9	no
LTL-PAD	ENSG00000204713	TRIM27	6	28870779	28891766	-1	protein_coding	5987	TRIM27	0.878752	-0.142068	44	18.69	519	1.73684e-43	2.45143e-43	GTEx/v8/Adipose_Subcutaneous:GTEx/v8/Adipose_Visceral_Omentum:GTEx/v8/Whole_Blood:GTEx/v8/Artery_Aorta:GTEx/v8/Artery_Tibial:GTEx/v8/Heart_Atrial_Appendage:GTEx/v8/Heart_Left_Ventricle	NA	4.55911e-10	rs3117327;rs3130805;rs9393929;rs3129151;rs2394122;rs6901575;rs11963067;rs13190937;rs1014258;rs10447393	9	no
LTL-PAD	ENSG00000197935	ZNF311	6	28962562	28973093	-1	protein_coding	282890	ZNF311	0.000129446	0.377858	17	11.6	115	1.81433e-08	1.05129e-10	GTEx/v8/Adipose_Subcutaneous:GTEx/v8/Adipose_Visceral_Omentum:GTEx/v8/Artery_Aorta:GTEx/v8/Artery_Tibial:GTEx/v8/Heart_Atrial_Appendage	NA	2.50299e-10	rs3130805;rs9393929;rs3117327;rs11963067;rs2394122;rs3129151;rs1014258	9	no
LTL-PAD	ENSG00000204704	OR2W1	6	29011990	29013017	-1	protein_coding	26692	OR2W1	0.0865619	0.531528	14	6.576	0	NA	NA	NA	NA	1.06379e-08	rs3130805;rs9393929;rs3117327	9	no
LTL-PAD	ENSG00000204703	OR2B3	6	29053985	29055090	-1	protein_coding	442184	OR2B3	0.00133693	0.45884	18	11.34	0	NA	NA	NA	NA	1.08175e-08	rs3130805;rs9393929;rs3117327;rs3129151;rs2394122	9	no
LTL-PAD	ENSG00000204701	OR2J3	6	29079668	29080603	1	protein_coding	442186	OR2J3	0.0281435	0.112859	19	10.46	0	NA	NA	NA	NA	NA	rs3117327;rs3130805;rs9393929	9	no
LTL-PAD	ENSG00000204700	OR2J2	6	29141311	29142351	1	protein_coding	26707	OR2J2	0.0107267	0.271259	63	23.1	0	NA	NA	NA	NA	2.50299e-10	rs3117327;rs3130805;rs9393929;rs3129151;rs2394122	9	no
LTL-PAD	ENSG00000204695	OR14J1	6	29274403	29275519	1	protein_coding	442191	OR14J1	8.02406e-08	1.33547	21	11.46	0	NA	NA	NA	NA	5.48238e-13	rs3117327;rs3130805;rs9393929;rs3129151;rs1014258;rs10447393	9	no
LTL-PAD	ENSG00000243729	OR5V1	6	29323007	29399744	-1	protein_coding	81696	OR5V1	0.00344262	0.323635	54	12.69	0	NA	NA	NA	NA	7.99334e-13	rs3130805;rs10447393;rs3117327;rs9393929	9	no
LTL-PAD	ENSG00000112462	OR12D3	6	29341200	29343068	-1	protein_coding	81797	OR12D3	1.34136e-05	0.883549	39	12.69	0	NA	NA	NA	NA	8.46679e-09	rs3117327;rs9393929;rs3130805	9	no
LTL-PAD	ENSG00000204694	OR11A1	6	29393281	29424848	-1	protein_coding	26531	OR11A1	0.0434844	1.23026	4	3.951	0	NA	NA	NA	NA	8.81567e-10	rs3130805;rs9393929	9	no
LTL-PAD	ENSG00000206474	OR10C1	6	29407083	29408731	1	protein_coding	442194	OR10C1	0.227592	0.363897	3	1.81	0	NA	NA	NA	NA	9.09136e-10	rs3130805;rs9393929	9	no
LTL-PAD	ENSG00000204688	OR2H1	6	29424958	29432105	1	protein_coding	26716	OR2H1	0.0449041	-0.358288	4	3.951	0	NA	NA	NA	NA	8.81567e-10	rs3130805;rs9393929	9	no
LTL-PAD	ENSG00000204687	MAS1L	6	29454474	29455738	-1	protein_coding	116511	MAS1L	0.000466206	0.689548	5	8.385	0	NA	NA	NA	NA	7.75827e-10	rs3130805;rs9393929	9	no
LTL-PAD	ENSG00000213886	UBD	6	29523292	29527702	-1	protein_coding	10537	UBD	0.0798958	0.401531	5	14.02	0	NA	NA	NA	NA	9.76644e-12	rs3130805;rs9393929	9	no
LTL-PAD	ENSG00000204681	GABBR1	6	29523406	29601753	-1	protein_coding	2550	GABBR1	0.99997	0.238892	16	14.02	81	1.23223e-10	1.26359e-08	GTEx/v8/Whole_Blood	NA	9.76644e-12	rs3130805;rs9393929;rs29218	9	no
LTL-PAD	ENSG00000204657	OR2H2	6	29555683	29556745	1	protein_coding	7932	OR2H2	0.0899459	0.696836	4	3.904	317	4.33643e-17	1.93261e-11	GTEx/v8/Adipose_Visceral_Omentum:GTEx/v8/Whole_Blood:GTEx/v8/Artery_Tibial:GTEx/v8/Heart_Atrial_Appendage:GTEx/v8/Heart_Left_Ventricle	NA	1.34817e-15	rs9393929;rs3130805;rs11963067;rs29218;rs3129151;rs2394122;rs1014258;rs10447393	9	no
LTL-PAD	ENSG00000166529	ZSCAN21	7	99647390	99662661	1	protein_coding	7589	ZSCAN21	1.70974e-11	-0.45501	0	0	20	1.4178e-08	4.05141e-20	GTEx/v8/Adipose_Subcutaneous:GTEx/v8/Adipose_Visceral_Omentum:GTEx/v8/Artery_Tibial:GTEx/v8/Heart_Atrial_Appendage	NA	4.59134e-10	rs705867	10	yes
LTL-PAD	ENSG00000221838	AP4M1	7	99699172	99707968	1	protein_coding	9179	AP4M1	2.36166e-11	-0.192649	0	0	20	2.12066e-23	6.44697e-45	GTEx/v8/Adipose_Subcutaneous:GTEx/v8/Adipose_Visceral_Omentum:GTEx/v8/Cells_EBV-transformed_lymphocytes:GTEx/v8/Whole_Blood:GTEx/v8/Artery_Aorta:GTEx/v8/Artery_Coronary:GTEx/v8/Artery_Tibial:GTEx/v8/Heart_Atrial_Appendage	NA	4.59134e-10	rs705867	10	yes
LTL-PAD	ENSG00000106290	TAF6	7	99704693	99717464	-1	protein_coding	6878	TAF6	0.000674165	0.183086	0	0	20	9.60458e-09	5.07329e-15	GTEx/v8/Adipose_Subcutaneous:GTEx/v8/Adipose_Visceral_Omentum:GTEx/v8/Whole_Blood:GTEx/v8/Artery_Aorta:GTEx/v8/Artery_Tibial	NA	4.59134e-10	rs705867	10	yes
LTL-PAD	ENSG00000146826	TRAPPC14	7	99752043	99756338	-1	protein_coding	55262	TRAPPC14	0.300413	-0.279416	0	0	20	8.13763e-13	2.62984e-17	GTEx/v8/Whole_Blood	NA	4.59134e-10	rs705867	10	yes
LTL-PAD	ENSG00000197093	GAL3ST4	7	99756867	99766373	-1	protein_coding	79690	GAL3ST4	3.81535e-10	-1.04586	3	5.421	0	NA	NA	NA	NA	NA	rs705867	10	no
LTL-PAD	ENSG00000213420	GPC2	7	99767229	99774995	-1	protein_coding	221914	GPC2	0.307395	-0.493777	4	5.421	8	5.1375e-05	2.57938e-11	GTEx/v8/Whole_Blood	NA	7.4571e-10	rs705867	10	no
LTL-PAD	ENSG00000066923	STAG3	7	99775186	99819111	1	protein_coding	10734	STAG3	1.10349e-06	-0.496377	23	7.565	0	NA	NA	NA	NA	4.59134e-10	rs705867	10	no
LTL-PAD	ENSG00000213413	PVRIG	7	99815864	99819113	1	protein_coding	79037	PVRIG	0.00100189	0.0835251	12	7.565	16	2.22069e-06	3.82456e-10	GTEx/v8/Adipose_Subcutaneous:GTEx/v8/Heart_Left_Ventricle	NA	4.59134e-10	rs705867	10	no
LTL-PAD	ENSG00000121716	PILRB	7	99933737	99965356	1	protein_coding	29990	PILRB	3.3664e-06	1.99631	0	0	20	3.3892e-11	2.36201e-144	GTEx/v8/Adipose_Subcutaneous:GTEx/v8/Adipose_Visceral_Omentum:GTEx/v8/Whole_Blood:GTEx/v8/Artery_Aorta:GTEx/v8/Artery_Coronary:GTEx/v8/Artery_Tibial:GTEx/v8/Heart_Atrial_Appendage:GTEx/v8/Heart_Left_Ventricle	NA	4.59134e-10	rs705867	10	yes
LTL-PAD	ENSG00000085514	PILRA	7	99965153	99997719	1	protein_coding	29992	PILRA	2.14142e-08	-0.470534	0	0	20	4.33752e-06	1.1627e-80	GTEx/v8/Adipose_Subcutaneous:GTEx/v8/Artery_Aorta:GTEx/v8/Heart_Atrial_Appendage:GTEx/v8/Heart_Left_Ventricle	NA	4.59134e-10	rs705867	10	yes
LTL-PAD	ENSG00000078487	ZCWPW1	7	99998449	100026615	-1	protein_coding	55063	ZCWPW1	1.15225e-12	0.231575	0	0	20	7.93914e-10	7.8122e-09	GTEx/v8/Adipose_Subcutaneous:GTEx/v8/Artery_Tibial:GTEx/v8/Heart_Atrial_Appendage	NA	4.59134e-10	rs705867	10	yes
LTL-PAD	ENSG00000166925	TSC22D4	7	100060982	100076902	-1	protein_coding	81628	TSC22D4	0.894817	NA	0	0	19	1.40287e-06	1.10629e-07	GTEx/v8/Adipose_Subcutaneous:GTEx/v8/Heart_Atrial_Appendage	NA	4.59134e-10	rs705867	10	yes
LTL-PAD	ENSG00000166924	NYAP1	7	100081550	100092422	1	protein_coding	222950	NYAP1	0.990932	NA	0	0	20	1.35253e-06	3.79794e-22	GTEx/v8/Adipose_Subcutaneous:GTEx/v8/Adipose_Visceral_Omentum	NA	4.59134e-10	rs705867	10	yes
LTL-PAD	ENSG00000176125	UFSP1	7	100486346	100487339	-1	protein_coding	402682	UFSP1	0.00559927	NA	0	0	2	3.62058e-05	3.42101e-11	GTEx/v8/Adipose_Subcutaneous	NA	NA	rs705867	10	yes
LTL-PAD	ENSG00000128604	IRF5	7	128577666	128590089	1	protein_coding	3663	IRF5	0.288476	NA	4	8.51	21	9.33574e-34	1.37094e-75	GTEx/v8/Adipose_Subcutaneous:GTEx/v8/Adipose_Visceral_Omentum:GTEx/v8/Whole_Blood:GTEx/v8/Artery_Aorta:GTEx/v8/Artery_Tibial:GTEx/v8/Liver	NA	2.64528e-08	rs2242029	11	no
LTL-PAD	ENSG00000064419	TNPO3	7	128594948	128695198	-1	protein_coding	23534	TNPO3	0.0013892	-0.264685	13	16.49	16	1.24714e-05	8.70085e-50	GTEx/v8/Adipose_Subcutaneous:GTEx/v8/Whole_Blood	NA	2.64528e-08	rs2242029	11	no
LTL-PAD	ENSG00000158457	TSPAN33	7	128784712	128808671	1	protein_coding	340348	TSPAN33	0.000103178	0.982621	0	0	2	3.79257e-05	2.04016e-16	GTEx/v8/Whole_Blood	NA	4.53285e-08	rs2242029	11	yes
LTL-PAD	ENSG00000168546	GFRA2	8	21547915	21669869	-1	protein_coding	2675	GFRA2	0.337128	-0.0982955	0	0	2	3.45071e-06	1.91804e-12	GTEx/v8/Whole_Blood	NA	1.3143e-11	rs11776272	12	yes
LTL-PAD	ENSG00000147443	DOK2	8	21766384	21771371	-1	protein_coding	9046	DOK2	2.33627e-06	0.269056	0	0	7	1.04301e-06	6.39518e-10	GTEx/v8/Adipose_Subcutaneous:GTEx/v8/Whole_Blood	NA	1.3143e-11	rs11992609;rs11776272	12	yes
LTL-PAD	ENSG00000158806	NPM2	8	21881636	21894408	1	protein_coding	10361	NPM2	0.000671457	-1.05037	14	13.78	0	NA	NA	NA	NA	1.3143e-11	rs11776272;rs11992609	12	no
LTL-PAD	ENSG00000158815	FGF17	8	21899909	21906320	1	protein_coding	8822	FGF17	0.865332	0.0290524	10	4.535	11	4.41772e-07	1.67799e-09	GTEx/v8/Adipose_Visceral_Omentum:GTEx/v8/Artery_Aorta	NA	1.3143e-11	rs11992609;rs11776272	12	no
LTL-PAD	ENSG00000158856	DMTN	8	21906506	21940038	1	protein_coding	2039	DMTN	0.961763	1.17661	6	4.535	4	4.83912e-05	6.46771e-26	GTEx/v8/Heart_Atrial_Appendage	NA	1.67898e-08	rs11992609	12	no
LTL-PAD	ENSG00000164808	SPIDR	8	48173167	48648868	1	protein_coding	23514	SPIDR	1.0713e-14	-0.151904	6	7.439	0	NA	NA	NA	NA	NA	rs2133480	13	no
LTL-PAD	ENSG00000253729	PRKDC	8	48685669	48872743	-1	protein_coding	5591	PRKDC	1	NA	3	9.729	0	NA	NA	NA	NA	NA	rs2133480	13	no
LTL-PAD	ENSG00000104738	MCM4	8	48872745	48890720	1	protein_coding	4173	MCM4	0.000301842	-0.172057	0	0	8	1.63004e-16	4.18851e-17	GTEx/v8/Adipose_Subcutaneous:GTEx/v8/Adipose_Visceral_Omentum:GTEx/v8/Cells_EBV-transformed_lymphocytes:GTEx/v8/Whole_Blood:GTEx/v8/Artery_Aorta:GTEx/v8/Artery_Tibial:GTEx/v8/Heart_Atrial_Appendage:GTEx/v8/Heart_Left_Ventricle	NA	1.31589e-08	rs2133480	13	yes
LTL-PAD	ENSG00000147601	TERF1	8	73921099	73960357	1	protein_coding	7013	TERF1	0.878034	-0.330984	54	9.648	11	2.49765e-05	0.0324906	GTEx/v8/Liver	NA	NA	rs12550150	14	no
LTL-PAD	ENSG00000164764	SBSPON	8	73976775	74036323	-1	protein_coding	157869	SBSPON	5.95163e-05	-0.0534879	15	12.38	3	1.13213e-08	3.53678e-24	GTEx/v8/Artery_Tibial	NA	1.0632e-08	rs12550150	14	no
LTL-PAD	ENSG00000155287	SLC25A28	10	101370282	101380366	-1	protein_coding	81894	SLC25A28	0.765079	-0.122075	15	9.349	31	4.90337e-05	0.0334573	GTEx/v8/Whole_Blood	NA	2.9814e-08	rs10786569	15	no
LTL-PAD	ENSG00000198018	ENTPD7	10	101419263	101465997	1	protein_coding	57089	ENTPD7	2.5662e-08	-0.322418	13	14.68	14	6.73286e-05	0.0370574	GTEx/v8/Artery_Tibial	NA	NA	rs10786569	15	no
LTL-PAD	ENSG00000119929	CUTC	10	101462315	101515891	1	protein_coding	51076	CUTC	0.0204866	-0.673092	20	8.634	0	NA	NA	NA	NA	2.9814e-08	rs10786569	15	no
LTL-PAD	ENSG00000014919	COX15	10	101471601	101491857	-1	protein_coding	1355	COX15	2.16295e-09	-0.733389	8	8.634	0	NA	NA	NA	NA	3.95209e-08	rs10786569	15	no
LTL-PAD	ENSG00000023839	ABCC2	10	101542489	101611949	1	protein_coding	1244	ABCC2	3.36341e-29	0.0661987	0	0	39	9.23542e-06	0.000760211	GTEx/v8/Whole_Blood	NA	2.9814e-08	rs10786569	15	yes
LTL-PAD	ENSG00000166272	WBP1L	10	104503727	104576021	1	protein_coding	54838	WBP1L	0.909387	0.61464	0	0	1	2.13787e-05	0.000368856	GTEx/v8/Whole_Blood	NA	NA	rs4918003	16	yes
LTL-PAD	ENSG00000214435	AS3MT	10	104629273	104661656	1	protein_coding	57412	AS3MT	5.09138e-07	0.726881	0	0	7	1.48086e-05	3.56864e-112	GTEx/v8/Adipose_Subcutaneous:GTEx/v8/Artery_Tibial	NA	NA	rs4918003	16	yes
LTL-PAD	ENSG00000148842	CNNM2	10	104678050	104849978	1	protein_coding	54805	CNNM2	0.994106	-0.511524	0	0	84	3.09521e-10	1.6994e-16	GTEx/v8/Whole_Blood	NA	3.56671e-08	rs4918003	16	yes
LTL-PAD	ENSG00000076685	NT5C2	10	104845940	104953056	-1	protein_coding	22978	NT5C2	0.0521979	0.0483286	0	0	25	1.00598e-05	8.96443e-18	GTEx/v8/Adipose_Subcutaneous:GTEx/v8/Adipose_Visceral_Omentum	NA	NA	rs4918003	16	yes
LTL-PAD	ENSG00000235376	RPEL1	10	105005644	105007773	1	protein_coding	729020	RPEL1	0.00239907	NA	12	14.19	0	NA	NA	NA	NA	NA	rs4918003	16	no
LTL-PAD	ENSG00000148798	INA	10	105036920	105050108	1	protein_coding	9118	INA	0.292917	-0.860661	28	12.17	19	3.84956e-06	0.00467985	GTEx/v8/Artery_Aorta	NA	3.56671e-08	rs4918003	16	no
LTL-PAD	ENSG00000156374	PCGF6	10	105062553	105110891	-1	protein_coding	84108	PCGF6	0.000251716	-0.491785	42	14.1	0	NA	NA	NA	NA	NA	rs4918003	16	no
LTL-PAD	ENSG00000148835	TAF5	10	105127724	105148822	1	protein_coding	6877	TAF5	0.999555	-0.333196	20	22.5	0	NA	NA	NA	NA	NA	rs4918003	16	no
LTL-PAD	ENSG00000173915	ATP5MK	10	105148798	105156223	-1	protein_coding	84833	ATP5MK	0.243352	-0.219458	13	8.755	84	2.68781e-07	0.000106373	GTEx/v8/Adipose_Subcutaneous:GTEx/v8/Adipose_Visceral_Omentum:GTEx/v8/Artery_Tibial	NA	3.56671e-08	rs4918003	16	no
LTL-PAD	ENSG00000148843	PDCD11	10	105156405	105206049	1	protein_coding	22984	PDCD11	0.468449	-0.805378	11	8.17	83	4.56551e-11	7.28725e-18	GTEx/v8/Adipose_Subcutaneous:GTEx/v8/Adipose_Visceral_Omentum:GTEx/v8/Whole_Blood:GTEx/v8/Artery_Tibial	NA	3.56671e-08	rs4918003	16	no
LTL-PAD	ENSG00000138172	CALHM2	10	105206543	105212660	-1	protein_coding	51063	CALHM2	5.29268e-07	-0.689941	0	0	82	4.78521e-07	2.65306e-17	GTEx/v8/Adipose_Subcutaneous:GTEx/v8/Whole_Blood:GTEx/v8/Heart_Atrial_Appendage	NA	3.56671e-08	rs4918003	16	yes
LTL-PAD	ENSG00000107957	SH3PXD2A	10	105348285	105615301	-1	protein_coding	9644	SH3PXD2A	0.232738	-1.21155	15	12.91	0	NA	NA	NA	NA	1.90909e-09	rs35478175;rs4918053;rs12767259	16	no
LTL-PAD	ENSG00000107960	STN1	10	105642300	105677963	-1	protein_coding	79991	STN1	1.3253e-05	NA	2	2.873	3	1.66676e-05	2.26974e-10	GTEx/v8/Whole_Blood	NA	4.29644e-08	rs12767259	16	no
LTL-PAD	ENSG00000065613	SLK	10	105726959	105788991	1	protein_coding	9748	SLK	0.428398	-0.261974	0	0	2	0.000246837	5.06377e-06	GTEx/v8/Whole_Blood	NA	4.29644e-08	rs12767259	16	yes
LTL-PAD	ENSG00000065618	COL17A1	10	105791044	105845760	-1	protein_coding	1308	COL17A1	5.82447e-11	-0.457013	0	0	3	1.92052e-05	0.00682245	GTEx/v8/Cells_EBV-transformed_lymphocytes	NA	1.90909e-09	rs35478175	16	yes
LTL-PAD	ENSG00000156384	SFR1	10	105881816	105886143	1	protein_coding	119392	SFR1	0.000222755	0.0546284	0	0	5	3.20203e-05	0.040099	GTEx/v8/Heart_Atrial_Appendage	NA	NA	rs4918003	16	yes
LTL-PAD	ENSG00000166266	CUL5	11	107879459	107978503	1	protein_coding	8065	CUL5	0.999965	0.0584064	5	8.811	0	NA	NA	NA	NA	3.01505e-08	rs724788;rs11601596	17	no
LTL-PAD	ENSG00000075239	ACAT1	11	107992243	108018503	1	protein_coding	38	ACAT1	0.00159952	-0.25018	3	8.811	11	1.1661e-06	1.36232e-10	GTEx/v8/Whole_Blood:GTEx/v8/Artery_Tibial:GTEx/v8/Heart_Atrial_Appendage:GTEx/v8/Liver	NA	3.88194e-10	rs11601596;rs724788	17	no
LTL-PAD	ENSG00000149308	NPAT	11	108027942	108093369	-1	protein_coding	4863	NPAT	0.142677	-0.741015	0	0	10	5.16477e-06	1.52811e-11	GTEx/v8/Adipose_Subcutaneous:GTEx/v8/Artery_Aorta:GTEx/v8/Artery_Tibial	NA	3.88194e-10	rs724788;rs11601596	17	yes
LTL-PAD	ENSG00000149311	ATM	11	108093211	108239829	1	protein_coding	472	ATM	2.71064e-30	-0.823887	1	2.689	10	4.11193e-11	5.72998e-21	GTEx/v8/Whole_Blood:GTEx/v8/Artery_Tibial	NA	3.88194e-10	rs11601596;rs724788	17	no
LTL-PAD	ENSG00000166323	C11orf65	11	108179246	108338258	-1	protein_coding	160140	C11orf65	8.7813e-17	0.106835	2	3.519	0	NA	NA	NA	NA	NA	rs11601596	17	no
LTL-PAD	ENSG00000111231	GPN3	12	110890289	110907073	-1	protein_coding	51184	GPN3	0.000100472	-0.618749	0	0	4	5.6752e-05	2.00712e-88	GTEx/v8/Whole_Blood	NA	2.90587e-10	rs4378452;rs1265564	18	yes
LTL-PAD	ENSG00000111249	CUX2	12	111471828	111788358	1	protein_coding	23316	CUX2	0.999656	-1.06059	7	16.4	0	NA	NA	NA	NA	2.90587e-10	rs4378452;rs1265564	18	no
LTL-PAD	ENSG00000198324	PHETA1	12	111798455	111806925	-1	protein_coding	144717	PHETA1	0.00514983	-0.607261	0	0	6	0.000316796	0.0404214	GTEx/v8/Whole_Blood	NA	4.38804e-08	rs10849941	18	yes
LTL-PAD	ENSG00000111252	SH2B3	12	111843752	111889427	1	protein_coding	10019	SH2B3	0.00592219	-0.243854	40	21.4	1	0.000348407	0.0020779	GTEx/v8/Whole_Blood	NA	9.67086e-23	rs4766578;rs10849941;rs57186456;rs629404	18	no
LTL-PAD	ENSG00000204842	ATXN2	12	111890018	112037480	-1	protein_coding	6311	ATXN2	0.999862	-0.359942	108	18.59	0	NA	NA	NA	NA	3.14322e-26	rs57186456;rs629404;rs10849941;rs4766578;rs11066320	18	no
LTL-PAD	ENSG00000089234	BRAP	12	112079950	112123790	-1	protein_coding	8315	BRAP	0.0157033	-0.900035	29	11.71	0	NA	NA	NA	NA	2.09855e-16	rs57186456;rs4766578;rs11066320;rs4766897;rs629404	18	no
LTL-PAD	ENSG00000111271	ACAD10	12	112123857	112194903	1	protein_coding	80724	ACAD10	4.01457e-20	-0.311041	64	11.71	66	7.90782e-06	0.000236383	GTEx/v8/Heart_Atrial_Appendage:GTEx/v8/Heart_Left_Ventricle	NA	1.16224e-10	rs57186456;rs629404;rs4766578;rs11066320;rs4766897;rs10849941	18	no
LTL-PAD	ENSG00000111275	ALDH2	12	112204691	112247782	1	protein_coding	217	ALDH2	1.73245e-06	NA	31	14.56	493	3.17961e-15	3.30709e-11	GTEx/v8/Adipose_Subcutaneous:GTEx/v8/Adipose_Visceral_Omentum:GTEx/v8/Whole_Blood:GTEx/v8/Artery_Aorta:GTEx/v8/Artery_Tibial:GTEx/v8/Heart_Atrial_Appendage:GTEx/v8/Heart_Left_Ventricle	NA	3.14322e-26	rs629404;rs57186456;rs4766578;rs11066320;rs4766897;rs10849941;rs1265564	18	no
LTL-PAD	ENSG00000089022	MAPKAPK5	12	112279782	112334343	1	protein_coding	8550	MAPKAPK5	0.0234226	NA	130	15.93	373	1.07453e-07	9.23515e-17	GTEx/v8/Adipose_Subcutaneous:GTEx/v8/Adipose_Visceral_Omentum:GTEx/v8/Artery_Tibial	NA	3.14322e-26	rs57186456;rs4766578;rs11066320;rs4766897;rs629404;rs10849941	18	no
LTL-PAD	ENSG00000198270	TMEM116	12	112369086	112450970	-1	protein_coding	89894	TMEM116	1.14999e-09	-0.62084	85	17.1	478	1.1477e-20	9.62641e-46	GTEx/v8/Adipose_Subcutaneous:GTEx/v8/Adipose_Visceral_Omentum:GTEx/v8/Whole_Blood:GTEx/v8/Artery_Aorta:GTEx/v8/Artery_Coronary:GTEx/v8/Artery_Tibial:GTEx/v8/Heart_Atrial_Appendage:GTEx/v8/Heart_Left_Ventricle:GTEx/v8/Liver	NA	3.14322e-26	rs57186456;rs629404;rs10849941;rs4766578;rs11066320;rs4766897	18	no
LTL-PAD	ENSG00000089248	ERP29	12	112451120	112461255	1	protein_coding	10961	ERP29	0.470649	-0.618385	1	0.011	0	NA	NA	NA	NA	NA	rs629404	18	no
LTL-PAD	ENSG00000111300	NAA25	12	112464500	112546826	-1	protein_coding	80018	NAA25	0.99999	-1.15626	19	10.51	194	5.7958e-05	0.00135016	GTEx/v8/Adipose_Subcutaneous:GTEx/v8/Adipose_Visceral_Omentum:GTEx/v8/Whole_Blood	NA	5.61613e-17	rs629404;rs4766578;rs11066320;rs57186456	18	no
LTL-PAD	ENSG00000135148	TRAFD1	12	112563305	112591407	1	protein_coding	10906	TRAFD1	1.82692e-05	-1.37633	4	14.81	0	NA	NA	NA	NA	4.80934e-18	rs57186456;rs4766578;rs11066320;rs4766897;rs629404	18	no
LTL-PAD	ENSG00000173064	HECTD4	12	112597992	112819896	-1	protein_coding	283450	HECTD4	1	NA	25	21	320	7.92022e-10	9.64482e-10	GTEx/v8/Adipose_Subcutaneous:GTEx/v8/Artery_Aorta	NA	4.80934e-18	rs4766578;rs11066320;rs4766897;rs629404;rs57186456;rs10849941	18	no
LTL-PAD	ENSG00000089009	RPL6	12	112842994	112856642	-1	protein_coding	6128	RPL6	0.988288	0.0267551	8	10.48	0	NA	NA	NA	NA	NA	rs629404;rs4766578;rs11066320;rs57186456	18	no
LTL-PAD	ENSG00000179295	PTPN11	12	112856155	112947717	1	protein_coding	5781	PTPN11	0.999877	-2.25304	11	9.917	0	NA	NA	NA	NA	1.28524e-18	rs629404;rs4766578;rs11066320;rs4766897;rs57186456	18	no
LTL-PAD	ENSG00000165572	KBTBD6	13	41701705	41706882	-1	protein_coding	89890	KBTBD6	0.934819	-1.42569	6	9.051	18	5.49144e-07	0.00101853	GTEx/v8/Whole_Blood	NA	9.95701e-09	rs9525451	19	no
LTL-PAD	ENSG00000120696	KBTBD7	13	41763969	41768702	-1	protein_coding	84078	KBTBD7	0.223861	0.0649746	7	11.93	18	4.63249e-16	8.93409e-12	GTEx/v8/Whole_Blood	NA	9.95701e-09	rs9525451	19	no
LTL-PAD	ENSG00000070182	SPTB	14	65213002	65346601	-1	protein_coding	6710	SPTB	1	0.434589	0	0	8	2.71895e-07	1.47083e-18	GTEx/v8/Artery_Tibial	NA	3.98099e-08	rs11623866;rs12587546	20	yes
LTL-PAD	ENSG00000258289	CHURC1	14	65381079	65411309	1	protein_coding	91612	CHURC1	3.13272e-05	1.47722	0	0	168	7.21051e-35	4.26523e-239	GTEx/v8/Adipose_Subcutaneous:GTEx/v8/Adipose_Visceral_Omentum:GTEx/v8/Cells_EBV-transformed_lymphocytes:GTEx/v8/Whole_Blood:GTEx/v8/Artery_Aorta:GTEx/v8/Artery_Coronary:GTEx/v8/Artery_Tibial:GTEx/v8/Heart_Atrial_Appendage:GTEx/v8/Heart_Left_Ventricle:GTEx/v8/Liver	NA	1.44357e-14	rs11623866;rs12587546;rs11628273;rs762810;rs2296316;rs8018788;rs7148693;rs4902371	20	yes
LTL-PAD	ENSG00000257365	FNTB	14	65381203	65529368	1	protein_coding	2342	FNTB	0.172001	-0.965646	56	15.93	61	3.54005e-07	3.79102e-09	GTEx/v8/Adipose_Subcutaneous:GTEx/v8/Whole_Blood	NA	3.02056e-14	rs11623866;rs12587546;rs11628273;rs762810;rs2296316;rs8018788	20	no
LTL-PAD	ENSG00000139998	RAB15	14	65412532	65439494	-1	protein_coding	376267	RAB15	5.2075e-06	-0.0413746	3	10.55	147	2.86597e-21	3.40602e-23	GTEx/v8/Adipose_Subcutaneous:GTEx/v8/Adipose_Visceral_Omentum:GTEx/v8/Whole_Blood:GTEx/v8/Artery_Aorta:GTEx/v8/Artery_Tibial	NA	1.44357e-14	rs11623866;rs12587546;rs11628273;rs762810;rs2296316;rs8018788	20	no
LTL-PAD	ENSG00000125952	MAX	14	65472892	65569413	-1	protein_coding	4149	MAX	0.951898	0.804196	112	19.51	66	1.7035e-06	2.31966e-10	GTEx/v8/Whole_Blood:GTEx/v8/Artery_Aorta:GTEx/v8/Heart_Atrial_Appendage	NA	1.44357e-14	rs12587546;rs11623866;rs11628273;rs762810;rs2296316;rs8018788	20	no
LTL-PAD	ENSG00000015133	CCDC88C	14	91737667	91884188	-1	protein_coding	440193	CCDC88C	2.17323e-06	-0.118605	15	14.4	37	1.93694e-06	0.0113661	GTEx/v8/Liver	NA	3.42e-10	rs8006485;rs1742546	21	no
LTL-PAD	ENSG00000100796	PPP4R3A	14	91923955	91976898	-1	protein_coding	55671	PPP4R3A	0.998772	-0.582548	86	14.94	0	NA	NA	NA	NA	5.85725e-09	rs8006485;rs1742546	21	no
LTL-PAD	ENSG00000133962	CATSPERB	14	92047040	92247051	-1	protein_coding	79820	CATSPERB	4.26215e-13	0.596285	17	20.2	0	NA	NA	NA	NA	NA	rs8006485	21	no
LTL-PAD	ENSG00000104043	ATP8B4	15	50150435	50475014	-1	protein_coding	79895	ATP8B4	2.42164e-27	1.64945	13	17.78	0	NA	NA	NA	NA	3.83642e-09	rs2899453	22	no
LTL-PAD	ENSG00000140284	SLC27A2	15	50474393	50528592	1	protein_coding	11001	SLC27A2	2.58258e-05	0.339774	3	4.792	0	NA	NA	NA	NA	1.29993e-08	rs1365508	22	no
LTL-PAD	ENSG00000166450	PRTG	15	55903744	56035288	-1	protein_coding	283659	PRTG	0.0195291	-1.7653	58	15.86	51	1.73038e-13	2.91289e-34	GTEx/v8/Adipose_Subcutaneous:GTEx/v8/Adipose_Visceral_Omentum:GTEx/v8/Artery_Aorta:GTEx/v8/Artery_Tibial:GTEx/v8/Heart_Left_Ventricle	NA	7.81391e-09	rs3985768	23	no
LTL-PAD	ENSG00000138587	MNS1	15	56713742	56757335	-1	protein_coding	55329	MNS1	5.52556e-14	-0.0940669	0	0	1	0.000243801	0.0435877	GTEx/v8/Adipose_Subcutaneous	NA	NA	rs3985768	23	yes
LTL-PAD	ENSG00000067221	STOML1	15	74275547	74286963	-1	protein_coding	9399	STOML1	5.52735e-05	0.857568	0	0	1	0.000100461	9.12503e-16	GTEx/v8/Heart_Atrial_Appendage	NA	6.22492e-09	rs5742915	24	yes
LTL-PAD	ENSG00000140464	PML	15	74287014	74340153	1	protein_coding	5371	PML	0.937511	-0.437708	1	8.73	0	NA	NA	NA	NA	6.22492e-09	rs5742915	24	no
LTL-PAD	ENSG00000136381	IREB2	15	78729773	78793798	1	protein_coding	3658	IREB2	1	0.131406	100	12.8	125	9.33686e-21	8.84933e-32	GTEx/v8/Adipose_Subcutaneous:GTEx/v8/Whole_Blood	NA	1.85463e-09	rs1317286;rs2938674;rs1964678	25	no
LTL-PAD	ENSG00000188266	HYKK	15	78799906	78829714	1	protein_coding	123688	HYKK	0.000214856	-0.450544	43	12.8	37	2.09103e-05	0.0418489	GTEx/v8/Heart_Atrial_Appendage	NA	1.85463e-09	rs1964678;rs2938674;rs1317286	25	no
LTL-PAD	ENSG00000041357	PSMA4	15	78832747	78841604	1	protein_coding	5685	PSMA4	0.620424	0.678455	21	8.757	161	1.27648e-14	8.09514e-32	GTEx/v8/Adipose_Subcutaneous:GTEx/v8/Adipose_Visceral_Omentum:GTEx/v8/Whole_Blood:GTEx/v8/Artery_Aorta:GTEx/v8/Artery_Tibial:GTEx/v8/Heart_Atrial_Appendage:GTEx/v8/Heart_Left_Ventricle:GTEx/v8/Liver	NA	1.85463e-09	rs2938674;rs1317286;rs1964678	25	no
LTL-PAD	ENSG00000169684	CHRNA5	15	78857862	78887611	1	protein_coding	1138	CHRNA5	2.40947e-06	0.421142	27	14.97	138	1.73272e-20	3.20467e-46	GTEx/v8/Adipose_Subcutaneous:GTEx/v8/Adipose_Visceral_Omentum:GTEx/v8/Whole_Blood:GTEx/v8/Artery_Aorta:GTEx/v8/Artery_Coronary:GTEx/v8/Artery_Tibial:GTEx/v8/Heart_Atrial_Appendage:GTEx/v8/Heart_Left_Ventricle	NA	1.85463e-09	rs1317286;rs2938674	25	no
LTL-PAD	ENSG00000080644	CHRNA3	15	78885394	78913637	-1	protein_coding	1136	CHRNA3	0.00706164	0.0115733	29	15.25	0	NA	NA	NA	NA	1.29094e-08	rs1317286	25	no
LTL-PAD	ENSG00000117971	CHRNB4	15	78916461	79020096	-1	protein_coding	1143	CHRNB4	0.0186266	-0.177327	14	15.25	0	NA	NA	NA	NA	NA	rs1317286	25	no
LTL-PAD	ENSG00000136378	ADAMTS7	15	79051545	79103773	-1	protein_coding	11173	ADAMTS7	2.98949e-07	NA	0	0	53	3.08472e-13	5.78924e-32	GTEx/v8/Artery_Aorta:GTEx/v8/Artery_Tibial:GTEx/v8/Heart_Left_Ventricle	NA	1.29094e-08	rs1317286	25	yes
LTL-PAD	ENSG00000103066	PLA2G15	16	68279207	68294961	1	protein_coding	23659	PLA2G15	0.65843	-0.279351	0	0	1	7.79711e-05	0.0024432	GTEx/v8/Heart_Atrial_Appendage	NA	NA	rs9938316	26	yes
LTL-PAD	ENSG00000103044	HAS3	16	69139467	69152622	1	protein_coding	3038	HAS3	0.269387	-0.838006	3	9.277	0	NA	NA	NA	NA	NA	rs9938316	26	no
LTL-PAD	ENSG00000168802	CHTF8	16	69151913	69166487	-1	protein_coding	54921	CHTF8	0.275817	-0.491897	7	15.87	0	NA	NA	NA	NA	NA	rs9938316	26	no
LTL-PAD	ENSG00000141076	UTP4	16	69165194	69265033	1	protein_coding	84916	UTP4	0.0940277	NA	29	15.87	13	4.0479e-05	1.4995e-21	GTEx/v8/Artery_Tibial	NA	NA	rs9938316	26	no
LTL-PAD	ENSG00000168807	SNTB2	16	69221032	69342955	1	protein_coding	6645	SNTB2	0.0362183	-1.4171	48	9.339	107	2.39022e-14	9.38152e-12	GTEx/v8/Adipose_Subcutaneous:GTEx/v8/Adipose_Visceral_Omentum:GTEx/v8/Whole_Blood:GTEx/v8/Heart_Atrial_Appendage:GTEx/v8/Heart_Left_Ventricle:GTEx/v8/Liver	NA	2.28346e-08	rs9938316	26	no
LTL-PAD	ENSG00000132612	VPS4A	16	69345259	69358949	1	protein_coding	27183	VPS4A	NA	NA	25	21.1	27	3.39614e-05	0.0145168	GTEx/v8/Heart_Left_Ventricle	NA	NA	rs9938316	26	no
LTL-PAD	ENSG00000213380	COG8	16	69354043	69373570	-1	protein_coding	84342	COG8	1.87304e-05	-0.173605	31	21.1	107	1.28885e-11	4.74835e-08	GTEx/v8/Whole_Blood:GTEx/v8/Artery_Tibial	NA	2.28346e-08	rs9938316	26	no
LTL-PAD	ENSG00000258429	PDF	16	69362524	69364498	-1	protein_coding	64146	PDF	0.0503154	-0.0409593	17	21.1	107	1.95212e-43	7.53057e-37	GTEx/v8/Adipose_Subcutaneous:GTEx/v8/Adipose_Visceral_Omentum:GTEx/v8/Whole_Blood:GTEx/v8/Artery_Aorta:GTEx/v8/Artery_Coronary:GTEx/v8/Artery_Tibial:GTEx/v8/Heart_Atrial_Appendage	NA	2.28346e-08	rs9938316	26	no
LTL-PAD	ENSG00000132603	NIP7	16	69373333	69377014	1	protein_coding	51388	NIP7	0.603152	1.12924	16	16.62	107	9.07252e-14	1.16564e-09	GTEx/v8/Adipose_Subcutaneous:GTEx/v8/Artery_Tibial	NA	2.28346e-08	rs9938316	26	no
LTL-PAD	ENSG00000157315	TMED6	16	69377151	69385712	-1	protein_coding	146456	TMED6	0.000563599	-0.289729	16	16.62	71	1.57384e-12	2.76953e-25	GTEx/v8/Adipose_Subcutaneous:GTEx/v8/Adipose_Visceral_Omentum:GTEx/v8/Cells_EBV-transformed_lymphocytes:GTEx/v8/Whole_Blood:GTEx/v8/Liver	NA	2.28346e-08	rs9938316	26	no
LTL-PAD	ENSG00000132604	TERF2	16	69389464	69442474	-1	protein_coding	7014	TERF2	0.927472	-0.576801	30	13.58	96	6.11717e-07	0.000103274	GTEx/v8/Adipose_Subcutaneous:GTEx/v8/Adipose_Visceral_Omentum:GTEx/v8/Cells_EBV-transformed_lymphocytes:GTEx/v8/Artery_Aorta:GTEx/v8/Artery_Tibial:GTEx/v8/Heart_Left_Ventricle	NA	2.28346e-08	rs9938316	26	no
LTL-PAD	ENSG00000198373	WWP2	16	69796209	69975644	1	protein_coding	11060	WWP2	0.977902	0.163311	45	19.67	270	5.99339e-11	2.66511e-07	GTEx/v8/Adipose_Visceral_Omentum:GTEx/v8/Artery_Coronary:GTEx/v8/Artery_Tibial	NA	1.09995e-10	rs7190686;rs2270843;rs8062183	27	no
LTL-PAD	ENSG00000157322	CLEC18A	16	69984810	69998141	1	protein_coding	348174	CLEC18A	0.144114	-0.618371	37	17.58	317	1.69685e-116	7.90947e-101	GTEx/v8/Adipose_Subcutaneous:GTEx/v8/Adipose_Visceral_Omentum:GTEx/v8/Cells_EBV-transformed_lymphocytes:GTEx/v8/Whole_Blood:GTEx/v8/Artery_Aorta:GTEx/v8/Artery_Coronary:GTEx/v8/Artery_Tibial:GTEx/v8/Heart_Atrial_Appendage:GTEx/v8/Liver	NA	1.09995e-10	rs7190686;rs2270843;rs8062183	27	no
LTL-PAD	ENSG00000090857	PDPR	16	70147529	70195203	1	protein_coding	55066	PDPR	4.85026e-08	2.68029	57	12.39	197	1.99831e-12	7.24357e-17	GTEx/v8/Adipose_Subcutaneous:GTEx/v8/Adipose_Visceral_Omentum:GTEx/v8/Whole_Blood:GTEx/v8/Artery_Aorta:GTEx/v8/Artery_Tibial:GTEx/v8/Heart_Atrial_Appendage	NA	1.09995e-10	rs2270843;rs8062183	27	no
LTL-PAD	ENSG00000223496	EXOSC6	16	70284134	70285833	-1	protein_coding	118460	EXOSC6	0.494174	-0.495643	5	15.62	317	2.36573e-98	1.37443e-158	GTEx/v8/Adipose_Subcutaneous:GTEx/v8/Adipose_Visceral_Omentum:GTEx/v8/Cells_EBV-transformed_lymphocytes:GTEx/v8/Whole_Blood:GTEx/v8/Artery_Aorta:GTEx/v8/Artery_Coronary:GTEx/v8/Artery_Tibial:GTEx/v8/Heart_Atrial_Appendage:GTEx/v8/Heart_Left_Ventricle:GTEx/v8/Liver	NA	1.09995e-10	rs2270843;rs8062183;rs7190686	27	no
LTL-PAD	ENSG00000090861	AARS1	16	70286198	70323446	-1	protein_coding	16	AARS1	4.67832e-05	NA	8	15.62	0	NA	NA	NA	NA	NA	rs2270843;rs8062183;rs7190686	27	no
LTL-PAD	ENSG00000157349	DDX19B	16	70323566	70369186	1	protein_coding	11269	DDX19B	0.0357118	-0.91354	8	15.07	1	7.78757e-05	0.00663237	GTEx/v8/Whole_Blood	NA	NA	rs2270843;rs8062183;rs7190686	27	no
LTL-PAD	ENSG00000168872	DDX19A	16	70380732	70407286	1	protein_coding	55308	DDX19A	0.923061	-0.880373	16	5.591	125	1.01615e-05	0.0142396	GTEx/v8/Heart_Atrial_Appendage	NA	1.09995e-10	rs7190686;rs2270843;rs8062183	27	no
LTL-PAD	ENSG00000157350	ST3GAL2	16	70413338	70473140	-1	protein_coding	6483	ST3GAL2	0.947101	-2.38076	15	14.9	0	NA	NA	NA	NA	5.72738e-10	rs2270843;rs8062183;rs7190686	27	no
LTL-PAD	ENSG00000157353	FCSK	16	70488324	70514177	1	protein_coding	197258	FCSK	8.47563e-16	-0.365983	11	16.7	0	NA	NA	NA	NA	9.77934e-10	rs8062183	27	no
LTL-PAD	ENSG00000103051	COG4	16	70514471	70557468	-1	protein_coding	25839	COG4	4.38858e-06	-0.355868	31	16.7	302	1.01378e-29	5.17954e-23	GTEx/v8/Adipose_Subcutaneous:GTEx/v8/Adipose_Visceral_Omentum:GTEx/v8/Whole_Blood:GTEx/v8/Artery_Aorta:GTEx/v8/Artery_Coronary:GTEx/v8/Artery_Tibial:GTEx/v8/Heart_Atrial_Appendage:GTEx/v8/Heart_Left_Ventricle	NA	1.09995e-10	rs8062183;rs7190686;rs2270843	27	no
LTL-PAD	ENSG00000189091	SF3B3	16	70557691	70608820	1	protein_coding	23450	SF3B3	0.999963	-0.692592	16	10.88	197	6.89881e-22	1.38341e-16	GTEx/v8/Adipose_Subcutaneous:GTEx/v8/Adipose_Visceral_Omentum:GTEx/v8/Whole_Blood:GTEx/v8/Artery_Aorta:GTEx/v8/Artery_Tibial:GTEx/v8/Heart_Atrial_Appendage:GTEx/v8/Heart_Left_Ventricle	NA	1.09995e-10	rs8062183;rs2270843	27	no
LTL-PAD	ENSG00000157368	IL34	16	70613798	70694585	1	protein_coding	146433	IL34	0.114216	0.46409	2	5.094	75	2.82333e-09	8.5115e-06	GTEx/v8/Adipose_Subcutaneous:GTEx/v8/Liver	NA	5.72738e-10	rs8062183;rs2270843	27	no
LTL-PAD	ENSG00000103035	PSMD7	16	74330673	74340186	1	protein_coding	5713	PSMD7	0.0193324	-0.881858	3	7.322	0	NA	NA	NA	NA	NA	rs9935986	28	no
LTL-PAD	ENSG00000090863	GLG1	16	74485856	74641012	-1	protein_coding	2734	GLG1	0.997711	-0.205897	6	22.3	40	4.9697e-08	1.02235e-30	GTEx/v8/Whole_Blood:GTEx/v8/Heart_Left_Ventricle	NA	4.28488e-09	rs8058133	28	no
LTL-PAD	ENSG00000168411	RFWD3	16	74655292	74700779	-1	protein_coding	55159	RFWD3	0.525273	2.45848	52	15.46	43	1.86307e-55	1.57339e-46	GTEx/v8/Adipose_Subcutaneous:GTEx/v8/Adipose_Visceral_Omentum:GTEx/v8/Cells_EBV-transformed_lymphocytes:GTEx/v8/Whole_Blood:GTEx/v8/Artery_Aorta:GTEx/v8/Artery_Coronary:GTEx/v8/Artery_Tibial:GTEx/v8/Liver	NA	4.28488e-09	rs8058133	28	no
LTL-PAD	ENSG00000168404	MLKL	16	74705753	74734858	-1	protein_coding	197259	MLKL	7.47866e-14	0.620284	15	7.763	7	4.94749e-05	3.5028e-41	GTEx/v8/Artery_Tibial	NA	4.28488e-09	rs8058133	28	no
LTL-PAD	ENSG00000167711	SERPINF2	17	1646130	1658562	1	protein_coding	5345	SERPINF2	0.423434	0.101797	3	5.13	0	NA	NA	NA	NA	1.18992e-08	rs59409453	29	no
LTL-PAD	ENSG00000132386	SERPINF1	17	1665253	1680868	1	protein_coding	5176	SERPINF1	8.289e-05	0.0407466	30	12.03	102	3.70169e-12	1.44414e-08	GTEx/v8/Whole_Blood:GTEx/v8/Artery_Tibial	NA	2.51456e-10	rs59409453;rs9905257;rs4435293	29	no
LTL-PAD	ENSG00000186532	SMYD4	17	1682779	1733928	-1	protein_coding	114826	SMYD4	2.00564e-11	0.352431	79	22.9	106	3.49351e-15	7.13058e-28	GTEx/v8/Adipose_Subcutaneous:GTEx/v8/Artery_Aorta:GTEx/v8/Artery_Tibial	NA	2.51456e-10	rs9905257;rs59409453;rs4435293	29	no
LTL-PAD	ENSG00000132383	RPA1	17	1732996	1803376	1	protein_coding	6117	RPA1	0.308711	1.96191	45	10.49	106	1.4451e-23	1.33761e-18	GTEx/v8/Adipose_Subcutaneous:GTEx/v8/Adipose_Visceral_Omentum:GTEx/v8/Artery_Aorta:GTEx/v8/Artery_Tibial:GTEx/v8/Heart_Atrial_Appendage:GTEx/v8/Heart_Left_Ventricle	NA	2.51456e-10	rs9905257;rs4435293;rs59409453	29	no
LTL-PAD	ENSG00000185924	RTN4RL1	17	1837971	1928639	-1	protein_coding	146760	RTN4RL1	0.787531	NA	0	0	29	4.44365e-06	1.71611e-18	GTEx/v8/Heart_Atrial_Appendage	NA	4.36923e-08	rs4435293	29	yes
LTL-PAD	ENSG00000108771	DHX58	17	40253422	40264751	-1	protein_coding	79132	DHX58	7.28555e-08	0.278801	0	0	4	0.000109039	4.57685e-46	GTEx/v8/Artery_Tibial	NA	NA	rs147110949	30	yes
LTL-PAD	ENSG00000037042	TUBG2	17	40811323	40819024	1	protein_coding	27175	TUBG2	0.00431002	-0.743554	0	0	1	0.000302019	5.18052e-29	GTEx/v8/Adipose_Subcutaneous	NA	NA	rs147110949	30	yes
LTL-PAD	ENSG00000266967	AARSD1	17	41102543	41116515	-1	protein_coding	80755	AARSD1	2.4391e-07	0.105683	17	15.04	0	NA	NA	NA	NA	NA	rs147110949	30	no
LTL-PAD	ENSG00000267060	PTGES3L	17	41120105	41132545	-1	protein_coding	100885848	PTGES3L	0.0247441	-0.422602	16	23.7	0	NA	NA	NA	NA	NA	rs147110949	30	no
LTL-PAD	ENSG00000198863	RUNDC1	17	41132582	41145707	1	protein_coding	146923	RUNDC1	0.0189205	0.641087	13	23.7	0	NA	NA	NA	NA	NA	rs147110949	30	no
LTL-PAD	ENSG00000131469	RPL27	17	41150290	41154976	1	protein_coding	6155	RPL27	0.822385	-0.126601	7	13.57	4	6.66924e-05	2.25605e-25	GTEx/v8/Whole_Blood	NA	NA	rs147110949	30	no
LTL-PAD	ENSG00000068079	IFI35	17	41158742	41166473	1	protein_coding	3430	IFI35	5.69697e-08	0.0103923	8	12.72	48	8.55513e-10	2.23412e-06	GTEx/v8/Adipose_Subcutaneous:GTEx/v8/Adipose_Visceral_Omentum:GTEx/v8/Artery_Tibial	NA	9.80805e-09	rs147110949;rs12941945	30	no
LTL-PAD	ENSG00000108828	VAT1	17	41166622	41177140	-1	protein_coding	10493	VAT1	0.019956	-0.967131	7	12.72	9	2.54548e-05	6.88753e-10	GTEx/v8/Adipose_Subcutaneous:GTEx/v8/Whole_Blood:GTEx/v8/Artery_Tibial	NA	2.81419e-09	rs147110949;rs12941945	30	no
LTL-PAD	ENSG00000108830	RND2	17	41177258	41184057	1	protein_coding	8153	RND2	0.000138854	NA	1	12.72	0	NA	NA	NA	NA	NA	rs12941945	30	no
LTL-PAD	ENSG00000012048	BRCA1	17	41196312	41277500	-1	protein_coding	672	BRCA1	3.28742e-20	-0.268752	6	15.84	12	2.4784e-07	1.64607e-11	GTEx/v8/Liver	NA	2.27263e-09	rs147110949;rs12941945	30	no
LTL-PAD	ENSG00000188554	NBR1	17	41322498	41363708	1	protein_coding	4077	NBR1	0.000436707	-0.826384	2	4.019	27	8.61667e-09	8.02113e-12	GTEx/v8/Adipose_Subcutaneous:GTEx/v8/Artery_Tibial	NA	2.27263e-09	rs147110949;rs12941945	30	no
LTL-PAD	ENSG00000184988	TMEM106A	17	41363854	41372061	1	protein_coding	113277	TMEM106A	0.000328022	0.0413416	1	0.668	60	4.50414e-12	2.43142e-16	GTEx/v8/Cells_EBV-transformed_lymphocytes:GTEx/v8/Artery_Aorta:GTEx/v8/Artery_Tibial	NA	2.27263e-09	rs147110949;rs12941945	30	no
LTL-PAD	ENSG00000005102	MEOX1	17	41717756	41739322	-1	protein_coding	4222	MEOX1	0.0653974	-1.29882	0	0	3	6.08123e-06	6.80178e-12	GTEx/v8/Adipose_Subcutaneous	NA	NA	rs147110949	30	yes
LTL-PAD	ENSG00000182141	ZNF708	19	21473962	21512227	-1	protein_coding	7562	ZNF708	4.17756e-09	1.09522	0	0	24	6.51832e-06	2.90628e-45	GTEx/v8/Whole_Blood	NA	NA	rs10410114	32	yes
LTL-PAD	ENSG00000197013	ZNF429	19	21679484	21739072	1	protein_coding	353088	ZNF429	9.71214e-14	-0.12431	0	0	68	7.3091e-06	1.40072e-96	GTEx/v8/Whole_Blood	NA	1.18233e-08	rs10410114	32	yes
LTL-PAD	ENSG00000160321	ZNF208	19	22115760	22193751	-1	protein_coding	7757	ZNF208	5.00161e-20	-0.0874899	173	13.58	263	2.34234e-18	3.25324e-17	GTEx/v8/Adipose_Subcutaneous:GTEx/v8/Adipose_Visceral_Omentum:GTEx/v8/Artery_Aorta:GTEx/v8/Artery_Coronary:GTEx/v8/Artery_Tibial:GTEx/v8/Heart_Atrial_Appendage:GTEx/v8/Heart_Left_Ventricle	NA	1.18233e-08	rs10410114;rs1865075	32	no
LTL-PAD	ENSG00000197134	ZNF257	19	22235254	22274282	1	protein_coding	113835	ZNF257	1.12139e-09	1.43553	35	9.027	168	1.50698e-11	1.34831e-42	GTEx/v8/Adipose_Subcutaneous:GTEx/v8/Adipose_Visceral_Omentum:GTEx/v8/Whole_Blood:GTEx/v8/Artery_Aorta:GTEx/v8/Artery_Coronary:GTEx/v8/Artery_Tibial:GTEx/v8/Heart_Left_Ventricle	NA	1.18233e-08	rs10410114;rs1865075	32	no
LTL-PAD	ENSG00000196350	ZNF729	19	22469210	22499978	1	protein_coding	100287226	ZNF729	3.73172e-10	0.751753	27	12.05	0	NA	NA	NA	NA	NA	rs1865075	32	no
LTL-PAD	ENSG00000197360	ZNF98	19	22573821	22715287	-1	protein_coding	148198	ZNF98	1.80227e-06	0.0291775	131	13	368	3.14916e-45	1.99806e-36	GTEx/v8/Adipose_Visceral_Omentum:GTEx/v8/Heart_Atrial_Appendage:GTEx/v8/Heart_Left_Ventricle	NA	6.24962e-09	rs1865075;rs10410114	32	no
LTL-PAD	ENSG00000101342	TLDC2	20	35504524	35522638	1	protein_coding	140711	TLDC2	0.113179	-0.852968	1	5.056	0	NA	NA	NA	NA	NA	rs6016882	33	no
LTL-PAD	ENSG00000101347	SAMHD1	20	35518632	35580246	-1	protein_coding	25939	SAMHD1	1.50498e-05	0.113454	22	9.702	16	2.91186e-06	7.17839e-14	GTEx/v8/Whole_Blood	NA	3.52562e-09	rs6016882;rs1935920	33	no
LTL-PAD	ENSG00000100258	LMF2	22	50941376	50946135	-1	protein_coding	91289	LMF2	NA	NA	0	0	8	1.53397e-07	3.0597e-10	GTEx/v8/Adipose_Subcutaneous	NA	NA	rs131778	35	yes
LTL-PAD	ENSG00000025708	TYMP	22	50964181	50968485	-1	protein_coding	1890	TYMP	0.000465859	NA	0	0	13	6.47155e-18	1.22853e-44	GTEx/v8/Adipose_Subcutaneous:GTEx/v8/Adipose_Visceral_Omentum:GTEx/v8/Whole_Blood:GTEx/v8/Artery_Tibial:GTEx/v8/Heart_Atrial_Appendage	NA	2.2462e-08	rs131778	35	yes
LTL-PAD	ENSG00000177989	CIMAP1B	22	50968139	50971009	-1	protein_coding	440836	CIMAP1B	0.00916746	NA	0	0	13	3.27421e-11	2.45426e-20	GTEx/v8/Adipose_Subcutaneous:GTEx/v8/Whole_Blood	NA	2.2462e-08	rs131778	35	yes
LTL-PAD	ENSG00000130487	KLHDC7B	22	50986462	50989451	1	protein_coding	113730	KLHDC7B	0.000573067	0.0369565	12	13.6	12	2.93414e-07	4.90564e-11	GTEx/v8/Whole_Blood	NA	2.2462e-08	rs131778	35	no
LTL-PAD	ENSG00000217442	SYCE3	22	50989541	51001334	-1	protein_coding	644186	SYCE3	NA	0.516073	15	13.6	0	NA	NA	NA	NA	2.2462e-08	rs131778	35	no
LTL-PAD	ENSG00000205560	CPT1B	22	51007290	51017899	-1	protein_coding	1375	CPT1B	2.03407e-09	0.430841	3	5.816	13	1.6434e-24	6.53624e-50	GTEx/v8/Adipose_Subcutaneous:GTEx/v8/Adipose_Visceral_Omentum:GTEx/v8/Cells_EBV-transformed_lymphocytes:GTEx/v8/Whole_Blood:GTEx/v8/Artery_Aorta:GTEx/v8/Artery_Coronary:GTEx/v8/Artery_Tibial:GTEx/v8/Heart_Atrial_Appendage:GTEx/v8/Heart_Left_Ventricle	NA	2.2462e-08	rs131778	35	no
LTL-PAD	ENSG00000100288	CHKB	22	51017378	51039884	-1	protein_coding	1120	CHKB	0.000644971	0.337272	0	0	13	7.01737e-26	1.79203e-43	GTEx/v8/Adipose_Subcutaneous:GTEx/v8/Adipose_Visceral_Omentum:GTEx/v8/Whole_Blood:GTEx/v8/Artery_Aorta:GTEx/v8/Artery_Coronary:GTEx/v8/Artery_Tibial:GTEx/v8/Heart_Atrial_Appendage:GTEx/v8/Heart_Left_Ventricle:GTEx/v8/Liver	NA	2.2462e-08	rs131778	35	yes
LTL-PAD	ENSG00000008735	MAPK8IP2	22	51039114	51052409	1	protein_coding	23542	MAPK8IP2	0.997525	NA	0	0	1	2.00534e-06	2.71195e-06	GTEx/v8/Adipose_Subcutaneous	NA	NA	rs131778	35	yes
LTL-Stroke	ENSG00000081026	MAGI3	1	113933371	114228545	1	protein_coding	260425	MAGI3	0.57058	-0.477318	0	0	35	5.01342e-07	4.49013e-07	GTEx/v8/Artery_Tibial	NA	9.15529e-09	rs971173;rs10858023	1	yes
LTL-Stroke	ENSG00000081019	RSBN1	1	114304454	114355098	-1	protein_coding	54665	RSBN1	0.80514	-1.87091	4	5.807	0	NA	NA	NA	NA	NA	rs971173	1	no
LTL-Stroke	ENSG00000134242	PTPN22	1	114356433	114414381	-1	protein_coding	26191	PTPN22	3.07776e-16	-0.402711	20	12.11	0	NA	NA	NA	NA	NA	rs971173;rs10858023	1	no
LTL-Stroke	ENSG00000188761	BCL2L15	1	114420790	114430169	-1	protein_coding	440603	BCL2L15	0.00361469	-0.0219988	26	23.1	32	5.07821e-07	1.06399e-08	GTEx/v8/Whole_Blood:GTEx/v8/Artery_Tibial	NA	9.15529e-09	rs971173;rs10858023	1	no
LTL-Stroke	ENSG00000134262	AP4B1	1	114437370	114447823	-1	protein_coding	10717	AP4B1	2.69464e-08	-0.248524	21	23.1	36	4.07048e-17	6.64774e-27	GTEx/v8/Adipose_Subcutaneous:GTEx/v8/Whole_Blood:GTEx/v8/Artery_Aorta:GTEx/v8/Artery_Tibial:GTEx/v8/Heart_Atrial_Appendage	NA	9.15529e-09	rs10858023;rs971173	1	no
LTL-Stroke	ENSG00000118655	DCLRE1B	1	114447763	114456708	1	protein_coding	64858	DCLRE1B	0.107858	-0.43843	10	23.1	10	0.000138409	0.0224067	GTEx/v8/Artery_Tibial	NA	9.15529e-09	rs971173;rs10858023	1	no
LTL-Stroke	ENSG00000196189	SEMA4A	1	156117157	156147543	1	protein_coding	64218	SEMA4A	0.615372	-0.205497	7	4.625	78	6.70218e-12	5.01399e-41	GTEx/v8/Adipose_Subcutaneous:GTEx/v8/Whole_Blood:GTEx/v8/Artery_Aorta:GTEx/v8/Artery_Tibial:GTEx/v8/Heart_Atrial_Appendage	NA	1.329e-12	rs6427307;rs1052067	2	no
LTL-Stroke	ENSG00000160785	SLC25A44	1	156163880	156182587	1	protein_coding	9673	SLC25A44	0.247811	0.0313417	60	14.89	78	2.52032e-21	8.69506e-17	GTEx/v8/Adipose_Subcutaneous:GTEx/v8/Artery_Aorta:GTEx/v8/Artery_Tibial	NA	1.329e-12	rs6427307;rs1052067	2	no
LTL-Stroke	ENSG00000160783	PMF1	1	156182784	156212874	1	protein_coding	11243	PMF1	1.71367e-05	-0.116475	66	16.07	78	3.01663e-12	1.31238e-08	GTEx/v8/Adipose_Subcutaneous:GTEx/v8/Whole_Blood:GTEx/v8/Liver	NA	1.329e-12	rs6427307;rs1052067	2	no
LTL-Stroke	ENSG00000242252	BGLAP	1	156211753	156213112	1	protein_coding	632	BGLAP	1.75722e-05	-0.0686447	13	14.48	0	NA	NA	NA	NA	1.25329e-11	rs6427307;rs1052067	2	no
LTL-Stroke	ENSG00000160781	PAQR6	1	156213206	156217881	-1	protein_coding	79957	PAQR6	0.000721604	-0.290453	7	14.48	78	4.48895e-09	1.89439e-148	GTEx/v8/Whole_Blood	NA	1.329e-12	rs6427307;rs1052067	2	no
LTL-Stroke	ENSG00000198952	SMG5	1	156219015	156252620	-1	protein_coding	23381	SMG5	0.99818	-0.601125	0	0	78	9.59766e-12	5.19649e-164	GTEx/v8/Adipose_Subcutaneous:GTEx/v8/Whole_Blood	NA	1.329e-12	rs6427307;rs1052067	2	yes
LTL-Stroke	ENSG00000163472	TMEM79	1	156252726	156262976	1	protein_coding	84283	TMEM79	3.49884e-07	-0.533254	0	0	78	3.92994e-07	1.37258e-50	GTEx/v8/Whole_Blood	NA	1.329e-12	rs6427307;rs1052067	2	yes
LTL-Stroke	ENSG00000198715	GLMP	1	156259880	156265463	-1	protein_coding	112770	GLMP	4.6871e-08	0.200004	0	0	78	1.54192e-10	1.46368e-151	GTEx/v8/Whole_Blood	NA	1.329e-12	rs6427307;rs1052067	2	yes
LTL-Stroke	ENSG00000115239	ASB3	2	53759810	54087170	-1	protein_coding	51130	ASB3	0.247642	NA	7	22.9	0	NA	NA	NA	NA	3.3145e-08	rs116777637	3	no
LTL-Stroke	ENSG00000143942	CHAC2	2	53994929	54002333	1	protein_coding	494143	CHAC2	0.00282189	0.535423	2	22.9	0	NA	NA	NA	NA	NA	rs116777637	3	no
LTL-Stroke	ENSG00000068912	ERLEC1	2	54014181	54045956	1	protein_coding	27248	ERLEC1	0.000679063	-0.681034	1	1.276	0	NA	NA	NA	NA	NA	rs116777637	3	no
LTL-Stroke	ENSG00000119737	GPR75	2	54080050	54087126	-1	protein_coding	10936	GPR75	0.0031948	NA	1	9.948	3	4.20544e-06	5.7771e-06	GTEx/v8/Whole_Blood:GTEx/v8/Artery_Tibial	NA	1.17201e-09	rs116777637;rs13404903	3	no
LTL-Stroke	ENSG00000068878	PSME4	2	54091204	54197977	-1	protein_coding	23198	PSME4	1	-0.0173338	1	9.948	0	NA	NA	NA	NA	3.3145e-08	rs116777637	3	no
LTL-Stroke	ENSG00000170634	ACYP2	2	54197975	54532437	1	protein_coding	98	ACYP2	0.000220645	-0.186942	16	15.6	8	2.63003e-06	9.03055e-05	GTEx/v8/Artery_Tibial	NA	1.17201e-09	rs116777637;rs13404903	3	no
LTL-Stroke	ENSG00000178252	WDR6	3	49044495	49053386	1	protein_coding	11180	WDR6	9.19648e-07	-0.0589495	0	0	23	0.000336777	2.36711e-124	GTEx/v8/Adipose_Subcutaneous	NA	2.97077e-08	rs6446191	4	yes
LTL-Stroke	ENSG00000145020	AMT	3	49454211	49460186	-1	protein_coding	275	AMT	0.000569475	-0.0226371	0	0	110	1.05122e-08	2.31462e-81	GTEx/v8/Adipose_Subcutaneous:GTEx/v8/Adipose_Visceral_Omentum:GTEx/v8/Whole_Blood:GTEx/v8/Artery_Aorta:GTEx/v8/Artery_Coronary:GTEx/v8/Artery_Tibial	NA	2.76535e-08	rs6446191	4	yes
LTL-Stroke	ENSG00000145029	NICN1	3	49460379	49466759	-1	protein_coding	84276	NICN1	0.257246	-1.08729	0	0	179	1.93606e-07	2.79528e-25	GTEx/v8/Adipose_Subcutaneous:GTEx/v8/Adipose_Visceral_Omentum:GTEx/v8/Artery_Aorta:GTEx/v8/Artery_Tibial	NA	2.76535e-08	rs6446191	4	yes
LTL-Stroke	ENSG00000164061	BSN	3	49591922	49708978	1	protein_coding	8927	BSN	1	-1.28511	0	0	10	0.000101411	0.0233099	GTEx/v8/Artery_Tibial	NA	NA	rs6446191	4	yes
LTL-Stroke	ENSG00000164062	APEH	3	49711435	49721396	1	protein_coding	327	APEH	0.0132157	-0.271805	0	0	53	8.8449e-05	1.51921e-10	GTEx/v8/Adipose_Subcutaneous	NA	2.97077e-08	rs6446191	4	yes
LTL-Stroke	ENSG00000173531	MST1	3	49721380	49726934	-1	protein_coding	4485	MST1	1.72736e-10	0.158165	0	0	4	0.000314798	8.51204e-08	GTEx/v8/Adipose_Subcutaneous	NA	NA	rs6446191	4	yes
LTL-Stroke	ENSG00000164068	RNF123	3	49726932	49758962	1	protein_coding	63891	RNF123	0.969715	-0.461991	0	0	180	2.109e-19	7.57654e-27	GTEx/v8/Adipose_Subcutaneous:GTEx/v8/Adipose_Visceral_Omentum:GTEx/v8/Artery_Aorta:GTEx/v8/Artery_Coronary:GTEx/v8/Artery_Tibial:GTEx/v8/Heart_Atrial_Appendage:GTEx/v8/Heart_Left_Ventricle	NA	2.76535e-08	rs6446191	4	yes
LTL-Stroke	ENSG00000173540	GMPPB	3	49754277	49761384	-1	protein_coding	29925	GMPPB	8.24536e-05	-0.659554	0	0	180	1.77386e-16	6.26551e-57	GTEx/v8/Adipose_Subcutaneous:GTEx/v8/Adipose_Visceral_Omentum:GTEx/v8/Whole_Blood:GTEx/v8/Artery_Aorta:GTEx/v8/Artery_Coronary:GTEx/v8/Artery_Tibial:GTEx/v8/Heart_Atrial_Appendage:GTEx/v8/Heart_Left_Ventricle:GTEx/v8/Liver	NA	2.76535e-08	rs6446191	4	yes
LTL-Stroke	ENSG00000176095	IP6K1	3	49761727	49823975	-1	protein_coding	9807	IP6K1	0.23518	-2.10343	0	0	85	0.000132037	0.000365035	GTEx/v8/Adipose_Visceral_Omentum:GTEx/v8/Artery_Tibial	NA	2.76535e-08	rs6446191	4	yes
LTL-Stroke	ENSG00000187492	CDHR4	3	49828165	49837268	-1	protein_coding	389118	CDHR4	0.0134739	0.0436097	0	0	115	2.86104e-05	2.24065e-06	GTEx/v8/Artery_Aorta:GTEx/v8/Artery_Tibial	NA	2.97077e-08	rs6446191	4	yes
LTL-Stroke	ENSG00000185614	INKA1	3	49840687	49842463	1	protein_coding	389119	INKA1	0.000589161	NA	0	0	118	1.34882e-06	5.7203e-08	GTEx/v8/Artery_Aorta:GTEx/v8/Artery_Tibial	NA	2.97077e-08	rs6446191	4	yes
LTL-Stroke	ENSG00000182179	UBA7	3	49842640	49851379	-1	protein_coding	7318	UBA7	2.68228e-14	-0.315381	0	0	180	3.7223e-34	2.47495e-51	GTEx/v8/Whole_Blood:GTEx/v8/Artery_Aorta:GTEx/v8/Artery_Tibial:GTEx/v8/Liver	NA	2.76535e-08	rs6446191	4	yes
LTL-Stroke	ENSG00000183763	TRAIP	3	49866034	49894007	-1	protein_coding	10293	TRAIP	0.125104	-0.132255	3	12.49	0	NA	NA	NA	NA	NA	rs6446191	4	no
LTL-Stroke	ENSG00000164076	CAMKV	3	49895421	49907655	-1	protein_coding	79012	CAMKV	0.996846	-0.638323	9	17.49	0	NA	NA	NA	NA	NA	rs6446191	4	no
LTL-Stroke	ENSG00000164078	MST1R	3	49924435	49941299	-1	protein_coding	4486	MST1R	1.69349e-20	-0.377645	17	12.52	180	1.45308e-15	3.36944e-12	GTEx/v8/Adipose_Subcutaneous:GTEx/v8/Adipose_Visceral_Omentum:GTEx/v8/Whole_Blood:GTEx/v8/Artery_Aorta:GTEx/v8/Artery_Tibial:GTEx/v8/Heart_Atrial_Appendage:GTEx/v8/Heart_Left_Ventricle	NA	2.76535e-08	rs6446191	4	no
LTL-Stroke	ENSG00000164077	MON1A	3	49946302	49967606	-1	protein_coding	84315	MON1A	0.00636811	-0.629673	25	13.15	98	3.53609e-06	1.16113e-05	GTEx/v8/Whole_Blood	NA	2.97077e-08	rs6446191	4	no
LTL-Stroke	ENSG00000004534	RBM6	3	49977440	50137478	1	protein_coding	10180	RBM6	1	-0.685653	155	17.77	180	1.03317e-130	3.30235e-109	GTEx/v8/Adipose_Subcutaneous:GTEx/v8/Adipose_Visceral_Omentum:GTEx/v8/Cells_EBV-transformed_lymphocytes:GTEx/v8/Whole_Blood:GTEx/v8/Artery_Aorta:GTEx/v8/Artery_Coronary:GTEx/v8/Artery_Tibial:GTEx/v8/Heart_Atrial_Appendage:GTEx/v8/Heart_Left_Ventricle:GTEx/v8/Liver	NA	2.76535e-08	rs6446191	4	no
LTL-Stroke	ENSG00000003756	RBM5	3	50126341	50156454	1	protein_coding	10181	RBM5	0.999999	-0.605889	31	18.47	4	0.000222038	0.0210694	GTEx/v8/Adipose_Visceral_Omentum	NA	NA	rs6446191	4	no
LTL-Stroke	ENSG00000001617	SEMA3F	3	50192478	50226508	1	protein_coding	6405	SEMA3F	0.999918	NA	12	13.82	180	7.80394e-10	4.02553e-08	GTEx/v8/Adipose_Subcutaneous:GTEx/v8/Adipose_Visceral_Omentum:GTEx/v8/Artery_Aorta:GTEx/v8/Heart_Atrial_Appendage:GTEx/v8/Heart_Left_Ventricle	NA	2.76535e-08	rs6446191	4	no
LTL-Stroke	ENSG00000114349	GNAT1	3	50229045	50233949	1	protein_coding	2779	GNAT1	2.50523e-06	-0.274733	6	6.559	0	NA	NA	NA	NA	NA	rs6446191	4	no
LTL-Stroke	ENSG00000114353	GNAI2	3	50263724	50296787	1	protein_coding	2771	GNAI2	0.86116	-0.965006	0	0	2	0.000586473	1.00215e-05	GTEx/v8/Whole_Blood	NA	NA	rs6446191	4	yes
LTL-Stroke	ENSG00000186792	HYAL3	3	50330262	50336899	-1	protein_coding	8372	HYAL3	1.52466e-05	-0.35315	0	0	161	6.35302e-09	5.98031e-46	GTEx/v8/Adipose_Subcutaneous:GTEx/v8/Cells_EBV-transformed_lymphocytes:GTEx/v8/Whole_Blood:GTEx/v8/Artery_Aorta:GTEx/v8/Artery_Coronary:GTEx/v8/Artery_Tibial:GTEx/v8/Heart_Atrial_Appendage	NA	2.76535e-08	rs6446191	4	yes
LTL-Stroke	ENSG00000243477	NAA80	3	50333833	50336852	-1	protein_coding	24142	NAA80	0.402945	-0.113189	0	0	13	5.29646e-06	4.83376e-08	GTEx/v8/Artery_Aorta:GTEx/v8/Artery_Tibial:GTEx/v8/Heart_Atrial_Appendage	NA	NA	rs6446191	4	yes
LTL-Stroke	ENSG00000114378	HYAL1	3	50337320	50349812	-1	protein_coding	3373	HYAL1	0.00553671	0.476164	0	0	6	8.29013e-05	4.2226e-09	GTEx/v8/Adipose_Visceral_Omentum	NA	NA	rs6446191	4	yes
LTL-Stroke	ENSG00000068028	RASSF1	3	50367219	50378411	-1	protein_coding	11186	RASSF1	4.8582e-08	-0.411947	0	0	121	0.000168912	2.60183e-07	GTEx/v8/Adipose_Subcutaneous	NA	2.97077e-08	rs6446191	4	yes
LTL-Stroke	ENSG00000114395	CYB561D2	3	50388126	50395891	1	protein_coding	11068	CYB561D2	0.0147105	-0.298456	0	0	12	4.58909e-05	5.07031e-09	GTEx/v8/Adipose_Visceral_Omentum:GTEx/v8/Liver	NA	NA	rs6446191	4	yes
LTL-Stroke	ENSG00000007402	CACNA2D2	3	50400233	50541675	-1	protein_coding	9254	CACNA2D2	0.999693	NA	0	0	12	3.28243e-07	0.000174734	GTEx/v8/Liver	NA	NA	rs6446191	4	yes
LTL-Stroke	ENSG00000114735	HEMK1	3	50606583	50622366	1	protein_coding	51409	HEMK1	8.23153e-05	-2.53452	0	0	1	0.0004116	9.13303e-10	GTEx/v8/Heart_Atrial_Appendage	NA	NA	rs6446191	4	yes
LTL-Stroke	ENSG00000179348	GATA2	3	128198270	128212028	-1	protein_coding	2624	GATA2	0.979762	-0.230415	7	11.34	0	NA	NA	NA	NA	2.19529e-08	rs1986452	5	no
LTL-Stroke	ENSG00000177646	ACAD9	3	128598439	128634910	1	protein_coding	28976	ACAD9	2.07158e-05	0.0138001	0	0	7	8.25798e-06	2.26852e-36	GTEx/v8/Adipose_Subcutaneous	NA	2.19529e-08	rs1986452	5	yes
LTL-Stroke	ENSG00000187033	SAMD7	3	169629360	169656963	1	protein_coding	344658	SAMD7	6.78008e-06	-0.632168	57	14.85	0	NA	NA	NA	NA	1.85633e-11	rs3863108;rs1290670	6	no
LTL-Stroke	ENSG00000008952	SEC62	3	169684423	169716161	1	protein_coding	7095	SEC62	0.967258	-1.13626	6	7.38	0	NA	NA	NA	NA	2.76794e-10	rs3863108	6	no
LTL-Stroke	ENSG00000170448	NFXL1	4	47849257	47916653	-1	protein_coding	152518	NFXL1	0.00788898	-0.297556	0	0	2	4.76055e-05	2.00867e-07	GTEx/v8/Artery_Aorta	NA	NA	rs4695407	7	yes
LTL-Stroke	ENSG00000135605	TEC	4	48137800	48271881	-1	protein_coding	7006	TEC	0.00257331	-0.273583	0	0	2	6.48815e-05	0.0109024	GTEx/v8/Artery_Coronary	NA	NA	rs4695407	7	yes
LTL-Stroke	ENSG00000109171	SLAIN2	4	48343339	48428229	1	protein_coding	57606	SLAIN2	0.883438	-1.16592	0	0	1	5.16738e-05	3.36817e-07	GTEx/v8/Adipose_Subcutaneous	NA	NA	rs4695407	7	yes
LTL-Stroke	ENSG00000145248	SLC10A4	4	48485360	48491213	1	protein_coding	201780	SLC10A4	0.167299	NA	18	15.06	192	1.09543e-19	1.21901e-14	GTEx/v8/Artery_Aorta:GTEx/v8/Artery_Coronary:GTEx/v8/Artery_Tibial:GTEx/v8/Heart_Left_Ventricle	NA	4.25056e-08	rs4695407	7	no
LTL-Stroke	ENSG00000182223	ZAR1	4	48492269	48496406	1	protein_coding	326340	ZAR1	0.016684	NA	16	15.06	0	NA	NA	NA	NA	NA	rs4695407	7	no
LTL-Stroke	ENSG00000075539	FRYL	4	48499378	48782339	-1	protein_coding	285527	FRYL	1	-1.23073	152	20.6	0	NA	NA	NA	NA	NA	rs4695407	7	no
LTL-Stroke	ENSG00000109180	OCIAD1	4	48807229	48863834	1	protein_coding	54940	OCIAD1	4.71642e-06	-0.897108	38	14.21	192	6.09095e-30	2.86441e-24	GTEx/v8/Adipose_Subcutaneous:GTEx/v8/Adipose_Visceral_Omentum:GTEx/v8/Whole_Blood:GTEx/v8/Artery_Aorta:GTEx/v8/Artery_Coronary:GTEx/v8/Artery_Tibial:GTEx/v8/Heart_Atrial_Appendage:GTEx/v8/Heart_Left_Ventricle	NA	4.25056e-08	rs4695407	7	no
LTL-Stroke	ENSG00000145247	OCIAD2	4	48887036	48908954	-1	protein_coding	132299	OCIAD2	0.00459157	-0.609453	11	10.44	0	NA	NA	NA	NA	NA	rs4695407	7	no
LTL-Stroke	ENSG00000109182	CWH43	4	48988264	49064098	1	protein_coding	80157	CWH43	5.77318e-15	-0.749747	0	0	191	3.37088e-09	6.07325e-16	GTEx/v8/Liver	NA	4.25056e-08	rs4695407	7	yes
LTL-Stroke	ENSG00000164403	SHROOM1	5	132157833	132166590	-1	protein_coding	134549	SHROOM1	0.00959555	-0.760291	0	0	1	1.96629e-08	1.05181e-61	GTEx/v8/Whole_Blood	NA	NA	rs72801474	8	yes
LTL-Stroke	ENSG00000155329	ZCCHC10	5	132332677	132362296	-1	protein_coding	54819	ZCCHC10	0.160802	-0.20978	2	14.25	0	NA	NA	NA	NA	4.92606e-08	rs72801474	8	no
LTL-Stroke	ENSG00000170606	HSPA4	5	132387654	132442141	1	protein_coding	3308	HSPA4	0.999958	-0.0696306	3	5.12	5	6.542e-18	2.33495e-13	GTEx/v8/Adipose_Subcutaneous:GTEx/v8/Whole_Blood:GTEx/v8/Artery_Tibial	NA	3.67522e-10	rs72801474	8	no
LTL-Stroke	ENSG00000079691	CARMIL1	6	25279306	25620758	1	protein_coding	55604	CARMIL1	0.502319	0.400707	2	2.667	0	NA	NA	NA	NA	NA	rs55706012	9	no
LTL-Stroke	ENSG00000079689	SCGN	6	25652464	25702011	1	protein_coding	10590	SCGN	0.035946	0.102936	3	0.732	0	NA	NA	NA	NA	NA	rs55706012	9	no
LTL-Stroke	ENSG00000146039	SLC17A4	6	25754927	25781419	1	protein_coding	10050	SLC17A4	6.33423e-06	0.944836	3	5.129	0	NA	NA	NA	NA	NA	rs55706012;rs1186313	9	no
LTL-Stroke	ENSG00000124568	SLC17A1	6	25783125	25832287	-1	protein_coding	6568	SLC17A1	2.59261e-10	-0.181263	42	12.06	0	NA	NA	NA	NA	1.27764e-08	rs55706012;rs1186313	9	no
LTL-Stroke	ENSG00000124564	SLC17A3	6	25833294	25882514	-1	protein_coding	10786	SLC17A3	9.88206e-14	-0.246503	53	12.01	0	NA	NA	NA	NA	1.27093e-09	rs1186313;rs55706012	9	no
LTL-Stroke	ENSG00000112337	SLC17A2	6	25912982	25930946	-1	protein_coding	10246	SLC17A2	0.00466985	-0.129201	13	12.08	0	NA	NA	NA	NA	NA	rs55706012	9	no
LTL-Stroke	ENSG00000112343	TRIM38	6	25963030	25987384	1	protein_coding	10475	TRIM38	4.7513e-06	-0.220583	11	12.17	182	3.73445e-10	2.71219e-11	GTEx/v8/Whole_Blood:GTEx/v8/Artery_Tibial	NA	1.27093e-09	rs55706012;rs1186313;rs67457459	9	no
LTL-Stroke	ENSG00000124610	H1-1	6	26017260	26018040	-1	protein_coding	3024	H1-1	0.0035308	-0.372207	2	9.502	0	NA	NA	NA	NA	NA	rs55706012	9	no
LTL-Stroke	ENSG00000124529	H4C2	6	26027124	26027480	-1	protein_coding	8366	H4C2	0.00854183	0.166119	6	9.781	0	NA	NA	NA	NA	NA	rs55706012	9	no
LTL-Stroke	ENSG00000187837	H1-2	6	26055968	26056699	-1	protein_coding	3006	H1-2	NA	0.137228	3	4.906	0	NA	NA	NA	NA	NA	rs55706012	9	no
LTL-Stroke	ENSG00000010704	HFE	6	26087509	26098571	1	protein_coding	3077	HFE	8.49697e-07	0.210172	3	7.767	5	5.6886e-05	3.02649e-11	GTEx/v8/Adipose_Subcutaneous	NA	1.52253e-08	rs55706012;rs1186313	9	no
LTL-Stroke	ENSG00000180596	H2BC4	6	26115101	26124154	-1	protein_coding	8347	H2BC4	0.00287801	0.335736	1	1.9	0	NA	NA	NA	NA	NA	rs55706012	9	no
LTL-Stroke	ENSG00000180573	H2AC6	6	26124373	26139344	1	protein_coding	8334	H2AC6	0.599176	0.739679	1	1.9	1	0.000276458	0.0211572	GTEx/v8/Artery_Tibial	NA	1.27764e-08	rs55706012;rs1186313	9	no
LTL-Stroke	ENSG00000158373	H2BC5	6	26158349	26171577	1	protein_coding	3017	H2BC5	0.000277979	-0.0152977	1	2.736	4	2.79653e-05	1.38108e-21	GTEx/v8/Whole_Blood	NA	1.7647e-08	rs55706012	9	no
LTL-Stroke	ENSG00000197409	H3C4	6	26197068	26199521	-1	protein_coding	8351	H3C4	0.0111951	NA	2	4.339	0	NA	NA	NA	NA	NA	rs55706012	9	no
LTL-Stroke	ENSG00000196866	H2AC7	6	26199079	26199471	-1	protein_coding	3013	H2AC7	3.99677e-05	0.287759	2	4.339	0	NA	NA	NA	NA	NA	rs55706012	9	no
LTL-Stroke	ENSG00000158406	H4C8	6	26281283	26285762	-1	protein_coding	8365	H4C8	0.00879033	1.05907	0	0	1	7.70137e-05	6.31015e-06	GTEx/v8/Adipose_Subcutaneous:GTEx/v8/Whole_Blood	NA	NA	rs55706012	9	yes
LTL-Stroke	ENSG00000186470	BTN3A2	6	26365387	26378546	1	protein_coding	11118	BTN3A2	0.000124519	2.20791	0	0	263	1.87444e-94	4.18669e-117	GTEx/v8/Adipose_Subcutaneous:GTEx/v8/Adipose_Visceral_Omentum:GTEx/v8/Cells_EBV-transformed_lymphocytes:GTEx/v8/Whole_Blood:GTEx/v8/Artery_Aorta:GTEx/v8/Artery_Coronary:GTEx/v8/Artery_Tibial:GTEx/v8/Heart_Atrial_Appendage:GTEx/v8/Heart_Left_Ventricle:GTEx/v8/Liver	NA	4.09937e-10	rs55706012;rs1186313;rs67457459	9	yes
LTL-Stroke	ENSG00000026950	BTN3A1	6	26402465	26415444	1	protein_coding	11119	BTN3A1	8.65114e-07	1.62791	3	4.335	0	NA	NA	NA	NA	7.38827e-09	rs67457459;rs55706012	9	no
LTL-Stroke	ENSG00000111801	BTN3A3	6	26440700	26453643	1	protein_coding	10384	BTN3A3	7.19025e-10	1.09011	9	23.7	0	NA	NA	NA	NA	NA	rs67457459;rs55706012	9	no
LTL-Stroke	ENSG00000112763	BTN2A1	6	26458150	26476849	1	protein_coding	11120	BTN2A1	1.07468e-18	0.260571	12	23.7	9	5.60919e-06	2.124e-50	GTEx/v8/Adipose_Subcutaneous:GTEx/v8/Whole_Blood	NA	4.09937e-10	rs55706012;rs67457459	9	no
LTL-Stroke	ENSG00000124557	BTN1A1	6	26501449	26510650	1	protein_coding	696	BTN1A1	1.14088e-09	-0.329705	4	7.075	0	NA	NA	NA	NA	1.61146e-08	rs67457459;rs55706012	9	no
LTL-Stroke	ENSG00000182952	HMGN4	6	26538633	26546482	1	protein_coding	10473	HMGN4	0.557082	-0.351003	4	7.526	37	2.81052e-08	2.51544e-34	GTEx/v8/Adipose_Subcutaneous:GTEx/v8/Whole_Blood:GTEx/v8/Artery_Tibial:GTEx/v8/Liver	NA	4.09937e-10	rs55706012;rs67457459;rs1186313	9	no
LTL-Stroke	ENSG00000146109	ABT1	6	26597180	26600278	1	protein_coding	29777	ABT1	0.0271056	0.104221	9	10.19	0	NA	NA	NA	NA	3.4543e-08	rs55706012;rs67457459	9	no
LTL-Stroke	ENSG00000181315	ZNF322	6	26636518	26659980	-1	protein_coding	79692	ZNF322	NA	-1.14047	5	19.82	31	4.38663e-06	6.66811e-52	GTEx/v8/Artery_Tibial:GTEx/v8/Heart_Left_Ventricle	NA	1.0272e-09	rs67457459;rs55706012;rs1186313	9	no
LTL-Stroke	ENSG00000124635	H2BC11	6	27093676	27100541	-1	protein_coding	8970	H2BC11	0.478842	0.308582	3	4	21	5.60279e-05	0.00723663	GTEx/v8/Whole_Blood:GTEx/v8/Artery_Tibial	NA	4.09937e-10	rs67457459;rs55706012	9	no
LTL-Stroke	ENSG00000196787	H2AC11	6	27100832	27103070	1	protein_coding	8969	H2AC11	0.000610464	-0.741637	4	4	0	NA	NA	NA	NA	2.53461e-08	rs67457459;rs55706012	9	no
LTL-Stroke	ENSG00000197903	H2BC12	6	27106073	27114619	-1	protein_coding	85236	H2BC12	0.490754	-0.0430523	2	3.931	229	1.54482e-06	0.000333743	GTEx/v8/Adipose_Subcutaneous:GTEx/v8/Adipose_Visceral_Omentum:GTEx/v8/Artery_Tibial	NA	4.09937e-10	rs67457459;rs55706012;rs13191038	9	no
LTL-Stroke	ENSG00000112812	PRSS16	6	27215480	27224403	1	protein_coding	10279	PRSS16	2.23792e-06	0.00884812	1	2.892	252	4.14482e-14	6.32593e-10	GTEx/v8/Adipose_Subcutaneous:GTEx/v8/Adipose_Visceral_Omentum:GTEx/v8/Whole_Blood:GTEx/v8/Artery_Aorta:GTEx/v8/Artery_Coronary:GTEx/v8/Artery_Tibial:GTEx/v8/Heart_Atrial_Appendage	NA	4.09937e-10	rs67457459;rs55706012;rs13191038	9	no
LTL-Stroke	ENSG00000158553	POM121L2	6	27253682	27279949	-1	protein_coding	94026	POM121L2	NA	0.313408	3	10.98	0	NA	NA	NA	NA	NA	rs67457459;rs55706012	9	no
LTL-Stroke	ENSG00000124613	ZNF391	6	27342394	27371683	1	protein_coding	346157	ZNF391	9.25869e-07	1.23172	10	8.5	286	2.38257e-08	2.75877e-96	GTEx/v8/Adipose_Subcutaneous:GTEx/v8/Adipose_Visceral_Omentum:GTEx/v8/Artery_Aorta:GTEx/v8/Artery_Coronary:GTEx/v8/Artery_Tibial:GTEx/v8/Heart_Atrial_Appendage:GTEx/v8/Heart_Left_Ventricle	NA	4.09937e-10	rs67457459;rs55706012;rs13191038	9	no
LTL-Stroke	ENSG00000096654	ZNF184	6	27418522	27440897	-1	protein_coding	7738	ZNF184	0.133749	-0.545662	9	10.07	0	NA	NA	NA	NA	NA	rs67457459	9	no
LTL-Stroke	ENSG00000185130	H2BC13	6	27775257	27775709	-1	protein_coding	8340	H2BC13	0.00286755	-0.030111	16	16.23	0	NA	NA	NA	NA	NA	rs67457459;rs13191038	9	no
LTL-Stroke	ENSG00000196747	H2AC13	6	27775899	27776429	1	protein_coding	8329	H2AC13	0.581587	-0.0583265	16	16.23	0	NA	NA	NA	NA	NA	rs67457459;rs13191038	9	no
LTL-Stroke	ENSG00000197238	H4C11	6	27791884	27792257	1	protein_coding	8363	H4C11	0.423754	0.59845	20	9.571	0	NA	NA	NA	NA	NA	rs13191038;rs67457459	9	no
LTL-Stroke	ENSG00000233822	H2BC15	6	27806323	27823487	1	protein_coding	8341	H2BC15	0.139775	0.145508	24	15.9	312	2.36709e-06	0.00215173	GTEx/v8/Artery_Aorta	NA	2.50002e-09	rs13191038;rs67457459;rs55706012;rs3094569	9	no
LTL-Stroke	ENSG00000184357	H1-5	6	27834570	27835359	-1	protein_coding	3009	H1-5	0.509139	-0.0898951	16	15.9	0	NA	NA	NA	NA	NA	rs13191038;rs67457459	9	no
LTL-Stroke	ENSG00000197153	H3C12	6	27858093	27860884	-1	protein_coding	8356	H3C12	0.695884	-0.189708	4	10.73	0	NA	NA	NA	NA	NA	rs13191038;rs67457459	9	no
LTL-Stroke	ENSG00000168131	OR2B2	6	27878963	27880174	-1	protein_coding	81697	OR2B2	6.8672e-05	-0.212076	6	23.2	0	NA	NA	NA	NA	NA	rs13191038;rs67457459	9	no
LTL-Stroke	ENSG00000124657	OR2B6	6	27925019	27925960	1	protein_coding	26212	OR2B6	0.0407309	-0.0981731	1	0.002	0	NA	NA	NA	NA	NA	rs67457459;rs13191038	9	no
LTL-Stroke	ENSG00000197279	ZNF165	6	28048753	28057341	1	protein_coding	7718	ZNF165	0.000563292	0.227981	8	10.67	409	4.20669e-07	1.94586e-12	GTEx/v8/Adipose_Visceral_Omentum:GTEx/v8/Artery_Aorta:GTEx/v8/Artery_Tibial:GTEx/v8/Heart_Left_Ventricle	NA	2.33362e-09	rs67457459;rs13191038;rs3094569	9	no
LTL-Stroke	ENSG00000196812	ZSCAN16	6	28092338	28097860	1	protein_coding	80345	ZSCAN16	2.67303e-06	0.184187	8	5.996	4	0.000360438	0.0146271	GTEx/v8/Heart_Left_Ventricle	NA	NA	rs13191038;rs67457459	9	no
LTL-Stroke	ENSG00000198315	ZKSCAN8	6	28109688	28127250	1	protein_coding	7745	ZKSCAN8	0.000231595	-0.142528	14	13.42	0	NA	NA	NA	NA	NA	rs13191038;rs67457459	9	no
LTL-Stroke	ENSG00000137185	ZSCAN9	6	28192664	28201260	1	protein_coding	7746	ZSCAN9	4.10249e-08	0.461166	9	7.251	281	0.000108097	1.5619e-05	GTEx/v8/Adipose_Subcutaneous:GTEx/v8/Artery_Aorta:GTEx/v8/Artery_Tibial	NA	2.33362e-09	rs13191038;rs67457459;rs3094569	9	no
LTL-Stroke	ENSG00000187626	ZKSCAN4	6	28212401	28227011	-1	protein_coding	387032	ZKSCAN4	6.74288e-05	0.661631	5	10.52	420	2.31205e-06	5.23452e-05	GTEx/v8/Adipose_Visceral_Omentum:GTEx/v8/Whole_Blood	NA	2.33362e-09	rs13191038;rs67457459;rs55706012;rs3094569	9	no
LTL-Stroke	ENSG00000189134	NKAPL	6	28227098	28228736	1	protein_coding	222698	NKAPL	0.000165621	0.0513426	2	5.18	1	0.000712035	0.000834988	GTEx/v8/Adipose_Subcutaneous	NA	NA	rs13191038	9	no
LTL-Stroke	ENSG00000137338	PGBD1	6	28249314	28270326	1	protein_coding	84547	PGBD1	1.46735e-05	-0.0800605	11	14.75	1	0.000182657	0.00882871	GTEx/v8/Adipose_Visceral_Omentum	NA	NA	rs13191038	9	no
LTL-Stroke	ENSG00000235109	ZSCAN31	6	28292470	28324048	-1	protein_coding	64288	ZSCAN31	3.77127e-09	1.10713	17	13.57	62	5.00213e-07	1.04999e-19	GTEx/v8/Adipose_Subcutaneous:GTEx/v8/Adipose_Visceral_Omentum:GTEx/v8/Artery_Coronary:GTEx/v8/Heart_Left_Ventricle	NA	NA	rs13191038;rs3094569	9	no
LTL-Stroke	ENSG00000189298	ZKSCAN3	6	28317691	28336947	1	protein_coding	80317	ZKSCAN3	0.000122608	-0.652443	7	13.57	285	2.52838e-07	1.32158e-05	GTEx/v8/Adipose_Subcutaneous:GTEx/v8/Whole_Blood:GTEx/v8/Artery_Aorta:GTEx/v8/Artery_Tibial:GTEx/v8/Heart_Atrial_Appendage	NA	2.33362e-09	rs13191038;rs67457459;rs3094569	9	no
LTL-Stroke	ENSG00000158691	ZSCAN12	6	28346732	28367511	-1	protein_coding	9753	ZSCAN12	1.43992e-05	NA	11	9.552	1	0.000563783	0.00203788	GTEx/v8/Artery_Tibial	NA	NA	rs13191038	9	no
LTL-Stroke	ENSG00000187987	ZSCAN23	6	28399707	28411279	-1	protein_coding	222696	ZSCAN23	0.00270295	0.0706565	3	2.102	471	2.04733e-13	8.30529e-55	GTEx/v8/Adipose_Subcutaneous:GTEx/v8/Adipose_Visceral_Omentum:GTEx/v8/Artery_Aorta:GTEx/v8/Artery_Tibial:GTEx/v8/Heart_Atrial_Appendage	NA	2.33362e-09	rs13191038;rs67457459;rs3094569	9	no
LTL-Stroke	ENSG00000198704	GPX6	6	28471073	28495992	-1	protein_coding	257202	GPX6	3.13758e-05	0.718703	1	0.984	0	NA	NA	NA	NA	1.272e-08	rs13191038	9	no
LTL-Stroke	ENSG00000232040	SCAND3	6	28539407	28583989	-1	protein_coding	114821	SCAND3	9.70724e-09	-0.785031	2	10.48	3	0.000192045	0.000305781	GTEx/v8/Artery_Tibial	NA	NA	rs3094569;rs13191038	9	no
LTL-Stroke	ENSG00000204713	TRIM27	6	28870779	28891766	-1	protein_coding	5987	TRIM27	0.878752	-0.142068	15	18.69	5	9.05276e-05	9.5578e-15	GTEx/v8/Adipose_Subcutaneous:GTEx/v8/Adipose_Visceral_Omentum	NA	2.33362e-09	rs3094569;rs13191038	9	no
LTL-Stroke	ENSG00000197935	ZNF311	6	28962562	28973093	-1	protein_coding	282890	ZNF311	0.000129446	0.377858	9	11.6	2	4.51825e-05	1.05129e-10	GTEx/v8/Adipose_Subcutaneous:GTEx/v8/Artery_Tibial	NA	1.17822e-08	rs3094569;rs13191038	9	no
LTL-Stroke	ENSG00000204704	OR2W1	6	29011990	29013017	-1	protein_coding	26692	OR2W1	0.0865619	0.531528	7	6.576	0	NA	NA	NA	NA	1.12664e-08	rs3094569;rs13191038	9	no
LTL-Stroke	ENSG00000204703	OR2B3	6	29053985	29055090	-1	protein_coding	442184	OR2B3	0.00133693	0.45884	3	9.377	0	NA	NA	NA	NA	NA	rs3094569;rs13191038	9	no
LTL-Stroke	ENSG00000204701	OR2J3	6	29079668	29080603	1	protein_coding	442186	OR2J3	0.0281435	0.112859	2	1.351	0	NA	NA	NA	NA	NA	rs3094569;rs13191038	9	no
LTL-Stroke	ENSG00000204700	OR2J2	6	29141311	29142351	1	protein_coding	26707	OR2J2	0.0107267	0.271259	4	5.147	0	NA	NA	NA	NA	1.99363e-08	rs3094569;rs13191038	9	no
LTL-Stroke	ENSG00000204695	OR14J1	6	29274403	29275519	1	protein_coding	442191	OR14J1	8.02406e-08	1.33547	3	6.748	0	NA	NA	NA	NA	2.38978e-08	rs3094569;rs13191038	9	no
LTL-Stroke	ENSG00000243729	OR5V1	6	29323007	29399744	-1	protein_coding	81696	OR5V1	0.00344262	0.323635	10	11.39	0	NA	NA	NA	NA	2.99012e-09	rs3094569;rs13191038	9	no
LTL-Stroke	ENSG00000112462	OR12D3	6	29341200	29343068	-1	protein_coding	81797	OR12D3	1.34136e-05	0.883549	5	11.39	0	NA	NA	NA	NA	4.34487e-09	rs3094569;rs13191038	9	no
LTL-Stroke	ENSG00000204694	OR11A1	6	29393281	29424848	-1	protein_coding	26531	OR11A1	0.0434844	1.23026	4	3.951	0	NA	NA	NA	NA	4.78868e-09	rs3094569;rs13191038	9	no
LTL-Stroke	ENSG00000206474	OR10C1	6	29407083	29408731	1	protein_coding	442194	OR10C1	0.227592	0.363897	3	1.81	0	NA	NA	NA	NA	6.3195e-09	rs3094569;rs13191038	9	no
LTL-Stroke	ENSG00000204688	OR2H1	6	29424958	29432105	1	protein_coding	26716	OR2H1	0.0449041	-0.358288	4	3.951	0	NA	NA	NA	NA	4.78868e-09	rs3094569;rs13191038	9	no
LTL-Stroke	ENSG00000204687	MAS1L	6	29454474	29455738	-1	protein_coding	116511	MAS1L	0.000466206	0.689548	5	8.385	0	NA	NA	NA	NA	8.1358e-09	rs3094569;rs13191038	9	no
LTL-Stroke	ENSG00000213886	UBD	6	29523292	29527702	-1	protein_coding	10537	UBD	0.0798958	0.401531	5	14.02	0	NA	NA	NA	NA	NA	rs3094569	9	no
LTL-Stroke	ENSG00000204681	GABBR1	6	29523406	29601753	-1	protein_coding	2550	GABBR1	0.99997	0.238892	10	14.02	73	6.19978e-05	1.26359e-08	GTEx/v8/Whole_Blood	NA	5.55436e-09	rs3094569;rs13191038	9	no
LTL-Stroke	ENSG00000204657	OR2H2	6	29555683	29556745	1	protein_coding	7932	OR2H2	0.0899459	0.696836	4	3.904	267	1.16286e-09	1.93261e-11	GTEx/v8/Adipose_Visceral_Omentum:GTEx/v8/Whole_Blood:GTEx/v8/Heart_Atrial_Appendage:GTEx/v8/Heart_Left_Ventricle	NA	1.13608e-09	rs3094569;rs13191038	9	no
LTL-Stroke	ENSG00000168546	GFRA2	8	21547915	21669869	-1	protein_coding	2675	GFRA2	0.337128	-0.0982955	0	0	61	5.28498e-06	1.91804e-12	GTEx/v8/Whole_Blood	NA	3.43921e-10	rs748350	10	yes
LTL-Stroke	ENSG00000147443	DOK2	8	21766384	21771371	-1	protein_coding	9046	DOK2	2.33627e-06	0.269056	11	9.031	0	NA	NA	NA	NA	8.6197e-09	rs748350	10	no
LTL-Stroke	ENSG00000130227	XPO7	8	21777180	21864096	1	protein_coding	23039	XPO7	0.999999	-0.565357	72	19.18	49	3.17695e-05	0.0352762	GTEx/v8/Artery_Tibial	NA	3.43921e-10	rs748350	10	no
LTL-Stroke	ENSG00000158806	NPM2	8	21881636	21894408	1	protein_coding	10361	NPM2	0.000671457	-1.05037	2	3.639	0	NA	NA	NA	NA	6.3109e-09	rs748350	10	no
LTL-Stroke	ENSG00000147601	TERF1	8	73921099	73960357	1	protein_coding	7013	TERF1	0.878034	-0.330984	4	6.183	0	NA	NA	NA	NA	NA	rs6983580	11	no
LTL-Stroke	ENSG00000119969	HELLS	10	96305547	96373662	1	protein_coding	3070	HELLS	0.999418	0.0658543	8	4.429	154	7.78878e-12	1.74635e-17	GTEx/v8/Adipose_Subcutaneous:GTEx/v8/Adipose_Visceral_Omentum:GTEx/v8/Artery_Tibial	NA	1.98723e-08	rs77380994;rs34870400	12	no
LTL-Stroke	ENSG00000108242	CYP2C18	10	96443251	96495947	1	protein_coding	1562	CYP2C18	5.26729e-08	0.613729	64	14.05	0	NA	NA	NA	NA	1.98723e-08	rs34870400;rs77380994	12	no
LTL-Stroke	ENSG00000165841	CYP2C19	10	96447911	96613017	1	protein_coding	1557	CYP2C19	2.53769e-10	-0.174574	129	14.05	13	3.4199e-06	0.0120339	GTEx/v8/Liver	NA	3.22861e-08	rs77380994;rs34870400	12	no
LTL-Stroke	ENSG00000138109	CYP2C9	10	96698415	96749147	1	protein_coding	1559	CYP2C9	2.53599e-08	0.0773535	39	5.679	0	NA	NA	NA	NA	NA	rs77380994	12	no
LTL-Stroke	ENSG00000173124	ACSM6	10	96953957	96988685	1	protein_coding	142827	ACSM6	0.0112102	-0.0509777	0	0	33	7.90798e-14	5.72937e-59	GTEx/v8/Adipose_Subcutaneous:GTEx/v8/Adipose_Visceral_Omentum:GTEx/v8/Artery_Aorta:GTEx/v8/Artery_Coronary	NA	1.98723e-08	rs34870400;rs77380994	12	yes
LTL-Stroke	ENSG00000107954	NEURL1	10	105253736	105352309	1	protein_coding	9148	NEURL1	0.53757	0.420609	0	0	6	5.23718e-05	0.0166719	GTEx/v8/Adipose_Subcutaneous	NA	1.14595e-08	rs2019970	13	yes
LTL-Stroke	ENSG00000107957	SH3PXD2A	10	105348285	105615301	-1	protein_coding	9644	SH3PXD2A	0.232738	-1.21155	74	16.55	41	2.93616e-07	0.000541398	GTEx/v8/Whole_Blood:GTEx/v8/Artery_Tibial	NA	2.48587e-12	rs11191778;rs2019970;rs34594271;rs7919263;rs12766594;rs6584579;rs56093138;rs3752948;rs11191835	13	no
LTL-Stroke	ENSG00000107960	STN1	10	105642300	105677963	-1	protein_coding	79991	STN1	1.3253e-05	NA	86	15.65	105	1.47025e-14	2.26974e-10	GTEx/v8/Whole_Blood:GTEx/v8/Heart_Atrial_Appendage	NA	2.48587e-12	rs6584579;rs56093138;rs11191835;rs3752948;rs1342212;rs7901849	13	no
LTL-Stroke	ENSG00000065613	SLK	10	105726959	105788991	1	protein_coding	9748	SLK	0.428398	-0.261974	9	4.663	112	7.20495e-09	5.06377e-06	GTEx/v8/Whole_Blood:GTEx/v8/Artery_Aorta:GTEx/v8/Artery_Tibial	NA	7.91791e-13	rs1342212;rs7901849;rs6584579;rs56093138	13	no
LTL-Stroke	ENSG00000065618	COL17A1	10	105791044	105845760	-1	protein_coding	1308	COL17A1	5.82447e-11	-0.457013	0	0	36	3.68863e-07	1.47768e-21	GTEx/v8/Cells_EBV-transformed_lymphocytes:GTEx/v8/Whole_Blood	NA	7.91791e-13	rs34594271;rs1342212;rs7901849	13	yes
LTL-Stroke	ENSG00000197748	CFAP43	10	105889646	105992120	-1	protein_coding	80217	CFAP43	1.11043e-14	-0.15501	0	0	6	0.000199405	2.16119e-10	GTEx/v8/Adipose_Subcutaneous	NA	3.12389e-11	rs1342212;rs7901849	13	yes
LTL-Stroke	ENSG00000148834	GSTO1	10	105995114	106027217	1	protein_coding	9446	GSTO1	0.0150378	0.556924	0	0	4	5.24671e-05	4.33818e-10	GTEx/v8/Adipose_Subcutaneous	NA	NA	rs12766594	13	yes
LTL-Stroke	ENSG00000175220	ARHGAP1	11	46698630	46722165	-1	protein_coding	392	ARHGAP1	0.185565	-0.389142	0	0	3	6.41047e-05	4.42158e-11	GTEx/v8/Adipose_Visceral_Omentum	NA	NA	rs4434960	14	yes
LTL-Stroke	ENSG00000175213	ZNF408	11	46722368	46727462	1	protein_coding	79797	ZNF408	7.89161e-06	-0.0780348	0	0	18	0.000104889	1.26003e-11	GTEx/v8/Artery_Tibial	NA	NA	rs4434960	14	yes
LTL-Stroke	ENSG00000134575	ACP2	11	47260853	47270457	-1	protein_coding	53	ACP2	0.000525977	-0.370782	0	0	25	5.56654e-05	1.70401e-25	GTEx/v8/Whole_Blood	NA	8.7432e-09	rs4434960	14	yes
LTL-Stroke	ENSG00000025434	NR1H3	11	47269851	47290396	1	protein_coding	10062	NR1H3	0.856186	0.657584	0	0	4	0.000197628	6.4862e-05	GTEx/v8/Adipose_Subcutaneous	NA	NA	rs4434960	14	yes
LTL-Stroke	ENSG00000110514	MADD	11	47290712	47351582	1	protein_coding	8567	MADD	0.000901823	-0.37505	0	0	66	2.02137e-06	3.79949e-08	GTEx/v8/Whole_Blood:GTEx/v8/Artery_Aorta:GTEx/v8/Artery_Tibial	NA	8.08178e-09	rs4434960	14	yes
LTL-Stroke	ENSG00000134571	MYBPC3	11	47352957	47374253	-1	protein_coding	4607	MYBPC3	1.35054e-06	-0.432352	3	7.654	51	1.78778e-10	4.02707e-22	GTEx/v8/Whole_Blood	NA	8.08178e-09	rs4434960	14	no
LTL-Stroke	ENSG00000066336	SPI1	11	47376411	47400127	-1	protein_coding	6688	SPI1	0.897231	NA	14	7.654	0	NA	NA	NA	NA	NA	rs4434960	14	no
LTL-Stroke	ENSG00000165915	SLC39A13	11	47428683	47438047	1	protein_coding	91252	SLC39A13	0.011852	-0.332419	14	10.13	27	8.70949e-06	1.13327e-12	GTEx/v8/Artery_Tibial	NA	8.08178e-09	rs4434960	14	no
LTL-Stroke	ENSG00000165916	PSMC3	11	47440320	47447993	-1	protein_coding	5702	PSMC3	0.9792	-0.404697	8	10.13	55	1.13764e-06	3.72678e-08	GTEx/v8/Liver	NA	8.08178e-09	rs4434960	14	no
LTL-Stroke	ENSG00000165917	RAPSN	11	47459308	47470730	-1	protein_coding	5913	RAPSN	0.0326445	0.0487816	7	7.533	12	0.000224212	6.17155e-05	GTEx/v8/Adipose_Visceral_Omentum	NA	8.08178e-09	rs4434960	14	no
LTL-Stroke	ENSG00000149187	CELF1	11	47487496	47587121	-1	protein_coding	10658	CELF1	0.998617	-0.376216	17	17.35	48	6.21276e-06	0.000461108	GTEx/v8/Whole_Blood:GTEx/v8/Artery_Aorta:GTEx/v8/Artery_Tibial	NA	NA	rs4434960	14	no
LTL-Stroke	ENSG00000213619	NDUFS3	11	47586888	47606114	1	protein_coding	4722	NDUFS3	0.047137	-0.0123446	4	12.48	0	NA	NA	NA	NA	NA	rs4434960	14	no
LTL-Stroke	ENSG00000110536	PTPMT1	11	47586982	47595013	1	protein_coding	114971	PTPMT1	0.459152	NA	2	12.48	35	8.95241e-06	0.0030507	GTEx/v8/Adipose_Subcutaneous	NA	NA	rs4434960	14	no
LTL-Stroke	ENSG00000123444	KBTBD4	11	47593749	47600567	-1	protein_coding	55709	KBTBD4	0.0180744	-0.492621	3	9.124	0	NA	NA	NA	NA	NA	rs4434960	14	no
LTL-Stroke	ENSG00000196666	FAM180B	11	47608198	47610746	1	protein_coding	399888	FAM180B	0.315838	NA	3	9.124	0	NA	NA	NA	NA	NA	rs4434960	14	no
LTL-Stroke	ENSG00000172247	C1QTNF4	11	47611216	47616211	-1	protein_coding	114900	C1QTNF4	0.679081	NA	3	14.54	67	2.35404e-20	1.21395e-52	GTEx/v8/Adipose_Subcutaneous:GTEx/v8/Adipose_Visceral_Omentum:GTEx/v8/Whole_Blood:GTEx/v8/Artery_Tibial:GTEx/v8/Liver	NA	8.08178e-09	rs4434960	14	no
LTL-Stroke	ENSG00000109919	MTCH2	11	47638867	47664175	-1	protein_coding	23788	MTCH2	0.166788	0.0369336	2	4.519	0	NA	NA	NA	NA	NA	rs4434960	14	no
LTL-Stroke	ENSG00000165923	AGBL2	11	47681143	47736941	-1	protein_coding	79841	AGBL2	6.81051e-12	-0.765874	5	7.089	29	4.64871e-05	0.0233672	GTEx/v8/Artery_Aorta	NA	8.7432e-09	rs4434960	14	no
LTL-Stroke	ENSG00000109920	FNBP4	11	47738072	47788995	-1	protein_coding	23360	FNBP4	0.999993	-0.713792	6	16.01	56	9.47335e-06	0.00246133	GTEx/v8/Whole_Blood	NA	8.08178e-09	rs4434960	14	no
LTL-Stroke	ENSG00000030066	NUP160	11	47799639	47870107	-1	protein_coding	23279	NUP160	0.0239792	-0.345694	4	6.3	0	NA	NA	NA	NA	NA	rs4434960	14	no
LTL-Stroke	ENSG00000149177	PTPRJ	11	48002113	48189670	1	protein_coding	5795	PTPRJ	2.38654e-05	NA	0	0	67	1.62123e-07	1.75259e-10	GTEx/v8/Adipose_Subcutaneous:GTEx/v8/Whole_Blood:GTEx/v8/Heart_Atrial_Appendage	NA	8.08178e-09	rs4434960	14	yes
LTL-Stroke	ENSG00000094916	CBX5	12	54624724	54673886	-1	protein_coding	23468	CBX5	0.835001	-5.09556	3	5.186	0	NA	NA	NA	NA	NA	rs7304860	15	no
LTL-Stroke	ENSG00000135486	HNRNPA1	12	54673977	54680872	1	protein_coding	3178	HNRNPA1	0.966614	-0.761986	5	6.746	2	3.78392e-05	3.21213e-21	GTEx/v8/Whole_Blood	NA	1.51296e-08	rs7304860	15	no
LTL-Stroke	ENSG00000123405	NFE2	12	54685895	54694905	-1	protein_coding	4778	NFE2	0.688914	-0.33929	5	6.746	1	0.000146855	7.14689e-31	GTEx/v8/Whole_Blood	NA	1.51296e-08	rs7304860	15	no
LTL-Stroke	ENSG00000111481	COPZ1	12	54694986	54745633	1	protein_coding	22818	COPZ1	0.890701	-0.725683	8	6.746	0	NA	NA	NA	NA	1.51296e-08	rs7304860	15	no
LTL-Stroke	ENSG00000139572	GPR84	12	54756229	54758271	-1	protein_coding	53831	GPR84	2.72207e-07	-0.41387	0	0	10	1.23702e-06	1.22153e-10	GTEx/v8/Adipose_Subcutaneous:GTEx/v8/Whole_Blood:GTEx/v8/Artery_Tibial	NA	1.51296e-08	rs7304860	15	yes
LTL-Stroke	ENSG00000111231	GPN3	12	110890289	110907073	-1	protein_coding	51184	GPN3	0.000100472	-0.618749	0	0	4	5.6752e-05	2.00712e-88	GTEx/v8/Whole_Blood	NA	2.6747e-11	rs4378452;rs1265564	16	yes
LTL-Stroke	ENSG00000111249	CUX2	12	111471828	111788358	1	protein_coding	23316	CUX2	0.999656	-1.06059	43	17.49	0	NA	NA	NA	NA	1.79407e-12	rs4378452;rs1265564;rs7398796	16	no
LTL-Stroke	ENSG00000198324	PHETA1	12	111798455	111806925	-1	protein_coding	144717	PHETA1	0.00514983	-0.607261	23	17.49	11	0.000141261	0.0404214	GTEx/v8/Whole_Blood	NA	2.81275e-11	rs7398796;rs10774623	16	no
LTL-Stroke	ENSG00000111252	SH2B3	12	111843752	111889427	1	protein_coding	10019	SH2B3	0.00592219	-0.243854	41	21.4	1	0.000348407	0.0020779	GTEx/v8/Whole_Blood	NA	7.74826e-23	rs10774625;rs10774623;rs593226;rs847895	16	no
LTL-Stroke	ENSG00000204842	ATXN2	12	111890018	112037480	-1	protein_coding	6311	ATXN2	0.999862	-0.359942	109	18.59	0	NA	NA	NA	NA	5.84242e-25	rs593226;rs10774623;rs847895;rs10774625;rs2238151	16	no
LTL-Stroke	ENSG00000089234	BRAP	12	112079950	112123790	-1	protein_coding	8315	BRAP	0.0157033	-0.900035	31	11.71	0	NA	NA	NA	NA	8.79186e-19	rs847895;rs10774625;rs4766897;rs593226;rs2238151	16	no
LTL-Stroke	ENSG00000111271	ACAD10	12	112123857	112194903	1	protein_coding	80724	ACAD10	4.01457e-20	-0.311041	67	11.71	93	3.5683e-06	0.000236383	GTEx/v8/Heart_Atrial_Appendage:GTEx/v8/Heart_Left_Ventricle	NA	2.40536e-17	rs593226;rs2238151;rs847895;rs10774625;rs4766897;rs7398796;rs10774623	16	no
LTL-Stroke	ENSG00000111275	ALDH2	12	112204691	112247782	1	protein_coding	217	ALDH2	1.73245e-06	NA	33	14.56	527	3.17961e-15	3.30709e-11	GTEx/v8/Adipose_Subcutaneous:GTEx/v8/Adipose_Visceral_Omentum:GTEx/v8/Whole_Blood:GTEx/v8/Artery_Aorta:GTEx/v8/Artery_Tibial:GTEx/v8/Heart_Atrial_Appendage:GTEx/v8/Heart_Left_Ventricle	NA	5.84242e-25	rs593226;rs2238151;rs847895;rs10774625;rs4766897;rs10774623;rs7398796;rs1265564	16	no
LTL-Stroke	ENSG00000089022	MAPKAPK5	12	112279782	112334343	1	protein_coding	8550	MAPKAPK5	0.0234226	NA	130	15.93	414	1.07453e-07	9.23515e-17	GTEx/v8/Adipose_Subcutaneous:GTEx/v8/Adipose_Visceral_Omentum:GTEx/v8/Artery_Tibial	NA	5.84242e-25	rs847895;rs10774625;rs4766897;rs593226;rs2238151;rs7398796;rs10774623	16	no
LTL-Stroke	ENSG00000198270	TMEM116	12	112369086	112450970	-1	protein_coding	89894	TMEM116	1.14999e-09	-0.62084	85	17.1	537	1.1477e-20	9.62641e-46	GTEx/v8/Adipose_Subcutaneous:GTEx/v8/Adipose_Visceral_Omentum:GTEx/v8/Whole_Blood:GTEx/v8/Artery_Aorta:GTEx/v8/Artery_Coronary:GTEx/v8/Artery_Tibial:GTEx/v8/Heart_Atrial_Appendage:GTEx/v8/Heart_Left_Ventricle:GTEx/v8/Liver	NA	5.84242e-25	rs847895;rs593226;rs2238151;rs7398796;rs10774623;rs10774625;rs4766897	16	no
LTL-Stroke	ENSG00000089248	ERP29	12	112451120	112461255	1	protein_coding	10961	ERP29	0.470649	-0.618385	2	3.103	0	NA	NA	NA	NA	1.67648e-11	rs2238151;rs593226	16	no
LTL-Stroke	ENSG00000111300	NAA25	12	112464500	112546826	-1	protein_coding	80018	NAA25	0.99999	-1.15626	20	10.51	195	5.7958e-05	0.00135016	GTEx/v8/Adipose_Subcutaneous:GTEx/v8/Adipose_Visceral_Omentum:GTEx/v8/Whole_Blood	NA	9.39597e-19	rs2238151;rs593226;rs10774625;rs847895;rs7398796	16	no
LTL-Stroke	ENSG00000135148	TRAFD1	12	112563305	112591407	1	protein_coding	10906	TRAFD1	1.82692e-05	-1.37633	4	14.81	0	NA	NA	NA	NA	1.07395e-16	rs847895;rs10774625;rs4766897;rs593226;rs2238151	16	no
LTL-Stroke	ENSG00000173064	HECTD4	12	112597992	112819896	-1	protein_coding	283450	HECTD4	1	NA	25	21	320	7.92022e-10	9.64482e-10	GTEx/v8/Adipose_Subcutaneous:GTEx/v8/Artery_Aorta	NA	1.07395e-16	rs10774625;rs4766897;rs593226;rs2238151;rs847895;rs10774623	16	no
LTL-Stroke	ENSG00000089009	RPL6	12	112842994	112856642	-1	protein_coding	6128	RPL6	0.988288	0.0267551	11	10.48	0	NA	NA	NA	NA	2.11516e-10	rs593226;rs2238151;rs10774625;rs847895	16	no
LTL-Stroke	ENSG00000179295	PTPN11	12	112856155	112947717	1	protein_coding	5781	PTPN11	0.999877	-2.25304	15	9.917	0	NA	NA	NA	NA	1.18068e-17	rs593226;rs2238151;rs10774625;rs4766897;rs847895	16	no
LTL-Stroke	ENSG00000130779	CLIP1	12	122755979	122907179	-1	protein_coding	6249	CLIP1	0.968496	0.285418	75	16.08	134	8.01488e-09	2.08149e-05	GTEx/v8/Adipose_Subcutaneous:GTEx/v8/Artery_Tibial	NA	1.21256e-08	rs4319547	17	no
LTL-Stroke	ENSG00000033030	ZCCHC8	12	122957417	122985518	-1	protein_coding	55596	ZCCHC8	0.777819	NA	16	12.93	140	1.46748e-09	5.45692e-07	GTEx/v8/Adipose_Subcutaneous:GTEx/v8/Adipose_Visceral_Omentum:GTEx/v8/Whole_Blood:GTEx/v8/Artery_Tibial	NA	1.21256e-08	rs4319547	17	no
LTL-Stroke	ENSG00000111011	RSRC2	12	122989190	123011547	-1	protein_coding	65117	RSRC2	0.992877	0.0151201	11	12.93	137	6.24059e-09	1.67517e-05	GTEx/v8/Whole_Blood:GTEx/v8/Artery_Tibial	NA	1.21256e-08	rs4319547	17	no
LTL-Stroke	ENSG00000184445	KNTC1	12	123011793	123110943	1	protein_coding	9735	KNTC1	4.77718e-32	-0.251481	40	14.15	1	1.84369e-05	0.000776459	GTEx/v8/Adipose_Visceral_Omentum:GTEx/v8/Heart_Left_Ventricle	NA	1.21256e-08	rs4319547	17	no
LTL-Stroke	ENSG00000196917	HCAR1	12	123104824	123215390	-1	protein_coding	27198	HCAR1	0.140999	-0.89126	19	14.15	1	0.000165569	0.00193678	GTEx/v8/Adipose_Visceral_Omentum	NA	NA	rs4319547	17	no
LTL-Stroke	ENSG00000150967	ABCB9	12	123405498	123466196	-1	protein_coding	23457	ABCB9	0.00290111	NA	14	16.51	337	5.25409e-18	3.40414e-13	GTEx/v8/Whole_Blood:GTEx/v8/Artery_Aorta:GTEx/v8/Artery_Tibial:GTEx/v8/Heart_Atrial_Appendage:GTEx/v8/Heart_Left_Ventricle:GTEx/v8/Liver	NA	2.46408e-09	rs11057189	17	no
LTL-Stroke	ENSG00000111325	OGFOD2	12	123459127	123464590	1	protein_coding	79676	OGFOD2	3.80506e-07	-0.495076	13	16.51	322	6.35494e-10	1.51147e-05	GTEx/v8/Adipose_Visceral_Omentum:GTEx/v8/Cells_EBV-transformed_lymphocytes:GTEx/v8/Whole_Blood:GTEx/v8/Artery_Aorta:GTEx/v8/Artery_Tibial:GTEx/v8/Heart_Left_Ventricle	NA	2.46408e-09	rs11057189	17	no
LTL-Stroke	ENSG00000182196	ARL6IP4	12	123464607	123467456	1	protein_coding	51329	ARL6IP4	0.0112342	-0.527874	13	16.51	337	1.74901e-12	3.70947e-08	GTEx/v8/Adipose_Visceral_Omentum:GTEx/v8/Whole_Blood:GTEx/v8/Heart_Atrial_Appendage	NA	2.46408e-09	rs11057189	17	no
LTL-Stroke	ENSG00000090975	PITPNM2	12	123468027	123634562	-1	protein_coding	57605	PITPNM2	0.999994	-0.297419	90	16.51	0	NA	NA	NA	NA	NA	rs11057189	17	no
LTL-Stroke	ENSG00000051825	MPHOSPH9	12	123636867	123728561	-1	protein_coding	10198	MPHOSPH9	0.000759987	-0.131484	204	17.2	337	1.01513e-11	6.78401e-09	GTEx/v8/Adipose_Visceral_Omentum:GTEx/v8/Whole_Blood:GTEx/v8/Artery_Aorta:GTEx/v8/Artery_Tibial:GTEx/v8/Heart_Atrial_Appendage:GTEx/v8/Heart_Left_Ventricle	NA	2.46408e-09	rs11057189	17	no
LTL-Stroke	ENSG00000130921	MTRFR	12	123717463	123742506	1	protein_coding	91574	MTRFR	0.172329	0.226571	88	17.2	337	4.30693e-18	2.72232e-13	GTEx/v8/Adipose_Subcutaneous:GTEx/v8/Adipose_Visceral_Omentum:GTEx/v8/Whole_Blood:GTEx/v8/Artery_Aorta:GTEx/v8/Artery_Tibial:GTEx/v8/Heart_Atrial_Appendage	NA	2.46408e-09	rs11057189	17	no
LTL-Stroke	ENSG00000111328	CDK2AP1	12	123745528	123756881	-1	protein_coding	8099	CDK2AP1	0.742361	NA	37	14.16	337	6.69831e-46	7.41691e-42	GTEx/v8/Adipose_Subcutaneous:GTEx/v8/Adipose_Visceral_Omentum:GTEx/v8/Whole_Blood:GTEx/v8/Artery_Aorta:GTEx/v8/Artery_Tibial:GTEx/v8/Heart_Atrial_Appendage:GTEx/v8/Heart_Left_Ventricle:GTEx/v8/Liver	NA	2.46408e-09	rs11057189	17	no
LTL-Stroke	ENSG00000139697	SBNO1	12	123773656	123849390	-1	protein_coding	55206	SBNO1	1	-1.46751	55	22.9	0	NA	NA	NA	NA	NA	rs11057189	17	no
LTL-Stroke	ENSG00000183955	KMT5A	12	123868320	123893905	1	protein_coding	387893	KMT5A	0.945359	0.950256	31	14.37	337	2.47217e-15	7.37482e-11	GTEx/v8/Whole_Blood:GTEx/v8/Artery_Tibial:GTEx/v8/Heart_Atrial_Appendage	NA	2.46408e-09	rs11057189	17	no
LTL-Stroke	ENSG00000150977	RILPL2	12	123899936	123921264	-1	protein_coding	196383	RILPL2	0.0608722	-0.185559	12	14.37	0	NA	NA	NA	NA	NA	rs11057189	17	no
LTL-Stroke	ENSG00000184209	SNRNP35	12	123942188	123957701	1	protein_coding	11066	SNRNP35	2.28333e-07	-0.463368	0	0	38	4.69149e-05	0.0128821	GTEx/v8/Whole_Blood	NA	NA	rs11057189	17	yes
LTL-Stroke	ENSG00000258289	CHURC1	14	65381079	65411309	1	protein_coding	91612	CHURC1	3.13272e-05	1.47722	0	0	129	2.66659e-16	4.26523e-239	GTEx/v8/Adipose_Subcutaneous:GTEx/v8/Adipose_Visceral_Omentum:GTEx/v8/Cells_EBV-transformed_lymphocytes:GTEx/v8/Whole_Blood:GTEx/v8/Artery_Aorta:GTEx/v8/Artery_Coronary:GTEx/v8/Artery_Tibial:GTEx/v8/Heart_Atrial_Appendage:GTEx/v8/Heart_Left_Ventricle	NA	5.43775e-10	rs1953228	18	yes
LTL-Stroke	ENSG00000257365	FNTB	14	65381203	65529368	1	protein_coding	2342	FNTB	0.172001	-0.965646	27	5.762	62	3.54005e-07	3.79102e-09	GTEx/v8/Adipose_Subcutaneous:GTEx/v8/Whole_Blood	NA	5.43775e-10	rs1953228	18	no
LTL-Stroke	ENSG00000139998	RAB15	14	65412532	65439494	-1	protein_coding	376267	RAB15	5.2075e-06	-0.0413746	0	0	121	1.00886e-15	3.16935e-16	GTEx/v8/Adipose_Subcutaneous:GTEx/v8/Adipose_Visceral_Omentum:GTEx/v8/Artery_Tibial	NA	5.43775e-10	rs1953228	18	yes
LTL-Stroke	ENSG00000125952	MAX	14	65472892	65569413	-1	protein_coding	4149	MAX	0.951898	0.804196	89	19.51	66	1.7035e-06	2.31966e-10	GTEx/v8/Whole_Blood:GTEx/v8/Artery_Aorta:GTEx/v8/Heart_Atrial_Appendage	NA	5.43775e-10	rs1953228	18	no
LTL-Stroke	ENSG00000119599	DCAF4	14	73393040	73426411	1	protein_coding	26094	DCAF4	0.00364518	0.687917	0	0	50	4.65003e-08	9.3705e-30	GTEx/v8/Adipose_Subcutaneous:GTEx/v8/Whole_Blood:GTEx/v8/Artery_Aorta:GTEx/v8/Artery_Tibial:GTEx/v8/Heart_Left_Ventricle	NA	1.55699e-08	rs78387414	19	yes
LTL-Stroke	ENSG00000165861	ZFYVE1	14	73436159	73493920	-1	protein_coding	53349	ZFYVE1	0.953726	0.185097	20	13.79	49	1.05024e-07	0.00026857	GTEx/v8/Adipose_Subcutaneous	NA	1.55699e-08	rs78387414	19	no
LTL-Stroke	ENSG00000119707	RBM25	14	73525144	73588122	1	protein_coding	58517	RBM25	1	-0.621667	22	13.03	0	NA	NA	NA	NA	NA	rs78387414	19	no
LTL-Stroke	ENSG00000080815	PSEN1	14	73603126	73690399	1	protein_coding	5663	PSEN1	0.997601	-0.296032	6	4.323	13	3.35301e-05	2.24946e-06	GTEx/v8/Adipose_Visceral_Omentum:GTEx/v8/Heart_Atrial_Appendage	NA	NA	rs78387414	19	no
LTL-Stroke	ENSG00000100767	PAPLN	14	73704205	73741348	1	protein_coding	89932	PAPLN	5.13479e-22	-0.24989	6	6.988	0	NA	NA	NA	NA	1.55699e-08	rs78387414	19	no
LTL-Stroke	ENSG00000137806	NDUFAF1	15	41679551	41694717	-1	protein_coding	51103	NDUFAF1	0.00389629	-0.0142346	0	0	24	2.74019e-06	1.40493e-58	GTEx/v8/Heart_Atrial_Appendage:GTEx/v8/Heart_Left_Ventricle	NA	1.73417e-08	rs4923910;rs11070341	20	yes
LTL-Stroke	ENSG00000062524	LTK	15	41795836	41806085	-1	protein_coding	4058	LTK	4.12009e-21	-0.181793	0	0	88	3.30035e-07	8.39253e-30	GTEx/v8/Artery_Tibial:GTEx/v8/Heart_Left_Ventricle	NA	4.42826e-09	rs11070341;rs4923910	20	yes
LTL-Stroke	ENSG00000103932	RPAP1	15	41809374	41836467	-1	protein_coding	26015	RPAP1	5.01588e-15	0.274189	0	0	91	3.12449e-14	5.70721e-42	GTEx/v8/Adipose_Subcutaneous:GTEx/v8/Adipose_Visceral_Omentum:GTEx/v8/Cells_EBV-transformed_lymphocytes:GTEx/v8/Whole_Blood:GTEx/v8/Artery_Aorta:GTEx/v8/Artery_Coronary:GTEx/v8/Artery_Tibial:GTEx/v8/Heart_Atrial_Appendage:GTEx/v8/Heart_Left_Ventricle	NA	4.42826e-09	rs11070341;rs4923910	20	yes
LTL-Stroke	ENSG00000092445	TYRO3	15	41849873	41871536	1	protein_coding	7301	TYRO3	0.761823	NA	2	9.123	0	NA	NA	NA	NA	NA	rs11070341	20	no
LTL-Stroke	ENSG00000174197	MGA	15	41913422	42062141	1	protein_coding	23269	MGA	1	-1.75983	35	21.2	49	1.29196e-05	0.00109329	GTEx/v8/Adipose_Subcutaneous:GTEx/v8/Artery_Tibial:GTEx/v8/Heart_Left_Ventricle	NA	1.56859e-08	rs4923910;rs11070341	20	no
LTL-Stroke	ENSG00000137802	MAPKBP1	15	42066632	42120053	1	protein_coding	23005	MAPKBP1	0.999025	-0.301531	49	13.63	91	3.84748e-08	7.27416e-05	GTEx/v8/Adipose_Subcutaneous:GTEx/v8/Adipose_Visceral_Omentum:GTEx/v8/Artery_Aorta:GTEx/v8/Artery_Tibial	NA	4.42826e-09	rs4923910;rs11070341	20	no
LTL-Stroke	ENSG00000243708	PLA2G4B	15	42120283	42140345	1	protein_coding	100137049	PLA2G4B	9.15662e-25	-0.473572	37	13.63	91	5.98186e-42	4.37057e-34	GTEx/v8/Adipose_Subcutaneous:GTEx/v8/Adipose_Visceral_Omentum:GTEx/v8/Whole_Blood:GTEx/v8/Artery_Aorta:GTEx/v8/Artery_Coronary:GTEx/v8/Artery_Tibial:GTEx/v8/Heart_Atrial_Appendage:GTEx/v8/Heart_Left_Ventricle:GTEx/v8/Liver	NA	4.42826e-09	rs4923910;rs11070341	20	no
LTL-Stroke	ENSG00000243789	JMJD7	15	42120283	42129779	1	protein_coding	100137047	JMJD7	0.234311	NA	34	13.63	91	1.83491e-37	2.98972e-30	GTEx/v8/Adipose_Subcutaneous:GTEx/v8/Adipose_Visceral_Omentum:GTEx/v8/Whole_Blood:GTEx/v8/Artery_Aorta:GTEx/v8/Artery_Coronary:GTEx/v8/Artery_Tibial:GTEx/v8/Heart_Atrial_Appendage:GTEx/v8/Heart_Left_Ventricle	NA	4.42826e-09	rs4923910;rs11070341	20	no
LTL-Stroke	ENSG00000137877	SPTBN5	15	42140345	42186275	-1	protein_coding	51332	SPTBN5	1.0901e-70	0.338139	8	3.838	91	6.39394e-34	1.21017e-99	GTEx/v8/Adipose_Subcutaneous:GTEx/v8/Adipose_Visceral_Omentum:GTEx/v8/Cells_EBV-transformed_lymphocytes:GTEx/v8/Whole_Blood:GTEx/v8/Artery_Aorta:GTEx/v8/Artery_Coronary:GTEx/v8/Artery_Tibial:GTEx/v8/Heart_Atrial_Appendage:GTEx/v8/Heart_Left_Ventricle	NA	4.42826e-09	rs11070341;rs4923910	20	no
LTL-Stroke	ENSG00000103966	EHD4	15	42190950	42264776	-1	protein_coding	30844	EHD4	0.00149681	0.643878	0	0	66	8.3285e-09	1.74259e-08	GTEx/v8/Artery_Tibial	NA	4.42826e-09	rs4923910	20	yes
LTL-Stroke	ENSG00000103044	HAS3	16	69139467	69152622	1	protein_coding	3038	HAS3	0.269387	-0.838006	3	9.277	0	NA	NA	NA	NA	NA	rs8057004	21	no
LTL-Stroke	ENSG00000168802	CHTF8	16	69151913	69166487	-1	protein_coding	54921	CHTF8	0.275817	-0.491897	8	15.87	0	NA	NA	NA	NA	NA	rs8057004	21	no
LTL-Stroke	ENSG00000141076	UTP4	16	69165194	69265033	1	protein_coding	84916	UTP4	0.0940277	NA	40	21.7	14	4.0479e-05	1.4995e-21	GTEx/v8/Adipose_Subcutaneous:GTEx/v8/Artery_Tibial	NA	2.26176e-09	rs8057004	21	no
LTL-Stroke	ENSG00000168807	SNTB2	16	69221032	69342955	1	protein_coding	6645	SNTB2	0.0362183	-1.4171	67	21.7	111	2.39022e-14	9.38152e-12	GTEx/v8/Adipose_Subcutaneous:GTEx/v8/Adipose_Visceral_Omentum:GTEx/v8/Whole_Blood:GTEx/v8/Heart_Atrial_Appendage:GTEx/v8/Heart_Left_Ventricle:GTEx/v8/Liver	NA	1.12903e-09	rs8057004	21	no
LTL-Stroke	ENSG00000132612	VPS4A	16	69345259	69358949	1	protein_coding	27183	VPS4A	NA	NA	25	21.1	57	8.24184e-06	0.0145168	GTEx/v8/Heart_Left_Ventricle	NA	1.12903e-09	rs8057004	21	no
LTL-Stroke	ENSG00000213380	COG8	16	69354043	69373570	-1	protein_coding	84342	COG8	1.87304e-05	-0.173605	31	21.1	111	1.28885e-11	4.74835e-08	GTEx/v8/Whole_Blood:GTEx/v8/Artery_Tibial	NA	1.12903e-09	rs8057004	21	no
LTL-Stroke	ENSG00000258429	PDF	16	69362524	69364498	-1	protein_coding	64146	PDF	0.0503154	-0.0409593	15	21.1	111	1.95212e-43	7.53057e-37	GTEx/v8/Adipose_Subcutaneous:GTEx/v8/Adipose_Visceral_Omentum:GTEx/v8/Whole_Blood:GTEx/v8/Artery_Aorta:GTEx/v8/Artery_Coronary:GTEx/v8/Artery_Tibial:GTEx/v8/Heart_Atrial_Appendage	NA	1.12903e-09	rs8057004	21	no
LTL-Stroke	ENSG00000132603	NIP7	16	69373333	69377014	1	protein_coding	51388	NIP7	0.603152	1.12924	16	16.62	111	9.07252e-14	1.16564e-09	GTEx/v8/Adipose_Subcutaneous:GTEx/v8/Artery_Tibial	NA	1.12903e-09	rs8057004	21	no
LTL-Stroke	ENSG00000157315	TMED6	16	69377151	69385712	-1	protein_coding	146456	TMED6	0.000563599	-0.289729	14	16.62	107	1.57384e-12	2.76953e-25	GTEx/v8/Adipose_Subcutaneous:GTEx/v8/Adipose_Visceral_Omentum:GTEx/v8/Cells_EBV-transformed_lymphocytes:GTEx/v8/Whole_Blood:GTEx/v8/Liver	NA	1.12903e-09	rs8057004	21	no
LTL-Stroke	ENSG00000132604	TERF2	16	69389464	69442474	-1	protein_coding	7014	TERF2	0.927472	-0.576801	23	13.58	97	6.11717e-07	0.000103274	GTEx/v8/Adipose_Subcutaneous:GTEx/v8/Adipose_Visceral_Omentum:GTEx/v8/Cells_EBV-transformed_lymphocytes:GTEx/v8/Artery_Aorta:GTEx/v8/Artery_Tibial:GTEx/v8/Heart_Left_Ventricle	NA	1.12903e-09	rs8057004	21	no
LTL-Stroke	ENSG00000140836	ZFHX3	16	72816784	73093597	-1	protein_coding	463	ZFHX3	1	-0.743235	9	12.21	0	NA	NA	NA	NA	1.88721e-14	rs9935589;rs34003787;rs9940520	22	no
LTL-Stroke	ENSG00000090863	GLG1	16	74485856	74641012	-1	protein_coding	2734	GLG1	0.997711	-0.205897	2	5.499	0	NA	NA	NA	NA	NA	rs113213273	23	no
LTL-Stroke	ENSG00000168411	RFWD3	16	74655292	74700779	-1	protein_coding	55159	RFWD3	0.525273	2.45848	3	4.655	0	NA	NA	NA	NA	NA	rs113213273	23	no
LTL-Stroke	ENSG00000168404	MLKL	16	74705753	74734858	-1	protein_coding	197259	MLKL	7.47866e-14	0.620284	5	2.762	7	1.02637e-06	3.5028e-41	GTEx/v8/Adipose_Subcutaneous:GTEx/v8/Artery_Tibial	NA	7.20449e-09	rs113213273	23	no
LTL-Stroke	ENSG00000172530	BANP	16	87982850	88110924	1	protein_coding	54971	BANP	0.958648	0.914234	143	9.446	0	NA	NA	NA	NA	6.89377e-09	rs11646120	24	no
LTL-Stroke	ENSG00000183914	DNAH2	17	7620672	7737062	1	protein_coding	146754	DNAH2	2.48852e-21	0.332994	1	6.989	0	NA	NA	NA	NA	1.50807e-09	rs2270517	25	no
LTL-Stroke	ENSG00000132510	KDM6B	17	7743222	7758114	1	protein_coding	23135	KDM6B	0.999994	-0.597454	6	16.21	0	NA	NA	NA	NA	3.33578e-11	rs2270517	25	no
LTL-Stroke	ENSG00000167874	TMEM88	17	7758383	7759417	1	protein_coding	92162	TMEM88	0.353474	0.00944329	5	16.21	0	NA	NA	NA	NA	3.33578e-11	rs2270517	25	no
LTL-Stroke	ENSG00000183011	NAA38	17	7760003	7788556	-1	protein_coding	84316	NAA38	0.00287648	-0.647347	16	16.21	0	NA	NA	NA	NA	3.33578e-11	rs2270517	25	no
LTL-Stroke	ENSG00000182224	CYB5D1	17	7761064	7765600	1	protein_coding	124637	CYB5D1	4.5752e-05	-1.96605	8	16.21	0	NA	NA	NA	NA	NA	rs2270517	25	no
[truncated: 27 more rows]
