# Supplementary material for: Contribution of leukocyte telomere length to cardiovascular disease onset from genome-wide cross-trait analysis
Source: Nat Commun. 2025 Sep 30;16:8677. doi: 10.1038/s41467-025-63707-5 (PMC12485159; doi:10.1038/s41467-025-63707-5)
Supplement: Supplementary file 12 — Supplementary Data 10 [file 41467_2025_63707_MOESM12_ESM.xlsx]

## Sheet: Supplementary Data 10
Supplementary Data 10. Prioritized genes identified for single-trait GWAS results of leukocyte telomere length and six cardiovascular diseases by mapping of genomic risk loci using FUMA
Note: Prioritized susceptibility variants from single-trait GWAS results were mapped by positional, and eQTL (obtained from 10 related tissues in GTExv8) mappings using the FUMA SNP2GENE tool with default settings. The SNP locations were defined in reference to the human genome Build 37 (GRCh37/hg19), and only protein-coding genes were included in the analysis. ensg = ENSG ID; Symbol = gene symbo…
Trait	ensg	symbol	chr	start	end	strand	type	entrezID	HUGO	pLI	ncRVIS	posMapSNPs	posMapMaxCADD	eqtlMapSNPs	eqtlMapminP	eqtlMapminQ	eqtlMapts	eqtlDirection	minGwasP	IndSigSNPs	GenomicLocus	outside
LTL	ENSG00000090432	MUL1	1	20825943	20834654	-1	protein_coding	79594	MUL1	3.4897e-06	1.30236	0	0	1	1.72938e-05	3.32317e-52	GTEx/v8/Adipose_Visceral_Omentum	-	1.5e-08	rs34918162	2	yes
LTL	ENSG00000183114	FAM43B	1	20878932	20881512	1	protein_coding	163933	FAM43B	NA	-0.734396	10	8.106	1	4.9516e-05	0.0089041	GTEx/v8/Adipose_Visceral_Omentum	+	6.1e-13	rs1253805;rs66731853;rs603412;rs674187	2	no
LTL	ENSG00000158825	CDA	1	20915441	20945401	1	protein_coding	978	CDA	0.787228	0.564936	49	22.8	98	3.65852e-30	1.86057e-59	GTEx/v8/Adipose_Subcutaneous:GTEx/v8/Adipose_Visceral_Omentum:GTEx/v8/Whole_Blood:GTEx/v8/Artery_Aorta:GTEx/v8/Artery_Coronary:GTEx/v8/Artery_Tibial:GTEx/v8/Heart_Atrial_Appendage:GTEx/v8/Heart_Left_Ventricle:GTEx/v8/Liver	-	1.5e-16	rs1253920;rs1152991;rs2874209;rs66731853;rs603412;rs674187;rs7542405;rs34918162;rs7542310;rs1253805;rs2934358	2	no
LTL	ENSG00000158828	PINK1	1	20959948	20978004	1	protein_coding	65018	PINK1	4.08354e-07	1.44633	45	13.43	0	NA	NA	NA	NA	3.1e-08	rs7542405;rs7542310;rs34918162	2	no
LTL	ENSG00000244038	DDOST	1	20978270	20988000	-1	protein_coding	1650	DDOST	0.134981	-0.121914	31	11.96	36	2.23285e-07	7.54715e-07	GTEx/v8/Adipose_Subcutaneous:GTEx/v8/Whole_Blood	+	1.3e-14	rs34918162;rs7542405;rs7542310;rs603412	2	no
LTL	ENSG00000117245	KIF17	1	20990507	21044510	-1	protein_coding	57576	KIF17	3.34364e-13	NA	11	9.797	0	NA	NA	NA	NA	NA	rs7542310;rs7542405	2	no
LTL	ENSG00000142794	NBPF3	1	21766621	21811498	1	protein_coding	84224	NBPF3	1.9838e-11	-0.322123	0	0	1	8.73653e-05	6.90462e-140	GTEx/v8/Artery_Tibial	+	1.7e-09	rs2874209	2	yes
LTL	ENSG00000130775	THEMIS2	1	28199055	28213196	1	protein_coding	9473	THEMIS2	0.0647217	0.522423	1	7.093	0	NA	NA	NA	NA	2.1e-10	rs17185038	3	no
LTL	ENSG00000117748	RPA2	1	28218035	28241257	-1	protein_coding	6118	RPA2	0.888462	0.125117	2	17.15	3	2.4788e-127	1.36811e-109	GTEx/v8/Adipose_Subcutaneous:GTEx/v8/Adipose_Visceral_Omentum:GTEx/v8/Whole_Blood:GTEx/v8/Artery_Aorta:GTEx/v8/Artery_Coronary:GTEx/v8/Artery_Tibial:GTEx/v8/Heart_Atrial_Appendage:GTEx/v8/Heart_Left_Ventricle:GTEx/v8/Liver	-	2.1e-10	rs17185038;rs76374777	3	no
LTL	ENSG00000130768	SMPDL3B	1	28261504	28285668	1	protein_coding	27293	SMPDL3B	1.3914e-07	0.683826	0	0	2	1.11701e-06	8.96714e-12	GTEx/v8/Whole_Blood	+	2.1e-10	rs17185038	3	yes
LTL	ENSG00000169403	PTAFR	1	28473677	28520447	-1	protein_coding	5724	PTAFR	0.118775	-1.47065	1	6.28	0	NA	NA	NA	NA	NA	rs76374777	3	no
LTL	ENSG00000126698	DNAJC8	1	28525967	28559536	-1	protein_coding	22826	DNAJC8	0.582007	-0.284402	2	6.28	0	NA	NA	NA	NA	NA	rs76374777	3	no
LTL	ENSG00000130770	ATP5IF1	1	28562620	28573417	1	protein_coding	93974	ATP5IF1	0.0593535	0.247304	0	0	5	0.000149045	1.41221e-32	GTEx/v8/Adipose_Subcutaneous:GTEx/v8/Artery_Aorta	+	2.1e-10	rs17185038;rs76374777	3	yes
LTL	ENSG00000204138	PHACTR4	1	28696114	28826881	1	protein_coding	65979	PHACTR4	0.00427378	-0.720234	3	17.22	0	NA	NA	NA	NA	1.1e-09	rs76374777	3	no
LTL	ENSG00000180198	RCC1	1	28832455	28865812	1	protein_coding	1104	RCC1	0.193944	-0.357666	2	17.22	7	1.2966e-16	2.58711e-12	GTEx/v8/Adipose_Subcutaneous:GTEx/v8/Adipose_Visceral_Omentum:GTEx/v8/Cells_EBV-transformed_lymphocytes:GTEx/v8/Whole_Blood:GTEx/v8/Artery_Aorta:GTEx/v8/Artery_Tibial:GTEx/v8/Heart_Atrial_Appendage	+	1.1e-09	rs76374777	3	no
LTL	ENSG00000180098	TRNAU1AP	1	28879597	28905051	1	protein_coding	54952	TRNAU1AP	0.88282	-0.346136	1	6.388	0	NA	NA	NA	NA	NA	rs76374777	3	no
LTL	ENSG00000120656	TAF12	1	28915835	28969597	-1	protein_coding	6883	TAF12	0.892665	-0.894059	1	0.652	0	NA	NA	NA	NA	NA	rs76374777	3	no
LTL	ENSG00000134668	SPOCD1	1	32256023	32281652	-1	protein_coding	90853	SPOCD1	8.799e-06	0.267641	36	15.27	27	1.1292e-05	9.85984e-08	GTEx/v8/Adipose_Subcutaneous:GTEx/v8/Whole_Blood:GTEx/v8/Artery_Tibial:GTEx/v8/Heart_Atrial_Appendage	+	2.1e-19	rs6664445;rs6669563;rs76482784;rs34572877;rs6425784	4	no
LTL	ENSG00000158315	RHBDL2	1	39351479	39407471	-1	protein_coding	54933	RHBDL2	2.70128e-06	0.690584	0	0	1	0.00014364	0.0370909	GTEx/v8/Artery_Tibial	NA	NA	rs3768321	5	yes
LTL	ENSG00000127603	MACF1	1	39546988	39952849	1	protein_coding	23499	MACF1	1	-0.44543	102	16.16	0	NA	NA	NA	NA	NA	rs3768321	5	no
LTL	ENSG00000183682	BMP8A	1	39957318	39991607	1	protein_coding	353500	BMP8A	0.456963	NA	8	12.28	133	1.68382e-08	1.53658e-10	GTEx/v8/Adipose_Subcutaneous:GTEx/v8/Whole_Blood:GTEx/v8/Artery_Aorta:GTEx/v8/Artery_Tibial:GTEx/v8/Heart_Atrial_Appendage:GTEx/v8/Heart_Left_Ventricle	-	1.1e-09	rs3768321	5	no
LTL	ENSG00000090621	PABPC4	1	40026488	40042462	-1	protein_coding	8761	PABPC4	0.992493	NA	18	20.9	133	4.51454e-26	1.57982e-20	GTEx/v8/Adipose_Subcutaneous:GTEx/v8/Adipose_Visceral_Omentum:GTEx/v8/Whole_Blood:GTEx/v8/Artery_Aorta:GTEx/v8/Artery_Tibial:GTEx/v8/Heart_Atrial_Appendage	+	1.1e-09	rs3768321	5	no
LTL	ENSG00000163909	HEYL	1	40089825	40105617	-1	protein_coding	26508	HEYL	6.80881e-07	-0.347854	4	2.209	0	NA	NA	NA	NA	NA	rs3768321	5	no
LTL	ENSG00000198754	OXCT2	1	40235195	40237020	-1	protein_coding	64064	OXCT2	NA	NA	0	0	133	2.66414e-09	2.52156e-09	GTEx/v8/Artery_Tibial	-	1.1e-09	rs3768321	5	yes
LTL	ENSG00000117016	RIMS3	1	41086351	41131329	-1	protein_coding	9783	RIMS3	0.00725111	-0.511564	21	10.33	0	NA	NA	NA	NA	3.6e-08	rs4660456	6	no
LTL	ENSG00000066136	NFYC	1	41157320	41237275	1	protein_coding	4802	NFYC	0.631959	-0.56408	83	18.93	95	2.08966e-10	1.62382e-06	GTEx/v8/Adipose_Subcutaneous:GTEx/v8/Adipose_Visceral_Omentum:GTEx/v8/Artery_Tibial	-	2.8e-09	rs4660456	6	no
LTL	ENSG00000117013	KCNQ4	1	41249684	41306124	1	protein_coding	9132	KCNQ4	0.985178	-0.759868	1	1.662	0	NA	NA	NA	NA	3.8e-09	rs4660456	6	no
LTL	ENSG00000198520	ARMH1	1	45140364	45191263	1	protein_coding	339541	ARMH1	NA	-0.536447	5	6.465	0	NA	NA	NA	NA	2.4e-09	rs41269079	7	no
LTL	ENSG00000142945	KIF2C	1	45205490	45233439	1	protein_coding	11004	KIF2C	0.0171941	-0.0307393	19	9.18	0	NA	NA	NA	NA	2.4e-09	rs41269079	7	no
LTL	ENSG00000142937	RPS8	1	45240923	45244451	1	protein_coding	6202	RPS8	0.965123	-0.367393	12	21.2	153	7.36252e-08	3.77645e-25	GTEx/v8/Adipose_Subcutaneous:GTEx/v8/Adipose_Visceral_Omentum:GTEx/v8/Artery_Tibial	+	1.7e-09	rs41269079	7	no
LTL	ENSG00000142959	BEST4	1	45249257	45253377	-1	protein_coding	266675	BEST4	0.00309511	-0.592198	22	21.2	0	NA	NA	NA	NA	1.7e-09	rs41269079	7	no
LTL	ENSG00000173846	PLK3	1	45265897	45271662	1	protein_coding	1263	PLK3	6.24924e-05	-0.526966	30	21.5	62	2.65252e-05	0.0176285	GTEx/v8/Artery_Tibial	NA	NA	rs41269079	7	no
LTL	ENSG00000188396	DYNLT4	1	45271585	45272957	-1	protein_coding	343521	DYNLT4	0.208824	-0.533454	23	21.5	51	3.24467e-05	0.0324768	GTEx/v8/Adipose_Visceral_Omentum:GTEx/v8/Artery_Tibial	-	1.7e-09	rs41269079	7	no
LTL	ENSG00000222009	BTBD19	1	45274154	45281257	1	protein_coding	149478	BTBD19	NA	NA	25	21.5	216	1.79631e-11	8.87679e-08	GTEx/v8/Adipose_Subcutaneous:GTEx/v8/Adipose_Visceral_Omentum:GTEx/v8/Whole_Blood:GTEx/v8/Artery_Tibial:GTEx/v8/Heart_Left_Ventricle	-	1.7e-09	rs41269079	7	no
LTL	ENSG00000117425	PTCH2	1	45285516	45308735	-1	protein_coding	8643	PTCH2	6.11012e-10	-0.696147	24	13.73	0	NA	NA	NA	NA	NA	rs41269079	7	no
LTL	ENSG00000070785	EIF2B3	1	45316450	45452282	-1	protein_coding	8891	EIF2B3	0.39344	-0.38383	179	16.96	2	0.000116707	0.0290481	GTEx/v8/Heart_Left_Ventricle	NA	NA	rs41269079	7	no
LTL	ENSG00000126107	HECTD3	1	45468212	45477001	-1	protein_coding	79654	HECTD3	0.0170428	0.332794	7	8.164	0	NA	NA	NA	NA	NA	rs41269079	7	no
LTL	ENSG00000069702	TGFBR3	1	92145902	92371892	-1	protein_coding	7049	TGFBR3	0.0110548	0.168221	2	6.603	0	NA	NA	NA	NA	NA	rs139795227;rs34856868	8	no
LTL	ENSG00000189195	BTBD8	1	92545862	92613393	1	protein_coding	284697	BTBD8	1.30362e-06	0.076505	1	16.66	0	NA	NA	NA	NA	4.4e-08	rs34856868	8	no
LTL	ENSG00000174842	GLMN	1	92711959	92764544	-1	protein_coding	11146	GLMN	4.16914e-06	NA	1	5.016	0	NA	NA	NA	NA	4.8e-10	rs139795227	8	no
LTL	ENSG00000122484	RPAP2	1	92764522	92867613	1	protein_coding	79871	RPAP2	0.00208553	-0.400426	1	4.589	0	NA	NA	NA	NA	6.7e-12	rs139795227	8	no
LTL	ENSG00000162676	GFI1	1	92940319	92952433	-1	protein_coding	2672	GFI1	0.0296286	0.133899	0	0	5	1.55764e-07	0.000270435	GTEx/v8/Whole_Blood	+	6.7e-12	rs139795227;rs34856868	8	yes
LTL	ENSG00000067208	EVI5	1	92974253	93257961	-1	protein_coding	7813	EVI5	2.33072e-06	0.95327	0	0	3	7.51109e-06	1.47256e-09	GTEx/v8/Whole_Blood:GTEx/v8/Artery_Tibial	+	4.8e-10	rs34856868;rs139795227	8	yes
LTL	ENSG00000122406	RPL5	1	93297582	93307481	1	protein_coding	6125	RPL5	0.994762	-0.430134	0	0	3	4.31409e-05	0.0325775	GTEx/v8/Heart_Atrial_Appendage	NA	NA	rs7555872	9	yes
LTL	ENSG00000137936	BCAR3	1	94027347	94312706	-1	protein_coding	8412	BCAR3	0.91678	-0.636257	45	13.9	0	NA	NA	NA	NA	4.6e-08	rs7555872	9	no
LTL	ENSG00000067334	DNTTIP2	1	94333373	94345474	-1	protein_coding	30836	DNTTIP2	0.000217904	0.993302	2	9.319	0	NA	NA	NA	NA	4.6e-08	rs7555872	9	no
LTL	ENSG00000116396	KCNC4	1	110753965	110825722	1	protein_coding	3749	KCNC4	0.000534225	-0.643366	6	5.353	44	1.20088e-16	1.3332e-29	GTEx/v8/Adipose_Subcutaneous:GTEx/v8/Adipose_Visceral_Omentum:GTEx/v8/Artery_Tibial:GTEx/v8/Heart_Atrial_Appendage	+	3e-09	rs1572263;rs488639	10	no
LTL	ENSG00000162775	RBM15	1	110881128	110889299	1	protein_coding	64783	RBM15	0.999853	-1.33089	25	22.4	14	2.20406e-06	0.00340757	GTEx/v8/Whole_Blood	-	5.7e-14	rs4498805;rs685711;rs1572263;rs6677250	10	no
LTL	ENSG00000168679	SLC16A4	1	110905470	110933704	-1	protein_coding	9122	SLC16A4	0.00583523	-0.515134	51	13.21	141	9.72565e-20	4.09599e-15	GTEx/v8/Adipose_Subcutaneous:GTEx/v8/Adipose_Visceral_Omentum:GTEx/v8/Artery_Aorta:GTEx/v8/Artery_Tibial:GTEx/v8/Heart_Atrial_Appendage	-	5.7e-14	rs1572263;rs4498805;rs6677250;rs685711;rs488639	10	no
LTL	ENSG00000134248	LAMTOR5	1	110943871	110950564	-1	protein_coding	10542	LAMTOR5	0.00711605	-0.224364	35	10.93	110	6.31281e-15	6.56156e-11	GTEx/v8/Adipose_Subcutaneous:GTEx/v8/Adipose_Visceral_Omentum:GTEx/v8/Whole_Blood	-	5.7e-14	rs4498805;rs6677250;rs1572263;rs488639;rs685711	10	no
LTL	ENSG00000143125	PROK1	1	110993822	110999976	1	protein_coding	84432	PROK1	0.0206692	0.291956	1	1.069	141	5.29351e-39	6.82822e-32	GTEx/v8/Artery_Aorta:GTEx/v8/Artery_Coronary:GTEx/v8/Artery_Tibial:GTEx/v8/Heart_Atrial_Appendage:GTEx/v8/Heart_Left_Ventricle	+	5.7e-14	rs1572263;rs6677250;rs4498805;rs685711;rs488639	10	no
LTL	ENSG00000156171	DRAM2	1	111659955	111682838	-1	protein_coding	128338	DRAM2	0.00139587	-0.0977547	0	0	2	3.72378e-05	1.12138e-83	GTEx/v8/Adipose_Subcutaneous	NA	NA	rs1572263	10	yes
LTL	ENSG00000081026	MAGI3	1	113933371	114228545	1	protein_coding	260425	MAGI3	0.57058	-0.477318	171	17.38	72	1.314e-10	4.49013e-07	GTEx/v8/Adipose_Subcutaneous:GTEx/v8/Artery_Tibial	+	1.2e-21	rs12130763;rs74662620;rs1343630;rs4839331;rs6665194;rs1746860;rs10745340	11	no
LTL	ENSG00000116793	PHTF1	1	114239453	114302111	-1	protein_coding	10745	PHTF1	5.47465e-18	-0.796158	49	11.58	1	7.26105e-05	0.000183201	GTEx/v8/Adipose_Visceral_Omentum	NA	1.2e-21	rs4839331;rs6665194;rs74662620;rs1343630	11	no
LTL	ENSG00000081019	RSBN1	1	114304454	114355098	-1	protein_coding	54665	RSBN1	0.80514	-1.87091	35	15.52	0	NA	NA	NA	NA	1.3e-28	rs1343630;rs6665194;rs4839331;rs74662620;rs1746860;rs17464525	11	no
LTL	ENSG00000134242	PTPN22	1	114356433	114414381	-1	protein_coding	26191	PTPN22	3.07776e-16	-0.402711	69	15.52	1	3.16331e-05	0.0267542	GTEx/v8/Whole_Blood	-	3e-31	rs1746860;rs1343630;rs6665194;rs17464525;rs4839331;rs74662620;rs10745340	11	no
LTL	ENSG00000188761	BCL2L15	1	114420790	114430169	-1	protein_coding	440603	BCL2L15	0.00361469	-0.0219988	30	23.1	177	1.57594e-12	1.06399e-08	GTEx/v8/Whole_Blood:GTEx/v8/Artery_Tibial	-	6.6e-36	rs1746860;rs6665194;rs1343630;rs17464525;rs10745340;rs74662620;rs4839331;rs1217444	11	no
LTL	ENSG00000134262	AP4B1	1	114437370	114447823	-1	protein_coding	10717	AP4B1	2.69464e-08	-0.248524	28	23.1	302	7.93227e-33	6.64774e-27	GTEx/v8/Adipose_Subcutaneous:GTEx/v8/Whole_Blood:GTEx/v8/Artery_Aorta:GTEx/v8/Artery_Tibial:GTEx/v8/Heart_Atrial_Appendage:GTEx/v8/Heart_Left_Ventricle	-	6.6e-36	rs10745340;rs6665194;rs1746860;rs17464525;rs1217444;rs6673273;rs1343630;rs12130763;rs74662620;rs4839331;rs7521286;rs77637424	11	no
LTL	ENSG00000118655	DCLRE1B	1	114447763	114456708	1	protein_coding	64858	DCLRE1B	0.107858	-0.43843	33	23.1	15	6.45263e-05	0.0224067	GTEx/v8/Artery_Tibial	+	6.6e-36	rs1746860;rs17464525;rs10745340;rs6665194;rs1217444;rs6673273	11	no
LTL	ENSG00000163349	HIPK1	1	114471814	114520426	1	protein_coding	204851	HIPK1	0.999943	-1.59247	63	16.78	22	1.4875e-07	0.000133363	GTEx/v8/Whole_Blood:GTEx/v8/Artery_Tibial	+	5.4e-21	rs1217444;rs6673273;rs870475;rs7521286	11	no
LTL	ENSG00000116774	OLFML3	1	114522063	114524876	1	protein_coding	56944	OLFML3	0.000588287	0.339887	34	14.4	60	4.11412e-08	4.20622e-07	GTEx/v8/Adipose_Subcutaneous:GTEx/v8/Artery_Aorta:GTEx/v8/Heart_Atrial_Appendage:GTEx/v8/Heart_Left_Ventricle	-	3.1e-22	rs1217444;rs6673273;rs870475;rs7521286	11	no
LTL	ENSG00000116752	BCAS2	1	115110178	115124260	-1	protein_coding	10286	BCAS2	6.52504e-05	-0.483147	0	0	6	4.44321e-05	0.0480665	GTEx/v8/Adipose_Visceral_Omentum	NA	NA	rs1343630	11	yes
LTL	ENSG00000052723	SIKE1	1	115312100	115323306	-1	protein_coding	80143	SIKE1	0.0729823	-2.13261	0	0	1	0.000136854	0.0362408	GTEx/v8/Adipose_Subcutaneous	-	3.6e-10	rs870475	11	yes
LTL	ENSG00000131791	PRKAB2	1	146626685	146644129	-1	protein_coding	5565	PRKAB2	0.767108	0.0523934	2	7.118	0	NA	NA	NA	NA	8.7e-09	rs76536568;rs72694791	12	no
LTL	ENSG00000131781	FMO5	1	146646930	146714700	-1	protein_coding	2330	FMO5	3.69166e-15	-0.103126	51	15.4	133	6.07105e-12	2.03661e-32	GTEx/v8/Adipose_Subcutaneous:GTEx/v8/Artery_Aorta:GTEx/v8/Artery_Tibial:GTEx/v8/Heart_Atrial_Appendage	+	1.3e-13	rs76536568;rs72694791;rs6685775	12	no
LTL	ENSG00000131778	CHD1L	1	146714291	146767443	1	protein_coding	9557	CHD1L	1.05042e-20	0.802666	62	28.4	1	7.20173e-05	6.82924e-41	GTEx/v8/Whole_Blood	NA	1.3e-13	rs6685775;rs76536568;rs72694791	12	no
LTL	ENSG00000163154	TNFAIP8L2	1	151129105	151132225	1	protein_coding	79626	TNFAIP8L2	0.504728	-0.485809	0	0	2	0.000242112	0.0222369	GTEx/v8/Artery_Tibial	-	1.4e-11	rs61818036	13	yes
LTL	ENSG00000143390	RFX5	1	151313116	151319833	-1	protein_coding	5993	RFX5	0.000136786	-0.738998	0	0	60	3.5599e-06	0.00358659	GTEx/v8/Adipose_Subcutaneous	-	4.8e-12	rs61818036	13	yes
LTL	ENSG00000143416	SELENBP1	1	151336778	151345209	-1	protein_coding	8991	SELENBP1	1.22411e-06	-0.425587	0	0	65	5.05222e-07	3.00023e-18	GTEx/v8/Artery_Tibial:GTEx/v8/Heart_Atrial_Appendage	+	2.1e-12	rs61818036	13	yes
LTL	ENSG00000159377	PSMB4	1	151372010	151374420	1	protein_coding	5692	PSMB4	0.398813	-0.145832	19	26.2	67	5.43491e-08	4.89692e-06	GTEx/v8/Adipose_Subcutaneous:GTEx/v8/Whole_Blood	-	2.1e-12	rs61818036	13	no
LTL	ENSG00000143442	POGZ	1	151375200	151431941	-1	protein_coding	23126	POGZ	0.999999	-0.430761	70	26.2	67	2.32413e-33	9.30309e-27	GTEx/v8/Adipose_Subcutaneous:GTEx/v8/Adipose_Visceral_Omentum:GTEx/v8/Whole_Blood:GTEx/v8/Artery_Aorta:GTEx/v8/Artery_Tibial:GTEx/v8/Heart_Atrial_Appendage:GTEx/v8/Heart_Left_Ventricle:GTEx/v8/Liver	+	2.1e-12	rs61818036	13	no
LTL	ENSG00000143376	SNX27	1	151584541	151671567	1	protein_coding	81609	SNX27	0.999885	0.907633	0	0	30	2.44484e-05	5.31832e-16	GTEx/v8/Artery_Aorta	-	7.6e-12	rs61818036	13	yes
LTL	ENSG00000121481	RNF2	1	185014496	185071740	1	protein_coding	6045	RNF2	0.944004	-0.352265	0	0	9	0.000152102	1.12465e-07	GTEx/v8/Artery_Tibial	+	3.9e-08	rs6659669	14	yes
LTL	ENSG00000163041	H3-3A	1	226249552	226259702	1	protein_coding	3020	H3-3A	0.692335	-0.816023	0	0	1	6.76421e-05	1.30159e-72	GTEx/v8/Adipose_Subcutaneous	+	5e-46	rs932002;rs7554919	15	yes
LTL	ENSG00000143799	PARP1	1	226548392	226595780	-1	protein_coding	142	PARP1	0.00699693	NA	103	28.1	94	1.26455e-07	8.51391e-05	GTEx/v8/Adipose_Subcutaneous:GTEx/v8/Adipose_Visceral_Omentum:GTEx/v8/Whole_Blood	+	7.3e-47	rs932002;rs10915985;rs7517174;rs1805414;rs7554919;rs506128;rs898834	15	no
LTL	ENSG00000203685	STUM	1	226736501	226796915	1	protein_coding	375057	STUM	0.0920541	-0.707677	1	2.631	0	NA	NA	NA	NA	8.2e-11	rs4653751	15	no
LTL	ENSG00000214842	RAD51AP2	2	17691851	17699706	-1	protein_coding	729475	RAD51AP2	1.70293e-18	-0.0518746	11	9.89	113	9.14244e-09	5.87803e-06	GTEx/v8/Artery_Tibial:GTEx/v8/Heart_Atrial_Appendage:GTEx/v8/Heart_Left_Ventricle	+	6.6e-12	rs2710688;rs60403576;rs2555104;rs7569030	16	no
LTL	ENSG00000163032	VSNL1	2	17720393	17838285	1	protein_coding	7447	VSNL1	0.744968	-0.390965	61	13.38	65	2.56174e-09	1.95271e-06	GTEx/v8/Artery_Tibial:GTEx/v8/Liver	+	6.6e-12	rs2710688;rs60403576;rs2555104;rs35195207;rs7569030	16	no
LTL	ENSG00000163029	SMC6	2	17845079	17981509	-1	protein_coding	79677	SMC6	0.45542	-0.256064	141	24.5	165	6.64632e-27	9.06306e-21	GTEx/v8/Artery_Aorta:GTEx/v8/Artery_Tibial:GTEx/v8/Heart_Atrial_Appendage:GTEx/v8/Liver	+	6.6e-12	rs2555104;rs35195207;rs7569030;rs2081601;rs60403576;rs2710688	16	no
LTL	ENSG00000178295	GEN1	2	17935125	17966632	1	protein_coding	348654	GEN1	2.85815e-10	0.254223	42	24.5	157	1.42567e-45	3.30216e-45	GTEx/v8/Adipose_Subcutaneous:GTEx/v8/Adipose_Visceral_Omentum:GTEx/v8/Artery_Aorta:GTEx/v8/Artery_Coronary:GTEx/v8/Artery_Tibial:GTEx/v8/Heart_Atrial_Appendage:GTEx/v8/Heart_Left_Ventricle:GTEx/v8/Liver	-	6.6e-12	rs2555104;rs7569030;rs2081601;rs35195207;rs2710688;rs60403576	16	no
LTL	ENSG00000151379	MSGN1	2	17997763	17998368	1	protein_coding	343930	MSGN1	0.191097	0.290091	4	4.653	0	NA	NA	NA	NA	NA	rs35195207;rs7569030;rs2555104	16	no
LTL	ENSG00000170745	KCNS3	2	18059114	18542882	1	protein_coding	3790	KCNS3	0.0160901	-0.0353683	0	0	83	3.33117e-09	1.49594e-33	GTEx/v8/Adipose_Visceral_Omentum:GTEx/v8/Artery_Aorta:GTEx/v8/Artery_Tibial:GTEx/v8/Liver	+	1.1e-11	rs35195207;rs2710688;rs60403576;rs2555104;rs7569030	16	yes
LTL	ENSG00000213639	PPP1CB	2	28974506	29025806	1	protein_coding	5500	PPP1CB	0.997195	0.00183917	73	16.86	217	8.48033e-24	1.12119e-18	GTEx/v8/Adipose_Subcutaneous:GTEx/v8/Adipose_Visceral_Omentum:GTEx/v8/Cells_EBV-transformed_lymphocytes:GTEx/v8/Whole_Blood:GTEx/v8/Artery_Aorta:GTEx/v8/Artery_Coronary:GTEx/v8/Artery_Tibial:GTEx/v8/Heart_Atrial_Appendage:GTEx/v8/Heart_Left_Ventricle:GTEx/v8/Liver	-	9.7e-13	rs56178008;rs7592895;rs4558548	17	no
LTL	ENSG00000163806	SPDYA	2	29005383	29073477	1	protein_coding	245711	SPDYA	0.166884	NA	81	16.86	146	3.39333e-10	1.716e-06	GTEx/v8/Artery_Aorta:GTEx/v8/Artery_Tibial:GTEx/v8/Heart_Atrial_Appendage	+	9.7e-13	rs56178008;rs4558548;rs7592895	17	no
LTL	ENSG00000171103	TRMT61B	2	29072687	29093167	-1	protein_coding	55006	TRMT61B	4.00752e-06	-0.602142	44	14.78	217	6.14716e-54	4.45031e-46	GTEx/v8/Adipose_Subcutaneous:GTEx/v8/Adipose_Visceral_Omentum:GTEx/v8/Cells_EBV-transformed_lymphocytes:GTEx/v8/Whole_Blood:GTEx/v8/Artery_Aorta:GTEx/v8/Artery_Coronary:GTEx/v8/Artery_Tibial:GTEx/v8/Heart_Atrial_Appendage:GTEx/v8/Heart_Left_Ventricle:GTEx/v8/Liver	+	9.7e-13	rs56178008;rs7592895;rs4558548	17	no
LTL	ENSG00000163811	WDR43	2	29117509	29171088	1	protein_coding	23160	WDR43	0.998942	1.45511	106	15.63	3	7.75811e-06	0.0146922	GTEx/v8/Cells_EBV-transformed_lymphocytes	NA	NA	rs7592895;rs4558548;rs56178008	17	no
LTL	ENSG00000189350	TOGARAM2	2	29179477	29284239	1	protein_coding	165186	TOGARAM2	2.5321e-20	6.00854	22	15.63	208	2.60157e-18	4.91891e-46	GTEx/v8/Adipose_Subcutaneous:GTEx/v8/Adipose_Visceral_Omentum:GTEx/v8/Whole_Blood:GTEx/v8/Artery_Aorta:GTEx/v8/Artery_Tibial	+	9.7e-13	rs4558548;rs7592895;rs56178008	17	no
LTL	ENSG00000115970	THADA	2	43393800	43823185	-1	protein_coding	63892	THADA	1.24008e-28	-0.3799	48	18.08	0	NA	NA	NA	NA	1.6e-08	rs6751209	18	no
LTL	ENSG00000152527	PLEKHH2	2	43864412	43995126	1	protein_coding	130271	PLEKHH2	1.78874e-26	0.460071	0	0	44	7.55564e-11	9.88057e-34	GTEx/v8/Artery_Aorta:GTEx/v8/Artery_Tibial	-	1.6e-08	rs6751209	18	yes
LTL	ENSG00000138036	DYNC2LI1	2	44001178	44037149	1	protein_coding	51626	DYNC2LI1	8.37969e-05	1.0481	0	0	3	6.11819e-05	1.9334e-16	GTEx/v8/Artery_Aorta	NA	NA	rs6751209	18	yes
LTL	ENSG00000138079	SLC3A1	2	44502599	44548633	1	protein_coding	6519	SLC3A1	7.54764e-16	-0.0189713	0	0	3	3.0552e-05	0.00129844	GTEx/v8/Liver	NA	NA	rs6751209	18	yes
LTL	ENSG00000115239	ASB3	2	53759810	54087170	-1	protein_coding	51130	ASB3	0.247642	NA	79	22.9	0	NA	NA	NA	NA	7e-22	rs724387;rs74905718;rs7567225;rs766075;rs80189665;rs36020289;rs115770153;rs77876998;rs78242000;rs144547368	19	no
LTL	ENSG00000143942	CHAC2	2	53994929	54002333	1	protein_coding	494143	CHAC2	0.00282189	0.535423	4	22.9	0	NA	NA	NA	NA	9.5e-18	rs80189665;rs115770153;rs36020289;rs74905718;rs77876998;rs78242000;rs144547368	19	no
LTL	ENSG00000068912	ERLEC1	2	54014181	54045956	1	protein_coding	27248	ERLEC1	0.000679063	-0.681034	11	8.659	0	NA	NA	NA	NA	7.6e-22	rs77876998;rs78242000;rs144547368;rs80189665;rs115770153;rs36020289;rs7567225;rs724387	19	no
LTL	ENSG00000119737	GPR75	2	54080050	54087126	-1	protein_coding	10936	GPR75	0.0031948	NA	11	19.35	135	5.46913e-08	5.7771e-06	GTEx/v8/Adipose_Visceral_Omentum:GTEx/v8/Whole_Blood:GTEx/v8/Artery_Tibial	+	6.6e-30	rs7567225;rs724387;rs80189665;rs115770153;rs36020289;rs74693460;rs13404903	19	no
LTL	ENSG00000068878	PSME4	2	54091204	54197977	-1	protein_coding	23198	PSME4	1	-0.0173338	59	19.35	25	1.59982e-05	5.76574e-05	GTEx/v8/Adipose_Subcutaneous:GTEx/v8/Whole_Blood:GTEx/v8/Artery_Tibial:GTEx/v8/Heart_Atrial_Appendage	+	3.6e-33	rs7567225;rs724387;rs80189665;rs115770153;rs36020289;rs77876998;rs78242000;rs144547368;rs766075;rs74693460;rs965109;rs10186140	19	no
LTL	ENSG00000170634	ACYP2	2	54197975	54532437	1	protein_coding	98	ACYP2	0.000220645	-0.186942	408	18.59	158	7.26365e-08	7.45329e-12	GTEx/v8/Adipose_Subcutaneous:GTEx/v8/Adipose_Visceral_Omentum:GTEx/v8/Artery_Aorta:GTEx/v8/Artery_Tibial	+	1.8e-55	rs7567225;rs74693460;rs724387;rs144547368;rs80189665;rs77876998;rs78242000;rs17045684;rs72800752;rs965109;rs13404903;rs10186140;rs115770153;rs55993481;rs843673;rs13412139;rs843701;rs843740;rs12615793;rs13023335	19	no
LTL	ENSG00000178021	TSPYL6	2	54480315	54483409	-1	protein_coding	388951	TSPYL6	0.58166	0.521741	50	18.01	0	NA	NA	NA	NA	1.8e-55	rs965109;rs843701;rs12615793;rs843673;rs843740;rs77876998;rs78242000	19	no
LTL	ENSG00000177994	C2orf73	2	54557171	54610879	1	protein_coding	129852	C2orf73	0.000860168	0.504664	27	20.3	29	7.28232e-08	0.000229687	GTEx/v8/Adipose_Subcutaneous:GTEx/v8/Artery_Aorta:GTEx/v8/Artery_Tibial	+	8e-47	rs13023335;rs71413265;rs114772306;rs12615793	19	no
LTL	ENSG00000115306	SPTBN1	2	54683422	54896812	1	protein_coding	6711	SPTBN1	1	0.108324	4	13.63	21	3.27925e-06	2.22051e-12	GTEx/v8/Adipose_Subcutaneous:GTEx/v8/Artery_Tibial	+	7.8e-17	rs114062616;rs116699466;rs843673;rs843740;rs144547368;rs77876998;rs55993481	19	no
LTL	ENSG00000078018	MAP2	2	210288782	210598842	1	protein_coding	4133	MAP2	0.999983	-1.17604	122	17.3	72	1.0313e-06	3.377e-05	GTEx/v8/Artery_Tibial	NA	2e-12	rs10192555;rs1396777;rs148974698;rs16842765;rs288064;rs145124274;rs17733579;rs2663652;rs3768812;rs116078332	21	no
LTL	ENSG00000144406	UNC80	2	210636717	210864024	1	protein_coding	285175	UNC80	0.139839	-1.22473	98	15.93	0	NA	NA	NA	NA	4.2e-41	rs17803849;rs78969942;rs10804177;rs62215013;rs116078332;rs78739800;rs2370830;rs73986423;rs112017087;rs13026110;rs7608462;rs876010;rs62201601	21	no
LTL	ENSG00000021826	CPS1	2	211342406	211543831	1	protein_coding	1373	CPS1	0.0833574	0.929214	0	0	25	2.20137e-06	1.95223e-39	GTEx/v8/Adipose_Subcutaneous:GTEx/v8/Cells_EBV-transformed_lymphocytes	-	5.5e-41	rs876010;rs17803849;rs10804177;rs78969942;rs73986423	21	yes
LTL	ENSG00000138363	ATIC	2	216176540	216214487	1	protein_coding	471	ATIC	2.48609e-13	0.368896	42	21.9	44	3.43167e-11	2.76025e-37	GTEx/v8/Adipose_Subcutaneous:GTEx/v8/Adipose_Visceral_Omentum:GTEx/v8/Whole_Blood:GTEx/v8/Artery_Aorta:GTEx/v8/Artery_Tibial	-	1.4e-08	rs35671754	22	no
LTL	ENSG00000115414	FN1	2	216225163	216300895	-1	protein_coding	2335	FN1	0.0644415	0.193079	22	6.266	0	NA	NA	NA	NA	1.4e-08	rs35671754	22	no
LTL	ENSG00000151090	THRB	3	24158651	24536773	-1	protein_coding	7068	THRB	0.994542	-1.11963	16	14.04	0	NA	NA	NA	NA	4.4e-12	rs869785;rs55918441	23	no
LTL	ENSG00000181555	SETD2	3	47057919	47205457	-1	protein_coding	29072	SETD2	0.999993	NA	1	6.838	0	NA	NA	NA	NA	NA	rs145943094	24	no
LTL	ENSG00000163832	ELP6	3	47537130	47555251	-1	protein_coding	54859	ELP6	0.0035079	-0.229447	0	0	1	5.02254e-06	0.00590116	GTEx/v8/Heart_Left_Ventricle	-	1.2e-09	rs149636734	24	yes
LTL	ENSG00000173473	SMARCC1	3	47626762	47823596	-1	protein_coding	6599	SMARCC1	1	-1.10286	6	11.81	0	NA	NA	NA	NA	8.6e-12	rs145943094;rs149636734	24	no
LTL	ENSG00000132153	DHX30	3	47844399	47891685	1	protein_coding	22907	DHX30	0.999999	NA	2	7.545	0	NA	NA	NA	NA	6.8e-13	rs145943094;rs149636734	24	no
LTL	ENSG00000047849	MAP4	3	47892182	48130769	-1	protein_coding	4134	MAP4	0.998849	-0.836309	8	5.386	0	NA	NA	NA	NA	1.6e-12	rs145943094;rs149636734	24	no
LTL	ENSG00000164045	CDC25A	3	48198636	48229892	-1	protein_coding	993	CDC25A	0.979698	-0.724001	1	14.59	0	NA	NA	NA	NA	2.3e-11	rs145943094;rs149636734	24	no
LTL	ENSG00000164048	ZNF589	3	48282590	48340743	1	protein_coding	51385	ZNF589	6.50061e-07	-0.372176	1	0.036	0	NA	NA	NA	NA	1.2e-09	rs149636734	24	no
LTL	ENSG00000172113	NME6	3	48334754	48343175	-1	protein_coding	10201	NME6	9.21636e-05	-0.182941	1	0.036	0	NA	NA	NA	NA	1.2e-09	rs149636734	24	no
LTL	ENSG00000229453	SPINK8	3	48348336	48369831	-1	protein_coding	646424	SPINK8	0.00112129	-0.205479	1	0.87	0	NA	NA	NA	NA	9.8e-12	rs145943094;rs149636734	24	no
LTL	ENSG00000164049	FBXW12	3	48413709	48442666	1	protein_coding	285231	FBXW12	1.97458e-07	0.783335	1	0.772	0	NA	NA	NA	NA	NA	rs145943094	24	no
LTL	ENSG00000164050	PLXNB1	3	48445261	48471594	-1	protein_coding	5364	PLXNB1	0.850195	NA	1	0.304	0	NA	NA	NA	NA	6.1e-09	rs145943094;rs149636734	24	no
LTL	ENSG00000164051	CCDC51	3	48473574	48481866	-1	protein_coding	79714	CCDC51	1.46056e-06	0.0859331	1	0.304	0	NA	NA	NA	NA	6.1e-09	rs145943094;rs149636734	24	no
LTL	ENSG00000232112	TMA7	3	48481667	48485616	1	protein_coding	51372	TMA7	0.0100073	0.321268	1	0.304	1	0.000330973	3.60549e-05	GTEx/v8/Whole_Blood	NA	6.1e-09	rs145943094;rs149636734	24	no
LTL	ENSG00000213689	TREX1	3	48506445	48509044	1	protein_coding	11277	TREX1	0.0933407	-0.110328	0	0	17	8.11097e-05	6.49958e-37	GTEx/v8/Adipose_Visceral_Omentum:GTEx/v8/Whole_Blood	+	2.3e-10	rs2172252;rs145943094	1.01736	yes
LTL	ENSG00000164054	SHISA5	3	48509197	48542259	-1	protein_coding	51246	SHISA5	9.94272e-08	-0.44203	0	0	1	0.000350187	0.00165239	GTEx/v8/Whole_Blood	+	2.3e-10	rs145943094	24	yes
LTL	ENSG00000114268	PFKFB4	3	48555117	48599448	-1	protein_coding	5210	PFKFB4	0.000321134	-0.13132	3	11.72	0	NA	NA	NA	NA	2.3e-10	rs145943094	24	no
LTL	ENSG00000145040	UCN2	3	48599160	48601206	-1	protein_coding	90226	UCN2	0.157236	0.00632673	2	11.72	0	NA	NA	NA	NA	1.5e-09	rs145943094	24	no
LTL	ENSG00000114270	COL7A1	3	48601506	48632700	-1	protein_coding	1294	COL7A1	2.10611e-18	NA	3	15.22	5	9.09001e-11	1.01133e-06	GTEx/v8/Liver	+	6.8e-13	rs145943094	24	no
LTL	ENSG00000010256	UQCRC1	3	48636435	48648409	-1	protein_coding	7384	UQCRC1	0.132467	-0.703758	1	15.22	0	NA	NA	NA	NA	NA	rs145943094	24	no
LTL	ENSG00000068745	IP6K2	3	48725436	48777786	-1	protein_coding	51447	IP6K2	0.989458	-0.392799	1	0.67	116	1.20728e-12	1.24228e-14	GTEx/v8/Adipose_Subcutaneous:GTEx/v8/Adipose_Visceral_Omentum:GTEx/v8/Whole_Blood:GTEx/v8/Artery_Aorta:GTEx/v8/Artery_Tibial:GTEx/v8/Heart_Left_Ventricle	-	2.1e-08	rs145943094;rs2172252	1.01736	no
LTL	ENSG00000178467	P4HTM	3	49027319	49044587	1	protein_coding	54681	P4HTM	0.0232749	NA	0	0	1	0.000379295	3.91904e-10	GTEx/v8/Artery_Aorta	+	1.5e-09	rs145943094	24	yes
LTL	ENSG00000178252	WDR6	3	49044495	49053386	1	protein_coding	11180	WDR6	9.19648e-07	-0.0589495	0	0	27	0.0001014	2.36711e-124	GTEx/v8/Adipose_Subcutaneous	+	3.6e-15	rs7634084;rs3774751;rs6808044	25	yes
LTL	ENSG00000178057	NDUFAF3	3	49057892	49060928	1	protein_coding	25915	NDUFAF3	4.85973e-05	-2.09007	0	0	1	0.000285717	0.000201127	GTEx/v8/Heart_Left_Ventricle	NA	NA	rs2172252	25	yes
LTL	ENSG00000198218	QRICH1	3	49067140	49131796	-1	protein_coding	54870	QRICH1	0.99607	-0.279294	0	0	134	1.83352e-06	2.04687e-17	GTEx/v8/Adipose_Subcutaneous:GTEx/v8/Adipose_Visceral_Omentum:GTEx/v8/Whole_Blood	-	8.8e-10	rs2172252;rs13100903	25	yes
LTL	ENSG00000172037	LAMB2	3	49158547	49170551	-1	protein_coding	3913	LAMB2	7.45007e-11	-0.451082	0	0	15	0.000101178	0.00869547	GTEx/v8/Adipose_Visceral_Omentum	-	7.1e-10	rs13100903	25	yes
LTL	ENSG00000185909	KLHDC8B	3	49209044	49213917	1	protein_coding	200942	KLHDC8B	0.0104214	-0.0773522	0	0	31	2.90468e-05	0.0054236	GTEx/v8/Cells_EBV-transformed_lymphocytes	-	2.1e-08	rs2172252	25	yes
LTL	ENSG00000173421	IHO1	3	49235861	49295537	1	protein_coding	339834	IHO1	0.509349	-0.452713	0	0	24	2.64026e-05	1.27126e-36	GTEx/v8/Artery_Tibial	+	5e-10	rs13100903	25	yes
LTL	ENSG00000114316	USP4	3	49315264	49378145	-1	protein_coding	7375	USP4	6.20194e-07	NA	3	0.945	1	0.000290753	0.00620343	GTEx/v8/Heart_Atrial_Appendage	NA	NA	rs2172252	25	no
LTL	ENSG00000233276	GPX1	3	49394609	49396033	-1	protein_coding	2876	GPX1	0.00693165	-0.616399	11	19.22	0	NA	NA	NA	NA	NA	rs2172252	25	no
LTL	ENSG00000067560	RHOA	3	49396578	49450431	-1	protein_coding	387	RHOA	0.804698	-0.430263	37	19.22	115	3.37091e-05	0.0108952	GTEx/v8/Adipose_Visceral_Omentum:GTEx/v8/Artery_Tibial	-	2.1e-08	rs2172252;rs2624839	25	no
LTL	ENSG00000145022	TCTA	3	49449639	49453908	1	protein_coding	6988	TCTA	0.0132648	-0.595941	11	19.06	116	2.26621e-06	6.04141e-05	GTEx/v8/Artery_Aorta:GTEx/v8/Artery_Tibial	+	2.1e-08	rs2172252	25	no
LTL	ENSG00000145020	AMT	3	49454211	49460186	-1	protein_coding	275	AMT	0.000569475	-0.0226371	10	19.06	373	6.34003e-19	2.31462e-81	GTEx/v8/Adipose_Subcutaneous:GTEx/v8/Adipose_Visceral_Omentum:GTEx/v8/Whole_Blood:GTEx/v8/Artery_Aorta:GTEx/v8/Artery_Coronary:GTEx/v8/Artery_Tibial:GTEx/v8/Heart_Atrial_Appendage	+	3.6e-15	rs2172252;rs7634084;rs6808044;rs13100903;rs2624839;rs3774751	25	no
LTL	ENSG00000145029	NICN1	3	49460379	49466759	-1	protein_coding	84276	NICN1	0.257246	-1.08729	12	19.06	432	2.52517e-19	2.79528e-25	GTEx/v8/Adipose_Subcutaneous:GTEx/v8/Adipose_Visceral_Omentum:GTEx/v8/Artery_Aorta:GTEx/v8/Artery_Coronary:GTEx/v8/Artery_Tibial:GTEx/v8/Heart_Atrial_Appendage	+	3.6e-15	rs2172252;rs7634084;rs6808044;rs13100903;rs3774751;rs2624839	25	no
LTL	ENSG00000173402	DAG1	3	49506146	49573048	1	protein_coding	1605	DAG1	0.940922	-0.838742	35	15.6	169	2.29236e-06	0.00122138	GTEx/v8/Artery_Aorta:GTEx/v8/Heart_Atrial_Appendage:GTEx/v8/Heart_Left_Ventricle	+	4.4e-10	rs2172252;rs145943094;rs13100903;rs2624839	1.01736	no
LTL	ENSG00000164061	BSN	3	49591922	49708978	1	protein_coding	8927	BSN	1	-1.28511	45	12.52	20	1.15162e-06	9.74763e-06	GTEx/v8/Artery_Tibial:GTEx/v8/Liver	+	4.4e-10	rs2172252;rs6808044;rs3774751;rs13100903;rs2624839	25	no
LTL	ENSG00000164062	APEH	3	49711435	49721396	1	protein_coding	327	APEH	0.0132157	-0.271805	12	21	249	1.26519e-14	1.51921e-10	GTEx/v8/Adipose_Subcutaneous:GTEx/v8/Adipose_Visceral_Omentum:GTEx/v8/Whole_Blood:GTEx/v8/Artery_Aorta	+	3.6e-15	rs2172252;rs7634084;rs3774751;rs6808044	25	no
LTL	ENSG00000173531	MST1	3	49721380	49726934	-1	protein_coding	4485	MST1	1.72736e-10	0.158165	9	21	120	6.50448e-09	8.51204e-08	GTEx/v8/Adipose_Subcutaneous:GTEx/v8/Adipose_Visceral_Omentum:GTEx/v8/Artery_Aorta:GTEx/v8/Artery_Coronary:GTEx/v8/Artery_Tibial:GTEx/v8/Heart_Atrial_Appendage:GTEx/v8/Heart_Left_Ventricle	+	8.6e-13	rs2172252;rs7634084;rs6808044	25	no
LTL	ENSG00000164068	RNF123	3	49726932	49758962	1	protein_coding	63891	RNF123	0.969715	-0.461991	26	21	443	8.47139e-34	7.57654e-27	GTEx/v8/Adipose_Subcutaneous:GTEx/v8/Adipose_Visceral_Omentum:GTEx/v8/Cells_EBV-transformed_lymphocytes:GTEx/v8/Artery_Aorta:GTEx/v8/Artery_Coronary:GTEx/v8/Artery_Tibial:GTEx/v8/Heart_Atrial_Appendage:GTEx/v8/Heart_Left_Ventricle	-	3.6e-15	rs2172252;rs7634084;rs6808044;rs3774751;rs13100903;rs2624839	25	no
LTL	ENSG00000176020	AMIGO3	3	49754267	49761349	-1	protein_coding	386724	AMIGO3	7.50516e-06	NA	18	15.82	0	NA	NA	NA	NA	9.8e-11	rs7634084	25	no
LTL	ENSG00000173540	GMPPB	3	49754277	49761384	-1	protein_coding	29925	GMPPB	8.24536e-05	-0.659554	18	15.82	443	9.13229e-29	6.26551e-57	GTEx/v8/Adipose_Subcutaneous:GTEx/v8/Adipose_Visceral_Omentum:GTEx/v8/Whole_Blood:GTEx/v8/Artery_Aorta:GTEx/v8/Artery_Coronary:GTEx/v8/Artery_Tibial:GTEx/v8/Heart_Atrial_Appendage:GTEx/v8/Heart_Left_Ventricle:GTEx/v8/Liver	-	3.6e-15	rs7634084;rs6808044;rs3774751;rs13100903;rs2624839;rs2172252	25	no
LTL	ENSG00000176095	IP6K1	3	49761727	49823975	-1	protein_coding	9807	IP6K1	0.23518	-2.10343	55	17.96	294	5.992e-07	0.000365035	GTEx/v8/Adipose_Visceral_Omentum:GTEx/v8/Artery_Tibial	-	3.6e-15	rs7634084;rs6808044;rs2172252;rs3774751;rs13100903	25	no
LTL	ENSG00000187492	CDHR4	3	49828165	49837268	-1	protein_coding	389118	CDHR4	0.0134739	0.0436097	9	8.931	317	1.13934e-09	2.24065e-06	GTEx/v8/Artery_Aorta:GTEx/v8/Artery_Tibial	-	3.6e-15	rs7634084;rs2172252;rs6808044;rs2624839;rs3774751	25	no
LTL	ENSG00000185614	INKA1	3	49840687	49842463	1	protein_coding	389119	INKA1	0.000589161	NA	5	9.432	292	1.12665e-11	5.7203e-08	GTEx/v8/Artery_Aorta:GTEx/v8/Artery_Tibial	+	3.6e-15	rs7634084;rs2172252;rs6808044;rs3774751;rs13100903;rs2624839	25	no
LTL	ENSG00000182179	UBA7	3	49842640	49851379	-1	protein_coding	7318	UBA7	2.68228e-14	-0.315381	6	9.432	443	9.10366e-62	2.47495e-51	GTEx/v8/Whole_Blood:GTEx/v8/Artery_Aorta:GTEx/v8/Artery_Tibial:GTEx/v8/Liver	+	3.6e-15	rs7634084;rs2172252;rs6808044;rs3774751;rs13100903;rs2624839	25	no
LTL	ENSG00000183763	TRAIP	3	49866034	49894007	-1	protein_coding	10293	TRAIP	0.125104	-0.132255	20	17.61	0	NA	NA	NA	NA	1.7e-13	rs7634084;rs6808044	25	no
LTL	ENSG00000164076	CAMKV	3	49895421	49907655	-1	protein_coding	79012	CAMKV	0.996846	-0.638323	19	18.51	0	NA	NA	NA	NA	5.2e-14	rs7634084;rs6808044;rs3774751	25	no
LTL	ENSG00000164078	MST1R	3	49924435	49941299	-1	protein_coding	4486	MST1R	1.69349e-20	-0.377645	22	18.51	443	1.84376e-16	3.36944e-12	GTEx/v8/Adipose_Subcutaneous:GTEx/v8/Adipose_Visceral_Omentum:GTEx/v8/Whole_Blood:GTEx/v8/Artery_Aorta:GTEx/v8/Artery_Tibial:GTEx/v8/Heart_Atrial_Appendage:GTEx/v8/Heart_Left_Ventricle	-	3.6e-15	rs7634084;rs3774751;rs6808044;rs2172252;rs13100903;rs2624839	25	no
LTL	ENSG00000164077	MON1A	3	49946302	49967606	-1	protein_coding	84315	MON1A	0.00636811	-0.629673	28	13.15	192	2.33296e-07	1.16113e-05	GTEx/v8/Whole_Blood:GTEx/v8/Artery_Tibial	+	3.6e-15	rs7634084;rs6808044;rs3774751;rs13100903;rs2172252;rs2624839	25	no
LTL	ENSG00000004534	RBM6	3	49977440	50137478	1	protein_coding	10180	RBM6	1	-0.685653	188	17.77	443	1.03317e-130	3.30235e-109	GTEx/v8/Adipose_Subcutaneous:GTEx/v8/Adipose_Visceral_Omentum:GTEx/v8/Cells_EBV-transformed_lymphocytes:GTEx/v8/Whole_Blood:GTEx/v8/Artery_Aorta:GTEx/v8/Artery_Coronary:GTEx/v8/Artery_Tibial:GTEx/v8/Heart_Atrial_Appendage:GTEx/v8/Heart_Left_Ventricle:GTEx/v8/Liver	+	3.6e-15	rs7634084;rs6808044;rs3774751;rs13100903;rs2172252;rs2624839	25	no
LTL	ENSG00000003756	RBM5	3	50126341	50156454	1	protein_coding	10181	RBM5	0.999999	-0.605889	38	18.47	7	0.000222038	0.0210694	GTEx/v8/Adipose_Visceral_Omentum	+	3.6e-15	rs7634084;rs6808044;rs3774751;rs13100903	25	no
LTL	ENSG00000001617	SEMA3F	3	50192478	50226508	1	protein_coding	6405	SEMA3F	0.999918	NA	42	19.09	420	5.53285e-12	4.02553e-08	GTEx/v8/Adipose_Subcutaneous:GTEx/v8/Adipose_Visceral_Omentum:GTEx/v8/Artery_Aorta:GTEx/v8/Heart_Atrial_Appendage:GTEx/v8/Heart_Left_Ventricle	+	3.6e-15	rs6808044;rs3774751;rs2624839;rs7634084;rs13100903;rs2172252	25	no
LTL	ENSG00000114349	GNAT1	3	50229045	50233949	1	protein_coding	2779	GNAT1	2.50523e-06	-0.274733	19	14.65	0	NA	NA	NA	NA	1.1e-08	rs2624839;rs6808044;rs3774751	25	no
LTL	ENSG00000114353	GNAI2	3	50263724	50296787	1	protein_coding	2771	GNAI2	0.86116	-0.965006	0	0	4	0.000181649	1.00215e-05	GTEx/v8/Whole_Blood	+	4.8e-08	rs6808044;rs3774751	25	yes
LTL	ENSG00000214706	IFRD2	3	50325163	50330349	-1	protein_coding	7866	IFRD2	5.5261e-06	-0.616738	0	0	1	0.000240957	0.0046067	GTEx/v8/Heart_Left_Ventricle	NA	NA	rs6808044;rs3774751	25	yes
LTL	ENSG00000186792	HYAL3	3	50330262	50336899	-1	protein_coding	8372	HYAL3	1.52466e-05	-0.35315	0	0	336	4.98353e-16	5.98031e-46	GTEx/v8/Adipose_Subcutaneous:GTEx/v8/Adipose_Visceral_Omentum:GTEx/v8/Cells_EBV-transformed_lymphocytes:GTEx/v8/Whole_Blood:GTEx/v8/Artery_Aorta:GTEx/v8/Artery_Coronary:GTEx/v8/Artery_Tibial:GTEx/v8/Heart_Atrial_Appendage:GTEx/v8/Heart_Left_Ventricle	+	3.6e-15	rs7634084;rs6808044;rs3774751;rs13100903;rs2624839;rs2172252	25	yes
LTL	ENSG00000243477	NAA80	3	50333833	50336852	-1	protein_coding	24142	NAA80	0.402945	-0.113189	0	0	78	5.44208e-09	3.69126e-09	GTEx/v8/Adipose_Subcutaneous:GTEx/v8/Adipose_Visceral_Omentum:GTEx/v8/Artery_Aorta:GTEx/v8/Artery_Tibial:GTEx/v8/Heart_Atrial_Appendage:GTEx/v8/Heart_Left_Ventricle	-	2e-12	rs13100903;rs2624839;rs6808044;rs3774751;rs7634084	25	yes
LTL	ENSG00000114378	HYAL1	3	50337320	50349812	-1	protein_coding	3373	HYAL1	0.00553671	0.476164	0	0	34	5.66582e-06	5.99267e-13	GTEx/v8/Adipose_Subcutaneous:GTEx/v8/Adipose_Visceral_Omentum:GTEx/v8/Artery_Tibial:GTEx/v8/Heart_Left_Ventricle	+	5.5e-09	rs2624839;rs6808044;rs3774751	25	yes
LTL	ENSG00000068028	RASSF1	3	50367219	50378411	-1	protein_coding	11186	RASSF1	4.8582e-08	-0.411947	0	0	128	0.000168912	2.60183e-07	GTEx/v8/Adipose_Subcutaneous	-	3.6e-15	rs7634084;rs6808044;rs3774751	25	yes
LTL	ENSG00000114395	CYB561D2	3	50388126	50395891	1	protein_coding	11068	CYB561D2	0.0147105	-0.298456	0	0	20	4.89475e-06	5.07031e-09	GTEx/v8/Adipose_Visceral_Omentum:GTEx/v8/Liver	+	1.8e-09	rs6808044;rs3774751;rs2624839	25	yes
LTL	ENSG00000007402	CACNA2D2	3	50400233	50541675	-1	protein_coding	9254	CACNA2D2	0.999693	NA	0	0	21	2.70831e-07	0.000174734	GTEx/v8/Liver	+	1.8e-09	rs6808044;rs3774751;rs2624839	25	yes
LTL	ENSG00000088543	C3orf18	3	50595462	50608458	-1	protein_coding	51161	C3orf18	0.014308	-1.53819	0	0	1	0.000445679	4.42871e-14	GTEx/v8/Heart_Left_Ventricle	NA	NA	rs6808044;rs3774751	25	yes
LTL	ENSG00000114735	HEMK1	3	50606583	50622366	1	protein_coding	51409	HEMK1	8.23153e-05	-2.53452	0	0	2	0.000201168	9.13303e-10	GTEx/v8/Whole_Blood:GTEx/v8/Heart_Atrial_Appendage	+	3.7e-08	rs13100903;rs6808044;rs3774751	25	yes
LTL	ENSG00000088538	DOCK3	3	50712672	51421629	1	protein_coding	1795	DOCK3	1	-0.836765	0	0	7	0.000215461	1.14385e-20	GTEx/v8/Adipose_Subcutaneous:GTEx/v8/Artery_Tibial	-	1.8e-09	rs2172252;rs3774751;rs2624839	25	yes
LTL	ENSG00000144736	SHQ1	3	72798428	72911065	-1	protein_coding	55164	SHQ1	1.16645e-10	-1.29611	3	29.7	0	NA	NA	NA	NA	NA	rs138477976	26	no
LTL	ENSG00000081148	IMPG2	3	100941390	101039404	-1	protein_coding	50939	IMPG2	1.47482e-08	-0.183142	16	13.07	1	0.00017768	0.0011478	GTEx/v8/Whole_Blood	+	7.9e-10	rs13062095;rs12630796	27	no
LTL	ENSG00000138468	SENP7	3	101043049	101232085	-1	protein_coding	57337	SENP7	0.987261	-0.0382408	387	23.3	402	1.18036e-32	1.35276e-28	GTEx/v8/Adipose_Subcutaneous:GTEx/v8/Adipose_Visceral_Omentum:GTEx/v8/Cells_EBV-transformed_lymphocytes:GTEx/v8/Whole_Blood:GTEx/v8/Artery_Aorta:GTEx/v8/Artery_Tibial:GTEx/v8/Heart_Atrial_Appendage:GTEx/v8/Heart_Left_Ventricle	+	9.7e-11	rs12630796;rs13062095	27	no
LTL	ENSG00000081154	PCNP	3	101292939	101313281	1	protein_coding	57092	PCNP	0.872423	-0.993145	1	2.335	0	NA	NA	NA	NA	NA	rs13062095	27	no
LTL	ENSG00000182504	CEP97	3	101442769	101489406	1	protein_coding	79598	CEP97	1.3265e-06	-2.94693	0	0	21	7.21553e-05	1.27708e-08	GTEx/v8/Whole_Blood	-	3.7e-10	rs12630796;rs13062095	27	yes
LTL	ENSG00000179348	GATA2	3	128198270	128212028	-1	protein_coding	2624	GATA2	0.979762	-0.230415	24	17.73	0	NA	NA	NA	NA	1.1e-17	rs6776756;rs2713579;rs1986452;rs11712335	28	no
LTL	ENSG00000163902	RPN1	3	128338817	128399918	-1	protein_coding	6184	RPN1	0.664451	0.624257	136	16.74	200	9.25103e-22	1.04033e-16	GTEx/v8/Adipose_Subcutaneous:GTEx/v8/Adipose_Visceral_Omentum:GTEx/v8/Whole_Blood:GTEx/v8/Artery_Aorta:GTEx/v8/Artery_Tibial:GTEx/v8/Heart_Atrial_Appendage:GTEx/v8/Heart_Left_Ventricle	-	8.9e-14	rs34762068;rs9289330;rs12629965;rs2811491;rs9838579;rs59855017;rs2713575;rs62273237	28	no
LTL	ENSG00000177646	ACAD9	3	128598439	128634910	1	protein_coding	28976	ACAD9	2.07158e-05	0.0138001	0	0	9	8.25798e-06	2.26852e-36	GTEx/v8/Adipose_Subcutaneous	+	1.1e-17	rs1986452;rs11712335;rs6776756	28	yes
LTL	ENSG00000004399	PLXND1	3	129274018	129325661	-1	protein_coding	23129	PLXND1	0.99999	0.769225	0	0	17	4.28322e-05	1.1873e-06	GTEx/v8/Artery_Tibial	+	4.1e-12	rs2811491;rs34762068	28	yes
LTL	ENSG00000158186	MRAS	3	138066539	138124375	1	protein_coding	22808	MRAS	0.859947	-0.413634	1	2.407	377	1.43211e-12	2.77167e-65	GTEx/v8/Artery_Aorta:GTEx/v8/Artery_Tibial:GTEx/v8/Heart_Atrial_Appendage	-	1.2e-12	rs7624365;rs9878436;rs11713049;rs9828304	29	no
LTL	ENSG00000158220	ESYT3	3	138153428	138200528	1	protein_coding	83850	ESYT3	2.43267e-11	-0.947164	20	9.847	287	1.19536e-06	7.47822e-08	GTEx/v8/Artery_Aorta:GTEx/v8/Artery_Coronary:GTEx/v8/Artery_Tibial	-	1.2e-12	rs9878436;rs11713049;rs9828304;rs7624365	29	no
LTL	ENSG00000114107	CEP70	3	138213186	138313380	-1	protein_coding	80321	CEP70	5.95204e-11	-0.571935	125	13.84	134	5.194e-09	2.74077e-05	GTEx/v8/Artery_Tibial:GTEx/v8/Heart_Atrial_Appendage:GTEx/v8/Heart_Left_Ventricle	-	1.2e-12	rs9878436	29	no
LTL	ENSG00000158234	FAIM	3	138327448	138352218	1	protein_coding	55179	FAIM	0.0681172	-0.930131	47	13.85	384	7.9173e-11	3.14989e-07	GTEx/v8/Artery_Tibial:GTEx/v8/Heart_Atrial_Appendage	+	1.2e-12	rs9878436;rs11713049;rs9828304	29	no
LTL	ENSG00000051382	PIK3CB	3	138372860	138553780	-1	protein_coding	5291	PIK3CB	0.999979	-0.399992	221	12.48	380	8.36379e-11	2.78953e-07	GTEx/v8/Adipose_Subcutaneous:GTEx/v8/Adipose_Visceral_Omentum	+	1.2e-12	rs11713049;rs9878436;rs9828304	29	no
LTL	ENSG00000151967	SCHIP1	3	159557650	159615149	1	protein_coding	29970	SCHIP1	0.956603	-0.0188013	0	0	33	4.4017e-05	2.4879e-05	GTEx/v8/Adipose_Visceral_Omentum	-	5.4e-18	rs73154592;rs1369666	30	yes
LTL	ENSG00000180044	C3orf80	3	159943423	159945999	1	protein_coding	401097	C3orf80	NA	-0.616242	5	15.36	0	NA	NA	NA	NA	4e-08	rs11711894	30	no
LTL	ENSG00000068885	IFT80	3	159974774	160117668	-1	protein_coding	57560	IFT80	1.44402e-10	-1.29968	73	17.34	170	4.72148e-11	2.97818e-07	GTEx/v8/Adipose_Visceral_Omentum:GTEx/v8/Artery_Aorta:GTEx/v8/Artery_Coronary:GTEx/v8/Artery_Tibial:GTEx/v8/Heart_Left_Ventricle	-	3.9e-18	rs11709336;rs73154592;rs1369666;rs60028768;rs4679656;rs11711894;rs9822982	30	no
LTL	ENSG00000113810	SMC4	3	160117062	160152750	1	protein_coding	10051	SMC4	0.105531	-0.171161	40	15.97	295	8.4523e-09	1.3326e-08	GTEx/v8/Adipose_Visceral_Omentum:GTEx/v8/Whole_Blood:GTEx/v8/Artery_Aorta:GTEx/v8/Artery_Tibial	-	2.9e-18	rs73154592;rs11709336;rs1369666;rs60028768;rs4679656	30	no
LTL	ENSG00000213186	TRIM59	3	160150233	160203561	-1	protein_coding	286827	TRIM59	0.032111	1.28031	62	15.97	335	2.24635e-10	7.37057e-07	GTEx/v8/Adipose_Subcutaneous:GTEx/v8/Adipose_Visceral_Omentum:GTEx/v8/Whole_Blood:GTEx/v8/Artery_Coronary	-	3.9e-18	rs73154592;rs1369666;rs11709336;rs4679656;rs60028768;rs9822982;rs11711894	30	no
LTL	ENSG00000186432	KPNA4	3	160212783	160283376	-1	protein_coding	3840	KPNA4	0.998181	-1.03034	91	21.6	242	4.21307e-08	7.83678e-05	GTEx/v8/Adipose_Subcutaneous:GTEx/v8/Adipose_Visceral_Omentum:GTEx/v8/Whole_Blood:GTEx/v8/Artery_Tibial	-	3.9e-18	rs73154592;rs1369666;rs11709336;rs4679656;rs60028768;rs9822982	30	no
LTL	ENSG00000179674	ARL14	3	160394948	160396233	1	protein_coding	80117	ARL14	2.57323e-06	0.969052	23	13.39	0	NA	NA	NA	NA	2.3e-08	rs11709336;rs9822982	30	no
LTL	ENSG00000196542	SPTSSB	3	161062580	161090668	-1	protein_coding	165679	SPTSSB	0.00589959	0.204354	0	0	145	5.18647e-08	8.85066e-46	GTEx/v8/Adipose_Subcutaneous:GTEx/v8/Adipose_Visceral_Omentum	-	7.7e-12	rs11709336;rs60028768;rs9822982	30	yes
LTL	ENSG00000085276	MECOM	3	168801287	169381406	-1	protein_coding	2122	MECOM	0.999085	-0.939326	92	19.89	37	1.774e-07	2.31341e-11	GTEx/v8/Artery_Aorta	+	3.5e-71	rs62294349;rs16854114;rs78141025;rs11708171;rs143005085;rs139897613;rs16854211;rs35728955;rs1895031;rs11709683;rs4955666;rs111550694;rs1881985;rs7644900;rs138358992;rs78039345;rs140833063;rs35221505;rs4955573;rs79127610;rs56194506;rs9864212;rs10936598	31	no
LTL	ENSG00000184378	ACTRT3	3	169484709	169487683	-1	protein_coding	84517	ACTRT3	0.000670124	0.775758	44	23.2	23	6.81119e-05	0.0311068	GTEx/v8/Whole_Blood	+	1.4e-306	rs75130944;rs12638862;rs4955575;rs10936598;rs78039345;rs143005085;rs2068178;rs79253753;rs74655960;rs138358992;rs78141025;rs16854114;rs56012908	31	no
LTL	ENSG00000085274	MYNN	3	169490619	169507504	1	protein_coding	55892	MYNN	0.650144	-1.6491	64	23.2	23	1.82494e-05	0.0244571	GTEx/v8/Adipose_Visceral_Omentum:GTEx/v8/Artery_Aorta:GTEx/v8/Artery_Tibial	-	3.7e-306	rs12638862;rs2068178;rs4955575;rs10936598;rs79253753;rs74655960;rs78039345;rs138358992;rs76094497;rs35883944;rs56012908	31	no
LTL	ENSG00000171757	LRRC34	3	169511216	169530774	-1	protein_coding	151827	LRRC34	5.88856e-07	-0.228917	73	14.74	157	2.28793e-20	9.43149e-19	GTEx/v8/Adipose_Subcutaneous:GTEx/v8/Adipose_Visceral_Omentum:GTEx/v8/Artery_Aorta:GTEx/v8/Artery_Tibial:GTEx/v8/Heart_Left_Ventricle	+	1.4e-306	rs12638862;rs2068178;rs4955575;rs10936598;rs76094497;rs35221505;rs79253753;rs9878797;rs74655960;rs28688695;rs77395532;rs78039345;rs139897613;rs16854211;rs9864212;rs56012908;rs2141594;rs34288366;rs116674307	31	no
LTL	ENSG00000188306	LRRIQ4	3	169539710	169555563	1	protein_coding	344657	LRRIQ4	0.00168555	0.0346851	74	11.84	0	NA	NA	NA	NA	3.9e-264	rs4955575;rs9878797;rs74655960;rs28688695;rs77395532;rs78039345;rs12638862;rs76094497;rs59273133;rs146546514;rs2068178;rs116674307	31	no
LTL	ENSG00000114248	LRRC31	3	169556967	169587718	-1	protein_coding	79782	LRRC31	5.24031e-06	-0.2024	107	13.04	1	6.70657e-06	0.00588349	GTEx/v8/Liver	+	5.9e-261	rs28688695;rs74655960;rs59273133;rs12638862;rs4955575;rs146546514;rs2068178;rs78039345;rs116674307;rs115475603;rs56012908;rs1920117;rs76094497;rs34288366;rs67883078;rs2141594;rs62293420	31	no
LTL	ENSG00000187033	SAMD7	3	169629360	169656963	1	protein_coding	344658	SAMD7	6.78008e-06	-0.632168	116	14.85	0	NA	NA	NA	NA	3.4e-24	rs6800571;rs117955747;rs7636452;rs16854522;rs16854644;rs79805129;rs1106759;rs1290670;rs2111820;rs73043906;rs115052567;rs146720054	31	no
LTL	ENSG00000008952	SEC62	3	169684423	169716161	1	protein_coding	7095	SEC62	0.967258	-1.13626	68	15.17	25	1.56778e-05	0.0153141	GTEx/v8/Adipose_Subcutaneous	+	1.9e-18	rs6800571;rs16854644;rs73043906;rs12107990;rs2111820;rs146720054;rs6804756;rs138017839;rs2160901;rs7631843;rs66515054	31	no
LTL	ENSG00000173890	GPR160	3	169755717	169803191	1	protein_coding	26996	GPR160	0.00375672	-0.2635	90	15.64	188	1.0494e-47	5.02524e-84	GTEx/v8/Adipose_Subcutaneous:GTEx/v8/Adipose_Visceral_Omentum:GTEx/v8/Whole_Blood:GTEx/v8/Artery_Tibial:GTEx/v8/Heart_Atrial_Appendage:GTEx/v8/Liver	+	4.3e-195	rs2160901;rs66515054;rs9839445;rs7631843;rs57184265;rs12636119;rs150501030;rs6808181;rs75544730;rs16854644;rs10936598;rs12638862;rs13089936;rs6804756	31	no
LTL	ENSG00000173889	PHC3	3	169804520	169899537	-1	protein_coding	80012	PHC3	0.999956	0.0490586	57	15.54	112	7.53758e-08	3.65788e-07	GTEx/v8/Whole_Blood:GTEx/v8/Heart_Left_Ventricle	+	2.9e-18	rs57184265;rs6808181;rs75544730;rs150501030;rs12636119;rs35883944;rs2160901;rs7631843;rs66515054	31	no
LTL	ENSG00000163558	PRKCI	3	169940153	170023769	1	protein_coding	5584	PRKCI	0.253553	0.402803	30	9.352	2	1.21962e-05	2.34706e-18	GTEx/v8/Adipose_Visceral_Omentum:GTEx/v8/Artery_Aorta	+	2.2e-17	rs57184265;rs115658314;rs35883944;rs150501030;rs116729888;rs76094497	31	no
LTL	ENSG00000136603	SKIL	3	170075466	170114623	1	protein_coding	6498	SKIL	0.459268	-0.709303	6	19.87	0	NA	NA	NA	NA	1.2e-12	rs116729888;rs115658314	31	no
LTL	ENSG00000013297	CLDN11	3	170136653	170578169	1	protein_coding	5010	CLDN11	0.328912	0.013477	19	6.923	19	1.20099e-12	1.99673e-19	GTEx/v8/Adipose_Subcutaneous:GTEx/v8/Artery_Tibial	-	1.8e-10	rs6802900;rs6790988	31	no
LTL	ENSG00000013293	SLC7A14	3	170177372	170303863	-1	protein_coding	57709	SLC7A14	0.332594	-1.20795	19	6.923	0	NA	NA	NA	NA	1.8e-10	rs6802900;rs6790988	31	no
LTL	ENSG00000186001	LRCH3	3	197518097	197615307	1	protein_coding	84859	LRCH3	1.19681e-08	0.0475028	1	8.429	0	NA	NA	NA	NA	3.9e-09	rs7374500	32	no
LTL	ENSG00000114473	IQCG	3	197615946	197687013	-1	protein_coding	84223	IQCG	3.61162e-15	-0.570825	30	12.64	28	3.10803e-18	1.17913e-15	GTEx/v8/Adipose_Subcutaneous:GTEx/v8/Adipose_Visceral_Omentum:GTEx/v8/Whole_Blood:GTEx/v8/Artery_Aorta:GTEx/v8/Artery_Coronary:GTEx/v8/Artery_Tibial:GTEx/v8/Heart_Atrial_Appendage	-	1.5e-10	rs7374500	32	no
LTL	ENSG00000182899	RPL35A	3	197676858	197683481	1	protein_coding	6165	RPL35A	0.914386	0.30183	19	12.64	0	NA	NA	NA	NA	1.5e-10	rs7374500	32	no
LTL	ENSG00000185621	LMLN	3	197687071	197770591	1	protein_coding	89782	LMLN	7.35629e-06	0.426433	15	11.06	0	NA	NA	NA	NA	1.5e-10	rs7374500	32	no
LTL	ENSG00000185818	NAT8L	4	2061239	2070816	1	protein_coding	339983	NAT8L	0.324678	-2.08741	4	6.881	0	NA	NA	NA	NA	NA	rs7442487	33	no
LTL	ENSG00000130997	POLN	4	2073645	2243848	-1	protein_coding	353497	POLN	2.99656e-32	NA	326	21.7	0	NA	NA	NA	NA	1.6e-14	rs7442487;rs428361;rs2282764;rs2857788	33	no
LTL	ENSG00000214367	HAUS3	4	2229191	2243891	-1	protein_coding	79441	HAUS3	8.89917e-07	-0.767975	46	15.14	135	3.1457e-05	0.00177425	GTEx/v8/Artery_Aorta	-	1.6e-14	rs428361;rs2282764;rs2857788	33	no
LTL	ENSG00000123933	MXD4	4	2249159	2264021	-1	protein_coding	10608	MXD4	0.896937	0.58394	37	15.14	248	1.21186e-08	4.17022e-05	GTEx/v8/Adipose_Subcutaneous:GTEx/v8/Artery_Tibial	-	9.3e-15	rs428361;rs2282764;rs2857788;rs7442487	33	no
LTL	ENSG00000159733	ZFYVE28	4	2271309	2420390	-1	protein_coding	57732	ZFYVE28	0.88846	NA	6	7.081	0	NA	NA	NA	NA	1.6e-13	rs2282764	33	no
LTL	ENSG00000132405	TBC1D14	4	6910969	7034845	1	protein_coding	57533	TBC1D14	0.909001	-1.25353	124	16.21	35	7.91214e-14	2.28816e-09	GTEx/v8/Whole_Blood:GTEx/v8/Artery_Tibial	-	1.7e-19	rs12648134;rs4234787;rs871134;rs13134529;rs6850544;rs6842659	34	no
LTL	ENSG00000173013	CCDC96	4	7042579	7044728	-1	protein_coding	257236	CCDC96	2.70543e-06	NA	29	16.21	0	NA	NA	NA	NA	1.7e-19	rs12648134;rs13134529;rs6850544;rs871134;rs6842659;rs11931598;rs35842300	34	no
LTL	ENSG00000173011	TADA2B	4	7043626	7059679	1	protein_coding	93624	TADA2B	0.34506	0.471955	30	16.21	0	NA	NA	NA	NA	1.7e-19	rs12648134;rs13134529;rs6850544;rs871134;rs6842659;rs11931598;rs35842300	34	no
LTL	ENSG00000109519	GRPEL1	4	7060633	7069924	-1	protein_coding	80273	GRPEL1	0.896268	1.34793	11	10.88	70	5.9084e-13	2.11089e-15	GTEx/v8/Adipose_Subcutaneous:GTEx/v8/Adipose_Visceral_Omentum:GTEx/v8/Cells_EBV-transformed_lymphocytes:GTEx/v8/Whole_Blood:GTEx/v8/Artery_Aorta:GTEx/v8/Artery_Tibial:GTEx/v8/Heart_Atrial_Appendage	+	1.7e-19	rs871134;rs11931598;rs35842300;rs6842659;rs3857185;rs4689592;rs12648134	34	no
LTL	ENSG00000109667	SLC2A9	4	9772777	10056560	-1	protein_coding	56606	SLC2A9	1.40146e-10	0.169285	188	10.96	71	1.17343e-12	1.45881e-35	GTEx/v8/Adipose_Subcutaneous:GTEx/v8/Adipose_Visceral_Omentum:GTEx/v8/Whole_Blood:GTEx/v8/Artery_Aorta:GTEx/v8/Artery_Tibial	-	1.5e-14	rs10805346;rs13129697;rs7669607;rs3775949;rs10018666	35	no
LTL	ENSG00000071127	WDR1	4	10075963	10118573	-1	protein_coding	9948	WDR1	0.994593	NA	6	6.673	1	0.000202645	4.95523e-08	GTEx/v8/Artery_Tibial	NA	NA	rs7669607;rs10018666	35	no
LTL	ENSG00000178163	ZNF518B	4	10441498	10459034	-1	protein_coding	85460	ZNF518B	0.591536	0.715051	0	0	8	4.50803e-05	4.11011e-18	GTEx/v8/Artery_Tibial	NA	NA	rs3775949	35	yes
LTL	ENSG00000170448	NFXL1	4	47849257	47916653	-1	protein_coding	152518	NFXL1	0.00788898	-0.297556	0	0	2	4.76055e-05	2.00867e-07	GTEx/v8/Artery_Aorta	-	7.9e-11	rs4695407	36	yes
LTL	ENSG00000135605	TEC	4	48137800	48271881	-1	protein_coding	7006	TEC	0.00257331	-0.273583	0	0	2	6.48815e-05	0.0109024	GTEx/v8/Artery_Coronary	+	9.2e-12	rs4695407	36	yes
LTL	ENSG00000109171	SLAIN2	4	48343339	48428229	1	protein_coding	57606	SLAIN2	0.883438	-1.16592	0	0	1	5.16738e-05	3.36817e-07	GTEx/v8/Adipose_Subcutaneous	+	1.1e-09	rs4695407	36	yes
LTL	ENSG00000145248	SLC10A4	4	48485360	48491213	1	protein_coding	201780	SLC10A4	0.167299	NA	18	15.06	192	1.09543e-19	1.21901e-14	GTEx/v8/Artery_Aorta:GTEx/v8/Artery_Coronary:GTEx/v8/Artery_Tibial:GTEx/v8/Heart_Left_Ventricle	+	1.5e-12	rs4695407	36	no
LTL	ENSG00000182223	ZAR1	4	48492269	48496406	1	protein_coding	326340	ZAR1	0.016684	NA	16	15.06	0	NA	NA	NA	NA	3.4e-12	rs4695407	36	no
LTL	ENSG00000075539	FRYL	4	48499378	48782339	-1	protein_coding	285527	FRYL	1	-1.23073	152	20.6	0	NA	NA	NA	NA	1.7e-12	rs4695407	36	no
LTL	ENSG00000109180	OCIAD1	4	48807229	48863834	1	protein_coding	54940	OCIAD1	4.71642e-06	-0.897108	38	14.21	192	6.09095e-30	2.86441e-24	GTEx/v8/Adipose_Subcutaneous:GTEx/v8/Adipose_Visceral_Omentum:GTEx/v8/Whole_Blood:GTEx/v8/Artery_Aorta:GTEx/v8/Artery_Coronary:GTEx/v8/Artery_Tibial:GTEx/v8/Heart_Atrial_Appendage:GTEx/v8/Heart_Left_Ventricle	-	1.5e-12	rs4695407	36	no
LTL	ENSG00000145247	OCIAD2	4	48887036	48908954	-1	protein_coding	132299	OCIAD2	0.00459157	-0.609453	11	10.44	0	NA	NA	NA	NA	2.7e-11	rs4695407	36	no
LTL	ENSG00000109182	CWH43	4	48988264	49064098	1	protein_coding	80157	CWH43	5.77318e-15	-0.749747	0	0	191	3.37088e-09	6.07325e-16	GTEx/v8/Liver	-	1.5e-12	rs4695407	36	yes
LTL	ENSG00000164112	SMIM43	4	122680088	122686582	-1	protein_coding	132332	SMIM43	0.00120021	-0.210834	40	12.79	130	1.3753e-10	9.33191e-16	GTEx/v8/Heart_Left_Ventricle	+	2.1e-12	rs10024820;rs7687226	37	no
LTL	ENSG00000123737	EXOSC9	4	122722472	122738176	1	protein_coding	5393	EXOSC9	1.87139e-06	0.205002	18	22.7	121	1.32368e-10	9.24011e-14	GTEx/v8/Cells_EBV-transformed_lymphocytes:GTEx/v8/Whole_Blood	+	2.1e-12	rs10024820;rs7687226	37	no
LTL	ENSG00000145386	CCNA2	4	122737599	122745087	-1	protein_coding	890	CCNA2	0.994683	-0.32346	14	22.7	1	5.39487e-06	0.024537	GTEx/v8/Cells_EBV-transformed_lymphocytes	NA	2.3e-12	rs10024820;rs7687226	37	no
LTL	ENSG00000138686	BBS7	4	122745595	122791652	-1	protein_coding	55212	BBS7	0.00117875	-0.518577	28	22.7	121	1.79977e-09	5.45906e-06	GTEx/v8/Artery_Tibial	-	2.1e-12	rs10024820;rs7687226	37	no
LTL	ENSG00000138741	TRPC3	4	122800182	122872909	-1	protein_coding	7222	TRPC3	0.000446956	NA	46	11.79	0	NA	NA	NA	NA	2.4e-12	rs7687226;rs10024820	37	no
LTL	ENSG00000145414	NAF1	4	164031225	164088073	-1	protein_coding	92345	NAF1	0.959543	-0.0671257	125	10.94	28	2.05186e-06	0.00428619	GTEx/v8/Adipose_Visceral_Omentum	-	9.4e-111	rs4435699;rs6536702;rs79280861;rs139281320;rs9990898;rs140979911;rs72631678;rs145074693;rs79869990;rs62335064;rs4538435;rs13149471	38	no
LTL	ENSG00000164128	NPY1R	4	164245113	164265984	-1	protein_coding	4886	NPY1R	0.651605	0.904906	40	11.19	0	NA	NA	NA	NA	6e-11	rs4271963;rs6536720;rs11730501;rs7688369	38	no
LTL	ENSG00000164129	NPY5R	4	164265091	164273086	1	protein_coding	4889	NPY5R	0.491801	-0.861297	7	6.006	0	NA	NA	NA	NA	3.6e-08	rs6536720	38	no
LTL	ENSG00000153404	PLEKHG4B	5	140373	190085	1	protein_coding	153478	PLEKHG4B	7.81217e-20	4.67935	2	8.101	0	NA	NA	NA	NA	NA	rs76258839	39	no
LTL	ENSG00000185028	LRRC14B	5	191626	195468	1	protein_coding	389257	LRRC14B	3.30673e-09	-0.0570177	1	8.101	0	NA	NA	NA	NA	NA	rs76258839	39	no
LTL	ENSG00000164366	CCDC127	5	196986	218330	-1	protein_coding	133957	CCDC127	0.0209575	9.91213	1	8.101	4	3.79909e-07	8.1181e-16	GTEx/v8/Adipose_Subcutaneous	+	2.3e-09	rs76258839;rs11746381	39	no
LTL	ENSG00000073578	SDHA	5	218356	256815	1	protein_coding	6389	SDHA	9.38729e-06	-0.519512	0	0	2	4.51455e-05	2.32524e-22	GTEx/v8/Heart_Atrial_Appendage	-	2.3e-09	rs11746381	39	yes
LTL	ENSG00000249915	PDCD6	5	271736	353971	1	protein_coding	10016	PDCD6	0.714212	-0.145524	1	5.997	0	NA	NA	NA	NA	NA	rs76258839	39	no
LTL	ENSG00000063438	AHRR	5	304291	438406	1	protein_coding	57491	AHRR	6.76188e-05	4.55369	1	5.997	0	NA	NA	NA	NA	NA	rs76258839	39	no
LTL	ENSG00000180104	EXOC3	5	443273	472052	1	protein_coding	11336	EXOC3	0.75523	NA	0	0	4	2.11673e-05	2.3739e-66	GTEx/v8/Whole_Blood	+	3.3e-10	rs74608764	40	yes
LTL	ENSG00000171368	TPPP	5	660883	693510	-1	protein_coding	11076	TPPP	0.447861	4.58518	0	0	1	3.92953e-05	3.67145e-08	GTEx/v8/Artery_Tibial	-	3.1e-176	rs2736099	40	yes
LTL	ENSG00000145506	NKD2	5	1008944	1039058	1	protein_coding	85409	NKD2	2.35584e-05	NA	0	0	12	1.5847e-06	0.00453535	GTEx/v8/Liver	NA	NA	rs76258839	39	yes
LTL	ENSG00000113504	SLC12A7	5	1050499	1112150	-1	protein_coding	10723	SLC12A7	8.45109e-11	0.198683	14	6.052	14	3.46373e-224	7.36208e-198	GTEx/v8/Adipose_Subcutaneous:GTEx/v8/Adipose_Visceral_Omentum:GTEx/v8/Cells_EBV-transformed_lymphocytes:GTEx/v8/Whole_Blood:GTEx/v8/Artery_Aorta	+	9.8e-09	rs13181874	40	no
LTL	ENSG00000174358	SLC6A19	5	1201710	1225232	1	protein_coding	340024	SLC6A19	NA	5.67361	78	26	0	NA	NA	NA	NA	3e-25	rs71593392;rs76067074;rs4975539;rs11744165;rs12187821;rs33977403;rs74581452;rs62331283;rs7730878;rs11133695;rs4975623	40	no
LTL	ENSG00000164363	SLC6A18	5	1225470	1246304	1	protein_coding	348932	SLC6A18	1.67092e-22	0.427869	114	26	0	NA	NA	NA	NA	3e-25	rs4975539;rs11744165;rs12187821;rs33977403;rs74581452;rs62331283;rs7730878;rs11133695;rs4975623;rs10078761;rs35241335;rs35661976;rs112333466;rs35535053;rs2853690	40	no
LTL	ENSG00000164362	TERT	5	1253262	1295184	-1	protein_coding	7015	TERT	0.866151	NA	113	8.111	0	NA	NA	NA	NA	2.4e-282	rs10078761;rs35241335;rs4975539;rs35661976;rs74581452;rs33977403;rs112333466;rs35535053;rs2853690;rs35041195;rs34041736;rs11133715;rs2075786;rs3891054;rs35247701;rs11742908;rs145685051;rs2075785;rs72709458;rs7734992;rs13167280;rs7705526;rs7713218;rs6420019;rs148297846;rs35029535;rs62332583;rs2736100;rs2853677;rs2736099;rs7710703;rs2853676;rs34685900;rs6554754;rs61748181;rs2736098;rs33987166;rs273…	40	no
LTL	ENSG00000049656	CLPTM1L	5	1317859	1345214	-1	protein_coding	81037	CLPTM1L	0.311319	NA	68	14.21	7	3.26402e-06	0.00830173	GTEx/v8/Artery_Tibial	+	1.3e-41	rs4635969;rs34685900;rs75739245;rs74608764;rs380145;rs73022270;rs62332583;rs115251750;rs35561057;rs410805;rs34070149;rs62329683;rs145685051;rs33977403;rs6867131;rs75919021;rs2736109;rs3888705;rs2736106	40	no
LTL	ENSG00000142319	SLC6A3	5	1392909	1445545	-1	protein_coding	6531	SLC6A3	0.997037	1.18782	29	9.32	38	2.10799e-12	4.65437e-08	GTEx/v8/Adipose_Visceral_Omentum:GTEx/v8/Artery_Tibial	+	2.9e-20	rs75919021;rs12516758;rs4975636;rs28363089;rs144782362;rs2963238;rs246991	40	no
LTL	ENSG00000153395	LPCAT1	5	1456595	1524092	-1	protein_coding	79888	LPCAT1	0.813682	-0.169465	53	10.58	8	5.96067e-06	0.00177561	GTEx/v8/Artery_Tibial	-	2.1e-09	rs2963238;rs246991;rs116464884;rs144782362;rs4975679	40	no
LTL	ENSG00000164329	TENT2	5	78907943	78982471	1	protein_coding	167153	TENT2	0.00095687	-0.832405	156	19.85	125	1.77179e-06	0.0045903	GTEx/v8/Adipose_Subcutaneous:GTEx/v8/Adipose_Visceral_Omentum:GTEx/v8/Artery_Aorta:GTEx/v8/Artery_Tibial:GTEx/v8/Heart_Atrial_Appendage	+	2.6e-13	rs6873104;rs7712162	41	no
LTL	ENSG00000164309	CMYA5	5	78985700	79096063	1	protein_coding	202333	CMYA5	3.80676e-43	-0.0441894	6	19.85	0	NA	NA	NA	NA	3.9e-13	rs6873104;rs7712162	41	no
LTL	ENSG00000164403	SHROOM1	5	132157833	132166590	-1	protein_coding	134549	SHROOM1	0.00959555	-0.760291	0	0	1	1.96629e-08	1.05181e-61	GTEx/v8/Whole_Blood	NA	NA	rs72801474	42	yes
LTL	ENSG00000155329	ZCCHC10	5	132332677	132362296	-1	protein_coding	54819	ZCCHC10	0.160802	-0.20978	2	14.25	0	NA	NA	NA	NA	NA	rs72801474	42	no
LTL	ENSG00000170606	HSPA4	5	132387654	132442141	1	protein_coding	3308	HSPA4	0.999958	-0.0696306	3	5.12	5	6.542e-18	2.33495e-13	GTEx/v8/Adipose_Subcutaneous:GTEx/v8/Whole_Blood:GTEx/v8/Artery_Tibial	+	3.9e-09	rs72801474	42	no
LTL	ENSG00000184584	STING1	5	138855119	138862520	-1	protein_coding	340061	STING1	0.0323306	-0.444302	0	0	12	6.50785e-05	2.00964e-46	GTEx/v8/Artery_Tibial	-	4e-17	rs11745986;rs356445	43	yes
LTL	ENSG00000131508	UBE2D2	5	138906016	139008018	1	protein_coding	7322	UBE2D2	0.945313	-1.23274	60	22.6	0	NA	NA	NA	NA	1.8e-17	rs11745986	43	no
LTL	ENSG00000171604	CXXC5	5	139026884	139063467	1	protein_coding	51523	CXXC5	0.795355	NA	16	22.6	0	NA	NA	NA	NA	1.3e-16	rs11745986;rs356445	43	no
LTL	ENSG00000111913	RIPOR2	6	24797601	25042238	-1	protein_coding	9750	RIPOR2	0.97131	0.949896	4	4.429	0	NA	NA	NA	NA	6.4e-10	rs302972	45	no
LTL	ENSG00000079691	CARMIL1	6	25279306	25620758	1	protein_coding	55604	CARMIL1	0.502319	0.400707	26	15.12	0	NA	NA	NA	NA	2.3e-18	rs2744301;rs4712936;rs9366622;rs722086;rs13212936;rs13198474	45	no
LTL	ENSG00000079689	SCGN	6	25652464	25702011	1	protein_coding	10590	SCGN	0.035946	0.102936	4	0.732	0	NA	NA	NA	NA	3.2e-19	rs13198474;rs4712936;rs1324088;rs1892252;rs34391493	45	no
LTL	ENSG00000146039	SLC17A4	6	25754927	25781419	1	protein_coding	10050	SLC17A4	6.33423e-06	0.944836	26	6.531	0	NA	NA	NA	NA	1.2e-18	rs1892252;rs13198474;rs1324088;rs2328893;rs4712936;rs1883215;rs34391493;rs1165165	45	no
LTL	ENSG00000124568	SLC17A1	6	25783125	25832287	-1	protein_coding	6568	SLC17A1	2.59261e-10	-0.181263	58	12.06	0	NA	NA	NA	NA	4e-19	rs13198474;rs1324088;rs1892252;rs2328893;rs4712936;rs1883215;rs34391493;rs1165165	45	no
LTL	ENSG00000124564	SLC17A3	6	25833294	25882514	-1	protein_coding	10786	SLC17A3	9.88206e-14	-0.246503	72	12.01	0	NA	NA	NA	NA	1.5e-19	rs1165165;rs2328893;rs13198474;rs1324088;rs34391493;rs1892252;rs1883215	45	no
LTL	ENSG00000112337	SLC17A2	6	25912982	25930946	-1	protein_coding	10246	SLC17A2	0.00466985	-0.129201	25	15.35	0	NA	NA	NA	NA	8.7e-19	rs13198474;rs1324088;rs34391493;rs1892252;rs1883215	45	no
LTL	ENSG00000112343	TRIM38	6	25963030	25987384	1	protein_coding	10475	TRIM38	4.7513e-06	-0.220583	18	12.17	344	6.71643e-11	2.71219e-11	GTEx/v8/Whole_Blood:GTEx/v8/Artery_Tibial	+	1.5e-19	rs13198474;rs1324088;rs34391493;rs1883215;rs4712936;rs1892252;rs2328893;rs1165165;rs7749823;rs58825580;rs9393716;rs34565965;rs9379945;rs4452638;rs34613987;rs1104871;rs6941920	45	no
LTL	ENSG00000124610	H1-1	6	26017260	26018040	-1	protein_coding	3024	H1-1	0.0035308	-0.372207	8	11.55	0	NA	NA	NA	NA	5.1e-19	rs1324088;rs34391493;rs13198474;rs1883215	45	no
LTL	ENSG00000124529	H4C2	6	26027124	26027480	-1	protein_coding	8366	H4C2	0.00854183	0.166119	12	11.55	0	NA	NA	NA	NA	5.3e-19	rs1324088;rs34391493;rs13198474;rs1883215	45	no
LTL	ENSG00000187837	H1-2	6	26055968	26056699	-1	protein_coding	3006	H1-2	NA	0.137228	6	6.153	0	NA	NA	NA	NA	6e-17	rs1324088;rs34391493;rs13198474	45	no
LTL	ENSG00000010704	HFE	6	26087509	26098571	1	protein_coding	3077	HFE	8.49697e-07	0.210172	17	7.767	9	5.7062e-07	3.02649e-11	GTEx/v8/Adipose_Subcutaneous	+	3.4e-19	rs1324088;rs34391493;rs13198474;rs1883215;rs1892252;rs1935234;rs1165165;rs2328893;rs7749823	45	no
LTL	ENSG00000197061	H4C3	6	26104104	26104518	1	protein_coding	8364	H4C3	8.85617e-05	0.852192	14	9.103	0	NA	NA	NA	NA	8.3e-17	rs1324088;rs34391493	45	no
LTL	ENSG00000187475	H1-6	6	26107640	26108364	-1	protein_coding	3010	H1-6	NA	-0.0680391	13	9.103	0	NA	NA	NA	NA	8.3e-17	rs1324088;rs34391493	45	no
LTL	ENSG00000180596	H2BC4	6	26115101	26124154	-1	protein_coding	8347	H2BC4	0.00287801	0.335736	16	20.3	0	NA	NA	NA	NA	7.2e-19	rs1324088;rs34391493;rs13198474;rs1883215	45	no
LTL	ENSG00000180573	H2AC6	6	26124373	26139344	1	protein_coding	8334	H2AC6	0.599176	0.739679	9	20.3	2	7.39515e-05	0.0211572	GTEx/v8/Artery_Tibial	+	7.2e-19	rs1324088;rs34391493;rs13198474;rs1883215;rs2328893;rs1165165	45	no
LTL	ENSG00000168298	H1-4	6	26156559	26157343	1	protein_coding	3008	H1-4	NA	-0.396522	3	6.798	0	NA	NA	NA	NA	3.2e-10	rs7749823	45	no
LTL	ENSG00000158373	H2BC5	6	26158349	26171577	1	protein_coding	3017	H2BC5	0.000277979	-0.0152977	5	6.798	6	2.79653e-05	1.38108e-21	GTEx/v8/Whole_Blood	+	5e-18	rs7749823;rs13198474;rs1883215;rs34565965	45	no
LTL	ENSG00000197409	H3C4	6	26197068	26199521	-1	protein_coding	8351	H3C4	0.0111951	NA	2	4.339	0	NA	NA	NA	NA	3.4e-18	rs13198474;rs1883215	45	no
LTL	ENSG00000196866	H2AC7	6	26199079	26199471	-1	protein_coding	3013	H2AC7	3.99677e-05	0.287759	2	4.339	0	NA	NA	NA	NA	3.4e-18	rs13198474;rs1883215	45	no
LTL	ENSG00000124575	H1-3	6	26234440	26235216	-1	protein_coding	3007	H1-3	NA	0.136123	1	5.564	0	NA	NA	NA	NA	NA	rs7749823	45	no
LTL	ENSG00000158406	H4C8	6	26281283	26285762	-1	protein_coding	8365	H4C8	0.00879033	1.05907	0	0	2	5.54742e-05	6.31015e-06	GTEx/v8/Adipose_Subcutaneous:GTEx/v8/Whole_Blood:GTEx/v8/Artery_Aorta	+	8.1e-12	rs13198474;rs1883215;rs911186	45	yes
LTL	ENSG00000186470	BTN3A2	6	26365387	26378546	1	protein_coding	11118	BTN3A2	0.000124519	2.20791	79	9.653	739	8.94648e-141	4.18669e-117	GTEx/v8/Adipose_Subcutaneous:GTEx/v8/Adipose_Visceral_Omentum:GTEx/v8/Cells_EBV-transformed_lymphocytes:GTEx/v8/Whole_Blood:GTEx/v8/Artery_Aorta:GTEx/v8/Artery_Coronary:GTEx/v8/Artery_Tibial:GTEx/v8/Heart_Atrial_Appendage:GTEx/v8/Heart_Left_Ventricle:GTEx/v8/Liver	+	1.5e-19	rs58825580;rs9393716;rs34565965;rs9379945;rs4712936;rs2744301;rs9366622;rs722086;rs13212936;rs13198474;rs1324088;rs1892252;rs34391493;rs2328893;rs1883215;rs1165165;rs1935234;rs7749823;rs9379850;rs4452638;rs34613987;rs6941920;rs1104871;rs7755997;rs12207992;rs9461335;rs12190473;rs911186;rs6938200;rs9393801;rs1102565;rs16897515	45	no
LTL	ENSG00000124508	BTN2A2	6	26383324	26395102	1	protein_coding	10385	BTN2A2	0.000150288	1.01572	33	11.26	153	2.58731e-27	6.21367e-34	GTEx/v8/Adipose_Subcutaneous:GTEx/v8/Adipose_Visceral_Omentum:GTEx/v8/Artery_Aorta:GTEx/v8/Artery_Coronary:GTEx/v8/Artery_Tibial:GTEx/v8/Heart_Atrial_Appendage:GTEx/v8/Heart_Left_Ventricle:GTEx/v8/Liver	+	2.5e-14	rs58825580;rs9393716;rs34565965;rs9379945;rs9379850;rs6941920;rs7755997;rs12207992;rs1102565;rs9461335;rs12190473;rs9393801;rs1104871;rs911186	45	no
LTL	ENSG00000026950	BTN3A1	6	26402465	26415444	1	protein_coding	11119	BTN3A1	8.65114e-07	1.62791	12	6.448	35	7.64875e-07	8.27564e-20	GTEx/v8/Adipose_Visceral_Omentum:GTEx/v8/Artery_Tibial	-	6.4e-16	rs58825580;rs9379945;rs34565965;rs13198474;rs1883215;rs4452638;rs9379850;rs6941920;rs1104871	45	no
LTL	ENSG00000111801	BTN3A3	6	26440700	26453643	1	protein_coding	10384	BTN3A3	7.19025e-10	1.09011	14	23.7	35	6.32032e-08	2.64775e-12	GTEx/v8/Adipose_Subcutaneous:GTEx/v8/Adipose_Visceral_Omentum	+	1.5e-15	rs58825580;rs9379945;rs13198474;rs1883215;rs34613987;rs4452638;rs34565965;rs6941920;rs1104871;rs7755997;rs12207992	45	no
LTL	ENSG00000112763	BTN2A1	6	26458150	26476849	1	protein_coding	11120	BTN2A1	1.07468e-18	0.260571	44	23.7	43	5.60919e-06	2.124e-50	GTEx/v8/Adipose_Subcutaneous:GTEx/v8/Whole_Blood:GTEx/v8/Artery_Tibial:GTEx/v8/Heart_Atrial_Appendage	-	1.1e-14	rs34613987;rs58825580;rs13198474;rs1883215;rs4452638;rs9393716;rs6941920;rs1104871;rs7755997;rs9379945	45	no
LTL	ENSG00000124557	BTN1A1	6	26501449	26510650	1	protein_coding	696	BTN1A1	1.14088e-09	-0.329705	15	9.839	0	NA	NA	NA	NA	7.1e-16	rs6941920;rs1104871;rs13198474;rs1883215;rs34613987;rs4452638;rs58825580;rs9379945	45	no
LTL	ENSG00000182952	HMGN4	6	26538633	26546482	1	protein_coding	10473	HMGN4	0.557082	-0.351003	7	7.526	274	2.33128e-26	2.51544e-34	GTEx/v8/Adipose_Subcutaneous:GTEx/v8/Adipose_Visceral_Omentum:GTEx/v8/Whole_Blood:GTEx/v8/Artery_Aorta:GTEx/v8/Artery_Tibial:GTEx/v8/Heart_Atrial_Appendage:GTEx/v8/Heart_Left_Ventricle:GTEx/v8/Liver	+	7.7e-16	rs34613987;rs58825580;rs9379945;rs9393716;rs7755997;rs12207992;rs4452638;rs1102565;rs911186;rs6938200;rs1324088;rs9461335;rs1165165;rs2328893;rs9379850;rs34565965;rs6941920;rs1104871;rs12190473;rs9393801;rs9366697	45	no
LTL	ENSG00000146109	ABT1	6	26597180	26600278	1	protein_coding	29777	ABT1	0.0271056	0.104221	22	13.55	195	1.36945e-07	4.15662e-17	GTEx/v8/Adipose_Subcutaneous:GTEx/v8/Whole_Blood:GTEx/v8/Artery_Aorta:GTEx/v8/Artery_Coronary:GTEx/v8/Artery_Tibial:GTEx/v8/Liver	-	2.4e-16	rs34613987;rs58825580;rs1104871;rs9379945;rs13198474;rs1883215;rs4452638;rs12207992;rs1102565;rs9461335;rs9379850;rs6941920;rs911186;rs6938200;rs34565965;rs12190473	45	no
LTL	ENSG00000181315	ZNF322	6	26636518	26659980	-1	protein_coding	79692	ZNF322	NA	-1.14047	30	19.82	173	1.56402e-30	6.66811e-52	GTEx/v8/Adipose_Subcutaneous:GTEx/v8/Adipose_Visceral_Omentum:GTEx/v8/Whole_Blood:GTEx/v8/Artery_Aorta:GTEx/v8/Artery_Coronary:GTEx/v8/Artery_Tibial:GTEx/v8/Heart_Atrial_Appendage:GTEx/v8/Heart_Left_Ventricle:GTEx/v8/Liver	-	3.9e-16	rs1104871;rs13198474;rs1883215;rs34613987;rs4452638;rs58825580;rs9393716;rs34565965;rs7755997;rs12207992;rs1102565;rs12190473;rs9461335;rs9393801;rs6938200;rs9366697;rs2328893;rs1165165	45	no
LTL	ENSG00000124635	H2BC11	6	27093676	27100541	-1	protein_coding	8970	H2BC11	0.478842	0.308582	8	4	55	1.1093e-05	0.00723663	GTEx/v8/Adipose_Subcutaneous:GTEx/v8/Whole_Blood:GTEx/v8/Artery_Tibial	-	4.1e-16	rs12207992;rs911186;rs6938200;rs1883215;rs34613987;rs4452638;rs1102565;rs9461335;rs9393801;rs58825580;rs9379945;rs12190473	45	no
LTL	ENSG00000196787	H2AC11	6	27100832	27103070	1	protein_coding	8969	H2AC11	0.000610464	-0.741637	7	4	0	NA	NA	NA	NA	4.1e-16	rs12207992;rs911186;rs6938200;rs1883215;rs34613987;rs4452638;rs1102565;rs9461335;rs9393801	45	no
LTL	ENSG00000197903	H2BC12	6	27106073	27114619	-1	protein_coding	85236	H2BC12	0.490754	-0.0430523	7	3.931	667	2.5454e-07	4.41227e-07	GTEx/v8/Adipose_Subcutaneous:GTEx/v8/Adipose_Visceral_Omentum:GTEx/v8/Whole_Blood:GTEx/v8/Artery_Tibial	-	2.3e-18	rs9461335;rs9393801;rs1102565;rs911186;rs6938200;rs13198474;rs1883215;rs9379850;rs34565965;rs58825580;rs9393716;rs9379945;rs4452638;rs34613987;rs7755997;rs12207992;rs6941920;rs1104871;rs12190473;rs9366697;rs6908726;rs9295740;rs9461407;rs149878;rs200964;rs1736891;rs735765	45	no
LTL	ENSG00000112812	PRSS16	6	27215480	27224403	1	protein_coding	10279	PRSS16	2.23792e-06	0.00884812	9	15.96	657	2.1644e-14	6.32593e-10	GTEx/v8/Adipose_Subcutaneous:GTEx/v8/Adipose_Visceral_Omentum:GTEx/v8/Whole_Blood:GTEx/v8/Artery_Aorta:GTEx/v8/Artery_Coronary:GTEx/v8/Artery_Tibial:GTEx/v8/Heart_Atrial_Appendage	-	2.3e-18	rs9393801;rs6938200;rs1102565;rs4452638;rs9379850;rs58825580;rs9393716;rs9379945;rs13198474;rs1883215;rs34613987;rs6941920;rs1104871;rs12207992;rs12190473;rs911186;rs6908726;rs735765;rs34565965;rs9461335;rs7755997;rs9295740;rs9461407;rs16897515;rs9366697	45	no
LTL	ENSG00000158553	POM121L2	6	27253682	27279949	-1	protein_coding	94026	POM121L2	NA	0.313408	19	19.9	0	NA	NA	NA	NA	5.9e-16	rs6938200;rs1102565;rs1883215;rs34613987;rs4452638;rs9393801;rs16897515	45	no
LTL	ENSG00000124613	ZNF391	6	27342394	27371683	1	protein_coding	346157	ZNF391	9.25869e-07	1.23172	10	8.5	859	3.56399e-11	2.75877e-96	GTEx/v8/Adipose_Subcutaneous:GTEx/v8/Adipose_Visceral_Omentum:GTEx/v8/Whole_Blood:GTEx/v8/Artery_Aorta:GTEx/v8/Artery_Coronary:GTEx/v8/Artery_Tibial:GTEx/v8/Heart_Atrial_Appendage:GTEx/v8/Heart_Left_Ventricle:GTEx/v8/Liver	-	1.4e-16	rs34613987;rs4452638;rs34565965;rs13198474;rs1883215;rs58825580;rs9379945;rs12207992;rs1102565;rs12190473;rs9461335;rs9393801;rs16897515;rs6908726;rs9295740;rs9461407;rs149878;rs200964;rs735765;rs1736891;rs17336532;rs3129683;rs2799081;rs213230;rs911186;rs6938200;rs9366697;rs1736904;rs9393716	45	no
LTL	ENSG00000096654	ZNF184	6	27418522	27440897	-1	protein_coding	7738	ZNF184	0.133749	-0.545662	9	10.07	0	NA	NA	NA	NA	1.7e-16	rs34613987;rs4452638	45	no
LTL	ENSG00000185130	H2BC13	6	27775257	27775709	-1	protein_coding	8340	H2BC13	0.00286755	-0.030111	25	16.23	0	NA	NA	NA	NA	1.6e-14	rs6908726;rs34613987;rs4452638;rs9295740;rs9366697;rs149878	45	no
LTL	ENSG00000196747	H2AC13	6	27775899	27776429	1	protein_coding	8329	H2AC13	0.581587	-0.0583265	27	16.23	0	NA	NA	NA	NA	1.6e-14	rs6908726;rs34613987;rs4452638;rs9295740;rs9366697;rs149878;rs9461407	45	no
LTL	ENSG00000197238	H4C11	6	27791884	27792257	1	protein_coding	8363	H4C11	0.423754	0.59845	25	9.571	0	NA	NA	NA	NA	2.2e-14	rs6908726;rs34613987;rs4452638;rs9295740;rs9461407	45	no
LTL	ENSG00000233822	H2BC15	6	27806323	27823487	1	protein_coding	8341	H2BC15	0.139775	0.145508	33	15.9	313	2.36709e-06	0.00215173	GTEx/v8/Artery_Aorta	+	1.1e-18	rs6908726;rs34613987;rs4452638;rs9295740;rs9366697;rs149878;rs200964;rs9461407;rs13198474;rs1883215;rs735765;rs3129683	45	no
LTL	ENSG00000184357	H1-5	6	27834570	27835359	-1	protein_coding	3009	H1-5	0.509139	-0.0898951	20	16.41	0	NA	NA	NA	NA	9.3e-16	rs149878;rs6908726;rs34613987;rs4452638;rs735765;rs9295740	45	no
LTL	ENSG00000197153	H3C12	6	27858093	27860884	-1	protein_coding	8356	H3C12	0.695884	-0.189708	26	21.5	0	NA	NA	NA	NA	4.1e-15	rs149878;rs200964;rs6908726;rs34613987;rs1736891;rs4452638;rs735765	45	no
LTL	ENSG00000168131	OR2B2	6	27878963	27880174	-1	protein_coding	81697	OR2B2	6.8672e-05	-0.212076	8	23.2	0	NA	NA	NA	NA	3.1e-15	rs6908726;rs34613987;rs735765;rs149878;rs4452638	45	no
LTL	ENSG00000124657	OR2B6	6	27925019	27925960	1	protein_coding	26212	OR2B6	0.0407309	-0.0981731	2	3.127	0	NA	NA	NA	NA	1.3e-13	rs149878;rs1736891;rs6908726;rs34613987;rs4452638;rs735765	45	no
LTL	ENSG00000197279	ZNF165	6	28048753	28057341	1	protein_coding	7718	ZNF165	0.000563292	0.227981	50	12.61	1429	1.29963e-17	1.94586e-12	GTEx/v8/Adipose_Subcutaneous:GTEx/v8/Adipose_Visceral_Omentum:GTEx/v8/Artery_Aorta:GTEx/v8/Artery_Coronary:GTEx/v8/Artery_Tibial:GTEx/v8/Heart_Atrial_Appendage:GTEx/v8/Heart_Left_Ventricle	+	1.1e-18	rs6908726;rs34613987;rs4452638;rs735765;rs149878;rs1736891;rs9366697;rs200964;rs9461407;rs1736904;rs2799081;rs213230;rs17336532;rs1319075;rs2394122;rs35480587;rs6456834;rs34388845;rs1233597;rs7772289;rs3116823;rs9295740;rs3129683;rs3864294;rs3130750;rs3132379;rs9393801	45	no
LTL	ENSG00000196812	ZSCAN16	6	28092338	28097860	1	protein_coding	80345	ZSCAN16	2.67303e-06	0.184187	49	10.5	9	1.36643e-05	0.0146271	GTEx/v8/Heart_Left_Ventricle	-	3.4e-14	rs149878;rs735765;rs6908726;rs34613987;rs4452638;rs2799081;rs17336532;rs1736891;rs9295740;rs9461407	45	no
LTL	ENSG00000198315	ZKSCAN8	6	28109688	28127250	1	protein_coding	7745	ZKSCAN8	0.000231595	-0.142528	86	13.42	303	3.44775e-07	4.82692e-05	GTEx/v8/Adipose_Subcutaneous:GTEx/v8/Artery_Tibial	+	9.4e-14	rs1736891;rs149878;rs735765;rs6908726;rs34613987;rs4452638;rs911186;rs6456834;rs9366697;rs9295740;rs9461407;rs200964;rs1736904	45	no
LTL	ENSG00000137185	ZSCAN9	6	28192664	28201260	1	protein_coding	7746	ZSCAN9	4.10249e-08	0.461166	36	7.889	933	1.84183e-08	4.14105e-21	GTEx/v8/Adipose_Subcutaneous:GTEx/v8/Whole_Blood:GTEx/v8/Artery_Aorta:GTEx/v8/Artery_Tibial	+	1.7e-18	rs735765;rs1736891;rs6908726;rs34613987;rs4452638;rs149878;rs1736904;rs2799081;rs3129683;rs1102565;rs9295740;rs9461407;rs9366697;rs213230;rs17336532;rs1319075;rs2394122;rs35480587;rs6456834;rs34388845;rs1233597;rs3864294;rs7772289;rs3116823;rs3129789;rs3130750	45	no
LTL	ENSG00000187626	ZKSCAN4	6	28212401	28227011	-1	protein_coding	387032	ZKSCAN4	6.74288e-05	0.661631	39	22.3	898	1.653e-08	5.23452e-05	GTEx/v8/Adipose_Visceral_Omentum:GTEx/v8/Whole_Blood	-	1.1e-18	rs6908726;rs34613987;rs4452638;rs735765;rs1736891;rs1736904;rs2799081;rs9366697;rs149878;rs9295740;rs200964;rs213230;rs1319075;rs7772289;rs1883215;rs17336532;rs3129683;rs6456834;rs34388845;rs3130750;rs3132379;rs2394122	45	no
LTL	ENSG00000189134	NKAPL	6	28227098	28228736	1	protein_coding	222698	NKAPL	0.000165621	0.0513426	19	22.3	104	8.18952e-06	0.000215156	GTEx/v8/Adipose_Subcutaneous:GTEx/v8/Whole_Blood:GTEx/v8/Artery_Coronary	-	2.3e-14	rs735765;rs1736891;rs2799081;rs1736904;rs6908726;rs34613987;rs4452638;rs213230;rs9366697;rs149878	45	no
LTL	ENSG00000137338	PGBD1	6	28249314	28270326	1	protein_coding	84547	PGBD1	1.46735e-05	-0.0800605	35	14.75	16	5.87496e-05	0.00882871	GTEx/v8/Adipose_Visceral_Omentum	-	1.2e-13	rs1736891;rs1736904;rs735765;rs2799081;rs6908726;rs34613987;rs213230	45	no
LTL	ENSG00000235109	ZSCAN31	6	28292470	28324048	-1	protein_coding	64288	ZSCAN31	3.77127e-09	1.10713	76	13.57	1248	7.86539e-27	1.04999e-19	GTEx/v8/Adipose_Subcutaneous:GTEx/v8/Adipose_Visceral_Omentum:GTEx/v8/Artery_Aorta:GTEx/v8/Artery_Coronary:GTEx/v8/Heart_Atrial_Appendage:GTEx/v8/Heart_Left_Ventricle	-	1.8e-19	rs213230;rs1736891;rs2799081;rs6908726;rs34613987;rs735765;rs17336532;rs3129683;rs9366697;rs9295740;rs9461407;rs149878;rs200964;rs1736904;rs1319075;rs2394122;rs35480587;rs3864294;rs7772289;rs3116823;rs1233597;rs3129789;rs3130750;rs3132379;rs1419640;rs4713213;rs9257703;rs720831;rs6456834;rs34388845	45	no
LTL	ENSG00000189298	ZKSCAN3	6	28317691	28336947	1	protein_coding	80317	ZKSCAN3	0.000122608	-0.652443	73	13.57	1248	2.06022e-09	1.32158e-05	GTEx/v8/Adipose_Subcutaneous:GTEx/v8/Adipose_Visceral_Omentum:GTEx/v8/Whole_Blood:GTEx/v8/Artery_Aorta:GTEx/v8/Artery_Tibial:GTEx/v8/Heart_Atrial_Appendage:GTEx/v8/Heart_Left_Ventricle	+	1.8e-19	rs2799081;rs213230;rs17336532;rs1736891;rs6908726;rs34613987;rs1319075;rs9366697;rs149878;rs200964;rs9461407;rs735765;rs1736904;rs2394122;rs35480587;rs6456834;rs34388845;rs1233597;rs7772289;rs3116823;rs3130750;rs4713213;rs1419640;rs720831;rs3129683;rs3129789;rs9295740;rs4452638	45	no
LTL	ENSG00000158691	ZSCAN12	6	28346732	28367511	-1	protein_coding	9753	ZSCAN12	1.43992e-05	NA	88	14.91	303	1.83441e-08	7.13837e-05	GTEx/v8/Adipose_Visceral_Omentum:GTEx/v8/Artery_Tibial:GTEx/v8/Heart_Atrial_Appendage:GTEx/v8/Heart_Left_Ventricle	-	2.1e-18	rs213230;rs2799081;rs1319075;rs1736891;rs6908726;rs34613987;rs17336532;rs149878;rs3864294;rs6456834;rs34388845;rs2394122;rs35480587;rs720831	45	no
LTL	ENSG00000187987	ZSCAN23	6	28399707	28411279	-1	protein_coding	222696	ZSCAN23	0.00270295	0.0706565	33	13.61	1801	9.75e-69	8.30529e-55	GTEx/v8/Adipose_Subcutaneous:GTEx/v8/Adipose_Visceral_Omentum:GTEx/v8/Cells_EBV-transformed_lymphocytes:GTEx/v8/Artery_Aorta:GTEx/v8/Artery_Coronary:GTEx/v8/Artery_Tibial:GTEx/v8/Heart_Atrial_Appendage:GTEx/v8/Heart_Left_Ventricle:GTEx/v8/Liver	-	1.8e-19	rs2799081;rs17336532;rs213230;rs1736891;rs6908726;rs34613987;rs1319075;rs4452638;rs9366697;rs9295740;rs9461407;rs149878;rs200964;rs735765;rs1736904;rs3129683;rs2394122;rs35480587;rs6456834;rs34388845;rs1233597;rs3864294;rs7772289;rs3116823;rs3130750;rs3132379;rs3129789;rs1419640;rs4713213;rs9257703;rs720831;rs9257795;rs4713211;rs3094548;rs1419636;rs379157	45	no
LTL	ENSG00000198704	GPX6	6	28471073	28495992	-1	protein_coding	257202	GPX6	3.13758e-05	0.718703	2	9.416	0	NA	NA	NA	NA	6.6e-15	rs6908726;rs17336532	45	no
LTL	ENSG00000224586	GPX5	6	28493702	28502729	1	protein_coding	2880	GPX5	0.00888468	0.354876	1	9.416	0	NA	NA	NA	NA	NA	rs17336532	45	no
LTL	ENSG00000232040	SCAND3	6	28539407	28583989	-1	protein_coding	114821	SCAND3	9.70724e-09	-0.785031	52	11.72	754	1.67468e-11	1.85651e-08	GTEx/v8/Artery_Aorta:GTEx/v8/Artery_Tibial	+	1.7e-18	rs1319075;rs1736891;rs2394122;rs35480587;rs6456834;rs34388845;rs2799081;rs17336532;rs6908726;rs3129683;rs149878;rs213230;rs3864294;rs7772289;rs3116823;rs3129789;rs1419640;rs4713213;rs9257703;rs4713211;rs3094548;rs1419636;rs9380123;rs379157;rs1736904	45	no
LTL	ENSG00000204713	TRIM27	6	28870779	28891766	-1	protein_coding	5987	TRIM27	0.878752	-0.142068	53	18.69	818	7.76934e-40	2.45143e-43	GTEx/v8/Adipose_Subcutaneous:GTEx/v8/Adipose_Visceral_Omentum:GTEx/v8/Whole_Blood:GTEx/v8/Artery_Aorta:GTEx/v8/Artery_Tibial:GTEx/v8/Heart_Atrial_Appendage:GTEx/v8/Heart_Left_Ventricle	-	1.7e-18	rs7772289;rs3116823;rs6908726;rs3129683;rs3130750;rs3132379;rs2394122;rs1233597;rs200964;rs735765;rs213230;rs1736891;rs2799081;rs1319075;rs3129789;rs1419640;rs4713213;rs4713211;rs3094548;rs1419636;rs9380123;rs379157;rs149878;rs17336532;rs35480587;rs6456834;rs34388845;rs3864294;rs9257703;rs720831;rs9257795;rs3117194	45	no
LTL	ENSG00000197935	ZNF311	6	28962562	28973093	-1	protein_coding	282890	ZNF311	0.000129446	0.377858	14	11.6	142	1.81433e-08	1.05129e-10	GTEx/v8/Adipose_Subcutaneous:GTEx/v8/Adipose_Visceral_Omentum:GTEx/v8/Artery_Aorta:GTEx/v8/Artery_Tibial:GTEx/v8/Heart_Atrial_Appendage	-	1.8e-19	rs6908726;rs3129683;rs7772289;rs3116823;rs3130750;rs4713213;rs4713211;rs34388845;rs2394122;rs17336532;rs1233597;rs6456834;rs3132379;rs9257703	45	no
LTL	ENSG00000204704	OR2W1	6	29011990	29013017	-1	protein_coding	26692	OR2W1	0.0865619	0.531528	14	6.576	0	NA	NA	NA	NA	2.1e-16	rs6908726;rs3129683;rs3116823;rs7772289	45	no
LTL	ENSG00000204703	OR2B3	6	29053985	29055090	-1	protein_coding	442184	OR2B3	0.00133693	0.45884	18	11.34	0	NA	NA	NA	NA	2.3e-16	rs6908726;rs3129683;rs3116823;rs3130750;rs2394122;rs1233597;rs3129789	45	no
LTL	ENSG00000204701	OR2J3	6	29079668	29080603	1	protein_coding	442186	OR2J3	0.0281435	0.112859	19	10.46	0	NA	NA	NA	NA	2.1e-16	rs3116823;rs7772289;rs6908726;rs3129683	45	no
LTL	ENSG00000204700	OR2J2	6	29141311	29142351	1	protein_coding	26707	OR2J2	0.0107267	0.271259	63	23.1	0	NA	NA	NA	NA	4.3e-19	rs3116823;rs7772289;rs6908726;rs3129683;rs3130750;rs3132379;rs2394122	45	no
LTL	ENSG00000204695	OR14J1	6	29274403	29275519	1	protein_coding	442191	OR14J1	8.02406e-08	1.33547	24	11.46	0	NA	NA	NA	NA	2.1e-18	rs4713213;rs3116823;rs1419640;rs6908726;rs3129683;rs7772289;rs3130750;rs9257703;rs720831	45	no
LTL	ENSG00000243729	OR5V1	6	29323007	29399744	-1	protein_coding	81696	OR5V1	0.00344262	0.323635	125	21.9	0	NA	NA	NA	NA	6.1e-18	rs3129683;rs720831;rs4713213;rs3116823;rs1419640;rs7772289;rs6908726;rs9257795;rs4713211;rs9257802;rs3094548;rs1419636;rs9380123;rs379157;rs3117194	45	no
LTL	ENSG00000112462	OR12D3	6	29341200	29343068	-1	protein_coding	81797	OR12D3	1.34136e-05	0.883549	56	13.66	0	NA	NA	NA	NA	3.9e-17	rs7772289;rs4713213;rs3116823;rs1419640;rs6908726;rs9257795;rs4713211;rs3129683;rs9257802	45	no
LTL	ENSG00000204694	OR11A1	6	29393281	29424848	-1	protein_coding	26531	OR11A1	0.0434844	1.23026	36	21.9	0	NA	NA	NA	NA	1e-16	rs9380123;rs3117194;rs6908726;rs3129683;rs1233487	45	no
LTL	ENSG00000206474	OR10C1	6	29407083	29408731	1	protein_coding	442194	OR10C1	0.227592	0.363897	14	21.9	0	NA	NA	NA	NA	1.1e-16	rs9380123;rs3117194;rs6908726;rs3129683;rs1233487	45	no
LTL	ENSG00000204688	OR2H1	6	29424958	29432105	1	protein_coding	26716	OR2H1	0.0449041	-0.358288	10	5.729	0	NA	NA	NA	NA	1e-16	rs6908726;rs3129683;rs3117194;rs9380123	45	no
LTL	ENSG00000204687	MAS1L	6	29454474	29455738	-1	protein_coding	116511	MAS1L	0.000466206	0.689548	9	8.385	0	NA	NA	NA	NA	6.3e-17	rs3117194;rs6908726;rs3129683	45	no
LTL	ENSG00000213886	UBD	6	29523292	29527702	-1	protein_coding	10537	UBD	0.0798958	0.401531	5	14.02	0	NA	NA	NA	NA	8.7e-17	rs6908726;rs3129683	45	no
LTL	ENSG00000204681	GABBR1	6	29523406	29601753	-1	protein_coding	2550	GABBR1	0.99997	0.238892	16	14.02	83	1.23223e-10	1.26359e-08	GTEx/v8/Whole_Blood	-	3e-18	rs6908726;rs3129683;rs3095268;rs9257802;rs1233478	45	no
LTL	ENSG00000204657	OR2H2	6	29555683	29556745	1	protein_coding	7932	OR2H2	0.0899459	0.696836	4	3.904	349	4.33643e-17	1.93261e-11	GTEx/v8/Adipose_Visceral_Omentum:GTEx/v8/Whole_Blood:GTEx/v8/Artery_Tibial:GTEx/v8/Heart_Atrial_Appendage:GTEx/v8/Heart_Left_Ventricle	-	1.1e-18	rs6908726;rs3129683;rs6456834;rs34388845;rs2799081;rs17336532;rs1233487;rs3095268;rs3130750;rs3132379;rs1233597;rs2394122;rs9257703;rs720831;rs4713213;rs3094548;rs3117194	45	no
LTL	ENSG00000135535	CD164	6	109687717	109703762	-1	protein_coding	8763	CD164	0.401084	1.25902	0	0	317	8.5927e-21	5.6113e-16	GTEx/v8/Whole_Blood	-	9.5e-13	rs111762044;rs9372209;rs6903519	46	yes
LTL	ENSG00000135587	SMPD2	6	109761966	109765122	1	protein_coding	6610	SMPD2	8.11572e-11	NA	0	0	137	1.74196e-06	8.51687e-44	GTEx/v8/Adipose_Subcutaneous:GTEx/v8/Whole_Blood	-	1e-12	rs111762044;rs9372209	46	yes
LTL	ENSG00000135596	MICAL1	6	109765265	109787171	-1	protein_coding	64780	MICAL1	2.54827e-12	NA	0	0	7	7.32867e-05	4.16497e-10	GTEx/v8/Adipose_Subcutaneous	-	1.8e-09	rs9372209;rs111762044	46	yes
LTL	ENSG00000122550	KLHL7	7	23145353	23217533	1	protein_coding	55975	KLHL7	0.000319112	-0.739355	0	0	2	1.30324e-05	5.0769e-13	GTEx/v8/Adipose_Visceral_Omentum	+	1.5e-09	rs76365198	48	yes
LTL	ENSG00000136231	IGF2BP3	7	23349828	23510086	-1	protein_coding	10643	IGF2BP3	0.999726	0.30335	1	3.614	0	NA	NA	NA	NA	6.8e-09	rs76365198	48	no
LTL	ENSG00000164548	TRA2A	7	23544399	23571660	-1	protein_coding	29896	TRA2A	0.212372	0.728105	11	17.45	0	NA	NA	NA	NA	6.7e-11	rs76365198	48	no
LTL	ENSG00000169193	CCDC126	7	23636998	23684327	1	protein_coding	90693	CCDC126	0.351142	-0.545991	8	12.92	51	5.65058e-11	1.11295e-23	GTEx/v8/Cells_EBV-transformed_lymphocytes:GTEx/v8/Whole_Blood	-	1.7e-12	rs116981;rs4722260;rs17779517;rs7787617;rs6461724;rs6963050;rs13230646	48	no
LTL	ENSG00000188732	FAM221A	7	23719749	23742868	1	protein_coding	340277	FAM221A	5.09768e-09	0.100483	51	13.47	121	2.36778e-18	1.39973e-24	GTEx/v8/Adipose_Subcutaneous:GTEx/v8/Cells_EBV-transformed_lymphocytes:GTEx/v8/Artery_Aorta:GTEx/v8/Artery_Coronary:GTEx/v8/Artery_Tibial:GTEx/v8/Heart_Atrial_Appendage:GTEx/v8/Heart_Left_Ventricle	-	8.9e-14	rs17779517;rs7787617;rs6461724;rs2058995;rs11771195;rs4722260;rs116981;rs6969275;rs13230646	48	no
LTL	ENSG00000196335	STK31	7	23749786	23872132	1	protein_coding	56164	STK31	0.233315	-0.131378	186	23.1	99	4.65223e-16	1.52842e-11	GTEx/v8/Adipose_Subcutaneous:GTEx/v8/Adipose_Visceral_Omentum:GTEx/v8/Artery_Aorta:GTEx/v8/Artery_Coronary:GTEx/v8/Artery_Tibial	+	3.8e-13	rs7787617;rs2058995;rs11771195;rs4722260;rs116981;rs6969275;rs6963050;rs13230646;rs7793777;rs6461724	48	no
LTL	ENSG00000005486	RHBDD2	7	75471920	75518244	1	protein_coding	57414	RHBDD2	0.646227	-0.161809	0	0	39	2.4098e-05	2.22618e-13	GTEx/v8/Artery_Tibial	-	4.2e-08	rs35029472;rs38664	50	yes
LTL	ENSG00000170027	YWHAG	7	75956116	75988348	-1	protein_coding	7532	YWHAG	0.937614	-0.895372	0	0	72	3.85564e-06	0.000298015	GTEx/v8/Adipose_Subcutaneous:GTEx/v8/Whole_Blood	-	4.2e-08	rs35029472	50	yes
LTL	ENSG00000146700	SSC4D	7	76018651	76039012	-1	protein_coding	136853	SSC4D	9.86181e-05	0.413699	2	2.05	108	5.59767e-27	2.32891e-29	GTEx/v8/Adipose_Subcutaneous:GTEx/v8/Whole_Blood	-	3.2e-09	rs35029472;rs38664	50	no
LTL	ENSG00000188372	ZP3	7	76026835	76071388	1	protein_coding	7784	ZP3	0.00159682	0.259666	20	12.16	140	2.04528e-59	1.48701e-84	GTEx/v8/Adipose_Subcutaneous:GTEx/v8/Adipose_Visceral_Omentum:GTEx/v8/Cells_EBV-transformed_lymphocytes:GTEx/v8/Whole_Blood:GTEx/v8/Artery_Aorta:GTEx/v8/Artery_Coronary:GTEx/v8/Artery_Tibial:GTEx/v8/Heart_Atrial_Appendage:GTEx/v8/Heart_Left_Ventricle:GTEx/v8/Liver	-	3e-09	rs35029472;rs38664	50	no
LTL	ENSG00000091073	DTX2	7	76090993	76135312	1	protein_coding	113878	DTX2	0.106758	-0.391213	65	13.92	140	1.73153e-44	5.30123e-37	GTEx/v8/Adipose_Subcutaneous:GTEx/v8/Adipose_Visceral_Omentum:GTEx/v8/Whole_Blood:GTEx/v8/Artery_Aorta	-	3e-09	rs35029472;rs38664	50	no
LTL	ENSG00000243566	UPK3B	7	76139745	76648340	1	protein_coding	105375355	UPK3B	0.000192328	-0.147576	205	23.9	115	4.51772e-31	3.67513e-24	GTEx/v8/Adipose_Subcutaneous:GTEx/v8/Adipose_Visceral_Omentum:GTEx/v8/Whole_Blood:GTEx/v8/Artery_Aorta:GTEx/v8/Artery_Coronary:GTEx/v8/Artery_Tibial:GTEx/v8/Heart_Atrial_Appendage:GTEx/v8/Heart_Left_Ventricle:GTEx/v8/Liver	-	3e-09	rs35029472;rs38664	50	no
LTL	ENSG00000146707	POMZP3	7	76239303	76256578	-1	protein_coding	22932	POMZP3	0.879121	NA	63	23.9	3	2.63081e-05	1.82606e-67	GTEx/v8/Artery_Aorta:GTEx/v8/Artery_Tibial	+	7.7e-09	rs35029472;rs38664	50	no
LTL	ENSG00000135205	CCDC146	7	76751751	76958850	1	protein_coding	57639	CCDC146	3.02024e-18	0.52801	0	0	27	1.00162e-05	4.49992e-25	GTEx/v8/Whole_Blood	+	4.2e-08	rs35029472	50	yes
LTL	ENSG00000146833	TRIM4	7	99474581	99517223	-1	protein_coding	89122	TRIM4	1.68258e-06	-0.651204	0	0	206	5.7073e-19	1.13287e-111	GTEx/v8/Adipose_Subcutaneous:GTEx/v8/Adipose_Visceral_Omentum:GTEx/v8/Cells_EBV-transformed_lymphocytes:GTEx/v8/Whole_Blood:GTEx/v8/Artery_Aorta:GTEx/v8/Artery_Coronary:GTEx/v8/Artery_Tibial:GTEx/v8/Heart_Atrial_Appendage:GTEx/v8/Heart_Left_Ventricle	+	7.9e-21	rs2056726;rs6948685;rs4469386	51	yes
LTL	ENSG00000106261	ZKSCAN1	7	99613204	99639312	1	protein_coding	7586	ZKSCAN1	0.607275	-2.80903	0	0	19	8.72967e-06	2.04306e-08	GTEx/v8/Adipose_Subcutaneous:GTEx/v8/Adipose_Visceral_Omentum:GTEx/v8/Artery_Aorta	+	7.9e-21	rs2056726	51	yes
LTL	ENSG00000166529	ZSCAN21	7	99647390	99662661	1	protein_coding	7589	ZSCAN21	1.70974e-11	-0.45501	0	0	55	4.31964e-11	4.05141e-20	GTEx/v8/Adipose_Subcutaneous:GTEx/v8/Adipose_Visceral_Omentum:GTEx/v8/Whole_Blood:GTEx/v8/Artery_Aorta:GTEx/v8/Artery_Tibial:GTEx/v8/Heart_Atrial_Appendage	+	7.9e-21	rs2056726;rs2950518	51	yes
LTL	ENSG00000166526	ZNF3	7	99661656	99680171	-1	protein_coding	7551	ZNF3	0.00896106	-0.567527	0	0	1	7.87328e-05	4.23071e-05	GTEx/v8/Adipose_Subcutaneous	+	1.7e-09	rs2056726	51	yes
LTL	ENSG00000168090	COPS6	7	99686577	99689823	1	protein_coding	10980	COPS6	0.845861	0.30064	1	9.588	2	1.27233e-06	1.61664e-06	GTEx/v8/Adipose_Subcutaneous:GTEx/v8/Artery_Tibial	+	1.7e-09	rs2056726	51	no
LTL	ENSG00000166508	MCM7	7	99690351	99699563	-1	protein_coding	4176	MCM7	1.45783e-13	NA	1	9.588	0	NA	NA	NA	NA	NA	rs2056726	51	no
LTL	ENSG00000221838	AP4M1	7	99699172	99707968	1	protein_coding	9179	AP4M1	2.36166e-11	-0.192649	1	9.588	74	2.12066e-23	6.44697e-45	GTEx/v8/Adipose_Subcutaneous:GTEx/v8/Adipose_Visceral_Omentum:GTEx/v8/Cells_EBV-transformed_lymphocytes:GTEx/v8/Whole_Blood:GTEx/v8/Artery_Aorta:GTEx/v8/Artery_Coronary:GTEx/v8/Artery_Tibial:GTEx/v8/Heart_Atrial_Appendage:GTEx/v8/Heart_Left_Ventricle	+	7.9e-21	rs2056726;rs2950518;rs6948685;rs4469386	51	no
LTL	ENSG00000106290	TAF6	7	99704693	99717464	-1	protein_coding	6878	TAF6	0.000674165	0.183086	1	9.588	21	9.60458e-09	5.07329e-15	GTEx/v8/Adipose_Subcutaneous:GTEx/v8/Adipose_Visceral_Omentum:GTEx/v8/Whole_Blood:GTEx/v8/Artery_Aorta:GTEx/v8/Artery_Tibial	+	3.4e-09	rs2056726;rs2950518;rs6948685	51	no
LTL	ENSG00000166997	CNPY4	7	99717236	99723134	1	protein_coding	245812	CNPY4	3.67623e-09	-0.690872	0	0	59	7.52376e-12	7.7685e-14	GTEx/v8/Adipose_Subcutaneous:GTEx/v8/Adipose_Visceral_Omentum:GTEx/v8/Whole_Blood:GTEx/v8/Artery_Tibial	+	4.3e-10	rs2056726;rs6948685;rs4469386	51	yes
LTL	ENSG00000188186	LAMTOR4	7	99746530	99753567	1	protein_coding	389541	LAMTOR4	0.025687	-0.130437	2	4.243	125	9.88654e-08	1.48248e-11	GTEx/v8/Adipose_Subcutaneous:GTEx/v8/Cells_EBV-transformed_lymphocytes:GTEx/v8/Whole_Blood	+	7.9e-21	rs2056726;rs6948685;rs4469386	51	no
LTL	ENSG00000146826	TRAPPC14	7	99752043	99756338	-1	protein_coding	55262	TRAPPC14	0.300413	-0.279416	3	7.34	65	8.13763e-13	2.62984e-17	GTEx/v8/Whole_Blood	-	7.9e-21	rs2056726;rs2950518;rs4469386	51	no
LTL	ENSG00000197093	GAL3ST4	7	99756867	99766373	-1	protein_coding	79690	GAL3ST4	3.81535e-10	-1.04586	6	16.93	2	9.38253e-05	0.00275043	GTEx/v8/Adipose_Visceral_Omentum	+	9.8e-17	rs2056726;rs2950518	51	no
LTL	ENSG00000213420	GPC2	7	99767229	99774995	-1	protein_coding	221914	GPC2	0.307395	-0.493777	11	16.93	48	3.0854e-07	2.57938e-11	GTEx/v8/Adipose_Visceral_Omentum:GTEx/v8/Whole_Blood	+	7.9e-21	rs2056726;rs2950518	51	no
LTL	ENSG00000066923	STAG3	7	99775186	99819111	1	protein_coding	10734	STAG3	1.10349e-06	-0.496377	48	26	137	1.44076e-08	3.51158e-05	GTEx/v8/Adipose_Subcutaneous:GTEx/v8/Whole_Blood	+	7.9e-21	rs2056726;rs2950518;rs6948685	51	no
LTL	ENSG00000213413	PVRIG	7	99815864	99819113	1	protein_coding	79037	PVRIG	0.00100189	0.0835251	22	26	48	2.22069e-06	3.82456e-10	GTEx/v8/Adipose_Subcutaneous:GTEx/v8/Artery_Aorta:GTEx/v8/Heart_Left_Ventricle	-	2.3e-19	rs2950518;rs2056726;rs6948685	51	no
LTL	ENSG00000214300	SPDYE3	7	99905325	99919819	1	protein_coding	441272	SPDYE3	0.825434	-0.496832	17	13.55	0	NA	NA	NA	NA	4.9e-10	rs6948685	51	no
LTL	ENSG00000121716	PILRB	7	99933737	99965356	1	protein_coding	29990	PILRB	3.3664e-06	1.99631	66	12.31	235	3.92004e-166	2.36201e-144	GTEx/v8/Adipose_Subcutaneous:GTEx/v8/Adipose_Visceral_Omentum:GTEx/v8/Cells_EBV-transformed_lymphocytes:GTEx/v8/Whole_Blood:GTEx/v8/Artery_Aorta:GTEx/v8/Artery_Coronary:GTEx/v8/Artery_Tibial:GTEx/v8/Heart_Atrial_Appendage:GTEx/v8/Heart_Left_Ventricle:GTEx/v8/Liver	-	7.9e-21	rs6948685;rs2056726;rs2950518;rs141376982;rs4469386	51	no
LTL	ENSG00000085514	PILRA	7	99965153	99997719	1	protein_coding	29992	PILRA	2.14142e-08	-0.470534	51	12.31	235	7.27051e-94	1.1627e-80	GTEx/v8/Adipose_Subcutaneous:GTEx/v8/Adipose_Visceral_Omentum:GTEx/v8/Artery_Aorta:GTEx/v8/Artery_Coronary:GTEx/v8/Artery_Tibial:GTEx/v8/Heart_Atrial_Appendage:GTEx/v8/Heart_Left_Ventricle:GTEx/v8/Liver	-	7.9e-21	rs6948685;rs2056726;rs2950518;rs141376982;rs4469386	51	no
LTL	ENSG00000078487	ZCWPW1	7	99998449	100026615	-1	protein_coding	55063	ZCWPW1	1.15225e-12	0.231575	44	9.052	230	1.05158e-12	7.8122e-09	GTEx/v8/Adipose_Subcutaneous:GTEx/v8/Adipose_Visceral_Omentum:GTEx/v8/Whole_Blood:GTEx/v8/Artery_Tibial:GTEx/v8/Heart_Atrial_Appendage	-	7.9e-21	rs6948685;rs2056726;rs2950518;rs141376982;rs4469386	51	no
LTL	ENSG00000146834	MEPCE	7	100026413	100031741	1	protein_coding	56257	MEPCE	0.996809	-0.251316	27	9.052	39	2.22953e-05	0.0191856	GTEx/v8/Whole_Blood	+	1.4e-09	rs6948685;rs4469386	51	no
LTL	ENSG00000160813	PPP1R35	7	100032905	100034188	-1	protein_coding	221908	PPP1R35	0.00198349	-0.502507	24	9.052	0	NA	NA	NA	NA	2e-09	rs6948685	51	no
LTL	ENSG00000185955	SPACDR	7	100054238	100061894	-1	protein_coding	402573	SPACDR	0.0120812	-0.327823	18	11.62	86	3.75744e-06	0.00360983	GTEx/v8/Adipose_Subcutaneous:GTEx/v8/Cells_EBV-transformed_lymphocytes	-	2.7e-20	rs6948685;rs141376982;rs2056726;rs4469386	51	no
LTL	ENSG00000166925	TSC22D4	7	100060982	100076902	-1	protein_coding	81628	TSC22D4	0.894817	NA	28	12.94	232	4.29766e-22	2.1495e-16	GTEx/v8/Adipose_Subcutaneous:GTEx/v8/Cells_EBV-transformed_lymphocytes:GTEx/v8/Artery_Aorta:GTEx/v8/Artery_Tibial:GTEx/v8/Heart_Atrial_Appendage:GTEx/v8/Heart_Left_Ventricle	-	7.9e-21	rs6948685;rs141376982;rs2950518;rs2056726;rs4469386	51	no
LTL	ENSG00000166924	NYAP1	7	100081550	100092422	1	protein_coding	222950	NYAP1	0.990932	NA	33	15.12	170	1.35253e-06	3.79794e-22	GTEx/v8/Adipose_Subcutaneous:GTEx/v8/Adipose_Visceral_Omentum	+	4.3e-10	rs6948685;rs4469386;rs2950518;rs2056726	51	no
LTL	ENSG00000205307	SAP25	7	100169855	100171270	-1	protein_coding	100316904	SAP25	NA	NA	0	0	1	4.02797e-05	0.000121976	GTEx/v8/Whole_Blood	NA	NA	rs6948685	51	yes
LTL	ENSG00000176125	UFSP1	7	100486346	100487339	-1	protein_coding	402682	UFSP1	0.00559927	NA	0	0	2	3.62058e-05	3.42101e-11	GTEx/v8/Adipose_Subcutaneous	+	2.4e-08	rs2950518	51	yes
LTL	ENSG00000146809	ASB15	7	123207064	123277951	1	protein_coding	142685	ASB15	6.00806e-08	-0.751313	12	22.2	177	1.20538e-19	1.91681e-14	GTEx/v8/Heart_Atrial_Appendage:GTEx/v8/Heart_Left_Ventricle	+	1.6e-10	rs665867;rs600420	52	no
LTL	ENSG00000170807	LMOD2	7	123295861	123304344	1	protein_coding	442721	LMOD2	0.0049963	-0.121219	28	11.33	0	NA	NA	NA	NA	NA	rs665867;rs600420	52	no
LTL	ENSG00000106299	WASL	7	123321989	123389121	-1	protein_coding	8976	WASL	0.96196	-0.227237	110	20.5	0	NA	NA	NA	NA	NA	rs665867;rs600420	52	no
LTL	ENSG00000170775	GPR37	7	124386051	124405681	-1	protein_coding	2861	GPR37	0.799391	-0.619126	59	17.05	737	2.59159e-10	9.69805e-08	GTEx/v8/Adipose_Subcutaneous:GTEx/v8/Artery_Coronary:GTEx/v8/Artery_Tibial	-	5.5e-87	rs2107930;rs67536923;rs4731206;rs4731203;rs3735270;rs191495185;rs2284214;rs33935352;rs111376476;rs6968500;rs13234634;rs11542914;rs62638681;rs7790856;rs4728006;rs12056290;rs597279	53	no
LTL	ENSG00000128513	POT1	7	124462440	124570037	-1	protein_coding	25913	POT1	0.522727	-1.34858	311	14.92	615	5.1545e-08	0.000107091	GTEx/v8/Adipose_Subcutaneous:GTEx/v8/Artery_Coronary:GTEx/v8/Artery_Tibial	-	1.8e-87	rs7790856;rs6968500;rs13234634;rs4728006;rs35399703;rs73225478;rs145125799;rs73225447;rs111376476;rs12056290;rs191495185;rs73227525;rs75358947;rs77747224;rs150173581;rs62638681;rs75561961;rs2284214;rs33935352;rs597279;rs4731203	53	no
LTL	ENSG00000128604	IRF5	7	128577666	128590089	1	protein_coding	3663	IRF5	0.288476	NA	40	16.34	142	1.10518e-86	1.37094e-75	GTEx/v8/Adipose_Subcutaneous:GTEx/v8/Adipose_Visceral_Omentum:GTEx/v8/Whole_Blood:GTEx/v8/Artery_Aorta:GTEx/v8/Artery_Coronary:GTEx/v8/Artery_Tibial:GTEx/v8/Heart_Atrial_Appendage:GTEx/v8/Heart_Left_Ventricle:GTEx/v8/Liver	-	8.2e-24	rs1874330;rs3757387;rs3757388;rs4728144;rs4731541;rs3807301;rs59147352;rs4731531;rs2242028	54	no
LTL	ENSG00000064419	TNPO3	7	128594948	128695198	-1	protein_coding	23534	TNPO3	0.0013892	-0.264685	127	19.56	32	1.61946e-07	8.70085e-50	GTEx/v8/Adipose_Subcutaneous:GTEx/v8/Whole_Blood	-	1.4e-23	rs3807301;rs4731541;rs3757388;rs4728144;rs59147352;rs1874330;rs2242028	54	no
LTL	ENSG00000158457	TSPAN33	7	128784712	128808671	1	protein_coding	340348	TSPAN33	0.000103178	0.982621	0	0	2	3.79257e-05	2.04016e-16	GTEx/v8/Whole_Blood	-	2.3e-12	rs2242028;rs1874330	54	yes
LTL	ENSG00000091732	ZC3HC1	7	129658126	129691291	-1	protein_coding	51530	ZC3HC1	0.000510516	-0.120114	2	28	0	NA	NA	NA	NA	6.8e-10	rs11556924	55	no
LTL	ENSG00000146918	NCAPG2	7	158424003	158497520	-1	protein_coding	54892	NCAPG2	0.975711	NA	91	16.28	0	NA	NA	NA	NA	NA	rs75369875	56	no
LTL	ENSG00000117868	ESYT2	7	158523686	158622944	-1	protein_coding	57488	ESYT2	0.00844095	3.92878	103	23.9	181	7.38329e-22	8.77818e-37	GTEx/v8/Whole_Blood:GTEx/v8/Heart_Left_Ventricle	-	3.7e-08	rs75369875	56	no
LTL	ENSG00000126870	DYNC2I1	7	158649269	158749438	1	protein_coding	55112	DYNC2I1	2.00914e-07	1.05777	0	0	178	1.11949e-08	2.66831e-36	GTEx/v8/Adipose_Visceral_Omentum:GTEx/v8/Whole_Blood:GTEx/v8/Artery_Aorta:GTEx/v8/Artery_Tibial:GTEx/v8/Heart_Atrial_Appendage	+	3.7e-08	rs75369875	56	yes
LTL	ENSG00000106018	VIPR2	7	158820866	158937649	-1	protein_coding	7434	VIPR2	9.34379e-07	0.717005	0	0	31	2.46696e-07	0.000611052	GTEx/v8/Adipose_Visceral_Omentum:GTEx/v8/Whole_Blood	+	8e-24	rs7456670;rs430860	56	yes
LTL	ENSG00000168546	GFRA2	8	21547915	21669869	-1	protein_coding	2675	GFRA2	0.337128	-0.0982955	0	0	63	3.45071e-06	1.91804e-12	GTEx/v8/Whole_Blood	+	3.3e-25	rs2306646;rs4872083;rs11776272	57	yes
LTL	ENSG00000147443	DOK2	8	21766384	21771371	-1	protein_coding	9046	DOK2	2.33627e-06	0.269056	17	14.86	7	1.04301e-06	6.39518e-10	GTEx/v8/Adipose_Subcutaneous:GTEx/v8/Whole_Blood	+	1.1e-24	rs4872083;rs2306646;rs67385415;rs7813392;rs11776272	57	no
LTL	ENSG00000130227	XPO7	8	21777180	21864096	1	protein_coding	23039	XPO7	0.999999	-0.565357	134	19.18	49	3.17695e-05	0.0352762	GTEx/v8/Artery_Tibial	-	3.3e-25	rs4872083;rs2306646;rs67385415;rs7813420	57	no
LTL	ENSG00000158806	NPM2	8	21881636	21894408	1	protein_coding	10361	NPM2	0.000671457	-1.05037	21	13.78	0	NA	NA	NA	NA	1.4e-23	rs2306646;rs11776272;rs4872220;rs7818819;rs10089142;rs7813420;rs7813392;rs900779	57	no
LTL	ENSG00000158815	FGF17	8	21899909	21906320	1	protein_coding	8822	FGF17	0.865332	0.0290524	13	4.831	49	4.41772e-07	1.33572e-12	GTEx/v8/Adipose_Subcutaneous:GTEx/v8/Adipose_Visceral_Omentum:GTEx/v8/Artery_Aorta:GTEx/v8/Artery_Tibial	+	6.3e-17	rs10089142;rs7813420;rs4872220;rs7813392;rs900779;rs67385415;rs11776272;rs7818819	57	no
LTL	ENSG00000158856	DMTN	8	21906506	21940038	1	protein_coding	2039	DMTN	0.961763	1.17661	7	4.831	4	4.83912e-05	6.46771e-26	GTEx/v8/Heart_Atrial_Appendage	-	2.4e-12	rs7813392;rs4872220;rs900779	57	no
LTL	ENSG00000164808	SPIDR	8	48173167	48648868	1	protein_coding	23514	SPIDR	1.0713e-14	-0.151904	171	16.4	149	1.60512e-05	0.00826494	GTEx/v8/Artery_Aorta	+	4.1e-19	rs7846620;rs4873292;rs62539106;rs72633937;rs139663142;rs2632503;rs4873772	58	no
LTL	ENSG00000221869	CEBPD	8	48649471	48651648	-1	protein_coding	1052	CEBPD	0.540718	NA	1	4.796	0	NA	NA	NA	NA	NA	rs2632503	58	no
LTL	ENSG00000253729	PRKDC	8	48685669	48872743	-1	protein_coding	5591	PRKDC	1	NA	24	23.2	0	NA	NA	NA	NA	7.3e-19	rs762679;rs62539106;rs2632503;rs72633937;rs139663142;rs4873772	58	no
LTL	ENSG00000104738	MCM4	8	48872745	48890720	1	protein_coding	4173	MCM4	0.000301842	-0.172057	3	22	459	5.66523e-22	4.18851e-17	GTEx/v8/Adipose_Subcutaneous:GTEx/v8/Adipose_Visceral_Omentum:GTEx/v8/Cells_EBV-transformed_lymphocytes:GTEx/v8/Whole_Blood:GTEx/v8/Artery_Aorta:GTEx/v8/Artery_Tibial:GTEx/v8/Heart_Atrial_Appendage:GTEx/v8/Heart_Left_Ventricle	+	1.4e-27	rs2632503;rs4873772;rs762679;rs4873292;rs7846620;rs139663142;rs62539106;rs72633937	58	no
LTL	ENSG00000169139	UBE2V2	8	48920960	48977268	1	protein_coding	7336	UBE2V2	0.108879	-1.63341	17	10.34	0	NA	NA	NA	NA	2.3e-08	rs2632503;rs72633937;rs4873772	58	no
LTL	ENSG00000167904	TMEM68	8	56608983	56685966	-1	protein_coding	137695	TMEM68	0.016937	0.509377	79	16.2	126	1.40388e-30	1.72765e-24	GTEx/v8/Adipose_Subcutaneous:GTEx/v8/Adipose_Visceral_Omentum:GTEx/v8/Whole_Blood:GTEx/v8/Artery_Aorta:GTEx/v8/Artery_Tibial	-	3.1e-21	rs10808899;rs1823504	59	no
LTL	ENSG00000137574	TGS1	8	56685701	56738007	1	protein_coding	96764	TGS1	1.02458e-07	-0.621461	124	15.44	126	1.3692e-20	9.09616e-16	GTEx/v8/Adipose_Subcutaneous:GTEx/v8/Adipose_Visceral_Omentum:GTEx/v8/Cells_EBV-transformed_lymphocytes:GTEx/v8/Whole_Blood:GTEx/v8/Artery_Aorta:GTEx/v8/Artery_Tibial	-	3.1e-21	rs10808899;rs1823504	59	no
LTL	ENSG00000170791	CHCHD7	8	57124245	57131357	1	protein_coding	79145	CHCHD7	0.387976	-0.33344	0	0	5	1.22751e-05	1.54581e-08	GTEx/v8/Whole_Blood	-	2.3e-08	rs4737427	59	yes
LTL	ENSG00000170786	SDR16C5	8	57212569	57233335	-1	protein_coding	195814	SDR16C5	0.00291744	0.0766513	3	3.628	0	NA	NA	NA	NA	2.3e-08	rs4737427	59	no
LTL	ENSG00000147596	PRDM14	8	70963886	70983928	-1	protein_coding	63978	PRDM14	0.968776	0.548457	8	18.69	0	NA	NA	NA	NA	3e-09	rs7012816	60	no
LTL	ENSG00000182674	KCNB2	8	73449626	73850584	1	protein_coding	9312	KCNB2	0.954616	NA	1	0.821	0	NA	NA	NA	NA	3.3e-10	rs118021294	61	no
LTL	ENSG00000147601	TERF1	8	73921099	73960357	1	protein_coding	7013	TERF1	0.878034	-0.330984	100	10.3	11	2.49765e-05	0.0324906	GTEx/v8/Liver	+	9.5e-46	rs2981089;rs10112752;rs6472716;rs10095169;rs10957637;rs17209700;rs10957634	61	no
LTL	ENSG00000164764	SBSPON	8	73976775	74036323	-1	protein_coding	157869	SBSPON	5.95163e-05	-0.0534879	31	13.84	37	6.31208e-16	3.53678e-24	GTEx/v8/Adipose_Subcutaneous:GTEx/v8/Artery_Tibial	-	6.4e-45	rs2981089;rs10112752;rs6472716;rs10095169;rs118030311;rs10957637;rs9721375;rs56780268;rs4007414;rs10087744;rs10283250;rs118021294;rs17209700	61	no
LTL	ENSG00000197275	RAD54B	8	95384188	95487337	-1	protein_coding	25788	RAD54B	8.51438e-10	0.348828	209	14.49	0	NA	NA	NA	NA	1.4e-13	rs12680342;rs2930971;rs1023767	62	no
LTL	ENSG00000265817	FSBP	8	95390605	95449180	-1	protein_coding	100861412	FSBP	NA	-0.278829	113	14.49	53	2.24947e-05	0.0314796	GTEx/v8/Artery_Aorta	+	4.2e-11	rs2930971;rs12680342;rs1023767	62	no
LTL	ENSG00000164944	VIRMA	8	95499921	95565757	-1	protein_coding	25962	VIRMA	0.999442	-0.416619	51	21.2	179	3.05107e-11	7.73653e-08	GTEx/v8/Adipose_Subcutaneous:GTEx/v8/Adipose_Visceral_Omentum:GTEx/v8/Cells_EBV-transformed_lymphocytes:GTEx/v8/Whole_Blood:GTEx/v8/Artery_Aorta:GTEx/v8/Artery_Tibial	+	5e-15	rs1023767;rs2930971;rs12680342;rs72674898;rs3096601	62	no
LTL	ENSG00000156162	DPY19L4	8	95731931	95806064	1	protein_coding	286148	DPY19L4	1.51117e-15	-0.291212	0	0	54	2.38187e-05	3.28701e-08	GTEx/v8/Adipose_Subcutaneous:GTEx/v8/Artery_Tibial	-	5e-15	rs1023767;rs12680342;rs2930971;rs72674898;rs3096601	62	yes
LTL	ENSG00000137090	DMRT1	9	841690	969090	1	protein_coding	1761	DMRT1	0.683593	-0.489715	65	12.6	0	NA	NA	NA	NA	3.8e-11	rs13295838;rs4742493	63	no
LTL	ENSG00000086061	DNAJA1	9	33025209	33039905	1	protein_coding	3301	DNAJA1	0.260111	-0.130481	0	0	7	2.86525e-05	0.0133262	GTEx/v8/Heart_Atrial_Appendage	+	2e-14	rs55660804;rs16935971	64	yes
LTL	ENSG00000165269	AQP7	9	33384765	33402643	-1	protein_coding	364	AQP7	1.86009e-09	-0.124646	0	0	60	1.9476e-05	0.0167651	GTEx/v8/Heart_Atrial_Appendage	+	1.2e-10	rs2781	64	yes
LTL	ENSG00000010438	PRSS3	9	33750515	33799230	1	protein_coding	5646	PRSS3	4.79798e-10	-0.213864	23	9.57	0	NA	NA	NA	NA	2.1e-11	rs55660804;rs2781;rs16935971;rs13290822;rs62558859;rs112987610	64	no
LTL	ENSG00000107341	UBE2R2	9	33817565	33920402	1	protein_coding	54926	UBE2R2	0.908519	-0.781596	75	14.25	0	NA	NA	NA	NA	2e-14	rs2781;rs62558859;rs16935971;rs55660804;rs62560870;rs112987610	64	no
LTL	ENSG00000137073	UBAP2	9	33921691	34048947	-1	protein_coding	55833	UBAP2	0.989509	-0.115704	114	23.4	101	1.46176e-05	4.62303e-05	GTEx/v8/Artery_Aorta	+	4.8e-16	rs2781;rs62558859;rs16935971;rs13290822;rs55660804;rs112987610;rs62560870;rs10758240	64	no
LTL	ENSG00000198876	DCAF12	9	34086385	34127397	-1	protein_coding	25853	DCAF12	0.00348556	-0.645633	35	25.3	0	NA	NA	NA	NA	1.1e-30	rs62558859;rs10814068;rs10758240;rs11557154;rs55660804;rs62560870;rs12001437;rs10971942	64	no
LTL	ENSG00000165006	UBAP1	9	34179003	34252521	1	protein_coding	51271	UBAP1	0.952985	0.167413	0	0	105	1.65321e-06	5.48362e-09	GTEx/v8/Whole_Blood	+	7.4e-11	rs2781;rs13290822	64	yes
LTL	ENSG00000186638	KIF24	9	34252379	34329198	-1	protein_coding	347240	KIF24	7.56461e-14	0.0689346	0	0	1	9.80666e-05	0.00255141	GTEx/v8/Artery_Aorta	NA	NA	rs2781	64	yes
LTL	ENSG00000164978	NUDT2	9	34329504	34343709	1	protein_coding	318	NUDT2	0.00236775	-0.593186	0	0	127	4.31742e-09	8.18979e-72	GTEx/v8/Adipose_Subcutaneous:GTEx/v8/Adipose_Visceral_Omentum:GTEx/v8/Cells_EBV-transformed_lymphocytes:GTEx/v8/Whole_Blood:GTEx/v8/Artery_Aorta:GTEx/v8/Artery_Tibial:GTEx/v8/Heart_Atrial_Appendage:GTEx/v8/Heart_Left_Ventricle:GTEx/v8/Liver	+	2.4e-14	rs2781;rs112987610;rs62558859;rs16935971;rs13290822;rs12001437;rs62560870	64	yes
LTL	ENSG00000164967	RPP25L	9	34610483	34612101	-1	protein_coding	138716	RPP25L	0.834923	-0.138222	0	0	3	0.000119908	1.48502e-09	GTEx/v8/Artery_Aorta	+	7.8e-11	rs112987610;rs10758240	64	yes
LTL	ENSG00000137070	IL11RA	9	34650699	34661889	1	protein_coding	3590	IL11RA	3.74046e-17	-0.45751	0	0	94	1.96585e-05	1.4169e-14	GTEx/v8/Adipose_Subcutaneous	+	7.4e-11	rs2781	64	yes
LTL	ENSG00000148143	ZNF462	9	109625378	109775915	1	protein_coding	58499	ZNF462	1	-0.313657	33	15.38	0	NA	NA	NA	NA	5.1e-10	rs954585;rs4743037	65	no
LTL	ENSG00000196372	ASB13	10	5680830	5708558	-1	protein_coding	79754	ASB13	0.257156	3.20908	21	8.197	19	3.4782e-08	3.19981e-05	GTEx/v8/Whole_Blood	+	1.2e-17	rs12248979;rs10796180;rs55913768;rs10905255;rs4748916	66	no
LTL	ENSG00000108021	TASOR2	10	5726801	5805703	1	protein_coding	54906	TASOR2	0.965063	-0.778204	141	15.83	5	4.70444e-05	0.0303889	GTEx/v8/Whole_Blood	+	3.3e-19	rs12248979;rs10796180;rs10796202;rs55913768;rs10737018;rs10905255;rs4748916;rs3209286;rs11596435;rs10795544	66	no
LTL	ENSG00000057608	GDI2	10	5807186	5884095	-1	protein_coding	2665	GDI2	0.987155	-0.333026	127	22	153	1.13177e-50	3.98759e-44	GTEx/v8/Adipose_Subcutaneous:GTEx/v8/Adipose_Visceral_Omentum:GTEx/v8/Cells_EBV-transformed_lymphocytes:GTEx/v8/Whole_Blood:GTEx/v8/Artery_Aorta:GTEx/v8/Artery_Coronary:GTEx/v8/Artery_Tibial:GTEx/v8/Heart_Atrial_Appendage:GTEx/v8/Heart_Left_Ventricle	-	2.6e-19	rs11596435;rs10737018;rs10905255;rs4748916;rs55913768;rs10795544;rs12248979;rs10796180;rs10796202;rs3209286	66	no
LTL	ENSG00000119912	IDE	10	94211441	94333833	-1	protein_coding	3416	IDE	0.426771	-0.602025	3	4.489	0	NA	NA	NA	NA	2.5e-08	rs10882100	67	no
LTL	ENSG00000138160	KIF11	10	94353043	94415150	1	protein_coding	3832	KIF11	0.999996	0.145264	25	13.59	0	NA	NA	NA	NA	3.7e-08	rs10882100	67	no
LTL	ENSG00000152804	HHEX	10	94447945	94455403	1	protein_coding	3087	HHEX	0.216268	-1.58888	20	11.84	15	4.4873e-06	0.00730126	GTEx/v8/Adipose_Subcutaneous:GTEx/v8/Artery_Aorta:GTEx/v8/Heart_Left_Ventricle	-	1.4e-08	rs10882100	67	no
LTL	ENSG00000148690	FRA10AC1	10	95427640	95462329	-1	protein_coding	118924	FRA10AC1	9.71538e-10	-0.33809	0	0	6	6.05469e-05	2.86172e-26	GTEx/v8/Artery_Aorta	NA	NA	rs10882100	67	yes
LTL	ENSG00000138193	PLCE1	10	95753746	96092580	1	protein_coding	51196	PLCE1	0.204556	NA	25	14.27	1	0.000210956	1.21915e-07	GTEx/v8/Artery_Tibial	NA	1.8e-26	rs58002961;rs10882411;rs60341058;rs12572897	68	no
LTL	ENSG00000173145	NOC3L	10	96075004	96122716	-1	protein_coding	64318	NOC3L	1.14013e-06	1.12263	6	25.9	3	7.57786e-05	3.09268e-10	GTEx/v8/Heart_Left_Ventricle	+	3.6e-27	rs12572897;rs35765566	68	no
LTL	ENSG00000108239	TBC1D12	10	96162261	96295687	1	protein_coding	23232	TBC1D12	0.00264365	0.292902	23	11.54	0	NA	NA	NA	NA	2.6e-13	rs35765566	68	no
LTL	ENSG00000119969	HELLS	10	96305547	96373662	1	protein_coding	3070	HELLS	0.999418	0.0658543	13	4.429	194	7.78878e-12	1.74635e-17	GTEx/v8/Adipose_Subcutaneous:GTEx/v8/Adipose_Visceral_Omentum:GTEx/v8/Artery_Aorta:GTEx/v8/Artery_Tibial	-	5.6e-17	rs35765566;rs1409657;rs10882411;rs7099229;rs2104543	68	no
LTL	ENSG00000108242	CYP2C18	10	96443251	96495947	1	protein_coding	1562	CYP2C18	5.26729e-08	0.613729	64	14.05	0	NA	NA	NA	NA	1.1e-11	rs2104543;rs1409657	68	no
LTL	ENSG00000165841	CYP2C19	10	96447911	96613017	1	protein_coding	1557	CYP2C19	2.53769e-10	-0.174574	129	14.05	13	3.4199e-06	0.0120339	GTEx/v8/Liver	-	1e-11	rs1409657;rs2104543	68	no
LTL	ENSG00000138109	CYP2C9	10	96698415	96749147	1	protein_coding	1559	CYP2C9	2.53599e-08	0.0773535	39	5.679	0	NA	NA	NA	NA	2.2e-08	rs1409657	68	no
LTL	ENSG00000173124	ACSM6	10	96953957	96988685	1	protein_coding	142827	ACSM6	0.0112102	-0.0509777	0	0	33	7.90798e-14	5.72937e-59	GTEx/v8/Adipose_Subcutaneous:GTEx/v8/Adipose_Visceral_Omentum:GTEx/v8/Artery_Aorta:GTEx/v8/Artery_Coronary	-	3.5e-10	rs2104543;rs1409657	68	yes
LTL	ENSG00000119946	CNNM1	10	101088856	101154087	1	protein_coding	26507	CNNM1	0.906071	-0.43589	0	0	1	0.000266414	3.59241e-10	GTEx/v8/Artery_Tibial	NA	NA	rs911541	69	yes
LTL	ENSG00000119919	NKX2-3	10	101292690	101296278	1	protein_coding	159296	NKX2-3	0.802089	-0.0957717	56	15.88	38	1.47284e-05	0.0169751	GTEx/v8/Adipose_Visceral_Omentum	-	2.2e-27	rs10883361;rs12412214;rs1360522;rs4919345	69	no
LTL	ENSG00000155287	SLC25A28	10	101370282	101380366	-1	protein_coding	81894	SLC25A28	0.765079	-0.122075	75	15.23	81	3.86785e-05	0.0334573	GTEx/v8/Whole_Blood:GTEx/v8/Heart_Atrial_Appendage	-	1.1e-14	rs911541;rs12573067;rs11190184;rs11190168;rs1541598	69	no
LTL	ENSG00000198018	ENTPD7	10	101419263	101465997	1	protein_coding	57089	ENTPD7	2.5662e-08	-0.322418	100	14.8	14	6.73286e-05	0.0370574	GTEx/v8/Artery_Tibial	-	1.7e-13	rs1541598;rs911541;rs11190184	69	no
LTL	ENSG00000119929	CUTC	10	101462315	101515891	1	protein_coding	51076	CUTC	0.0204866	-0.673092	69	12.33	1	0.000104354	0.000701162	GTEx/v8/Adipose_Subcutaneous	-	7.2e-13	rs11190184;rs1541598;rs911541;rs12573067;rs7914602;rs11190168	69	no
LTL	ENSG00000014919	COX15	10	101471601	101491857	-1	protein_coding	1355	COX15	2.16295e-09	-0.733389	42	12.33	161	1.39208e-06	8.35312e-06	GTEx/v8/Adipose_Subcutaneous	-	7.6e-13	rs911541;rs1541598;rs11190184;rs12573067	69	no
LTL	ENSG00000023839	ABCC2	10	101542489	101611949	1	protein_coding	1244	ABCC2	3.36341e-29	0.0661987	14	13.2	56	9.23542e-06	0.000760211	GTEx/v8/Adipose_Subcutaneous:GTEx/v8/Whole_Blood	+	8.7e-26	rs7914602;rs10883361;rs12412214;rs1541598	69	no
LTL	ENSG00000107554	DNMBP	10	101635334	101769676	-1	protein_coding	23268	DNMBP	1.15012e-09	0.000213292	0	0	5	8.53062e-05	7.51657e-37	GTEx/v8/Artery_Tibial	+	2.8e-13	rs7914602	69	yes
LTL	ENSG00000095485	CWF19L1	10	101992055	102027437	-1	protein_coding	55280	CWF19L1	5.68864e-09	0.127599	0	0	2	7.99188e-05	2.22869e-26	GTEx/v8/Whole_Blood	NA	NA	rs7914602	69	yes
LTL	ENSG00000107593	PKD2L1	10	102047903	102090243	-1	protein_coding	9033	PKD2L1	6.57114e-17	-0.61191	0	0	9	0.000162995	8.00408e-05	GTEx/v8/Adipose_Subcutaneous	NA	NA	rs1541598	69	yes
LTL	ENSG00000166167	BTRC	10	103113820	103317078	1	protein_coding	8945	BTRC	0.863168	-1.67976	0	0	4	0.000126522	6.74474e-10	GTEx/v8/Adipose_Visceral_Omentum	+	1.4e-08	rs2786846	70	yes
LTL	ENSG00000198408	OGA	10	103544200	103578696	-1	protein_coding	10724	OGA	0.714104	-1.58404	2	3.05	0	NA	NA	NA	NA	2.2e-09	rs142145589	70	no
LTL	ENSG00000120049	KCNIP2	10	103585731	103603677	-1	protein_coding	30819	KCNIP2	0.0186882	NA	5	4.247	0	NA	NA	NA	NA	2.6e-09	rs142145589;rs67771234	70	no
LTL	ENSG00000120029	ARMH3	10	103605356	103815950	-1	protein_coding	79591	ARMH3	0.0553398	0.414157	15	16.72	44	3.14686e-13	8.44405e-15	GTEx/v8/Adipose_Subcutaneous:GTEx/v8/Adipose_Visceral_Omentum:GTEx/v8/Whole_Blood	-	5.1e-16	rs67771234;rs142145589;rs118161359;rs2786846;rs4919611;rs7900590	70	no
LTL	ENSG00000166189	HPS6	10	103825147	103827792	1	protein_coding	79803	HPS6	0.301742	-0.08466	6	5.87	7	4.20797e-05	5.63327e-25	GTEx/v8/Whole_Blood	-	7e-10	rs142145589;rs118161359;rs2786846;rs67771234	70	no
LTL	ENSG00000198728	LDB1	10	103867317	103880210	-1	protein_coding	8861	LDB1	0.879454	NA	5	6.14	0	NA	NA	NA	NA	1.4e-08	rs2786846	70	no
LTL	ENSG00000148840	PPRC1	10	103892787	103910082	1	protein_coding	23082	PPRC1	0.999999	-0.46264	7	23.3	0	NA	NA	NA	NA	5.1e-16	rs2786846;rs4919611;rs118161359	70	no
LTL	ENSG00000166197	NOLC1	10	103911933	103923627	1	protein_coding	9221	NOLC1	0.246823	-0.402926	5	23.3	0	NA	NA	NA	NA	1.9e-09	rs2786846;rs4919611;rs118161359;rs7900590	70	no
LTL	ENSG00000119915	ELOVL3	10	103986085	103989346	1	protein_coding	83401	ELOVL3	0.0100894	-0.633403	2	11.63	0	NA	NA	NA	NA	3.3e-08	rs4919611	70	no
LTL	ENSG00000107859	PITX3	10	103989943	104001231	-1	protein_coding	5309	PITX3	0.76836	-0.34108	1	11.63	1	0.00020255	4.49728e-10	GTEx/v8/Heart_Left_Ventricle	+	1.3e-14	rs4919611	70	no
LTL	ENSG00000107862	GBF1	10	104005289	104142656	1	protein_coding	8729	GBF1	4.12351e-07	-0.0780151	8	14.8	0	NA	NA	NA	NA	3e-08	rs4919611	70	no
LTL	ENSG00000077150	NFKB2	10	104153867	104162281	1	protein_coding	4791	NFKB2	0.999696	-0.681517	1	0.107	0	NA	NA	NA	NA	4.1e-08	rs4919611	70	no
LTL	ENSG00000059915	PSD	10	104162376	104181296	-1	protein_coding	5662	PSD	0.987334	NA	1	3.748	0	NA	NA	NA	NA	1e-11	rs4919611	70	no
LTL	ENSG00000107872	FBXL15	10	104178946	104182893	1	protein_coding	79176	FBXL15	0.00210112	-1.73975	1	3.748	0	NA	NA	NA	NA	1e-11	rs4919611	70	no
LTL	ENSG00000107874	CUEDC2	10	104183002	104192418	-1	protein_coding	79004	CUEDC2	0.0719074	-0.180116	2	8.122	0	NA	NA	NA	NA	1e-11	rs4919611	70	no
LTL	ENSG00000138111	MFSD13A	10	104221149	104236802	1	protein_coding	79847	MFSD13A	0.000178664	2.88275	0	0	4	4.84198e-05	9.86043e-43	GTEx/v8/Adipose_Subcutaneous:GTEx/v8/Heart_Atrial_Appendage	-	9.4e-11	rs4919611;rs67771234;rs2786846	70	yes
LTL	ENSG00000166275	BORCS7	10	104613980	104624718	1	protein_coding	119032	BORCS7	0.0316379	0.490358	0	0	2	0.000166698	4.42325e-68	GTEx/v8/Artery_Aorta:GTEx/v8/Artery_Tibial	-	3e-37	rs958763;rs4919611	70:71	yes
LTL	ENSG00000214435	AS3MT	10	104629273	104661656	1	protein_coding	57412	AS3MT	5.09138e-07	0.726881	0	0	2	3.6881e-06	3.56864e-112	GTEx/v8/Adipose_Subcutaneous:GTEx/v8/Artery_Aorta:GTEx/v8/Artery_Tibial	-	1e-11	rs4919611	70	yes
LTL	ENSG00000148843	PDCD11	10	105156405	105206049	1	protein_coding	22984	PDCD11	0.468449	-0.805378	0	0	1	0.000203065	6.79186e-08	GTEx/v8/Adipose_Visceral_Omentum	-	2.2e-41	rs1015037	71	yes
LTL	ENSG00000107954	NEURL1	10	105253736	105352309	1	protein_coding	9148	NEURL1	0.53757	0.420609	0	0	8	5.23718e-05	0.0166719	GTEx/v8/Adipose_Subcutaneous:GTEx/v8/Heart_Atrial_Appendage	-	2.2e-41	rs879544;rs7073079;rs1015037	71	yes
LTL	ENSG00000107957	SH3PXD2A	10	105348285	105615301	-1	protein_coding	9644	SH3PXD2A	0.232738	-1.21155	270	20.5	47	5.6779e-06	0.000541398	GTEx/v8/Whole_Blood:GTEx/v8/Artery_Tibial	-	1.8e-111	rs58512942;rs2047036;rs6584568;rs12777678;rs1015037;rs879544;rs7073079;rs34178838;rs958763;rs78264314;rs7919263;rs12778775;rs7922930;rs728713;rs4918054;rs58903224;rs2902637;rs4540778;rs73340551;rs61861110;rs11191820;rs4918073;rs12354909;rs11191842;rs11191865;rs34547036;rs4918069;rs11191835;rs77410164;rs79453661;rs11597027	71	no
LTL	ENSG00000107960	STN1	10	105642300	105677963	-1	protein_coding	79991	STN1	1.3253e-05	NA	124	17	128	1.47025e-14	2.26974e-10	GTEx/v8/Adipose_Subcutaneous:GTEx/v8/Whole_Blood:GTEx/v8/Artery_Aorta:GTEx/v8/Heart_Atrial_Appendage:GTEx/v8/Heart_Left_Ventricle	-	2.6e-167	rs79453661;rs11191835;rs12354909;rs11191820;rs11191842;rs61861151;rs4918069;rs34547036;rs11191865;rs10748858;rs9419958;rs74154705;rs35691152;rs78264314;rs11814244;rs11597027;rs61863693	71	no
LTL	ENSG00000065613	SLK	10	105726959	105788991	1	protein_coding	9748	SLK	0.428398	-0.261974	44	15.4	155	7.20495e-09	5.06377e-06	GTEx/v8/Whole_Blood:GTEx/v8/Artery_Aorta:GTEx/v8/Artery_Tibial:GTEx/v8/Heart_Left_Ventricle	+	2.6e-167	rs4918069;rs61863693;rs11814244;rs35339759;rs11597027;rs77013742;rs11191865;rs35691152;rs78264314;rs79453661;rs34422866;rs34547036;rs10748858;rs9419958;rs12761815	71	no
LTL	ENSG00000065618	COL17A1	10	105791044	105845760	-1	protein_coding	1308	COL17A1	5.82447e-11	-0.457013	20	15.4	59	3.68863e-07	1.47768e-21	GTEx/v8/Cells_EBV-transformed_lymphocytes:GTEx/v8/Whole_Blood	-	2e-51	rs11597027;rs34260939;rs34422866;rs111912365;rs10883969;rs12761815;rs1015037;rs34178838;rs7922930;rs12778775;rs728713;rs4918069;rs79453661;rs61863693;rs11814244	71	no
LTL	ENSG00000156384	SFR1	10	105881816	105886143	1	protein_coding	119392	SFR1	0.000222755	0.0546284	2	7.733	0	NA	NA	NA	NA	1.8e-16	rs34422866;rs10883969	71	no
LTL	ENSG00000197748	CFAP43	10	105889646	105992120	-1	protein_coding	80217	CFAP43	1.11043e-14	-0.15501	4	3.859	8	7.38415e-07	2.16119e-10	GTEx/v8/Adipose_Subcutaneous	+	1.8e-16	rs10883969;rs34422866;rs12761815;rs34260939;rs111716290;rs11814244	71	no
LTL	ENSG00000148834	GSTO1	10	105995114	106027217	1	protein_coding	9446	GSTO1	0.0150378	0.556924	25	17.82	92	1.81167e-10	4.33818e-10	GTEx/v8/Adipose_Subcutaneous:GTEx/v8/Adipose_Visceral_Omentum:GTEx/v8/Artery_Aorta:GTEx/v8/Artery_Tibial	+	2.8e-42	rs111716290;rs11191972;rs958763;rs1015037;rs4540778;rs73340551;rs10883994;rs7083064	71	no
LTL	ENSG00000065621	GSTO2	10	106028631	106064703	1	protein_coding	119391	GSTO2	1.66971e-07	0.0298912	28	17.82	87	4.4822e-14	1.30999e-20	GTEx/v8/Whole_Blood:GTEx/v8/Artery_Aorta:GTEx/v8/Artery_Coronary:GTEx/v8/Artery_Tibial:GTEx/v8/Liver	-	1.5e-13	rs11191972;rs34970111;rs12761815;rs34260939;rs10883994;rs7083064	71	no
LTL	ENSG00000148841	ITPRIP	10	106071894	106098162	-1	protein_coding	85450	ITPRIP	1.35269e-05	0.357391	44	15.42	83	8.92374e-11	4.66861e-07	GTEx/v8/Artery_Tibial	+	1.5e-13	rs11191972;rs34970111;rs10883994;rs7083064	71	no
LTL	ENSG00000120051	CFAP58	10	106113522	106214848	1	protein_coding	159686	CFAP58	3.42062e-18	-0.580409	83	21.2	2	7.29506e-05	0.0317973	GTEx/v8/Artery_Tibial	+	2.2e-37	rs10883994;rs7083064;rs2183509;rs12269707;rs17116984;rs12761815;rs958763	71	no
LTL	ENSG00000177951	BET1L	11	167784	207428	-1	protein_coding	51272	BET1L	0.378368	1.58595	33	23.9	37	4.2172e-44	8.37844e-37	GTEx/v8/Adipose_Subcutaneous:GTEx/v8/Adipose_Visceral_Omentum:GTEx/v8/Whole_Blood:GTEx/v8/Artery_Tibial:GTEx/v8/Heart_Atrial_Appendage:GTEx/v8/Heart_Left_Ventricle	-	6.6e-29	rs3741411;rs1212931;rs939916;rs10902108;rs4758633;rs75155656;rs939917;rs2272566;rs10081	72	no
LTL	ENSG00000188076	SCGB1C1	11	193080	194573	1	protein_coding	147199	SCGB1C1	3.34416e-05	0.362499	13	23.9	14	1.40372e-10	1.56874e-17	GTEx/v8/Whole_Blood	+	6.6e-29	rs1212931;rs939916;rs3741411;rs10902108;rs4758633;rs75155656;rs939917;rs2272566;rs10081	72	no
LTL	ENSG00000177947	CIMAP1A	11	196738	200261	1	protein_coding	113746	CIMAP1A	0.586975	1.89376	19	23.9	0	NA	NA	NA	NA	6.6e-29	rs939916;rs3741411;rs10902108;rs1212931;rs4758633;rs75155656;rs939917	72	no
LTL	ENSG00000177963	RIC8A	11	207511	215113	1	protein_coding	60626	RIC8A	0.000378553	-0.341212	38	23.9	29	1.02317e-21	1.45332e-38	GTEx/v8/Adipose_Subcutaneous:GTEx/v8/Adipose_Visceral_Omentum:GTEx/v8/Whole_Blood:GTEx/v8/Artery_Aorta:GTEx/v8/Artery_Coronary:GTEx/v8/Artery_Tibial:GTEx/v8/Heart_Atrial_Appendage:GTEx/v8/Heart_Left_Ventricle	+	6.6e-29	rs1212931;rs4758633;rs3741411;rs10902108;rs75155656;rs939916;rs939917;rs2272566;rs10081	72	no
LTL	ENSG00000142082	SIRT3	11	215458	236931	-1	protein_coding	23410	SIRT3	2.70052e-05	-0.340985	55	29	14	6.61722e-35	1.18381e-49	GTEx/v8/Adipose_Subcutaneous:GTEx/v8/Adipose_Visceral_Omentum:GTEx/v8/Whole_Blood:GTEx/v8/Artery_Aorta:GTEx/v8/Artery_Coronary:GTEx/v8/Artery_Tibial:GTEx/v8/Heart_Atrial_Appendage:GTEx/v8/Heart_Left_Ventricle	-	6.6e-29	rs939916;rs3741411;rs10902108;rs75155656;rs2272566;rs1212931;rs10081;rs4758633;rs939917	72	no
LTL	ENSG00000185627	PSMD13	11	236546	252983	1	protein_coding	5719	PSMD13	0.993513	1.38778	38	29	23	5.79715e-15	1.61162e-22	GTEx/v8/Adipose_Subcutaneous:GTEx/v8/Adipose_Visceral_Omentum:GTEx/v8/Whole_Blood:GTEx/v8/Artery_Aorta:GTEx/v8/Artery_Tibial:GTEx/v8/Heart_Atrial_Appendage:GTEx/v8/Heart_Left_Ventricle	+	6.6e-29	rs939916;rs3741411;rs10902108;rs1212931;rs4758633;rs2272566;rs939917;rs75155656;rs10081	72	no
LTL	ENSG00000174885	NLRP6	11	278365	285359	1	protein_coding	171389	NLRP6	NA	-0.192769	3	2.006	5	4.22056e-07	7.13526e-10	GTEx/v8/Adipose_Subcutaneous:GTEx/v8/Adipose_Visceral_Omentum:GTEx/v8/Cells_EBV-transformed_lymphocytes:GTEx/v8/Whole_Blood:GTEx/v8/Artery_Aorta	+	3.3e-11	rs4758633;rs1212931	72	no
LTL	ENSG00000142102	PGGHG	11	289135	296107	1	protein_coding	80162	PGGHG	3.53242e-09	0.935514	0	0	3	5.26333e-05	2.338e-23	GTEx/v8/Whole_Blood	+	8.4e-23	rs939916;rs3741411;rs10902108;rs4758633	72	yes
LTL	ENSG00000185201	IFITM2	11	307631	315272	1	protein_coding	10581	IFITM2	0.299376	2.27367	0	0	4	4.3141e-06	9.49647e-14	GTEx/v8/Artery_Aorta	-	6.6e-29	rs939916;rs939917;rs4758633	72	yes
LTL	ENSG00000185187	SIGIRR	11	405716	417455	-1	protein_coding	59307	SIGIRR	0.00530889	-0.434585	0	0	1	7.65886e-05	3.32481e-63	GTEx/v8/Artery_Tibial	NA	NA	rs1212931	72	yes
LTL	ENSG00000177697	CD151	11	832843	839831	1	protein_coding	977	CD151	0.00164311	NA	0	0	4	1.80508e-05	2.96177e-21	GTEx/v8/Adipose_Visceral_Omentum	+	3.3e-11	rs4758633	72	yes
LTL	ENSG00000197428	OR51D1	11	4660945	4662068	1	protein_coding	390038	OR51D1	0.00170958	0.0228385	11	9.995	0	NA	NA	NA	NA	3.4e-09	rs10768147	73	no
LTL	ENSG00000180785	OR51E1	11	4664650	4676718	1	protein_coding	143503	OR51E1	0.000349921	2.80476	11	9.995	11	4.75207e-19	6.64899e-14	GTEx/v8/Adipose_Subcutaneous:GTEx/v8/Adipose_Visceral_Omentum:GTEx/v8/Artery_Tibial:GTEx/v8/Heart_Atrial_Appendage:GTEx/v8/Heart_Left_Ventricle	-	3.4e-09	rs10768147	73	no
LTL	ENSG00000171944	OR52A5	11	5152922	5153872	-1	protein_coding	390054	OR52A5	0.000168134	-0.0975323	1	4.186	0	NA	NA	NA	NA	2.2e-10	rs78686564;rs12787372	73	no
LTL	ENSG00000182070	OR52A1	11	5172239	5207612	-1	protein_coding	23538	OR52A1	0.00107002	0.694048	14	6.101	0	NA	NA	NA	NA	3e-61	rs78686564;rs12787372;rs6578581;rs1609812;rs10742573	73	no
LTL	ENSG00000176742	OR51V1	11	5220965	5221930	-1	protein_coding	283111	OR51V1	0.00371474	-0.0938262	83	22.8	0	NA	NA	NA	NA	3e-61	rs6578581;rs1609812;rs10742573;rs12795026;rs78686564;rs11036225;rs7936332;rs10742579;rs12574989	73	no
LTL	ENSG00000244734	HBB	11	5246694	5250625	-1	protein_coding	3043	HBB	1.02493e-08	0.121217	53	10.75	0	NA	NA	NA	NA	3.9e-65	rs34220818;rs7936332;rs1609812;rs10742573;rs12574989;rs10742579;rs11036225	73	no
LTL	ENSG00000223609	HBD	11	5253908	5256600	-1	protein_coding	3045	HBD	0.000155108	0.569791	17	6.802	0	NA	NA	NA	NA	3.9e-65	rs11036225;rs7936332;rs1609812;rs12574989;rs10742573	73	no
LTL	ENSG00000176239	OR51B6	11	5372738	5373676	1	protein_coding	390058	OR51B6	0.000174878	0.542088	0	0	56	3.34275e-08	0.000126752	GTEx/v8/Whole_Blood	+	3.9e-65	rs1609812;rs10742573	73	yes
LTL	ENSG00000166436	TRIM66	11	8633584	8693413	-1	protein_coding	9866	TRIM66	NA	NA	0	0	1	8.8566e-05	1.16725e-102	GTEx/v8/Whole_Blood	NA	NA	rs10840270	74	yes
LTL	ENSG00000175352	NRIP3	11	9002123	9025596	-1	protein_coding	56675	NRIP3	2.34631e-05	2.21306	0	0	3	6.84847e-05	7.44375e-06	GTEx/v8/Artery_Tibial	NA	NA	rs11042436	74	yes
LTL	ENSG00000166478	ZNF143	11	9481866	9550071	1	protein_coding	7702	ZNF143	0.021967	-1.01552	1	5.784	0	NA	NA	NA	NA	NA	rs79189709	74	no
LTL	ENSG00000166483	WEE1	11	9595228	9615004	1	protein_coding	7465	WEE1	0.997106	NA	39	11.84	0	NA	NA	NA	NA	1.5e-10	rs7939541;rs79189709;rs11042436	74	no
LTL	ENSG00000133789	SWAP70	11	9685624	9774538	1	protein_coding	23075	SWAP70	0.348844	-0.389633	21	9.234	54	3.77913e-13	4.67459e-12	GTEx/v8/Cells_EBV-transformed_lymphocytes:GTEx/v8/Artery_Aorta:GTEx/v8/Artery_Tibial	+	1.3e-11	rs11042436;rs7939541;rs10840270	74	no
LTL	ENSG00000175220	ARHGAP1	11	46698630	46722165	-1	protein_coding	392	ARHGAP1	0.185565	-0.389142	0	0	3	6.41047e-05	4.42158e-11	GTEx/v8/Adipose_Visceral_Omentum	NA	NA	rs2293579	75	yes
LTL	ENSG00000175213	ZNF408	11	46722368	46727462	1	protein_coding	79797	ZNF408	7.89161e-06	-0.0780348	0	0	17	0.000104889	1.26003e-11	GTEx/v8/Artery_Tibial	NA	NA	rs2293579	75	yes
LTL	ENSG00000134575	ACP2	11	47260853	47270457	-1	protein_coding	53	ACP2	0.000525977	-0.370782	0	0	25	5.56654e-05	1.70401e-25	GTEx/v8/Whole_Blood	-	8e-10	rs2293579	75	yes
LTL	ENSG00000025434	NR1H3	11	47269851	47290396	1	protein_coding	10062	NR1H3	0.856186	0.657584	0	0	4	0.000197628	6.4862e-05	GTEx/v8/Adipose_Subcutaneous	NA	NA	rs2293579	75	yes
LTL	ENSG00000110514	MADD	11	47290712	47351582	1	protein_coding	8567	MADD	0.000901823	-0.37505	0	0	64	2.02137e-06	3.79949e-08	GTEx/v8/Whole_Blood:GTEx/v8/Artery_Aorta:GTEx/v8/Artery_Tibial	+	3.3e-10	rs2293579	75	yes
LTL	ENSG00000134571	MYBPC3	11	47352957	47374253	-1	protein_coding	4607	MYBPC3	1.35054e-06	-0.432352	3	7.654	51	1.78778e-10	4.02707e-22	GTEx/v8/Whole_Blood	-	3.3e-10	rs2293579	75	no
LTL	ENSG00000066336	SPI1	11	47376411	47400127	-1	protein_coding	6688	SPI1	0.897231	NA	14	7.654	0	NA	NA	NA	NA	2.3e-09	rs2293579	75	no
LTL	ENSG00000165915	SLC39A13	11	47428683	47438047	1	protein_coding	91252	SLC39A13	0.011852	-0.332419	14	10.13	27	8.70949e-06	1.13327e-12	GTEx/v8/Artery_Tibial	+	3.3e-10	rs2293579	75	no
LTL	ENSG00000165916	PSMC3	11	47440320	47447993	-1	protein_coding	5702	PSMC3	0.9792	-0.404697	8	10.13	53	1.13764e-06	3.72678e-08	GTEx/v8/Liver	+	3.3e-10	rs2293579	75	no
LTL	ENSG00000165917	RAPSN	11	47459308	47470730	-1	protein_coding	5913	RAPSN	0.0326445	0.0487816	7	7.533	12	0.000224212	6.17155e-05	GTEx/v8/Adipose_Visceral_Omentum	NA	1.1e-09	rs2293579	75	no
LTL	ENSG00000149187	CELF1	11	47487496	47587121	-1	protein_coding	10658	CELF1	0.998617	-0.376216	14	17.35	46	6.21276e-06	0.000461108	GTEx/v8/Whole_Blood:GTEx/v8/Artery_Aorta:GTEx/v8/Artery_Tibial	+	3.1e-09	rs2293579	75	no
LTL	ENSG00000213619	NDUFS3	11	47586888	47606114	1	protein_coding	4722	NDUFS3	0.047137	-0.0123446	4	12.48	0	NA	NA	NA	NA	NA	rs2293579	75	no
LTL	ENSG00000110536	PTPMT1	11	47586982	47595013	1	protein_coding	114971	PTPMT1	0.459152	NA	2	12.48	33	8.95241e-06	0.0030507	GTEx/v8/Adipose_Subcutaneous	NA	NA	rs2293579	75	no
LTL	ENSG00000123444	KBTBD4	11	47593749	47600567	-1	protein_coding	55709	KBTBD4	0.0180744	-0.492621	3	9.124	0	NA	NA	NA	NA	NA	rs2293579	75	no
LTL	ENSG00000196666	FAM180B	11	47608198	47610746	1	protein_coding	399888	FAM180B	0.315838	NA	3	9.124	0	NA	NA	NA	NA	NA	rs2293579	75	no
LTL	ENSG00000172247	C1QTNF4	11	47611216	47616211	-1	protein_coding	114900	C1QTNF4	0.679081	NA	3	14.54	65	2.35404e-20	1.21395e-52	GTEx/v8/Adipose_Subcutaneous:GTEx/v8/Adipose_Visceral_Omentum:GTEx/v8/Whole_Blood:GTEx/v8/Artery_Tibial:GTEx/v8/Liver	-	3.3e-10	rs2293579	75	no
LTL	ENSG00000109919	MTCH2	11	47638867	47664175	-1	protein_coding	23788	MTCH2	0.166788	0.0369336	1	4.519	0	NA	NA	NA	NA	NA	rs2293579	75	no
LTL	ENSG00000165923	AGBL2	11	47681143	47736941	-1	protein_coding	79841	AGBL2	6.81051e-12	-0.765874	5	7.089	27	4.64871e-05	0.0233672	GTEx/v8/Artery_Aorta	+	9.8e-10	rs2293579	75	no
LTL	ENSG00000109920	FNBP4	11	47738072	47788995	-1	protein_coding	23360	FNBP4	0.999993	-0.713792	6	16.01	54	9.47335e-06	0.00246133	GTEx/v8/Whole_Blood	+	3.3e-10	rs2293579	75	no
LTL	ENSG00000030066	NUP160	11	47799639	47870107	-1	protein_coding	23279	NUP160	0.0239792	-0.345694	4	6.3	0	NA	NA	NA	NA	NA	rs2293579	75	no
LTL	ENSG00000149177	PTPRJ	11	48002113	48189670	1	protein_coding	5795	PTPRJ	2.38654e-05	NA	0	0	65	1.62123e-07	1.75259e-10	GTEx/v8/Adipose_Subcutaneous:GTEx/v8/Whole_Blood:GTEx/v8/Heart_Atrial_Appendage	+	3.3e-10	rs2293579	75	yes
LTL	ENSG00000086205	FOLH1	11	49168187	49230222	-1	protein_coding	2346	FOLH1	0.253397	-0.0941583	0	0	68	5.53021e-15	5.1261e-17	GTEx/v8/Adipose_Subcutaneous:GTEx/v8/Artery_Aorta:GTEx/v8/Artery_Coronary:GTEx/v8/Artery_Tibial:GTEx/v8/Heart_Atrial_Appendage:GTEx/v8/Heart_Left_Ventricle:GTEx/v8/Liver	+	6.1e-09	rs1917328	76	yes
LTL	ENSG00000166266	CUL5	11	107879459	107978503	1	protein_coding	8065	CUL5	0.999965	0.0584064	132	12.15	0	NA	NA	NA	NA	8.3e-30	rs4312032;rs2355838;rs3741054;rs77634556;rs111306595;rs11212510;rs34762648;rs11212525;rs77140412;rs146935358;rs189426461;rs111559044;rs17503908;rs78208981;rs11212631;rs12226047	77	no
LTL	ENSG00000075239	ACAT1	11	107992243	108018503	1	protein_coding	38	ACAT1	0.00159952	-0.25018	52	14.86	453	9.01251e-14	1.36232e-10	GTEx/v8/Adipose_Subcutaneous:GTEx/v8/Cells_EBV-transformed_lymphocytes:GTEx/v8/Whole_Blood:GTEx/v8/Artery_Aorta:GTEx/v8/Artery_Tibial:GTEx/v8/Heart_Atrial_Appendage:GTEx/v8/Heart_Left_Ventricle:GTEx/v8/Liver	+	3.5e-73	rs3741054;rs11212525;rs2355838;rs17503908;rs78208981;rs11212631;rs12226047;rs191146538;rs146935358;rs11212592;rs189426461;rs611646;rs227061;rs144267602;rs2640771;rs111306595;rs77140412;rs4312032;rs77634556;rs11212510;rs12575489	77	no
LTL	ENSG00000149308	NPAT	11	108027942	108093369	-1	protein_coding	4863	NPAT	0.142677	-0.741015	95	22.8	370	7.1786e-16	1.52811e-11	GTEx/v8/Adipose_Subcutaneous:GTEx/v8/Whole_Blood:GTEx/v8/Artery_Aorta:GTEx/v8/Artery_Tibial	-	3.5e-73	rs227061;rs611646;rs12226047;rs144267602;rs17503908;rs191146538;rs146935358;rs34052882;rs189426461;rs77140412;rs61913702;rs78208981;rs4312032;rs11212510;rs77634556;rs3741054;rs11212525;rs2355838;rs11212592;rs2640771;rs2846414;rs11212631	77	no
LTL	ENSG00000149311	ATM	11	108093211	108239829	1	protein_coding	472	ATM	2.71064e-30	-0.823887	198	24	439	6.29967e-27	5.72998e-21	GTEx/v8/Adipose_Subcutaneous:GTEx/v8/Adipose_Visceral_Omentum:GTEx/v8/Whole_Blood:GTEx/v8/Artery_Aorta:GTEx/v8/Artery_Coronary:GTEx/v8/Artery_Tibial:GTEx/v8/Heart_Atrial_Appendage:GTEx/v8/Heart_Left_Ventricle	+	3.5e-73	rs61913702;rs227061;rs17503908;rs611646;rs12226047;rs78208981;rs11212631;rs144267602;rs189426461;rs141379009;rs191146538;rs611018;rs11212592;rs11212525;rs77140412;rs111306595;rs4312032;rs3741054;rs77634556;rs11212510;rs2355838;rs2640771;rs2846414	77	no
LTL	ENSG00000166323	C11orf65	11	108179246	108338258	-1	protein_coding	160140	C11orf65	8.7813e-17	0.106835	255	15.39	0	NA	NA	NA	NA	3.5e-73	rs227061;rs611646;rs611018;rs78208981;rs191146538;rs12226047;rs189426461;rs17503908;rs11212592;rs11212525;rs77140412;rs111559044;rs11212631;rs146935358;rs61913702;rs141379009;rs144267602	77	no
LTL	ENSG00000178202	POGLUT3	11	108342832	108369159	-1	protein_coding	143888	POGLUT3	1.57002e-08	-0.278548	48	28	386	2.08594e-25	5.03492e-53	GTEx/v8/Adipose_Subcutaneous:GTEx/v8/Adipose_Visceral_Omentum:GTEx/v8/Cells_EBV-transformed_lymphocytes:GTEx/v8/Whole_Blood:GTEx/v8/Artery_Aorta:GTEx/v8/Artery_Coronary:GTEx/v8/Artery_Tibial:GTEx/v8/Heart_Atrial_Appendage:GTEx/v8/Heart_Left_Ventricle	+	3.5e-73	rs611646;rs12226047;rs227061;rs17503908;rs144267602;rs141379009;rs7943820;rs79710561;rs11212510;rs11212592;rs34052882;rs2640771;rs2640753;rs11212525;rs3741054	77	no
LTL	ENSG00000110723	EXPH5	11	108376158	108464465	-1	protein_coding	23086	EXPH5	5.76468e-21	-0.698487	71	25.6	33	4.32239e-22	4.26356e-19	GTEx/v8/Artery_Aorta:GTEx/v8/Artery_Tibial	+	7.7e-65	rs611646;rs227061;rs7943820;rs79710561;rs2640771;rs141379009;rs2846414;rs2640753;rs189426461;rs11212592	77	no
LTL	ENSG00000123415	SMUG1	12	54558529	54582778	-1	protein_coding	23583	SMUG1	0.00123009	-0.0189373	0	0	1	2.74264e-05	1.35235e-40	GTEx/v8/Adipose_Subcutaneous	NA	NA	rs58905411	81	yes
LTL	ENSG00000094916	CBX5	12	54624724	54673886	-1	protein_coding	23468	CBX5	0.835001	-5.09556	32	21.3	9	7.2824e-06	0.00593901	GTEx/v8/Artery_Aorta:GTEx/v8/Artery_Tibial	+	4.8e-16	rs58905411;rs79755767;rs113463590	81	no
LTL	ENSG00000135486	HNRNPA1	12	54673977	54680872	1	protein_coding	3178	HNRNPA1	0.966614	-0.761986	12	6.601	0	NA	NA	NA	NA	2.3e-10	rs58905411;rs113463590	81	no
LTL	ENSG00000123405	NFE2	12	54685895	54694905	-1	protein_coding	4778	NFE2	0.688914	-0.33929	12	17.91	0	NA	NA	NA	NA	4.8e-16	rs113463590;rs58905411;rs79755767	81	no
LTL	ENSG00000111481	COPZ1	12	54694986	54745633	1	protein_coding	22818	COPZ1	0.890701	-0.725683	11	17.91	0	NA	NA	NA	NA	4.8e-16	rs113463590;rs58905411;rs79755767	81	no
LTL	ENSG00000139572	GPR84	12	54756229	54758271	-1	protein_coding	53831	GPR84	2.72207e-07	-0.41387	1	4.153	2	0.000101253	8.22655e-05	GTEx/v8/Adipose_Subcutaneous	NA	NA	rs79755767;rs58905411	81	no
LTL	ENSG00000170627	GTSF1	12	54849734	54867386	-1	protein_coding	121355	GTSF1	0.513379	0.307996	0	0	13	2.15143e-07	4.87379e-25	GTEx/v8/Artery_Aorta:GTEx/v8/Artery_Coronary:GTEx/v8/Artery_Tibial:GTEx/v8/Heart_Atrial_Appendage:GTEx/v8/Liver	+	4.8e-16	rs113463590;rs79755767	81	yes
LTL	ENSG00000110958	PTGES3	12	57057127	57082159	-1	protein_coding	10728	PTGES3	0.871366	-0.831373	1	17.26	0	NA	NA	NA	NA	2e-08	rs17445108	82	no
LTL	ENSG00000049130	KITLG	12	88886570	88974628	-1	protein_coding	4254	KITLG	0.50853	-0.184131	58	16.99	0	NA	NA	NA	NA	5.9e-10	rs1907702	83	no
LTL	ENSG00000198324	PHETA1	12	111798455	111806925	-1	protein_coding	144717	PHETA1	0.00514983	-0.607261	0	0	6	0.000316796	0.0404214	GTEx/v8/Whole_Blood	+	2.1e-08	rs10849941	84	yes
LTL	ENSG00000111252	SH2B3	12	111843752	111889427	1	protein_coding	10019	SH2B3	0.00592219	-0.243854	41	21.4	1	0.000348407	0.0020779	GTEx/v8/Whole_Blood	-	1.4e-14	rs10774625;rs10849941;rs659964;rs11065898;rs648997	84	no
LTL	ENSG00000204842	ATXN2	12	111890018	112037480	-1	protein_coding	6311	ATXN2	0.999862	-0.359942	109	18.59	0	NA	NA	NA	NA	1.7e-15	rs659964;rs11065898;rs10849941;rs10774625;rs648997	84	no
LTL	ENSG00000089234	BRAP	12	112079950	112123790	-1	protein_coding	8315	BRAP	0.0157033	-0.900035	26	11.71	0	NA	NA	NA	NA	6.4e-10	rs659964;rs11065898;rs10774625	84	no
LTL	ENSG00000111271	ACAD10	12	112123857	112194903	1	protein_coding	80724	ACAD10	4.01457e-20	-0.311041	55	11.71	59	7.90782e-06	0.000236383	GTEx/v8/Heart_Atrial_Appendage:GTEx/v8/Heart_Left_Ventricle	+	8.7e-10	rs659964;rs11065898;rs10774625;rs10849941	84	no
LTL	ENSG00000111275	ALDH2	12	112204691	112247782	1	protein_coding	217	ALDH2	1.73245e-06	NA	27	14.56	450	3.17961e-15	3.30709e-11	GTEx/v8/Adipose_Subcutaneous:GTEx/v8/Adipose_Visceral_Omentum:GTEx/v8/Whole_Blood:GTEx/v8/Artery_Aorta:GTEx/v8/Artery_Tibial:GTEx/v8/Heart_Atrial_Appendage:GTEx/v8/Heart_Left_Ventricle	-	1.7e-15	rs659964;rs11065898;rs10774625;rs10849941;rs648997	84	no
LTL	ENSG00000089022	MAPKAPK5	12	112279782	112334343	1	protein_coding	8550	MAPKAPK5	0.0234226	NA	123	15.93	366	1.07453e-07	9.23515e-17	GTEx/v8/Adipose_Subcutaneous:GTEx/v8/Adipose_Visceral_Omentum:GTEx/v8/Artery_Tibial	-	1.7e-15	rs659964;rs10774625;rs10849941;rs11065898;rs648997	84	no
LTL	ENSG00000198270	TMEM116	12	112369086	112450970	-1	protein_coding	89894	TMEM116	1.14999e-09	-0.62084	81	17.1	437	1.1477e-20	9.62641e-46	GTEx/v8/Adipose_Subcutaneous:GTEx/v8/Adipose_Visceral_Omentum:GTEx/v8/Whole_Blood:GTEx/v8/Artery_Aorta:GTEx/v8/Artery_Coronary:GTEx/v8/Artery_Tibial:GTEx/v8/Heart_Atrial_Appendage:GTEx/v8/Heart_Left_Ventricle:GTEx/v8/Liver	+	1.7e-15	rs659964;rs10849941;rs11065898;rs10774625;rs648997	84	no
LTL	ENSG00000111300	NAA25	12	112464500	112546826	-1	protein_coding	80018	NAA25	0.99999	-1.15626	12	10.51	191	5.7958e-05	0.00135016	GTEx/v8/Adipose_Subcutaneous:GTEx/v8/Adipose_Visceral_Omentum:GTEx/v8/Whole_Blood	+	1.4e-10	rs10774625;rs659964;rs11065898	84	no
LTL	ENSG00000135148	TRAFD1	12	112563305	112591407	1	protein_coding	10906	TRAFD1	1.82692e-05	-1.37633	3	6.415	0	NA	NA	NA	NA	1.9e-09	rs659964;rs10774625	84	no
LTL	ENSG00000173064	HECTD4	12	112597992	112819896	-1	protein_coding	283450	HECTD4	1	NA	12	6.415	320	7.92022e-10	9.64482e-10	GTEx/v8/Adipose_Subcutaneous:GTEx/v8/Artery_Aorta	-	8.7e-10	rs10774625;rs659964;rs10849941;rs11065898;rs648997	84	no
LTL	ENSG00000089009	RPL6	12	112842994	112856642	-1	protein_coding	6128	RPL6	0.988288	0.0267551	4	10.48	0	NA	NA	NA	NA	NA	rs10774625;rs659964	84	no
LTL	ENSG00000179295	PTPN11	12	112856155	112947717	1	protein_coding	5781	PTPN11	0.999877	-2.25304	8	9.917	0	NA	NA	NA	NA	1.9e-10	rs10774625;rs659964	84	no
LTL	ENSG00000111775	COX6A1	12	120875893	120878545	1	protein_coding	1337	COX6A1	0.0609576	0.1761	15	11.34	0	NA	NA	NA	NA	2.1e-16	rs76666449;rs117064354;rs16950305	85	no
LTL	ENSG00000170855	TRIAP1	12	120881764	120884215	-1	protein_coding	51499	TRIAP1	0.590216	-0.444361	10	11.34	0	NA	NA	NA	NA	1.1e-17	rs76666449;rs117064354;rs16950305	85	no
LTL	ENSG00000257218	GATC	12	120884241	120899389	1	protein_coding	283459	GATC	7.7902e-05	1.06418	14	22.5	84	6.52695e-43	8.00884e-36	GTEx/v8/Adipose_Subcutaneous:GTEx/v8/Adipose_Visceral_Omentum:GTEx/v8/Cells_EBV-transformed_lymphocytes:GTEx/v8/Whole_Blood:GTEx/v8/Artery_Aorta:GTEx/v8/Artery_Coronary:GTEx/v8/Artery_Tibial:GTEx/v8/Heart_Atrial_Appendage:GTEx/v8/Heart_Left_Ventricle:GTEx/v8/Liver	+	8.2e-19	rs76666449;rs117064354;rs16950305;rs76841017	85	no
LTL	ENSG00000111786	SRSF9	12	120899471	120907596	-1	protein_coding	8683	SRSF9	0.819639	NA	11	22.5	0	NA	NA	NA	NA	8.2e-19	rs76666449	85	no
LTL	ENSG00000088986	DYNLL1	12	120907653	120936296	1	protein_coding	8655	DYNLL1	0.69658	NA	22	22.5	0	NA	NA	NA	NA	8.2e-19	rs76666449	85	no
LTL	ENSG00000110871	COQ5	12	120941077	120972237	-1	protein_coding	84274	COQ5	7.95018e-05	0.0266279	23	22	80	2.13853e-11	4.72444e-72	GTEx/v8/Adipose_Subcutaneous:GTEx/v8/Adipose_Visceral_Omentum:GTEx/v8/Artery_Aorta:GTEx/v8/Artery_Tibial:GTEx/v8/Heart_Atrial_Appendage:GTEx/v8/Heart_Left_Ventricle:GTEx/v8/Liver	-	8.2e-19	rs76666449;rs117064354;rs16950305	85	no
LTL	ENSG00000022840	RNF10	12	120971283	121015397	1	protein_coding	9921	RNF10	0.502963	0.0371152	35	17.33	2	5.78975e-05	2.99985e-08	GTEx/v8/Artery_Tibial	+	2.7e-18	rs76666449;rs16950305;rs117064354	85	no
LTL	ENSG00000167272	POP5	12	121016567	121019201	-1	protein_coding	51367	POP5	1.28002e-05	-0.243977	19	17.33	82	6.58716e-13	2.37243e-13	GTEx/v8/Adipose_Visceral_Omentum:GTEx/v8/Artery_Aorta:GTEx/v8/Artery_Tibial:GTEx/v8/Heart_Atrial_Appendage:GTEx/v8/Heart_Left_Ventricle	+	8.2e-19	rs76666449;rs16950305;rs117064354	85	no
LTL	ENSG00000157782	CABP1	12	121078355	121105127	1	protein_coding	9478	CABP1	0.994401	NA	2	5.792	0	NA	NA	NA	NA	3.8e-08	rs76841017	85	no
LTL	ENSG00000130779	CLIP1	12	122755979	122907179	-1	protein_coding	6249	CLIP1	0.968496	0.285418	99	16.08	226	8.01488e-09	2.08149e-05	GTEx/v8/Adipose_Subcutaneous:GTEx/v8/Artery_Tibial	-	5.2e-14	rs147730268;rs10773176;rs6489056;rs10847242;rs2245199	86	no
LTL	ENSG00000033030	ZCCHC8	12	122957417	122985518	-1	protein_coding	55596	ZCCHC8	0.777819	NA	61	12.93	228	1.44396e-10	5.45692e-07	GTEx/v8/Adipose_Subcutaneous:GTEx/v8/Adipose_Visceral_Omentum:GTEx/v8/Whole_Blood:GTEx/v8/Artery_Tibial	-	5.2e-14	rs10773176;rs6489056;rs147730268;rs2245199;rs10847242	86	no
LTL	ENSG00000111011	RSRC2	12	122989190	123011547	-1	protein_coding	65117	RSRC2	0.992877	0.0151201	43	12.93	150	6.24059e-09	1.67517e-05	GTEx/v8/Whole_Blood:GTEx/v8/Artery_Tibial	-	5.2e-14	rs6489056;rs10773176;rs2245199;rs10847242	86	no
LTL	ENSG00000184445	KNTC1	12	123011793	123110943	1	protein_coding	9735	KNTC1	4.77718e-32	-0.251481	50	14.15	51	1.01187e-09	3.57396e-06	GTEx/v8/Adipose_Visceral_Omentum:GTEx/v8/Artery_Tibial:GTEx/v8/Heart_Left_Ventricle	-	1.1e-13	rs10773176;rs6489056;rs2245199;rs147730268;rs10847242	86	no
LTL	ENSG00000196917	HCAR1	12	123104824	123215390	-1	protein_coding	27198	HCAR1	0.140999	-0.89126	55	14.15	1	0.000165569	0.00193678	GTEx/v8/Adipose_Visceral_Omentum	-	1.1e-13	rs10773176;rs10847242;rs6489056;rs2245199	86	no
LTL	ENSG00000130783	CCDC62	12	123258874	123312075	1	protein_coding	84660	CCDC62	1.43535e-12	-0.176641	0	0	2	9.63858e-05	0.0107274	GTEx/v8/Adipose_Visceral_Omentum	-	1.4e-08	rs7132277	86	yes
LTL	ENSG00000150967	ABCB9	12	123405498	123466196	-1	protein_coding	23457	ABCB9	0.00290111	NA	14	16.51	380	5.25409e-18	3.40414e-13	GTEx/v8/Adipose_Subcutaneous:GTEx/v8/Adipose_Visceral_Omentum:GTEx/v8/Whole_Blood:GTEx/v8/Artery_Aorta:GTEx/v8/Artery_Tibial:GTEx/v8/Heart_Atrial_Appendage:GTEx/v8/Heart_Left_Ventricle:GTEx/v8/Liver	-	8.4e-18	rs1615350;rs7132277;rs28377694;rs28478828;rs2030401;rs10773000;rs35416759;rs1727326	86	no
LTL	ENSG00000111325	OGFOD2	12	123459127	123464590	1	protein_coding	79676	OGFOD2	3.80506e-07	-0.495076	13	16.51	342	6.35494e-10	1.51147e-05	GTEx/v8/Adipose_Visceral_Omentum:GTEx/v8/Cells_EBV-transformed_lymphocytes:GTEx/v8/Whole_Blood:GTEx/v8/Artery_Aorta:GTEx/v8/Artery_Tibial:GTEx/v8/Heart_Left_Ventricle	-	8.4e-18	rs1615350;rs7132277;rs28377694;rs10773176;rs10773000;rs28478828;rs1727326	86	no
LTL	ENSG00000182196	ARL6IP4	12	123464607	123467456	1	protein_coding	51329	ARL6IP4	0.0112342	-0.527874	13	16.51	360	1.74901e-12	3.70947e-08	GTEx/v8/Adipose_Visceral_Omentum:GTEx/v8/Whole_Blood:GTEx/v8/Heart_Atrial_Appendage	+	8.4e-18	rs1615350;rs7132277;rs28377694;rs1727326;rs10773000;rs35416759	86	no
LTL	ENSG00000090975	PITPNM2	12	123468027	123634562	-1	protein_coding	57605	PITPNM2	0.999994	-0.297419	99	16.51	0	NA	NA	NA	NA	8.4e-18	rs1615350;rs7132277;rs28377694;rs2030401;rs1727326;rs10773000;rs1716162	86	no
LTL	ENSG00000051825	MPHOSPH9	12	123636867	123728561	-1	protein_coding	10198	MPHOSPH9	0.000759987	-0.131484	209	17.2	369	2.47477e-13	6.78401e-09	GTEx/v8/Adipose_Visceral_Omentum:GTEx/v8/Whole_Blood:GTEx/v8/Artery_Aorta:GTEx/v8/Artery_Tibial:GTEx/v8/Heart_Atrial_Appendage:GTEx/v8/Heart_Left_Ventricle	-	8.4e-18	rs1615350;rs28377694;rs7132277;rs10773000;rs1716162;rs2030401;rs1727326;rs28478828	86	no
LTL	ENSG00000130921	MTRFR	12	123717463	123742506	1	protein_coding	91574	MTRFR	0.172329	0.226571	90	17.2	364	4.30693e-18	2.72232e-13	GTEx/v8/Adipose_Subcutaneous:GTEx/v8/Adipose_Visceral_Omentum:GTEx/v8/Whole_Blood:GTEx/v8/Artery_Aorta:GTEx/v8/Artery_Tibial:GTEx/v8/Heart_Atrial_Appendage	+	8.4e-18	rs1615350;rs28377694;rs7132277;rs10773000;rs2030401;rs1727326;rs35416759;rs28478828	86	no
LTL	ENSG00000111328	CDK2AP1	12	123745528	123756881	-1	protein_coding	8099	CDK2AP1	0.742361	NA	39	14.16	370	6.69831e-46	7.41691e-42	GTEx/v8/Adipose_Subcutaneous:GTEx/v8/Adipose_Visceral_Omentum:GTEx/v8/Whole_Blood:GTEx/v8/Artery_Aorta:GTEx/v8/Artery_Tibial:GTEx/v8/Heart_Atrial_Appendage:GTEx/v8/Heart_Left_Ventricle:GTEx/v8/Liver	+	8.4e-18	rs1615350;rs10773000;rs28377694;rs7132277;rs2030401;rs1727326;rs28478828;rs35416759	86	no
LTL	ENSG00000139697	SBNO1	12	123773656	123849390	-1	protein_coding	55206	SBNO1	1	-1.46751	60	22.9	1	0.000283019	0.0131451	GTEx/v8/Artery_Tibial	+	2.3e-15	rs1615350;rs28377694;rs7132277;rs10773000;rs28478828;rs2030401;rs1727326	86	no
LTL	ENSG00000183955	KMT5A	12	123868320	123893905	1	protein_coding	387893	KMT5A	0.945359	0.950256	42	14.37	359	2.47217e-15	7.37482e-11	GTEx/v8/Whole_Blood:GTEx/v8/Artery_Tibial:GTEx/v8/Heart_Atrial_Appendage	-	8.4e-18	rs1615350;rs28377694;rs10773000;rs7132277;rs28478828;rs2030401;rs1727326;rs35416759	86	no
LTL	ENSG00000150977	RILPL2	12	123899936	123921264	-1	protein_coding	196383	RILPL2	0.0608722	-0.185559	45	14.37	22	4.48521e-08	1.66888e-11	GTEx/v8/Adipose_Subcutaneous:GTEx/v8/Whole_Blood:GTEx/v8/Artery_Tibial:GTEx/v8/Heart_Atrial_Appendage	-	5.4e-17	rs28377694;rs7132277;rs1615350;rs10773000;rs28478828;rs2030401;rs35416759	86	no
LTL	ENSG00000184209	SNRNP35	12	123942188	123957701	1	protein_coding	11066	SNRNP35	2.28333e-07	-0.463368	1	0.748	42	4.69149e-05	0.0128821	GTEx/v8/Whole_Blood	-	3e-16	rs35416759;rs147730268;rs1615350;rs10773000;rs28377694	86	no
LTL	ENSG00000188026	RILPL1	12	123955925	124018265	-1	protein_coding	353116	RILPL1	0.0660196	-0.388983	0	0	1	5.3473e-05	0.00337596	GTEx/v8/Artery_Aorta	+	2.2e-08	rs28478828	86	yes
LTL	ENSG00000112787	FBRSL1	12	133066137	133161774	1	protein_coding	57666	FBRSL1	NA	NA	8	6.939	3	5.14486e-06	1.10482e-06	GTEx/v8/Adipose_Subcutaneous:GTEx/v8/Adipose_Visceral_Omentum:GTEx/v8/Cells_EBV-transformed_lymphocytes	NA	NA	rs11147167	87	no
LTL	ENSG00000102743	SLC25A15	13	41363548	41384247	1	protein_coding	10166	SLC25A15	0.00124732	NA	0	0	2	1.35498e-07	4.34171e-21	GTEx/v8/Adipose_Subcutaneous:GTEx/v8/Artery_Aorta:GTEx/v8/Artery_Tibial	-	3.5e-10	rs28634825	88	yes
LTL	ENSG00000120688	WBP4	13	41635410	41658137	1	protein_coding	11193	WBP4	0.000482126	-0.669249	0	0	2	5.39496e-06	3.02586e-10	GTEx/v8/Heart_Atrial_Appendage	+	3.5e-10	rs28634825	88	yes
LTL	ENSG00000165572	KBTBD6	13	41701705	41706882	-1	protein_coding	89890	KBTBD6	0.934819	-1.42569	24	14.11	18	5.49144e-07	0.00101853	GTEx/v8/Whole_Blood	+	5.9e-21	rs9525453;rs1332941;rs117056888;rs7984569	88	no
LTL	ENSG00000120696	KBTBD7	13	41763969	41768702	-1	protein_coding	84078	KBTBD7	0.223861	0.0649746	16	11.93	63	4.63249e-16	8.93409e-12	GTEx/v8/Whole_Blood	-	5.9e-21	rs9525453;rs117056888;rs7984569;rs1332941;rs28634825	88	no
LTL	ENSG00000204899	MZT1	13	73282495	73301825	-1	protein_coding	440145	MZT1	0.611862	0.107383	2	0.043	0	NA	NA	NA	NA	NA	rs9600019	90	no
LTL	ENSG00000136122	BORA	13	73302061	73330336	1	protein_coding	79866	BORA	0.000692705	-0.519274	11	5.862	0	NA	NA	NA	NA	2.4e-09	rs9600019;rs9573088	90	no
LTL	ENSG00000083520	DIS3	13	73329540	73356234	-1	protein_coding	22894	DIS3	2.04523e-11	0.569805	12	8.242	0	NA	NA	NA	NA	6.2e-09	rs9600019;rs9573088	90	no
LTL	ENSG00000083535	PIBF1	13	73356197	73590591	1	protein_coding	10464	PIBF1	4.97647e-08	-0.312594	70	11.99	80	4.23857e-12	3.18217e-08	GTEx/v8/Adipose_Visceral_Omentum:GTEx/v8/Artery_Aorta:GTEx/v8/Artery_Tibial:GTEx/v8/Heart_Atrial_Appendage	-	2.4e-09	rs9600019;rs9573088	90	no
LTL	ENSG00000102554	KLF5	13	73629114	73651676	1	protein_coding	688	KLF5	0.871983	-0.959425	2	1.487	0	NA	NA	NA	NA	NA	rs9573088	90	no
LTL	ENSG00000136319	TTC5	14	20724717	20774153	-1	protein_coding	91875	TTC5	0.00249362	2.0196	7	4.894	0	NA	NA	NA	NA	NA	rs3093888	91	no
LTL	ENSG00000100814	CCNB1IP1	14	20779527	20801471	-1	protein_coding	57820	CCNB1IP1	0.183416	0.123747	1	15.19	0	NA	NA	NA	NA	3.1e-10	rs3093888	91	no
LTL	ENSG00000129484	PARP2	14	20811741	20826064	1	protein_coding	10038	PARP2	2.09999e-07	1.18551	4	15.19	7	1.81792e-07	3.65726e-13	GTEx/v8/Adipose_Subcutaneous:GTEx/v8/Adipose_Visceral_Omentum:GTEx/v8/Whole_Blood:GTEx/v8/Artery_Tibial	-	1.5e-10	rs3093888	91	no
LTL	ENSG00000129566	TEP1	14	20833826	20881588	-1	protein_coding	7011	TEP1	4.51417e-24	1.73531	2	6.368	0	NA	NA	NA	NA	7.1e-10	rs3093888	91	no
LTL	ENSG00000100888	CHD8	14	21853353	21924285	-1	protein_coding	57680	CHD8	1	-0.453367	25	15.44	46	3.01592e-07	0.000910715	GTEx/v8/Whole_Blood	-	1.3e-12	rs10145520;rs73581419;rs9322989	92	no
LTL	ENSG00000129472	RAB2B	14	21927179	21945132	-1	protein_coding	84932	RAB2B	0.000147822	1.23715	45	15.44	25	2.04439e-07	0.000625329	GTEx/v8/Adipose_Subcutaneous:GTEx/v8/Whole_Blood:GTEx/v8/Liver	-	1.3e-12	rs10145520;rs73581419;rs9322989	92	no
LTL	ENSG00000092203	TOX4	14	21944756	21967319	1	protein_coding	9878	TOX4	0.811966	-0.694273	42	14.75	26	6.38432e-08	4.1165e-36	GTEx/v8/Whole_Blood:GTEx/v8/Artery_Aorta:GTEx/v8/Artery_Tibial	+	1.3e-12	rs73581419;rs9322989;rs10145520	92	no
LTL	ENSG00000165819	METTL3	14	21966277	21979517	-1	protein_coding	56339	METTL3	0.00100497	-0.494225	25	14.75	0	NA	NA	NA	NA	2.2e-12	rs73581419;rs9322989;rs10145520;rs10483252	92	no
LTL	ENSG00000165821	SALL2	14	21989232	22005350	-1	protein_coding	6297	SALL2	1.78061e-05	-0.0607001	1	2.302	0	NA	NA	NA	NA	7.6e-10	rs10483252	92	no
LTL	ENSG00000100462	PRMT5	14	23389720	23398794	-1	protein_coding	10419	PRMT5	0.994806	0.52396	0	0	8	1.14232e-21	6.38476e-57	GTEx/v8/Whole_Blood	+	3.1e-08	rs113525195	93	yes
LTL	ENSG00000092036	HAUS4	14	23415437	23426370	-1	protein_coding	54930	HAUS4	0.0368099	-0.346789	0	0	8	6.1698e-18	4.70879e-118	GTEx/v8/Adipose_Subcutaneous:GTEx/v8/Adipose_Visceral_Omentum:GTEx/v8/Whole_Blood:GTEx/v8/Artery_Aorta:GTEx/v8/Artery_Coronary:GTEx/v8/Artery_Tibial:GTEx/v8/Heart_Atrial_Appendage:GTEx/v8/Heart_Left_Ventricle	-	3.1e-08	rs113525195	93	yes
LTL	ENSG00000100802	C14orf93	14	23456110	23479375	-1	protein_coding	60686	C14orf93	0.0321278	0.584703	2	5.961	0	NA	NA	NA	NA	1.3e-08	rs113525195;rs10150625	93	no
LTL	ENSG00000100804	PSMB5	14	23485752	23504439	-1	protein_coding	5693	PSMB5	0.758964	-0.163044	13	18.51	13	1.48051e-11	7.17492e-13	GTEx/v8/Adipose_Subcutaneous:GTEx/v8/Whole_Blood:GTEx/v8/Artery_Aorta:GTEx/v8/Artery_Tibial	-	1.3e-08	rs113525195;rs10150625	93	no
LTL	ENSG00000222028	PSMB11	14	23511376	23513269	1	protein_coding	122706	PSMB11	0.0171391	0.865546	2	3.178	0	NA	NA	NA	NA	NA	rs10150625	93	no
LTL	ENSG00000139880	CDH24	14	23516271	23526747	-1	protein_coding	64403	CDH24	6.70387e-05	NA	1	0.784	0	NA	NA	NA	NA	NA	rs10150625	93	no
LTL	ENSG00000100714	MTHFD1	14	64854749	64926722	1	protein_coding	4522	MTHFD1	0.605609	-0.471019	9	22.8	0	NA	NA	NA	NA	3.7e-10	rs117363933;rs17824845;rs1256145	94	no
LTL	ENSG00000089775	ZBTB25	14	64915824	64971931	-1	protein_coding	7597	ZBTB25	3.31069e-05	NA	14	22.8	39	1.15637e-06	0.00241649	GTEx/v8/Adipose_Subcutaneous:GTEx/v8/Adipose_Visceral_Omentum:GTEx/v8/Heart_Atrial_Appendage:GTEx/v8/Heart_Left_Ventricle	-	1.1e-11	rs17824845;rs1256145	94	no
LTL	ENSG00000179841	AKAP5	14	64932217	64941221	1	protein_coding	9495	AKAP5	0.84113	-0.454622	2	5.155	0	NA	NA	NA	NA	8.8e-10	rs17824845;rs1256145	94	no
LTL	ENSG00000126804	ZBTB1	14	64970430	65000408	1	protein_coding	22890	ZBTB1	0.973424	-0.449444	8	20.4	39	9.11314e-16	1.98099e-11	GTEx/v8/Adipose_Subcutaneous:GTEx/v8/Adipose_Visceral_Omentum:GTEx/v8/Artery_Aorta:GTEx/v8/Artery_Tibial:GTEx/v8/Heart_Atrial_Appendage:GTEx/v8/Heart_Left_Ventricle	-	1.1e-11	rs17824845;rs1256145	94	no
LTL	ENSG00000126803	HSPA2	14	65002623	65009955	1	protein_coding	3306	HSPA2	NA	-0.736817	3	3.274	0	NA	NA	NA	NA	2.1e-10	rs17824845;rs1256145	94	no
LTL	ENSG00000165807	PPP1R36	14	65016620	65056098	1	protein_coding	145376	PPP1R36	2.76563e-07	-0.0310025	18	10.04	0	NA	NA	NA	NA	1.1e-11	rs17824845;rs1256145	94	no
LTL	ENSG00000126822	PLEKHG3	14	65170820	65213610	1	protein_coding	26030	PLEKHG3	1.16377e-08	-1.35076	0	0	27	1.24019e-07	3.36617e-37	GTEx/v8/Whole_Blood:GTEx/v8/Heart_Atrial_Appendage	+	1.5e-11	rs17824845;rs1256145	94	yes
LTL	ENSG00000070182	SPTB	14	65213002	65346601	-1	protein_coding	6710	SPTB	1	0.434589	2	1.753	88	1.12829e-23	1.47083e-18	GTEx/v8/Artery_Aorta:GTEx/v8/Artery_Tibial	-	6.9e-11	rs111372722;rs4902352;rs61160081;rs4902355	94	no
LTL	ENSG00000258289	CHURC1	14	65381079	65411309	1	protein_coding	91612	CHURC1	3.13272e-05	1.47722	36	12.06	245	2.67108e-156	4.26523e-239	GTEx/v8/Adipose_Subcutaneous:GTEx/v8/Adipose_Visceral_Omentum:GTEx/v8/Cells_EBV-transformed_lymphocytes:GTEx/v8/Whole_Blood:GTEx/v8/Artery_Aorta:GTEx/v8/Artery_Coronary:GTEx/v8/Artery_Tibial:GTEx/v8/Heart_Atrial_Appendage:GTEx/v8/Heart_Left_Ventricle:GTEx/v8/Liver	-	4.3e-22	rs111372722;rs4902352;rs61160081;rs4902355;rs34677431;rs11627485;rs45604339;rs11622366;rs7147987;rs12883529	94	no
LTL	ENSG00000257365	FNTB	14	65381203	65529368	1	protein_coding	2342	FNTB	0.172001	-0.965646	123	14.72	86	1.37714e-11	3.79102e-09	GTEx/v8/Adipose_Subcutaneous:GTEx/v8/Whole_Blood	+	4.5e-21	rs111372722;rs4902352;rs61160081;rs4902355;rs34677431;rs11627485;rs45604339;rs11622366;rs7147987	94	no
LTL	ENSG00000176153	GPX2	14	65405870	65409531	-1	protein_coding	2877	GPX2	0.00231703	-0.184435	12	12.06	82	5.62302e-11	4.38374e-07	GTEx/v8/Adipose_Subcutaneous:GTEx/v8/Artery_Aorta:GTEx/v8/Artery_Coronary:GTEx/v8/Artery_Tibial:GTEx/v8/Heart_Atrial_Appendage	+	6.9e-11	rs4902352;rs61160081;rs111372722;rs34677431	94	no
LTL	ENSG00000139998	RAB15	14	65412532	65439494	-1	protein_coding	376267	RAB15	5.2075e-06	-0.0413746	34	14.72	237	2.86597e-21	3.40602e-23	GTEx/v8/Adipose_Subcutaneous:GTEx/v8/Adipose_Visceral_Omentum:GTEx/v8/Whole_Blood:GTEx/v8/Artery_Aorta:GTEx/v8/Artery_Tibial:GTEx/v8/Heart_Atrial_Appendage	-	4.3e-22	rs4902352;rs111372722;rs61160081;rs4902355;rs34677431;rs11627485;rs45604339;rs11622366;rs7147987	94	no
LTL	ENSG00000125952	MAX	14	65472892	65569413	-1	protein_coding	4149	MAX	0.951898	0.804196	117	19.51	73	1.44392e-08	2.31966e-10	GTEx/v8/Whole_Blood:GTEx/v8/Artery_Aorta:GTEx/v8/Heart_Atrial_Appendage	-	4.3e-22	rs4902355;rs34677431;rs11627485;rs45604339;rs11622366;rs7147987;rs12883529	94	no
LTL	ENSG00000205683	DPF3	14	73086004	73360809	-1	protein_coding	8110	DPF3	0.828482	0.482532	156	19.78	42	1.971e-34	3.26016e-28	GTEx/v8/Artery_Aorta:GTEx/v8/Artery_Coronary:GTEx/v8/Artery_Tibial:GTEx/v8/Heart_Atrial_Appendage	+	1.4e-15	rs17180949;rs6420906;rs2215590;rs1468662;rs7142642;rs6574100;rs59084020;rs76322163;rs148897606;rs3814865;rs11622784;rs982972;rs8007376;rs765942;rs76893196;rs17182027;rs3742833;rs6574106;rs79442944;rs140504149;rs10459542	95	no
LTL	ENSG00000119599	DCAF4	14	73393040	73426411	1	protein_coding	26094	DCAF4	0.00364518	0.687917	90	28.5	412	6.07352e-37	9.3705e-30	GTEx/v8/Adipose_Subcutaneous:GTEx/v8/Adipose_Visceral_Omentum:GTEx/v8/Cells_EBV-transformed_lymphocytes:GTEx/v8/Whole_Blood:GTEx/v8/Artery_Aorta:GTEx/v8/Artery_Coronary:GTEx/v8/Artery_Tibial:GTEx/v8/Heart_Atrial_Appendage:GTEx/v8/Heart_Left_Ventricle	-	5.2e-43	rs10459542;rs6574106;rs79442944;rs8007376;rs765942;rs76201553;rs11622784;rs1007934;rs2806047;rs4903092;rs3815460;rs2240980;rs2806044;rs61986507;rs17180949;rs7142642;rs2215590;rs6574100;rs59084020;rs982972;rs3814865;rs17182027;rs76322163;rs78387414;rs77302987;rs909216;rs2058091;rs6420906;rs1468662;rs79252115;rs148897606;rs12436416	95	no
LTL	ENSG00000165861	ZFYVE1	14	73436159	73493920	-1	protein_coding	53349	ZFYVE1	0.953726	0.185097	168	17.49	162	1.05024e-07	0.00026857	GTEx/v8/Adipose_Subcutaneous:GTEx/v8/Whole_Blood	-	5.2e-43	rs3815460;rs765942;rs2806047;rs4903092;rs2806044;rs1007934;rs76201553;rs12436416;rs61986507;rs78387414;rs2240980;rs77302987;rs79442944;rs79252115;rs8007376	95	no
LTL	ENSG00000119707	RBM25	14	73525144	73588122	1	protein_coding	58517	RBM25	1	-0.621667	60	18.14	0	NA	NA	NA	NA	1.3e-36	rs765942;rs2806047;rs77302987;rs79252115;rs3815460;rs78387414;rs1007934;rs8009347;rs4903092;rs76201553;rs12436416;rs148897606;rs79442944	95	no
LTL	ENSG00000080815	PSEN1	14	73603126	73690399	1	protein_coding	5663	PSEN1	0.997601	-0.296032	46	11.66	285	7.2784e-19	3.63388e-26	GTEx/v8/Adipose_Subcutaneous:GTEx/v8/Adipose_Visceral_Omentum:GTEx/v8/Whole_Blood:GTEx/v8/Artery_Aorta:GTEx/v8/Artery_Coronary:GTEx/v8/Artery_Tibial:GTEx/v8/Heart_Atrial_Appendage:GTEx/v8/Heart_Left_Ventricle:GTEx/v8/Liver	+	1.3e-36	rs12436416;rs79252115;rs3815460;rs78387414;rs148897606;rs79442944;rs77302987;rs183706774;rs2806047;rs765942;rs76201553;rs76893196;rs61986507;rs11622784;rs982972;rs3742833;rs6574106;rs10459542;rs2806044;rs2240980;rs4903092;rs8009347;rs8016921;rs7142642;rs59084020;rs6574100;rs17182027;rs1007934;rs8007376	95	no
LTL	ENSG00000100767	PAPLN	14	73704205	73741348	1	protein_coding	89932	PAPLN	5.13479e-22	-0.24989	40	15.79	103	9.64145e-06	0.000195	GTEx/v8/Adipose_Subcutaneous:GTEx/v8/Whole_Blood:GTEx/v8/Artery_Aorta	+	2.1e-34	rs3815460;rs78387414;rs76201553;rs77302987;rs61986507;rs2806047;rs79442944;rs183706774;rs12436416;rs76893196;rs909216;rs8016921;rs148897606;rs140504149	95	no
LTL	ENSG00000133961	NUMB	14	73741815	73930348	-1	protein_coding	8650	NUMB	0.0243992	-0.0164953	215	16.52	0	NA	NA	NA	NA	1.1e-10	rs909216;rs8016921;rs148897606;rs140504149;rs2058091	95	no
LTL	ENSG00000187105	HEATR4	14	73945189	74025651	-1	protein_coding	399671	HEATR4	6.23228e-17	0.49276	18	15.93	107	2.25908e-08	6.28311e-23	GTEx/v8/Adipose_Subcutaneous:GTEx/v8/Artery_Aorta:GTEx/v8/Artery_Tibial:GTEx/v8/Liver	-	3.4e-09	rs8016921;rs2058091;rs148897606;rs140504149;rs10148039;rs909216	95	no
LTL	ENSG00000119673	ACOT2	14	74034324	74042357	1	protein_coding	10965	ACOT2	0.142295	0.0550697	3	2.07	58	6.14895e-08	6.73796e-41	GTEx/v8/Adipose_Subcutaneous:GTEx/v8/Adipose_Visceral_Omentum:GTEx/v8/Whole_Blood:GTEx/v8/Artery_Aorta:GTEx/v8/Artery_Tibial	-	1.1e-10	rs10148039;rs2058091;rs148897606;rs140504149;rs909216;rs183706774;rs8016921	95	no
LTL	ENSG00000177465	ACOT4	14	74058410	74063200	1	protein_coding	122970	ACOT4	4.21463e-08	0.351984	4	8.196	48	7.81845e-34	5.12815e-27	GTEx/v8/Adipose_Subcutaneous:GTEx/v8/Adipose_Visceral_Omentum:GTEx/v8/Cells_EBV-transformed_lymphocytes:GTEx/v8/Whole_Blood:GTEx/v8/Artery_Aorta:GTEx/v8/Artery_Coronary:GTEx/v8/Artery_Tibial:GTEx/v8/Heart_Atrial_Appendage:GTEx/v8/Heart_Left_Ventricle	+	8.5e-10	rs10148039;rs6574100;rs59084020;rs2058091;rs8016921;rs183706774	95	no
LTL	ENSG00000205669	ACOT6	14	74077649	74086592	1	protein_coding	641372	ACOT6	0.00152389	0.924828	27	22	0	NA	NA	NA	NA	3.4e-08	rs10148039	95	no
LTL	ENSG00000119661	DNAL1	14	74111578	74170435	1	protein_coding	83544	DNAL1	0.00640147	0.167442	5	11.99	5	1.15403e-06	4.59893e-06	GTEx/v8/Artery_Aorta	-	9.7e-09	rs147204878;rs2058091;rs10148039	95	no
LTL	ENSG00000176903	PNMA1	14	74178494	74181128	-1	protein_coding	9240	PNMA1	0.0593104	NA	3	13.07	3	4.08979e-05	0.000199844	GTEx/v8/Heart_Atrial_Appendage	NA	3.8e-08	rs147204878;rs10148039	95	no
LTL	ENSG00000156030	MIDEAS	14	74181825	74256988	-1	protein_coding	91748	MIDEAS	0.999773	1.58967	7	13.07	67	8.29411e-06	6.39763e-06	GTEx/v8/Artery_Tibial:GTEx/v8/Heart_Atrial_Appendage	-	3.4e-08	rs147204878;rs10148039;rs909216	95	no
LTL	ENSG00000140043	PTGR2	14	74318547	74353530	1	protein_coding	145482	PTGR2	7.20253e-07	1.64168	0	0	7	7.05316e-05	2.13446e-19	GTEx/v8/Adipose_Subcutaneous	NA	NA	rs10148039	95	yes
LTL	ENSG00000156050	FAM161B	14	74398204	74417117	-1	protein_coding	145483	FAM161B	9.86041e-11	0.668474	0	0	3	4.08868e-05	0.0012886	GTEx/v8/Adipose_Visceral_Omentum:GTEx/v8/Artery_Aorta	+	1.5e-14	rs61986507;rs147204878	95	yes
LTL	ENSG00000015133	CCDC88C	14	91737667	91884188	-1	protein_coding	440193	CCDC88C	2.17323e-06	-0.118605	57	20.7	48	2.37956e-08	1.02269e-14	GTEx/v8/Adipose_Subcutaneous:GTEx/v8/Liver	+	2.8e-21	rs17725366;rs61988444;rs61990487;rs11160016;rs8006485;rs11621425;rs1704662	96	no
LTL	ENSG00000100796	PPP4R3A	14	91923955	91976898	-1	protein_coding	55671	PPP4R3A	0.998772	-0.582548	123	14.94	0	NA	NA	NA	NA	1.2e-21	rs8017981;rs61988444;rs61990487;rs8006485;rs11621425;rs11160016;rs17725366	96	no
LTL	ENSG00000133962	CATSPERB	14	92047040	92247051	-1	protein_coding	79820	CATSPERB	4.26215e-13	0.596285	139	20.2	0	NA	NA	NA	NA	3.2e-17	rs1624287;rs8006485;rs1704662;rs11160016;rs1704649	96	no
LTL	ENSG00000213231	TCL1B	14	96152754	96158980	1	protein_coding	9623	TCL1B	0.00468673	0.408778	3	11.23	0	NA	NA	NA	NA	NA	rs11849538	97	no
LTL	ENSG00000100721	TCL1A	14	96176304	96180533	-1	protein_coding	8115	TCL1A	0.0012233	-0.519151	36	11.23	17	2.69064e-06	0.00593526	GTEx/v8/Whole_Blood	-	1.9e-14	rs11849538;rs1957937	97	no
LTL	ENSG00000140057	AK7	14	96858448	96955764	1	protein_coding	122481	AK7	9.78991e-09	-0.251851	8	2.27	0	NA	NA	NA	NA	NA	rs61368673	98	no
LTL	ENSG00000090060	PAPOLA	14	96967770	97033448	1	protein_coding	10914	PAPOLA	0.999972	-1.31379	36	15.82	27	9.96354e-12	7.3025e-08	GTEx/v8/Adipose_Subcutaneous:GTEx/v8/Heart_Atrial_Appendage	-	4.5e-08	rs61368673	98	no
LTL	ENSG00000051180	RAD51	15	40986972	41024354	1	protein_coding	5888	RAD51	0.990418	-0.409969	0	0	1	0.000248524	0.0408325	GTEx/v8/Adipose_Subcutaneous	-	3e-08	rs3759793	99	yes
LTL	ENSG00000104142	VPS18	15	41186628	41196173	1	protein_coding	57617	VPS18	0.939243	-1.00391	0	0	3	0.000154547	0.0361766	GTEx/v8/Adipose_Subcutaneous	NA	NA	rs58644077	99	yes
LTL	ENSG00000137804	NUSAP1	15	41624892	41673248	1	protein_coding	51203	NUSAP1	0.00510252	0.133431	0	0	5	6.77352e-05	9.95746e-09	GTEx/v8/Heart_Atrial_Appendage	NA	NA	rs3759793;rs1200345;rs62002149	99	yes
LTL	ENSG00000137806	NDUFAF1	15	41679551	41694717	-1	protein_coding	51103	NDUFAF1	0.00389629	-0.0142346	0	0	142	5.18316e-12	1.40493e-58	GTEx/v8/Adipose_Subcutaneous:GTEx/v8/Cells_EBV-transformed_lymphocytes:GTEx/v8/Artery_Tibial:GTEx/v8/Heart_Atrial_Appendage:GTEx/v8/Heart_Left_Ventricle	-	1.3e-24	rs3759793;rs1200345;rs4924559;rs17677991;rs11637616;rs28508151;rs58644077;rs890507;rs4924560;rs11070341;rs28682886;rs28627803	99	yes
LTL	ENSG00000137825	ITPKA	15	41785591	41795747	1	protein_coding	3706	ITPKA	0.821022	NA	13	15.82	0	NA	NA	NA	NA	8.1e-11	rs3759793;rs28508151;rs1200345	99	no
LTL	ENSG00000062524	LTK	15	41795836	41806085	-1	protein_coding	4058	LTK	4.12009e-21	-0.181793	25	15.82	167	1.12117e-37	8.39253e-30	GTEx/v8/Adipose_Subcutaneous:GTEx/v8/Adipose_Visceral_Omentum:GTEx/v8/Artery_Aorta:GTEx/v8/Artery_Tibial:GTEx/v8/Heart_Atrial_Appendage:GTEx/v8/Heart_Left_Ventricle:GTEx/v8/Liver	-	4.4e-26	rs3759793;rs28508151;rs1200345;rs4924559;rs11070341;rs17677991;rs11637616;rs58644077;rs890507	99	no
LTL	ENSG00000103932	RPAP1	15	41809374	41836467	-1	protein_coding	26015	RPAP1	5.01588e-15	0.274189	52	27.2	291	1.57345e-50	5.70721e-42	GTEx/v8/Adipose_Subcutaneous:GTEx/v8/Adipose_Visceral_Omentum:GTEx/v8/Cells_EBV-transformed_lymphocytes:GTEx/v8/Whole_Blood:GTEx/v8/Artery_Aorta:GTEx/v8/Artery_Coronary:GTEx/v8/Artery_Tibial:GTEx/v8/Heart_Atrial_Appendage:GTEx/v8/Heart_Left_Ventricle:GTEx/v8/Liver	-	4.4e-26	rs28508151;rs3759793;rs1200345;rs4924559;rs58644077;rs11070341;rs17677991;rs890507;rs2009310;rs11637616;rs1456235;rs8028958;rs12593397;rs1672461;rs4924588;rs62002149;rs4924560	99	no
LTL	ENSG00000092445	TYRO3	15	41849873	41871536	1	protein_coding	7301	TYRO3	0.761823	NA	34	21.8	36	4.3125e-08	0.000175661	GTEx/v8/Heart_Left_Ventricle	+	3.4e-16	rs1200345;rs4924559;rs58644077;rs28508151;rs4924560;rs11070341;rs3759793	99	no
LTL	ENSG00000174197	MGA	15	41913422	42062141	1	protein_coding	23269	MGA	1	-1.75983	78	21.2	60	8.47915e-07	0.00109329	GTEx/v8/Adipose_Subcutaneous:GTEx/v8/Artery_Tibial:GTEx/v8/Heart_Left_Ventricle	+	4.4e-26	rs58644077;rs28682886;rs17677991;rs11070341;rs11637616;rs890507;rs2009310;rs4924559;rs1456235;rs1672461	99	no
LTL	ENSG00000137802	MAPKBP1	15	42066632	42120053	1	protein_coding	23005	MAPKBP1	0.999025	-0.301531	66	15.41	250	2.30521e-08	7.27416e-05	GTEx/v8/Adipose_Subcutaneous:GTEx/v8/Adipose_Visceral_Omentum:GTEx/v8/Artery_Aorta:GTEx/v8/Artery_Tibial:GTEx/v8/Heart_Atrial_Appendage	-	4.4e-26	rs17677991;rs58644077;rs890507;rs2009310;rs9919992;rs11070341;rs1456235;rs11637616;rs1200345;rs4924559;rs28508151;rs1672461;rs3759793;rs8028958;rs4924588;rs62002149;rs12593397	99	no
LTL	ENSG00000243708	PLA2G4B	15	42120283	42140345	1	protein_coding	100137049	PLA2G4B	9.15662e-25	-0.473572	59	22.5	294	5.98186e-42	4.37057e-34	GTEx/v8/Adipose_Subcutaneous:GTEx/v8/Adipose_Visceral_Omentum:GTEx/v8/Whole_Blood:GTEx/v8/Artery_Aorta:GTEx/v8/Artery_Coronary:GTEx/v8/Artery_Tibial:GTEx/v8/Heart_Atrial_Appendage:GTEx/v8/Heart_Left_Ventricle:GTEx/v8/Liver	+	4.4e-26	rs17677991;rs2009310;rs1456235;rs58644077;rs890507;rs11637616;rs11070341;rs28627803;rs3759793;rs28508151;rs1200345;rs4924559;rs4924560;rs8028958;rs12593397;rs1672461;rs4924588;rs62002149;rs9919992	99	no
LTL	ENSG00000243789	JMJD7	15	42120283	42129779	1	protein_coding	100137047	JMJD7	0.234311	NA	44	15.49	297	1.83491e-37	2.98972e-30	GTEx/v8/Adipose_Subcutaneous:GTEx/v8/Adipose_Visceral_Omentum:GTEx/v8/Whole_Blood:GTEx/v8/Artery_Aorta:GTEx/v8/Artery_Coronary:GTEx/v8/Artery_Tibial:GTEx/v8/Heart_Atrial_Appendage:GTEx/v8/Heart_Left_Ventricle	+	4.4e-26	rs17677991;rs2009310;rs1456235;rs58644077;rs890507;rs11637616;rs11070341;rs3759793;rs28508151;rs1200345;rs4924559;rs9919992;rs28627803;rs8028958;rs12593397;rs1672461;rs4924588;rs62002149;rs4924560;rs28682886	99	no
LTL	ENSG00000137877	SPTBN5	15	42140345	42186275	-1	protein_coding	51332	SPTBN5	1.0901e-70	0.338139	52	22.5	291	6.96854e-115	1.21017e-99	GTEx/v8/Adipose_Subcutaneous:GTEx/v8/Adipose_Visceral_Omentum:GTEx/v8/Cells_EBV-transformed_lymphocytes:GTEx/v8/Whole_Blood:GTEx/v8/Artery_Aorta:GTEx/v8/Artery_Coronary:GTEx/v8/Artery_Tibial:GTEx/v8/Heart_Atrial_Appendage:GTEx/v8/Heart_Left_Ventricle:GTEx/v8/Liver	+	4.4e-26	rs11070341;rs58644077;rs890507;rs17677991;rs28627803;rs1456235;rs8028958;rs12593397;rs1672461;rs4924588;rs62002149;rs3759793;rs28508151;rs1200345;rs4924559;rs2009310;rs11637616	99	no
LTL	ENSG00000103966	EHD4	15	42190950	42264776	-1	protein_coding	30844	EHD4	0.00149681	0.643878	45	22.4	128	2.51848e-12	3.84548e-15	GTEx/v8/Adipose_Subcutaneous:GTEx/v8/Whole_Blood:GTEx/v8/Artery_Tibial:GTEx/v8/Heart_Atrial_Appendage	-	4.4e-26	rs12593397;rs1672461;rs8028958;rs4924588;rs62002149;rs890507;rs1200345;rs4924559;rs58644077;rs17677991;rs2009310;rs11637616	99	no
LTL	ENSG00000180979	LRRC57	15	42834720	42841000	-1	protein_coding	255252	LRRC57	0.00068689	0.184144	0	0	1	0.00017079	2.46262e-11	GTEx/v8/Adipose_Visceral_Omentum	-	2.8e-08	rs28682886	99	yes
LTL	ENSG00000166200	COPS2	15	49398268	49447858	-1	protein_coding	9318	COPS2	0.999573	0.13071	0	0	6	4.82489e-05	0.021109	GTEx/v8/Heart_Left_Ventricle	+	1.7e-11	rs36025803	100	yes
LTL	ENSG00000104047	DTWD1	15	49913177	49937333	1	protein_coding	56986	DTWD1	1.40544e-05	1.15458	0	0	7	7.18568e-05	0.000534366	GTEx/v8/Artery_Tibial	+	8.8e-12	rs11632390;rs7179848	100	yes
LTL	ENSG00000104043	ATP8B4	15	50150435	50475014	-1	protein_coding	79895	ATP8B4	2.42164e-27	1.64945	306	19.8	46	2.10397e-09	3.51443e-07	GTEx/v8/Adipose_Subcutaneous:GTEx/v8/Whole_Blood:GTEx/v8/Artery_Aorta	+	3.6e-45	rs36025803;rs8038516;rs10519249;rs12442538;rs2414006;rs35609972;rs7167956;rs41362650;rs2899453;rs8031802;rs35507379;rs2414016;rs11070747;rs7168944;rs12101762;rs7170947;rs4143837;rs725530;rs11632390;rs2414020;rs8038609;rs11631433;rs35334250;rs61214575;rs7179848;rs77748036;rs12438280;rs2414039	100	no
LTL	ENSG00000140284	SLC27A2	15	50474393	50528592	1	protein_coding	11001	SLC27A2	2.58258e-05	0.339774	10	4.792	27	4.75921e-07	0.000588735	GTEx/v8/Adipose_Subcutaneous	+	4.4e-16	rs35507379;rs12438280;rs2414039;rs2278167;rs1365508;rs7179848;rs2414020	100	no
LTL	ENSG00000140287	HDC	15	50534144	50558223	-1	protein_coding	3067	HDC	0.514823	-0.20223	1	0.481	0	NA	NA	NA	NA	NA	rs35507379	100	no
LTL	ENSG00000104064	GABPB1	15	50569389	50647605	-1	protein_coding	2553	GABPB1	0.929888	-0.522679	0	0	30	1.16698e-06	6.51575e-27	GTEx/v8/Adipose_Subcutaneous:GTEx/v8/Artery_Tibial	+	1.5e-19	rs2414039;rs12101762;rs11631433;rs7179848;rs2278167	100	yes
LTL	ENSG00000138592	USP8	15	50716577	50793280	1	protein_coding	9101	USP8	0.999983	-0.107558	30	14.52	47	2.53365e-07	7.99259e-23	GTEx/v8/Adipose_Visceral_Omentum:GTEx/v8/Whole_Blood:GTEx/v8/Artery_Tibial	+	7.3e-14	rs7170543;rs7170947;rs36025803;rs2414006	100	no
LTL	ENSG00000170236	USP50	15	50792759	50838905	-1	protein_coding	373509	USP50	1.23258e-14	0.0321582	4	14.52	0	NA	NA	NA	NA	NA	rs7170543	100	no
LTL	ENSG00000138600	SPPL2A	15	50999506	51058005	-1	protein_coding	84888	SPPL2A	0.0470779	-0.621555	0	0	3	1.46102e-05	2.89948e-29	GTEx/v8/Adipose_Subcutaneous:GTEx/v8/Adipose_Visceral_Omentum:GTEx/v8/Artery_Aorta:GTEx/v8/Heart_Atrial_Appendage	NA	NA	rs7170543	100	yes
LTL	ENSG00000166450	PRTG	15	55903744	56035288	-1	protein_coding	283659	PRTG	0.0195291	-1.7653	58	15.86	51	1.73038e-13	2.91289e-34	GTEx/v8/Adipose_Subcutaneous:GTEx/v8/Adipose_Visceral_Omentum:GTEx/v8/Artery_Aorta:GTEx/v8/Artery_Tibial:GTEx/v8/Heart_Left_Ventricle	+	3.6e-08	rs10851590	101	no
LTL	ENSG00000069869	NEDD4	15	56119120	56285944	-1	protein_coding	4734	NEDD4	6.44185e-09	0.431683	0	0	3	0.000121932	1.40064e-15	GTEx/v8/Artery_Tibial	+	1.2e-08	rs2465973	101	yes
LTL	ENSG00000181827	RFX7	15	56379478	56535483	-1	protein_coding	64864	RFX7	0.999681	NA	63	11.22	175	5.85015e-83	5.06828e-70	GTEx/v8/Adipose_Subcutaneous:GTEx/v8/Adipose_Visceral_Omentum:GTEx/v8/Whole_Blood:GTEx/v8/Artery_Aorta:GTEx/v8/Artery_Tibial:GTEx/v8/Heart_Atrial_Appendage:GTEx/v8/Heart_Left_Ventricle	-	2.2e-10	rs2465973;rs1980240	101	no
LTL	ENSG00000151575	TEX9	15	56536207	56738195	1	protein_coding	374618	TEX9	2.58827e-17	0.147407	122	17.07	57	3.73777e-05	7.92e-09	GTEx/v8/Adipose_Subcutaneous:GTEx/v8/Artery_Aorta:GTEx/v8/Artery_Tibial	+	6.4e-10	rs2465973;rs1980240	101	no
LTL	ENSG00000138587	MNS1	15	56713742	56757335	-1	protein_coding	55329	MNS1	5.52556e-14	-0.0940669	26	15.61	13	9.18482e-05	0.00331309	GTEx/v8/Adipose_Subcutaneous:GTEx/v8/Artery_Tibial	NA	8.8e-10	rs1980240;rs2465973;rs10851590	101	no
LTL	ENSG00000140451	PIF1	15	65107831	65117867	-1	protein_coding	80119	PIF1	7.57989e-12	-0.128209	1	36	0	NA	NA	NA	NA	4.4e-09	rs75683534	102	no
LTL	ENSG00000129038	LOXL1	15	74218330	74244478	1	protein_coding	4016	LOXL1	NA	-0.451257	11	13.48	0	NA	NA	NA	NA	NA	rs12917449	103	no
LTL	ENSG00000067221	STOML1	15	74275547	74286963	-1	protein_coding	9399	STOML1	5.52735e-05	0.857568	3	7.987	47	1.01578e-20	3.06085e-31	GTEx/v8/Adipose_Subcutaneous:GTEx/v8/Whole_Blood:GTEx/v8/Heart_Atrial_Appendage	+	1.6e-21	rs12917449;rs7180506;rs4886868;rs5742915	103	no
LTL	ENSG00000140464	PML	15	74287014	74340153	1	protein_coding	5371	PML	0.937511	-0.437708	21	8.73	32	2.33222e-12	2.60465e-14	GTEx/v8/Whole_Blood	+	1.6e-21	rs7180506;rs12917449;rs5742915;rs4886868	103	no
LTL	ENSG00000159289	GOLGA6A	15	74362198	74374891	-1	protein_coding	342096	GOLGA6A	0.224411	-0.898205	3	6.059	0	NA	NA	NA	NA	6.1e-17	rs4886868;rs7180506	103	no
LTL	ENSG00000122390	NAA60	16	3493611	3536963	1	protein_coding	79903	NAA60	0.908883	0.828474	1	0.048	0	NA	NA	NA	NA	2.3e-10	rs56205903	104	no
LTL	ENSG00000215131	C16orf90	16	3543484	3545480	-1	protein_coding	646174	C16orf90	0.00240645	-0.0340973	1	0.048	0	NA	NA	NA	NA	2.3e-10	rs56205903	104	no
LTL	ENSG00000103351	CLUAP1	16	3550924	3589048	1	protein_coding	23059	CLUAP1	0.00021954	-0.0235219	39	11.58	27	2.15685e-06	8.26458e-80	GTEx/v8/Adipose_Subcutaneous:GTEx/v8/Adipose_Visceral_Omentum:GTEx/v8/Artery_Tibial	+	1.6e-16	rs56205903;rs113490934;rs3751836	104	no
LTL	ENSG00000188827	SLX4	16	3631182	3661599	-1	protein_coding	84464	SLX4	8.9032e-08	-0.111653	102	25.6	0	NA	NA	NA	NA	3.2e-17	rs113490934;rs56205903;rs3751836	104	no
LTL	ENSG00000213918	DNASE1	16	3661729	3730144	1	protein_coding	1773	DNASE1	1.00615e-11	0.676275	112	25.6	34	2.03319e-06	4.86182e-05	GTEx/v8/Artery_Aorta:GTEx/v8/Heart_Left_Ventricle	+	5.5e-17	rs113490934;rs3751836;rs4785938;rs56205903	104	no
LTL	ENSG00000126602	TRAP1	16	3701640	3767598	-1	protein_coding	10131	TRAP1	1.62038e-17	NA	53	24.4	0	NA	NA	NA	NA	2.4e-11	rs113490934;rs4785938	104	no
LTL	ENSG00000153048	CARHSP1	16	8946799	8962866	-1	protein_coding	23589	CARHSP1	NA	1.97776	1	1.238	2	1.65943e-05	0.00037858	GTEx/v8/Artery_Aorta	+	1.3e-09	rs2447915;rs12932179	105	no
LTL	ENSG00000187555	USP7	16	8985951	9058371	-1	protein_coding	7874	USP7	1	-1.06237	79	12.73	0	NA	NA	NA	NA	4.4e-13	rs2447915;rs17680522;rs254953;rs146115155;rs12932179;rs11646283	105	no
LTL	ENSG00000140694	PARN	16	14529558	14726585	-1	protein_coding	5073	PARN	0.387184	-0.95662	19	7.212	12	3.83527e-08	5.93134e-06	GTEx/v8/Adipose_Subcutaneous:GTEx/v8/Adipose_Visceral_Omentum:GTEx/v8/Artery_Aorta:GTEx/v8/Artery_Tibial	+	2.1e-08	rs8051249	106	no
LTL	ENSG00000103429	BFAR	16	14726672	14763093	1	protein_coding	51283	BFAR	0.00230975	-0.464763	0	0	3	0.000123439	0.0181221	GTEx/v8/Whole_Blood	NA	NA	rs8051249	106	yes
LTL	ENSG00000183793	NPIPA5	16	15457516	15474904	-1	protein_coding	100288332	NPIPA5	0.544995	-0.0832964	0	0	1	0.000229247	1.0127e-51	GTEx/v8/Adipose_Subcutaneous	NA	NA	rs8051249	106	yes
LTL	ENSG00000188322	SBK1	16	28303840	28335170	1	protein_coding	388228	SBK1	0.437577	0.472517	7	3.242	227	6.84846e-07	0.001295	GTEx/v8/Artery_Aorta:GTEx/v8/Artery_Tibial	-	4.2e-08	rs12598357	107	no
LTL	ENSG00000198156	NPIPB6	16	28353876	28374829	-1	protein_coding	728741	NPIPB6	0.636137	-0.629005	17	3.884	201	4.27827e-06	0.0014185	GTEx/v8/Whole_Blood	+	4.2e-08	rs12598357	107	no
LTL	ENSG00000188603	CLN3	16	28477983	28506896	-1	protein_coding	1201	CLN3	9.99316e-07	NA	29	16.07	221	1.45804e-09	2.48585e-11	GTEx/v8/Whole_Blood:GTEx/v8/Artery_Tibial	-	4.2e-08	rs12598357	107	no
LTL	ENSG00000184730	APOBR	16	28505970	28510291	1	protein_coding	55911	APOBR	6.29744e-06	-0.104221	16	16.07	4	5.03941e-05	0.0335186	GTEx/v8/Adipose_Subcutaneous	NA	NA	rs12598357	107	no
LTL	ENSG00000197272	IL27	16	28510683	28523372	-1	protein_coding	246778	IL27	0.927793	-0.19185	26	16.07	237	4.43098e-31	9.41556e-32	GTEx/v8/Whole_Blood:GTEx/v8/Liver	+	4.2e-08	rs12598357	107	no
LTL	ENSG00000176046	NUPR1	16	28548606	28550495	-1	protein_coding	26471	NUPR1	0.00754109	0.514991	21	14.97	237	1.9523e-41	1.0625e-34	GTEx/v8/Artery_Aorta:GTEx/v8/Artery_Tibial	-	4.2e-08	rs12598357	107	no
LTL	ENSG00000176476	SGF29	16	28565236	28603111	1	protein_coding	112869	SGF29	0.867208	-0.543805	63	25	237	1.71214e-18	1.41727e-26	GTEx/v8/Adipose_Subcutaneous:GTEx/v8/Whole_Blood:GTEx/v8/Artery_Aorta:GTEx/v8/Artery_Tibial	-	4.2e-08	rs12598357	107	no
LTL	ENSG00000197165	SULT1A2	16	28603264	28608430	-1	protein_coding	6799	SULT1A2	1.83502e-08	1.08454	53	25	237	9.9811e-124	3.67051e-109	GTEx/v8/Adipose_Subcutaneous:GTEx/v8/Adipose_Visceral_Omentum:GTEx/v8/Whole_Blood:GTEx/v8/Artery_Aorta:GTEx/v8/Artery_Coronary:GTEx/v8/Artery_Tibial:GTEx/v8/Heart_Atrial_Appendage:GTEx/v8/Heart_Left_Ventricle	+	4.2e-08	rs12598357	107	no
LTL	ENSG00000196502	SULT1A1	16	28616903	28634946	-1	protein_coding	6817	SULT1A1	2.23676e-09	NA	71	9.775	237	2.63589e-22	7.21857e-22	GTEx/v8/Adipose_Subcutaneous:GTEx/v8/Adipose_Visceral_Omentum:GTEx/v8/Whole_Blood:GTEx/v8/Artery_Aorta:GTEx/v8/Artery_Tibial:GTEx/v8/Heart_Atrial_Appendage:GTEx/v8/Heart_Left_Ventricle	-	4.2e-08	rs12598357	107	no
LTL	ENSG00000255524	NPIPB8	16	28648975	28670003	1	protein_coding	728734	NPIPB8	0.0142295	NA	5	17.13	0	NA	NA	NA	NA	NA	rs12598357	107	no
LTL	ENSG00000168488	ATXN2L	16	28834356	28848558	1	protein_coding	11273	ATXN2L	0.99995	NA	34	9.926	228	1.41497e-12	1.18618e-08	GTEx/v8/Adipose_Subcutaneous:GTEx/v8/Adipose_Visceral_Omentum:GTEx/v8/Whole_Blood	-	4.2e-08	rs12598357	107	no
LTL	ENSG00000178952	TUFM	16	28853732	28857729	-1	protein_coding	7284	TUFM	0.651456	-0.298214	24	7.846	237	2.44506e-114	2.02071e-133	GTEx/v8/Adipose_Subcutaneous:GTEx/v8/Adipose_Visceral_Omentum:GTEx/v8/Cells_EBV-transformed_lymphocytes:GTEx/v8/Whole_Blood:GTEx/v8/Artery_Aorta:GTEx/v8/Artery_Coronary:GTEx/v8/Artery_Tibial	+	4.2e-08	rs12598357	107	no
LTL	ENSG00000178188	SH2B1	16	28857921	28885526	1	protein_coding	25970	SH2B1	0.95683	-1.07205	40	22.5	237	1.29141e-21	6.41423e-17	GTEx/v8/Adipose_Subcutaneous:GTEx/v8/Adipose_Visceral_Omentum:GTEx/v8/Whole_Blood:GTEx/v8/Artery_Aorta:GTEx/v8/Artery_Tibial:GTEx/v8/Heart_Atrial_Appendage:GTEx/v8/Heart_Left_Ventricle	-	4.2e-08	rs12598357	107	no
LTL	ENSG00000196296	ATP2A1	16	28889726	28915830	1	protein_coding	487	ATP2A1	7.03975e-09	-0.198598	10	15.56	149	3.74092e-06	0.00418161	GTEx/v8/Whole_Blood	NA	NA	rs12598357	107	no
LTL	ENSG00000176953	NFATC2IP	16	28962128	28978418	1	protein_coding	84901	NFATC2IP	0.00232735	-0.714147	0	0	172	1.07142e-05	0.000259069	GTEx/v8/Adipose_Subcutaneous:GTEx/v8/Adipose_Visceral_Omentum:GTEx/v8/Artery_Tibial	NA	NA	rs12598357	107	yes
LTL	ENSG00000169682	SPNS1	16	28985542	28995869	1	protein_coding	83985	SPNS1	NA	-0.263577	0	0	237	1.35496e-27	3.14054e-53	GTEx/v8/Cells_EBV-transformed_lymphocytes:GTEx/v8/Whole_Blood:GTEx/v8/Artery_Aorta:GTEx/v8/Artery_Tibial	+	4.2e-08	rs12598357	107	yes
LTL	ENSG00000213658	LAT	16	28996147	29002104	1	protein_coding	27040	LAT	0.0974333	-0.483408	0	0	237	2.30744e-10	2.42115e-11	GTEx/v8/Adipose_Subcutaneous:GTEx/v8/Artery_Aorta:GTEx/v8/Artery_Tibial	+	4.2e-08	rs12598357	107	yes
LTL	ENSG00000121270	ABCC11	16	48200821	48281479	-1	protein_coding	85320	ABCC11	5.69831e-25	0.0745559	44	18.61	105	1.0494e-14	1.26034e-21	GTEx/v8/Liver	+	1e-11	rs9929978;rs111950327;rs12446160;rs8053839	108	no
LTL	ENSG00000102910	LONP2	16	48278207	48397033	1	protein_coding	83752	LONP2	2.90606e-16	-1.82174	99	11.83	155	1.60692e-66	1.97625e-57	GTEx/v8/Adipose_Subcutaneous:GTEx/v8/Adipose_Visceral_Omentum:GTEx/v8/Cells_EBV-transformed_lymphocytes:GTEx/v8/Whole_Blood:GTEx/v8/Artery_Aorta:GTEx/v8/Artery_Coronary:GTEx/v8/Artery_Tibial:GTEx/v8/Heart_Atrial_Appendage:GTEx/v8/Heart_Left_Ventricle:GTEx/v8/Liver	-	1e-11	rs111950327;rs9929978;rs11646850;rs12446160;rs8053839	108	no
LTL	ENSG00000196470	SIAH1	16	48390275	48482313	-1	protein_coding	6477	SIAH1	0.949055	-0.356974	65	14.03	87	9.66911e-09	2.04882e-05	GTEx/v8/Whole_Blood	-	1e-11	rs9929978;rs111950327;rs8053839;rs12446160;rs11646850	108	no
LTL	ENSG00000205423	CNEP1R1	16	50058321	50070999	1	protein_coding	255919	CNEP1R1	0.291176	-0.0780849	42	15.35	0	NA	NA	NA	NA	1.1e-11	rs28881322;rs7498231;rs12918457;rs76219171;rs78162647	109	no
LTL	ENSG00000155393	HEATR3	16	50099852	50140298	1	protein_coding	55027	HEATR3	0.000127665	0.736389	103	13.88	264	1.21899e-102	1.84265e-92	GTEx/v8/Adipose_Subcutaneous:GTEx/v8/Adipose_Visceral_Omentum:GTEx/v8/Cells_EBV-transformed_lymphocytes:GTEx/v8/Whole_Blood:GTEx/v8/Artery_Aorta:GTEx/v8/Artery_Coronary:GTEx/v8/Artery_Tibial:GTEx/v8/Heart_Atrial_Appendage:GTEx/v8/Heart_Left_Ventricle:GTEx/v8/Liver	-	7.8e-17	rs12918457;rs7498231;rs28881322;rs76219171;rs78162647;rs7198659;rs12923319;rs11646815;rs3887556;rs12935209;rs34397078	109	no
LTL	ENSG00000121274	TENT4B	16	50186829	50269221	1	protein_coding	64282	TENT4B	0.998506	0.600388	100	15.46	0	NA	NA	NA	NA	7.8e-17	rs11646815;rs3887556;rs12935209;rs76219171;rs34397078	109	no
LTL	ENSG00000121281	ADCY7	16	50280048	50352046	1	protein_coding	113	ADCY7	0.0177212	-0.627247	6	6.384	0	NA	NA	NA	NA	3.8e-14	rs3887556;rs11646815;rs12935209;rs34397078;rs76219171	109	no
LTL	ENSG00000166546	BEAN1	16	66461200	66527432	1	protein_coding	146227	BEAN1	NA	-0.279902	0	0	1	0.000162141	4.18699e-07	GTEx/v8/Adipose_Subcutaneous	NA	NA	rs28711261	110	yes
LTL	ENSG00000140931	CMTM3	16	66637777	66647795	1	protein_coding	123920	CMTM3	0.107243	0.57652	0	0	12	2.46401e-05	7.45011e-24	GTEx/v8/Whole_Blood	NA	NA	rs28711261	110	yes
LTL	ENSG00000067955	CBFB	16	67063019	67134961	1	protein_coding	865	CBFB	0.905734	-0.438036	0	0	11	4.38274e-06	0.00850084	GTEx/v8/Artery_Coronary	NA	NA	rs28711261	110	yes
LTL	ENSG00000102871	TRADD	16	67188083	67194201	-1	protein_coding	8717	TRADD	0.680265	-0.261369	0	0	3	8.17358e-05	0.0489257	GTEx/v8/Artery_Aorta	NA	NA	rs28711261	110	yes
LTL	ENSG00000102890	ELMO3	16	67233014	67237932	1	protein_coding	79767	ELMO3	1.20206e-07	0.44782	0	0	33	1.45663e-10	2.7826e-09	GTEx/v8/Adipose_Subcutaneous:GTEx/v8/Adipose_Visceral_Omentum:GTEx/v8/Whole_Blood:GTEx/v8/Artery_Aorta:GTEx/v8/Artery_Tibial:GTEx/v8/Heart_Atrial_Appendage:GTEx/v8/Heart_Left_Ventricle	+	1.6e-08	rs28711261	110	yes
LTL	ENSG00000135723	FHOD1	16	67263290	67281561	-1	protein_coding	29109	FHOD1	9.46043e-11	0.241355	0	0	9	0.000123576	1.07793e-07	GTEx/v8/Adipose_Subcutaneous:GTEx/v8/Artery_Tibial	NA	NA	rs28711261	110	yes
LTL	ENSG00000196155	PLEKHG4	16	67311413	67323402	1	protein_coding	25894	PLEKHG4	1.46441e-09	-1.21685	0	0	4	0.000132295	6.19502e-05	GTEx/v8/Heart_Left_Ventricle	NA	NA	rs28711261	110	yes
LTL	ENSG00000168676	KCTD19	16	67323331	67360666	-1	protein_coding	146212	KCTD19	3.33892e-08	NA	0	0	17	7.48509e-06	1.21545e-06	GTEx/v8/Adipose_Subcutaneous	NA	NA	rs28711261	110	yes
LTL	ENSG00000159708	LRRC36	16	67360701	67419106	1	protein_coding	55282	LRRC36	3.63106e-10	NA	0	0	19	2.26105e-10	9.63577e-18	GTEx/v8/Adipose_Subcutaneous:GTEx/v8/Adipose_Visceral_Omentum:GTEx/v8/Heart_Atrial_Appendage	NA	NA	rs28711261	110	yes
LTL	ENSG00000159714	ZDHHC1	16	67428322	67450736	-1	protein_coding	29800	ZDHHC1	5.10929e-06	NA	6	10.45	0	NA	NA	NA	NA	NA	rs28711261	110	no
LTL	ENSG00000176387	HSD11B2	16	67464555	67471456	1	protein_coding	3291	HSD11B2	0.244955	NA	4	10.45	0	NA	NA	NA	NA	NA	rs28711261	110	no
LTL	ENSG00000159720	ATP6V0D1	16	67471917	67515140	-1	protein_coding	9114	ATP6V0D1	0.988132	-0.0425072	4	11.13	23	1.52928e-20	1.39006e-33	GTEx/v8/Adipose_Subcutaneous:GTEx/v8/Adipose_Visceral_Omentum:GTEx/v8/Cells_EBV-transformed_lymphocytes:GTEx/v8/Whole_Blood:GTEx/v8/Artery_Aorta:GTEx/v8/Artery_Tibial:GTEx/v8/Heart_Atrial_Appendage	-	1.6e-08	rs28711261	110	no
LTL	ENSG00000159723	AGRP	16	67516474	67517716	-1	protein_coding	181	AGRP	0.0903873	-0.228652	1	0.488	0	NA	NA	NA	NA	NA	rs28711261	110	no
LTL	ENSG00000039523	RIPOR1	16	67552321	67580691	1	protein_coding	79567	RIPOR1	0.895578	-0.435667	6	18.66	21	5.92028e-07	1.63122e-05	GTEx/v8/Whole_Blood	-	1.6e-08	rs28711261	110	no
LTL	ENSG00000102974	CTCF	16	67596310	67673086	1	protein_coding	10664	CTCF	0.997925	-0.536093	22	12.89	0	NA	NA	NA	NA	1.6e-08	rs28711261	110	no
LTL	ENSG00000159753	CARMIL2	16	67678822	67691472	1	protein_coding	146206	CARMIL2	0.0223533	NA	3	12.89	0	NA	NA	NA	NA	NA	rs28711261	110	no
LTL	ENSG00000102977	ACD	16	67691415	67694713	-1	protein_coding	65057	ACD	5.7798e-07	NA	0	0	22	8.18792e-08	0.000109199	GTEx/v8/Adipose_Visceral_Omentum:GTEx/v8/Whole_Blood	-	1.6e-08	rs28711261	110	yes
LTL	ENSG00000102981	PARD6A	16	67694849	67696681	1	protein_coding	50855	PARD6A	0.854735	NA	0	0	4	0.00036154	0.0183393	GTEx/v8/Whole_Blood	NA	NA	rs28711261	110	yes
LTL	ENSG00000159761	C16orf86	16	67700719	67702661	1	protein_coding	388284	C16orf86	0.652429	NA	0	0	23	7.81897e-07	1.2551e-08	GTEx/v8/Adipose_Subcutaneous:GTEx/v8/Whole_Blood	-	1.6e-08	rs28711261	110	yes
LTL	ENSG00000141084	RANBP10	16	67757005	67840555	-1	protein_coding	57610	RANBP10	0.951824	-2.1592	0	0	23	8.90564e-13	1.21541e-11	GTEx/v8/Adipose_Subcutaneous:GTEx/v8/Artery_Tibial	-	1.6e-08	rs28711261	110	yes
LTL	ENSG00000102904	TSNAXIP1	16	67840668	67866051	1	protein_coding	55815	TSNAXIP1	9.27238e-18	-0.329502	0	0	11	6.91434e-05	9.29166e-07	GTEx/v8/Artery_Tibial	+	1.6e-08	rs28711261	110	yes
LTL	ENSG00000141086	CTRL	16	67961543	67966317	-1	protein_coding	1506	CTRL	7.86918e-06	-0.42882	0	0	1	0.000189542	0.00914933	GTEx/v8/Adipose_Visceral_Omentum	NA	NA	rs28711261	110	yes
LTL	ENSG00000213398	LCAT	16	67973653	67978034	-1	protein_coding	3931	LCAT	0.496436	-0.294093	0	0	33	6.45194e-11	2.95602e-15	GTEx/v8/Adipose_Subcutaneous:GTEx/v8/Adipose_Visceral_Omentum:GTEx/v8/Whole_Blood:GTEx/v8/Artery_Tibial:GTEx/v8/Heart_Atrial_Appendage:GTEx/v8/Heart_Left_Ventricle	+	1.6e-08	rs28711261	110	yes
LTL	ENSG00000124067	SLC12A4	16	67977377	68003504	-1	protein_coding	6560	SLC12A4	1.82559e-07	-0.363904	0	0	29	6.33245e-07	6.53074e-11	GTEx/v8/Adipose_Subcutaneous:GTEx/v8/Adipose_Visceral_Omentum:GTEx/v8/Whole_Blood:GTEx/v8/Heart_Atrial_Appendage	+	1.6e-08	rs28711261	110	yes
LTL	ENSG00000141096	DPEP3	16	68009566	68014732	-1	protein_coding	64180	DPEP3	9.13572e-07	-0.50899	0	0	12	2.47877e-05	4.7423e-11	GTEx/v8/Whole_Blood	-	1.6e-08	rs28711261	110	yes
LTL	ENSG00000167261	DPEP2	16	68021297	68034489	-1	protein_coding	64174	DPEP2	4.01062e-05	-0.461549	0	0	11	2.33459e-05	7.17365e-24	GTEx/v8/Whole_Blood	NA	NA	rs28711261	110	yes
LTL	ENSG00000167264	DUS2	16	68021649	68113223	1	protein_coding	54920	DUS2	0.000272032	NA	0	0	33	1.22829e-26	8.14945e-33	GTEx/v8/Whole_Blood:GTEx/v8/Artery_Aorta	+	1.6e-08	rs28711261	110	yes
LTL	ENSG00000072736	NFATC3	16	68118654	68263162	1	protein_coding	4775	NFATC3	0.998062	0.527374	0	0	15	1.53104e-05	2.208e-21	GTEx/v8/Adipose_Subcutaneous:GTEx/v8/Artery_Tibial	-	1.6e-08	rs28711261;rs35857733	110:111	yes
LTL	ENSG00000103066	PLA2G15	16	68279207	68294961	1	protein_coding	23659	PLA2G15	0.65843	-0.279351	0	0	12	3.44453e-07	1.34495e-07	GTEx/v8/Artery_Aorta:GTEx/v8/Heart_Atrial_Appendage	-	2.6e-09	rs28711261;rs35808095;rs9924894	110:111	yes
LTL	ENSG00000103061	SLC7A6OS	16	68318406	68344849	-1	protein_coding	84138	SLC7A6OS	0.807327	-1.88576	0	0	3	0.000232441	0.000527874	GTEx/v8/Adipose_Subcutaneous	NA	NA	rs28711261	110	yes
LTL	ENSG00000132600	PRMT7	16	68344877	68392466	1	protein_coding	54496	PRMT7	8.30564e-09	-0.873099	0	0	33	1.57003e-10	1.92473e-59	GTEx/v8/Adipose_Subcutaneous:GTEx/v8/Adipose_Visceral_Omentum:GTEx/v8/Whole_Blood:GTEx/v8/Artery_Aorta:GTEx/v8/Artery_Tibial:GTEx/v8/Heart_Atrial_Appendage:GTEx/v8/Heart_Left_Ventricle	+	1.6e-08	rs28711261	110	yes
LTL	ENSG00000184939	ZFP90	16	68563993	68609975	1	protein_coding	146198	ZFP90	0.00886193	0.919738	0	0	1	0.000349093	5.15483e-105	GTEx/v8/Whole_Blood	NA	NA	rs35808095	111	yes
LTL	ENSG00000103047	TANGO6	16	68877507	69119083	1	protein_coding	79613	TANGO6	9.71153e-09	-0.883785	2	14.85	0	NA	NA	NA	NA	1.5e-08	rs35857733;rs1424114	111	no
LTL	ENSG00000103044	HAS3	16	69139467	69152622	1	protein_coding	3038	HAS3	0.269387	-0.838006	8	15.71	0	NA	NA	NA	NA	1.7e-13	rs35808095;rs1424114;rs3785074;rs9924894;rs35857733	111	no
LTL	ENSG00000168802	CHTF8	16	69151913	69166487	-1	protein_coding	54921	CHTF8	0.275817	-0.491897	14	15.87	0	NA	NA	NA	NA	1.3e-13	rs35857733;rs35808095;rs3785074;rs1424114;rs9924894	111	no
LTL	ENSG00000141076	UTP4	16	69165194	69265033	1	protein_coding	84916	UTP4	0.0940277	NA	89	21.7	24	4.0479e-05	1.4995e-21	GTEx/v8/Adipose_Subcutaneous:GTEx/v8/Artery_Tibial	+	1.6e-15	rs35808095;rs35857733;rs3785074;rs1424114;rs9924894	111	no
LTL	ENSG00000168807	SNTB2	16	69221032	69342955	1	protein_coding	6645	SNTB2	0.0362183	-1.4171	135	21.7	200	3.52785e-16	9.38152e-12	GTEx/v8/Adipose_Subcutaneous:GTEx/v8/Adipose_Visceral_Omentum:GTEx/v8/Whole_Blood:GTEx/v8/Heart_Atrial_Appendage:GTEx/v8/Heart_Left_Ventricle:GTEx/v8/Liver	-	2.6e-27	rs35808095;rs9924894;rs3785074;rs1424114;rs35857733;rs12929706	111	no
LTL	ENSG00000132612	VPS4A	16	69345259	69358949	1	protein_coding	27183	VPS4A	NA	NA	39	21.1	61	8.24184e-06	0.0145168	GTEx/v8/Heart_Left_Ventricle	+	1.2e-20	rs9924894;rs35808095;rs3785074;rs1424114;rs35857733	111	no
LTL	ENSG00000213380	COG8	16	69354043	69373570	-1	protein_coding	84342	COG8	1.87304e-05	-0.173605	43	21.1	185	1.28885e-11	4.74835e-08	GTEx/v8/Whole_Blood:GTEx/v8/Artery_Tibial	-	2.6e-27	rs9924894;rs35808095;rs3785074;rs1424114;rs35857733	111	no
LTL	ENSG00000258429	PDF	16	69362524	69364498	-1	protein_coding	64146	PDF	0.0503154	-0.0409593	20	21.1	202	1.95212e-43	7.53057e-37	GTEx/v8/Adipose_Subcutaneous:GTEx/v8/Adipose_Visceral_Omentum:GTEx/v8/Whole_Blood:GTEx/v8/Artery_Aorta:GTEx/v8/Artery_Coronary:GTEx/v8/Artery_Tibial:GTEx/v8/Heart_Atrial_Appendage	-	2.6e-27	rs9924894;rs35808095;rs3785074;rs1424114;rs35857733;rs12929706	111	no
LTL	ENSG00000132603	NIP7	16	69373333	69377014	1	protein_coding	51388	NIP7	0.603152	1.12924	19	16.62	200	9.07252e-14	1.16564e-09	GTEx/v8/Adipose_Subcutaneous:GTEx/v8/Artery_Tibial	-	2.6e-27	rs3785074;rs1424114;rs9924894;rs35808095;rs35857733	111	no
LTL	ENSG00000157315	TMED6	16	69377151	69385712	-1	protein_coding	146456	TMED6	0.000563599	-0.289729	18	16.62	128	1.57384e-12	2.76953e-25	GTEx/v8/Adipose_Subcutaneous:GTEx/v8/Adipose_Visceral_Omentum:GTEx/v8/Cells_EBV-transformed_lymphocytes:GTEx/v8/Whole_Blood:GTEx/v8/Liver	+	2.6e-27	rs9924894;rs3785074;rs1424114;rs35808095;rs35857733;rs2362643	111	no
LTL	ENSG00000132604	TERF2	16	69389464	69442474	-1	protein_coding	7014	TERF2	0.927472	-0.576801	36	13.58	183	6.35263e-08	0.000103274	GTEx/v8/Adipose_Subcutaneous:GTEx/v8/Adipose_Visceral_Omentum:GTEx/v8/Cells_EBV-transformed_lymphocytes:GTEx/v8/Artery_Aorta:GTEx/v8/Artery_Tibial:GTEx/v8/Heart_Left_Ventricle	-	2.6e-27	rs3785074;rs9924894;rs35808095;rs35857733;rs1424114;rs3859068	111	no
LTL	ENSG00000102908	NFAT5	16	69598997	69738569	1	protein_coding	10725	NFAT5	0.999991	-0.852026	77	18.7	7	0.000103656	0.000158939	GTEx/v8/Whole_Blood	+	2.5e-08	rs72785073;rs35808095;rs2362643	111	no
LTL	ENSG00000181019	NQO1	16	69740899	69760854	-1	protein_coding	1728	NQO1	4.52405e-11	-0.846834	8	11.58	0	NA	NA	NA	NA	NA	rs72785073	111	no
LTL	ENSG00000141101	NOB1	16	69775770	69788843	-1	protein_coding	28987	NOB1	8.61136e-08	-0.798436	7	12.74	14	2.35248e-05	3.93818e-07	GTEx/v8/Heart_Atrial_Appendage	+	3.7e-10	rs72785073;rs2362643	111	no
LTL	ENSG00000198373	WWP2	16	69796209	69975644	1	protein_coding	11060	WWP2	0.977902	0.163311	154	19.67	482	1.96611e-11	1.15192e-07	GTEx/v8/Adipose_Subcutaneous:GTEx/v8/Adipose_Visceral_Omentum:GTEx/v8/Whole_Blood:GTEx/v8/Artery_Coronary:GTEx/v8/Artery_Tibial	-	7.1e-24	rs72785073;rs2362643;rs12708902;rs2549097;rs72790692;rs1979595;rs3859068;rs12447090	111	no
LTL	ENSG00000157322	CLEC18A	16	69984810	69998141	1	protein_coding	348174	CLEC18A	0.144114	-0.618371	36	17.58	579	1.69685e-116	7.90947e-101	GTEx/v8/Adipose_Subcutaneous:GTEx/v8/Adipose_Visceral_Omentum:GTEx/v8/Cells_EBV-transformed_lymphocytes:GTEx/v8/Whole_Blood:GTEx/v8/Artery_Aorta:GTEx/v8/Artery_Coronary:GTEx/v8/Artery_Tibial:GTEx/v8/Heart_Atrial_Appendage:GTEx/v8/Liver	+	7.1e-24	rs2549097;rs72790692;rs72785073;rs2362643;rs12708902;rs1979595;rs3859068;rs12447090;rs6416698;rs7190039	111	no
LTL	ENSG00000090857	PDPR	16	70147529	70195203	1	protein_coding	55066	PDPR	4.85026e-08	2.68029	59	12.39	259	1.99831e-12	7.24357e-17	GTEx/v8/Adipose_Subcutaneous:GTEx/v8/Adipose_Visceral_Omentum:GTEx/v8/Whole_Blood:GTEx/v8/Artery_Aorta:GTEx/v8/Artery_Tibial:GTEx/v8/Heart_Atrial_Appendage	+	7.1e-24	rs72790692;rs3859068;rs12447090;rs6416698;rs7190039	111	no
LTL	ENSG00000223496	EXOSC6	16	70284134	70285833	-1	protein_coding	118460	EXOSC6	0.494174	-0.495643	7	16.36	574	1.93316e-181	1.37443e-158	GTEx/v8/Adipose_Subcutaneous:GTEx/v8/Adipose_Visceral_Omentum:GTEx/v8/Cells_EBV-transformed_lymphocytes:GTEx/v8/Whole_Blood:GTEx/v8/Artery_Aorta:GTEx/v8/Artery_Coronary:GTEx/v8/Artery_Tibial:GTEx/v8/Heart_Atrial_Appendage:GTEx/v8/Heart_Left_Ventricle:GTEx/v8/Liver	+	7.1e-24	rs72790692;rs3859068;rs1979595;rs72785073;rs2362643;rs12708902;rs2549097;rs12447090;rs6416698;rs7190039	111	no
LTL	ENSG00000090861	AARS1	16	70286198	70323446	-1	protein_coding	16	AARS1	4.67832e-05	NA	14	16.36	0	NA	NA	NA	NA	1.6e-23	rs72790692;rs3859068;rs1979595;rs12447090	111	no
LTL	ENSG00000157349	DDX19B	16	70323566	70369186	1	protein_coding	11269	DDX19B	0.0357118	-0.91354	11	15.07	13	1.07036e-05	0.00663237	GTEx/v8/Whole_Blood	+	7.4e-24	rs3859068;rs72790692;rs12447090;rs1979595;rs72785073	111	no
LTL	ENSG00000168872	DDX19A	16	70380732	70407286	1	protein_coding	55308	DDX19A	0.923061	-0.880373	29	6.819	125	1.01615e-05	0.0142396	GTEx/v8/Heart_Atrial_Appendage	+	7.1e-24	rs72785073;rs1979595;rs3859068;rs72790692;rs12447090	111	no
LTL	ENSG00000157350	ST3GAL2	16	70413338	70473140	-1	protein_coding	6483	ST3GAL2	0.947101	-2.38076	24	14.9	0	NA	NA	NA	NA	7.1e-24	rs72790692;rs3859068;rs1979595;rs72785073;rs12447090	111	no
LTL	ENSG00000157353	FCSK	16	70488324	70514177	1	protein_coding	197258	FCSK	8.47563e-16	-0.365983	13	16.7	0	NA	NA	NA	NA	1e-16	rs72790692;rs12447090;rs3859068;rs6416698;rs7190039	111	no
LTL	ENSG00000103051	COG4	16	70514471	70557468	-1	protein_coding	25839	COG4	4.38858e-06	-0.355868	41	16.7	367	1.01378e-29	5.17954e-23	GTEx/v8/Adipose_Subcutaneous:GTEx/v8/Adipose_Visceral_Omentum:GTEx/v8/Whole_Blood:GTEx/v8/Artery_Aorta:GTEx/v8/Artery_Coronary:GTEx/v8/Artery_Tibial:GTEx/v8/Heart_Atrial_Appendage:GTEx/v8/Heart_Left_Ventricle	+	7.1e-24	rs72790692;rs12447090;rs3859068;rs6416698;rs7190039;rs2549097;rs2362643;rs1979595	111	no
LTL	ENSG00000189091	SF3B3	16	70557691	70608820	1	protein_coding	23450	SF3B3	0.999963	-0.692592	67	13.87	263	6.89881e-22	1.38341e-16	GTEx/v8/Adipose_Subcutaneous:GTEx/v8/Adipose_Visceral_Omentum:GTEx/v8/Whole_Blood:GTEx/v8/Artery_Aorta:GTEx/v8/Artery_Tibial:GTEx/v8/Heart_Atrial_Appendage:GTEx/v8/Heart_Left_Ventricle	-	7.1e-24	rs7190039;rs72790692;rs3859068;rs12447090;rs6416698;rs72785073	111	no
LTL	ENSG00000157368	IL34	16	70613798	70694585	1	protein_coding	146433	IL34	0.114216	0.46409	23	11.05	123	2.82333e-09	8.5115e-06	GTEx/v8/Adipose_Subcutaneous:GTEx/v8/Liver	+	7.1e-24	rs7190039;rs72790692;rs12447090;rs3859068	111	no
LTL	ENSG00000140836	ZFHX3	16	72816784	73093597	-1	protein_coding	463	ZFHX3	1	-0.743235	10	21.1	0	NA	NA	NA	NA	1.9e-11	rs80348302;rs9935589;rs34003787	112	no
LTL	ENSG00000103035	PSMD7	16	74330673	74340186	1	protein_coding	5713	PSMD7	0.0193324	-0.881858	13	7.322	0	NA	NA	NA	NA	2.7e-19	rs113875053;rs17334975;rs1424083	113	no
LTL	ENSG00000196436	NPIPB15	16	74411776	74425978	1	protein_coding	440348	NPIPB15	0.000277932	NA	4	2.762	0	NA	NA	NA	NA	NA	rs113875053;rs11866592	113	no
LTL	ENSG00000090863	GLG1	16	74485856	74641012	-1	protein_coding	2734	GLG1	0.997711	-0.205897	92	22.3	97	3.05985e-12	1.02235e-30	GTEx/v8/Adipose_Visceral_Omentum:GTEx/v8/Whole_Blood:GTEx/v8/Artery_Tibial:GTEx/v8/Heart_Left_Ventricle	-	1.1e-31	rs28607667;rs4411525;rs3815826;rs141188065;rs80186348;rs111428428;rs7191665;rs183553155;rs11866592;rs3935784;rs79193356;rs62053580;rs76333498;rs111667788;rs4500770;rs7359422	113	no
LTL	ENSG00000168411	RFWD3	16	74655292	74700779	-1	protein_coding	55159	RFWD3	0.525273	2.45848	123	20.5	169	1.86307e-55	1.57339e-46	GTEx/v8/Adipose_Subcutaneous:GTEx/v8/Adipose_Visceral_Omentum:GTEx/v8/Cells_EBV-transformed_lymphocytes:GTEx/v8/Whole_Blood:GTEx/v8/Artery_Aorta:GTEx/v8/Artery_Coronary:GTEx/v8/Artery_Tibial:GTEx/v8/Heart_Atrial_Appendage:GTEx/v8/Heart_Left_Ventricle:GTEx/v8/Liver	-	1.3e-33	rs11866592;rs7191665;rs4411525;rs4500770;rs3935784;rs183553155;rs62053580;rs79193356;rs80186348;rs111428428;rs111667788;rs111911076;rs3815826;rs28607667;rs76333498;rs17334975;rs1424083;rs141188065;rs7359422;rs2002756	113	no
LTL	ENSG00000168404	MLKL	16	74705753	74734858	-1	protein_coding	197259	MLKL	7.47866e-14	0.620284	64	11.98	18	1.02637e-06	3.5028e-41	GTEx/v8/Adipose_Subcutaneous:GTEx/v8/Artery_Tibial	+	4.7e-33	rs80186348;rs7191665;rs4411525;rs11866592;rs4500770;rs111428428;rs183553155;rs76333498;rs111911076;rs9938096;rs2002756;rs143068306	113	no
LTL	ENSG00000103089	FA2H	16	74746853	74808729	-1	protein_coding	79152	FA2H	0.72641	0.757411	9	4.405	3	4.18221e-05	0.0263367	GTEx/v8/Heart_Left_Ventricle	NA	5.5e-10	rs2002756;rs111428428;rs28607667	113	no
LTL	ENSG00000086696	HSD17B2	16	82068609	82132139	1	protein_coding	3294	HSD17B2	3.82582e-10	-0.100126	2	5.463	0	NA	NA	NA	NA	9.1e-10	rs76320709	114	no
LTL	ENSG00000135698	MPHOSPH6	16	82181403	82203831	-1	protein_coding	10200	MPHOSPH6	0.00120843	1.30807	326	22.4	453	5.9113e-34	2.01791e-27	GTEx/v8/Adipose_Subcutaneous:GTEx/v8/Adipose_Visceral_Omentum:GTEx/v8/Cells_EBV-transformed_lymphocytes:GTEx/v8/Whole_Blood:GTEx/v8/Artery_Aorta:GTEx/v8/Artery_Tibial:GTEx/v8/Heart_Atrial_Appendage:GTEx/v8/Heart_Left_Ventricle:GTEx/v8/Liver	+	2.9e-85	rs9925283;rs11642453;rs7196560;rs2303262;rs12928375;rs918759;rs151270783;rs4143216;rs75010776;rs1862819;rs6565010;rs35812977	114	no
LTL	ENSG00000174990	CA5A	16	87921625	87970135	-1	protein_coding	763	CA5A	0.0107231	0.165709	22	9.602	0	NA	NA	NA	NA	2.7e-08	rs11117312	115	no
LTL	ENSG00000172530	BANP	16	87982850	88110924	1	protein_coding	54971	BANP	0.958648	0.914234	401	13.93	0	NA	NA	NA	NA	3.4e-26	rs11117312;rs9922264;rs12922388;rs72631417;rs7404513;rs4843783;rs8057774;rs11117354;rs7498330;rs11642754;rs12933708;rs4843787;rs35216338	115	no
LTL	ENSG00000185324	CDK10	16	89747145	89762772	1	protein_coding	8558	CDK10	2.33671e-10	-0.209288	0	0	14	6.78127e-09	9.49811e-89	GTEx/v8/Adipose_Subcutaneous:GTEx/v8/Adipose_Visceral_Omentum:GTEx/v8/Whole_Blood:GTEx/v8/Artery_Tibial	-	7e-12	rs12925933	116	yes
LTL	ENSG00000075399	VPS9D1	16	89773542	89787394	-1	protein_coding	9605	VPS9D1	0.00176648	NA	0	0	1	2.90205e-05	1.20278e-16	GTEx/v8/Adipose_Visceral_Omentum	NA	NA	rs12925933	116	yes
LTL	ENSG00000187741	FANCA	16	89803957	89883065	-1	protein_coding	2175	FANCA	2.08125e-34	NA	0	0	22	8.54169e-08	1.20094e-54	GTEx/v8/Adipose_Subcutaneous:GTEx/v8/Whole_Blood:GTEx/v8/Artery_Tibial	+	1.2e-08	rs4493039;rs11648775	116	yes
LTL	ENSG00000204991	SPIRE2	16	89884587	89937727	1	protein_coding	84501	SPIRE2	1.12818e-10	-0.545172	0	0	19	5.73971e-07	4.27312e-60	GTEx/v8/Adipose_Subcutaneous:GTEx/v8/Adipose_Visceral_Omentum:GTEx/v8/Whole_Blood:GTEx/v8/Artery_Aorta:GTEx/v8/Artery_Tibial:GTEx/v8/Heart_Atrial_Appendage	+	1.2e-08	rs11648775;rs4493039	116	yes
LTL	ENSG00000141002	TCF25	16	89940000	89977792	1	protein_coding	22980	TCF25	0.0517783	NA	0	0	1	2.62322e-05	0.0295051	GTEx/v8/Artery_Aorta	NA	NA	rs4493039	116	yes
LTL	ENSG00000258839	MC1R	16	89978527	89987385	1	protein_coding	4157	MC1R	3.24606e-07	0.608794	0	0	18	1.32152e-10	2.22277e-24	GTEx/v8/Adipose_Visceral_Omentum:GTEx/v8/Whole_Blood	+	1.2e-08	rs11648775;rs4493039	116	yes
LTL	ENSG00000140995	DEF8	16	90014333	90034468	1	protein_coding	54849	DEF8	0.389991	1.45752	0	0	16	7.37654e-12	2.1139e-17	GTEx/v8/Adipose_Subcutaneous:GTEx/v8/Artery_Aorta:GTEx/v8/Artery_Tibial	-	1.2e-08	rs11648775;rs4493039	116	yes
LTL	ENSG00000003249	DBNDD1	16	90071273	90086536	-1	protein_coding	79007	DBNDD1	0.000234996	-0.663798	0	0	23	5.03194e-16	4.19653e-22	GTEx/v8/Whole_Blood:GTEx/v8/Artery_Aorta:GTEx/v8/Heart_Left_Ventricle	+	1.2e-08	rs4493039;rs11648775;rs34101249	116	yes
LTL	ENSG00000141013	GAS8	16	90086037	90111383	1	protein_coding	2622	GAS8	8.03532e-08	1.92719	17	10.9	17	1.49378e-14	4.427e-47	GTEx/v8/Adipose_Visceral_Omentum:GTEx/v8/Whole_Blood:GTEx/v8/Artery_Coronary:GTEx/v8/Artery_Tibial:GTEx/v8/Heart_Atrial_Appendage:GTEx/v8/Heart_Left_Ventricle	+	7e-12	rs4493039;rs34101249;rs11648775;rs12925933	116	no
LTL	ENSG00000126856	PRDM7	16	90122974	90158480	-1	protein_coding	11105	PRDM7	3.13626e-10	0.817071	32	14.14	0	NA	NA	NA	NA	7e-12	rs11648775;rs12925933;rs4493039;rs34101249	116	no
LTL	ENSG00000167716	WDR81	17	1619817	1641893	1	protein_coding	124997	WDR81	1.26011e-05	0.62947	0	0	8	2.40925e-06	1.58557e-10	GTEx/v8/Whole_Blood	+	9.8e-12	rs2020976	117	yes
LTL	ENSG00000167711	SERPINF2	17	1646130	1658562	1	protein_coding	5345	SERPINF2	0.423434	0.101797	12	11.56	0	NA	NA	NA	NA	1.6e-18	rs8075977;rs2020976;rs7218033;rs72822441	117	no
LTL	ENSG00000132386	SERPINF1	17	1665253	1680868	1	protein_coding	5176	SERPINF1	8.289e-05	0.0407466	69	24.8	179	4.35971e-13	4.67295e-09	GTEx/v8/Adipose_Subcutaneous:GTEx/v8/Adipose_Visceral_Omentum:GTEx/v8/Whole_Blood:GTEx/v8/Artery_Tibial:GTEx/v8/Liver	+	1e-22	rs8075977;rs2020976;rs7218033;rs72822441;rs55830403;rs11655454;rs17291738;rs2287321	117	no
LTL	ENSG00000186532	SMYD4	17	1682779	1733928	-1	protein_coding	114826	SMYD4	2.00564e-11	0.352431	147	24.8	207	1.33655e-33	7.13058e-28	GTEx/v8/Adipose_Subcutaneous:GTEx/v8/Adipose_Visceral_Omentum:GTEx/v8/Cells_EBV-transformed_lymphocytes:GTEx/v8/Artery_Aorta:GTEx/v8/Artery_Tibial:GTEx/v8/Heart_Atrial_Appendage	-	1e-22	rs2020976;rs7218033;rs55830403;rs11655454;rs17291738;rs2287321;rs72822441;rs8075977;rs5030755	117	no
LTL	ENSG00000132383	RPA1	17	1732996	1803376	1	protein_coding	6117	RPA1	0.308711	1.96191	115	16.26	187	1.4451e-23	1.33761e-18	GTEx/v8/Adipose_Subcutaneous:GTEx/v8/Adipose_Visceral_Omentum:GTEx/v8/Artery_Aorta:GTEx/v8/Artery_Tibial:GTEx/v8/Heart_Atrial_Appendage:GTEx/v8/Heart_Left_Ventricle	-	1e-22	rs7218033;rs11655454;rs17291738;rs55830403;rs2287321;rs72822441;rs5030755;rs8075977;rs2020976	117	no
LTL	ENSG00000185924	RTN4RL1	17	1837971	1928639	-1	protein_coding	146760	RTN4RL1	0.787531	NA	0	0	98	9.00861e-24	1.71611e-18	GTEx/v8/Heart_Atrial_Appendage:GTEx/v8/Heart_Left_Ventricle	-	1e-16	rs55830403;rs2287321;rs11655454	117	yes
LTL	ENSG00000070366	SMG6	17	1963133	2207065	-1	protein_coding	23293	SMG6	0.999935	-0.496661	56	25.1	0	NA	NA	NA	NA	1.4e-08	rs4362428	117	no
LTL	ENSG00000167720	SRR	17	2206677	2228554	1	protein_coding	63826	SRR	0.179017	NA	9	25.1	56	6.50045e-86	4.93154e-76	GTEx/v8/Adipose_Subcutaneous:GTEx/v8/Adipose_Visceral_Omentum:GTEx/v8/Cells_EBV-transformed_lymphocytes:GTEx/v8/Whole_Blood:GTEx/v8/Artery_Aorta:GTEx/v8/Artery_Coronary:GTEx/v8/Artery_Tibial:GTEx/v8/Heart_Atrial_Appendage:GTEx/v8/Heart_Left_Ventricle:GTEx/v8/Liver	+	1.4e-08	rs4362428;rs12451892	117	no
LTL	ENSG00000167721	TSR1	17	2225797	2240801	-1	protein_coding	55720	TSR1	8.3329e-20	NA	7	4.908	0	NA	NA	NA	NA	2.2e-08	rs12451892	117	no
LTL	ENSG00000141258	SGSM2	17	2240792	2284352	1	protein_coding	9905	SGSM2	5.55963e-08	0.410082	6	4.908	30	4.80815e-06	1.99234e-06	GTEx/v8/Artery_Tibial:GTEx/v8/Liver	NA	2.2e-08	rs12451892;rs4362428	117	no
LTL	ENSG00000007168	PAFAH1B1	17	2496504	2588909	1	protein_coding	5048	PAFAH1B1	0.999633	-1.25	6	12.01	0	NA	NA	NA	NA	3.7e-08	rs9908744	117	no
LTL	ENSG00000132361	CLUH	17	2592680	2615957	-1	protein_coding	23277	CLUH	0.999702	-0.803719	2	12.01	0	NA	NA	NA	NA	3.7e-08	rs9908744	117	no
LTL	ENSG00000174327	SLC16A13	17	6939394	6943440	1	protein_coding	201232	SLC16A13	7.50511e-07	-0.627521	0	0	3	1.87472e-05	0.037165	GTEx/v8/Artery_Aorta	+	6.5e-09	rs7406485	118	yes
LTL	ENSG00000170291	ELP5	17	7154735	7163259	1	protein_coding	23587	ELP5	6.47714e-06	-0.803756	0	0	6	2.93609e-05	3.39291e-73	GTEx/v8/Heart_Atrial_Appendage	+	3.1e-50	rs4724;rs57985356	118	yes
LTL	ENSG00000072818	ACAP1	17	7239848	7254797	1	protein_coding	9744	ACAP1	0.237756	-0.214185	0	0	1	2.87275e-05	0.0354718	GTEx/v8/Adipose_Subcutaneous	-	1.3e-10	rs78363053	118	yes
LTL	ENSG00000183914	DNAH2	17	7620672	7737062	1	protein_coding	146754	DNAH2	2.48852e-21	0.332994	21	29.2	0	NA	NA	NA	NA	1e-67	rs185225460;rs4724;rs57985356;rs7406485;rs60712401;rs144885000;rs75678869;rs4130668;rs4290529	118	no
LTL	ENSG00000132510	KDM6B	17	7743222	7758114	1	protein_coding	23135	KDM6B	0.999994	-0.597454	31	29.2	12	1.48298e-05	5.08835e-08	GTEx/v8/Adipose_Subcutaneous:GTEx/v8/Whole_Blood	-	9.8e-69	rs57985356;rs4724;rs7406485;rs60712401;rs144885000;rs75678869;rs4130668;rs4290529;rs78363053	118	no
LTL	ENSG00000167874	TMEM88	17	7758383	7759417	1	protein_coding	92162	TMEM88	0.353474	0.00944329	20	24.6	0	NA	NA	NA	NA	9.8e-69	rs60712401;rs4290529;rs144885000;rs4724;rs57985356;rs7406485;rs4130668	118	no
LTL	ENSG00000183011	NAA38	17	7760003	7788556	-1	protein_coding	84316	NAA38	0.00287648	-0.647347	48	24.6	30	2.05424e-11	4.03363e-09	GTEx/v8/Whole_Blood:GTEx/v8/Artery_Tibial	+	9.8e-69	rs4290529;rs60712401;rs144885000;rs4724;rs57985356;rs7406485;rs4130668;rs75678869;rs62062552	118	no
LTL	ENSG00000182224	CYB5D1	17	7761064	7765600	1	protein_coding	124637	CYB5D1	4.5752e-05	-1.96605	24	24.6	0	NA	NA	NA	NA	9.8e-69	rs4724;rs57985356;rs60712401;rs7406485;rs4130668;rs4290529	118	no
LTL	ENSG00000170004	CHD3	17	7788124	7816078	1	protein_coding	1107	CHD3	1	-0.359996	23	12.68	33	1.03334e-13	1.07046e-09	GTEx/v8/Whole_Blood	+	9.8e-69	rs4724;rs57985356;rs60712401;rs7406485;rs4290529;rs75678869;rs62062552;rs144885000	118	no
LTL	ENSG00000170049	KCNAB3	17	7825177	7833121	-1	protein_coding	9196	KCNAB3	6.03306e-12	-0.0306089	7	8.855	12	2.5356e-08	2.64984e-18	GTEx/v8/Adipose_Subcutaneous:GTEx/v8/Whole_Blood:GTEx/v8/Artery_Tibial:GTEx/v8/Heart_Atrial_Appendage:GTEx/v8/Heart_Left_Ventricle	+	5.3e-12	rs62062552;rs144885000;rs7406485	118	no
LTL	ENSG00000170043	TRAPPC1	17	7833663	7835441	-1	protein_coding	58485	TRAPPC1	0.227722	-0.0158494	3	8.087	0	NA	NA	NA	NA	2.1e-10	rs62062552	118	no
LTL	ENSG00000170037	CNTROB	17	7835419	7853236	1	protein_coding	116840	CNTROB	1.23733e-11	0.194206	2	8.087	9	5.75264e-09	1.34247e-20	GTEx/v8/Whole_Blood:GTEx/v8/Artery_Aorta:GTEx/v8/Artery_Tibial	+	5.3e-12	rs62062552	118	no
LTL	ENSG00000132518	GUCY2D	17	7905912	7923657	1	protein_coding	3000	GUCY2D	0.000772457	0.58522	1	0.772	0	NA	NA	NA	NA	NA	rs62062552	118	no
LTL	ENSG00000179148	ALOXE3	17	7999218	8022365	-1	protein_coding	59344	ALOXE3	2.16325e-13	0.822045	1	0.023	0	NA	NA	NA	NA	NA	rs78363053	118	no
LTL	ENSG00000179111	HES7	17	8023908	8027410	-1	protein_coding	84667	HES7	0.782884	0.446452	7	9.128	0	NA	NA	NA	NA	1.4e-13	rs78363053;rs139507809	118	no
LTL	ENSG00000179094	PER1	17	8043790	8059824	-1	protein_coding	5187	PER1	0.875749	-0.517542	57	20.7	0	NA	NA	NA	NA	3.6e-24	rs78363053;rs139507809;rs59922886;rs1476161;rs12938531	118	no
LTL	ENSG00000220205	VAMP2	17	8062467	8066864	-1	protein_coding	6844	VAMP2	0.837118	-0.172652	46	20.7	68	5.82898e-07	0.000101416	GTEx/v8/Cells_EBV-transformed_lymphocytes:GTEx/v8/Whole_Blood:GTEx/v8/Heart_Left_Ventricle	+	3.6e-24	rs78363053;rs59922886;rs1476161;rs12938531;rs139507809;rs1861956	118	no
LTL	ENSG00000179029	TMEM107	17	8076555	8079717	-1	protein_coding	84314	TMEM107	0.0289056	-0.522384	42	14.45	0	NA	NA	NA	NA	1.6e-17	rs1476161;rs78363053;rs12938531;rs59922886;rs139507809	118	no
LTL	ENSG00000196544	BORCS6	17	8091652	8093564	-1	protein_coding	54785	BORCS6	NA	-0.989136	35	14.45	0	NA	NA	NA	NA	4.2e-24	rs59922886;rs139507809;rs1476161;rs78363053;rs12938531	118	no
LTL	ENSG00000178999	AURKB	17	8108056	8113918	-1	protein_coding	9212	AURKB	0.00588234	-0.16188	49	10.09	0	NA	NA	NA	NA	4.2e-24	rs59922886;rs1476161;rs78363053;rs139507809;rs12938531;rs10221204	118	no
LTL	ENSG00000178971	CTC1	17	8130191	8151362	-1	protein_coding	80169	CTC1	3.51223e-07	NA	60	22.9	140	2.83704e-48	1.62262e-40	GTEx/v8/Adipose_Subcutaneous:GTEx/v8/Adipose_Visceral_Omentum:GTEx/v8/Whole_Blood:GTEx/v8/Artery_Aorta:GTEx/v8/Artery_Coronary:GTEx/v8/Artery_Tibial:GTEx/v8/Heart_Atrial_Appendage:GTEx/v8/Heart_Left_Ventricle	+	3.6e-24	rs10221204;rs78363053;rs59922886;rs139507809;rs1476161;rs12938531;rs1861956;rs8077788;rs7406485	118	no
LTL	ENSG00000178921	PFAS	17	8150936	8173809	1	protein_coding	5198	PFAS	2.79097e-08	-0.866843	58	25.1	11	1.41351e-05	0.00231287	GTEx/v8/Adipose_Subcutaneous:GTEx/v8/Artery_Tibial	-	4.8e-24	rs59922886;rs139507809;rs78363053;rs1476161;rs12938531;rs10221204;rs35217368;rs62637606	118	no
LTL	ENSG00000125434	SLC25A35	17	8191081	8198661	-1	protein_coding	399512	SLC25A35	3.54304e-09	-0.398012	37	14.08	8	4.70516e-09	1.87742e-05	GTEx/v8/Adipose_Subcutaneous:GTEx/v8/Adipose_Visceral_Omentum:GTEx/v8/Whole_Blood:GTEx/v8/Artery_Tibial	+	3.5e-18	rs78363053;rs59922886;rs139507809;rs12938531;rs1861956;rs8077788	118	no
LTL	ENSG00000108961	RANGRF	17	8191815	8193410	1	protein_coding	29098	RANGRF	0.0207633	-0.220162	25	14.08	0	NA	NA	NA	NA	3.5e-18	rs78363053;rs59922886;rs139507809;rs12938531;rs1861956	118	no
LTL	ENSG00000198844	ARHGEF15	17	8213559	8225829	1	protein_coding	22899	ARHGEF15	0.00447718	0.033296	30	16.25	0	NA	NA	NA	NA	1.9e-15	rs78363053;rs139507809;rs1861956;rs12938531;rs8077788	118	no
LTL	ENSG00000184619	KRBA2	17	8271955	8280029	-1	protein_coding	124751	KRBA2	3.93219e-07	0.393623	0	0	116	4.21971e-07	8.45194e-26	GTEx/v8/Adipose_Subcutaneous:GTEx/v8/Adipose_Visceral_Omentum:GTEx/v8/Artery_Aorta	-	1.1e-13	rs78363053;rs12938531;rs1861956;rs8077788	118	yes
LTL	ENSG00000108578	BLMH	17	28575218	28619074	-1	protein_coding	642	BLMH	0.00956069	NA	0	0	4	5.81113e-06	0.00276574	GTEx/v8/Whole_Blood	-	7e-09	rs4795568	119	yes
LTL	ENSG00000108587	GOSR1	17	28804380	28854610	1	protein_coding	9527	GOSR1	0.450938	-1.46031	0	0	6	4.71234e-05	7.00186e-13	GTEx/v8/Adipose_Subcutaneous:GTEx/v8/Artery_Tibial	+	7e-09	rs4795568	119	yes
LTL	ENSG00000176390	CRLF3	17	29096406	29151794	-1	protein_coding	51379	CRLF3	0.975929	2.09824	6	22.4	0	NA	NA	NA	NA	3.2e-09	rs111527438;rs4795568	119	no
LTL	ENSG00000176208	ATAD5	17	29158988	29222887	1	protein_coding	79915	ATAD5	1	-0.374396	4	22.4	0	NA	NA	NA	NA	3.2e-09	rs111527438;rs4795568	119	no
LTL	ENSG00000172171	TEFM	17	29224354	29233838	-1	protein_coding	79736	TEFM	0.0433026	-0.197683	1	7.28	0	NA	NA	NA	NA	NA	rs4795568	119	no
LTL	ENSG00000184060	ADAP2	17	29233362	29286340	1	protein_coding	55803	ADAP2	3.98272e-05	-0.419106	2	9.082	0	NA	NA	NA	NA	3.1e-09	rs4795568;rs111527438	119	no
LTL	ENSG00000131242	RAB11FIP4	17	29718642	29865236	1	protein_coding	84440	RAB11FIP4	0.993664	4.27293	0	0	11	8.29753e-06	0.00280722	GTEx/v8/Adipose_Visceral_Omentum	+	3.2e-09	rs4795568;rs111527438	119	yes
LTL	ENSG00000108771	DHX58	17	40253422	40264751	-1	protein_coding	79132	DHX58	7.28555e-08	0.278801	0	0	4	0.000109039	4.57685e-46	GTEx/v8/Artery_Tibial	+	1.7e-08	rs58858902	120	yes
LTL	ENSG00000068120	COASY	17	40713485	40718295	1	protein_coding	80347	COASY	1.04516e-07	-0.263124	0	0	1	1.53006e-05	3.91405e-10	GTEx/v8/Heart_Atrial_Appendage	NA	NA	rs140239793	120	yes
LTL	ENSG00000037042	TUBG2	17	40811323	40819024	1	protein_coding	27175	TUBG2	0.00431002	-0.743554	0	0	1	0.000302019	5.18052e-29	GTEx/v8/Adipose_Subcutaneous	+	4.4e-08	rs58858902	120	yes
LTL	ENSG00000266967	AARSD1	17	41102543	41116515	-1	protein_coding	80755	AARSD1	2.4391e-07	0.105683	30	15.04	13	0.000122618	0.0205765	GTEx/v8/Artery_Aorta	-	5.1e-13	rs62076368;rs58858902;rs3737559	120	no
LTL	ENSG00000267060	PTGES3L	17	41120105	41132545	-1	protein_coding	100885848	PTGES3L	0.0247441	-0.422602	30	23.7	0	NA	NA	NA	NA	5.1e-13	rs62076368;rs58858902	120	no
LTL	ENSG00000198863	RUNDC1	17	41132582	41145707	1	protein_coding	146923	RUNDC1	0.0189205	0.641087	25	23.7	65	2.4281e-05	0.0162905	GTEx/v8/Adipose_Subcutaneous	+	1.6e-14	rs58858902;rs62076368;rs112381903;rs11656843	120	no
LTL	ENSG00000131469	RPL27	17	41150290	41154976	1	protein_coding	6155	RPL27	0.822385	-0.126601	18	13.57	5	6.66924e-05	2.25605e-25	GTEx/v8/Whole_Blood:GTEx/v8/Artery_Tibial	-	6e-13	rs62076368;rs58858902;rs112381903;rs140239793	120	no
LTL	ENSG00000068079	IFI35	17	41158742	41166473	1	protein_coding	3430	IFI35	5.69697e-08	0.0103923	23	24	48	8.55513e-10	2.23412e-06	GTEx/v8/Adipose_Subcutaneous:GTEx/v8/Adipose_Visceral_Omentum:GTEx/v8/Artery_Tibial	+	1.3e-15	rs112381903;rs62076368;rs58858902;rs140239793;rs11656843;rs12941945	120	no
LTL	ENSG00000108828	VAT1	17	41166622	41177140	-1	protein_coding	10493	VAT1	0.019956	-0.967131	28	24	468	6.40605e-14	6.88753e-10	GTEx/v8/Adipose_Subcutaneous:GTEx/v8/Adipose_Visceral_Omentum:GTEx/v8/Whole_Blood:GTEx/v8/Artery_Tibial:GTEx/v8/Heart_Atrial_Appendage	+	9.6e-22	rs62076368;rs140239793;rs58858902;rs112381903;rs11656843;rs12941945	120	no
LTL	ENSG00000108830	RND2	17	41177258	41184057	1	protein_coding	8153	RND2	0.000138854	NA	28	18.14	459	3.07545e-12	3.715e-08	GTEx/v8/Heart_Atrial_Appendage	+	1.3e-15	rs62076368;rs11656843;rs12941945	120	no
LTL	ENSG00000012048	BRCA1	17	41196312	41277500	-1	protein_coding	672	BRCA1	3.28742e-20	-0.268752	195	17.97	484	1.31311e-16	1.64607e-11	GTEx/v8/Artery_Tibial:GTEx/v8/Liver	+	3e-22	rs11656843;rs58858902;rs3737559;rs140239793;rs72831095;rs12941945;rs62076368;rs34778048	120	no
LTL	ENSG00000188554	NBR1	17	41322498	41363708	1	protein_coding	4077	NBR1	0.000436707	-0.826384	100	21.7	489	4.08005e-16	8.02113e-12	GTEx/v8/Adipose_Subcutaneous:GTEx/v8/Adipose_Visceral_Omentum:GTEx/v8/Whole_Blood:GTEx/v8/Artery_Aorta:GTEx/v8/Artery_Coronary:GTEx/v8/Artery_Tibial	+	3e-22	rs11656843;rs140239793;rs58858902;rs35310982;rs112381903;rs62076368;rs12941945;rs3737559;rs34778048;rs72831095	120	no
LTL	ENSG00000184988	TMEM106A	17	41363854	41372061	1	protein_coding	113277	TMEM106A	0.000328022	0.0413416	41	21.7	544	1.92306e-21	2.43142e-16	GTEx/v8/Adipose_Subcutaneous:GTEx/v8/Cells_EBV-transformed_lymphocytes:GTEx/v8/Artery_Aorta:GTEx/v8/Artery_Tibial:GTEx/v8/Heart_Left_Ventricle	+	3e-22	rs58858902;rs11656843;rs140239793;rs62076368;rs12941945;rs3737559;rs34778048;rs112381903	120	no
LTL	ENSG00000175906	ARL4D	17	41476327	41478505	1	protein_coding	379	ARL4D	0.13243	0.197623	1	10.22	446	6.03828e-09	1.51523e-05	GTEx/v8/Whole_Blood	+	1.4e-15	rs112381903;rs62076368;rs11656843	120	no
LTL	ENSG00000175832	ETV4	17	41605212	41656988	-1	protein_coding	2118	ETV4	0.00270291	-0.540761	0	0	3	1.38222e-10	1.06085e-57	GTEx/v8/Artery_Aorta:GTEx/v8/Artery_Tibial	+	3.2e-10	rs72831095	120	yes
LTL	ENSG00000005102	MEOX1	17	41717756	41739322	-1	protein_coding	4222	MEOX1	0.0653974	-1.29882	0	0	3	6.08123e-06	6.80178e-12	GTEx/v8/Adipose_Subcutaneous	-	4.4e-08	rs58858902	120	yes
LTL	ENSG00000154217	PITPNC1	17	65373575	65693372	1	protein_coding	26207	PITPNC1	0.967499	NA	13	9.074	0	NA	NA	NA	NA	1.1e-08	rs7209057	121	no
LTL	ENSG00000130935	NOL11	17	65713949	65740647	1	protein_coding	25926	NOL11	0.0278294	-0.280106	16	16.2	0	NA	NA	NA	NA	5.7e-09	rs7209057;rs2286918	121	no
LTL	ENSG00000177885	GRB2	17	73314157	73401790	-1	protein_coding	2885	GRB2	0.549681	-2.00465	0	0	1	6.77879e-05	0.0109137	GTEx/v8/Adipose_Visceral_Omentum	NA	NA	rs11077798	122	yes
LTL	ENSG00000108479	GALK1	17	73747675	73761792	-1	protein_coding	2584	GALK1	0.000940521	0.270557	0	0	40	1.65483e-08	1.2142e-14	GTEx/v8/Whole_Blood:GTEx/v8/Liver	+	1.8e-10	rs11077798;rs2069536	122	yes
LTL	ENSG00000132478	UNK	17	73780681	73821886	1	protein_coding	85451	UNK	0.994321	-0.431197	3	5.863	0	NA	NA	NA	NA	NA	rs11077798	122	no
LTL	ENSG00000092929	UNC13D	17	73823306	73840798	-1	protein_coding	201294	UNC13D	2.52003e-12	-0.305296	10	8.711	44	2.46133e-24	5.83606e-19	GTEx/v8/Adipose_Visceral_Omentum:GTEx/v8/Whole_Blood	-	1.8e-10	rs11077798;rs2069536	122	no
LTL	ENSG00000132471	WBP2	17	73841780	73852588	-1	protein_coding	23558	WBP2	0.0896182	-0.534164	7	8.711	10	3.24709e-05	4.71521e-13	GTEx/v8/Adipose_Subcutaneous	NA	NA	rs11077798	122	no
LTL	ENSG00000132481	TRIM47	17	73870242	73874656	-1	protein_coding	91107	TRIM47	0.321925	NA	7	3.699	43	2.83454e-11	2.21206e-07	GTEx/v8/Adipose_Visceral_Omentum:GTEx/v8/Artery_Aorta:GTEx/v8/Artery_Tibial	-	2.3e-10	rs11077798;rs2069536	122	no
LTL	ENSG00000141569	TRIM65	17	73876416	73893084	-1	protein_coding	201292	TRIM65	2.48169e-09	-0.182606	17	14.09	45	2.89498e-20	1.4391e-16	GTEx/v8/Adipose_Subcutaneous:GTEx/v8/Adipose_Visceral_Omentum:GTEx/v8/Artery_Aorta:GTEx/v8/Artery_Coronary:GTEx/v8/Artery_Tibial:GTEx/v8/Heart_Atrial_Appendage:GTEx/v8/Heart_Left_Ventricle	+	1.8e-10	rs11077798;rs2069536	122	no
LTL	ENSG00000204316	MRPL38	17	73894724	73905899	-1	protein_coding	64978	MRPL38	4.08584e-06	-0.135864	14	14.09	29	7.88417e-08	3.68914e-09	GTEx/v8/Adipose_Subcutaneous:GTEx/v8/Whole_Blood	-	2.6e-08	rs11077798	122	no
LTL	ENSG00000188878	FBF1	17	73905655	73937221	-1	protein_coding	85302	FBF1	1.13971e-19	-0.0296514	19	15.73	48	3.07833e-80	1.14149e-68	GTEx/v8/Adipose_Subcutaneous:GTEx/v8/Adipose_Visceral_Omentum:GTEx/v8/Artery_Aorta:GTEx/v8/Artery_Coronary:GTEx/v8/Artery_Tibial:GTEx/v8/Heart_Atrial_Appendage:GTEx/v8/Heart_Left_Ventricle	+	1.8e-10	rs11077798;rs2069536	122	no
LTL	ENSG00000161533	ACOX1	17	73937588	73975515	-1	protein_coding	51	ACOX1	0.0944353	-1.02825	11	15.73	16	2.72963e-13	1.90291e-13	GTEx/v8/Artery_Aorta:GTEx/v8/Artery_Tibial	+	2.6e-08	rs11077798	122	no
LTL	ENSG00000257949	TEN1	17	73975301	73996667	1	protein_coding	100134934	TEN1	NA	NA	5	7.258	48	4.34447e-66	1.97289e-56	GTEx/v8/Adipose_Subcutaneous:GTEx/v8/Adipose_Visceral_Omentum:GTEx/v8/Cells_EBV-transformed_lymphocytes:GTEx/v8/Whole_Blood:GTEx/v8/Artery_Aorta:GTEx/v8/Artery_Coronary:GTEx/v8/Artery_Tibial:GTEx/v8/Heart_Atrial_Appendage:GTEx/v8/Heart_Left_Ventricle:GTEx/v8/Liver	-	1.8e-10	rs2069536;rs11077798	122	no
LTL	ENSG00000250506	CDK3	17	73996987	74002080	1	protein_coding	1018	CDK3	0.000751723	-0.0828768	7	7.258	28	4.49528e-33	8.83024e-27	GTEx/v8/Adipose_Subcutaneous:GTEx/v8/Adipose_Visceral_Omentum:GTEx/v8/Whole_Blood:GTEx/v8/Artery_Aorta:GTEx/v8/Artery_Coronary:GTEx/v8/Artery_Tibial:GTEx/v8/Heart_Atrial_Appendage:GTEx/v8/Heart_Left_Ventricle	-	1.8e-10	rs2069536;rs11077798	122	no
LTL	ENSG00000167880	EVPL	17	74000583	74023533	-1	protein_coding	2125	EVPL	6.48709e-14	-0.381841	15	11.67	0	NA	NA	NA	NA	1.8e-10	rs2069536	122	no
LTL	ENSG00000167881	SRP68	17	74035184	74068734	-1	protein_coding	6730	SRP68	0.365045	-0.109897	1	6.404	0	NA	NA	NA	NA	NA	rs2069536	122	no
LTL	ENSG00000141524	TMC6	17	76106539	76128488	-1	protein_coding	11322	TMC6	5.07749e-08	-0.190966	0	0	4	2.25221e-05	6.93931e-12	GTEx/v8/Adipose_Subcutaneous	NA	NA	rs8077673	123	yes
LTL	ENSG00000187997	C17orf99	17	76142434	76162258	1	protein_coding	100141515	C17orf99	NA	0.965983	27	10.31	0	NA	NA	NA	NA	7.2e-14	rs8077673;rs4583318;rs12232476;rs112625468	123	no
LTL	ENSG00000108639	SYNGR2	17	76164639	76169608	1	protein_coding	9144	SYNGR2	0.000588832	0.633559	38	11.87	17	8.21267e-13	4.53304e-17	GTEx/v8/Adipose_Subcutaneous:GTEx/v8/Adipose_Visceral_Omentum:GTEx/v8/Whole_Blood:GTEx/v8/Artery_Tibial:GTEx/v8/Liver	+	7.2e-14	rs8077673;rs4583318;rs12232476;rs112625468;rs6501182	123	no
LTL	ENSG00000167900	TK1	17	76170160	76183314	-1	protein_coding	7083	TK1	0.25567	0.184942	54	11.87	19	5.63562e-08	0.00024934	GTEx/v8/Cells_EBV-transformed_lymphocytes:GTEx/v8/Artery_Tibial	+	3.4e-28	rs4583318;rs8077673;rs12232476;rs112625468;rs144204502;rs34862175;rs7221585;rs6501182	123	no
LTL	ENSG00000183077	AFMID	17	76183398	76203782	1	protein_coding	125061	AFMID	0.00213813	0.770092	50	11.87	9	1.5896e-08	6.97521e-05	GTEx/v8/Artery_Tibial	+	3.4e-28	rs4583318;rs112625468;rs12232476;rs144204502;rs34862175;rs7221585;rs6501182	123	no
LTL	ENSG00000089685	BIRC5	17	76210267	76221717	1	protein_coding	332	BIRC5	0.215848	1.75851	1	6.783	0	NA	NA	NA	NA	1.2e-14	rs144204502;rs115972938;rs11868325	123	no
LTL	ENSG00000204278	TMEM235	17	76227391	76237068	1	protein_coding	283999	TMEM235	NA	NA	4	2.757	0	NA	NA	NA	NA	3.2e-10	rs115972938;rs11868325	123	no
LTL	ENSG00000079101	CLUL1	18	596988	650334	1	protein_coding	27098	CLUL1	3.21488e-06	NA	33	35	0	NA	NA	NA	NA	1.2e-70	rs11664283;rs7236459;rs1456334;rs116863223;rs9967368;rs2606241;rs9952504;rs28602966;rs3891167;rs2612095	124	no
LTL	ENSG00000176890	TYMS	18	657604	673578	1	protein_coding	7298	TYMS	NA	0.758764	81	35	11	1.62036e-09	6.60412e-06	GTEx/v8/Cells_EBV-transformed_lymphocytes:GTEx/v8/Whole_Blood	+	1.2e-70	rs1456334;rs7236459;rs116863223;rs9967368;rs11664283;rs2606241;rs9952504;rs28602966;rs3891167;rs2612095;rs8088781;rs111811424;rs2606246;rs12955086	124	no
LTL	ENSG00000132199	ENOSF1	18	670324	712676	-1	protein_coding	55556	ENOSF1	1.26227e-10	NA	100	16.45	130	2.59288e-24	1.3658e-19	GTEx/v8/Adipose_Subcutaneous:GTEx/v8/Adipose_Visceral_Omentum:GTEx/v8/Whole_Blood:GTEx/v8/Artery_Aorta:GTEx/v8/Artery_Tibial:GTEx/v8/Liver	-	1.2e-70	rs2612095;rs8088781;rs111811424;rs2606246;rs12955086;rs2847333;rs76883411;rs150150565;rs116863223;rs12958089;rs7236459;rs3891167;rs4474771;rs7504637;rs11664283;rs2606241	124	no
LTL	ENSG00000176105	YES1	18	721588	812547	-1	protein_coding	7525	YES1	0.0463916	3.84544	70	11.49	1	0.000102126	0.0183622	GTEx/v8/Artery_Tibial	NA	4.5e-31	rs12958089;rs12955086;rs116863223;rs7504637;rs76883411;rs116911862;rs4474771;rs2847333	124	no
LTL	ENSG00000152217	SETBP1	18	42260138	42648475	1	protein_coding	26040	SETBP1	0.999003	-2.18535	15	19.5	0	NA	NA	NA	NA	8e-19	rs2852772;rs35417915;rs10468855;rs2614985	125	no
LTL	ENSG00000134046	MBD2	18	51679079	51751158	-1	protein_coding	8932	MBD2	0.98931	-0.581558	2	8.236	19	2.80426e-05	0.00974747	GTEx/v8/Heart_Atrial_Appendage	+	2.2e-28	rs116843549;rs3218784;rs4940320;rs9304460;rs2276182	126	no
LTL	ENSG00000101751	POLI	18	51795774	51847636	1	protein_coding	11201	POLI	4.26967e-09	-0.857624	135	22.9	405	9.15602e-82	1.19939e-69	GTEx/v8/Adipose_Subcutaneous:GTEx/v8/Adipose_Visceral_Omentum:GTEx/v8/Cells_EBV-transformed_lymphocytes:GTEx/v8/Whole_Blood:GTEx/v8/Artery_Aorta:GTEx/v8/Artery_Coronary:GTEx/v8/Artery_Tibial:GTEx/v8/Heart_Atrial_Appendage:GTEx/v8/Heart_Left_Ventricle:GTEx/v8/Liver	-	2.8e-30	rs3018199;rs17470798;rs2276182;rs72927099;rs3218784;rs7240534;rs9304460;rs588705;rs4940320;rs8093601;rs8090211;rs1833293	126	no
LTL	ENSG00000174448	STARD6	18	51850728	51884334	-1	protein_coding	147323	STARD6	0.0263352	0.538902	34	12.16	16	5.25843e-07	0.000737997	GTEx/v8/Adipose_Subcutaneous	+	9.2e-27	rs3018199;rs17470798;rs2276182;rs7240534;rs72927099	126	no
LTL	ENSG00000166845	C18orf54	18	51884287	51911588	1	protein_coding	162681	C18orf54	6.01292e-06	-0.183059	20	13.32	229	1.38832e-07	1.32548e-12	GTEx/v8/Whole_Blood:GTEx/v8/Artery_Aorta:GTEx/v8/Heart_Atrial_Appendage	+	2.8e-30	rs2276182;rs17470798;rs7240534;rs9304460;rs8093601;rs4940320;rs3018199;rs8090211;rs1833293	126	no
LTL	ENSG00000178690	DYNAP	18	52254988	52266724	1	protein_coding	284254	DYNAP	0.409403	-0.315177	19	10.64	0	NA	NA	NA	NA	NA	rs1833293	126	no
LTL	ENSG00000041353	RAB27B	18	52385091	52562747	1	protein_coding	5874	RAB27B	0.6873	-0.304479	65	9.766	0	NA	NA	NA	NA	4.2e-08	rs1833293	126	no
LTL	ENSG00000166510	CCDC68	18	52568740	52626739	-1	protein_coding	80323	CCDC68	6.41318e-07	-0.943594	0	0	6	2.92038e-05	0.0012267	GTEx/v8/Liver	NA	NA	rs1833293	126	yes
LTL	ENSG00000130856	ZNF236	18	74534563	74682683	1	protein_coding	7776	ZNF236	0.999998	0.58502	39	9.802	48	3.55429e-14	3.44478e-13	GTEx/v8/Adipose_Subcutaneous:GTEx/v8/Adipose_Visceral_Omentum:GTEx/v8/Cells_EBV-transformed_lymphocytes:GTEx/v8/Artery_Tibial:GTEx/v8/Heart_Atrial_Appendage:GTEx/v8/Heart_Left_Ventricle	+	2.9e-10	rs6565924	127	no
LTL	ENSG00000197971	MBP	18	74690783	74845639	-1	protein_coding	4155	MBP	0.568471	-0.302154	24	9.802	0	NA	NA	NA	NA	2.9e-10	rs6565924	127	no
LTL	ENSG00000122490	SLC66A2	18	77662420	77711664	-1	protein_coding	80148	SLC66A2	0.000252469	-0.0711085	0	0	44	3.2823e-06	2.79786e-22	GTEx/v8/Whole_Blood	-	6.5e-10	rs9675571	128	yes
LTL	ENSG00000226742	HSBP1L1	18	77724561	77730822	1	protein_coding	440498	HSBP1L1	NA	NA	0	0	53	1.81406e-10	5.13446e-52	GTEx/v8/Adipose_Subcutaneous:GTEx/v8/Whole_Blood:GTEx/v8/Artery_Aorta:GTEx/v8/Artery_Coronary:GTEx/v8/Artery_Tibial	-	6.5e-10	rs9675571;rs7229457	128	yes
LTL	ENSG00000141759	TXNL4A	18	77732867	77793949	-1	protein_coding	10907	TXNL4A	0.00154674	NA	0	0	3	5.12825e-12	1.38772e-51	GTEx/v8/Adipose_Subcutaneous:GTEx/v8/Adipose_Visceral_Omentum:GTEx/v8/Artery_Aorta:GTEx/v8/Artery_Coronary:GTEx/v8/Artery_Tibial:GTEx/v8/Heart_Atrial_Appendage:GTEx/v8/Heart_Left_Ventricle:GTEx/v8/Liver	NA	NA	rs7229457	128	yes
LTL	ENSG00000101546	RBFA	18	77794358	77806397	1	protein_coding	79863	RBFA	0.000358068	NA	0	0	50	1.40403e-07	1.68662e-24	GTEx/v8/Artery_Tibial:GTEx/v8/Heart_Atrial_Appendage:GTEx/v8/Heart_Left_Ventricle:GTEx/v8/Liver	-	6.5e-10	rs9675571;rs7229457	128	yes
LTL	ENSG00000101544	ADNP2	18	77866915	77905406	1	protein_coding	22850	ADNP2	0.346938	-0.264846	16	9.893	3	0.0001211	0.00159841	GTEx/v8/Adipose_Subcutaneous	NA	NA	rs9675571	128	no
LTL	ENSG00000178184	PARD6G	18	77915115	78005429	-1	protein_coding	84552	PARD6G	0.111935	1.81915	44	10.27	3	1.50749e-07	1.83941e-14	GTEx/v8/Whole_Blood	NA	6.5e-10	rs9675571;rs7229457	128	no
LTL	ENSG00000178078	STAP2	19	4324040	4342783	-1	protein_coding	55620	STAP2	1.62685e-13	-0.286856	2	0.034	0	NA	NA	NA	NA	NA	rs11085072	129	no
LTL	ENSG00000008382	MPND	19	4343524	4360083	1	protein_coding	84954	MPND	0.015725	NA	11	8.178	45	2.57479e-15	9.22406e-11	GTEx/v8/Adipose_Subcutaneous:GTEx/v8/Adipose_Visceral_Omentum:GTEx/v8/Whole_Blood:GTEx/v8/Artery_Tibial:GTEx/v8/Heart_Atrial_Appendage:GTEx/v8/Heart_Left_Ventricle	-	2.6e-08	rs11085072	129	no
LTL	ENSG00000141985	SH3GL1	19	4360367	4400544	-1	protein_coding	6455	SH3GL1	0.0586368	NA	23	8.667	0	NA	NA	NA	NA	2.6e-08	rs11085072	129	no
LTL	ENSG00000167670	CHAF1A	19	4402659	4445015	1	protein_coding	10036	CHAF1A	0.996226	NA	25	14.8	44	2.19468e-100	3.08578e-89	GTEx/v8/Adipose_Subcutaneous:GTEx/v8/Adipose_Visceral_Omentum:GTEx/v8/Whole_Blood:GTEx/v8/Artery_Aorta:GTEx/v8/Artery_Coronary:GTEx/v8/Artery_Tibial:GTEx/v8/Heart_Atrial_Appendage:GTEx/v8/Heart_Left_Ventricle:GTEx/v8/Liver	+	2.6e-08	rs11085072	129	no
LTL	ENSG00000167671	UBXN6	19	4444996	4457819	-1	protein_coding	80700	UBXN6	0.0473269	NA	11	14.8	45	2.09103e-48	3.00641e-41	GTEx/v8/Adipose_Subcutaneous:GTEx/v8/Adipose_Visceral_Omentum:GTEx/v8/Cells_EBV-transformed_lymphocytes:GTEx/v8/Whole_Blood:GTEx/v8/Artery_Aorta:GTEx/v8/Artery_Coronary:GTEx/v8/Artery_Tibial:GTEx/v8/Heart_Atrial_Appendage:GTEx/v8/Heart_Left_Ventricle	+	2.6e-08	rs11085072	129	no
LTL	ENSG00000104903	LYL1	19	13209847	13213975	-1	protein_coding	4066	LYL1	0.672721	-0.588508	1	1.851	0	NA	NA	NA	NA	1.9e-10	rs35601737	130	no
LTL	ENSG00000104907	TRMT1	19	13215716	13228381	-1	protein_coding	55621	TRMT1	8.74407e-06	-0.186075	1	1.851	0	NA	NA	NA	NA	1.9e-10	rs35601737	130	no
LTL	ENSG00000160877	NACC1	19	13228917	13251955	1	protein_coding	112939	NACC1	0.964947	NA	1	1.851	0	NA	NA	NA	NA	1.9e-10	rs35601737	130	no
LTL	ENSG00000182141	ZNF708	19	21473962	21512227	-1	protein_coding	7562	ZNF708	4.17756e-09	1.09522	0	0	152	8.0424e-08	2.90628e-45	GTEx/v8/Adipose_Subcutaneous:GTEx/v8/Whole_Blood	-	2.5e-50	rs77923659;rs117692222;rs118031482;rs8105767;rs11085508;rs56061708;rs2522317;rs3813591	131	yes
LTL	ENSG00000196268	ZNF493	19	21579921	21610375	1	protein_coding	284443	ZNF493	3.18649e-08	2.72919	0	0	217	2.46508e-07	9.86258e-41	GTEx/v8/Adipose_Subcutaneous:GTEx/v8/Whole_Blood:GTEx/v8/Heart_Left_Ventricle	-	2.5e-50	rs77923659;rs117692222;rs62110991;rs118031482;rs8105767;rs56061708	131	yes
LTL	ENSG00000197013	ZNF429	19	21679484	21739072	1	protein_coding	353088	ZNF429	9.71214e-14	-0.12431	0	0	189	3.34846e-07	1.40072e-96	GTEx/v8/Whole_Blood	-	2.5e-50	rs8105767;rs56061708;rs11085508;rs2522317;rs3813591	131	yes
LTL	ENSG00000197020	ZNF100	19	21905568	21950430	-1	protein_coding	163227	ZNF100	7.10189e-13	1.45453	0	0	77	4.4179e-07	5.82143e-45	GTEx/v8/Whole_Blood	-	1e-46	rs56061708;rs8105767	131	yes
LTL	ENSG00000160321	ZNF208	19	22115760	22193751	-1	protein_coding	7757	ZNF208	5.00161e-20	-0.0874899	264	16.67	511	2.34234e-18	3.25324e-17	GTEx/v8/Adipose_Subcutaneous:GTEx/v8/Adipose_Visceral_Omentum:GTEx/v8/Artery_Aorta:GTEx/v8/Artery_Coronary:GTEx/v8/Artery_Tibial:GTEx/v8/Heart_Atrial_Appendage:GTEx/v8/Heart_Left_Ventricle	-	1e-46	rs11085508;rs8105767;rs62110991;rs118031482;rs56061708;rs142230144;rs117692222;rs17701615;rs3813591;rs283147;rs2522317;rs57590977;rs73924026	131	no
LTL	ENSG00000197134	ZNF257	19	22235254	22274282	1	protein_coding	113835	ZNF257	1.12139e-09	1.43553	222	12.96	769	9.97964e-51	1.34831e-42	GTEx/v8/Adipose_Subcutaneous:GTEx/v8/Adipose_Visceral_Omentum:GTEx/v8/Cells_EBV-transformed_lymphocytes:GTEx/v8/Whole_Blood:GTEx/v8/Artery_Aorta:GTEx/v8/Artery_Coronary:GTEx/v8/Artery_Tibial:GTEx/v8/Heart_Atrial_Appendage:GTEx/v8/Heart_Left_Ventricle	+	2.5e-50	rs11085508;rs56061708;rs62110991;rs2522317;rs118031482;rs77923659;rs117692222;rs8105767;rs3813591;rs138940550;rs17701615;rs142230144;rs2023338;rs62119972;rs283147;rs283163;rs808373;rs12609595;rs4932992;rs1987409	131	no
LTL	ENSG00000196109	ZNF676	19	22361893	22379753	-1	protein_coding	163223	ZNF676	1.68698e-06	0.244027	93	16.09	166	6.53229e-07	0.00185562	GTEx/v8/Heart_Atrial_Appendage	+	5.6e-32	rs3813591;rs2522317;rs56061708;rs77923659;rs2023338;rs62119972;rs283147	131	no
LTL	ENSG00000196350	ZNF729	19	22469210	22499978	1	protein_coding	100287226	ZNF729	3.73172e-10	0.751753	43	12.05	0	NA	NA	NA	NA	6.2e-23	rs808373;rs12609595;rs57590977;rs2023338	131	no
LTL	ENSG00000197360	ZNF98	19	22573821	22715287	-1	protein_coding	148198	ZNF98	1.80227e-06	0.0291775	214	13.93	839	3.14916e-45	1.99806e-36	GTEx/v8/Adipose_Visceral_Omentum:GTEx/v8/Artery_Aorta:GTEx/v8/Artery_Coronary:GTEx/v8/Artery_Tibial:GTEx/v8/Heart_Atrial_Appendage:GTEx/v8/Heart_Left_Ventricle	+	2.5e-50	rs808373;rs12609595;rs57590977;rs73924026;rs4932992;rs12104137;rs1987409;rs8182543;rs145569962;rs11085508;rs2522317;rs62110991;rs8105767;rs3813591;rs283147;rs283163;rs56061708;rs2023338;rs62119972;rs58038983	131	no
LTL	ENSG00000167232	ZNF91	19	23487793	23578362	-1	protein_coding	7644	ZNF91	9.91965e-05	-0.0136058	0	0	1	0.000132316	0.000324571	GTEx/v8/Artery_Tibial	+	4.3e-08	rs4932992	131	yes
LTL	ENSG00000130202	NECTIN2	19	45349432	45392485	1	protein_coding	5819	NECTIN2	0.531937	-0.314456	2	5.597	0	NA	NA	NA	NA	NA	rs429358	133	no
LTL	ENSG00000130204	TOMM40	19	45393826	45406946	1	protein_coding	10452	TOMM40	0.963682	NA	8	12.64	0	NA	NA	NA	NA	3.8e-10	rs429358	133	no
LTL	ENSG00000130203	APOE	19	45409011	45412650	1	protein_coding	348	APOE	0.0345336	-0.237445	9	12.64	0	NA	NA	NA	NA	3.8e-10	rs429358	133	no
LTL	ENSG00000130208	APOC1	19	45417504	45422606	1	protein_coding	341	APOC1	0.0507383	-0.105569	12	12.64	0	NA	NA	NA	NA	3.8e-10	rs429358	133	no
LTL	ENSG00000131848	ZSCAN5A	19	56732681	56879752	-1	protein_coding	79149	ZSCAN5A	0.0812182	-0.29602	1	16.99	0	NA	NA	NA	NA	1.2e-08	rs34187696	134	no
LTL	ENSG00000269699	ZIM2	19	57285920	57352097	-1	protein_coding	23619	ZIM2	0.472093	-0.446766	28	14.84	0	NA	NA	NA	NA	1.8e-13	rs12459880;rs8102497	135	no
LTL	ENSG00000198300	PEG3	19	57321445	57352096	-1	protein_coding	5178	PEG3	0.00190816	-0.0968608	24	14.84	25	2.65997e-07	3.64602e-05	GTEx/v8/Adipose_Subcutaneous:GTEx/v8/Artery_Tibial	-	1.4e-13	rs12459880;rs8102497	135	no
LTL	ENSG00000178591	DEFB125	20	67891	77735	1	protein_coding	245938	DEFB125	0.000941817	0.0246511	5	13.9	0	NA	NA	NA	NA	1.1e-08	rs6054257	136	no
LTL	ENSG00000080845	DLGAP4	20	34894258	35157040	1	protein_coding	22839	DLGAP4	0.991953	-0.515481	4	6.659	0	NA	NA	NA	NA	9.8e-09	rs76848807;rs6028465	137	no
LTL	ENSG00000101335	MYL9	20	35169887	35178228	1	protein_coding	10398	MYL9	0.0660421	NA	1	1.823	0	NA	NA	NA	NA	NA	rs76848807	137	no
LTL	ENSG00000118707	TGIF2	20	35201891	35222353	1	protein_coding	60436	TGIF2	0.307265	-0.215549	1	1.435	8	1.84093e-05	0.00892132	GTEx/v8/Adipose_Visceral_Omentum	-	1.1e-12	rs6028465;rs3748462;rs6072798	137	no
LTL	ENSG00000101082	SLA2	20	35240721	35274619	-1	protein_coding	84174	SLA2	0.384131	1.29226	3	9.82	0	NA	NA	NA	NA	3.5e-08	rs6028465;rs76848807	137	no
LTL	ENSG00000101079	NDRG3	20	35280169	35374481	-1	protein_coding	57446	NDRG3	0.919621	-0.33265	12	9.82	86	3.72214e-09	9.16203e-08	GTEx/v8/Adipose_Subcutaneous:GTEx/v8/Adipose_Visceral_Omentum:GTEx/v8/Whole_Blood	+	2.9e-49	rs76848807;rs1146258;rs1291114;rs2050091;rs1632294;rs1534971	137	no
LTL	ENSG00000149636	DSN1	20	35380194	35402221	-1	protein_coding	79980	DSN1	1.72358e-06	-1.01169	4	7.616	1	6.26022e-05	0.00389705	GTEx/v8/Adipose_Subcutaneous	+	8.3e-22	rs1146258;rs76848807;rs1291114	137	no
LTL	ENSG00000149639	SOGA1	20	35405845	35492089	-1	protein_coding	140710	SOGA1	0.997564	-4.21976	15	12.94	0	NA	NA	NA	NA	8.3e-22	rs1146258;rs1291114	137	no
LTL	ENSG00000101342	TLDC2	20	35504524	35522638	1	protein_coding	140711	TLDC2	0.113179	-0.852968	37	12.07	138	1.02343e-09	3.43311e-06	GTEx/v8/Whole_Blood	-	1.8e-69	rs1146258;rs1291114;rs147054904;rs3748462;rs1291143;rs1891643;rs6016882;rs6030417;rs1291132;rs4810368;rs6072798;rs6031277;rs1632294;rs6130361;rs6017596	137	no
LTL	ENSG00000101347	SAMHD1	20	35518632	35580246	-1	protein_coding	25939	SAMHD1	1.50498e-05	0.113454	100	14.11	173	1.8892e-18	7.17839e-14	GTEx/v8/Whole_Blood	-	1.8e-69	rs1891643;rs1291143;rs6016882;rs6030417;rs1291132;rs4810368;rs6072798;rs3748462;rs147054904;rs1935920;rs145011414;rs111464773;rs2050091;rs6031277;rs1632294;rs6031585;rs6130361;rs6017596	137	no
LTL	ENSG00000080839	RBL1	20	35624752	35724398	-1	protein_coding	5933	RBL1	1.76076e-05	-1.29233	83	13.47	300	6.9644e-07	0.000729004	GTEx/v8/Adipose_Subcutaneous:GTEx/v8/Artery_Aorta	-	1.8e-69	rs1291143;rs1632294;rs6031277;rs6031585;rs2050091;rs76848807;rs6017041;rs6130361;rs17722686;rs111464773;rs4812768;rs147054904;rs1534971;rs4810368;rs1891643;rs6072798	137	no
LTL	ENSG00000101353	MROH8	20	35729629	35807991	-1	protein_coding	140699	MROH8	NA	NA	132	20.4	139	1.00959e-12	7.08204e-13	GTEx/v8/Adipose_Subcutaneous:GTEx/v8/Adipose_Visceral_Omentum:GTEx/v8/Artery_Aorta:GTEx/v8/Artery_Coronary:GTEx/v8/Artery_Tibial:GTEx/v8/Heart_Atrial_Appendage:GTEx/v8/Heart_Left_Ventricle	+	4.3e-59	rs1291143;rs1632294;rs4810368;rs6031277;rs6017596;rs6031585;rs4812768;rs1534971;rs17722686;rs147054904;rs2050091;rs76848807;rs1534973;rs3748462;rs1891643;rs1291132;rs6072798;rs1146258;rs6017041;rs117667191	137	no
LTL	ENSG00000118705	RPN2	20	35806813	35870022	1	protein_coding	6185	RPN2	0.0316773	-0.682714	148	14.22	0	NA	NA	NA	NA	6.9e-29	rs6031585;rs6031277;rs1632294;rs1534971;rs76848807;rs1534973;rs2050091;rs6017596	137	no
LTL	ENSG00000118702	GHRH	20	35879489	35890238	-1	protein_coding	2691	GHRH	0.455313	-0.335913	11	7.455	0	NA	NA	NA	NA	2.4e-27	rs1632294;rs1534971;rs1534973;rs6124738;rs117667191	137	no
LTL	ENSG00000101363	MANBAL	20	35918041	35945663	1	protein_coding	63905	MANBAL	0.169241	0.210099	0	0	2	0.000115835	8.36597e-21	GTEx/v8/Artery_Tibial	+	8.3e-45	rs1891643	137	yes
LTL	ENSG00000197122	SRC	20	35973088	36034453	1	protein_coding	6714	SRC	0.988983	-1.26992	0	0	11	4.08625e-05	0.000785596	GTEx/v8/Adipose_Subcutaneous	-	8.3e-22	rs1291114;rs76848807;rs1534973	137	yes
LTL	ENSG00000101189	MRGBP	20	61427805	61431945	1	protein_coding	55257	MRGBP	0.905748	0.658561	0	0	1	2.74644e-05	6.02907e-09	GTEx/v8/Whole_Blood	NA	NA	rs75451331	138	yes
LTL	ENSG00000101191	DIDO1	20	61509090	61569304	-1	protein_coding	11083	DIDO1	0.999991	-0.502616	0	0	1	3.24322e-05	3.33675e-11	GTEx/v8/Artery_Aorta	NA	NA	rs6089904	138	yes
LTL	ENSG00000149658	YTHDF1	20	61826781	61847586	-1	protein_coding	54915	YTHDF1	0.98371	-0.764124	1	1.402	0	NA	NA	NA	NA	1e-08	rs13045471	138	no
LTL	ENSG00000101199	ARFGAP1	20	61904137	61921142	1	protein_coding	55738	ARFGAP1	0.0166821	-1.18512	2	7.647	0	NA	NA	NA	NA	NA	rs13045471	138	no
LTL	ENSG00000101203	COL20A1	20	61924538	61966203	1	protein_coding	57642	COL20A1	1.26872e-24	0.468228	2	7.647	0	NA	NA	NA	NA	NA	rs13045471	138	no
LTL	ENSG00000101204	CHRNA4	20	61975420	62009753	-1	protein_coding	1137	CHRNA4	0.0208679	1.18698	1	4.25	0	NA	NA	NA	NA	1.1e-15	rs6089904	138	no
LTL	ENSG00000101210	EEF1A2	20	62119366	62130505	-1	protein_coding	1917	EEF1A2	0.964131	NA	36	21.6	14	2.84445e-06	0.0111659	GTEx/v8/Whole_Blood:GTEx/v8/Heart_Atrial_Appendage:GTEx/v8/Heart_Left_Ventricle	+	1.6e-13	rs13039831;rs55845303;rs113504041;rs310617;rs910948;rs310619;rs1555338;rs6089904;rs6089772;rs6010653	138	no
LTL	ENSG00000125534	PPDPF	20	62152077	62153559	1	protein_coding	79144	PPDPF	0.000225837	NA	3	8.646	10	5.71765e-08	1.95042e-89	GTEx/v8/Adipose_Subcutaneous:GTEx/v8/Adipose_Visceral_Omentum:GTEx/v8/Artery_Tibial:GTEx/v8/Heart_Atrial_Appendage	-	1e-25	rs34528028;rs13036739;rs1555338;rs910948;rs310619;rs310656;rs969635;rs13039831	138	no
LTL	ENSG00000101213	PTK6	20	62159778	62168723	-1	protein_coding	5753	PTK6	1.17663e-07	-0.2068	7	8.646	2	4.45535e-07	7.03156e-28	GTEx/v8/Artery_Tibial	+	1e-25	rs34528028;rs13036739;rs310656;rs1555338	138	no
LTL	ENSG00000125508	SRMS	20	62172163	62178857	-1	protein_coding	6725	SRMS	5.1264e-12	NA	10	15.59	0	NA	NA	NA	NA	1.4e-35	rs13036739;rs34528028;rs310656;rs969635;rs6122476	138	no
LTL	ENSG00000125531	FNDC11	20	62184373	62188061	1	protein_coding	79025	FNDC11	0.000298557	-0.0744196	24	15.59	7	6.72168e-06	0.0137516	GTEx/v8/Whole_Blood	-	2.7e-48	rs13036739;rs969635;rs6122476;rs3810480;rs310629;rs34980032;rs16983844;rs3810491;rs310630;rs3746346;rs117265989;rs310632;rs76257944;rs6011905;rs79864192	138	no
LTL	ENSG00000130589	HELZ2	20	62189439	62205592	-1	protein_coding	85441	HELZ2	1.25629e-09	0.663149	83	16.93	1	1.16833e-05	0.0174169	GTEx/v8/Whole_Blood	-	2.7e-48	rs969635;rs6122476;rs3810480;rs310629;rs34980032;rs16983844;rs3810491;rs310630;rs3746346;rs117265989;rs310632;rs76257944;rs6011905;rs142958047;rs310670;rs57389015;rs2738768;rs381331;rs75667187	138	no
LTL	ENSG00000101216	GMEB2	20	62218955	62258394	-1	protein_coding	26205	GMEB2	0.990659	-1.06027	214	9.755	262	2.03125e-18	1.99547e-13	GTEx/v8/Adipose_Subcutaneous:GTEx/v8/Adipose_Visceral_Omentum:GTEx/v8/Whole_Blood:GTEx/v8/Artery_Aorta:GTEx/v8/Artery_Tibial:GTEx/v8/Heart_Atrial_Appendage	+	9.6e-195	rs76257944;rs6011905;rs57389015;rs34980032;rs2738768;rs310670;rs381331;rs117265989;rs16983844;rs75667187;rs453481;rs310632;rs35640778;rs73920908;rs766915;rs115610405;rs114601310;rs55845303;rs3810491;rs3746346;rs909334;rs3208008;rs8114049;rs77993536;rs34538116;rs8957;rs6089970;rs41298344;rs11697497;rs6011182;rs55886426	138	no
LTL	ENSG00000197457	STMN3	20	62271061	62284780	-1	protein_coding	50861	STMN3	0.489817	NA	110	10.53	394	3.74659e-22	4.03079e-17	GTEx/v8/Adipose_Subcutaneous:GTEx/v8/Adipose_Visceral_Omentum:GTEx/v8/Whole_Blood:GTEx/v8/Artery_Aorta:GTEx/v8/Artery_Tibial:GTEx/v8/Heart_Atrial_Appendage	-	1.3e-182	rs76257944;rs73920908;rs16983844;rs310670;rs381331;rs453481;rs35640778;rs2738768;rs766915;rs114601310;rs75451331;rs6062468;rs2259797;rs143190905;rs909334;rs115610405;rs3787103;rs3208008;rs75667187;rs61395596;rs41298344;rs3761121;rs6011026;rs41308088;rs8114049;rs3810480;rs3810491;rs3746346;rs117265989;rs77993536;rs34538116;rs2777940;rs6062496;rs8957;rs932827;rs6089970;rs6062507;rs6011076;rs1170057…	138	no
LTL	ENSG00000258366	RTEL1	20	62289163	62328416	1	protein_coding	51750	RTEL1	0.777758	-0.00116913	208	20.7	395	3.07208e-37	4.30878e-31	GTEx/v8/Adipose_Subcutaneous:GTEx/v8/Adipose_Visceral_Omentum:GTEx/v8/Whole_Blood:GTEx/v8/Artery_Aorta:GTEx/v8/Artery_Coronary:GTEx/v8/Artery_Tibial:GTEx/v8/Heart_Atrial_Appendage:GTEx/v8/Liver	-	9.6e-195	rs61395596;rs41298344;rs3208008;rs909334;rs75451331;rs143190905;rs3787103;rs3761121;rs35640778;rs6011026;rs41308088;rs8114049;rs115610405;rs77993536;rs75667187;rs34538116;rs2777940;rs1758206;rs6062496;rs8957;rs3810491;rs310670;rs381331;rs453481;rs6062468;rs6089970;rs6062507;rs932826;rs11697497;rs6010653;rs3810480;rs2259797;rs16983844;rs3746346;rs6011076;rs117265989;rs2738768;rs34641614;rs6011182;…	138	no
LTL	ENSG00000243509	TNFRSF6B	20	62328021	62330037	1	protein_coding	8771	TNFRSF6B	4.83458e-05	-0.141079	51	20.7	162	4.82618e-08	0.000167071	GTEx/v8/Adipose_Subcutaneous:GTEx/v8/Adipose_Visceral_Omentum:GTEx/v8/Whole_Blood:GTEx/v8/Artery_Tibial:GTEx/v8/Heart_Atrial_Appendage	-	9.6e-195	rs3761121;rs8114049;rs3208008;rs75451331;rs909334;rs2777940;rs143190905;rs35640778;rs41308088;rs75667187;rs115610405;rs1758206;rs6062496;rs8957;rs61395596;rs766915;rs310670;rs381331;rs453481;rs6062468;rs3787103;rs6011026;rs6062507;rs6089970	138	no
LTL	ENSG00000101246	ARFRP1	20	62329996	62339377	-1	protein_coding	10139	ARFRP1	0.135718	-1.17935	75	20.7	174	6.12185e-14	6.78788e-10	GTEx/v8/Whole_Blood:GTEx/v8/Artery_Tibial	+	9.6e-195	rs3761121;rs143190905;rs8114049;rs3208008;rs909334;rs35640778;rs41308088;rs75451331;rs75667187;rs115610405;rs1758206;rs6062496;rs8957;rs932827;rs2777940;rs16983844;rs3810491;rs3746346;rs117265989;rs61395596;rs34538116;rs6089970;rs117005713;rs6011076	138	no
LTL	ENSG00000197114	ZGPAT	20	62338817	62367494	1	protein_coding	84619	ZGPAT	2.80186e-05	NA	149	16.03	0	NA	NA	NA	NA	2.8e-87	rs3208008;rs6062496;rs1758206;rs3761121;rs8114049;rs8957;rs932827;rs2777940;rs115610405;rs77993536;rs6089970;rs35640778;rs6062507;rs56057703;rs932826;rs75667187	138	no
LTL	ENSG00000203896	LIME1	20	62366815	62370456	1	protein_coding	54923	LIME1	0.000332935	NA	86	15.54	451	5.4058e-18	8.75473e-14	GTEx/v8/Adipose_Subcutaneous:GTEx/v8/Whole_Blood:GTEx/v8/Artery_Aorta:GTEx/v8/Artery_Tibial:GTEx/v8/Heart_Atrial_Appendage:GTEx/v8/Heart_Left_Ventricle:GTEx/v8/Liver	+	9.4e-130	rs6062507;rs3208008;rs6089970;rs1758206;rs8114049;rs8957;rs3761121;rs56057703;rs115610405;rs932826;rs75667187;rs6011076;rs74552928;rs932827;rs10485826;rs35640778;rs2281929;rs6010653;rs75451331;rs909334;rs61395596;rs34538116;rs6062496;rs11697497;rs4456758;rs6089984;rs6089772;rs4809369;rs6011132;rs76257944;rs6011905;rs310632	138	no
LTL	ENSG00000125520	SLC2A4RG	20	62371214	62374858	1	protein_coding	56731	SLC2A4RG	0.00794439	NA	91	15.54	125	8.76859e-10	1.68971e-05	GTEx/v8/Adipose_Subcutaneous:GTEx/v8/Liver	-	9.4e-130	rs1758206;rs3208008;rs6089970;rs8114049;rs8957;rs3761121;rs56057703;rs115610405;rs932826;rs75667187;rs6011076;rs74552928;rs932827;rs10485826;rs35640778;rs6062507;rs3810491;rs909334;rs34538116	138	no
LTL	ENSG00000130584	ZBTB46	20	62375019	62462597	-1	protein_coding	140685	ZBTB46	0.814437	-1.08841	400	15.54	25	3.47416e-07	0.00123591	GTEx/v8/Artery_Aorta	+	9.4e-130	rs3208008;rs6089970;rs1758206;rs3761121;rs8957;rs8114049;rs932826;rs75667187;rs115610405;rs6011076;rs74552928;rs932827;rs10485826;rs35640778;rs11697497;rs189423538;rs6089984;rs6010653;rs4456758;rs6089772;rs117265989;rs117005713;rs35490707;rs41298344;rs55886426;rs11698434;rs2281929;rs4809369;rs78701368;rs6011132;rs73143584;rs34641614;rs6011182;rs6090007	138	no
LTL	ENSG00000183260	ABHD16B	20	62492566	62494341	1	protein_coding	140701	ABHD16B	0.033093	0.367599	26	25	0	NA	NA	NA	NA	1.5e-45	rs6011182;rs41298344;rs55886426;rs142426306;rs117005713;rs73151706;rs11556473;rs189423538;rs11698434;rs13037426;rs41278204	138	no
LTL	ENSG00000101150	TPD52L2	20	62496596	62522898	1	protein_coding	7165	TPD52L2	0.595605	-0.620248	39	25	41	3.39794e-08	8.29141e-11	GTEx/v8/Adipose_Subcutaneous:GTEx/v8/Artery_Aorta:GTEx/v8/Artery_Tibial	-	9.9e-36	rs6011182;rs142426306;rs117005713;rs73151706;rs11556473;rs189423538;rs11698434;rs13037426;rs41278204;rs78701368;rs150283379;rs34748855;rs7000;rs6011211;rs3208008;rs6089970	138	no
LTL	ENSG00000101152	DNAJC5	20	62526518	62567384	1	protein_coding	80331	DNAJC5	0.858492	-0.234437	67	17.41	12	1.33534e-05	0.00854667	GTEx/v8/Artery_Tibial	+	2.9e-30	rs78701368;rs150283379;rs34748855;rs11556473;rs41278204;rs7000;rs13037426;rs6011211;rs117005713;rs55886426;rs11698434	138	no
LTL	ENSG00000198276	UCKL1	20	62571186	62587769	-1	protein_coding	54963	UCKL1	1.42565e-08	NA	32	10.52	34	9.8999e-17	2.20035e-12	GTEx/v8/Adipose_Visceral_Omentum:GTEx/v8/Whole_Blood	-	2.9e-30	rs78701368;rs150283379;rs11556473;rs34748855;rs55886426;rs11698434;rs76766334;rs817330;rs79864192;rs73153168;rs73151706;rs34641614;rs142426306	138	no
LTL	ENSG00000196700	ZNF512B	20	62588055	62680113	-1	protein_coding	57473	ZNF512B	0.999557	-2.24273	67	13.7	14	1.51529e-08	0.00016478	GTEx/v8/Whole_Blood:GTEx/v8/Liver	-	3.4e-11	rs76766334;rs817330;rs79864192;rs73153168;rs150283379;rs11698434	138	no
LTL	ENSG00000130590	SAMD10	20	62605466	62611361	-1	protein_coding	140700	SAMD10	0.00605114	0.0619595	24	12.9	21	1.23137e-07	2.57622e-08	GTEx/v8/Cells_EBV-transformed_lymphocytes:GTEx/v8/Whole_Blood	+	3.4e-11	rs76766334;rs817330;rs79864192;rs73153168	138	no
LTL	ENSG00000101161	PRPF6	20	62612488	62664453	1	protein_coding	24148	PRPF6	0.280832	0.218589	23	12.9	54	3.96959e-09	8.74994e-13	GTEx/v8/Adipose_Subcutaneous:GTEx/v8/Adipose_Visceral_Omentum:GTEx/v8/Cells_EBV-transformed_lymphocytes:GTEx/v8/Whole_Blood:GTEx/v8/Artery_Tibial:GTEx/v8/Heart_Atrial_Appendage:GTEx/v8/Heart_Left_Ventricle	+	1.3e-116	rs79864192;rs73153168;rs150283379;rs11698434;rs11556473;rs76766334;rs117005713;rs117265989;rs76257944;rs6011905;rs310632;rs2259797;rs73143584;rs73151706;rs6089984	138	no
LTL	ENSG00000203883	SOX18	20	62679076	62680994	-1	protein_coding	54345	SOX18	NA	NA	15	13.7	0	NA	NA	NA	NA	3.7e-11	rs73153168;rs150283379	138	no
LTL	ENSG00000171703	TCEA2	20	62681189	62703700	1	protein_coding	6919	TCEA2	0.00781797	NA	16	13.7	76	1.62325e-07	1.71981e-20	GTEx/v8/Adipose_Subcutaneous:GTEx/v8/Adipose_Visceral_Omentum:GTEx/v8/Artery_Aorta:GTEx/v8/Artery_Tibial:GTEx/v8/Heart_Left_Ventricle	+	2.3e-27	rs73153168;rs150283379;rs6010725;rs573276;rs79864192;rs2738768;rs34748855;rs817330;rs73143584;rs13037426	138	no
LTL	ENSG00000171700	RGS19	20	62704534	62711323	-1	protein_coding	10287	RGS19	0.879309	-0.354073	6	5.892	4	1.33377e-05	1.76638e-14	GTEx/v8/Adipose_Visceral_Omentum:GTEx/v8/Heart_Atrial_Appendage:GTEx/v8/Heart_Left_Ventricle	+	3.1e-20	rs6010725;rs573276;rs34748855;rs13037426	138	no
LTL	ENSG00000125510	OPRL1	20	62711526	62731996	1	protein_coding	4987	OPRL1	0.602076	-0.965765	19	11.29	26	1.75666e-05	4.67151e-26	GTEx/v8/Adipose_Subcutaneous:GTEx/v8/Whole_Blood:GTEx/v8/Artery_Aorta:GTEx/v8/Artery_Tibial:GTEx/v8/Heart_Atrial_Appendage	+	1.3e-27	rs6010725;rs573276;rs817330;rs73143584;rs34748855;rs6089984;rs6011076;rs932827;rs10485826	138	no
LTL	ENSG00000171695	LKAAEAR1	20	62714733	62715712	-1	protein_coding	198437	LKAAEAR1	0.0451218	-0.225023	10	11.29	6	4.48038e-06	5.69924e-14	GTEx/v8/Heart_Atrial_Appendage	-	1.1e-08	rs6010725;rs573276	138	no
LTL	ENSG00000125522	NPBWR2	20	62737173	62738524	-1	protein_coding	2832	NPBWR2	0.00222433	-0.245347	18	6.363	0	NA	NA	NA	NA	2.3e-10	rs6010725;rs573276	138	no
LTL	ENSG00000196132	MYT1	20	62783144	62873604	1	protein_coding	4661	MYT1	0.999872	-0.048644	11	8.434	0	NA	NA	NA	NA	NA	rs573276	138	no
LTL	ENSG00000203880	PCMTD2	20	62887094	62926855	1	protein_coding	55251	PCMTD2	0.0123298	0.35374	0	0	5	2.25362e-05	2.29486e-23	GTEx/v8/Whole_Blood:GTEx/v8/Artery_Coronary	+	2e-45	rs77993536;rs16983844;rs310670	138	yes
LTL	ENSG00000215568	GAB4	22	17442826	17489112	-1	protein_coding	128954	GAB4	6.04411e-06	1.71979	51	35	0	NA	NA	NA	NA	1.2e-25	rs28502153;rs8137298;rs57129060;rs2385786;rs5994109;rs5992600	139	no
LTL	ENSG00000100373	UPK3A	22	45680863	45691755	1	protein_coding	7380	UPK3A	1.4113e-07	0.0972655	0	0	93	4.53091e-08	3.21278e-23	GTEx/v8/Whole_Blood	-	4.8e-12	rs6007020	140	yes
LTL	ENSG00000100376	FAM118A	22	45704849	45737836	1	protein_coding	55007	FAM118A	0.591869	0.959911	13	12.02	79	2.16565e-31	1.1151e-174	GTEx/v8/Adipose_Subcutaneous:GTEx/v8/Adipose_Visceral_Omentum:GTEx/v8/Cells_EBV-transformed_lymphocytes:GTEx/v8/Whole_Blood:GTEx/v8/Artery_Aorta:GTEx/v8/Artery_Coronary:GTEx/v8/Artery_Tibial:GTEx/v8/Heart_Atrial_Appendage:GTEx/v8/Heart_Left_Ventricle:GTEx/v8/Liver	-	4.8e-12	rs6007020	140	no
LTL	ENSG00000077935	SMC1B	22	45739944	45809500	-1	protein_coding	27127	SMC1B	0.986578	0.407922	111	16.59	42	7.17875e-06	0.0105621	GTEx/v8/Adipose_Subcutaneous:GTEx/v8/Adipose_Visceral_Omentum	-	4.8e-12	rs6007020	140	no
LTL	ENSG00000128408	RIBC2	22	45809572	45828376	1	protein_coding	26150	RIBC2	3.91232e-07	NA	17	10.84	94	2.22863e-15	8.34277e-11	GTEx/v8/Adipose_Subcutaneous:GTEx/v8/Adipose_Visceral_Omentum:GTEx/v8/Cells_EBV-transformed_lymphocytes:GTEx/v8/Whole_Blood:GTEx/v8/Artery_Aorta:GTEx/v8/Artery_Coronary:GTEx/v8/Artery_Tibial:GTEx/v8/Heart_Atrial_Appendage	-	4.8e-12	rs6007020	140	no
LTL	ENSG00000100427	MLC1	22	50497820	50524331	-1	protein_coding	23209	MLC1	5.02796e-05	2.25782	0	0	1	7.48243e-05	4.83882e-06	GTEx/v8/Whole_Blood	NA	NA	rs131742	141	yes
LTL	ENSG00000100429	HDAC10	22	50683612	50689834	-1	protein_coding	83933	HDAC10	3.27881e-12	NA	0	0	4	2.87936e-05	3.64984e-14	GTEx/v8/Artery_Aorta	+	4.1e-18	rs131792;rs140522	141	yes
LTL	ENSG00000188130	MAPK12	22	50683879	50700254	-1	protein_coding	6300	MAPK12	0.0136201	NA	0	0	3	1.57173e-05	4.02626e-52	GTEx/v8/Adipose_Subcutaneous	+	3.8e-08	rs131792	141	yes
LTL	ENSG00000100239	PPP6R2	22	50781733	50883514	1	protein_coding	9701	PPP6R2	0.718789	NA	3	20.2	0	NA	NA	NA	NA	NA	rs118119439	141	no
LTL	ENSG00000100241	SBF1	22	50883429	50913454	-1	protein_coding	6305	SBF1	0.690539	NA	1	20.2	0	NA	NA	NA	NA	NA	rs118119439	141	no
LTL	ENSG00000128165	ADM2	22	50919985	50924869	1	protein_coding	79924	ADM2	0.0153	1.17533	1	17.72	0	NA	NA	NA	NA	NA	rs118119439	141	no
LTL	ENSG00000100253	MIOX	22	50925213	50929077	1	protein_coding	55586	MIOX	4.60478e-12	0.468067	9	17.72	0	NA	NA	NA	NA	1.7e-11	rs118119439;rs131822;rs762669	141	no
LTL	ENSG00000100258	LMF2	22	50941376	50946135	-1	protein_coding	91289	LMF2	NA	NA	21	19.98	83	2.26933e-14	3.72643e-13	GTEx/v8/Adipose_Subcutaneous:GTEx/v8/Adipose_Visceral_Omentum:GTEx/v8/Whole_Blood:GTEx/v8/Artery_Aorta:GTEx/v8/Artery_Tibial:GTEx/v8/Heart_Atrial_Appendage:GTEx/v8/Heart_Left_Ventricle	-	8e-24	rs131822;rs762669;rs128941;rs118119439;rs131792;rs140522;rs131787;rs470118;rs131794;rs131781;rs738938;rs131778;rs140514;rs131758;rs131742	141	no
LTL	ENSG00000025770	NCAPH2	22	50946645	50961901	1	protein_coding	29781	NCAPH2	NA	NA	46	19.98	8	9.07965e-06	0.017322	GTEx/v8/Adipose_Visceral_Omentum	-	8e-24	rs131822;rs762669;rs128941;rs118119439;rs131794;rs131792;rs140522;rs131787	141	no
LTL	ENSG00000025708	TYMP	22	50964181	50968485	-1	protein_coding	1890	TYMP	0.000465859	NA	37	10.15	110	3.12782e-52	1.22853e-44	GTEx/v8/Adipose_Subcutaneous:GTEx/v8/Adipose_Visceral_Omentum:GTEx/v8/Whole_Blood:GTEx/v8/Artery_Aorta:GTEx/v8/Artery_Coronary:GTEx/v8/Artery_Tibial:GTEx/v8/Heart_Atrial_Appendage:GTEx/v8/Heart_Left_Ventricle:GTEx/v8/Liver	-	8e-24	rs131794;rs131792;rs140522;rs131822;rs118119439;rs131787;rs470118;rs762669;rs128941;rs131781;rs738938;rs131778;rs140514;rs131758;rs7284429;rs131742	141	no
LTL	ENSG00000177989	CIMAP1B	22	50968139	50971009	-1	protein_coding	440836	CIMAP1B	0.00916746	NA	37	10.15	96	3.4111e-23	2.45426e-20	GTEx/v8/Adipose_Subcutaneous:GTEx/v8/Adipose_Visceral_Omentum:GTEx/v8/Whole_Blood:GTEx/v8/Artery_Aorta:GTEx/v8/Artery_Tibial:GTEx/v8/Heart_Atrial_Appendage	-	8e-24	rs131792;rs140522;rs131794;rs131822;rs118119439;rs131787;rs470118;rs762669;rs128941;rs131781;rs738938;rs131778;rs140514;rs131758;rs7284429;rs131742	141	no
LTL	ENSG00000130487	KLHDC7B	22	50986462	50989451	1	protein_coding	113730	KLHDC7B	0.000573067	0.0369565	28	13.6	23	2.93414e-07	4.90564e-11	GTEx/v8/Whole_Blood	-	8.4e-19	rs470118;rs131794;rs131787;rs131781;rs738938;rs118119439;rs131778;rs140514;rs131758;rs131792	141	no
LTL	ENSG00000217442	SYCE3	22	50989541	51001334	-1	protein_coding	644186	SYCE3	NA	0.516073	30	23.7	2	1.04969e-05	2.99311e-14	GTEx/v8/Cells_EBV-transformed_lymphocytes	-	8.4e-19	rs131794;rs470118;rs131781;rs738938;rs118119439;rs131778;rs140514;rs131758;rs131822	141	no
LTL	ENSG00000205560	CPT1B	22	51007290	51017899	-1	protein_coding	1375	CPT1B	2.03407e-09	0.430841	23	23.7	91	6.88005e-53	6.53624e-50	GTEx/v8/Adipose_Subcutaneous:GTEx/v8/Adipose_Visceral_Omentum:GTEx/v8/Cells_EBV-transformed_lymphocytes:GTEx/v8/Whole_Blood:GTEx/v8/Artery_Aorta:GTEx/v8/Artery_Coronary:GTEx/v8/Artery_Tibial:GTEx/v8/Heart_Atrial_Appendage:GTEx/v8/Heart_Left_Ventricle:GTEx/v8/Liver	-	8e-24	rs131778;rs140514;rs131758;rs118119439;rs738938;rs7284429;rs131742;rs131822;rs128941;rs131792;rs140522;rs131787;rs470118;rs131794;rs131781;rs5770797	141	no
LTL	ENSG00000100288	CHKB	22	51017378	51039884	-1	protein_coding	1120	CHKB	0.000644971	0.337272	38	23.7	91	5.88976e-52	1.79203e-43	GTEx/v8/Adipose_Subcutaneous:GTEx/v8/Adipose_Visceral_Omentum:GTEx/v8/Cells_EBV-transformed_lymphocytes:GTEx/v8/Whole_Blood:GTEx/v8/Artery_Aorta:GTEx/v8/Artery_Coronary:GTEx/v8/Artery_Tibial:GTEx/v8/Heart_Atrial_Appendage:GTEx/v8/Heart_Left_Ventricle:GTEx/v8/Liver	-	8e-24	rs118119439;rs140514;rs738938;rs131758;rs7284429;rs131742;rs5770797;rs131822;rs128941;rs131794;rs131792;rs140522;rs131787;rs470118;rs131781;rs131778	141	no
LTL	ENSG00000008735	MAPK8IP2	22	51039114	51052409	1	protein_coding	23542	MAPK8IP2	0.997525	NA	15	11.61	19	7.61608e-07	2.71195e-06	GTEx/v8/Adipose_Subcutaneous:GTEx/v8/Adipose_Visceral_Omentum:GTEx/v8/Whole_Blood:GTEx/v8/Heart_Left_Ventricle	+	5.5e-14	rs140514;rs131758;rs131742;rs7284429;rs5770797;rs131781;rs738938;rs131778	141	no
LTL	ENSG00000100299	ARSA	22	51061182	51066607	-1	protein_coding	410	ARSA	8.51322e-08	NA	3	6.179	39	1.0767e-23	4.40596e-78	GTEx/v8/Adipose_Subcutaneous:GTEx/v8/Adipose_Visceral_Omentum:GTEx/v8/Whole_Blood:GTEx/v8/Artery_Aorta:GTEx/v8/Artery_Tibial:GTEx/v8/Heart_Atrial_Appendage:GTEx/v8/Heart_Left_Ventricle:GTEx/v8/Liver	-	8e-24	rs131742;rs1003322;rs118119439;rs762669;rs738938;rs131794;rs470118	141	no
LTL	ENSG00000079974	RABL2B	22	51205929	51222091	-1	protein_coding	11158	RABL2B	0.765589	-0.430721	0	0	15	1.11476e-06	3.91541e-26	GTEx/v8/Adipose_Visceral_Omentum:GTEx/v8/Artery_Tibial:GTEx/v8/Heart_Atrial_Appendage	+	4.1e-18	rs131742;rs131781;rs140514;rs140522;rs131822	141	yes
AF	ENSG00000130940	CASZ1	1	10696661	10856707	-1	protein_coding	54897	CASZ1	0.999938	-1.10488	14	16.85	0	NA	NA	NA	NA	1.245e-09	rs284277;rs6700483	1	no
AF	ENSG00000090686	USP48	1	22004791	22110099	-1	protein_coding	84196	USP48	0.999997	0.336895	0	0	1	4.57215e-05	7.26048e-08	GTEx/v8/Artery_Tibial	NA	NA	rs10917075	2	yes
AF	ENSG00000142798	HSPG2	1	22148738	22263790	-1	protein_coding	3339	HSPG2	6.94654e-06	NA	36	18.05	21	6.23973e-06	4.59577e-14	GTEx/v8/Adipose_Visceral_Omentum	-	1.611e-09	rs10917075;rs7529220	2	no
AF	ENSG00000219073	CELA3B	1	22303514	22325135	1	protein_coding	23436	CELA3B	2.11744e-10	0.246016	20	9.615	0	NA	NA	NA	NA	NA	rs10917075	2	no
AF	ENSG00000070831	CDC42	1	22379120	22419437	1	protein_coding	998	CDC42	0.656574	-0.512764	0	0	57	8.45952e-25	6.60875e-24	GTEx/v8/Whole_Blood	-	4.213e-08	rs10917075	2	yes
AF	ENSG00000171793	CTPS1	1	41445007	41478235	1	protein_coding	1503	CTPS1	0.932192	-0.530068	11	8.063	53	9.80786e-08	3.07185e-13	GTEx/v8/Whole_Blood:GTEx/v8/Heart_Atrial_Appendage	+	2.884e-10	rs2885697	3	no
AF	ENSG00000171790	SLFNL1	1	41481269	41488909	-1	protein_coding	200172	SLFNL1	0.000108969	1.55493	8	10.96	7	8.17748e-06	0.00332191	GTEx/v8/Artery_Aorta:GTEx/v8/Artery_Tibial	NA	NA	rs2885697	3	no
AF	ENSG00000010803	SCMH1	1	41492872	41707826	-1	protein_coding	22955	SCMH1	0.524102	0.542349	44	11.46	2	1.50531e-14	5.00268e-10	GTEx/v8/Adipose_Subcutaneous:GTEx/v8/Adipose_Visceral_Omentum:GTEx/v8/Artery_Aorta:GTEx/v8/Artery_Tibial:GTEx/v8/Heart_Atrial_Appendage	-	2.884e-10	rs2885697	3	no
AF	ENSG00000204060	FOXO6	1	41827594	41849262	1	protein_coding	100132074	FOXO6	0.43758	NA	0	0	48	1.84364e-06	4.88363e-12	GTEx/v8/Liver	+	2.884e-10	rs2885697	3	yes
AF	ENSG00000186094	AGBL4	1	48998527	50489585	-1	protein_coding	84871	AGBL4	3.5783e-06	-0.0363485	2	7.209	0	NA	NA	NA	NA	4.123e-09	rs11590635	4	no
AF	ENSG00000142700	DMRTA2	1	50883222	50889172	-1	protein_coding	63950	DMRTA2	NA	-1.15902	2	4.231	0	NA	NA	NA	NA	1.822e-11	rs146518726;rs150982068;rs78256308	5	no
AF	ENSG00000185104	FAF1	1	50905150	51425935	-1	protein_coding	11124	FAF1	0.997398	-1.14258	36	20.5	0	NA	NA	NA	NA	7.042e-14	rs146518726;rs150982068;rs78256308;rs72690473	5	no
AF	ENSG00000123080	CDKN2C	1	51426417	51440305	1	protein_coding	1031	CDKN2C	0.315707	-1.35267	7	16.36	0	NA	NA	NA	NA	1.006e-13	rs146518726;rs72690473;rs150982068;rs78256308	5	no
AF	ENSG00000204006	C1orf185	1	51567906	51613752	1	protein_coding	284546	C1orf185	NA	-0.102828	28	14.33	0	NA	NA	NA	NA	1.648e-14	rs146518726;rs150982068;rs7521849;rs60714087	5	no
AF	ENSG00000123091	RNF11	1	51701943	51739127	1	protein_coding	26994	RNF11	0.420327	-0.845216	20	22.3	0	NA	NA	NA	NA	2.266e-12	rs150982068;rs7521849;rs60714087;rs146518726	5	no
AF	ENSG00000085831	TTC39A	1	51752930	51810788	-1	protein_coding	22996	TTC39A	0.0983103	0.6347	44	14.88	0	NA	NA	NA	NA	2.154e-13	rs150982068;rs7521849;rs60714087;rs944230;rs146518726	5	no
AF	ENSG00000085832	EPS15	1	51819935	51985000	-1	protein_coding	2060	EPS15	0.241707	0.515123	270	18.95	280	4.4629e-05	7.2288e-45	GTEx/v8/Artery_Aorta:GTEx/v8/Artery_Tibial	-	8.27e-15	rs146518726;rs150982068;rs60714087;rs7521849;rs944230	5	no
AF	ENSG00000117859	OSBPL9	1	52042851	52254889	1	protein_coding	114883	OSBPL9	0.998515	0.292264	1	0.042	0	NA	NA	NA	NA	1.782e-10	rs150982068	5	no
AF	ENSG00000117862	TXNDC12	1	52485803	52521843	-1	protein_coding	51060	TXNDC12	0.344869	-1.05563	0	0	279	7.05969e-10	3.92168e-26	GTEx/v8/Whole_Blood	-	8.27e-15	rs146518726;rs150982068;rs78256308	5	yes
AF	ENSG00000171385	KCND3	1	112313284	112531777	-1	protein_coding	3752	KCND3	0.803753	-0.605991	67	18.74	26	3.73229e-08	6.31331e-06	GTEx/v8/Artery_Tibial:GTEx/v8/Heart_Atrial_Appendage:GTEx/v8/Heart_Left_Ventricle	+	1.481e-14	rs11102343;rs2813865;rs577173;rs1545300	6	no
AF	ENSG00000173218	VANGL1	1	116184574	116240845	1	protein_coding	81839	VANGL1	0.533615	2.16138	5	2.514	89	9.00665e-07	7.18787e-06	GTEx/v8/Artery_Tibial	-	2.673e-11	rs7354918;rs4472754;rs4484922;rs4073778;rs9428091;rs10754366	7	no
AF	ENSG00000118729	CASQ2	1	116242628	116311402	-1	protein_coding	845	CASQ2	1.06548e-06	1.10163	159	15.86	158	2.66818e-49	1.90276e-40	GTEx/v8/Adipose_Subcutaneous:GTEx/v8/Artery_Aorta:GTEx/v8/Artery_Coronary:GTEx/v8/Artery_Tibial:GTEx/v8/Heart_Atrial_Appendage:GTEx/v8/Heart_Left_Ventricle	-	4.956e-13	rs7354918;rs4472754;rs4073778;rs9428207;rs4484922;rs9428091;rs10754366;rs7531742	7	no
AF	ENSG00000121634	GJA8	1	147374946	147381393	1	protein_coding	2703	GJA8	2.6776e-05	-0.199974	21	13.64	0	NA	NA	NA	NA	4.333e-08	rs79187193	8	no
AF	ENSG00000188092	GPR89B	1	147400506	147465753	1	protein_coding	51463	GPR89B	0.7917	-0.506825	0	0	25	2.10957e-05	6.651e-06	GTEx/v8/Adipose_Visceral_Omentum	-	4.333e-08	rs79187193	8	yes
AF	ENSG00000143569	UBAP2L	1	154192655	154243986	1	protein_coding	9898	UBAP2L	1	0.356463	0	0	2	4.99001e-05	0.0344157	GTEx/v8/Adipose_Subcutaneous	+	1.229e-09	rs4845703	9	yes
AF	ENSG00000160712	IL6R	1	154377669	154441926	1	protein_coding	3570	IL6R	0.047869	-0.793342	69	15.98	54	7.22077e-21	5.96075e-16	GTEx/v8/Whole_Blood:GTEx/v8/Artery_Aorta:GTEx/v8/Artery_Tibial:GTEx/v8/Heart_Atrial_Appendage	+	1.36e-11	rs6689306;rs4845623	9	no
AF	ENSG00000163239	TDRD10	1	154474695	154520623	1	protein_coding	126668	TDRD10	2.45422e-06	-0.428924	0	0	55	5.61046e-10	4.88879e-32	GTEx/v8/Adipose_Subcutaneous:GTEx/v8/Adipose_Visceral_Omentum:GTEx/v8/Artery_Tibial:GTEx/v8/Liver	-	1.36e-11	rs61150523;rs6689306;rs4845623	9	yes
AF	ENSG00000160716	CHRNB2	1	154540257	154552502	1	protein_coding	1141	CHRNB2	0.720254	-0.351586	0	0	1	4.29898e-05	0.0386967	GTEx/v8/Adipose_Visceral_Omentum	-	4.41e-34	rs4845401	9	yes
AF	ENSG00000143603	KCNN3	1	154669931	154842756	-1	protein_coding	3782	KCNN3	0.864941	-0.629505	132	20.2	102	1.58165e-10	4.99923e-07	GTEx/v8/Adipose_Subcutaneous:GTEx/v8/Artery_Tibial	+	3.067e-79	rs4999127;rs906281;rs1218598;rs1218550;rs1218551;rs6665642;rs77328013;rs11264274;rs11264273;rs4845394;rs1218578;rs61150523;rs34515871;rs1218568;rs12740456;rs4845397;rs2878411;rs56382016;rs11264280;rs6669791;rs4845401;rs71628635;rs151107921;rs3820225;rs10796936;rs4845703	9	no
AF	ENSG00000163344	PMVK	1	154897210	154909467	-1	protein_coding	10654	PMVK	0.000305455	-0.52769	39	13.93	53	3.59096e-06	0.00346918	GTEx/v8/Whole_Blood	+	3.098e-75	rs6669791;rs4845397;rs4845401;rs151107921;rs11264280;rs41264253	9	no
AF	ENSG00000163346	PBXIP1	1	154916552	154928599	-1	protein_coding	57326	PBXIP1	5.79844e-07	0.443723	23	13.93	119	3.88253e-14	4.18808e-10	GTEx/v8/Adipose_Subcutaneous:GTEx/v8/Adipose_Visceral_Omentum:GTEx/v8/Whole_Blood:GTEx/v8/Artery_Aorta:GTEx/v8/Artery_Tibial:GTEx/v8/Heart_Atrial_Appendage	+	3.067e-79	rs6669791;rs4845401;rs41264253;rs2878411;rs11264280;rs4845397;rs3820225;rs4845703;rs10796936;rs1218550	9	no
AF	ENSG00000163348	PYGO2	1	154929502	154936329	-1	protein_coding	90780	PYGO2	0.923104	-0.525258	2	8.516	0	NA	NA	NA	NA	4.41e-34	rs6669791;rs4845401	9	no
AF	ENSG00000160691	SHC1	1	154934774	154946871	-1	protein_coding	6464	SHC1	0.341635	-1.17573	2	13.76	1	7.72525e-05	0.000853919	GTEx/v8/Adipose_Visceral_Omentum	NA	8.477e-71	rs4845401;rs11264280;rs77328013	9	no
AF	ENSG00000173207	CKS1B	1	154947129	154951725	1	protein_coding	1163	CKS1B	0.723281	-0.667052	2	13.76	0	NA	NA	NA	NA	8.477e-71	rs4845401;rs11264280	9	no
AF	ENSG00000160688	FLAD1	1	154955814	154965587	1	protein_coding	80308	FLAD1	0.0917935	-0.3421	1	13.76	0	NA	NA	NA	NA	8.477e-71	rs11264280	9	no
AF	ENSG00000163352	LENEP	1	154966062	154966791	1	protein_coding	55891	LENEP	0.0322826	-0.345883	1	13.61	0	NA	NA	NA	NA	3.964e-26	rs61811895	9	no
AF	ENSG00000160685	ZBTB7B	1	154975127	154990998	1	protein_coding	51043	ZBTB7B	0.837393	NA	25	20.3	124	8.37546e-20	2.59434e-15	GTEx/v8/Adipose_Subcutaneous:GTEx/v8/Adipose_Visceral_Omentum:GTEx/v8/Whole_Blood:GTEx/v8/Artery_Aorta:GTEx/v8/Artery_Tibial:GTEx/v8/Heart_Left_Ventricle	-	8.477e-71	rs61811895;rs6669791;rs4845401;rs6686021;rs3753639;rs76306191;rs3820225;rs10796936;rs2242195;rs4845703;rs11264280;rs11264302;rs12730906;rs71628635	9	no
AF	ENSG00000163354	DCST2	1	154990996	155006257	-1	protein_coding	127579	DCST2	1.45882e-09	0.250201	38	20.3	96	1.57231e-14	2.7031e-10	GTEx/v8/Adipose_Subcutaneous:GTEx/v8/Adipose_Visceral_Omentum:GTEx/v8/Artery_Aorta:GTEx/v8/Artery_Tibial:GTEx/v8/Heart_Atrial_Appendage:GTEx/v8/Heart_Left_Ventricle	+	8.477e-71	rs6686021;rs3753639;rs76306191;rs3820225;rs10796936;rs2242195;rs4845703;rs76977753;rs6669791;rs11264280;rs78266397;rs151107921;rs11264302;rs2878411;rs4845401	9	no
AF	ENSG00000163357	DCST1	1	155006300	155023406	1	protein_coding	149095	DCST1	3.88696e-15	NA	31	20.3	0	NA	NA	NA	NA	1.332e-19	rs10796936;rs76306191;rs76977753;rs4845703;rs78266397;rs11264302	9	no
AF	ENSG00000143537	ADAM15	1	155023042	155035252	1	protein_coding	8751	ADAM15	1.07719e-11	NA	14	17.21	69	9.27154e-12	1.42533e-35	GTEx/v8/Adipose_Subcutaneous:GTEx/v8/Adipose_Visceral_Omentum:GTEx/v8/Whole_Blood:GTEx/v8/Heart_Atrial_Appendage:GTEx/v8/Heart_Left_Ventricle	-	3.067e-79	rs76306191;rs76977753;rs4845703;rs10796936;rs78266397;rs11264302;rs3753639;rs3820225;rs2242195;rs11264273;rs34515871;rs1218568;rs56382016;rs11264280;rs41264253;rs12119678;rs12730906;rs151107921	9	no
AF	ENSG00000243364	EFNA4	1	155036207	155042029	1	protein_coding	1945	EFNA4	0.000252891	-0.595252	6	7.166	0	NA	NA	NA	NA	3.754e-15	rs11264302;rs78266397	9	no
AF	ENSG00000143590	EFNA3	1	155036224	155060014	1	protein_coding	1944	EFNA3	0.180564	-0.355849	8	21.5	0	NA	NA	NA	NA	3.754e-15	rs11264302;rs78266397;rs12119678	9	no
AF	ENSG00000169242	EFNA1	1	155099936	155107333	1	protein_coding	1942	EFNA1	0.872063	0.409868	1	9.679	0	NA	NA	NA	NA	1.289e-09	rs12119678	9	no
AF	ENSG00000169241	SLC50A1	1	155107820	155111329	1	protein_coding	55974	SLC50A1	0.13023	-0.609413	1	1.445	0	NA	NA	NA	NA	NA	rs12119678	9	no
AF	ENSG00000179085	DPM3	1	155112367	155113071	-1	protein_coding	54344	DPM3	0.23347	0.0321111	1	1.445	0	NA	NA	NA	NA	NA	rs12119678	9	no
AF	ENSG00000185499	MUC1	1	155158300	155162707	-1	protein_coding	4582	MUC1	0.730965	NA	0	0	10	1.98444e-06	1.26147e-08	GTEx/v8/Adipose_Visceral_Omentum:GTEx/v8/Artery_Tibial	+	8.477e-71	rs34515871;rs1218568;rs56382016;rs11264280;rs61811895;rs12730906	9	yes
AF	ENSG00000169231	THBS3	1	155165379	155178842	-1	protein_coding	7059	THBS3	1.20601e-08	-0.314766	0	0	34	1.41172e-09	1.87772e-64	GTEx/v8/Whole_Blood	+	2.31e-19	rs10796936;rs12119678;rs12730906	9	yes
AF	ENSG00000177628	GBA1	1	155204243	155214490	-1	protein_coding	2629	GBA1	0.0340405	-0.785048	1	0.325	26	1.00381e-19	2.07463e-35	GTEx/v8/Whole_Blood:GTEx/v8/Artery_Tibial	+	4.421e-34	rs12730906;rs71628635;rs12119678	9	no
AF	ENSG00000160767	ENTREP3	1	155216996	155225274	-1	protein_coding	10712	ENTREP3	0.000482815	-0.121568	0	0	16	3.40297e-06	2.93645e-10	GTEx/v8/Artery_Aorta:GTEx/v8/Artery_Tibial:GTEx/v8/Heart_Atrial_Appendage	+	2.31e-19	rs12730906;rs10796936;rs78266397	9	yes
AF	ENSG00000116521	SCAMP3	1	155225770	155232221	-1	protein_coding	10067	SCAMP3	0.0128944	-0.249766	1	0.864	0	NA	NA	NA	NA	NA	rs12730906	9	no
AF	ENSG00000176444	CLK2	1	155232659	155248282	-1	protein_coding	1196	CLK2	0.999953	NA	1	0.864	0	NA	NA	NA	NA	NA	rs12730906	9	no
AF	ENSG00000143630	HCN3	1	155247374	155259639	1	protein_coding	57657	HCN3	0.0150934	0.374943	1	0.864	10	6.05388e-05	3.78309e-05	GTEx/v8/Artery_Tibial	-	1.792e-12	rs12730906	9	no
AF	ENSG00000143627	PKLR	1	155259630	155271225	-1	protein_coding	5313	PKLR	1.0002e-05	0.0591956	1	0.623	0	NA	NA	NA	NA	NA	rs12730906	9	no
AF	ENSG00000160752	FDPS	1	155278539	155290457	1	protein_coding	2224	FDPS	0.00175128	-0.551398	1	0.623	8	5.72215e-05	0.0175858	GTEx/v8/Adipose_Visceral_Omentum	+	2.31e-19	rs12730906;rs10796936	9	no
AF	ENSG00000116539	ASH1L	1	155305059	155532598	-1	protein_coding	55870	ASH1L	1	-0.51503	10	11.76	28	1.2118e-08	2.72212e-06	GTEx/v8/Adipose_Subcutaneous:GTEx/v8/Adipose_Visceral_Omentum	+	2.552e-62	rs12730906;rs56382016	9	no
AF	ENSG00000125459	MSTO1	1	155579979	155718153	1	protein_coding	55154	MSTO1	0.0418045	-0.606608	5	13.48	0	NA	NA	NA	NA	6.215e-10	rs12730906	9	no
AF	ENSG00000163374	YY1AP1	1	155629237	155658791	-1	protein_coding	55249	YY1AP1	0.000145221	0.0404123	1	1.582	0	NA	NA	NA	NA	1.192e-09	rs12730906	9	no
AF	ENSG00000132676	DAP3	1	155657751	155708801	1	protein_coding	7818	DAP3	1.90763e-05	0.00156748	2	13.48	0	NA	NA	NA	NA	1.192e-09	rs12730906	9	no
AF	ENSG00000116580	GON4L	1	155719508	155829191	-1	protein_coding	54856	GON4L	0.999999	-0.637168	5	8.743	1	1.47042e-05	0.000348151	GTEx/v8/Liver	NA	NA	rs12730906	9	no
AF	ENSG00000132718	SYT11	1	155829300	155854990	1	protein_coding	23208	SYT11	0.80174	-1.92443	0	0	2	4.40516e-05	2.23343e-08	GTEx/v8/Whole_Blood	NA	NA	rs12730906	9	yes
AF	ENSG00000143622	RIT1	1	155867599	155881195	-1	protein_coding	6016	RIT1	0.66681	-0.183928	0	0	18	1.62867e-08	2.97222e-26	GTEx/v8/Adipose_Subcutaneous:GTEx/v8/Adipose_Visceral_Omentum:GTEx/v8/Heart_Atrial_Appendage:GTEx/v8/Heart_Left_Ventricle	-	1.792e-12	rs12730906	9	yes
AF	ENSG00000116584	ARHGEF2	1	155916630	155976861	-1	protein_coding	9181	ARHGEF2	0.999993	-0.492254	0	0	1	4.58345e-05	0.0286759	GTEx/v8/Adipose_Subcutaneous	+	1.255e-13	rs76977753	9	yes
AF	ENSG00000160785	SLC25A44	1	156163880	156182587	1	protein_coding	9673	SLC25A44	0.247811	0.0313417	0	0	1	0.000186121	8.69506e-17	GTEx/v8/Adipose_Subcutaneous	NA	NA	rs12730906	9	yes
AF	ENSG00000198734	F5	1	169483404	169555826	-1	protein_coding	2153	F5	4.69402e-08	0.218629	0	0	51	2.40167e-05	0.0207565	GTEx/v8/Adipose_Subcutaneous	+	3.394e-12	rs6427245;rs56193825	10	yes
AF	ENSG00000000460	FIRRM	1	169631245	169823221	1	protein_coding	55732	FIRRM	5.98151e-08	0.159304	6	8.322	111	6.29932e-07	1.5934e-09	GTEx/v8/Whole_Blood:GTEx/v8/Artery_Aorta:GTEx/v8/Liver	+	6.635e-12	rs12141271;rs10753797;rs76829066;rs10919309	10	no
AF	ENSG00000188404	SELL	1	169659808	169680839	-1	protein_coding	6402	SELL	0.00173463	-0.27053	0	0	4	0.000194063	6.315e-21	GTEx/v8/Whole_Blood	+	1.079e-11	rs72702041	10	yes
AF	ENSG00000007908	SELE	1	169691781	169733846	-1	protein_coding	6401	SELE	1.66492e-08	-0.0673802	2	3.292	102	6.70553e-12	4.00808e-16	GTEx/v8/Liver	+	6.635e-12	rs12141271;rs76829066	10	no
AF	ENSG00000171806	METTL18	1	169761670	169764107	-1	protein_coding	92342	METTL18	0.0289351	-0.194088	1	2.354	141	9.76061e-37	8.86108e-68	GTEx/v8/Adipose_Subcutaneous:GTEx/v8/Adipose_Visceral_Omentum:GTEx/v8/Cells_EBV-transformed_lymphocytes:GTEx/v8/Whole_Blood:GTEx/v8/Artery_Aorta:GTEx/v8/Artery_Coronary:GTEx/v8/Artery_Tibial:GTEx/v8/Heart_Atrial_Appendage:GTEx/v8/Heart_Left_Ventricle	-	2.597e-38	rs10753797;rs12141271;rs76829066;rs7415755;rs16863119;rs10800507;rs72702041;rs80147385;rs17346300;rs61826205;rs72700118;rs10919309	10	no
AF	ENSG00000000457	SCYL3	1	169818772	169863408	-1	protein_coding	57147	SCYL3	0.547054	-0.406859	4	5.828	65	1.23002e-07	8.63596e-22	GTEx/v8/Adipose_Subcutaneous:GTEx/v8/Whole_Blood:GTEx/v8/Heart_Left_Ventricle	-	3.115e-11	rs10753797;rs12141271;rs76829066;rs7415755	10	no
AF	ENSG00000075945	KIFAP3	1	169890467	170054349	-1	protein_coding	22920	KIFAP3	0.00197155	0.10072	22	19.07	58	3.27974e-19	3.32751e-29	GTEx/v8/Adipose_Subcutaneous:GTEx/v8/Adipose_Visceral_Omentum:GTEx/v8/Artery_Aorta:GTEx/v8/Artery_Coronary:GTEx/v8/Artery_Tibial	+	8.533e-27	rs76829066;rs12141271;rs7415755;rs72705052;rs56250774;rs10753797;rs10919309;rs12736684;rs72715944;rs72718146;rs16863119;rs7535510;rs72703824	10	no
AF	ENSG00000203740	NTMT2	1	170115142	170136931	1	protein_coding	149281	NTMT2	NA	-0.00770079	47	24.1	51	4.18241e-10	3.33195e-06	GTEx/v8/Heart_Atrial_Appendage:GTEx/v8/Heart_Left_Ventricle	-	1.047e-17	rs10919309;rs76829066;rs12141271;rs7415755;rs72718146;rs72715944;rs7523218;rs16863119;rs56193825	10	no
AF	ENSG00000120370	GORAB	1	170501270	170522587	1	protein_coding	92344	GORAB	6.82629e-06	0.0588041	6	6.263	40	6.15249e-07	8.06192e-17	GTEx/v8/Adipose_Visceral_Omentum:GTEx/v8/Artery_Aorta:GTEx/v8/Heart_Atrial_Appendage	+	4.718e-12	rs1333135;rs17346300;rs6427245	10	no
AF	ENSG00000116132	PRRX1	1	170631869	170708560	1	protein_coding	5396	PRRX1	0.752904	0.800217	108	22.4	186	2.63768e-08	0.000133721	GTEx/v8/Heart_Atrial_Appendage:GTEx/v8/Heart_Left_Ventricle	-	3.288e-54	rs11577602;rs12038255;rs591715;rs577676;rs680084;rs116677750;rs112156684;rs56250774;rs34879535;rs72705052;rs10919449;rs78710246;rs76074817;rs4656220;rs58688161;rs489090;rs10919470;rs6680785;rs4399218;rs72700114;rs6427245;rs56193825;rs1333135	10	no
AF	ENSG00000117501	MROH9	1	170904612	171033906	1	protein_coding	80133	MROH9	2.46859e-06	0.418574	13	2.667	0	NA	NA	NA	NA	6.933e-09	rs6427274;rs28845805	10	no
AF	ENSG00000007933	FMO3	1	171060018	171086959	1	protein_coding	2328	FMO3	2.82794e-09	-0.196376	0	0	14	4.59741e-06	6.40262e-22	GTEx/v8/Adipose_Visceral_Omentum	+	6.577e-33	rs6680785;rs10919449;rs11577602;rs489090	10	yes
AF	ENSG00000034971	MYOC	1	171604557	171621823	-1	protein_coding	4653	MYOC	5.01978e-08	0.605369	0	0	4	9.3754e-05	0.0477437	GTEx/v8/Whole_Blood	NA	NA	rs10919470	10	yes
AF	ENSG00000163444	TMEM183A	1	202976514	202993976	1	protein_coding	92703	TMEM183A	0.948747	0.358279	0	0	2	8.94464e-05	2.17777e-15	GTEx/v8/Artery_Tibial	-	2.599e-11	rs2270546	11	yes
AF	ENSG00000143847	PPFIA4	1	202995626	203047868	1	protein_coding	8497	PPFIA4	0.00151553	0.798948	40	22	38	1.02539e-32	6.54607e-27	GTEx/v8/Whole_Blood:GTEx/v8/Artery_Aorta:GTEx/v8/Artery_Tibial	-	9.844e-20	rs10753933;rs2270546	11	no
AF	ENSG00000122180	MYOG	1	203052260	203055164	-1	protein_coding	4656	MYOG	0.740012	1.10469	10	22	0	NA	NA	NA	NA	8.979e-13	rs2270546;rs10753933	11	no
AF	ENSG00000163485	ADORA1	1	203059782	203136533	1	protein_coding	134	ADORA1	0.021258	-0.70888	0	0	9	1.13925e-05	0.0254996	GTEx/v8/Heart_Left_Ventricle	+	1.622e-19	rs10753933	11	yes
AF	ENSG00000158715	SLC45A3	1	205626979	205649587	-1	protein_coding	85414	SLC45A3	0.0368495	0.153854	0	0	2	5.28362e-05	0.0104631	GTEx/v8/Heart_Left_Ventricle	NA	NA	rs4951258	12	yes
AF	ENSG00000069275	NUCKS1	1	205681947	205719404	-1	protein_coding	64710	NUCKS1	0.979238	-0.744723	11	22.8	14	1.78496e-10	1.33599e-09	GTEx/v8/Adipose_Subcutaneous:GTEx/v8/Adipose_Visceral_Omentum:GTEx/v8/Whole_Blood:GTEx/v8/Artery_Aorta:GTEx/v8/Artery_Tibial:GTEx/v8/Heart_Atrial_Appendage:GTEx/v8/Heart_Left_Ventricle	+	2.104e-08	rs4951258	12	no
AF	ENSG00000117280	RAB29	1	205737114	205744588	-1	protein_coding	8934	RAB29	0.790355	2.6528	3	3.166	14	3.14787e-69	2.17892e-60	GTEx/v8/Adipose_Subcutaneous:GTEx/v8/Adipose_Visceral_Omentum:GTEx/v8/Whole_Blood:GTEx/v8/Artery_Aorta:GTEx/v8/Artery_Coronary:GTEx/v8/Artery_Tibial:GTEx/v8/Heart_Atrial_Appendage:GTEx/v8/Heart_Left_Ventricle:GTEx/v8/Liver	-	2.104e-08	rs4951258	12	no
AF	ENSG00000133065	SLC41A1	1	205758221	205782876	-1	protein_coding	254428	SLC41A1	0.705784	-0.91464	0	0	12	2.03816e-07	5.64599e-13	GTEx/v8/Whole_Blood:GTEx/v8/Heart_Atrial_Appendage:GTEx/v8/Liver	-	2.104e-08	rs4951258	12	yes
AF	ENSG00000162877	PM20D1	1	205797150	205819260	-1	protein_coding	148811	PM20D1	1.2677e-09	-0.420392	0	0	14	2.24644e-37	2.53848e-78	GTEx/v8/Adipose_Subcutaneous:GTEx/v8/Adipose_Visceral_Omentum:GTEx/v8/Whole_Blood:GTEx/v8/Artery_Aorta:GTEx/v8/Artery_Coronary:GTEx/v8/Artery_Tibial:GTEx/v8/Heart_Atrial_Appendage:GTEx/v8/Heart_Left_Ventricle:GTEx/v8/Liver	+	2.104e-08	rs4951258	12	yes
AF	ENSG00000143970	ASXL2	2	25956622	26101385	-1	protein_coding	55252	ASXL2	0.992739	NA	27	6.825	0	NA	NA	NA	NA	NA	rs2072695	13	no
AF	ENSG00000084731	KIF3C	2	26149471	26205618	-1	protein_coding	3797	KIF3C	0.909864	0.906653	35	12.72	0	NA	NA	NA	NA	2.42e-12	rs2072695;rs7578393	13	no
AF	ENSG00000138018	SELENOI	2	26531415	26618759	1	protein_coding	85465	SELENOI	0.347462	-0.709327	0	0	1	0.000169975	0.0167507	GTEx/v8/Whole_Blood	+	5.94e-09	rs2072695	13	yes
AF	ENSG00000162927	PUS10	2	61167357	61245394	-1	protein_coding	150962	PUS10	5.26981e-10	-0.23559	0	0	6	0.000130539	7.05004e-13	GTEx/v8/Artery_Aorta:GTEx/v8/Artery_Tibial	NA	NA	rs11125871	14	yes
AF	ENSG00000162929	SANBR	2	61293006	61391960	1	protein_coding	84542	SANBR	3.32935e-06	0.996966	13	14.36	32	3.88763e-05	0.00507534	GTEx/v8/Artery_Tibial	-	1.139e-08	rs11125871;rs6733446	14	no
AF	ENSG00000237651	C2orf74	2	61372243	61391964	1	protein_coding	339804	C2orf74	NA	NA	13	14.36	260	8.37685e-71	1.28936e-221	GTEx/v8/Adipose_Subcutaneous:GTEx/v8/Adipose_Visceral_Omentum:GTEx/v8/Cells_EBV-transformed_lymphocytes:GTEx/v8/Whole_Blood:GTEx/v8/Artery_Aorta:GTEx/v8/Artery_Coronary:GTEx/v8/Artery_Tibial:GTEx/v8/Heart_Atrial_Appendage:GTEx/v8/Heart_Left_Ventricle:GTEx/v8/Liver	+	6.416e-09	rs11125871;rs6733446	14	no
AF	ENSG00000115464	USP34	2	61414598	61697904	-1	protein_coding	9736	USP34	1	NA	174	19.66	0	NA	NA	NA	NA	6.416e-09	rs11125871;rs6733446	14	no
AF	ENSG00000082898	XPO1	2	61704984	61765761	-1	protein_coding	7514	XPO1	1	-0.917308	72	12.41	0	NA	NA	NA	NA	1.566e-08	rs11125871;rs6733446	14	no
AF	ENSG00000115902	SLC1A4	2	65215611	65250999	1	protein_coding	6509	SLC1A4	0.242898	-0.150607	7	8.057	0	NA	NA	NA	NA	4.254e-12	rs2723075;rs2540970	15	no
AF	ENSG00000011523	CEP68	2	65283500	65314138	1	protein_coding	23177	CEP68	0.371623	0.129389	59	13.81	126	2.72234e-79	2.32863e-70	GTEx/v8/Adipose_Subcutaneous:GTEx/v8/Adipose_Visceral_Omentum:GTEx/v8/Whole_Blood:GTEx/v8/Artery_Aorta:GTEx/v8/Artery_Coronary:GTEx/v8/Artery_Tibial:GTEx/v8/Heart_Atrial_Appendage:GTEx/v8/Heart_Left_Ventricle:GTEx/v8/Liver	+	2.949e-22	rs2540949;rs4671117;rs2723075;rs12990465;rs3732096;rs2540970	15	no
AF	ENSG00000138069	RAB1A	2	65297835	65357240	-1	protein_coding	5861	RAB1A	0.602946	-0.908746	84	19.19	24	3.51846e-07	0.000822135	GTEx/v8/Whole_Blood:GTEx/v8/Artery_Tibial	+	2.949e-22	rs2540949;rs4671117;rs3732096;rs12990465	15	no
AF	ENSG00000115977	AAK1	2	69688532	69901481	-1	protein_coding	22848	AAK1	0.99932	0.0059599	4	5.825	0	NA	NA	NA	NA	9.997e-10	rs6546541	16	no
AF	ENSG00000196975	ANXA4	2	69871557	70053596	1	protein_coding	307	ANXA4	0.000342407	-0.283816	131	13.81	164	3.93862e-23	7.57151e-18	GTEx/v8/Adipose_Subcutaneous:GTEx/v8/Adipose_Visceral_Omentum:GTEx/v8/Whole_Blood:GTEx/v8/Artery_Tibial	+	1.096e-16	rs6546541;rs62133983;rs6747542;rs2124007;rs7569566	16	no
AF	ENSG00000087338	GMCL1	2	70056774	70108528	1	protein_coding	64395	GMCL1	9.62319e-06	-0.909387	87	11.74	231	1.12942e-14	2.09721e-12	GTEx/v8/Adipose_Subcutaneous:GTEx/v8/Whole_Blood:GTEx/v8/Artery_Tibial:GTEx/v8/Heart_Atrial_Appendage:GTEx/v8/Heart_Left_Ventricle	+	1.096e-16	rs2124007;rs6747542;rs62133983;rs6546541;rs7569566	16	no
AF	ENSG00000124380	SNRNP27	2	70120692	70132707	1	protein_coding	11017	SNRNP27	0.0240694	0.261914	37	13.14	220	3.52805e-11	8.5289e-10	GTEx/v8/Adipose_Visceral_Omentum:GTEx/v8/Artery_Tibial:GTEx/v8/Heart_Atrial_Appendage:GTEx/v8/Heart_Left_Ventricle	+	1.096e-16	rs6747542;rs2124007;rs6546541;rs62133983;rs7569566	16	no
AF	ENSG00000059728	MXD1	2	70124820	70170077	1	protein_coding	4084	MXD1	0.388108	-1.47187	88	18.74	0	NA	NA	NA	NA	4.144e-14	rs2124007;rs6747542;rs7569566	16	no
AF	ENSG00000116005	PCYOX1	2	70484518	70508323	1	protein_coding	51449	PCYOX1	6.73323e-12	-0.284007	0	0	11	1.13057e-05	3.36725e-18	GTEx/v8/Artery_Aorta:GTEx/v8/Artery_Tibial:GTEx/v8/Heart_Atrial_Appendage	-	3.571e-12	rs6747542;rs62133983;rs2124007;rs7569566;rs6546541	16	yes
AF	ENSG00000035141	FAM136A	2	70523107	70529222	-1	protein_coding	84908	FAM136A	0.00147862	-0.0782361	0	0	6	8.32053e-06	7.25357e-11	GTEx/v8/Heart_Atrial_Appendage:GTEx/v8/Heart_Left_Ventricle	+	2.16e-08	rs7569566	16	yes
AF	ENSG00000068654	POLR1A	2	86247339	86333278	-1	protein_coding	25885	POLR1A	0.999862	-2.45722	0	0	9	3.94104e-06	9.38576e-40	GTEx/v8/Adipose_Subcutaneous:GTEx/v8/Heart_Atrial_Appendage	+	9.489e-10	rs13387570	17	yes
AF	ENSG00000132300	PTCD3	2	86333305	86369280	1	protein_coding	55037	PTCD3	1.02556e-06	0.826215	1	0.008	0	NA	NA	NA	NA	NA	rs150649551	17	no
AF	ENSG00000132305	IMMT	2	86371055	86422893	-1	protein_coding	10989	IMMT	0.000945647	0.404507	0	0	149	6.08686e-08	1.35956e-52	GTEx/v8/Adipose_Subcutaneous:GTEx/v8/Whole_Blood	+	2.372e-11	rs13387570;rs72926475	17	yes
AF	ENSG00000068615	REEP1	2	86441116	86565206	-1	protein_coding	65055	REEP1	0.938707	1.13141	11	12.09	94	2.56636e-06	0.00014955	GTEx/v8/Adipose_Subcutaneous:GTEx/v8/Heart_Atrial_Appendage	-	2.372e-11	rs150649551;rs13387570;rs72926475	17	no
AF	ENSG00000115548	KDM3A	2	86667770	86719839	1	protein_coding	55818	KDM3A	0.981757	-0.643318	63	21.4	0	NA	NA	NA	NA	6.429e-10	rs72926475;rs150649551	17	no
AF	ENSG00000115561	CHMP3	2	86730554	86948245	-1	protein_coding	51652	CHMP3	0.0362459	-0.19402	80	19.73	154	3.18368e-38	2.62842e-31	GTEx/v8/Adipose_Subcutaneous:GTEx/v8/Adipose_Visceral_Omentum:GTEx/v8/Whole_Blood:GTEx/v8/Artery_Aorta:GTEx/v8/Artery_Coronary:GTEx/v8/Artery_Tibial:GTEx/v8/Heart_Atrial_Appendage:GTEx/v8/Liver	-	2.372e-11	rs72926475;rs150649551;rs13387570	17	no
AF	ENSG00000239305	RNF103	2	86830516	86850989	-1	protein_coding	7844	RNF103	0.832673	NA	11	12.64	0	NA	NA	NA	NA	NA	rs72926475	17	no
AF	ENSG00000153561	RMND5A	2	86947296	87005164	1	protein_coding	64795	RMND5A	0.964712	-1.46052	0	0	4	8.19842e-05	0.048312	GTEx/v8/Adipose_Visceral_Omentum	+	3.375e-10	rs72926475	17	yes
AF	ENSG00000136732	GYPC	2	127413509	127454246	1	protein_coding	2995	GYPC	0.0138698	-0.582196	15	7.143	13	2.33422e-32	4.71341e-26	GTEx/v8/Heart_Atrial_Appendage:GTEx/v8/Heart_Left_Ventricle	+	6.251e-11	rs28387148	18	no
AF	ENSG00000217236	SP9	2	175199674	175203220	1	protein_coding	100131390	SP9	0.498148	NA	1	16.68	0	NA	NA	NA	NA	NA	rs66772332	20	no
AF	ENSG00000138433	CIR1	2	175212750	175260443	-1	protein_coding	9541	CIR1	0.0121191	0.0615639	4	13.77	0	NA	NA	NA	NA	4.266e-08	rs66772332	20	no
AF	ENSG00000163328	GPR155	2	175296966	175351822	-1	protein_coding	151556	GPR155	8.12952e-11	0.160785	0	0	21	6.56369e-05	0.000439382	GTEx/v8/Whole_Blood	+	1.008e-09	rs17507821;rs2358889;rs13414978	20	yes
AF	ENSG00000115935	WIPF1	2	175424300	175547644	-1	protein_coding	7456	WIPF1	0.944314	1.20472	67	11.6	40	2.35193e-18	2.20064e-13	GTEx/v8/Adipose_Subcutaneous:GTEx/v8/Adipose_Visceral_Omentum:GTEx/v8/Artery_Aorta:GTEx/v8/Artery_Tibial:GTEx/v8/Heart_Atrial_Appendage:GTEx/v8/Heart_Left_Ventricle	-	6.463e-18	rs17507821;rs2358889;rs13414978;rs6759870;rs56181519;rs7574892	20	no
AF	ENSG00000180228	PRKRA	2	179296141	179316239	-1	protein_coding	8575	PRKRA	0.154542	1.65172	24	12.87	97	1.12775e-10	8.81381e-07	GTEx/v8/Cells_EBV-transformed_lymphocytes	-	7.257e-25	rs967507;rs8179648;rs78619854;rs16866352;rs3731750;rs2288327;rs2562834	21	no
AF	ENSG00000204311	PJVK	2	179316163	179326117	1	protein_coding	494513	PJVK	1.07044e-05	-0.00220031	14	11.3	0	NA	NA	NA	NA	7.138e-15	rs8179648;rs16866352;rs967507	21	no
AF	ENSG00000079150	FKBP7	2	179328391	179343327	-1	protein_coding	51661	FKBP7	3.15602e-05	-1.11758	23	12.02	152	1.96238e-40	2.72188e-33	GTEx/v8/Adipose_Subcutaneous:GTEx/v8/Adipose_Visceral_Omentum:GTEx/v8/Artery_Aorta:GTEx/v8/Artery_Coronary:GTEx/v8/Artery_Tibial:GTEx/v8/Heart_Atrial_Appendage:GTEx/v8/Heart_Left_Ventricle	+	7.257e-25	rs967507;rs8179648;rs16866352;rs78619854;rs2288327;rs3731750;rs2562834;rs12993099	21	no
AF	ENSG00000116095	PLEKHA3	2	179345195	179381189	1	protein_coding	65977	PLEKHA3	0.0229787	-0.310486	45	14.32	1	8.93461e-05	0.0156124	GTEx/v8/Adipose_Subcutaneous	NA	1.621e-23	rs8179648;rs967507;rs16866352;rs2288327;rs3731750;rs2562834;rs10497523	21	no
AF	ENSG00000155657	TTN	2	179390716	179695529	-1	protein_coding	7273	TTN	1.21111e-32	-0.562315	118	25.5	0	NA	NA	NA	NA	7.257e-25	rs3731750;rs2288327;rs2562834;rs78619854;rs12993099;rs10497523	21	no
AF	ENSG00000163492	CCDC141	2	179694484	179914813	-1	protein_coding	285025	CCDC141	1.42762e-09	NA	2	5.607	0	NA	NA	NA	NA	NA	rs10497523	21	no
AF	ENSG00000119042	SATB2	2	200134223	200335989	-1	protein_coding	23314	SATB2	0.999563	-1.16977	0	0	68	9.98163e-06	0.00310418	GTEx/v8/Artery_Tibial	+	5.748e-24	rs295114;rs3820888;rs952530;rs4673891;rs1975583	22	yes
AF	ENSG00000178074	C2orf69	2	200775979	200820658	1	protein_coding	205327	C2orf69	0.432172	-0.595155	40	18.36	279	3.48385e-10	1.65043e-06	GTEx/v8/Adipose_Subcutaneous:GTEx/v8/Cells_EBV-transformed_lymphocytes:GTEx/v8/Whole_Blood:GTEx/v8/Heart_Atrial_Appendage:GTEx/v8/Heart_Left_Ventricle	+	5.748e-24	rs13016447;rs76112266;rs7588746;rs11889306;rs2163548;rs4673891;rs295114;rs3820888;rs952530;rs1975583	22	no
AF	ENSG00000162971	TYW5	2	200794698	200820459	-1	protein_coding	129450	TYW5	2.19729e-07	-0.822528	29	18.36	258	3.55921e-11	3.62231e-09	GTEx/v8/Adipose_Subcutaneous:GTEx/v8/Adipose_Visceral_Omentum:GTEx/v8/Whole_Blood:GTEx/v8/Artery_Aorta:GTEx/v8/Artery_Tibial	-	5.748e-24	rs7588746;rs13016447;rs76112266;rs2163548;rs952530;rs4673891;rs3820888;rs1975583;rs11889306	22	no
AF	ENSG00000162972	MAIP1	2	200820040	200873263	1	protein_coding	79568	MAIP1	0.00977968	0.253138	29	18.36	267	9.37097e-17	2.53036e-12	GTEx/v8/Adipose_Visceral_Omentum:GTEx/v8/Whole_Blood	+	5.748e-24	rs76112266;rs13016447;rs7588746;rs11889306;rs2163548;rs952530;rs295114;rs4673891;rs3820888;rs1975583	22	no
AF	ENSG00000196141	SPATS2L	2	201170604	201346986	1	protein_coding	26010	SPATS2L	0.970345	0.539346	107	20.4	295	2.09322e-19	2.32994e-14	GTEx/v8/Adipose_Subcutaneous:GTEx/v8/Whole_Blood:GTEx/v8/Artery_Tibial:GTEx/v8/Heart_Atrial_Appendage:GTEx/v8/Heart_Left_Ventricle	-	5.748e-24	rs3820888;rs952530;rs1975583;rs295114;rs1020111;rs3754798;rs2163548;rs17531061;rs4673891;rs7588746;rs76112266;rs13016447;rs11889306	22	no
AF	ENSG00000178568	ERBB4	2	212240446	213403565	-1	protein_coding	2066	ERBB4	0.999901	2.80334	73	17.53	30	2.88963e-06	0.00714193	GTEx/v8/Adipose_Visceral_Omentum	-	1.1e-11	rs13019524;rs35544454;rs34990972;rs11681310	23	no
AF	ENSG00000154743	TSEN2	3	12525931	12581122	1	protein_coding	80746	TSEN2	0.000104861	-0.0257249	0	0	56	9.74167e-08	7.56362e-16	GTEx/v8/Artery_Aorta:GTEx/v8/Artery_Tibial	-	1.123e-23	rs6797393;rs7650482	24	yes
AF	ENSG00000225526	MKRN2OS	3	12556433	12602558	-1	protein_coding	100129480	MKRN2OS	NA	0.0371368	0	0	46	2.02114e-06	3.42737e-20	GTEx/v8/Heart_Left_Ventricle	+	1.672e-16	rs6797393;rs7650482	24	yes
AF	ENSG00000075975	MKRN2	3	12598513	12625212	1	protein_coding	23609	MKRN2	0.407629	-0.0314984	0	0	41	7.08919e-07	1.32438e-26	GTEx/v8/Artery_Tibial:GTEx/v8/Heart_Atrial_Appendage:GTEx/v8/Heart_Left_Ventricle	+	1.793e-24	rs6797393;rs7650482	24	yes
AF	ENSG00000088726	TMEM40	3	12775024	12810956	-1	protein_coding	55287	TMEM40	0.000135844	0.223164	47	11.9	0	NA	NA	NA	NA	4.126e-15	rs6797393;rs7650482	24	no
AF	ENSG00000144712	CAND2	3	12837971	12913415	1	protein_coding	23066	CAND2	4.53281e-09	0.140801	66	22.5	57	1.64689e-05	3.52486e-05	GTEx/v8/Adipose_Visceral_Omentum:GTEx/v8/Artery_Aorta:GTEx/v8/Artery_Tibial	-	1.793e-24	rs7650482;rs6797393	24	no
AF	ENSG00000151090	THRB	3	24158651	24536773	-1	protein_coding	7068	THRB	0.994542	-1.11963	61	9.684	57	1.17522e-16	7.26771e-12	GTEx/v8/Heart_Atrial_Appendage:GTEx/v8/Heart_Left_Ventricle	-	1.546e-09	rs2217884;rs73041705	25	no
AF	ENSG00000144677	CTDSPL	3	37903451	38025960	1	protein_coding	10217	CTDSPL	0.0888482	-0.619807	2	4.375	3	1.36867e-05	0.0121685	GTEx/v8/Artery_Tibial	+	1.625e-11	rs116202356;rs7373065	26	no
AF	ENSG00000008226	DLEC1	3	38080696	38165516	1	protein_coding	9940	DLEC1	6.45016e-18	-0.484476	2	5.983	0	NA	NA	NA	NA	1.247e-09	rs116202356	26	no
AF	ENSG00000060971	ACAA1	3	38144620	38178733	-1	protein_coding	30	ACAA1	2.63825e-05	-0.256095	1	5.983	0	NA	NA	NA	NA	9.935e-09	rs116202356	26	no
AF	ENSG00000172936	MYD88	3	38179969	38184513	1	protein_coding	4615	MYD88	0.711855	-0.978262	1	5.983	0	NA	NA	NA	NA	9.935e-09	rs116202356	26	no
AF	ENSG00000172939	OXSR1	3	38206580	38296979	1	protein_coding	9943	OXSR1	0.989118	-1.29389	0	0	2	7.03337e-05	0.0197599	GTEx/v8/Artery_Aorta	+	2.212e-08	rs116202356	26	yes
AF	ENSG00000114739	ACVR2B	3	38495342	38534633	1	protein_coding	93	ACVR2B	0.993111	NA	0	0	1	0.000103839	2.55976e-05	GTEx/v8/Artery_Tibial	-	1.625e-11	rs7373065	26	yes
AF	ENSG00000183873	SCN5A	3	38589548	38691164	-1	protein_coding	6331	SCN5A	0.995748	-0.493253	10	17.95	5	8.19848e-21	5.77499e-43	GTEx/v8/Whole_Blood	+	2.265e-14	rs7373065;rs13097780	26	no
AF	ENSG00000185313	SCN10A	3	38738293	38835501	-1	protein_coding	6336	SCN10A	6.14215e-26	-0.011374	76	18.96	24	1.21571e-07	0.00041663	GTEx/v8/Heart_Left_Ventricle	+	2.401e-20	rs6599240;rs6599247;rs11129799;rs11129801;rs6790396;rs10428168;rs7430477;rs7611456	26	no
AF	ENSG00000144749	LRIG1	3	66429221	66551687	-1	protein_coding	26018	LRIG1	0.835794	NA	35	21.3	0	NA	NA	NA	NA	1.278e-10	rs34080181;rs4856794;rs332388	27	no
AF	ENSG00000114541	FRMD4B	3	69219141	69591734	-1	protein_coding	23150	FRMD4B	0.807014	-0.17787	38	12.7	0	NA	NA	NA	NA	2.698e-09	rs113606656;rs17005647	28	no
AF	ENSG00000044524	EPHA3	3	89156674	89531284	1	protein_coding	2042	EPHA3	0.015686	-0.110284	16	22.3	30	1.48728e-05	7.80657e-07	GTEx/v8/Artery_Tibial	-	2.424e-11	rs6771054	29	no
AF	ENSG00000240891	PLCXD2	3	111393523	111565294	1	protein_coding	257068	PLCXD2	5.16801e-05	-0.298686	93	17.39	0	NA	NA	NA	NA	1.629e-15	rs113812270;rs10804493;rs9288930;rs142905901;rs73228590	30	no
AF	ENSG00000144824	PHLDB2	3	111451344	111695364	1	protein_coding	90102	PHLDB2	0.0112158	3.96962	270	17.39	55	2.17244e-06	1.9663e-06	GTEx/v8/Artery_Tibial:GTEx/v8/Heart_Left_Ventricle	+	1.629e-15	rs113812270;rs10804493;rs9288930;rs142905901;rs73228590;rs10934122;rs36002857;rs16858936;rs6788410	30	no
AF	ENSG00000144827	ABHD10	3	111697857	111712210	1	protein_coding	55347	ABHD10	0.000658971	0.653577	9	10.91	5	6.925e-05	0.000222206	GTEx/v8/Artery_Aorta	+	1.576e-13	rs73228590;rs6788410;rs36002857;rs10804493	30	no
AF	ENSG00000144834	TAGLN3	3	111717511	111732734	1	protein_coding	29114	TAGLN3	0.685407	0.161362	1	4.111	0	NA	NA	NA	NA	6.418e-09	rs73228590	30	no
AF	ENSG00000073711	PPP2R3A	3	135684515	135866733	1	protein_coding	5523	PPP2R3A	0.920488	-0.863679	6	7.929	0	NA	NA	NA	NA	8.769e-09	rs1278493	31	no
AF	ENSG00000174579	MSL2	3	135867764	135916083	-1	protein_coding	55167	MSL2	0.889664	-1.74205	4	7.607	1	0.00018373	0.0101379	GTEx/v8/Artery_Aorta	NA	1.532e-08	rs1278493	31	no
AF	ENSG00000114054	PCCB	3	135969148	136056738	1	protein_coding	5096	PCCB	0.000735839	-0.38516	23	14.81	137	1.72833e-15	2.02191e-11	GTEx/v8/Adipose_Subcutaneous:GTEx/v8/Adipose_Visceral_Omentum:GTEx/v8/Cells_EBV-transformed_lymphocytes:GTEx/v8/Whole_Blood:GTEx/v8/Artery_Aorta:GTEx/v8/Artery_Coronary:GTEx/v8/Artery_Tibial:GTEx/v8/Heart_Atrial_Appendage:GTEx/v8/Heart_Left_Ventricle	+	8.769e-09	rs1278493	31	no
AF	ENSG00000118007	STAG1	3	136055077	136471220	-1	protein_coding	10274	STAG1	1	-0.647638	97	14.81	0	NA	NA	NA	NA	NA	rs1278493	31	no
AF	ENSG00000158092	NCK1	3	136581050	136668665	1	protein_coding	4690	NCK1	0.00103503	-0.568989	1	3.224	8	2.09269e-05	0.0396555	GTEx/v8/Liver	-	2.551e-08	rs1278493	31	no
AF	ENSG00000174564	IL20RB	3	136665072	136729927	1	protein_coding	53833	IL20RB	0.000354183	0.165775	0	0	29	9.84737e-08	9.54815e-26	GTEx/v8/Adipose_Subcutaneous:GTEx/v8/Artery_Tibial:GTEx/v8/Heart_Left_Ventricle:GTEx/v8/Liver	NA	NA	rs1278493	31	yes
AF	ENSG00000121864	ZNF639	3	179040779	179053323	1	protein_coding	51193	ZNF639	0.122946	-0.294071	14	15.27	8	5.8269e-05	4.672e-16	GTEx/v8/Adipose_Subcutaneous:GTEx/v8/Artery_Tibial	NA	4.891e-08	rs75880040	32	no
AF	ENSG00000171109	MFN1	3	179065480	179112719	1	protein_coding	55669	MFN1	0.0190382	0.694126	36	15.27	57	5.5885e-09	3.82625e-26	GTEx/v8/Adipose_Subcutaneous:GTEx/v8/Adipose_Visceral_Omentum:GTEx/v8/Artery_Aorta:GTEx/v8/Artery_Tibial:GTEx/v8/Heart_Atrial_Appendage:GTEx/v8/Heart_Left_Ventricle:GTEx/v8/Liver	+	5.205e-09	rs75880040;rs7612445;rs4855076	32	no
AF	ENSG00000114450	GNB4	3	179116990	179169378	-1	protein_coding	59345	GNB4	0.629775	0.695552	31	14.95	64	2.01491e-70	2.46034e-59	GTEx/v8/Artery_Aorta:GTEx/v8/Heart_Atrial_Appendage:GTEx/v8/Heart_Left_Ventricle	+	4.808e-09	rs75880040;rs7612445;rs4855076	32	no
AF	ENSG00000185112	FAM43A	3	194406622	194409762	1	protein_coding	131583	FAM43A	NA	0.235871	0	0	10	2.01767e-09	2.01532e-05	GTEx/v8/Heart_Atrial_Appendage	+	1.719e-08	rs60902112	33	yes
AF	ENSG00000173950	XXYLT1	3	194789008	194991896	-1	protein_coding	152002	XXYLT1	0.0516035	1.60523	16	11.49	12	5.09894e-08	6.72293e-13	GTEx/v8/Adipose_Subcutaneous:GTEx/v8/Adipose_Visceral_Omentum:GTEx/v8/Artery_Tibial:GTEx/v8/Heart_Atrial_Appendage:GTEx/v8/Heart_Left_Ventricle	+	1.719e-08	rs60902112	33	no
AF	ENSG00000138675	FGF5	4	81187753	81257834	1	protein_coding	2250	FGF5	4.31893e-05	0.709603	5	11.91	0	NA	NA	NA	NA	9.197e-09	rs1458038	34	no
AF	ENSG00000109323	MANBA	4	103552660	103682151	-1	protein_coding	4126	MANBA	1.14972e-11	-0.195397	21	10.21	354	3.78163e-06	5.97765e-05	GTEx/v8/Artery_Aorta:GTEx/v8/Artery_Tibial	+	4.863e-08	rs6818418	35	no
AF	ENSG00000109332	UBE2D3	4	103715540	103790053	-1	protein_coding	7323	UBE2D3	0.748203	NA	145	14.36	362	7.08073e-11	5.15458e-07	GTEx/v8/Adipose_Subcutaneous:GTEx/v8/Artery_Aorta:GTEx/v8/Artery_Tibial:GTEx/v8/Heart_Atrial_Appendage:GTEx/v8/Heart_Left_Ventricle	-	4.863e-08	rs6818418	35	no
AF	ENSG00000145354	CISD2	4	103790135	103810399	1	protein_coding	493856	CISD2	0.649111	-0.514322	57	13.18	362	1.21543e-27	7.9089e-22	GTEx/v8/Adipose_Subcutaneous:GTEx/v8/Adipose_Visceral_Omentum:GTEx/v8/Artery_Aorta:GTEx/v8/Artery_Tibial	-	4.863e-08	rs6818418	35	no
AF	ENSG00000164037	SLC9B1	4	103806205	103940896	-1	protein_coding	150159	SLC9B1	8.48795e-05	-0.347279	239	14.57	0	NA	NA	NA	NA	4.863e-08	rs6818418	35	no
AF	ENSG00000164038	SLC9B2	4	103941025	104006986	-1	protein_coding	133308	SLC9B2	0.0670567	-1.38429	22	13.65	1	5.14101e-05	6.38419e-06	GTEx/v8/Artery_Tibial	NA	NA	rs6818418	35	no
AF	ENSG00000164039	BDH2	4	104000592	104021040	-1	protein_coding	56898	BDH2	4.05062e-06	-0.183389	0	0	362	4.06298e-40	1.63066e-78	GTEx/v8/Adipose_Subcutaneous:GTEx/v8/Adipose_Visceral_Omentum:GTEx/v8/Whole_Blood:GTEx/v8/Artery_Aorta:GTEx/v8/Artery_Coronary:GTEx/v8/Artery_Tibial:GTEx/v8/Heart_Atrial_Appendage:GTEx/v8/Heart_Left_Ventricle	+	4.863e-08	rs6818418	35	yes
AF	ENSG00000138778	CENPE	4	104026963	104119566	-1	protein_coding	1062	CENPE	0.645841	0.250415	0	0	359	2.1796e-06	2.49434e-14	GTEx/v8/Artery_Tibial	+	4.863e-08	rs6818418	35	yes
AF	ENSG00000138792	ENPEP	4	111286889	111486441	1	protein_coding	2028	ENPEP	3.57621e-19	-0.090258	103	17.09	14	4.28591e-05	8.17997e-11	GTEx/v8/Adipose_Visceral_Omentum:GTEx/v8/Artery_Tibial:GTEx/v8/Heart_Left_Ventricle	+	5.612e-83	rs78606958;rs141752220;rs78245217;rs35400392;rs13118687;rs28705758;rs17552555;rs482254;rs557785;rs524788;rs10213638;rs9997349;rs10028326;rs7682249;rs77955149;rs114057251;rs2595117;rs13137506	36	no
AF	ENSG00000164093	PITX2	4	111538579	111563279	-1	protein_coding	5308	PITX2	0.672789	-1.2397	37	18.83	0	NA	NA	NA	NA	1.405e-83	rs72656974;rs2595117;rs17042011;rs3796903;rs113640213;rs2595110;rs6850025;rs10222783;rs62338990	36	no
AF	ENSG00000145349	CAMK2D	4	114372188	114683083	-1	protein_coding	817	CAMK2D	0.0166617	0.0116128	96	19.41	53	2.33589e-06	0.00215974	GTEx/v8/Heart_Atrial_Appendage	+	1.922e-13	rs7696743;rs13107881;rs62314976;rs6829664;rs75174764	37	no
AF	ENSG00000071205	ARHGAP10	4	148653214	148993931	1	protein_coding	79658	ARHGAP10	1.21711e-10	NA	99	14.42	0	NA	NA	NA	NA	1.323e-11	rs75759772;rs10213171	38	no
AF	ENSG00000151623	NR3C2	4	148999913	149365850	-1	protein_coding	4306	NR3C2	0.925089	-1.46444	1	3.038	0	NA	NA	NA	NA	2.317e-08	rs62332205	38	no
AF	ENSG00000164107	HAND2	4	174446120	174451380	-1	protein_coding	9464	HAND2	0.351298	-0.584922	14	17.07	3	6.94395e-05	0.00930342	GTEx/v8/Artery_Aorta	+	3.356e-10	rs10520260;rs2289517;rs17330098	39	no
AF	ENSG00000184349	EFNA5	5	106712590	107006596	-1	protein_coding	1946	EFNA5	0.889437	-0.0424714	0	0	26	7.3444e-08	4.83161e-10	GTEx/v8/Artery_Tibial	+	4.857e-08	rs6596717	40	yes
AF	ENSG00000080709	KCNN2	5	113696642	113832337	1	protein_coding	3781	KCNN2	0.971049	-0.855594	40	9.688	0	NA	NA	NA	NA	1.634e-16	rs12188044;rs337705	41	no
AF	ENSG00000152503	TRIM36	5	114460459	114516243	-1	protein_coding	55521	TRIM36	0.00067573	0.155882	3	8.516	0	NA	NA	NA	NA	NA	rs7723727	41	no
AF	ENSG00000138829	FBN2	5	127593601	127994878	-1	protein_coding	2201	FBN2	1	0.322457	43	18.76	115	8.65549e-12	7.62935e-19	GTEx/v8/Artery_Coronary:GTEx/v8/Heart_Atrial_Appendage:GTEx/v8/Heart_Left_Ventricle	-	5.334e-09	rs10520002;rs1035407	42	no
AF	ENSG00000113396	SLC27A6	5	127873706	128369335	1	protein_coding	28965	SLC27A6	2.85883e-09	0.536585	129	18.76	92	3.85196e-47	7.85063e-39	GTEx/v8/Heart_Atrial_Appendage:GTEx/v8/Heart_Left_Ventricle	-	5.334e-09	rs10520002;rs1035407	42	no
AF	ENSG00000066583	ISOC1	5	128430444	128449721	1	protein_coding	51015	ISOC1	0.00529303	0.469388	0	0	83	1.5997e-09	4.26478e-13	GTEx/v8/Whole_Blood:GTEx/v8/Heart_Atrial_Appendage	-	5.334e-09	rs1035407;rs10520002	42	yes
AF	ENSG00000152377	SPOCK1	5	136310987	136934068	-1	protein_coding	6695	SPOCK1	0.320886	0.321058	37	18.36	61	1.18253e-05	0.0102987	GTEx/v8/Whole_Blood	+	1.077e-35	rs739701;rs736514;rs2040862;rs529526	43	no
AF	ENSG00000146021	KLHL3	5	136953189	137071779	-1	protein_coding	26249	KLHL3	0.924155	-1.18581	67	15.65	0	NA	NA	NA	NA	5.668e-33	rs2905580;rs115555764;rs11745324;rs2040862;rs916862;rs112877791;rs2967791;rs7721277;rs114279768	43	no
AF	ENSG00000177733	HNRNPA0	5	137087075	137090039	-1	protein_coding	10949	HNRNPA0	0.863701	-1.1009	11	12.63	43	1.91532e-05	0.000247529	GTEx/v8/Artery_Tibial:GTEx/v8/Heart_Atrial_Appendage	-	5.668e-33	rs11745324;rs7721277;rs2040862;rs112877791;rs217264;rs12719513	43	no
AF	ENSG00000120729	MYOT	5	137203480	137223540	1	protein_coding	9499	MYOT	2.64171e-05	-0.0200309	20	16.3	0	NA	NA	NA	NA	3.629e-34	rs2040862;rs11745324;rs7705323;rs7721277;rs112877791	43	no
AF	ENSG00000078795	PKD2L2	5	137223657	137278436	1	protein_coding	27039	PKD2L2	3.49693e-07	-0.563262	71	18.75	0	NA	NA	NA	NA	6.858e-35	rs11745324;rs7705323;rs7721277;rs112877791;rs2040862;rs529526;rs115555764;rs114279768	43	no
AF	ENSG00000031003	FAM13B	5	137273649	137387650	-1	protein_coding	51306	FAM13B	0.900072	-0.636484	179	19.02	322	1.77837e-12	2.722e-08	GTEx/v8/Artery_Aorta:GTEx/v8/Artery_Tibial:GTEx/v8/Heart_Atrial_Appendage:GTEx/v8/Heart_Left_Ventricle	-	1.077e-35	rs7705323;rs529526;rs112877791;rs2040862;rs114279768;rs115555764;rs11745324;rs7721277;rs112099533;rs2905580;rs2967791	43	no
AF	ENSG00000061492	WNT8A	5	137419581	137428054	1	protein_coding	7478	WNT8A	0.875729	0.243771	19	16.1	0	NA	NA	NA	NA	1.077e-35	rs7705323;rs529526;rs112877791;rs2040862;rs115555764	43	no
AF	ENSG00000112981	NME5	5	137450866	137475132	-1	protein_coding	8382	NME5	0.570641	-0.270677	45	15.73	10	6.30204e-06	6.77044e-19	GTEx/v8/Heart_Atrial_Appendage:GTEx/v8/Heart_Left_Ventricle	+	1.804e-30	rs529526;rs7705323;rs217264;rs112099533;rs7735325;rs11567949;rs11745324;rs112877791;rs3813321	43	no
AF	ENSG00000112983	BRD8	5	137475455	137514675	-1	protein_coding	10902	BRD8	0.000590819	0.045427	49	24.1	0	NA	NA	NA	NA	6.821e-17	rs217264;rs112099533;rs7735325;rs11567949;rs146949871	43	no
AF	ENSG00000112984	KIF20A	5	137514408	137523404	1	protein_coding	10112	KIF20A	1.91703e-08	0.043382	27	10.28	0	NA	NA	NA	NA	1.644e-16	rs112099533;rs11567949;rs7735325;rs217264;rs115555764;rs146949871;rs75900384	43	no
AF	ENSG00000094880	CDC23	5	137523339	137549032	-1	protein_coding	8697	CDC23	0.999308	-0.645531	46	12.36	0	NA	NA	NA	NA	2.026e-16	rs217264;rs112099533;rs115555764;rs146949871;rs7735325;rs75900384;rs11567949	43	no
AF	ENSG00000146013	GFRA3	5	137588068	137610360	-1	protein_coding	2676	GFRA3	0.029061	-0.0972462	46	13.91	0	NA	NA	NA	NA	5.292e-15	rs112099533;rs217264;rs12719513;rs7735325	43	no
AF	ENSG00000158402	CDC25C	5	137620954	137674044	-1	protein_coding	995	CDC25C	3.00948e-08	-0.356716	81	16.28	5	4.24465e-05	0.00626988	GTEx/v8/Cells_EBV-transformed_lymphocytes	NA	2.29e-13	rs217264;rs12719513;rs112099533;rs11567949;rs7735325;rs146949871;rs75900384	43	no
AF	ENSG00000120709	FAM53C	5	137667624	137685416	1	protein_coding	51307	FAM53C	0.639249	-0.370564	39	22.2	14	6.69906e-06	0.0179477	GTEx/v8/Cells_EBV-transformed_lymphocytes:GTEx/v8/Artery_Aorta	-	1.988e-15	rs146949871;rs11567949;rs217264;rs12719513;rs112099533;rs7735325;rs75900384;rs115555764;rs2240331;rs916862	43	no
AF	ENSG00000120733	KDM3B	5	137688285	137772717	1	protein_coding	51780	KDM3B	1	0.0661184	77	22.2	228	2.03278e-09	3.67295e-06	GTEx/v8/Adipose_Subcutaneous:GTEx/v8/Adipose_Visceral_Omentum:GTEx/v8/Whole_Blood:GTEx/v8/Artery_Aorta:GTEx/v8/Artery_Tibial	+	1.304e-17	rs12719513;rs11567949;rs217264;rs115555764;rs146949871;rs2240331;rs7735325;rs75900384;rs112099533;rs3813321	43	no
AF	ENSG00000132563	REEP2	5	137774706	137782658	1	protein_coding	51308	REEP2	0.876389	0.126709	33	17.49	420	2.69885e-30	3.29219e-24	GTEx/v8/Adipose_Subcutaneous:GTEx/v8/Adipose_Visceral_Omentum:GTEx/v8/Artery_Aorta:GTEx/v8/Artery_Tibial:GTEx/v8/Heart_Atrial_Appendage:GTEx/v8/Heart_Left_Ventricle	-	1.077e-35	rs115555764;rs146949871;rs2240331;rs217264;rs12719513;rs7735325;rs75900384;rs3813321;rs11745324;rs112877791;rs7721277;rs7705323;rs112099533;rs529526;rs2040862;rs2967791;rs11567949	43	no
AF	ENSG00000120738	EGR1	5	137801179	137805004	1	protein_coding	1958	EGR1	0.674345	-0.140244	18	11.04	0	NA	NA	NA	NA	3.127e-10	rs75900384;rs3813321	43	no
AF	ENSG00000120705	ETF1	5	137841784	137878989	-1	protein_coding	2107	ETF1	0.998925	-1.33722	7	13.25	4	2.34088e-05	0.00261151	GTEx/v8/Artery_Tibial	NA	3.419e-10	rs75900384;rs3813321;rs186665120	43	no
AF	ENSG00000044115	CTNNA1	5	137946656	138270723	1	protein_coding	1495	CTNNA1	0.970554	-0.172314	0	0	35	5.86027e-05	3.30948e-79	GTEx/v8/Whole_Blood	+	6.713e-09	rs11567949	43	yes
AF	ENSG00000113580	NR3C1	5	142657496	142815077	-1	protein_coding	2908	NR3C1	0.311618	NA	66	15.33	0	NA	NA	NA	NA	1.643e-17	rs142327762;rs61751173;rs853155;rs9324924;rs6865292;rs72802806;rs12513857;rs6580277;rs4912911;rs56075823	44	no
AF	ENSG00000184347	SLIT3	5	168088745	168728133	-1	protein_coding	6586	SLIT3	0.991788	0.185144	138	19.25	0	NA	NA	NA	NA	2.516e-09	rs12188351	45	no
AF	ENSG00000164463	CREBRF	5	172483355	172566291	1	protein_coding	153222	CREBRF	0.998406	-2.591	45	15.23	0	NA	NA	NA	NA	1.251e-12	rs251247;rs1091970;rs6890182;rs29783	46	no
AF	ENSG00000113734	BNIP1	5	172571445	172591390	1	protein_coding	662	BNIP1	0.00143693	-0.218655	30	15.23	75	7.24572e-14	3.72059e-33	GTEx/v8/Adipose_Subcutaneous:GTEx/v8/Whole_Blood:GTEx/v8/Artery_Aorta:GTEx/v8/Artery_Coronary:GTEx/v8/Artery_Tibial:GTEx/v8/Liver	-	4.531e-22	rs6890182;rs1091970;rs29783;rs55676951;rs55877020;rs6891790;rs62378333	46	no
AF	ENSG00000183072	NKX2-5	5	172659112	172662360	-1	protein_coding	1482	NKX2-5	0.858648	-0.20816	25	18.15	2	2.7084e-05	0.00482293	GTEx/v8/Heart_Atrial_Appendage	+	4.531e-22	rs3095873;rs55877020;rs6891790;rs6884881;rs9313620;rs62378333;rs251247	46	no
AF	ENSG00000113742	CPEB4	5	173315283	173388979	1	protein_coding	80315	CPEB4	0.996855	-1.97623	79	18.9	71	4.70586e-07	2.2309e-13	GTEx/v8/Whole_Blood:GTEx/v8/Heart_Left_Ventricle	-	8.091e-12	rs56180201;rs969518	47	no
AF	ENSG00000185056	C5orf47	5	173400782	173433143	1	protein_coding	133491	C5orf47	NA	0.622398	11	15.31	85	3.02816e-11	5.00506e-07	GTEx/v8/Heart_Atrial_Appendage:GTEx/v8/Heart_Left_Ventricle	-	8.091e-12	rs56180201;rs969518;rs58403690	47	no
AF	ENSG00000170091	NSG2	5	173472607	173670504	1	protein_coding	51617	NSG2	0.799823	NA	0	0	89	2.2317e-17	1.54186e-12	GTEx/v8/Whole_Blood:GTEx/v8/Heart_Atrial_Appendage:GTEx/v8/Heart_Left_Ventricle	-	8.091e-12	rs58403690;rs56180201;rs969518	47	yes
AF	ENSG00000124788	ATXN1	6	16299343	16761722	-1	protein_coding	6310	ATXN1	0.398661	-2.62497	23	15.16	0	NA	NA	NA	NA	1.531e-25	rs4431439;rs438258;rs9477128;rs73366713;rs4716067;rs9370893;rs17592806;rs61061856	48	no
AF	ENSG00000137364	TPMT	6	18128542	18155305	-1	protein_coding	7172	TPMT	7.57392e-05	-0.842227	0	0	86	6.86275e-12	8.21e-08	GTEx/v8/Heart_Atrial_Appendage:GTEx/v8/Heart_Left_Ventricle	+	1.595e-19	rs34969716;rs214509;rs214508;rs10949498;rs6459610;rs6931433	49	yes
AF	ENSG00000165097	KDM1B	6	18155560	18224084	1	protein_coding	221656	KDM1B	0.815088	-0.609535	9	9.636	87	8.77738e-27	6.40204e-21	GTEx/v8/Heart_Atrial_Appendage:GTEx/v8/Heart_Left_Ventricle	+	1.595e-19	rs34969716;rs10949498;rs6459610;rs214509;rs214508;rs6931433	49	no
AF	ENSG00000124795	DEK	6	18224099	18265054	-1	protein_coding	7913	DEK	0.102359	-0.690054	25	6.167	87	4.73453e-36	4.82795e-29	GTEx/v8/Heart_Atrial_Appendage:GTEx/v8/Heart_Left_Ventricle	+	1.595e-19	rs214509;rs214508;rs10949498;rs6459610;rs34969716;rs6931433	49	no
AF	ENSG00000137393	RNF144B	6	18368779	18469105	1	protein_coding	255488	RNF144B	0.0276377	3.88268	35	11.4	86	9.93828e-09	5.50407e-05	GTEx/v8/Adipose_Subcutaneous:GTEx/v8/Whole_Blood:GTEx/v8/Heart_Atrial_Appendage	+	1.595e-19	rs10949498;rs6459610;rs6931433;rs214508;rs34969716;rs214509	49	no
AF	ENSG00000124762	CDKN1A	6	36644305	36655116	1	protein_coding	1026	CDKN1A	0.0272026	-0.171688	8	12.7	0	NA	NA	NA	NA	1.424e-13	rs3176326	50	no
AF	ENSG00000255587	RAB44	6	36683256	36699870	1	protein_coding	401258	RAB44	NA	NA	0	0	7	5.55884e-08	0.000804836	GTEx/v8/Cells_EBV-transformed_lymphocytes	+	1.424e-13	rs3176326	50	yes
AF	ENSG00000124772	CPNE5	6	36708552	36807778	-1	protein_coding	57699	CPNE5	0.0778898	NA	0	0	3	5.91843e-05	1.08421e-08	GTEx/v8/Artery_Tibial	NA	NA	rs3176326	50	yes
AF	ENSG00000135346	CGA	6	87795216	87804824	-1	protein_coding	1081	CGA	0.251019	0.0466546	18	11.34	0	NA	NA	NA	NA	NA	rs71572744;rs9294371	51	no
AF	ENSG00000188994	ZNF292	6	87862551	87973914	1	protein_coding	23036	ZNF292	0.999977	-1.4449	217	13.82	480	2.43957e-11	2.15223e-07	GTEx/v8/Whole_Blood:GTEx/v8/Artery_Aorta	+	1.465e-10	rs9294371;rs2031522;rs71572744;rs2246057	51	no
AF	ENSG00000164411	GJB7	6	87992696	88038996	-1	protein_coding	375519	GJB7	1.49898e-06	-0.190516	157	16.56	0	NA	NA	NA	NA	5.707e-10	rs2031522;rs9294371;rs71572744	51	no
AF	ENSG00000111850	SMIM8	6	88032301	88052043	1	protein_coding	57150	SMIM8	0.0358536	0.715912	117	16.56	455	1.68512e-14	2.25946e-21	GTEx/v8/Adipose_Subcutaneous:GTEx/v8/Whole_Blood:GTEx/v8/Artery_Aorta:GTEx/v8/Artery_Tibial:GTEx/v8/Heart_Atrial_Appendage:GTEx/v8/Heart_Left_Ventricle:GTEx/v8/Liver	-	1.465e-10	rs2031522;rs9294371;rs71572744	51	no
AF	ENSG00000203872	C6orf163	6	88054567	88075181	1	protein_coding	206412	C6orf163	NA	0.150987	68	12.22	536	9.25305e-25	4.43705e-24	GTEx/v8/Adipose_Subcutaneous:GTEx/v8/Adipose_Visceral_Omentum:GTEx/v8/Cells_EBV-transformed_lymphocytes:GTEx/v8/Whole_Blood:GTEx/v8/Artery_Aorta:GTEx/v8/Artery_Tibial	-	1.465e-10	rs9294371;rs2031522;rs71572744;rs2246057	51	no
AF	ENSG00000272514	CFAP206	6	88117701	88174183	1	protein_coding	154313	CFAP206	3.10222e-05	NA	27	12.64	491	3.75247e-11	1.11013e-13	GTEx/v8/Adipose_Subcutaneous:GTEx/v8/Adipose_Visceral_Omentum:GTEx/v8/Heart_Atrial_Appendage	-	1.465e-10	rs71572744;rs9294371;rs2246057;rs2031522	51	no
AF	ENSG00000164414	SLC35A1	6	88180341	88222054	1	protein_coding	10559	SLC35A1	0.208304	-0.0639808	50	13.72	572	2.14031e-35	1.75985e-36	GTEx/v8/Cells_EBV-transformed_lymphocytes:GTEx/v8/Whole_Blood:GTEx/v8/Artery_Aorta:GTEx/v8/Artery_Tibial	-	1.465e-10	rs9294371;rs2246057;rs71572744;rs2031522	51	no
AF	ENSG00000146282	RARS2	6	88224096	88299721	-1	protein_coding	57038	RARS2	3.49435e-06	-0.160132	35	14.32	0	NA	NA	NA	NA	NA	rs2246057	51	no
AF	ENSG00000135336	ORC3	6	88299839	88377169	1	protein_coding	23595	ORC3	0.000309997	0.334822	20	12.46	7	1.52743e-05	3.00883e-08	GTEx/v8/Whole_Blood	NA	NA	rs2246057;rs9294371	51	no
AF	ENSG00000135334	AKIRIN2	6	88384790	88411927	-1	protein_coding	55122	AKIRIN2	0.975341	0.184721	7	10.22	0	NA	NA	NA	NA	NA	rs2246057	51	no
AF	ENSG00000047932	GOPC	6	117639374	117923691	-1	protein_coding	57120	GOPC	0.0219841	0.0334327	21	13.15	45	8.08789e-12	1.77112e-12	GTEx/v8/Adipose_Subcutaneous:GTEx/v8/Artery_Aorta:GTEx/v8/Artery_Tibial	-	1.086e-08	rs210628	52	no
AF	ENSG00000164465	DCBLD1	6	117774980	117891021	1	protein_coding	285761	DCBLD1	8.21257e-05	NA	11	6.053	45	1.46507e-09	2.64562e-40	GTEx/v8/Adipose_Subcutaneous:GTEx/v8/Adipose_Visceral_Omentum:GTEx/v8/Whole_Blood:GTEx/v8/Heart_Left_Ventricle	+	1.086e-08	rs210628	52	no
AF	ENSG00000153989	NUS1	6	117996665	118031803	1	protein_coding	116150	NUS1	0.869943	-1.73362	2	12.81	0	NA	NA	NA	NA	NA	rs210628	52	no
AF	ENSG00000196376	SLC35F1	6	118228689	118638839	1	protein_coding	222553	SLC35F1	0.388506	-0.35819	123	16.29	48	7.40343e-07	0.00019877	GTEx/v8/Artery_Tibial	+	2.149e-22	rs117246695;rs4945621;rs12210733;rs3951016;rs17079881;rs17337518;rs283062;rs72967533;rs139811148;rs62421535	53	no
AF	ENSG00000111860	CEP85L	6	118781935	119031238	-1	protein_coding	387119	CEP85L	0.00496391	0.29857	324	16.19	468	9.38788e-15	1.15706e-10	GTEx/v8/Adipose_Subcutaneous:GTEx/v8/Whole_Blood:GTEx/v8/Artery_Aorta:GTEx/v8/Artery_Tibial:GTEx/v8/Liver	-	2.149e-22	rs9481842;rs72967533;rs283062;rs56130945;rs139811148;rs12210733;rs10499088;rs2638550;rs11755295;rs3951016;rs17079881;rs4945621;rs62421535;rs145538762	53	no
AF	ENSG00000198523	PLN	6	118869461	118881893	1	protein_coding	5350	PLN	0.111194	-0.123959	37	11.74	207	3.82034e-07	3.1388e-05	GTEx/v8/Artery_Aorta:GTEx/v8/Heart_Atrial_Appendage:GTEx/v8/Heart_Left_Ventricle	+	1.019e-19	rs72967533;rs283062;rs9481842;rs56130945;rs139811148;rs12210733;rs17079881;rs2638550	53	no
AF	ENSG00000111879	FAM184A	6	119280928	119470552	-1	protein_coding	79632	FAM184A	2.04434e-13	NA	0	0	4	0.000271468	2.85015e-35	GTEx/v8/Adipose_Subcutaneous	NA	NA	rs4945621	53	yes
AF	ENSG00000146350	TBC1D32	6	121400640	121655891	-1	protein_coding	221322	TBC1D32	1.3503e-12	0.70393	0	0	9	4.55781e-05	0.0414784	GTEx/v8/Heart_Atrial_Appendage	+	4.152e-19	rs13195459;rs13216068	54	yes
AF	ENSG00000152661	GJA1	6	121756838	121770873	1	protein_coding	2697	GJA1	0.215547	-0.621211	0	0	23	7.52406e-05	0.00894434	GTEx/v8/Adipose_Subcutaneous	-	1.564e-10	rs9401451	54	yes
AF	ENSG00000025156	HSF2	6	122720691	122754264	1	protein_coding	3298	HSF2	0.91934	-0.603832	8	4.472	124	8.37363e-20	1.16465e-36	GTEx/v8/Adipose_Subcutaneous:GTEx/v8/Adipose_Visceral_Omentum:GTEx/v8/Cells_EBV-transformed_lymphocytes:GTEx/v8/Whole_Blood:GTEx/v8/Artery_Aorta:GTEx/v8/Artery_Coronary:GTEx/v8/Artery_Tibial	-	5.707e-12	rs13216068;rs13199730;rs2606645;rs35617505	54	no
AF	ENSG00000111897	SERINC1	6	122764499	122792967	-1	protein_coding	57515	SERINC1	0.0746215	0.168755	1	9.288	13	8.15536e-06	6.08618e-14	GTEx/v8/Whole_Blood:GTEx/v8/Artery_Tibial	-	5.707e-12	rs13199730;rs9372676;rs590433;rs13216068	54	no
AF	ENSG00000135549	PKIB	6	122793076	123047518	1	protein_coding	5570	PKIB	0.219497	0.867785	29	9.288	0	NA	NA	NA	NA	2.373e-09	rs13199730;rs2606645	54	no
AF	ENSG00000111962	UST	6	149068464	149398126	1	protein_coding	10090	UST	0.984203	-0.711878	216	17.77	0	NA	NA	NA	NA	1.342e-24	rs4358650;rs922833;rs2500522;rs6904550;rs2486409;rs6570921;rs116971782;rs1316535;rs6924503;rs117984853	55	no
AF	ENSG00000136267	DGKB	7	14184674	15014402	-1	protein_coding	1607	DGKB	0.669214	0.794772	16	9.016	0	NA	NA	NA	NA	2.201e-12	rs55734480;rs2099282	56	no
AF	ENSG00000146592	CREB5	7	28338940	28865511	1	protein_coding	9586	CREB5	0.989845	-2.18421	38	14.69	0	NA	NA	NA	NA	8.793e-10	rs6948592;rs6462079	57	no
AF	ENSG00000196275	GTF2IRD2	7	74210483	74267847	-1	protein_coding	84163	GTF2IRD2	NA	NA	14	17.8	5	3.89377e-60	6.78581e-90	GTEx/v8/Adipose_Subcutaneous:GTEx/v8/Adipose_Visceral_Omentum:GTEx/v8/Cells_EBV-transformed_lymphocytes:GTEx/v8/Whole_Blood:GTEx/v8/Artery_Aorta:GTEx/v8/Artery_Coronary:GTEx/v8/Artery_Tibial:GTEx/v8/Heart_Atrial_Appendage:GTEx/v8/Heart_Left_Ventricle:GTEx/v8/Liver	+	4.313e-08	rs1635759;rs74910854	58	no
AF	ENSG00000127946	HIP1	7	75162621	75368280	-1	protein_coding	3092	HIP1	0.999681	-1.61205	1	0.064	0	NA	NA	NA	NA	NA	rs113160991	59	no
AF	ENSG00000157259	GATAD1	7	92076767	92088150	1	protein_coding	57798	GATAD1	0.507483	-0.400631	0	0	30	4.75526e-07	8.43752e-27	GTEx/v8/Adipose_Subcutaneous:GTEx/v8/Artery_Tibial:GTEx/v8/Heart_Left_Ventricle	+	1.743e-12	rs56201652	60	yes
AF	ENSG00000105810	CDK6	7	92234235	92465908	-1	protein_coding	1021	CDK6	0.923677	-3.08722	49	16.21	0	NA	NA	NA	NA	1.743e-12	rs56201652;rs17688839	60	no
AF	ENSG00000105967	TFEC	7	115575202	115799950	-1	protein_coding	22797	TFEC	4.73106e-05	-0.865539	10	9.154	0	NA	NA	NA	NA	4.268e-09	rs35398698;rs2402036;rs35037360	61	no
AF	ENSG00000135269	TES	7	115850547	115898837	1	protein_coding	26136	TES	4.84137e-11	0.213295	21	17.25	27	9.26343e-08	1.68556e-34	GTEx/v8/Adipose_Subcutaneous:GTEx/v8/Whole_Blood:GTEx/v8/Artery_Aorta:GTEx/v8/Artery_Tibial:GTEx/v8/Heart_Left_Ventricle:GTEx/v8/Liver	+	2.642e-25	rs10279056;rs2402056;rs35037360;rs11761443;rs2402036;rs4730751;rs2109516;rs9920	61	no
AF	ENSG00000105971	CAV2	7	115927434	116148595	1	protein_coding	858	CAV2	0.00411638	0.222321	318	19.78	301	4.82002e-18	2.53769e-13	GTEx/v8/Adipose_Subcutaneous:GTEx/v8/Cells_EBV-transformed_lymphocytes:GTEx/v8/Whole_Blood:GTEx/v8/Artery_Aorta:GTEx/v8/Artery_Tibial:GTEx/v8/Heart_Atrial_Appendage:GTEx/v8/Heart_Left_Ventricle:GTEx/v8/Liver	-	2.39e-55	rs35037360;rs11761443;rs2740387;rs10235210;rs11974466;rs768107;rs1633714;rs1728723;rs11772846;rs17138684;rs12672038;rs2270189;rs12530912;rs9920;rs7778733;rs926198;rs55701446;rs11983865;rs4730751;rs13246051;rs3807986;rs2109516;rs11773845	61	no
AF	ENSG00000105974	CAV1	7	116164839	116201233	1	protein_coding	857	CAV1	0.018708	0.00241153	131	19.27	155	9.51426e-12	5.37051e-08	GTEx/v8/Adipose_Subcutaneous:GTEx/v8/Cells_EBV-transformed_lymphocytes:GTEx/v8/Heart_Atrial_Appendage	+	2.39e-55	rs11983865;rs4730751;rs2270189;rs12672038;rs9920;rs768107;rs17138684;rs926198;rs1474511;rs7778733;rs13246051;rs3807986;rs2109516;rs11773845;rs7804372;rs12706096;rs55701446;rs6466590	61	no
AF	ENSG00000128595	CALU	7	128379346	128411861	1	protein_coding	813	CALU	0.44714	-0.157876	1	4.115	0	NA	NA	NA	NA	5.236e-09	rs55985730	62	no
AF	ENSG00000128617	OPN1SW	7	128412545	128415844	-1	protein_coding	611	OPN1SW	0.369091	0.297738	1	4.115	0	NA	NA	NA	NA	5.236e-09	rs55985730	62	no
AF	ENSG00000128591	FLNC	7	128470431	128499328	1	protein_coding	2318	FLNC	0.999504	NA	0	0	1	2.82996e-08	8.45099e-05	GTEx/v8/Adipose_Subcutaneous:GTEx/v8/Artery_Tibial	-	5.236e-09	rs55985730	62	yes
AF	ENSG00000055118	KCNH2	7	150642049	150675403	-1	protein_coding	3757	KCNH2	0.996051	NA	21	15.58	8	1.3948e-05	3.06827e-10	GTEx/v8/Artery_Tibial	+	2.116e-11	rs7789146;rs3807377	63	no
AF	ENSG00000213199	ASIC3	7	150745379	150749843	1	protein_coding	9311	ASIC3	7.95975e-07	0.0641106	0	0	8	1.25468e-06	2.0587e-16	GTEx/v8/Adipose_Subcutaneous	-	2.116e-11	rs7789146;rs3807377	63	yes
AF	ENSG00000079459	FDFT1	8	11653082	11696818	1	protein_coding	2222	FDFT1	NA	1.28566	0	0	5	8.9101e-05	1.29552e-43	GTEx/v8/Artery_Tibial	-	5.152e-09	rs35620480	64	yes
AF	ENSG00000164733	CTSB	8	11700033	11726957	-1	protein_coding	1508	CTSB	NA	4.80536	0	0	11	1.66362e-07	3.41996e-40	GTEx/v8/Artery_Tibial	+	5.152e-09	rs35620480	64	yes
AF	ENSG00000129422	MTUS1	8	17501304	17658426	-1	protein_coding	57509	MTUS1	1.14383e-05	2.01981	82	13.81	45	1.38979e-06	2.05226e-50	GTEx/v8/Whole_Blood:GTEx/v8/Artery_Tibial	+	5.621e-09	rs421781	65	no
AF	ENSG00000104760	FGL1	8	17721889	17767874	-1	protein_coding	2267	FGL1	1.87354e-16	1.26396	122	11.61	0	NA	NA	NA	NA	1.261e-10	rs421781;rs208757;rs403894	65	no
AF	ENSG00000078674	PCM1	8	17780349	17885478	1	protein_coding	5108	PCM1	NA	0.181265	232	17.35	455	4.92028e-35	8.46694e-29	GTEx/v8/Adipose_Subcutaneous:GTEx/v8/Adipose_Visceral_Omentum:GTEx/v8/Whole_Blood:GTEx/v8/Artery_Aorta:GTEx/v8/Artery_Coronary:GTEx/v8/Artery_Tibial:GTEx/v8/Heart_Left_Ventricle	-	1.691e-21	rs208757;rs403894;rs7508;rs421781;rs373983;rs61108931	65	no
AF	ENSG00000104763	ASAH1	8	17913934	17942494	-1	protein_coding	427	ASAH1	5.35815e-11	2.32447	126	15.6	559	1.47401e-98	8.43887e-86	GTEx/v8/Adipose_Subcutaneous:GTEx/v8/Adipose_Visceral_Omentum:GTEx/v8/Whole_Blood:GTEx/v8/Artery_Aorta:GTEx/v8/Heart_Left_Ventricle	-	1.691e-21	rs208757;rs403894;rs373983;rs7508;rs61108931;rs4921847;rs421781	65	no
AF	ENSG00000147443	DOK2	8	21766384	21771371	-1	protein_coding	9046	DOK2	2.33627e-06	0.269056	4	7.067	0	NA	NA	NA	NA	3.396e-09	rs7834729	66	no
AF	ENSG00000130227	XPO7	8	21777180	21864096	1	protein_coding	23039	XPO7	0.999999	-0.565357	55	16.45	0	NA	NA	NA	NA	3.553e-10	rs7834729	66	no
AF	ENSG00000158806	NPM2	8	21881636	21894408	1	protein_coding	10361	NPM2	0.000671457	-1.05037	1	2.475	0	NA	NA	NA	NA	NA	rs7834729	66	no
AF	ENSG00000158815	FGF17	8	21899909	21906320	1	protein_coding	8822	FGF17	0.865332	0.0290524	0	0	39	2.85866e-07	2.81007e-08	GTEx/v8/Adipose_Subcutaneous	-	3.553e-10	rs7834729	66	yes
AF	ENSG00000158856	DMTN	8	21906506	21940038	1	protein_coding	2039	DMTN	0.961763	1.17661	0	0	2	2.04075e-05	5.48161e-16	GTEx/v8/Heart_Left_Ventricle	NA	NA	rs7834729	66	yes
AF	ENSG00000168476	REEP4	8	21995533	21999464	-1	protein_coding	80346	REEP4	0.175028	-0.718022	0	0	13	2.85914e-06	2.88822e-31	GTEx/v8/Whole_Blood	-	5.768e-09	rs7834729	66	yes
AF	ENSG00000147689	FAM83A	8	124191200	124222314	1	protein_coding	84985	FAM83A	0.00286575	-0.0407942	1	11.05	0	NA	NA	NA	NA	6.741e-09	rs62521843	67	no
AF	ENSG00000156802	ATAD2	8	124332090	124428590	-1	protein_coding	29028	ATAD2	0.999998	-0.607715	2	7.064	0	NA	NA	NA	NA	6.348e-10	rs62523171	67	no
AF	ENSG00000156795	NTAQ1	8	124428965	124479470	1	protein_coding	55093	NTAQ1	0.000384005	NA	1	7.064	2	4.48933e-06	4.97308e-33	GTEx/v8/Adipose_Visceral_Omentum:GTEx/v8/Artery_Tibial	-	6.348e-10	rs62523171	67	no
AF	ENSG00000156804	FBXO32	8	124510129	124553446	-1	protein_coding	114907	FBXO32	0.972568	0.0163737	26	17.21	80	4.99075e-07	0.00161534	GTEx/v8/Artery_Aorta:GTEx/v8/Heart_Atrial_Appendage:GTEx/v8/Heart_Left_Ventricle	+	4.498e-19	rs62521279;rs62521286;rs7835298;rs58847541	67	no
AF	ENSG00000175946	KLHL38	8	124657767	124665190	-1	protein_coding	340359	KLHL38	3.93865e-06	-0.0554386	0	0	1	5.95906e-05	0.00838269	GTEx/v8/Artery_Tibial	NA	NA	rs7835298	67	yes
AF	ENSG00000123908	AGO2	8	141541264	141645718	-1	protein_coding	27161	AGO2	0.999992	-0.0298215	13	8.639	0	NA	NA	NA	NA	NA	rs6994744	68	no
AF	ENSG00000169398	PTK2	8	141667999	142012315	-1	protein_coding	5747	PTK2	0.999993	-0.489091	386	14.61	0	NA	NA	NA	NA	1.095e-09	rs6994744	68	no
AF	ENSG00000148110	MFSD14B	9	97136833	97223324	1	protein_coding	84641	MFSD14B	0.0239502	-0.606655	0	0	10	5.8263e-06	1.13126e-13	GTEx/v8/Artery_Aorta:GTEx/v8/Artery_Tibial	+	3.371e-22	rs4460442;rs4647395	69	yes
AF	ENSG00000148120	AOPEP	9	97488983	97849441	1	protein_coding	84909	AOPEP	5.19688e-12	-0.237468	112	18.88	225	5.05125e-11	4.80452e-09	GTEx/v8/Whole_Blood:GTEx/v8/Heart_Atrial_Appendage:GTEx/v8/Heart_Left_Ventricle	-	2.924e-34	rs11788697;rs10821415;rs356665;rs4460442;rs4744390;rs7019540;rs368030;rs4647395;rs16911824;rs1027710;rs899268;rs7847004;rs656939	69	no
AF	ENSG00000158169	FANCC	9	97861336	98079991	-1	protein_coding	2176	FANCC	5.87975e-10	-1.12976	137	16.9	0	NA	NA	NA	NA	2.4e-19	rs4744390;rs10821415;rs356665;rs1027710;rs656939;rs7019540;rs4647395	69	no
AF	ENSG00000107187	LHX3	9	139088096	139096955	-1	protein_coding	8022	LHX3	0.158418	-0.666033	19	17.45	0	NA	NA	NA	NA	1.691e-10	rs4842131;rs2274115	70	no
AF	ENSG00000165661	QSOX2	9	139098179	139137687	-1	protein_coding	169714	QSOX2	0.00783061	0.707118	20	9.006	10	1.80415e-06	8.09952e-22	GTEx/v8/Adipose_Subcutaneous:GTEx/v8/Whole_Blood:GTEx/v8/Artery_Aorta:GTEx/v8/Artery_Tibial	+	1.691e-10	rs4842131;rs2274115	70	no
AF	ENSG00000148572	NRBF2	10	64893050	64914783	1	protein_coding	29982	NRBF2	0.0821062	-0.409713	45	14.04	4	9.91746e-05	0.0157243	GTEx/v8/Artery_Tibial	+	6.373e-12	rs9414802;rs12245149;rs3847327	71	no
AF	ENSG00000171988	JMJD1C	10	64926981	65225722	-1	protein_coding	221037	JMJD1C	1	-0.552974	336	17.64	0	NA	NA	NA	NA	3.499e-12	rs9414802;rs12245149	71	no
AF	ENSG00000165476	REEP3	10	65281123	65384883	1	protein_coding	221035	REEP3	0.0129813	1.39842	122	15.69	284	1.33452e-14	1.80417e-13	GTEx/v8/Adipose_Subcutaneous:GTEx/v8/Adipose_Visceral_Omentum:GTEx/v8/Artery_Tibial:GTEx/v8/Heart_Left_Ventricle	+	1.664e-12	rs12245149;rs9414802;rs3847327	71	no
AF	ENSG00000183230	CTNNA3	10	67672276	69455927	-1	protein_coding	29119	CTNNA3	6.54257e-08	-0.295589	0	0	7	0.000150086	0.00245202	GTEx/v8/Artery_Tibial	NA	NA	rs7096385	72	yes
AF	ENSG00000108176	DNAJC12	10	69556427	69597924	-1	protein_coding	56521	DNAJC12	0.000104074	1.27879	9	18.95	58	1.06775e-06	1.29992e-05	GTEx/v8/Adipose_Visceral_Omentum:GTEx/v8/Heart_Atrial_Appendage	-	4.871e-08	rs7096385	72	no
AF	ENSG00000096717	SIRT1	10	69644427	69678147	1	protein_coding	23411	SIRT1	0.951788	0.42725	18	22.5	76	6.74912e-14	1.43568e-37	GTEx/v8/Whole_Blood	+	4.871e-08	rs7096385	72	no
AF	ENSG00000148634	HERC4	10	69681665	69835105	-1	protein_coding	26091	HERC4	0.992707	-0.245534	51	16.33	67	3.23567e-07	0.000975447	GTEx/v8/Heart_Atrial_Appendage:GTEx/v8/Heart_Left_Ventricle	+	4.871e-08	rs7096385	72	no
AF	ENSG00000138347	MYPN	10	69865912	69971774	1	protein_coding	84665	MYPN	0.0652214	1.19963	3	8.359	0	NA	NA	NA	NA	NA	rs7096385	72	no
AF	ENSG00000122884	P4HA1	10	74766975	74856732	-1	protein_coding	5033	P4HA1	0.776076	0.834598	28	9.23	0	NA	NA	NA	NA	NA	rs12644	73	no
AF	ENSG00000166321	NUDT13	10	74870217	74891586	1	protein_coding	25961	NUDT13	5.72854e-07	-0.335638	67	17.33	421	1.7473e-69	6.038e-59	GTEx/v8/Adipose_Subcutaneous:GTEx/v8/Adipose_Visceral_Omentum:GTEx/v8/Cells_EBV-transformed_lymphocytes:GTEx/v8/Whole_Blood:GTEx/v8/Artery_Aorta:GTEx/v8/Artery_Coronary:GTEx/v8/Artery_Tibial:GTEx/v8/Heart_Atrial_Appendage:GTEx/v8/Heart_Left_Ventricle:GTEx/v8/Liver	+	9.199e-35	rs12644;rs11000726;rs60212594;rs12247028;rs10458656;rs112950248;rs12262649	73	no
AF	ENSG00000122882	ECD	10	74889913	74928813	-1	protein_coding	11319	ECD	1.14934e-09	-0.464871	96	16	302	4.37534e-14	2.57729e-10	GTEx/v8/Adipose_Subcutaneous:GTEx/v8/Adipose_Visceral_Omentum:GTEx/v8/Artery_Aorta:GTEx/v8/Artery_Tibial:GTEx/v8/Heart_Left_Ventricle	+	1.565e-09	rs12644	73	no
AF	ENSG00000138286	FAM149B1	10	74927924	75004262	1	protein_coding	317662	FAM149B1	NA	-0.216353	102	21.2	372	2.07905e-19	1.01242e-15	GTEx/v8/Adipose_Subcutaneous:GTEx/v8/Adipose_Visceral_Omentum:GTEx/v8/Whole_Blood:GTEx/v8/Liver	-	9.199e-35	rs12644;rs11000726;rs60212594;rs10458656;rs112950248	73	no
AF	ENSG00000213551	DNAJC9	10	74943120	75008620	-1	protein_coding	23234	DNAJC9	0.547006	-0.144862	78	21.2	312	4.21778e-12	3.11167e-08	GTEx/v8/Adipose_Subcutaneous:GTEx/v8/Whole_Blood:GTEx/v8/Artery_Tibial:GTEx/v8/Heart_Atrial_Appendage:GTEx/v8/Heart_Left_Ventricle	+	4.181e-31	rs12644;rs11000726;rs60212594;rs112950248;rs12262649	73	no
AF	ENSG00000182180	MRPS16	10	75006510	75012451	-1	protein_coding	51021	MRPS16	0.0827659	-0.462252	12	21.2	313	2.56166e-09	1.75663e-07	GTEx/v8/Adipose_Subcutaneous:GTEx/v8/Adipose_Visceral_Omentum:GTEx/v8/Cells_EBV-transformed_lymphocytes:GTEx/v8/Whole_Blood:GTEx/v8/Artery_Aorta:GTEx/v8/Artery_Tibial:GTEx/v8/Heart_Atrial_Appendage:GTEx/v8/Heart_Left_Ventricle	-	1.42e-34	rs12644;rs11000726;rs60212594	73	no
AF	ENSG00000156042	CFAP70	10	75013517	75118617	-1	protein_coding	118491	CFAP70	1.75161e-05	0.187713	53	21.7	317	1.99382e-33	2.26356e-27	GTEx/v8/Adipose_Subcutaneous:GTEx/v8/Adipose_Visceral_Omentum:GTEx/v8/Whole_Blood:GTEx/v8/Artery_Aorta:GTEx/v8/Artery_Coronary:GTEx/v8/Artery_Tibial:GTEx/v8/Heart_Atrial_Appendage:GTEx/v8/Heart_Left_Ventricle:GTEx/v8/Liver	+	5.137e-33	rs12644;rs11000726;rs112950248;rs60212594;rs10458656	73	no
AF	ENSG00000138279	ANXA7	10	75134859	75173834	-1	protein_coding	310	ANXA7	4.61614e-08	0.076913	26	14.02	0	NA	NA	NA	NA	NA	rs12644	73	no
AF	ENSG00000166343	MSS51	10	75183339	75193319	-1	protein_coding	118490	MSS51	4.16498e-05	-0.0845766	4	17.28	0	NA	NA	NA	NA	1.565e-09	rs12644	73	no
AF	ENSG00000107758	PPP3CB	10	75196186	75255782	-1	protein_coding	5532	PPP3CB	0.999704	-0.425809	17	17.28	0	NA	NA	NA	NA	1.565e-09	rs12644	73	no
AF	ENSG00000166348	USP54	10	75257296	75385711	-1	protein_coding	159195	USP54	3.94252e-05	-0.0533857	42	16.24	305	8.68471e-10	2.58425e-11	GTEx/v8/Adipose_Subcutaneous:GTEx/v8/Adipose_Visceral_Omentum:GTEx/v8/Artery_Tibial	+	2.317e-34	rs12644;rs11000726;rs112950248;rs10458656;rs60212594	73	no
AF	ENSG00000177791	MYOZ1	10	75391412	75401515	-1	protein_coding	58529	MYOZ1	0.0045921	-0.567733	28	25.5	492	4.5217e-51	1.63185e-42	GTEx/v8/Heart_Atrial_Appendage	-	9.199e-35	rs12644;rs11000726;rs60212594;rs12247028;rs12262649;rs10458656;rs112950248	73	no
AF	ENSG00000166317	SYNPO2L	10	75404639	75423561	-1	protein_coding	79933	SYNPO2L	0.0267398	-0.967048	43	26.4	151	1.60009e-08	4.08181e-05	GTEx/v8/Artery_Tibial:GTEx/v8/Heart_Atrial_Appendage	+	9.199e-35	rs11000726;rs60212594;rs12247028;rs10458656;rs12262649	73	no
AF	ENSG00000172650	AGAP5	10	75434033	75457639	-1	protein_coding	729092	AGAP5	NA	0.00133361	22	9.708	152	1.16118e-13	1.07361e-09	GTEx/v8/Adipose_Subcutaneous:GTEx/v8/Adipose_Visceral_Omentum:GTEx/v8/Whole_Blood:GTEx/v8/Artery_Tibial:GTEx/v8/Heart_Atrial_Appendage:GTEx/v8/Liver	-	9.199e-35	rs60212594;rs12247028;rs12262649;rs10458656;rs11000726	73	no
AF	ENSG00000176986	SEC24C	10	75504120	75531919	1	protein_coding	9632	SEC24C	0.999992	-0.699069	47	17.7	49	5.88306e-05	0.0323583	GTEx/v8/Adipose_Subcutaneous:GTEx/v8/Adipose_Visceral_Omentum:GTEx/v8/Heart_Atrial_Appendage	-	9.255e-30	rs12262649;rs60212594;rs10458656;rs112950248	73	no
AF	ENSG00000196968	FUT11	10	75532049	75540009	1	protein_coding	170384	FUT11	1.25547e-05	-0.448155	28	17.7	195	6.9768e-27	1.57116e-21	GTEx/v8/Adipose_Subcutaneous:GTEx/v8/Adipose_Visceral_Omentum:GTEx/v8/Cells_EBV-transformed_lymphocytes:GTEx/v8/Whole_Blood:GTEx/v8/Artery_Aorta:GTEx/v8/Artery_Tibial:GTEx/v8/Heart_Atrial_Appendage:GTEx/v8/Heart_Left_Ventricle	+	9.199e-35	rs60212594;rs10458656;rs12262649;rs112950248;rs12644;rs11000726;rs12247028	73	no
AF	ENSG00000172586	CHCHD1	10	75541805	75543410	1	protein_coding	118487	CHCHD1	0.103831	-0.584068	18	14.38	0	NA	NA	NA	NA	9.255e-30	rs12262649;rs60212594;rs10458656	73	no
AF	ENSG00000214655	ZSWIM8	10	75545340	75561551	1	protein_coding	23053	ZSWIM8	1	NA	23	19.89	0	NA	NA	NA	NA	9.255e-30	rs60212594;rs10458656;rs12262649	73	no
AF	ENSG00000166507	NDST2	10	75561669	75571589	-1	protein_coding	8509	NDST2	0.0529496	-0.0243369	27	19.89	162	1.15442e-09	2.13227e-12	GTEx/v8/Adipose_Visceral_Omentum:GTEx/v8/Whole_Blood	-	9.199e-35	rs12262649;rs60212594;rs10458656;rs11000726	73	no
AF	ENSG00000148660	CAMK2G	10	75572259	75634343	-1	protein_coding	818	CAMK2G	0.994506	-0.708644	62	21	54	7.03629e-07	0.000571532	GTEx/v8/Adipose_Subcutaneous	+	7.695e-29	rs60212594;rs10458656;rs12262649;rs12247028	73	no
AF	ENSG00000122861	PLAU	10	75668935	75677255	1	protein_coding	5328	PLAU	0.00055027	-0.421669	6	16.06	77	2.11938e-08	2.05174e-05	GTEx/v8/Adipose_Subcutaneous:GTEx/v8/Adipose_Visceral_Omentum:GTEx/v8/Heart_Atrial_Appendage:GTEx/v8/Heart_Left_Ventricle	-	4.945e-17	rs10458656;rs12262649;rs12247028	73	no
AF	ENSG00000035403	VCL	10	75757872	75879918	1	protein_coding	7414	VCL	0.99487	-0.242381	0	0	7	8.74459e-05	9.38287e-08	GTEx/v8/Artery_Aorta	+	2.741e-14	rs11000726;rs10458656	73	yes
AF	ENSG00000185009	AP3M1	10	75881524	75910821	-1	protein_coding	26985	AP3M1	0.768618	-1.1725	0	0	1	5.86459e-05	9.31846e-49	GTEx/v8/Whole_Blood	NA	NA	rs10458656	73	yes
AF	ENSG00000156110	ADK	10	75910960	76469061	1	protein_coding	132	ADK	0.322841	-0.0833735	0	0	23	3.0522e-07	8.22954e-127	GTEx/v8/Whole_Blood	-	1.996e-16	rs10458656	73	yes
AF	ENSG00000188716	DUSP29	10	76797594	76818272	-1	protein_coding	338599	DUSP29	1.17861e-07	-0.113151	0	0	54	9.53025e-09	4.29579e-18	GTEx/v8/Heart_Left_Ventricle	+	1.321e-08	rs6480769	74	yes
AF	ENSG00000079393	DUSP13B	10	76854192	76868979	-1	protein_coding	51207	DUSP13B	9.9945e-08	-0.133763	22	15.44	0	NA	NA	NA	NA	1.145e-08	rs6480769	74	no
AF	ENSG00000156671	SAMD8	10	76859344	76941881	1	protein_coding	142891	SAMD8	0.0043517	-1.23015	41	15.44	0	NA	NA	NA	NA	1.145e-08	rs6480769	74	no
AF	ENSG00000165637	VDAC2	10	76969912	76991206	1	protein_coding	7417	VDAC2	0.819301	NA	13	10.55	61	1.76443e-29	1.07324e-26	GTEx/v8/Adipose_Subcutaneous:GTEx/v8/Adipose_Visceral_Omentum:GTEx/v8/Whole_Blood:GTEx/v8/Artery_Aorta:GTEx/v8/Artery_Coronary:GTEx/v8/Artery_Tibial:GTEx/v8/Heart_Atrial_Appendage:GTEx/v8/Heart_Left_Ventricle	+	1.321e-08	rs6480769	74	no
AF	ENSG00000165644	COMTD1	10	76993727	76995788	-1	protein_coding	118881	COMTD1	5.22497e-06	-0.0880774	5	5.853	41	9.23452e-06	0.00859364	GTEx/v8/Whole_Blood	-	1.321e-08	rs6480769	74	no
AF	ENSG00000148655	LRMDA	10	77360998	78319925	1	protein_coding	83938	LRMDA	0.0410566	0.0298164	111	17.03	0	NA	NA	NA	NA	6.783e-10	rs10458660;rs10824382	75	no
AF	ENSG00000166171	DPCD	10	103330317	103369425	1	protein_coding	25911	DPCD	0.0027034	-0.437763	0	0	5	2.15644e-05	1.07991e-06	GTEx/v8/Heart_Atrial_Appendage	+	3.009e-09	rs1374471	76	yes
AF	ENSG00000107833	NPM3	10	103541082	103543170	-1	protein_coding	10360	NPM3	0.859176	-0.407072	0	0	2	6.66743e-05	0.00549821	GTEx/v8/Adipose_Visceral_Omentum	-	8.622e-09	rs11191116;rs12772375	76	yes
AF	ENSG00000198408	OGA	10	103544200	103578696	-1	protein_coding	10724	OGA	0.714104	-1.58404	11	11.82	0	NA	NA	NA	NA	4.419e-09	rs11191116;rs1374471	76	no
AF	ENSG00000120049	KCNIP2	10	103585731	103603677	-1	protein_coding	30819	KCNIP2	0.0186882	NA	7	13.85	0	NA	NA	NA	NA	1.156e-08	rs11191116	76	no
AF	ENSG00000120029	ARMH3	10	103605356	103815950	-1	protein_coding	79591	ARMH3	0.0553398	0.414157	32	13.85	17	1.07347e-07	8.44405e-15	GTEx/v8/Adipose_Subcutaneous:GTEx/v8/Whole_Blood	-	3.009e-09	rs11191116;rs1374471	76	no
AF	ENSG00000166189	HPS6	10	103825147	103827792	1	protein_coding	79803	HPS6	0.301742	-0.08466	2	10.21	1	1.20855e-07	5.63327e-25	GTEx/v8/Whole_Blood	-	9.218e-09	rs1374471;rs11191116	76	no
AF	ENSG00000166197	NOLC1	10	103911933	103923627	1	protein_coding	9221	NOLC1	0.246823	-0.402926	0	0	5	0.000214004	0.000276571	GTEx/v8/Artery_Tibial	NA	NA	rs180934412	76	yes
AF	ENSG00000119915	ELOVL3	10	103986085	103989346	1	protein_coding	83401	ELOVL3	0.0100894	-0.633403	13	21.5	0	NA	NA	NA	NA	9.083e-13	rs3781295	76	no
AF	ENSG00000107859	PITX3	10	103989943	104001231	-1	protein_coding	5309	PITX3	0.76836	-0.34108	22	21.5	112	1.86757e-14	4.49728e-10	GTEx/v8/Heart_Atrial_Appendage:GTEx/v8/Heart_Left_Ventricle	+	5.431e-13	rs3781295;rs11191116;rs12772375	76	no
AF	ENSG00000107862	GBF1	10	104005289	104142656	1	protein_coding	8729	GBF1	4.12351e-07	-0.0780151	88	17.41	0	NA	NA	NA	NA	5.431e-13	rs3781295;rs2479550;rs12772375	76	no
AF	ENSG00000077150	NFKB2	10	104153867	104162281	1	protein_coding	4791	NFKB2	0.999696	-0.681517	9	9.619	0	NA	NA	NA	NA	NA	rs3781295	76	no
AF	ENSG00000059915	PSD	10	104162376	104181296	-1	protein_coding	5662	PSD	0.987334	NA	10	17.2	0	NA	NA	NA	NA	NA	rs3781295	76	no
AF	ENSG00000107872	FBXL15	10	104178946	104182893	1	protein_coding	79176	FBXL15	0.00210112	-1.73975	5	17.2	0	NA	NA	NA	NA	NA	rs3781295	76	no
AF	ENSG00000107874	CUEDC2	10	104183002	104192418	-1	protein_coding	79004	CUEDC2	0.0719074	-0.180116	4	17.2	38	3.76886e-05	0.00865721	GTEx/v8/Adipose_Subcutaneous:GTEx/v8/Artery_Tibial:GTEx/v8/Heart_Atrial_Appendage	-	5.431e-13	rs3781295	76	no
AF	ENSG00000138111	MFSD13A	10	104221149	104236802	1	protein_coding	79847	MFSD13A	0.000178664	2.88275	0	0	7	0.000311979	9.86043e-43	GTEx/v8/Adipose_Subcutaneous	NA	NA	rs180934412	76	yes
AF	ENSG00000138107	ACTR1A	10	104238986	104262482	-1	protein_coding	10121	ACTR1A	0.941234	-0.272535	0	0	5	0.000300243	0.00424547	GTEx/v8/Whole_Blood	NA	NA	rs180934412	76	yes
AF	ENSG00000107882	SUFU	10	104263744	104393292	1	protein_coding	51684	SUFU	0.999161	0.12486	5	14.13	2	5.64298e-05	0.000616981	GTEx/v8/Whole_Blood	-	1.096e-09	rs149754618;rs3014204	76	no
AF	ENSG00000171206	TRIM8	10	104404253	104418164	1	protein_coding	81603	TRIM8	0.992012	-0.52129	1	8.585	0	NA	NA	NA	NA	NA	rs149754618	76	no
AF	ENSG00000138175	ARL3	10	104433488	104474164	-1	protein_coding	403	ARL3	0.716101	-0.600026	0	0	6	0.000150757	2.47693e-11	GTEx/v8/Adipose_Visceral_Omentum:GTEx/v8/Artery_Tibial	NA	NA	rs180934412	76	yes
AF	ENSG00000156398	SFXN2	10	104474295	104503249	1	protein_coding	118980	SFXN2	0.00108457	-0.837011	0	0	3	0.000273769	7.48033e-11	GTEx/v8/Adipose_Subcutaneous	-	4.371e-11	rs77953709	76	yes
AF	ENSG00000166272	WBP1L	10	104503727	104576021	1	protein_coding	54838	WBP1L	0.909387	0.61464	2	10.31	2	5.90529e-05	0.000368856	GTEx/v8/Whole_Blood	+	2.092e-16	rs149754618;rs11815073	76	no
AF	ENSG00000148795	CYP17A1	10	104590288	104597290	-1	protein_coding	1586	CYP17A1	0.0350306	0.086682	1	2.209	0	NA	NA	NA	NA	NA	rs149754618	76	no
AF	ENSG00000166275	BORCS7	10	104613980	104624718	1	protein_coding	119032	BORCS7	0.0316379	0.490358	0	0	20	1.14527e-07	1.01733e-63	GTEx/v8/Adipose_Subcutaneous:GTEx/v8/Adipose_Visceral_Omentum:GTEx/v8/Whole_Blood:GTEx/v8/Artery_Aorta	+	8.992e-24	rs3781335;rs11817727;rs10786757;rs10883882;rs3781339;rs4415684	76	yes
AF	ENSG00000214435	AS3MT	10	104629273	104661656	1	protein_coding	57412	AS3MT	5.09138e-07	0.726881	1	1.14	9	2.97094e-05	3.56864e-112	GTEx/v8/Adipose_Subcutaneous:GTEx/v8/Artery_Coronary:GTEx/v8/Artery_Tibial	-	2.52e-10	rs180934412;rs3781335;rs2986037;rs11817727	76	no
AF	ENSG00000148842	CNNM2	10	104678050	104849978	1	protein_coding	54805	CNNM2	0.994106	-0.511524	9	12.59	7	1.2663e-05	1.6994e-16	GTEx/v8/Whole_Blood	+	1.092e-23	rs180934412;rs11817727	76	no
AF	ENSG00000076685	NT5C2	10	104845940	104953056	-1	protein_coding	22978	NT5C2	0.0521979	0.0483286	4	7.077	6	4.87767e-05	3.81658e-07	GTEx/v8/Whole_Blood	NA	NA	rs180934412	76	no
AF	ENSG00000156374	PCGF6	10	105062553	105110891	-1	protein_coding	84108	PCGF6	0.000251716	-0.491785	1	0.183	3	0.000135511	0.00162053	GTEx/v8/Artery_Aorta	NA	NA	rs180934412;rs2986037	76	no
AF	ENSG00000148835	TAF5	10	105127724	105148822	1	protein_coding	6877	TAF5	0.999555	-0.333196	1	1.457	0	NA	NA	NA	NA	8.116e-09	rs117457051	76	no
AF	ENSG00000173915	ATP5MK	10	105148798	105156223	-1	protein_coding	84833	ATP5MK	0.243352	-0.219458	0	0	2	0.000208517	0.000275212	GTEx/v8/Adipose_Visceral_Omentum	NA	NA	rs180934412	76	yes
AF	ENSG00000148843	PDCD11	10	105156405	105206049	1	protein_coding	22984	PDCD11	0.468449	-0.805378	0	0	1	0.000203065	6.79186e-08	GTEx/v8/Adipose_Visceral_Omentum	-	5.361e-37	rs35176054;rs911543	76	yes
AF	ENSG00000138172	CALHM2	10	105206543	105212660	-1	protein_coding	51063	CALHM2	5.29268e-07	-0.689941	2	1.636	5	4.21503e-05	4.25165e-08	GTEx/v8/Adipose_Subcutaneous:GTEx/v8/Cells_EBV-transformed_lymphocytes:GTEx/v8/Heart_Atrial_Appendage	-	3.74e-10	rs180934412;rs117457051;rs138461584;rs11492754	76	no
AF	ENSG00000185933	CALHM1	10	105213144	105218645	-1	protein_coding	255022	CALHM1	9.35702e-05	0.209561	2	1.636	0	NA	NA	NA	NA	2.375e-09	rs180934412;rs117457051	76	no
AF	ENSG00000183128	CALHM3	10	105232561	105238997	-1	protein_coding	119395	CALHM3	NA	-0.0520148	3	4.006	0	NA	NA	NA	NA	2.52e-10	rs3014204;rs2986037	76	no
AF	ENSG00000107954	NEURL1	10	105253736	105352309	1	protein_coding	9148	NEURL1	0.53757	0.420609	137	18.69	39	4.41063e-07	7.30879e-08	GTEx/v8/Adipose_Subcutaneous:GTEx/v8/Artery_Tibial:GTEx/v8/Heart_Atrial_Appendage	+	8.952e-66	rs3014204;rs2986037;rs11492754;rs180934412;rs79039404;rs11817727;rs60848348;rs7088041;rs10786757;rs11191727;rs7914871;rs10883882;rs7068081;rs11598047;rs7068070;rs77260060;rs11815073;rs7101148;rs7910092;rs3781335;rs35176054;rs911543	76	no
AF	ENSG00000107957	SH3PXD2A	10	105348285	105615301	-1	protein_coding	9644	SH3PXD2A	0.232738	-1.21155	292	21.5	48	2.93616e-07	0.000541398	GTEx/v8/Whole_Blood:GTEx/v8/Artery_Tibial	+	8.952e-66	rs77260060;rs7068070;rs11598047;rs11815073;rs117387787;rs12766741;rs7918134;rs138461584;rs7900994;rs141221125;rs7910092;rs3781335;rs77953709;rs3781338;rs3781339;rs3758576;rs12244353;rs34536993;rs35056927;rs2047036;rs7088114;rs35176054;rs7101148;rs34178838;rs911543;rs4415684;rs10466138;rs11191799;rs2073341;rs728713;rs7900632;rs4540778;rs11594468;rs11594668;rs9420904;rs35623220;rs77410164;rs10883939	76	no
AF	ENSG00000107960	STN1	10	105642300	105677963	-1	protein_coding	79991	STN1	1.3253e-05	NA	66	17	49	6.41783e-14	2.26974e-10	GTEx/v8/Adipose_Subcutaneous:GTEx/v8/Whole_Blood:GTEx/v8/Artery_Aorta:GTEx/v8/Heart_Atrial_Appendage:GTEx/v8/Heart_Left_Ventricle	+	8.583e-21	rs9420904;rs35623220;rs9420907;rs10883939;rs2864003	76	no
AF	ENSG00000065613	SLK	10	105726959	105788991	1	protein_coding	9748	SLK	0.428398	-0.261974	6	11.68	85	7.20495e-09	5.06377e-06	GTEx/v8/Whole_Blood:GTEx/v8/Artery_Aorta:GTEx/v8/Artery_Tibial	+	3.232e-21	rs2864003;rs35339759;rs9420904;rs10883939;rs35623220;rs9420907	76	no
AF	ENSG00000065618	COL17A1	10	105791044	105845760	-1	protein_coding	1308	COL17A1	5.82447e-11	-0.457013	0	0	30	3.68863e-07	1.47768e-21	GTEx/v8/Cells_EBV-transformed_lymphocytes:GTEx/v8/Whole_Blood	-	1.676e-37	rs35176054;rs911543;rs34178838;rs11191799;rs728713;rs2864003	76	yes
AF	ENSG00000197748	CFAP43	10	105889646	105992120	-1	protein_coding	80217	CFAP43	1.11043e-14	-0.15501	0	0	6	0.000199405	2.16119e-10	GTEx/v8/Adipose_Subcutaneous	+	7.87e-16	rs2864003	76	yes
AF	ENSG00000148834	GSTO1	10	105995114	106027217	1	protein_coding	9446	GSTO1	0.0150378	0.556924	0	0	18	1.99631e-06	4.33818e-10	GTEx/v8/Adipose_Subcutaneous:GTEx/v8/Adipose_Visceral_Omentum:GTEx/v8/Artery_Coronary:GTEx/v8/Artery_Tibial	+	5.361e-37	rs4415684;rs35176054;rs911543;rs4540778;rs11594468;rs77953709;rs3758576	76	yes
AF	ENSG00000065621	GSTO2	10	106028631	106064703	1	protein_coding	119391	GSTO2	1.66971e-07	0.0298912	0	0	8	1.24783e-08	1.30999e-20	GTEx/v8/Whole_Blood	+	1.497e-14	rs180934412;rs79039404;rs77953709;rs3758576	76	yes
AF	ENSG00000120051	CFAP58	10	106113522	106214848	1	protein_coding	159686	CFAP58	3.42062e-18	-0.580409	0	0	2	7.29506e-05	0.0317973	GTEx/v8/Artery_Tibial	+	2.967e-21	rs4415684	76	yes
AF	ENSG00000203867	RBM20	10	112404155	112599227	1	protein_coding	282996	RBM20	NA	-0.195687	5	12.81	0	NA	NA	NA	NA	1.049e-08	rs10749053	77	no
AF	ENSG00000166833	NAV2	11	19372271	20143144	1	protein_coding	89797	NAV2	0.997517	-0.560589	103	17.96	0	NA	NA	NA	NA	1.591e-20	rs10741804;rs7106847;rs4447157;rs10833214;rs2568122;rs10741807;rs2584846;rs35666863	78	no
AF	ENSG00000120457	KCNJ5	11	128761251	128790930	1	protein_coding	3762	KCNJ5	0.309232	5.11027	61	18.25	8	1.42374e-09	1.04071e-05	GTEx/v8/Heart_Atrial_Appendage	+	1.26e-20	rs11221500;rs76097649;rs6590357;rs7933444;rs10790977	80	no
AF	ENSG00000123096	SSPN	12	26274924	26452223	1	protein_coding	8082	SSPN	0.753323	1.66414	55	17.29	46	4.45405e-50	3.10149e-41	GTEx/v8/Adipose_Subcutaneous:GTEx/v8/Adipose_Visceral_Omentum:GTEx/v8/Artery_Aorta:GTEx/v8/Artery_Coronary:GTEx/v8/Artery_Tibial:GTEx/v8/Heart_Atrial_Appendage:GTEx/v8/Heart_Left_Ventricle:GTEx/v8/Liver	+	4.799e-12	rs61915724;rs17380837	82	no
AF	ENSG00000057294	PKP2	12	32943679	33049774	-1	protein_coding	5318	PKP2	6.1431e-10	0.575235	16	11.53	10	9.59139e-07	0.00295137	GTEx/v8/Adipose_Visceral_Omentum:GTEx/v8/Heart_Atrial_Appendage	-	2.886e-14	rs12809354;rs111453405	83	no
AF	ENSG00000076067	RBMS2	12	56915713	56984745	1	protein_coding	5939	RBMS2	0.0029148	0.334872	8	10.16	0	NA	NA	NA	NA	4.612e-10	rs9368;rs2860482;rs2926747	84	no
AF	ENSG00000076108	BAZ2A	12	56989380	57030600	-1	protein_coding	11176	BAZ2A	1	-0.20158	24	14.01	0	NA	NA	NA	NA	6.576e-11	rs9368;rs2860482;rs2926747	84	no
AF	ENSG00000110955	ATP5F1B	12	57031959	57039798	-1	protein_coding	506	ATP5F1B	0.991635	-0.350123	27	14.01	0	NA	NA	NA	NA	5.657e-11	rs2860482;rs2926747;rs9368	84	no
AF	ENSG00000110958	PTGES3	12	57057127	57082159	-1	protein_coding	10728	PTGES3	0.871366	-0.831373	46	11.69	65	4.32586e-05	0.0310385	GTEx/v8/Whole_Blood	+	1.035e-11	rs2860482;rs2926747;rs9368	84	no
AF	ENSG00000196531	NACA	12	57106212	57125412	-1	protein_coding	4666	NACA	0.0203382	0.0287433	41	19.54	110	1.35627e-06	0.00268102	GTEx/v8/Heart_Left_Ventricle	+	1.212e-12	rs2860482;rs2926747;rs9368	84	no
AF	ENSG00000198056	PRIM1	12	57125380	57146157	-1	protein_coding	5557	PRIM1	0.0268979	-0.372562	39	10.98	0	NA	NA	NA	NA	1.848e-12	rs2926747;rs2860482	84	no
AF	ENSG00000025423	HSD17B6	12	57145945	57181574	1	protein_coding	8630	HSD17B6	0.381986	-0.702175	59	14.13	83	3.43359e-07	0.000448186	GTEx/v8/Artery_Tibial	+	2.979e-12	rs2926747;rs2860482;rs9368	84	no
AF	ENSG00000166881	NEMP1	12	57449426	57481846	-1	protein_coding	23306	NEMP1	0.0290897	-0.469002	0	0	6	4.73552e-07	1.29221e-47	GTEx/v8/Adipose_Subcutaneous:GTEx/v8/Adipose_Visceral_Omentum	+	5.083e-09	rs9368;rs2926747	84	yes
AF	ENSG00000179912	R3HDM2	12	57643392	57824788	-1	protein_coding	22864	R3HDM2	0.995929	-0.474565	0	0	45	1.83134e-07	0.000170178	GTEx/v8/Adipose_Subcutaneous	-	3.92e-08	rs2860482	84	yes
AF	ENSG00000123329	ARHGAP9	12	57866038	57882597	-1	protein_coding	64333	ARHGAP9	2.89131e-09	-0.374065	0	0	2	0.00014296	1.3236e-59	GTEx/v8/Whole_Blood	-	2.906e-08	rs2926747	84	yes
AF	ENSG00000090382	LYZ	12	69742121	69748014	1	protein_coding	4069	LYZ	0.00137552	0.18194	0	0	46	1.06816e-06	1.76629e-161	GTEx/v8/Adipose_Subcutaneous:GTEx/v8/Whole_Blood:GTEx/v8/Artery_Tibial	-	1.347e-10	rs775498;rs11177733;rs42874;rs71454237	85	yes
AF	ENSG00000127337	YEATS4	12	69753483	69784576	1	protein_coding	8089	YEATS4	0.0987388	1.23223	0	0	3	7.64013e-06	1.10482e-47	GTEx/v8/Artery_Tibial:GTEx/v8/Heart_Atrial_Appendage	NA	NA	rs42874	85	yes
AF	ENSG00000166225	FRS2	12	69864129	69973562	1	protein_coding	10818	FRS2	0.97907	-0.0245111	69	15.17	44	4.64082e-07	0.000481046	GTEx/v8/Adipose_Subcutaneous:GTEx/v8/Adipose_Visceral_Omentum:GTEx/v8/Cells_EBV-transformed_lymphocytes	-	1.467e-10	rs11177733;rs776211;rs42874;rs71454237	85	no
AF	ENSG00000166226	CCT2	12	69979114	69995350	1	protein_coding	10576	CCT2	0.999501	1.11227	56	13.21	33	3.24327e-06	0.00443348	GTEx/v8/Artery_Tibial	+	1.347e-10	rs776211;rs11177733;rs71454237;rs42874;rs775439	85	no
AF	ENSG00000198812	LRRC10	12	70002351	70004942	-1	protein_coding	376132	LRRC10	0.00919177	0.509236	34	11.59	69	1.07325e-07	0.000533012	GTEx/v8/Heart_Atrial_Appendage:GTEx/v8/Heart_Left_Ventricle	+	1.784e-13	rs71454237;rs11177733;rs776211;rs42874;rs775439	85	no
AF	ENSG00000127325	BEST3	12	70037140	70093256	-1	protein_coding	144453	BEST3	3.69442e-17	0.753947	123	17.8	111	1.18538e-21	3.09286e-16	GTEx/v8/Heart_Left_Ventricle	-	9.095e-11	rs775439;rs4761254;rs775498;rs12812948	85	no
AF	ENSG00000127328	RAB3IP	12	70132461	70216984	1	protein_coding	117177	RAB3IP	0.0167529	2.14239	0	0	122	1.36596e-13	8.55659e-26	GTEx/v8/Whole_Blood:GTEx/v8/Artery_Aorta:GTEx/v8/Artery_Tibial:GTEx/v8/Heart_Atrial_Appendage:GTEx/v8/Heart_Left_Ventricle	+	1.784e-13	rs12812948;rs4761254;rs776211;rs775439;rs71454237;rs775498	85	yes
AF	ENSG00000166268	MYRFL	12	70219084	70352877	1	protein_coding	196446	MYRFL	NA	NA	0	0	20	6.75153e-07	2.77526e-20	GTEx/v8/Heart_Atrial_Appendage	+	3.952e-10	rs775439;rs775498;rs4761254	85	yes
AF	ENSG00000089225	TBX5	12	114791736	114846247	-1	protein_coding	6910	TBX5	0.991879	-0.562004	73	13.94	11	6.13525e-08	0.000273328	GTEx/v8/Artery_Aorta	-	2.837e-40	rs10744822;rs17662087;rs2384404;rs1896002;rs883079;rs7964303;rs112796855;rs11067089;rs2555030;rs1248051	87	no
AF	ENSG00000196917	HCAR1	12	123104824	123215390	-1	protein_coding	27198	HCAR1	0.140999	-0.89126	1	1.325	0	NA	NA	NA	NA	NA	rs10773657	88	no
AF	ENSG00000139726	DENR	12	123237321	123255611	1	protein_coding	8562	DENR	0.846253	-0.665629	8	9.235	3	3.43624e-05	0.0153857	GTEx/v8/Artery_Tibial	NA	NA	rs10773657	88	no
AF	ENSG00000130783	CCDC62	12	123258874	123312075	1	protein_coding	84660	CCDC62	1.43535e-12	-0.176641	66	15.29	7	0.000104576	0.0107274	GTEx/v8/Adipose_Visceral_Omentum	NA	3.267e-08	rs10773657	88	no
AF	ENSG00000130787	HIP1R	12	123319000	123347507	1	protein_coding	9026	HIP1R	1.44297e-06	-0.568881	56	14.38	99	7.55704e-07	2.61264e-05	GTEx/v8/Whole_Blood:GTEx/v8/Artery_Aorta	-	2.537e-08	rs10773657	88	no
AF	ENSG00000139722	VPS37B	12	123349882	123380991	-1	protein_coding	79720	VPS37B	0.67681	-1.60126	30	14.38	119	5.39814e-34	2.20956e-27	GTEx/v8/Adipose_Subcutaneous:GTEx/v8/Adipose_Visceral_Omentum:GTEx/v8/Whole_Blood:GTEx/v8/Artery_Aorta:GTEx/v8/Artery_Coronary:GTEx/v8/Artery_Tibial:GTEx/v8/Heart_Atrial_Appendage:GTEx/v8/Heart_Left_Ventricle	+	2.537e-08	rs10773657	88	no
AF	ENSG00000112787	FBRSL1	12	133066137	133161774	1	protein_coding	57666	FBRSL1	NA	NA	4	5.014	3	4.89309e-06	1.44569e-17	GTEx/v8/Whole_Blood	NA	1.491e-08	rs6560886	89	no
AF	ENSG00000126218	F10	13	113777128	113803843	1	protein_coding	2159	F10	0.160511	0.432217	0	0	137	7.10799e-13	1.75145e-08	GTEx/v8/Heart_Atrial_Appendage:GTEx/v8/Heart_Left_Ventricle	+	1.378e-08	rs35569628	91	yes
AF	ENSG00000126231	PROZ	13	113812968	113826694	1	protein_coding	8858	PROZ	3.84164e-09	-0.0170484	36	9.712	137	5.32641e-27	8.28294e-22	GTEx/v8/Adipose_Subcutaneous:GTEx/v8/Adipose_Visceral_Omentum:GTEx/v8/Whole_Blood:GTEx/v8/Artery_Aorta:GTEx/v8/Artery_Coronary:GTEx/v8/Artery_Tibial:GTEx/v8/Heart_Atrial_Appendage:GTEx/v8/Heart_Left_Ventricle:GTEx/v8/Liver	+	1.378e-08	rs35569628	91	no
AF	ENSG00000126226	PCID2	13	113831891	113863029	-1	protein_coding	55795	PCID2	6.36503e-09	-0.422709	57	10.54	136	5.57619e-11	4.14041e-07	GTEx/v8/Artery_Aorta:GTEx/v8/Artery_Tibial	-	1.378e-08	rs35569628	91	no
AF	ENSG00000139842	CUL4A	13	113862552	113919399	1	protein_coding	8451	CUL4A	0.999413	NA	104	17.06	0	NA	NA	NA	NA	1.378e-08	rs35569628	91	no
AF	ENSG00000092096	SLC22A17	14	23815515	23822121	-1	protein_coding	51310	SLC22A17	0.772287	-0.404608	0	0	1	3.21311e-06	6.91432e-13	GTEx/v8/Adipose_Subcutaneous	+	1.622e-08	rs723840	92	yes
AF	ENSG00000166090	IL25	14	23842018	23845612	1	protein_coding	64806	IL25	3.62722e-06	0.28168	17	16.58	9	3.52105e-05	0.0231948	GTEx/v8/Heart_Atrial_Appendage	+	1.622e-08	rs451794;rs723840	92	no
AF	ENSG00000166091	CMTM5	14	23846017	23848981	1	protein_coding	116173	CMTM5	0.0600876	-0.0293343	19	16.58	31	8.26089e-12	1.60272e-07	GTEx/v8/Artery_Aorta:GTEx/v8/Heart_Atrial_Appendage:GTEx/v8/Heart_Left_Ventricle	+	3.873e-10	rs451794;rs723840;rs8022522;rs422068;rs445754;rs28631169	92	no
AF	ENSG00000197616	MYH6	14	23851199	23877486	-1	protein_coding	4624	MYH6	1.27599e-17	-0.0124149	37	18.96	0	NA	NA	NA	NA	3.873e-10	rs451794;rs723840;rs8022522;rs422068;rs445754;rs28631169	92	no
AF	ENSG00000092054	MYH7	14	23881947	23904927	-1	protein_coding	4625	MYH7	0.000145766	0.10504	10	10.61	3	2.07664e-06	0.00607983	GTEx/v8/Artery_Aorta	NA	5.35e-10	rs445754;rs422068;rs28631169	92	no
AF	ENSG00000151320	AKAP6	14	32798479	33300567	1	protein_coding	9472	AKAP6	0.999937	-0.797217	92	14.32	12	1.91586e-08	0.000121131	GTEx/v8/Heart_Atrial_Appendage	+	1.187e-20	rs1957021;rs71419908;rs111632052;rs4587869;rs4981979;rs1956997	93	no
AF	ENSG00000165389	SPTSSA	14	34901995	34931562	-1	protein_coding	171546	SPTSSA	0.571318	0.675783	0	0	1	0.000103441	1.19017e-06	GTEx/v8/Whole_Blood	+	4.026e-11	rs73241997	94	yes
AF	ENSG00000165410	CFL2	14	35179593	35184029	-1	protein_coding	1073	CFL2	0.164508	-0.514195	50	16.76	102	4.06621e-25	4.32069e-20	GTEx/v8/Adipose_Subcutaneous:GTEx/v8/Adipose_Visceral_Omentum:GTEx/v8/Cells_EBV-transformed_lymphocytes:GTEx/v8/Whole_Blood	+	2.942e-15	rs73241997;rs10141892;rs11846704;rs111917040;rs8004043	94	no
AF	ENSG00000092020	PPP2R3C	14	35554673	35591723	-1	protein_coding	55012	PPP2R3C	8.05792e-07	-0.145774	0	0	1	0.000182594	1.76713e-15	GTEx/v8/Adipose_Subcutaneous	NA	NA	rs11846704	94	yes
AF	ENSG00000100890	PRORP	14	35591052	35743271	1	protein_coding	9692	PRORP	1.77758e-05	-0.2627	0	0	1	7.20769e-05	6.56538e-25	GTEx/v8/Whole_Blood	+	5.718e-13	rs73241997	94	yes
AF	ENSG00000054654	SYNE2	14	64319683	64693165	1	protein_coding	23224	SYNE2	1.85335e-11	0.553679	98	16.26	254	1.39219e-16	1.2049e-13	GTEx/v8/Heart_Atrial_Appendage:GTEx/v8/Heart_Left_Ventricle	-	2.546e-31	rs10151658;rs3951150;rs2738413;rs2781381;rs1255992;rs8011682;rs2772163;rs10142766;rs55739639;rs2978381;rs4986938;rs7146434;rs12589834;rs34110441;rs11158540	95	no
AF	ENSG00000140009	ESR2	14	64550950	64804830	-1	protein_coding	2100	ESR2	5.15441e-08	-0.627425	196	16.26	177	4.37504e-14	8.08828e-10	GTEx/v8/Adipose_Subcutaneous:GTEx/v8/Adipose_Visceral_Omentum:GTEx/v8/Whole_Blood:GTEx/v8/Heart_Atrial_Appendage	+	2.546e-31	rs10151658;rs3951150;rs2738413;rs2781381;rs1255992;rs8011682;rs2772163;rs10142766;rs55739639;rs2978381;rs4986938;rs7146434;rs12589834;rs34110441;rs11158540	95	no
AF	ENSG00000100714	MTHFD1	14	64854749	64926722	1	protein_coding	4522	MTHFD1	0.605609	-0.471019	41	10.57	250	8.25995e-52	5.10282e-43	GTEx/v8/Adipose_Subcutaneous:GTEx/v8/Adipose_Visceral_Omentum:GTEx/v8/Cells_EBV-transformed_lymphocytes:GTEx/v8/Artery_Aorta:GTEx/v8/Artery_Coronary:GTEx/v8/Artery_Tibial:GTEx/v8/Heart_Atrial_Appendage:GTEx/v8/Heart_Left_Ventricle	+	2.546e-31	rs2978381;rs55739639;rs10142766;rs34110441;rs11158540;rs10151658;rs3951150;rs2738413;rs1255992;rs8011682;rs2772163;rs4986938;rs7146434;rs12589834;rs2781381	95	no
AF	ENSG00000165807	PPP1R36	14	65016620	65056098	1	protein_coding	145376	PPP1R36	2.76563e-07	-0.0310025	0	0	2	0.000128463	0.0443937	GTEx/v8/Artery_Tibial	-	2.207e-15	rs8011682;rs2772163;rs55739639	95	yes
AF	ENSG00000126822	PLEKHG3	14	65170820	65213610	1	protein_coding	26030	PLEKHG3	1.16377e-08	-1.35076	0	0	82	1.58591e-06	0.00224592	GTEx/v8/Artery_Tibial	+	2.546e-31	rs2738413;rs10151658;rs3951150;rs10142766;rs2978381;rs7146434;rs34110441;rs11158540	95	yes
AF	ENSG00000205683	DPF3	14	73086004	73360809	-1	protein_coding	8110	DPF3	0.828482	0.482532	38	19.22	15	3.27982e-11	3.26016e-28	GTEx/v8/Artery_Aorta:GTEx/v8/Artery_Tibial:GTEx/v8/Heart_Atrial_Appendage	-	3.479e-10	rs74884082;rs2110552	96	no
AF	ENSG00000119599	DCAF4	14	73393040	73426411	1	protein_coding	26094	DCAF4	0.00364518	0.687917	10	9.874	28	5.2101e-19	9.3705e-30	GTEx/v8/Adipose_Subcutaneous:GTEx/v8/Adipose_Visceral_Omentum:GTEx/v8/Whole_Blood:GTEx/v8/Artery_Aorta:GTEx/v8/Artery_Tibial:GTEx/v8/Heart_Atrial_Appendage	-	3.479e-10	rs12432062;rs74884082;rs2110552	96	no
AF	ENSG00000165861	ZFYVE1	14	73436159	73493920	-1	protein_coding	53349	ZFYVE1	0.953726	0.185097	42	17.39	0	NA	NA	NA	NA	NA	rs12432062	96	no
AF	ENSG00000119707	RBM25	14	73525144	73588122	1	protein_coding	58517	RBM25	1	-0.621667	23	8.117	0	NA	NA	NA	NA	NA	rs12432062	96	no
AF	ENSG00000080815	PSEN1	14	73603126	73690399	1	protein_coding	5663	PSEN1	0.997601	-0.296032	22	9.193	113	2.34414e-15	3.63388e-26	GTEx/v8/Whole_Blood	+	5.466e-10	rs12432062;rs2110552	96	no
AF	ENSG00000100767	PAPLN	14	73704205	73741348	1	protein_coding	89932	PAPLN	5.13479e-22	-0.24989	17	8.331	0	NA	NA	NA	NA	4.474e-08	rs12432062	96	no
AF	ENSG00000133961	NUMB	14	73741815	73930348	-1	protein_coding	8650	NUMB	0.0243992	-0.0164953	9	6.429	0	NA	NA	NA	NA	NA	rs12432062	96	no
AF	ENSG00000187105	HEATR4	14	73945189	74025651	-1	protein_coding	399671	HEATR4	6.23228e-17	0.49276	1	0.091	0	NA	NA	NA	NA	NA	rs12432062	96	no
AF	ENSG00000119673	ACOT2	14	74034324	74042357	1	protein_coding	10965	ACOT2	0.142295	0.0550697	0	0	19	1.84083e-05	6.73796e-41	GTEx/v8/Adipose_Subcutaneous:GTEx/v8/Artery_Aorta	NA	NA	rs12432062	96	yes
AF	ENSG00000140043	PTGR2	14	74318547	74353530	1	protein_coding	145482	PTGR2	7.20253e-07	1.64168	0	0	1	2.83572e-05	2.81632e-33	GTEx/v8/Artery_Aorta	NA	NA	rs12432062	96	yes
AF	ENSG00000140455	USP3	15	63796793	63886839	1	protein_coding	9960	USP3	0.98438	NA	2	2.918	63	5.63533e-07	6.57529e-17	GTEx/v8/Whole_Blood	+	4.977e-08	rs7170477	98	no
AF	ENSG00000197361	FBXL22	15	63889552	63894627	1	protein_coding	283807	FBXL22	0.000439659	-0.351197	1	1.657	83	8.98825e-15	2.62593e-13	GTEx/v8/Adipose_Subcutaneous:GTEx/v8/Artery_Aorta:GTEx/v8/Artery_Tibial:GTEx/v8/Heart_Atrial_Appendage:GTEx/v8/Heart_Left_Ventricle	-	4.977e-08	rs7170477	98	no
AF	ENSG00000103657	HERC1	15	63900817	64126141	-1	protein_coding	8925	HERC1	1	0.185081	83	17.88	83	2.48986e-09	5.14059e-12	GTEx/v8/Adipose_Subcutaneous:GTEx/v8/Adipose_Visceral_Omentum:GTEx/v8/Whole_Blood	+	4.977e-08	rs7170477	98	no
AF	ENSG00000103671	TRIP4	15	64679947	64747502	1	protein_coding	9325	TRIP4	3.04197e-07	-0.479717	0	0	63	2.17379e-05	1.42296e-27	GTEx/v8/Artery_Aorta	-	4.977e-08	rs7170477	98	yes
AF	ENSG00000140463	BBS4	15	72978527	73030817	1	protein_coding	585	BBS4	0.000141017	-0.237872	0	0	1	0.000346517	5.86166e-06	GTEx/v8/Artery_Tibial	NA	NA	rs1979409	99	yes
AF	ENSG00000067141	NEO1	15	73344051	73597547	1	protein_coding	4756	NEO1	0.999855	-1.149	74	13.68	69	1.15782e-12	5.27119e-08	GTEx/v8/Adipose_Subcutaneous:GTEx/v8/Cells_EBV-transformed_lymphocytes:GTEx/v8/Artery_Coronary	+	8.874e-10	rs1979409;rs117081649	99	no
AF	ENSG00000138622	HCN4	15	73612200	73661605	-1	protein_coding	10021	HCN4	0.234598	0.0318349	93	16.62	0	NA	NA	NA	NA	4.782e-36	rs1979409;rs117081649;rs11631651;rs143527241;rs75372618;rs74022964;rs7178084	99	no
AF	ENSG00000103876	FAH	15	80444832	80479288	1	protein_coding	2184	FAH	2.80762e-11	NA	0	0	2	5.20338e-05	2.43609e-15	GTEx/v8/Heart_Atrial_Appendage	+	2.43e-12	rs12908004;rs12901940	100	yes
AF	ENSG00000172379	ARNT2	15	80696692	80890278	1	protein_coding	9915	ARNT2	0.95902	3.08607	8	6.891	19	1.774e-54	2.96535e-46	GTEx/v8/Artery_Aorta:GTEx/v8/Artery_Coronary:GTEx/v8/Artery_Tibial:GTEx/v8/Heart_Atrial_Appendage:GTEx/v8/Heart_Left_Ventricle	+	4.115e-16	rs12901940;rs12908004;rs12901125;rs3858966;rs71399411	100	no
AF	ENSG00000136379	ABHD17C	15	80972025	81047962	1	protein_coding	58489	ABHD17C	0.840829	0.10123	39	9.109	44	1.06727e-10	1.1384e-17	GTEx/v8/Adipose_Visceral_Omentum:GTEx/v8/Whole_Blood:GTEx/v8/Artery_Aorta:GTEx/v8/Heart_Atrial_Appendage:GTEx/v8/Heart_Left_Ventricle	+	5.038e-09	rs2759301	100	no
AF	ENSG00000103888	CEMIP	15	81071684	81244117	1	protein_coding	57214	CEMIP	1.74567e-09	-0.795939	2	4.156	0	NA	NA	NA	NA	NA	rs2759301	100	no
AF	ENSG00000140443	IGF1R	15	99192200	99507759	1	protein_coding	3480	IGF1R	0.552974	0.346634	76	17.46	55	6.02432e-10	8.53473e-06	GTEx/v8/Heart_Left_Ventricle	-	1.258e-10	rs4965430	101	no
AF	ENSG00000198736	MSRB1	16	1988211	1993327	-1	protein_coding	51734	MSRB1	0.00310471	-0.0518898	1	25.5	0	NA	NA	NA	NA	2.434e-14	rs140185678	102	no
AF	ENSG00000140986	RPL3L	16	1993975	2007607	-1	protein_coding	6123	RPL3L	2.13546e-08	0.502931	12	25.5	9	2.92338e-09	8.22644e-08	GTEx/v8/Heart_Atrial_Appendage:GTEx/v8/Heart_Left_Ventricle	-	2.434e-14	rs140185678;rs2023274;rs2815301	102	no
AF	ENSG00000140990	NDUFB10	16	2009509	2011976	1	protein_coding	4716	NDUFB10	0.0466299	NA	12	25.5	9	1.7708e-14	3.94795e-10	GTEx/v8/Adipose_Subcutaneous:GTEx/v8/Adipose_Visceral_Omentum:GTEx/v8/Whole_Blood:GTEx/v8/Artery_Aorta:GTEx/v8/Artery_Tibial	+	2.434e-14	rs140185678;rs2023274;rs2815301	102	no
AF	ENSG00000140988	RPS2	16	2012053	2014861	-1	protein_coding	6187	RPS2	0.236872	0.811835	12	25.5	9	5.16574e-20	2.58919e-15	GTEx/v8/Adipose_Subcutaneous:GTEx/v8/Adipose_Visceral_Omentum:GTEx/v8/Cells_EBV-transformed_lymphocytes:GTEx/v8/Whole_Blood:GTEx/v8/Artery_Aorta	-	2.434e-14	rs140185678;rs2023274;rs2815301	102	no
AF	ENSG00000179580	RNF151	16	2016824	2018976	1	protein_coding	146310	RNF151	3.79966e-07	0.239849	9	15.23	0	NA	NA	NA	NA	1.198e-08	rs2815301	102	no
AF	ENSG00000183751	TBL3	16	2022038	2032934	1	protein_coding	10607	TBL3	1.53647e-06	1.03268	3	15.23	0	NA	NA	NA	NA	1.198e-08	rs2815301	102	no
AF	ENSG00000167962	ZNF598	16	2047655	2059824	-1	protein_coding	90850	ZNF598	0.201673	NA	0	0	5	4.73094e-07	1.09095e-08	GTEx/v8/Adipose_Subcutaneous	-	3.79e-09	rs2815301	102	yes
AF	ENSG00000103197	TSC2	16	2097466	2138716	1	protein_coding	7249	TSC2	1	NA	0	0	1	2.42624e-05	2.12455e-10	GTEx/v8/Artery_Tibial	NA	NA	rs2815301	102	yes
AF	ENSG00000167965	MLST8	16	2254249	2259417	1	protein_coding	64223	MLST8	0.629654	NA	1	8.576	1	6.52062e-05	4.84505e-12	GTEx/v8/Whole_Blood	+	3.265e-09	rs77316573	102	no
AF	ENSG00000182685	BRICD5	16	2259254	2261951	-1	protein_coding	283870	BRICD5	1.62462e-10	2.23471	1	8.576	1	3.65756e-23	2.0014e-30	GTEx/v8/Adipose_Subcutaneous:GTEx/v8/Adipose_Visceral_Omentum:GTEx/v8/Artery_Aorta:GTEx/v8/Artery_Coronary:GTEx/v8/Artery_Tibial:GTEx/v8/Heart_Atrial_Appendage:GTEx/v8/Heart_Left_Ventricle	-	3.265e-09	rs77316573	102	no
AF	ENSG00000184207	PGP	16	2261998	2264808	-1	protein_coding	283871	PGP	0.757808	0.62	1	8.576	1	2.11187e-26	6.19206e-34	GTEx/v8/Adipose_Subcutaneous:GTEx/v8/Adipose_Visceral_Omentum:GTEx/v8/Artery_Aorta:GTEx/v8/Artery_Coronary:GTEx/v8/Artery_Tibial:GTEx/v8/Heart_Left_Ventricle	-	3.265e-09	rs77316573	102	no
AF	ENSG00000167967	E4F1	16	2273567	2285743	1	protein_coding	1877	E4F1	0.434844	-0.51128	1	8.576	0	NA	NA	NA	NA	3.265e-09	rs77316573	102	no
AF	ENSG00000140830	TXNL4B	16	72078188	72128330	-1	protein_coding	54957	TXNL4B	0.0173065	-0.594229	0	0	4	5.02051e-05	4.30771e-12	GTEx/v8/Artery_Aorta	+	2.855e-84	rs2359171;rs9302644	103	yes
AF	ENSG00000261701	HPR	16	72088522	72111145	1	protein_coding	3250	HPR	2.94872e-07	-0.259845	0	0	3	0.000109152	2.3749e-19	GTEx/v8/Artery_Aorta	+	6.626e-52	rs2359171;rs61208973;rs1548373	103	yes
AF	ENSG00000140836	ZFHX3	16	72816784	73093597	-1	protein_coding	463	ZFHX3	1	-0.743235	116	21.2	2	8.69111e-05	0.000358746	GTEx/v8/Adipose_Subcutaneous	-	4.65e-91	rs8055406;rs2359171;rs61208973;rs12325558;rs9930445;rs74883161;rs7185714;rs876727;rs6499606;rs1548373;rs9302644;rs4788694;rs9940321;rs56049219;rs728646;rs11641701;rs4788697;rs9930504;rs78053786;rs62055084;rs1183967	103	no
AF	ENSG00000184811	TRARG1	17	1182957	1204281	1	protein_coding	286753	TRARG1	0.101236	1.34815	0	0	11	2.97186e-07	2.91691e-14	GTEx/v8/Artery_Aorta:GTEx/v8/Artery_Tibial	NA	NA	rs7225165	104	yes
AF	ENSG00000108953	YWHAE	17	1247566	1303672	-1	protein_coding	7531	YWHAE	0.964161	-0.461731	22	18.1	0	NA	NA	NA	NA	3.203e-09	rs7225165	104	no
AF	ENSG00000167193	CRK	17	1323983	1366456	-1	protein_coding	1398	CRK	0.864536	0.3412	1	0.012	6	2.10795e-05	4.56463e-05	GTEx/v8/Whole_Blood	+	3.796e-08	rs7225165	104	no
AF	ENSG00000072818	ACAP1	17	7239848	7254797	1	protein_coding	9744	ACAP1	0.237756	-0.214185	0	0	1	6.43067e-05	3.47445e-39	GTEx/v8/Whole_Blood	NA	NA	rs9899183	105	yes
AF	ENSG00000161958	FGF11	17	7341592	7348256	1	protein_coding	2256	FGF11	0.0681958	-0.0904517	3	2.872	0	NA	NA	NA	NA	NA	rs2071502	105	no
AF	ENSG00000170175	CHRNB1	17	7348380	7361026	1	protein_coding	1140	CHRNB1	4.3363e-06	-0.37326	4	6.929	66	6.60571e-28	4.05261e-37	GTEx/v8/Adipose_Subcutaneous:GTEx/v8/Adipose_Visceral_Omentum:GTEx/v8/Whole_Blood:GTEx/v8/Artery_Aorta:GTEx/v8/Artery_Coronary:GTEx/v8/Artery_Tibial:GTEx/v8/Heart_Atrial_Appendage:GTEx/v8/Heart_Left_Ventricle	+	2.017e-09	rs2071502;rs9899183	105	no
AF	ENSG00000174282	ZBTB4	17	7362685	7387582	-1	protein_coding	57659	ZBTB4	0.99849	-0.565704	16	13.29	1	0.000113534	2.82859e-08	GTEx/v8/Artery_Tibial	NA	NA	rs2071502	105	no
AF	ENSG00000259224	SLC35G6	17	7384721	7386383	1	protein_coding	643664	SLC35G6	0.000990015	0.39034	10	13.29	0	NA	NA	NA	NA	NA	rs2071502	105	no
AF	ENSG00000181222	POLR2A	17	7387685	7417933	1	protein_coding	5430	POLR2A	1	0.931618	35	13.29	0	NA	NA	NA	NA	1.967e-08	rs2071502	105	no
AF	ENSG00000239697	TNFSF12	17	7452208	7464925	1	protein_coding	8742	TNFSF12	0.997954	-0.448531	22	15.68	76	3.63886e-31	1.02206e-25	GTEx/v8/Adipose_Visceral_Omentum:GTEx/v8/Whole_Blood	-	2.017e-09	rs9899183;rs2071502	105	no
AF	ENSG00000161955	TNFSF13	17	7461609	7464925	1	protein_coding	8741	TNFSF13	0.877768	-0.927189	10	15.68	34	9.53134e-08	2.91325e-07	GTEx/v8/Adipose_Subcutaneous:GTEx/v8/Whole_Blood	-	2.017e-09	rs9899183	105	no
AF	ENSG00000161956	SENP3	17	7465192	7475287	1	protein_coding	26168	SENP3	0.995995	NA	5	9.002	0	NA	NA	NA	NA	2.447e-09	rs9899183	105	no
AF	ENSG00000129255	MPDU1	17	7486847	7496107	1	protein_coding	9526	MPDU1	0.144211	-0.62783	2	1.682	0	NA	NA	NA	NA	NA	rs9899183	105	no
AF	ENSG00000129194	SOX15	17	7491496	7493488	-1	protein_coding	6665	SOX15	0.361606	-0.211833	1	0.154	0	NA	NA	NA	NA	NA	rs9899183	105	no
AF	ENSG00000129245	FXR2	17	7494548	7518189	-1	protein_coding	9513	FXR2	0.99977	NA	11	5.973	0	NA	NA	NA	NA	NA	rs9899183	105	no
AF	ENSG00000129214	SHBG	17	7517382	7536700	1	protein_coding	6462	SHBG	0.000188842	0.23975	12	8.903	4	4.80459e-05	0.0131188	GTEx/v8/Artery_Tibial	NA	NA	rs9899183	105	no
AF	ENSG00000141504	SAT2	17	7529552	7531194	-1	protein_coding	112483	SAT2	0.0176163	-0.384311	9	8.903	31	4.64897e-09	8.40727e-36	GTEx/v8/Whole_Blood:GTEx/v8/Heart_Atrial_Appendage:GTEx/v8/Heart_Left_Ventricle	+	2.017e-09	rs9899183	105	no
AF	ENSG00000141052	MYOCD	17	12569207	12672266	1	protein_coding	93649	MYOCD	0.934596	1.39973	18	12.83	0	NA	NA	NA	NA	4.447e-11	rs55941572	106	no
AF	ENSG00000141750	STAC2	17	37366789	37382125	-1	protein_coding	342667	STAC2	1.6604e-05	0.632375	0	0	5	1.19229e-05	1.12046e-18	GTEx/v8/Artery_Tibial	NA	NA	rs11653998	107	yes
AF	ENSG00000108306	FBXL20	17	37415384	37558776	-1	protein_coding	84961	FBXL20	0.998875	NA	0	0	106	6.3168e-10	3.08884e-11	GTEx/v8/Adipose_Subcutaneous:GTEx/v8/Artery_Aorta:GTEx/v8/Artery_Tibial	-	3.465e-11	rs11653998;rs11658278;rs870829;rs12453732	107	yes
AF	ENSG00000131771	PPP1R1B	17	37782993	37792879	1	protein_coding	84152	PPP1R1B	0.0821063	-0.330362	2	12.74	188	1.04536e-12	1.02489e-08	GTEx/v8/Heart_Atrial_Appendage	+	3.465e-11	rs11653998;rs11658278	107	no
AF	ENSG00000131748	STARD3	17	37793318	37819737	1	protein_coding	10948	STARD3	0.149478	-0.117291	18	23.1	16	2.62051e-06	3.71363e-33	GTEx/v8/Whole_Blood	NA	NA	rs11653998	107	no
AF	ENSG00000173991	TCAP	17	37820440	37822808	1	protein_coding	8557	TCAP	0.075771	-0.485443	29	23.1	0	NA	NA	NA	NA	NA	rs11653998	107	no
AF	ENSG00000141744	PNMT	17	37824234	37826728	1	protein_coding	5409	PNMT	0.00075382	NA	45	17.97	191	4.37032e-23	1.154e-17	GTEx/v8/Adipose_Visceral_Omentum:GTEx/v8/Whole_Blood:GTEx/v8/Heart_Atrial_Appendage:GTEx/v8/Heart_Left_Ventricle	+	3.465e-11	rs11653998;rs11658278;rs870829	107	no
AF	ENSG00000161395	PGAP3	17	37827375	37853050	-1	protein_coding	93210	PGAP3	0.0909847	-0.304973	65	17.97	193	2.79664e-30	4.18151e-24	GTEx/v8/Adipose_Subcutaneous:GTEx/v8/Adipose_Visceral_Omentum:GTEx/v8/Whole_Blood:GTEx/v8/Artery_Aorta:GTEx/v8/Artery_Tibial:GTEx/v8/Heart_Atrial_Appendage:GTEx/v8/Heart_Left_Ventricle:GTEx/v8/Liver	+	3.465e-11	rs11653998;rs11658278;rs870829	107	no
AF	ENSG00000141736	ERBB2	17	37844167	37886679	1	protein_coding	2064	ERBB2	0.998895	-0.391042	44	23.5	173	3.33839e-09	1.59873e-05	GTEx/v8/Heart_Atrial_Appendage	+	3.465e-11	rs11653998;rs11658278;rs870829	107	no
AF	ENSG00000141741	MIEN1	17	37884749	37887040	-1	protein_coding	84299	MIEN1	0.773017	-0.25265	9	23.5	0	NA	NA	NA	NA	4.517e-09	rs11653998	107	no
AF	ENSG00000141738	GRB7	17	37894180	37903544	1	protein_coding	2886	GRB7	0.000820006	0.0322768	8	17.89	0	NA	NA	NA	NA	4.433e-10	rs11653998;rs11658278	107	no
AF	ENSG00000161405	IKZF3	17	37921198	38020441	-1	protein_coding	22806	IKZF3	0.994922	-0.206896	39	19.78	166	8.60857e-13	6.30674e-09	GTEx/v8/Cells_EBV-transformed_lymphocytes:GTEx/v8/Whole_Blood	-	3.465e-11	rs11658278;rs870829;rs11653998	107	no
AF	ENSG00000186075	ZPBP2	17	38024417	38034149	1	protein_coding	124626	ZPBP2	0.000986594	-0.156737	48	18.2	0	NA	NA	NA	NA	3.465e-11	rs11658278;rs870829	107	no
AF	ENSG00000073605	GSDMB	17	38060848	38076107	-1	protein_coding	55876	GSDMB	1.73304e-07	0.288248	56	20.7	193	6.0318e-82	5.68661e-71	GTEx/v8/Adipose_Subcutaneous:GTEx/v8/Adipose_Visceral_Omentum:GTEx/v8/Cells_EBV-transformed_lymphocytes:GTEx/v8/Whole_Blood:GTEx/v8/Artery_Tibial	+	3.465e-11	rs11658278;rs870829;rs11653998	107	no
AF	ENSG00000172057	ORMDL3	17	38077294	38083854	-1	protein_coding	94103	ORMDL3	0.721819	-0.557735	33	20.7	193	4.00627e-56	1.67772e-47	GTEx/v8/Adipose_Subcutaneous:GTEx/v8/Adipose_Visceral_Omentum:GTEx/v8/Cells_EBV-transformed_lymphocytes:GTEx/v8/Whole_Blood:GTEx/v8/Artery_Aorta:GTEx/v8/Artery_Tibial	+	3.465e-11	rs11658278;rs870829;rs11653998	107	no
AF	ENSG00000204913	LRRC3C	17	38097727	38101000	1	protein_coding	100505591	LRRC3C	NA	0.0631162	3	5.255	0	NA	NA	NA	NA	NA	rs11658278	107	no
AF	ENSG00000167914	GSDMA	17	38119226	38134019	1	protein_coding	284110	GSDMA	7.6136e-13	0.516311	0	0	192	2.51197e-30	1.16669e-89	GTEx/v8/Adipose_Subcutaneous:GTEx/v8/Adipose_Visceral_Omentum:GTEx/v8/Whole_Blood:GTEx/v8/Artery_Aorta:GTEx/v8/Artery_Coronary:GTEx/v8/Artery_Tibial:GTEx/v8/Heart_Atrial_Appendage:GTEx/v8/Heart_Left_Ventricle	-	3.465e-11	rs11653998;rs11658278;rs870829;rs12453732	107	yes
AF	ENSG00000108342	CSF3	17	38171614	38174066	1	protein_coding	1440	CSF3	0.480556	0.254419	1	15.19	31	6.63001e-07	0.000550589	GTEx/v8/Adipose_Subcutaneous	+	9.518e-09	rs12453732;rs11653998	107	no
AF	ENSG00000008838	MED24	17	38175350	38217468	-1	protein_coding	9862	MED24	8.98959e-09	1.2872	1	15.19	116	3.97318e-11	9.31336e-51	GTEx/v8/Adipose_Subcutaneous:GTEx/v8/Whole_Blood:GTEx/v8/Artery_Aorta:GTEx/v8/Artery_Tibial:GTEx/v8/Heart_Atrial_Appendage	-	3.465e-11	rs12453732;rs11653998;rs11658278;rs870829	107	no
AF	ENSG00000188895	MSL1	17	38278551	38293042	1	protein_coding	339287	MSL1	0.984497	NA	0	0	1	0.000127036	8.94058e-13	GTEx/v8/Heart_Atrial_Appendage	-	3.113e-08	rs870829	107	yes
AF	ENSG00000108349	CASC3	17	38296571	38328436	1	protein_coding	22794	CASC3	0.913675	-0.751378	0	0	57	6.62926e-06	3.63356e-15	GTEx/v8/Adipose_Subcutaneous	+	3.465e-11	rs11658278;rs870829	107	yes
AF	ENSG00000172992	DCAKD	17	43100708	43138473	-1	protein_coding	79877	DCAKD	0.0293861	0.848595	0	0	2027	1.83107e-06	2.68979e-32	GTEx/v8/Adipose_Subcutaneous:GTEx/v8/Artery_Tibial	+	7.605e-09	rs2732705	108	yes
AF	ENSG00000181513	ACBD4	17	43209967	43221548	1	protein_coding	79777	ACBD4	1.82643e-05	-0.326407	0	0	1	9.3544e-06	2.53243e-07	GTEx/v8/Artery_Tibial	NA	NA	rs2732705	108	yes
AF	ENSG00000159314	ARHGAP27	17	43471275	43511787	-1	protein_coding	201176	ARHGAP27	0.00125584	-0.761628	86	18.95	2804	1.6405e-13	5.78187e-11	GTEx/v8/Adipose_Visceral_Omentum:GTEx/v8/Cells_EBV-transformed_lymphocytes:GTEx/v8/Artery_Aorta:GTEx/v8/Heart_Left_Ventricle	-	6.581e-09	rs2732705	108	no
AF	ENSG00000225190	PLEKHM1	17	43513266	43568115	-1	protein_coding	9842	PLEKHM1	0.840543	-0.663068	139	18.95	2805	2.76383e-14	3.72801e-10	GTEx/v8/Adipose_Subcutaneous:GTEx/v8/Adipose_Visceral_Omentum:GTEx/v8/Whole_Blood:GTEx/v8/Artery_Aorta:GTEx/v8/Artery_Tibial:GTEx/v8/Heart_Left_Ventricle	+	6.581e-09	rs2732705	108	no
AF	ENSG00000120088	CRHR1	17	43699267	43913194	1	protein_coding	1394	CRHR1	0.792134	2.03809	933	19.39	2871	1.86977e-23	2.70499e-18	GTEx/v8/Adipose_Subcutaneous:GTEx/v8/Adipose_Visceral_Omentum	+	6.581e-09	rs2732705	108	no
AF	ENSG00000185294	SPPL2C	17	43922256	43924438	1	protein_coding	162540	SPPL2C	2.29525e-05	0.187395	119	23.5	0	NA	NA	NA	NA	9.991e-09	rs2732705	108	no
AF	ENSG00000186868	MAPT	17	43971748	44105700	1	protein_coding	4137	MAPT	4.68265e-05	2.01024	789	26.8	2877	1.31245e-17	4.84413e-68	GTEx/v8/Adipose_Subcutaneous:GTEx/v8/Adipose_Visceral_Omentum:GTEx/v8/Artery_Aorta:GTEx/v8/Artery_Tibial:GTEx/v8/Heart_Left_Ventricle	-	6.581e-09	rs2732705	108	no
AF	ENSG00000256762	STH	17	44076616	44077060	1	protein_coding	246744	STH	0.00444467	0.274193	95	19.15	0	NA	NA	NA	NA	1.25e-08	rs2732705	108	no
AF	ENSG00000120071	KANSL1	17	44107282	44302733	-1	protein_coding	284058	KANSL1	0.999734	0.0589452	1069	26.4	2880	1.03441e-12	6.72547e-40	GTEx/v8/Adipose_Subcutaneous:GTEx/v8/Adipose_Visceral_Omentum:GTEx/v8/Cells_EBV-transformed_lymphocytes:GTEx/v8/Whole_Blood:GTEx/v8/Artery_Tibial:GTEx/v8/Heart_Left_Ventricle	+	6.581e-09	rs2732705;rs17608766	108	no
AF	ENSG00000228696	ARL17B	17	44352150	44439130	-1	protein_coding	100506084	ARL17B	NA	-0.428243	288	15.22	2697	1.47296e-08	1.08354e-28	GTEx/v8/Adipose_Subcutaneous:GTEx/v8/Cells_EBV-transformed_lymphocytes:GTEx/v8/Whole_Blood:GTEx/v8/Artery_Tibial:GTEx/v8/Heart_Atrial_Appendage	-	8.941e-11	rs2732705;rs1563304	108	no
AF	ENSG00000176681	LRRC37A	17	44370099	44415160	1	protein_coding	9884	LRRC37A	0.890487	NA	66	15.22	2882	7.36791e-46	1.19942e-67	GTEx/v8/Adipose_Subcutaneous:GTEx/v8/Adipose_Visceral_Omentum:GTEx/v8/Whole_Blood:GTEx/v8/Artery_Aorta:GTEx/v8/Artery_Coronary:GTEx/v8/Artery_Tibial:GTEx/v8/Heart_Atrial_Appendage:GTEx/v8/Heart_Left_Ventricle:GTEx/v8/Liver	+	2.557e-12	rs2732705;rs1563304;rs3933653	108	no
AF	ENSG00000073969	NSF	17	44668035	44834830	1	protein_coding	4905	NSF	0.713682	-0.566247	57	17.18	2711	4.17256e-08	5.07065e-12	GTEx/v8/Cells_EBV-transformed_lymphocytes:GTEx/v8/Artery_Aorta:GTEx/v8/Artery_Tibial:GTEx/v8/Heart_Atrial_Appendage:GTEx/v8/Heart_Left_Ventricle	-	6.581e-09	rs2732705	108	no
AF	ENSG00000108379	WNT3	17	44839872	44910520	-1	protein_coding	7473	WNT3	0.946108	-0.191111	43	16.08	1911	6.96869e-25	1.5414e-26	GTEx/v8/Adipose_Subcutaneous:GTEx/v8/Adipose_Visceral_Omentum:GTEx/v8/Cells_EBV-transformed_lymphocytes:GTEx/v8/Whole_Blood:GTEx/v8/Artery_Aorta:GTEx/v8/Artery_Coronary:GTEx/v8/Artery_Tibial:GTEx/v8/Heart_Atrial_Appendage:GTEx/v8/Heart_Left_Ventricle	+	2.557e-12	rs2732705;rs1563304;rs3933653;rs17608766	108	no
AF	ENSG00000158955	WNT9B	17	44910567	44964096	1	protein_coding	7484	WNT9B	0.0516168	NA	2	6.018	0	NA	NA	NA	NA	1.423e-09	rs3933653;rs17608766	108	no
AF	ENSG00000108433	GOSR2	17	45000483	45105003	1	protein_coding	9570	GOSR2	0.000289194	0.147391	30	19	50	5.56772e-08	6.16987e-12	GTEx/v8/Liver	NA	7.5e-10	rs17608766	108	no
AF	ENSG00000179673	RPRML	17	45055523	45056614	-1	protein_coding	388394	RPRML	0.421295	NA	7	10.16	56	1.3491e-10	8.41946e-15	GTEx/v8/Adipose_Subcutaneous:GTEx/v8/Artery_Aorta:GTEx/v8/Artery_Coronary	-	7.5e-10	rs17608766	108	no
AF	ENSG00000004897	CDC27	17	45195069	45266788	-1	protein_coding	996	CDC27	0.486673	-0.787143	1	11.9	0	NA	NA	NA	NA	NA	rs17608766	108	no
AF	ENSG00000108669	CYTH1	17	76670130	76778379	-1	protein_coding	9267	CYTH1	0.994541	0.18368	81	12.58	100	2.4497e-08	2.91875e-07	GTEx/v8/Adipose_Subcutaneous:GTEx/v8/Adipose_Visceral_Omentum:GTEx/v8/Heart_Atrial_Appendage:GTEx/v8/Heart_Left_Ventricle	+	3.627e-08	rs12604076	109	no
AF	ENSG00000055483	USP36	17	76783463	76837523	-1	protein_coding	57602	USP36	0.0685527	-0.215635	48	12.58	100	2.61594e-29	5.73009e-24	GTEx/v8/Adipose_Subcutaneous:GTEx/v8/Cells_EBV-transformed_lymphocytes:GTEx/v8/Whole_Blood:GTEx/v8/Artery_Aorta:GTEx/v8/Artery_Coronary:GTEx/v8/Artery_Tibial:GTEx/v8/Heart_Atrial_Appendage:GTEx/v8/Heart_Left_Ventricle:GTEx/v8/Liver	-	3.627e-08	rs12604076	109	no
AF	ENSG00000184828	ZBTB7C	18	45553044	45937123	-1	protein_coding	201501	ZBTB7C	0.907221	-0.0627471	0	0	9	2.96565e-05	0.0481654	GTEx/v8/Artery_Aorta	-	2.102e-09	rs866245;rs11660997	110	yes
AF	ENSG00000101665	SMAD7	18	46446223	46477081	-1	protein_coding	4092	SMAD7	0.975696	-0.748268	3	6.132	0	NA	NA	NA	NA	1.823e-11	rs9953366	110	no
AF	ENSG00000176624	MEX3C	18	48700920	48744674	-1	protein_coding	51320	MEX3C	0.946418	-0.920555	132	19.89	96	3.22652e-08	0.000139287	GTEx/v8/Adipose_Subcutaneous:GTEx/v8/Adipose_Visceral_Omentum:GTEx/v8/Heart_Atrial_Appendage:GTEx/v8/Heart_Left_Ventricle	+	4.794e-08	rs8088085;rs9963878	111	no
AF	ENSG00000215193	PEX26	22	18560689	18613905	1	protein_coding	55670	PEX26	0.435973	1.67197	38	13.01	7	1.08786e-05	0.0107963	GTEx/v8/Adipose_Subcutaneous:GTEx/v8/Artery_Tibial	-	1.531e-12	rs456448;rs362262;rs362043;rs464901;rs361540	113	no
AF	ENSG00000183785	TUBA8	22	18593097	18629321	1	protein_coding	51807	TUBA8	0.0032275	NA	16	9.459	0	NA	NA	NA	NA	1.531e-12	rs456448;rs362262;rs362043;rs464901;rs361540	113	no
AF	ENSG00000133454	MYO18B	22	26138111	26427007	1	protein_coding	84700	MYO18B	2.61207e-15	0.00977166	8	17.86	0	NA	NA	NA	NA	9.137e-10	rs133902	114	no
CAD	ENSG00000067606	PRKCZ	1	1981909	2116834	1	protein_coding	5590	PRKCZ	0.266924	NA	0	0	27	8.86991e-07	1.20472e-08	GTEx/v8/Whole_Blood	+	2.017e-09	rs1692580	1	yes
CAD	ENSG00000162585	FAAP20	1	2115903	2144159	-1	protein_coding	199990	FAAP20	0.785171	NA	1	2.584	16	1.04028e-06	5.76187e-16	GTEx/v8/Whole_Blood	+	2.217e-09	rs1692580	1	no
CAD	ENSG00000157933	SKI	1	2160134	2241558	1	protein_coding	6497	SKI	0.981402	NA	85	12.38	0	NA	NA	NA	NA	7.264e-13	rs1692580;rs12743493;rs2173049;rs2843152;rs72920928	1	no
CAD	ENSG00000116151	MORN1	1	2252692	2323146	-1	protein_coding	79906	MORN1	7.87931e-07	NA	22	12.38	0	NA	NA	NA	NA	7.264e-13	rs2173049;rs2843152;rs72920928	1	no
CAD	ENSG00000142611	PRDM16	1	2985732	3355185	1	protein_coding	63976	PRDM16	0.999843	1.53566	38	23.4	0	NA	NA	NA	NA	2.095e-11	rs2981890;rs12747145;rs2493298	2	no
CAD	ENSG00000198830	HMGN2	1	26798941	26802463	1	protein_coding	3151	HMGN2	0.796675	-0.239164	0	0	5	3.57345e-06	7.1187e-05	GTEx/v8/Adipose_Subcutaneous:GTEx/v8/Adipose_Visceral_Omentum	+	3.604e-08	rs79598313	3	yes
CAD	ENSG00000117713	ARID1A	1	27022524	27108595	1	protein_coding	8289	ARID1A	1	NA	1	22.1	0	NA	NA	NA	NA	NA	rs79598313	3	no
CAD	ENSG00000060642	PIGV	1	27113963	27124889	1	protein_coding	55650	PIGV	7.20424e-06	-0.681663	0	0	7	9.47524e-14	6.07935e-21	GTEx/v8/Adipose_Subcutaneous:GTEx/v8/Adipose_Visceral_Omentum:GTEx/v8/Whole_Blood:GTEx/v8/Artery_Aorta:GTEx/v8/Artery_Tibial:GTEx/v8/Heart_Atrial_Appendage:GTEx/v8/Heart_Left_Ventricle	-	3.604e-08	rs79598313	3	yes
CAD	ENSG00000204160	ZDHHC18	1	27153201	27184093	1	protein_coding	84243	ZDHHC18	0.00119785	-0.617092	1	5.337	7	8.7206e-14	6.57455e-17	GTEx/v8/Whole_Blood	+	3.604e-08	rs79598313	3	no
CAD	ENSG00000175793	SFN	1	27189633	27190947	1	protein_coding	2810	SFN	0.49089	-0.168903	1	5.337	0	NA	NA	NA	NA	NA	rs79598313	3	no
CAD	ENSG00000090273	NUDC	1	27226729	27273353	1	protein_coding	10726	NUDC	0.822775	0.21879	1	0.042	5	0.000102762	0.0190438	GTEx/v8/Artery_Aorta	+	3.604e-08	rs79598313	3	no
CAD	ENSG00000175707	KDF1	1	27276053	27286897	-1	protein_coding	126695	KDF1	0.153805	-0.577042	1	0.392	0	NA	NA	NA	NA	3.604e-08	rs79598313	3	no
CAD	ENSG00000253368	TRNP1	1	27320198	27327389	1	protein_coding	388610	TRNP1	NA	-0.788186	1	10.79	0	NA	NA	NA	NA	NA	rs79598313	3	no
CAD	ENSG00000158246	TENT5B	1	27331511	27339327	-1	protein_coding	115572	TENT5B	0.0511899	-0.345796	1	10.79	0	NA	NA	NA	NA	NA	rs79598313	3	no
CAD	ENSG00000142733	MAP3K6	1	27681675	27693383	-1	protein_coding	9064	MAP3K6	4.90981e-15	-0.099371	0	0	2	1.40565e-06	1.2002e-13	GTEx/v8/Whole_Blood	NA	NA	rs79598313	3	yes
CAD	ENSG00000183317	EPHA10	1	38179552	38230805	-1	protein_coding	284656	EPHA10	3.15992e-18	0.371972	1	1.976	0	NA	NA	NA	NA	NA	rs2291297	4	no
CAD	ENSG00000185090	MANEAL	1	38259474	38266809	1	protein_coding	149175	MANEAL	0.00438904	NA	9	6.712	0	NA	NA	NA	NA	3.72e-08	rs2291297	4	no
CAD	ENSG00000196449	YRDC	1	38268616	38273857	-1	protein_coding	79693	YRDC	0.133396	0.27734	6	14.53	0	NA	NA	NA	NA	3.72e-08	rs2291297	4	no
CAD	ENSG00000197982	C1orf122	1	38272651	38275126	1	protein_coding	127687	C1orf122	0.123246	NA	4	14.53	29	2.12624e-05	0.0126425	GTEx/v8/Adipose_Subcutaneous:GTEx/v8/Whole_Blood	+	2.729e-11	rs2291297;rs28470722;rs61776719;rs871524	4	no
CAD	ENSG00000188786	MTF1	1	38275239	38325292	-1	protein_coding	4520	MTF1	0.991395	-1.99028	12	22.2	23	1.06208e-06	0.00360334	GTEx/v8/Heart_Left_Ventricle	+	1.355e-08	rs2291297;rs28580415	4	no
CAD	ENSG00000204084	INPP5B	1	38326369	38412729	-1	protein_coding	3633	INPP5B	7.4329e-09	0.0191111	65	17.72	91	8.35213e-65	7.70816e-73	GTEx/v8/Adipose_Subcutaneous:GTEx/v8/Adipose_Visceral_Omentum:GTEx/v8/Cells_EBV-transformed_lymphocytes:GTEx/v8/Whole_Blood:GTEx/v8/Artery_Aorta:GTEx/v8/Artery_Coronary:GTEx/v8/Artery_Tibial:GTEx/v8/Heart_Atrial_Appendage:GTEx/v8/Heart_Left_Ventricle:GTEx/v8/Liver	-	2.729e-11	rs2291297;rs28470722;rs28545785;rs61776719;rs871524;rs28580415	4	no
CAD	ENSG00000183431	SF3A3	1	38422647	38456593	-1	protein_coding	10946	SF3A3	0.999895	1.04314	34	16.97	91	5.04893e-58	7.43513e-50	GTEx/v8/Adipose_Subcutaneous:GTEx/v8/Adipose_Visceral_Omentum:GTEx/v8/Cells_EBV-transformed_lymphocytes:GTEx/v8/Whole_Blood:GTEx/v8/Artery_Aorta:GTEx/v8/Artery_Coronary:GTEx/v8/Artery_Tibial:GTEx/v8/Heart_Atrial_Appendage:GTEx/v8/Heart_Left_Ventricle:GTEx/v8/Liver	-	5.739e-12	rs61776719;rs28470722;rs871524;rs28545785;rs2291297;rs28580415	4	no
CAD	ENSG00000183386	FHL3	1	38462442	38471278	-1	protein_coding	2275	FHL3	0.534417	NA	12	16.97	91	8.0584e-67	1.27597e-84	GTEx/v8/Adipose_Subcutaneous:GTEx/v8/Adipose_Visceral_Omentum:GTEx/v8/Whole_Blood:GTEx/v8/Artery_Aorta:GTEx/v8/Artery_Coronary:GTEx/v8/Artery_Tibial:GTEx/v8/Heart_Atrial_Appendage:GTEx/v8/Heart_Left_Ventricle	-	5.739e-12	rs61776719;rs28470722;rs871524;rs28545785;rs2291297;rs28580415	4	no
CAD	ENSG00000183520	UTP11	1	38474930	38490496	1	protein_coding	51118	UTP11	1.2697e-06	-0.252155	0	0	90	1.49334e-32	1.13293e-26	GTEx/v8/Adipose_Subcutaneous:GTEx/v8/Adipose_Visceral_Omentum:GTEx/v8/Whole_Blood:GTEx/v8/Artery_Aorta:GTEx/v8/Artery_Coronary:GTEx/v8/Artery_Tibial:GTEx/v8/Heart_Atrial_Appendage	-	2.729e-11	rs2291297;rs28470722;rs61776719;rs871524;rs28545785	4	yes
CAD	ENSG00000116209	TMEM59	1	54497347	54519177	-1	protein_coding	9528	TMEM59	2.23025e-07	0.206649	0	0	1	2.03947e-05	0.00196452	GTEx/v8/Artery_Aorta	+	1.324e-28	rs11591147	5	yes
CAD	ENSG00000184313	MROH7	1	55107463	55175939	1	protein_coding	374977	MROH7	6.65108e-19	0.291274	0	0	1	5.76921e-05	7.66837e-19	GTEx/v8/Heart_Left_Ventricle	NA	NA	rs2479393	5	yes
CAD	ENSG00000162399	BSND	1	55464606	55476556	1	protein_coding	7809	BSND	4.41379e-07	2.62221	3	1.459	9	1.80879e-28	3.83957e-23	GTEx/v8/Whole_Blood	+	1.637e-18	rs2479393;rs12117661;rs11206510;rs499883	5	no
CAD	ENSG00000169174	PCSK9	1	55505221	55530525	1	protein_coding	255738	PCSK9	1.02508e-10	0.264271	39	15.41	41	2.26588e-28	8.14778e-23	GTEx/v8/Adipose_Subcutaneous:GTEx/v8/Adipose_Visceral_Omentum:GTEx/v8/Whole_Blood:GTEx/v8/Artery_Tibial:GTEx/v8/Liver	+	1.324e-28	rs11206510;rs11591147;rs472495;rs499883;rs2479413;rs565436;rs12117661;rs2479393	5	no
CAD	ENSG00000162402	USP24	1	55532032	55680786	-1	protein_coding	23358	USP24	1	-1.00609	44	8.904	40	4.40931e-17	3.02062e-15	GTEx/v8/Adipose_Subcutaneous:GTEx/v8/Adipose_Visceral_Omentum:GTEx/v8/Artery_Aorta:GTEx/v8/Artery_Tibial:GTEx/v8/Heart_Atrial_Appendage:GTEx/v8/Heart_Left_Ventricle	+	4.841e-08	rs472495;rs565436	5	no
CAD	ENSG00000162407	PLPP3	1	56960419	57110974	-1	protein_coding	8613	PLPP3	0.961834	-0.0493806	77	20.1	66	1.7624e-08	1.38019e-08	GTEx/v8/Whole_Blood:GTEx/v8/Heart_Left_Ventricle	-	1.733e-38	rs56170783;rs72664358;rs6688564;rs2404716;rs61772618;rs61772593;rs10888977	6	no
CAD	ENSG00000116299	ELAPOR1	1	109656301	109749401	1	protein_coding	57535	ELAPOR1	2.14865e-08	NA	3	13.58	17	2.81204e-11	2.26373e-84	GTEx/v8/Whole_Blood	+	1.093e-17	rs61799430;rs75237799;rs611060;rs6698843;rs604349	8	no
CAD	ENSG00000031698	SARS1	1	109756540	109780791	1	protein_coding	6301	SARS1	0.999151	-0.332038	17	13.58	4	1.359e-06	0.00181496	GTEx/v8/Artery_Tibial	-	3.069e-16	rs75237799;rs61799430;rs67269326;rs611060;rs6698843;rs585362;rs79482788	8	no
CAD	ENSG00000143126	CELSR2	1	109792641	109818372	1	protein_coding	1952	CELSR2	0.999999	0.807304	68	23.4	58	9.42742e-34	2.20583e-27	GTEx/v8/Adipose_Subcutaneous:GTEx/v8/Whole_Blood:GTEx/v8/Artery_Aorta:GTEx/v8/Artery_Coronary:GTEx/v8/Artery_Tibial:GTEx/v8/Heart_Left_Ventricle:GTEx/v8/Liver	+	1.356e-57	rs6698843;rs61799430;rs611060;rs585362;rs79482788;rs596773;rs10858082;rs6657811;rs67269326;rs75237799;rs72703204;rs17035665;rs4970834;rs4970837;rs12740374;rs604349;rs138361368;rs657420;rs672569	8	no
CAD	ENSG00000134222	PSRC1	1	109822178	109825808	-1	protein_coding	84722	PSRC1	1.74718e-06	-0.20888	62	18.47	54	1.0541e-37	1.834e-30	GTEx/v8/Adipose_Subcutaneous:GTEx/v8/Adipose_Visceral_Omentum:GTEx/v8/Whole_Blood:GTEx/v8/Artery_Aorta:GTEx/v8/Artery_Tibial:GTEx/v8/Heart_Left_Ventricle:GTEx/v8/Liver	-	1.356e-57	rs6698843;rs17035665;rs4970834;rs79482788;rs4970837;rs12740374;rs67269326;rs604349;rs138361368;rs657420;rs672569;rs12127701;rs61799430;rs585362;rs6657811;rs413582	8	no
CAD	ENSG00000221986	MYBPHL	1	109834987	109849663	-1	protein_coding	343263	MYBPHL	0.00461844	0.281706	38	20.9	7	2.89411e-08	0.00012021	GTEx/v8/Heart_Atrial_Appendage:GTEx/v8/Heart_Left_Ventricle	-	1.724e-14	rs138361368;rs657420;rs672569;rs604349;rs12127701;rs75237799;rs413582	8	no
CAD	ENSG00000134243	SORT1	1	109852192	109940573	-1	protein_coding	6272	SORT1	0.999927	-1.34619	5	3.658	33	3.08634e-54	3.21918e-45	GTEx/v8/Liver	-	1.356e-57	rs413582;rs75237799;rs67269326;rs585362;rs10858082;rs6657811;rs6698843;rs17035665;rs4970834;rs4970837;rs12740374;rs672569	8	no
CAD	ENSG00000143106	PSMA5	1	109941653	109969062	-1	protein_coding	5686	PSMA5	0.974256	-1.08409	4	10.6	0	NA	NA	NA	NA	NA	rs413582	8	no
CAD	ENSG00000143028	SYPL2	1	110009180	110024759	1	protein_coding	284612	SYPL2	0.0167711	0.437866	2	7.75	55	1.95515e-26	1.41445e-54	GTEx/v8/Adipose_Subcutaneous:GTEx/v8/Adipose_Visceral_Omentum:GTEx/v8/Artery_Aorta:GTEx/v8/Artery_Coronary:GTEx/v8/Artery_Tibial:GTEx/v8/Heart_Atrial_Appendage:GTEx/v8/Heart_Left_Ventricle:GTEx/v8/Liver	+	1.356e-57	rs413582;rs75237799;rs12127701;rs67269326;rs585362;rs6657811;rs72703204;rs4970834;rs12740374;rs672569;rs4970837;rs79482788;rs657420;rs604349	8	no
CAD	ENSG00000162650	ATXN7L2	1	110026101	110035426	1	protein_coding	127002	ATXN7L2	0.718955	NA	0	0	43	1.43778e-09	6.65426e-17	GTEx/v8/Artery_Aorta:GTEx/v8/Artery_Tibial:GTEx/v8/Liver	-	1.356e-57	rs604349;rs12127701;rs75237799;rs61799430;rs72703204;rs413582;rs4970837;rs12740374;rs4970834;rs657420	8	yes
CAD	ENSG00000181754	AMIGO1	1	110046797	110052360	-1	protein_coding	57463	AMIGO1	0.888493	-0.212526	0	0	22	3.91104e-48	3.62238e-97	GTEx/v8/Adipose_Subcutaneous:GTEx/v8/Adipose_Visceral_Omentum:GTEx/v8/Cells_EBV-transformed_lymphocytes:GTEx/v8/Whole_Blood:GTEx/v8/Artery_Aorta:GTEx/v8/Artery_Coronary:GTEx/v8/Artery_Tibial:GTEx/v8/Heart_Atrial_Appendage:GTEx/v8/Heart_Left_Ventricle:GTEx/v8/Liver	-	1.742e-12	rs6698843;rs657420;rs413582;rs672569	8	yes
CAD	ENSG00000065135	GNAI3	1	110091233	110136975	1	protein_coding	2773	GNAI3	0.0388113	0.458884	1	1.44	0	NA	NA	NA	NA	NA	rs75237799	8	no
CAD	ENSG00000134183	GNAT2	1	110145889	110155679	-1	protein_coding	2780	GNAT2	0.00815865	-0.0928283	2	8.46	0	NA	NA	NA	NA	NA	rs75237799	8	no
CAD	ENSG00000116337	AMPD2	1	110158726	110174673	1	protein_coding	271	AMPD2	0.0085425	-0.430988	3	10.75	0	NA	NA	NA	NA	NA	rs75237799	8	no
CAD	ENSG00000168765	GSTM4	1	110198703	110208118	1	protein_coding	2948	GSTM4	0.000917345	0.373952	1	5.925	9	1.15934e-10	4.05402e-115	GTEx/v8/Whole_Blood	-	1.742e-12	rs75237799;rs657420;rs413582	8	no
CAD	ENSG00000134184	GSTM1	1	110230436	110251661	1	protein_coding	2944	GSTM1	0.345714	NA	0	0	1	0.000115821	3.52619e-16	GTEx/v8/Adipose_Subcutaneous	+	2.039e-22	rs67269326	8	yes
CAD	ENSG00000134201	GSTM5	1	110254864	110318050	1	protein_coding	2949	GSTM5	0.000214167	-0.0457254	1	4.884	0	NA	NA	NA	NA	NA	rs75237799	8	no
CAD	ENSG00000134202	GSTM3	1	110276554	110284384	-1	protein_coding	2947	GSTM3	0.000572589	0.168105	1	4.884	5	1.33074e-06	1.17275e-77	GTEx/v8/Whole_Blood	-	1.021e-51	rs75237799;rs12740374;rs4970834;rs604349	8	no
CAD	ENSG00000081026	MAGI3	1	113933371	114228545	1	protein_coding	260425	MAGI3	0.57058	-0.477318	180	17.38	257	1.314e-10	4.49013e-07	GTEx/v8/Adipose_Subcutaneous:GTEx/v8/Artery_Tibial:GTEx/v8/Heart_Atrial_Appendage	-	5.102e-13	rs4145859;rs1217375;rs1539437;rs1230666;rs10858023	9	no
CAD	ENSG00000116793	PHTF1	1	114239453	114302111	-1	protein_coding	10745	PHTF1	5.47465e-18	-0.796158	74	21.6	174	5.02536e-08	0.000183201	GTEx/v8/Adipose_Visceral_Omentum:GTEx/v8/Artery_Tibial	-	5.102e-13	rs4145859;rs1217375;rs1539437;rs2476601;rs1230666	9	no
CAD	ENSG00000081019	RSBN1	1	114304454	114355098	-1	protein_coding	54665	RSBN1	0.80514	-1.87091	54	21.6	0	NA	NA	NA	NA	1.45e-10	rs1217375;rs4145859;rs1539437;rs2476601	9	no
CAD	ENSG00000134242	PTPN22	1	114356433	114414381	-1	protein_coding	26191	PTPN22	3.07776e-16	-0.402711	81	17.25	0	NA	NA	NA	NA	1.183e-10	rs4145859;rs1217375;rs1539437;rs2476601;rs10858023	9	no
CAD	ENSG00000188761	BCL2L15	1	114420790	114430169	-1	protein_coding	440603	BCL2L15	0.00361469	-0.0219988	35	23.1	31	5.07821e-07	1.06399e-08	GTEx/v8/Whole_Blood:GTEx/v8/Artery_Tibial	+	1.532e-11	rs1217375;rs1539437;rs4145859;rs10858023;rs11102702	9	no
CAD	ENSG00000134262	AP4B1	1	114437370	114447823	-1	protein_coding	10717	AP4B1	2.69464e-08	-0.248524	30	23.1	74	4.07048e-17	6.64774e-27	GTEx/v8/Adipose_Subcutaneous:GTEx/v8/Whole_Blood:GTEx/v8/Artery_Tibial:GTEx/v8/Heart_Atrial_Appendage	+	5.54e-12	rs10858023;rs1217375;rs11102702;rs4145859;rs1539437	9	no
CAD	ENSG00000118655	DCLRE1B	1	114447763	114456708	1	protein_coding	64858	DCLRE1B	0.107858	-0.43843	17	23.1	41	4.05694e-05	0.0224067	GTEx/v8/Adipose_Subcutaneous:GTEx/v8/Artery_Tibial	-	5.54e-12	rs1217375;rs10858023;rs11102702;rs4145859;rs1539437	9	no
CAD	ENSG00000116774	OLFML3	1	114522063	114524876	1	protein_coding	56944	OLFML3	0.000588287	0.339887	0	0	1	2.64224e-05	0.000114956	GTEx/v8/Artery_Aorta	NA	NA	rs11102702	9	yes
CAD	ENSG00000116752	BCAS2	1	115110178	115124260	-1	protein_coding	10286	BCAS2	6.52504e-05	-0.483147	0	0	5	4.44321e-05	0.0480665	GTEx/v8/Adipose_Visceral_Omentum	NA	NA	rs1217375	9	yes
CAD	ENSG00000134259	NGF	1	115828539	115880857	-1	protein_coding	4803	NGF	0.704369	-0.194522	2	5.96	0	NA	NA	NA	NA	1.048e-08	rs61797063	10	no
CAD	ENSG00000178096	BOLA1	1	149859440	149872351	1	protein_coding	51027	BOLA1	0.634184	NA	0	0	1	0.000116522	1.13596e-06	GTEx/v8/Whole_Blood	NA	NA	rs67807996	11	yes
CAD	ENSG00000159164	SV2A	1	149874870	149889434	-1	protein_coding	9900	SV2A	0.578983	-0.147003	1	8.548	0	NA	NA	NA	NA	3.258e-10	rs67807996	11	no
CAD	ENSG00000143368	SF3B4	1	149895209	149900236	-1	protein_coding	10262	SF3B4	0.918007	-0.0547172	2	17.03	0	NA	NA	NA	NA	5.384e-11	rs67807996	11	no
CAD	ENSG00000014914	MTMR11	1	149900543	149908791	-1	protein_coding	10903	MTMR11	7.32568e-13	-0.212043	2	17.03	4	4.04477e-08	1.70787e-13	GTEx/v8/Adipose_Subcutaneous:GTEx/v8/Adipose_Visceral_Omentum:GTEx/v8/Heart_Left_Ventricle	-	1.135e-12	rs67807996	11	no
CAD	ENSG00000136631	VPS45	1	150039369	150117505	1	protein_coding	11311	VPS45	0.00030557	-0.505427	0	0	4	3.28207e-05	0.0136007	GTEx/v8/Whole_Blood:GTEx/v8/Artery_Tibial	NA	NA	rs35309985;rs11576320;rs4970935	11	yes
CAD	ENSG00000118292	C1orf54	1	150240600	150253327	1	protein_coding	79630	C1orf54	0.178652	-0.647221	1	1.254	3	3.20857e-06	3.00044e-13	GTEx/v8/Heart_Atrial_Appendage	-	4.806e-12	rs4970935;rs3754211	11	no
CAD	ENSG00000159208	CIART	1	150254953	150259505	1	protein_coding	148523	CIART	0.804528	0.11871	1	1.254	0	NA	NA	NA	NA	NA	rs4970935	11	no
CAD	ENSG00000163125	RPRD2	1	150335567	150449042	1	protein_coding	23248	RPRD2	0.999977	-0.208277	3	4.989	1	0.00021102	3.24865e-06	GTEx/v8/Artery_Tibial	+	2.985e-08	rs4970935;rs9659073	11	no
CAD	ENSG00000143374	TARS2	1	150459887	150480078	1	protein_coding	80222	TARS2	1.87456e-08	0.846507	2	1.762	71	1.37557e-07	3.6083e-11	GTEx/v8/Adipose_Subcutaneous:GTEx/v8/Artery_Tibial:GTEx/v8/Heart_Left_Ventricle	+	1.043e-14	rs4970935;rs3754211;rs9659073;rs11585169;rs6681426;rs2864871	11	no
CAD	ENSG00000143369	ECM1	1	150480538	150486265	1	protein_coding	1893	ECM1	7.32851e-08	0.615279	0	0	9	5.40187e-11	2.67813e-07	GTEx/v8/Artery_Aorta:GTEx/v8/Heart_Atrial_Appendage	-	7.604e-09	rs4970935	11	yes
CAD	ENSG00000143382	ADAMTSL4	1	150521884	150533413	1	protein_coding	54507	ADAMTSL4	7.08735e-16	-0.228888	15	11.15	123	5.90798e-29	4.47634e-30	GTEx/v8/Whole_Blood:GTEx/v8/Artery_Aorta:GTEx/v8/Artery_Tibial:GTEx/v8/Heart_Atrial_Appendage	+	1.892e-11	rs4970935;rs9659073;rs11585169;rs6681426;rs2864871;rs3754211;rs10305667;rs11204701	11	no
CAD	ENSG00000143384	MCL1	1	150547032	150552066	-1	protein_coding	4170	MCL1	0.950093	-0.4059	30	13.57	23	2.31304e-14	2.4887e-10	GTEx/v8/Whole_Blood	-	1.422e-13	rs11585169;rs6681426;rs11204701;rs12143614;rs3754211;rs2864871	11	no
CAD	ENSG00000143420	ENSA	1	150573327	150602088	-1	protein_coding	2029	ENSA	0.16237	-0.472342	34	13.49	0	NA	NA	NA	NA	1.043e-14	rs6681426;rs11585169;rs11204701	11	no
CAD	ENSG00000143457	GOLPH3L	1	150618701	150669630	-1	protein_coding	55204	GOLPH3L	0.0221067	-0.592524	131	14.69	392	6.42799e-14	6.81753e-10	GTEx/v8/Whole_Blood:GTEx/v8/Artery_Aorta:GTEx/v8/Artery_Tibial	+	1.043e-14	rs11585169;rs6681426;rs2864871;rs3754211;rs11204701;rs10305667;rs35309985;rs9659073	11	no
CAD	ENSG00000143452	HORMAD1	1	150670536	150693364	-1	protein_coding	84072	HORMAD1	0.00312691	-0.404097	88	14.69	419	9.12037e-83	2.78118e-70	GTEx/v8/Adipose_Subcutaneous:GTEx/v8/Adipose_Visceral_Omentum:GTEx/v8/Cells_EBV-transformed_lymphocytes:GTEx/v8/Whole_Blood:GTEx/v8/Artery_Coronary	-	1.043e-14	rs6681426;rs2864871;rs11204701;rs11585169;rs3754211;rs4970935;rs9659073;rs10305667;rs35309985;rs12143614;rs11576320;rs72708423	11	no
CAD	ENSG00000163131	CTSS	1	150702672	150738433	-1	protein_coding	1520	CTSS	0.628283	-0.390794	77	22.1	417	9.11292e-24	3.90079e-24	GTEx/v8/Adipose_Subcutaneous:GTEx/v8/Adipose_Visceral_Omentum:GTEx/v8/Cells_EBV-transformed_lymphocytes:GTEx/v8/Whole_Blood:GTEx/v8/Artery_Aorta:GTEx/v8/Artery_Coronary:GTEx/v8/Artery_Tibial:GTEx/v8/Heart_Atrial_Appendage:GTEx/v8/Heart_Left_Ventricle:GTEx/v8/Liver	-	1.043e-14	rs6681426;rs2864871;rs11585169;rs3754211;rs11204701;rs10305667;rs9659073;rs35309985;rs11576320;rs72708423;rs4970935	11	no
CAD	ENSG00000143387	CTSK	1	150768684	150780799	-1	protein_coding	1513	CTSK	0.000135211	-0.588567	18	16.96	410	3.93885e-52	2.08265e-43	GTEx/v8/Whole_Blood:GTEx/v8/Artery_Aorta:GTEx/v8/Artery_Coronary:GTEx/v8/Heart_Atrial_Appendage:GTEx/v8/Liver	-	1.043e-14	rs3754211;rs2864871;rs11204701;rs9659073;rs11585169;rs6681426;rs10305667;rs35309985;rs12143614;rs11576320;rs72708423	11	no
CAD	ENSG00000143437	ARNT	1	150782181	150849244	-1	protein_coding	405	ARNT	0.976348	-1.07282	72	16.96	404	7.04456e-25	2.86007e-22	GTEx/v8/Adipose_Subcutaneous:GTEx/v8/Adipose_Visceral_Omentum:GTEx/v8/Whole_Blood:GTEx/v8/Artery_Aorta:GTEx/v8/Artery_Coronary:GTEx/v8/Artery_Tibial:GTEx/v8/Heart_Atrial_Appendage:GTEx/v8/Heart_Left_Ventricle	-	1.043e-14	rs2864871;rs3754211;rs11204701;rs35309985;rs10305667;rs6681426;rs9659073;rs11585169;rs12143614	11	no
CAD	ENSG00000143379	SETDB1	1	150898739	150937213	1	protein_coding	9869	SETDB1	0.999997	-0.304221	65	16.25	293	3.85842e-06	0.00340395	GTEx/v8/Adipose_Subcutaneous:GTEx/v8/Whole_Blood	+	1.271e-11	rs3754211;rs2864871;rs10305667;rs35309985;rs11204701;rs12143614;rs6681426	11	no
CAD	ENSG00000143418	CERS2	1	150933059	150947479	-1	protein_coding	29956	CERS2	0.910163	NA	37	16.25	389	1.5837e-19	5.84735e-15	GTEx/v8/Adipose_Subcutaneous:GTEx/v8/Artery_Aorta:GTEx/v8/Artery_Coronary:GTEx/v8/Artery_Tibial	-	1.043e-14	rs3754211;rs2864871;rs12143614;rs11204701;rs9659073;rs11585169;rs6681426;rs10305667;rs35309985;rs11576320;rs72708423	11	no
CAD	ENSG00000143412	ANXA9	1	150954493	150968110	1	protein_coding	8416	ANXA9	3.36086e-14	0.18946	17	13.6	378	4.36964e-08	8.91033e-08	GTEx/v8/Artery_Tibial:GTEx/v8/Heart_Atrial_Appendage:GTEx/v8/Heart_Left_Ventricle	+	1.043e-14	rs3754211;rs2864871;rs11204701;rs11585169;rs6681426	11	no
CAD	ENSG00000143409	MINDY1	1	150969025	150980851	-1	protein_coding	55793	MINDY1	8.24251e-06	-0.357503	1	6.657	0	NA	NA	NA	NA	NA	rs11576320	11	no
CAD	ENSG00000143363	PRUNE1	1	150980896	151008189	1	protein_coding	58497	PRUNE1	0.0107618	-1.12226	2	6.657	0	NA	NA	NA	NA	NA	rs11576320;rs72708423	11	no
CAD	ENSG00000163141	BNIPL	1	151009046	151020076	1	protein_coding	149428	BNIPL	1.02796e-09	0.962109	1	3.682	0	NA	NA	NA	NA	NA	rs72708423	11	no
CAD	ENSG00000197622	CDC42SE1	1	151023447	151042801	-1	protein_coding	56882	CDC42SE1	0.0135195	-0.166256	1	5.589	0	NA	NA	NA	NA	NA	rs11576320	11	no
CAD	ENSG00000213190	MLLT11	1	151030234	151040970	1	protein_coding	10962	MLLT11	0.473312	-1.61676	1	5.589	0	NA	NA	NA	NA	NA	rs11576320	11	no
CAD	ENSG00000143458	GABPB2	1	151043054	151098018	1	protein_coding	126626	GABPB2	0.00262905	0.476202	3	5.914	0	NA	NA	NA	NA	2.058e-09	rs11576320;rs72708423	11	no
CAD	ENSG00000143434	SEMA6C	1	151104161	151119104	-1	protein_coding	10500	SEMA6C	5.65313e-05	-0.756767	1	5.914	32	9.82874e-07	4.6154e-21	GTEx/v8/Adipose_Subcutaneous:GTEx/v8/Adipose_Visceral_Omentum:GTEx/v8/Artery_Aorta	-	9.496e-12	rs11576320;rs11204701;rs4970935;rs9659073;rs11585169;rs6681426	11	no
CAD	ENSG00000163154	TNFAIP8L2	1	151129105	151132225	1	protein_coding	79626	TNFAIP8L2	0.504728	-0.485809	1	8.713	0	NA	NA	NA	NA	4.075e-09	rs11576320	11	no
CAD	ENSG00000163156	SCNM1	1	151129140	151142773	1	protein_coding	79005	SCNM1	4.72848e-05	-0.377994	1	8.713	0	NA	NA	NA	NA	4.075e-09	rs11576320	11	no
CAD	ENSG00000163155	LYSMD1	1	151132224	151138424	-1	protein_coding	388695	LYSMD1	0.18195	-0.634867	1	8.713	0	NA	NA	NA	NA	4.075e-09	rs11576320	11	no
CAD	ENSG00000163157	TMOD4	1	151142462	151148760	-1	protein_coding	29765	TMOD4	1.33271e-07	-0.283548	1	8.713	0	NA	NA	NA	NA	4.075e-09	rs11576320	11	no
CAD	ENSG00000163159	VPS72	1	151142463	151167797	-1	protein_coding	6944	VPS72	0.249429	-0.425642	1	8.713	0	NA	NA	NA	NA	4.075e-09	rs11576320	11	no
CAD	ENSG00000159352	PSMD4	1	151227179	151239955	1	protein_coding	5710	PSMD4	0.984312	-0.436514	0	0	4	7.57852e-06	1.31809e-07	GTEx/v8/Adipose_Subcutaneous:GTEx/v8/Whole_Blood:GTEx/v8/Artery_Tibial	+	4.075e-09	rs11576320;rs35309985	11	yes
CAD	ENSG00000143390	RFX5	1	151313116	151319833	-1	protein_coding	5993	RFX5	0.000136786	-0.738998	0	0	8	7.72073e-05	7.11435e-05	GTEx/v8/Whole_Blood	-	2.36e-08	rs11204701	11	yes
CAD	ENSG00000143416	SELENBP1	1	151336778	151345209	-1	protein_coding	8991	SELENBP1	1.22411e-06	-0.425587	0	0	17	4.92713e-06	3.00023e-18	GTEx/v8/Artery_Tibial	-	2.48e-09	rs11204701	11	yes
CAD	ENSG00000143367	TUFT1	1	151512781	151556059	1	protein_coding	7286	TUFT1	0.0180801	-0.311947	6	16.85	0	NA	NA	NA	NA	7.166e-10	rs12035531;rs6587606	11	no
CAD	ENSG00000143376	SNX27	1	151584541	151671567	1	protein_coding	81609	SNX27	0.999885	0.907633	11	14.64	55	3.7931e-09	1.59167e-38	GTEx/v8/Adipose_Subcutaneous:GTEx/v8/Adipose_Visceral_Omentum:GTEx/v8/Artery_Aorta:GTEx/v8/Artery_Tibial:GTEx/v8/Heart_Left_Ventricle	+	1.553e-11	rs6587606;rs12035531;rs11810571	11	no
CAD	ENSG00000159409	CELF3	1	151674880	151689290	-1	protein_coding	11189	CELF3	0.293143	0.16982	4	16.25	0	NA	NA	NA	NA	1.096e-09	rs12035531	11	no
CAD	ENSG00000178796	RIIAD1	1	151682909	151702281	1	protein_coding	284485	RIIAD1	NA	NA	8	16.25	57	7.08227e-15	6.92995e-11	GTEx/v8/Heart_Atrial_Appendage:GTEx/v8/Heart_Left_Ventricle	-	1.553e-11	rs12035531;rs11810571;rs6587606	11	no
CAD	ENSG00000143436	MRPL9	1	151732119	151736040	-1	protein_coding	65005	MRPL9	0.0513078	-0.632687	9	18.71	61	5.22896e-09	2.37958e-05	GTEx/v8/Heart_Atrial_Appendage:GTEx/v8/Heart_Left_Ventricle	+	1.553e-11	rs11810571;rs12035531;rs6587606	11	no
CAD	ENSG00000143450	OAZ3	1	151735445	151743808	1	protein_coding	51686	OAZ3	9.17261e-05	0.1879	12	18.71	0	NA	NA	NA	NA	4.454e-11	rs11810571	11	no
CAD	ENSG00000182134	TDRKH	1	151742583	151763892	-1	protein_coding	11022	TDRKH	0.00696242	0.365423	30	18.71	25	1.18455e-05	4.446e-06	GTEx/v8/Heart_Left_Ventricle	+	1.553e-11	rs11810571;rs12035531	11	no
CAD	ENSG00000213171	LINGO4	1	151772740	151778630	-1	protein_coding	339398	LINGO4	0.0028541	-0.0284219	13	18.44	0	NA	NA	NA	NA	1.593e-11	rs11810571	11	no
CAD	ENSG00000143365	RORC	1	151778547	151804348	-1	protein_coding	6097	RORC	0.997845	-0.558271	6	14.94	0	NA	NA	NA	NA	2.773e-11	rs11810571	11	no
CAD	ENSG00000225556	C2CD4D	1	151810295	151813033	-1	protein_coding	100191040	C2CD4D	NA	0.0955645	0	0	10	3.95699e-05	0.0242462	GTEx/v8/Artery_Tibial	+	1.11e-09	rs11204701;rs12143614;rs3754211;rs2864871	11	yes
CAD	ENSG00000143612	C1orf43	1	154179182	154193104	-1	protein_coding	25912	C1orf43	0.173986	-0.684901	0	0	1	5.10715e-06	0.0228673	GTEx/v8/Cells_EBV-transformed_lymphocytes	NA	NA	rs4601580	12	yes
CAD	ENSG00000160712	IL6R	1	154377669	154441926	1	protein_coding	3570	IL6R	0.047869	-0.793342	70	15.98	54	7.22077e-21	5.96075e-16	GTEx/v8/Whole_Blood:GTEx/v8/Artery_Aorta:GTEx/v8/Artery_Tibial:GTEx/v8/Heart_Atrial_Appendage	+	1.87e-15	rs4601580;rs6686750;rs11265613	12	no
CAD	ENSG00000163239	TDRD10	1	154474695	154520623	1	protein_coding	126668	TDRD10	2.45422e-06	-0.428924	0	0	54	5.61046e-10	4.88879e-32	GTEx/v8/Adipose_Visceral_Omentum:GTEx/v8/Artery_Tibial:GTEx/v8/Liver	-	1.87e-15	rs6686750;rs11265613	12	yes
CAD	ENSG00000143153	ATP1B1	1	169074935	169101960	1	protein_coding	481	ATP1B1	0.995565	0.638257	60	10.77	459	1.78988e-21	1.41759e-16	GTEx/v8/Artery_Aorta:GTEx/v8/Artery_Coronary:GTEx/v8/Artery_Tibial	+	6.845e-12	rs2179491;rs1200157;rs61806987	13	no
CAD	ENSG00000143156	NME7	1	169101769	169337205	-1	protein_coding	29922	NME7	0.00352848	-0.0417652	494	15.12	460	2.99647e-55	6.49421e-58	GTEx/v8/Adipose_Subcutaneous:GTEx/v8/Adipose_Visceral_Omentum:GTEx/v8/Cells_EBV-transformed_lymphocytes:GTEx/v8/Whole_Blood:GTEx/v8/Artery_Aorta:GTEx/v8/Artery_Coronary:GTEx/v8/Artery_Tibial:GTEx/v8/Heart_Left_Ventricle:GTEx/v8/Liver	-	6.845e-12	rs61806987;rs1200157;rs2179491	13	no
CAD	ENSG00000117475	BLZF1	1	169337208	169365778	1	protein_coding	8548	BLZF1	7.04847e-06	-0.25922	16	10.44	181	9.23158e-13	2.12498e-17	GTEx/v8/Whole_Blood	+	6.845e-12	rs2179491;rs61806987;rs1200157	13	no
CAD	ENSG00000117477	CCDC181	1	169364108	169429907	-1	protein_coding	57821	CCDC181	3.80247e-07	-0.29077	40	14.97	416	2.84424e-09	3.83047e-27	GTEx/v8/Artery_Aorta:GTEx/v8/Artery_Tibial:GTEx/v8/Heart_Atrial_Appendage	-	6.845e-12	rs2179491;rs61806987;rs1200157	13	no
CAD	ENSG00000117479	SLC19A2	1	169433147	169455241	-1	protein_coding	10560	SLC19A2	0.00428588	-0.73337	12	5.556	0	NA	NA	NA	NA	1.28e-09	rs61806987;rs2179491	13	no
CAD	ENSG00000120332	TNN	1	175036994	175117202	1	protein_coding	63923	TNN	5.19248e-15	-0.261805	18	13.5	33	4.91095e-09	1.29128e-16	GTEx/v8/Adipose_Subcutaneous:GTEx/v8/Heart_Atrial_Appendage	+	3.236e-08	rs2285219	14	no
CAD	ENSG00000235750	KIAA0040	1	175126123	175162135	-1	protein_coding	9674	KIAA0040	NA	NA	47	17.61	46	2.67369e-05	5.54108e-25	GTEx/v8/Whole_Blood:GTEx/v8/Artery_Tibial	+	3.236e-08	rs2285219	14	no
CAD	ENSG00000118193	KIF14	1	200520628	200589862	-1	protein_coding	9928	KIF14	6.02749e-05	0.94544	17	7.072	0	NA	NA	NA	NA	NA	rs11581339	15	no
CAD	ENSG00000118197	DDX59	1	200593024	200639097	-1	protein_coding	83479	DDX59	0.00107791	NA	66	14.53	67	3.8611e-44	4.7422e-37	GTEx/v8/Adipose_Subcutaneous:GTEx/v8/Adipose_Visceral_Omentum:GTEx/v8/Cells_EBV-transformed_lymphocytes:GTEx/v8/Whole_Blood:GTEx/v8/Artery_Aorta:GTEx/v8/Artery_Coronary:GTEx/v8/Artery_Tibial:GTEx/v8/Heart_Atrial_Appendage:GTEx/v8/Heart_Left_Ventricle:GTEx/v8/Liver	-	4.717e-08	rs11581339	15	no
CAD	ENSG00000118200	CAMSAP2	1	200708686	200829832	1	protein_coding	23271	CAMSAP2	0.999974	-0.620619	0	0	67	1.85941e-18	7.8133e-14	GTEx/v8/Adipose_Subcutaneous:GTEx/v8/Adipose_Visceral_Omentum:GTEx/v8/Whole_Blood:GTEx/v8/Artery_Aorta:GTEx/v8/Artery_Tibial	+	4.717e-08	rs11581339	15	yes
CAD	ENSG00000009790	TRAF3IP3	1	209929377	209955668	1	protein_coding	80342	TRAF3IP3	1.37649e-06	0.998575	0	0	93	4.89073e-14	4.10852e-24	GTEx/v8/Whole_Blood	+	1.6e-08	rs60154123	16	yes
CAD	ENSG00000162757	C1orf74	1	209955661	209957904	-1	protein_coding	148304	C1orf74	0.489345	-0.717379	0	0	39	8.80247e-06	6.15478e-10	GTEx/v8/Whole_Blood	+	1.6e-08	rs60154123	16	yes
CAD	ENSG00000117595	IRF6	1	209959036	209979465	-1	protein_coding	3664	IRF6	0.975119	1.21214	0	0	42	2.62811e-07	8.15206e-37	GTEx/v8/Adipose_Subcutaneous:GTEx/v8/Whole_Blood	NA	NA	rs60154123	16	yes
CAD	ENSG00000143469	SYT14	1	210111538	210337636	1	protein_coding	255928	SYT14	0.966549	-1.29462	1	3.41	0	NA	NA	NA	NA	NA	rs60154123	16	no
CAD	ENSG00000082497	SERTAD4	1	210406144	210419976	1	protein_coding	56256	SERTAD4	0.641279	-0.0567872	9	19.48	42	5.58395e-06	0.000159941	GTEx/v8/Adipose_Subcutaneous:GTEx/v8/Adipose_Visceral_Omentum	-	4.035e-08	rs60154123	16	no
CAD	ENSG00000054392	HHAT	1	210501596	210849638	1	protein_coding	55733	HHAT	0.000341684	0.365854	32	19.34	13	8.99852e-05	0.0010972	GTEx/v8/Adipose_Subcutaneous	-	4.035e-08	rs60154123	16	no
CAD	ENSG00000143512	HHIPL2	1	222695602	222721445	-1	protein_coding	79802	HHIPL2	1.14241e-17	0.0343928	14	7.661	57	1.88107e-06	8.45696e-12	GTEx/v8/Adipose_Subcutaneous:GTEx/v8/Adipose_Visceral_Omentum:GTEx/v8/Artery_Coronary:GTEx/v8/Artery_Tibial:GTEx/v8/Heart_Atrial_Appendage	+	4.874e-36	rs17463531;rs2936044;rs34630232;rs78105327;rs3002128;rs4618978;rs17163363;rs61824282;rs1909197;rs35325797;rs3002145;rs61826471	17	no
CAD	ENSG00000143498	TAF1A	1	222731244	222763275	-1	protein_coding	9015	TAF1A	6.60088e-07	-0.0926505	63	11.36	114	5.02698e-14	2.54465e-10	GTEx/v8/Adipose_Subcutaneous:GTEx/v8/Adipose_Visceral_Omentum:GTEx/v8/Cells_EBV-transformed_lymphocytes:GTEx/v8/Whole_Blood:GTEx/v8/Artery_Aorta:GTEx/v8/Artery_Tibial:GTEx/v8/Heart_Atrial_Appendage:GTEx/v8/Heart_Left_Ventricle	+	4.874e-36	rs34630232;rs2936044;rs78105327;rs3002128;rs3002132;rs61824282;rs1909197;rs3002145;rs61826471;rs17163363;rs4618978;rs17463531;rs3002141	17	no
CAD	ENSG00000154305	MIA3	1	222791428	222841354	1	protein_coding	375056	MIA3	0.471388	-0.616197	118	22.2	150	5.37974e-09	1.24608e-05	GTEx/v8/Adipose_Subcutaneous:GTEx/v8/Adipose_Visceral_Omentum:GTEx/v8/Artery_Aorta:GTEx/v8/Artery_Tibial	-	4.874e-36	rs3002132;rs2936044;rs61824282;rs3008633;rs17163363;rs4618978;rs3002141;rs904324;rs11487858;rs1909197;rs3002145;rs35325797	17	no
CAD	ENSG00000186063	AIDA	1	222841355	222886552	-1	protein_coding	64853	AIDA	0.0823724	-1.19239	61	17.03	72	9.25973e-14	1.77375e-13	GTEx/v8/Artery_Aorta:GTEx/v8/Artery_Tibial:GTEx/v8/Heart_Left_Ventricle	+	4.874e-36	rs1909197;rs3002145;rs17163363;rs3008633;rs11487858;rs61824282;rs35325797;rs4618978;rs3002128;rs3002132	17	no
CAD	ENSG00000162819	BROX	1	222885895	222908538	1	protein_coding	148362	BROX	2.47554e-05	1.32123	24	17.03	97	1.71005e-09	1.97689e-39	GTEx/v8/Adipose_Subcutaneous:GTEx/v8/Adipose_Visceral_Omentum:GTEx/v8/Artery_Aorta:GTEx/v8/Artery_Tibial:GTEx/v8/Heart_Atrial_Appendage	-	4.874e-36	rs1909197;rs3002145;rs3008633;rs17163363;rs35325797;rs11487858;rs61824282;rs3002132;rs4618978;rs61826471	17	no
CAD	ENSG00000197520	FAM177B	1	222910549	222924147	1	protein_coding	400823	FAM177B	9.2096e-06	-0.425514	26	15.79	203	3.17384e-23	5.20492e-18	GTEx/v8/Whole_Blood	+	4.874e-36	rs1909197;rs3002145;rs11487858;rs17163363;rs35325797;rs61824282;rs17463531;rs2936044;rs3002128;rs34630232;rs3002132;rs4618978;rs3008633;rs61826471	17	no
CAD	ENSG00000143867	OSR1	2	19551246	19558414	-1	protein_coding	130497	OSR1	0.77476	-1.69636	0	0	1	2.5857e-08	1.61236e-05	GTEx/v8/Artery_Tibial	-	7.114e-20	rs16986953	18	yes
CAD	ENSG00000118961	LDAH	2	20883788	21022882	-1	protein_coding	60526	LDAH	0.000647485	-0.605069	0	0	58	6.33584e-07	1.70489e-23	GTEx/v8/Adipose_Visceral_Omentum	+	6.1e-11	rs7566030;rs34468875	19	yes
CAD	ENSG00000084674	APOB	2	21224301	21266945	-1	protein_coding	338	APOB	5.49085e-16	-0.346892	29	17.33	326	4.92464e-29	1.88901e-24	GTEx/v8/Adipose_Subcutaneous:GTEx/v8/Adipose_Visceral_Omentum:GTEx/v8/Artery_Aorta:GTEx/v8/Artery_Tibial:GTEx/v8/Heart_Atrial_Appendage:GTEx/v8/Heart_Left_Ventricle	-	3.58e-19	rs2854725;rs12720820;rs531819;rs7566030;rs515135;rs72902584;rs34468875;rs4635554;rs403880;rs1848922	19	no
CAD	ENSG00000138075	ABCG5	2	44039611	44066004	-1	protein_coding	64240	ABCG5	1.89797e-15	1.02098	18	22.8	0	NA	NA	NA	NA	1.009e-19	rs76866386;rs4245791	20	no
CAD	ENSG00000143921	ABCG8	2	44066103	44105605	1	protein_coding	64241	ABCG8	3.74527e-16	-0.0500374	36	22.8	0	NA	NA	NA	NA	1.009e-19	rs76866386;rs4245791;rs4148218	20	no
CAD	ENSG00000171132	PRKCE	2	45878484	46415129	1	protein_coding	5581	PRKCE	0.999892	-0.958659	16	20.3	0	NA	NA	NA	NA	1.552e-08	rs582384;rs6716707	21	no
CAD	ENSG00000042445	RETSAT	2	85569211	85581743	-1	protein_coding	54884	RETSAT	2.04967e-10	1.16467	0	0	8	1.60089e-07	7.16753e-35	GTEx/v8/Adipose_Visceral_Omentum:GTEx/v8/Whole_Blood	-	8.856e-22	rs62166769;rs72838575;rs4268923;rs28404046;rs1049363	23	yes
CAD	ENSG00000042493	CAPG	2	85621871	85645555	-1	protein_coding	822	CAPG	5.32549e-09	-0.251258	0	0	4	3.15848e-06	9.54876e-21	GTEx/v8/Whole_Blood	+	4.339e-08	rs72838575;rs9751370	23	yes
CAD	ENSG00000168906	MAT2A	2	85766288	85772403	1	protein_coding	4144	MAT2A	0.73323	-1.05681	50	17.95	141	6.75853e-18	3.11919e-13	GTEx/v8/Whole_Blood:GTEx/v8/Artery_Aorta:GTEx/v8/Artery_Coronary	-	4.274e-31	rs10176176;rs62166769;rs699664;rs28404046;rs72838575;rs4268923;rs72838587;rs1254897;rs1049363;rs6547629	23	no
CAD	ENSG00000115486	GGCX	2	85771846	85788670	-1	protein_coding	2677	GGCX	1.19798e-08	-0.0450965	53	17.95	158	4.58738e-59	2.92091e-50	GTEx/v8/Adipose_Subcutaneous:GTEx/v8/Adipose_Visceral_Omentum:GTEx/v8/Cells_EBV-transformed_lymphocytes:GTEx/v8/Whole_Blood:GTEx/v8/Artery_Aorta:GTEx/v8/Artery_Coronary:GTEx/v8/Artery_Tibial:GTEx/v8/Heart_Atrial_Appendage:GTEx/v8/Heart_Left_Ventricle	+	4.274e-31	rs10176176;rs699664;rs28404046;rs62166769;rs1254897;rs4268923;rs9751370;rs2289976;rs6547629;rs72838575;rs72838587;rs1049363	23	no
CAD	ENSG00000118640	VAMP8	2	85788685	85809154	1	protein_coding	8673	VAMP8	0.27049	-0.0563355	62	18.89	94	7.81441e-09	1.33015e-12	GTEx/v8/Adipose_Subcutaneous:GTEx/v8/Adipose_Visceral_Omentum	+	4.274e-31	rs699664;rs28404046;rs10176176;rs62166769;rs1254897;rs1049363;rs9751370;rs2289976;rs6547629	23	no
CAD	ENSG00000168899	VAMP5	2	85811531	85820535	1	protein_coding	10791	VAMP5	0.0516197	0.554615	40	20.1	40	2.13793e-08	5.68276e-12	GTEx/v8/Adipose_Subcutaneous:GTEx/v8/Whole_Blood:GTEx/v8/Artery_Aorta:GTEx/v8/Artery_Tibial:GTEx/v8/Heart_Atrial_Appendage	-	8.966e-31	rs1254897;rs699664;rs28404046;rs10176176;rs62166769;rs1049363;rs9751370;rs2289976;rs6547629	23	no
CAD	ENSG00000168894	RNF181	2	85822848	85824736	1	protein_coding	51255	RNF181	3.13992e-09	-0.105499	16	20.1	30	1.23318e-06	0.00189084	GTEx/v8/Whole_Blood:GTEx/v8/Heart_Atrial_Appendage	-	2.906e-23	rs28404046;rs1049363;rs10176176;rs9751370;rs2289976;rs6547629;rs699664	23	no
CAD	ENSG00000168890	TMEM150A	2	85825671	85830319	-1	protein_coding	129303	TMEM150A	0.145714	-0.552878	14	20.1	84	2.59652e-08	7.08584e-05	GTEx/v8/Whole_Blood:GTEx/v8/Heart_Atrial_Appendage:GTEx/v8/Heart_Left_Ventricle	-	7.891e-25	rs9751370;rs2289976;rs1049363;rs6547629;rs72838587;rs28404046;rs72838575;rs10176176;rs62166769;rs699664	23	no
CAD	ENSG00000168883	USP39	2	85829979	85876403	1	protein_coding	10713	USP39	0.0316078	-0.577552	30	20.1	47	1.99568e-20	2.03574e-68	GTEx/v8/Adipose_Subcutaneous:GTEx/v8/Whole_Blood:GTEx/v8/Artery_Aorta:GTEx/v8/Artery_Tibial:GTEx/v8/Heart_Atrial_Appendage:GTEx/v8/Heart_Left_Ventricle	-	4.274e-31	rs2289976;rs1049363;rs6547629;rs1254897;rs10176176;rs62166769;rs699664	23	no
CAD	ENSG00000168887	C2orf68	2	85833777	85839189	-1	protein_coding	388969	C2orf68	0.0124865	-1.34156	9	20.1	0	NA	NA	NA	NA	1.263e-14	rs1049363;rs6547629;rs2289976	23	no
CAD	ENSG00000168878	SFTPB	2	85884437	85895864	-1	protein_coding	6439	SFTPB	0.0407416	-0.143859	13	11.27	0	NA	NA	NA	NA	4.473e-14	rs2289976;rs6547629;rs1049363	23	no
CAD	ENSG00000168874	ATOH8	2	85978467	86015189	1	protein_coding	84913	ATOH8	0.888203	NA	0	0	1	2.51753e-05	3.46705e-35	GTEx/v8/Whole_Blood	NA	NA	rs9751370	23	yes
CAD	ENSG00000132305	IMMT	2	86371055	86422893	-1	protein_coding	10989	IMMT	0.000945647	0.404507	0	0	1	1.67263e-05	6.78719e-30	GTEx/v8/Artery_Aorta	NA	NA	rs72838575	23	yes
CAD	ENSG00000132313	MRPL35	2	86426478	86440917	1	protein_coding	51318	MRPL35	0.020937	-0.038967	0	0	2	0.000148949	5.89119e-28	GTEx/v8/Artery_Aorta	-	6.187e-09	rs72838575	23	yes
[truncated: 1,464 more rows]
