# Supplementary material for: Contribution of leukocyte telomere length to cardiovascular disease onset from genome-wide cross-trait analysis
Source: Nat Commun. 2025 Sep 30;16:8677. doi: 10.1038/s41467-025-63707-5 (PMC12485159; doi:10.1038/s41467-025-63707-5)
Supplement: Supplementary file 13 — Supplementary Data 11 [file 41467_2025_63707_MOESM13_ESM.xlsx]

## Sheet: Supplementary Data 11
Supplementary Data 11. Candidate pleiotropic genes identified for PLACO results of leukocyte telomere length and six cardiovascular diseases using MAGMA and e-MAGMA
Note: results of MAGMA analysis on the genes located in or overlapping with the pleiotropic loci based on PLACO outputs. E-MAGMA and Transcriptome-wide association study analysis confirmed the tissue specificity of these pleiotropic genes identified from MAGMA analysis. Cells marked light blue represent P-values that are nominally significant, whereas cells marked dark blue represent P-values tha…
Trait pairs	No loci	locus	chr	Locus position	GENE	SYMBOL	Gene position	PPLACO	PLTL	PCVD	e-MAGMA	TWAS-LTL	TWAS-CVD
										PCVD_EAS
LTL-AF	10q24.32	26	10	chr10:103423357-104197327	ENSG00000120049	KCNIP2	chr10:103575731-103613769	4.315e-07	5.2954e-07	4.764e-07
LTL-AF	10q24.32	26	10	chr10:103423357-104197327	ENSG00000107859	PITX3	chr10:103979946-104011231	5.7331e-08	0.0025666	3.8928e-12	E8		E7,E8
LTL-AF	10q24.32	26	10	chr10:103423357-104197327	ENSG00000119915	ELOVL3	chr10:103976143-103999346	1.572e-08	0.00034497	4.9729e-12
LTL-AF	10q24.32	26	10	chr10:103423357-104197327	ENSG00000077150	NFKB2	chr10:104143867-104172286	5.7726e-08	2.089e-06	3.3874e-09
LTL-AF	10q24.32	26	10	chr10:103423357-104197327	ENSG00000059915	PSD	chr10:104152374-104189691	4.7204e-08	2.6302e-07	1.1319e-08
LTL-AF	10q24.32	26	10	chr10:103423357-104197327	ENSG00000107831	FGF8	chr10:103519887-103550126	2.8311e-08	3.8845e-08	2.9325e-06
LTL-AF	10q24.32	26	10	chr10:103423357-104197327	ENSG00000107833	NPM3	chr10:103531082-103553170	1.5046e-09	1.2842e-08	1.7139e-06	E5	E5
LTL-AF	10q24.32	26	10	chr10:103423357-104197327	ENSG00000107862	GBF1	chr10:103995255-104152656	6.1081e-08	0.0018796	5.2222e-13
LTL-AF	10q24.32	26	10	chr10:103423357-104197327	ENSG00000120029	ARMH3	chr10:103595356-103825932	2.5984e-07	2.1367e-09	4.5107e-07	E1,E2	E1
LTL-AF	10q24.33	27	10	chr10:105322617-106146144	ENSG00000065618	COL17A1	chr10:105781046-105855638	2.3961e-09	2.7379e-10	2.7335e-05	E6
LTL-AF	10q24.33	27	10	chr10:105322617-106146144	ENSG00000107957	SH3PXD2A	chr10:105343784-105625195	2.5554e-27	6.1124e-60	3.3759e-54	E5,E10	E8	E8,E10
LTL-AF	10q24.33	27	10	chr10:105322617-106146144	ENSG00000107960	STN1	chr10:105627316-105688045	2.1859e-14	7.6567e-68	9.99e-14	E7,E10	E7,E9,E10	E7,E9
LTL-AF	10q24.33	27	10	chr10:105322617-106146144	ENSG00000120051	CFAP58	chr10:106089377-106224848	1.0668e-08	6.0202e-12	0.00025957
LTL-AF	11p15.5	28	11	chr11:179460-270514	ENSG00000177951	BET1L	chr11:192924-217422	1.0892e-08	1.4168e-16	0.0093198	E8	E1,E5,E7,E8
LTL-AF	11p15.5	28	11	chr11:179460-270514	ENSG00000177963	RIC8A	chr11:197499-225113	2.9756e-08	3.6301e-15	0.012667		E8
LTL-AF	11p15.5	28	11	chr11:179460-270514	ENSG00000177947	CIMAP1A	chr11:186761-210273	5.0004e-09	3.26e-19	0.010424
LTL-AF	11p15.5	28	11	chr11:179460-270514	ENSG00000188076	SCGB1C1	chr11:178101-204575	7.9943e-08	2.2907e-19	0.015118
LTL-AF	14q23.2	30	14	chr14:64258373-65615653	ENSG00000089775	ZBTB25	chr14:64906285-64980656	3.3156e-07	1.4516e-08	0.0018635	E2,E7,E8	E9	E3
LTL-AF	14q23.2	30	14	chr14:64258373-65615653	ENSG00000126804	ZBTB1	chr14:64961292-65010408	4.1681e-07	3.8994e-08	0.0015814	E2,E7,E8	E1,E2,E3,E5,E7,E8
LTL-AF	14q23.2	30	14	chr14:64258373-65615653	ENSG00000140009	ESR2	chr14:64683751-64815268	2.3394e-12	5.1167e-05	3.3901e-20	E1,E10		E7,E10
LTL-AF	14q23.2	30	14	chr14:64258373-65615653	ENSG00000100714	MTHFD1	chr14:64844754-64936725	4.93e-09	3.0877e-07	1.4187e-08	E1,E2,E3,E4,E5,E6,E7,E8	E2,E4,E6	E1,E2,E3,E4,E5,E6,E7
LTL-AF	14q23.2	30	14	chr14:64258373-65615653	ENSG00000125952	MAX	chr14:65462819-65579413	2.342e-09	1.2267e-15	0.0090132	E7,E10	E8,E10
LTL-AF	14q24.2	31	14	chr14:73247503-73725028	ENSG00000165861	ZFYVE1	chr14:73426152-73503920	2.099e-13	6.6976e-27	8.7861e-10	E1,E10	E1
LTL-AF	14q24.2	31	14	chr14:73247503-73725028	ENSG00000100767	PAPLN	chr14:73694205-73751348	2.5253e-08	3.9198e-15	3.5006e-08
LTL-AF	14q24.2	31	14	chr14:73247503-73725028	ENSG00000205683	DPF3	chr14:73075561-73370824	6.1728e-15	2.9687e-20	2.0369e-13	E3,E4,E7
LTL-AF	14q24.2	31	14	chr14:73247503-73725028	ENSG00000080815	PSEN1	chr14:73593143-73700399	3.0171e-07	5.463e-13	3.5926e-08	E1,E5,E10
LTL-AF	14q24.2	31	14	chr14:73247503-73725028	ENSG00000119707	RBM25	chr14:73515221-73598749	3.5628e-08	1.6124e-25	1.6326e-08
LTL-AF	14q24.2	31	14	chr14:73247503-73725028	ENSG00000119599	DCAF4	chr14:73383040-73438825	6.9262e-11	2.0822e-32	9.4617e-07	E1,E2,E3,E5,E7,E10
LTL-AF	14q32.12	32	14	chr14:91871672-92057960	ENSG00000100796	PPP4R3A	chr14:91913955-91986898	9.4921e-09	2.4155e-16	0.064952
LTL-AF	14q32.12	32	14	chr14:91871672-92057960	ENSG00000015133	CCDC88C	chr14:91727667-91894188	1.123e-07	1.7063e-12	0.0036722	E9	E9
LTL-AF	15q15.1	33	15	chr15:41892061-42146189	ENSG00000243789	JMJD7	chr15:42110283-42139785	4.0306e-09	5.0003e-17	0.008322	E1,E2,E3,E5,E7,E8,E10	E1,E2,E3,E4,E5,E7,E8,E10
LTL-AF	15q15.1	33	15	chr15:41892061-42146189	ENSG00000137802	MAPKBP1	chr15:42056632-42130053	2.6381e-11	5.6427e-20	0.0021252	E1,E3	E1,E3,E5
LTL-AF	16p11.2	36	16	chr16:28826049-29008079	ENSG00000196296	ATP2A1	chr16:28879192-28925830	1.3779e-07	1.8469e-08	0.0001507
LTL-AF	16p11.2	36	16	chr16:28826049-29008079	ENSG00000177455	CD19	chr16:28933082-28960668	2.6794e-07	4.9423e-06	3.2965e-06
LTL-AF	16p11.2	36	16	chr16:28826049-29008079	ENSG00000177548	RABEP2	chr16:28905742-28947339	2.5909e-07	8.2396e-08	3.784e-05
LTL-AF	16p11.2	36	16	chr16:28826049-29008079	ENSG00000213658	LAT	chr16:28986147-29012104	3.9569e-08	1.414e-05	2.6512e-07
LTL-AF	16p11.2	36	16	chr16:28826049-29008079	ENSG00000169682	SPNS1	chr16:28976028-29005869	1.6763e-07	3.7425e-05	6.045e-07	E10
LTL-AF	16p11.2	36	16	chr16:28826049-29008079	ENSG00000176953	NFATC2IP	chr16:28952318-28987786	9.5632e-08	2.9061e-05	8.1547e-07	E2,E7	E1,E5	E2,E8,E9
LTL-AF	16q22.1	37	16	chr16:69141138-69432250	ENSG00000168802	CHTF8	chr16:69141912-69176493	2.335e-07	1.3537e-12	0.012135
LTL-AF	16q22.1	37	16	chr16:69141138-69432250	ENSG00000132603	NIP7	chr16:69363415-69387014	6.4356e-09	8.4628e-16	0.022971	E1,E5	E1,E4,E5
LTL-AF	16q22.1	37	16	chr16:69141138-69432250	ENSG00000258429	PDF	chr16:69352524-69374498	8.5652e-08	7.5373e-14	0.03003	E1,E2,E3,E4,E5,E7,E10	E1,E2,E3,E4,E5,E6,E7,E10
LTL-AF	16q22.1	37	16	chr16:69141138-69432250	ENSG00000213380	COG8	chr16:69352524-69383526	2.7653e-08	1.3158e-14	0.027505
LTL-AF	16q22.1	37	16	chr16:69141138-69432250	ENSG00000157315	TMED6	chr16:69367149-69395712	2.8999e-09	2.13e-18	0.029093	E1,E6,E9,E10	E1,E2,E9
LTL-AF	16q22.1	37	16	chr16:69141138-69432250	ENSG00000168807	SNTB2	chr16:69211050-69352955	4.6282e-08	1.7212e-12	0.0046453	E2,E7,E8,E9	E2,E7,E8,E9,E10
LTL-AF	16q22.1	37	16	chr16:69141138-69432250	ENSG00000132612	VPS4A	chr16:69335242-69368951	1.333e-08	3.6856e-14	0.01424	E8	E7
LTL-AF	16q22.1	37	16	chr16:69141138-69432250	ENSG00000141076	UTP4	chr16:69156499-69212937	1.1541e-07	1.2352e-12	0.0098468
LTL-AF	16q22.3	38	16	chr16:73087494-73138222	ENSG00000140836	ZFHX3	chr16:72806784-73102534	3.6685e-07	8.716e-05	1.8875e-58
LTL-AF	16q24.2	39	16	chr16:87984597-88119455	ENSG00000172530	BANP	chr16:87974231-88120924	3.9066e-08	7.7113e-20	0.092564
LTL-AF	17p13.3	40	17	chr17:1666132-1733139	ENSG00000132386	SERPINF1	chr17:1655259-1690859	2.7902e-07	2.6173e-17	0.041289	E10	E1,E8,E10
LTL-AF	17p13.3	40	17	chr17:1666132-1733139	ENSG00000186532	SMYD4	chr17:1672829-1743175	8.835e-08	4.355e-21	0.11356	E1	E1,E2,E3,E5,E7
LTL-AF	2p24.2	5	2	chr2:17816326-17991974	ENSG00000163029	SMC6	chr2:17835079-17945096	1.4476e-11	1.855e-12	1.9367e-05	E3,E5,E9	E3,E5,E8,E9
LTL-AF	2p24.2	5	2	chr2:17816326-17991974	ENSG00000178295	GEN1	chr2:17925152-17976632	5.9773e-09	3.5199e-09	0.00012308	E4,E7,E9	E1,E2,E8,E9
LTL-AF	22q13.33	47	22	chr22:50944163-50974100	ENSG00000025708	TYMP	chr22:50954181-50978514	4.4913e-08	4.7065e-24	0.058057	E1,E2,E3,E4,E5,E7,E8,E9,E10	E1,E2,E3,E4,E5,E7,E8,E10
LTL-AF	22q13.33	47	22	chr22:50944163-50974100	ENSG00000284194	SCO2	chr22:50951997-50974868	2.7929e-07	1.4458e-25	0.092078	E1,E2,E3,E6,E7,E8,E9,E10
LTL-AF	22q13.33	47	22	chr22:50944163-50974100	ENSG00000177989	CIMAP1B	chr22:50958836-50981008	8.0121e-08	9.8858e-23	0.066684	E1,E2,E3,E5,E7	E1,E2,E5,E7,E10
LTL-AF	3q23	10	3	chr3:141087623-141154542	ENSG00000177311	ZBTB38	chr3:141033055-141178634	1.4211e-07	0.00025947	6.195e-08	E1,E5,E7		E1,E10
LTL-AF	4q27	12	4	chr4:122661021-122846028	ENSG00000138686	BBS7	chr4:122735484-122801652	2.8452e-08	1.495e-10	0.0054718	E5	E5
LTL-AF	4q27	12	4	chr4:122661021-122846028	ENSG00000138741	TRPC3	chr4:122790183-122882909	1.9115e-10	2.0237e-12	0.00026645
LTL-AF	5p15.33	14	5	chr5:1215883-1284046	ENSG00000164362	TERT	chr5:1243282-1305178	1.7602e-14	1.8377e-147	0.00082893
LTL-AF	5p15.33	14	5	chr5:1215883-1284046	ENSG00000164363	SLC6A18	chr5:1215470-1256304	1.3308e-09	2.1194e-26	0.12396
LTL-AF	5q35.1	15	5	chr5:172643118-172677471	ENSG00000183072	NKX2-5	chr5:172649107-172672315	9.1337e-10	0.016614	5.2887e-20
LTL-AF	7q31.2	20	7	chr7:116057837-116212511	ENSG00000105974	CAV1	chr7:116154839-116211239	7.5534e-08	0.24485	1.1312e-42	E1		E1,E6
LTL-AF	7q31.2	20	7	chr7:116057837-116212511	ENSG00000105971	CAV2	chr7:116129655-116158595	1.7554e-07	0.20703	9.5909e-31			E1,E5,E6,E8,E9,E10
LTL-AF	8p22	22	8	chr8:17722615-17944663	ENSG00000104763	ASAH1	chr8:17903925-17952507	2.7855e-09	0.0027824	1.4639e-13	E8,E10		E8,E10
LTL-AF	8p22	22	8	chr8:17722615-17944663	ENSG00000078674	PCM1	chr8:17770364-17897457	1.8744e-08	0.0016563	4.3586e-12	E1,E2,E4,E5		E4,E7,E10
LTL-AF	8p21.3	23	8	chr8:21770372-21900757	ENSG00000130227	XPO7	chr8:21767180-21874096	2.7129e-11	2.4316e-19	2.3412e-08	E5	E5,E6
LTL-AF	8p21.3	23	8	chr8:21770372-21900757	ENSG00000158815	FGF17	chr8:21890264-21916320	7.3894e-11	1.4875e-11	9.0886e-07	E1,E2,E3
LTL-AF	8p21.3	23	8	chr8:21770372-21900757	ENSG00000147443	DOK2	chr8:21756384-21781290	1.3473e-12	9.9314e-17	5.3297e-07	E1	E10
LTL-AF	8p21.3	23	8	chr8:21770372-21900757	ENSG00000158806	NPM2	chr8:21871621-21904408	3.4511e-11	2.2234e-13	2.8898e-06
LTL-AF	9q31.2	25	9	chr9:109554690-109675354	ENSG00000148143	ZNF462	chr9:109612469-109785525	3.0527e-07	5.6499e-07	0.00079493
LTL-AF	9p13.3	24	9	chr9:33785245-34074051	ENSG00000107341	UBE2R2	chr9:33807162-33930401	8.7951e-09	4.4392e-12	0.0020464
LTL-AF	9p13.3	24	9	chr9:33785245-34074051	ENSG00000137073	UBAP2	chr9:33911691-34058947	1.5838e-08	2.2701e-11	0.0018662	E3
LTL-CAD	1p13.2	2	1	chr1:114078037-114449117	ENSG00000134242	PTPN22	chr1:114346433-114424375	5.132e-12	1.6925e-18	1.4175e-09
LTL-CAD	1p13.2	2	1	chr1:114078037-114449117	ENSG00000134262	AP4B1	chr1:114427370-114457741	2.926e-14	2.3089e-15	9.4275e-12	E1,E3,E5,E7,E10	E1,E3,E5,E10
LTL-CAD	1p13.2	2	1	chr1:114078037-114449117	ENSG00000118655	DCLRE1B	chr1:114437915-114466708	6.4634e-16	5.7879e-30	2.774e-11	E5		E1,E4
LTL-CAD	1p13.2	2	1	chr1:114078037-114449117	ENSG00000081026	MAGI3	chr1:113923087-114238545	1.0275e-07	4.5531e-13	2.7147e-09	E5	E5	E1,E5,E7
LTL-CAD	1p13.2	2	1	chr1:114078037-114449117	ENSG00000188761	BCL2L15	chr1:114409436-114440230	2.8331e-14	5.7891e-19	6.3976e-12	E5	E10
LTL-CAD	1p13.2	2	1	chr1:114078037-114449117	ENSG00000081019	RSBN1	chr1:114294454-114365070	1.7542e-10	1.785e-13	2.424e-11
LTL-CAD	1q41	3	1	chr1:222720697-222782416	ENSG00000143498	TAF1A	chr1:222720990-222773438	6.1909e-08	0.10783	1.0398e-14	E6,E10		E1,E2,E3,E6,E7,E10
LTL-CAD	1q41	3	1	chr1:222720697-222782416	ENSG00000154305	MIA3	chr1:222781444-222851351	1.805e-07	0.26996	7.0072e-29			E1,E3,E5
LTL-CAD	10q24.33	33	10	chr10:104980048-105720733	ENSG00000148798	INA	chr10:105026919-105060108	2.0908e-07	5.4127e-05	1.2542e-07	E3		E3
LTL-CAD	10q24.33	33	10	chr10:104980048-105720733	ENSG00000235376	RPEL1	chr10:104995644-105017773	3.5118e-08	6.9084e-06	5.2529e-08
LTL-CAD	10q24.33	33	10	chr10:104980048-105720733	ENSG00000107957	SH3PXD2A	chr10:105343784-105625195	1.4201e-14	6.1124e-60	2.0622e-07		E8
LTL-CAD	10q24.33	33	10	chr10:104980048-105720733	ENSG00000107960	STN1	chr10:105627316-105688045	3.2868e-10	7.6567e-68	1.2421e-14	E10	E7,E9,E10	E7,E10
LTL-CAD	10q23.33	30	10	chr10:94248310-94485763	ENSG00000152804	HHEX	chr10:94439681-94465408	3.7541e-08	1.8412e-06	2.4692e-05	E1,E3,E8	E3
LTL-CAD	11q23.3	38	11	chr11:116606766-116991093	ENSG00000137656	BUD13	chr11:116608886-116653714	6.8893e-10	0.00016075	1.5791e-11
LTL-CAD	11q23.3	38	11	chr11:116606766-116991093	ENSG00000109917	ZPR1	chr11:116639276-116668739	6.2274e-12	7.0796e-06	2.5491e-13	E1,E10	E10	E1
LTL-CAD	11q23.3	38	11	chr11:116606766-116991093	ENSG00000110243	APOA5	chr11:116650086-116673136	2.7079e-12	3.3122e-07	6.7097e-13
LTL-CAD	11p15.5	34	11	chr11:197337-225256	ENSG00000177951	BET1L	chr11:192924-217422	5.4687e-10	1.4168e-16	6.1412e-07	E1,E5	E1,E5,E7,E8	E1,E3
LTL-CAD	11p15.5	34	11	chr11:197337-225256	ENSG00000177963	RIC8A	chr11:197499-225113	1.0883e-08	3.6301e-15	7.3298e-06		E8
LTL-CAD	11p15.5	34	11	chr11:197337-225256	ENSG00000177947	CIMAP1A	chr11:186761-210273	7.7854e-10	3.26e-19	2.5406e-06
LTL-CAD	11p15.5	34	11	chr11:197337-225256	ENSG00000188076	SCGB1C1	chr11:178101-204575	7.0787e-10	2.2907e-19	1.2447e-06
LTL-CAD	11p15.4	35	11	chr11:9619155-9819390	ENSG00000133789	SWAP70	chr11:9675624-9784508	1.9271e-07	1.9236e-06	1.986e-06	E5	E6	E5
LTL-CAD	11p15.4	35	11	chr11:9619155-9819390	ENSG00000133812	SBF2	chr11:9790214-10325754	4.6764e-07	0.00033967	6.5583e-09
LTL-CAD	12q24.12	40	12	chr12:111359712-113018479	ENSG00000111252	SH2B3	chr12:111833720-111899427	9.4769e-13	7.7832e-10	1.977e-13	E10
LTL-CAD	12q24.12	40	12	chr12:111359712-113018479	ENSG00000089234	BRAP	chr12:112069950-112133790	2.1399e-13	2.4557e-10	3.0779e-12
LTL-CAD	12q24.12	40	12	chr12:111359712-113018479	ENSG00000204842	ATXN2	chr12:111880018-112047480	2.6711e-13	4.4484e-10	6.3009e-14
LTL-CAD	12q24.12	40	12	chr12:111359712-113018479	ENSG00000111249	CUX2	chr12:111461828-111798358	2.5882e-11	5.0347e-07	2.8473e-13
LTL-CAD	12q24.12	40	12	chr12:111359712-113018479	ENSG00000198324	PHETA1	chr12:111788455-111816925	3.4702e-08	0.00023184	8.2423e-10	E10
LTL-CAD	12q24.12	40	12	chr12:111359712-113018479	ENSG00000179295	PTPN11	chr12:112846536-112957717	5.3254e-12	4.1589e-08	2.8327e-12
LTL-CAD	12q24.12	40	12	chr12:111359712-113018479	ENSG00000089009	RPL6	chr12:112832994-112866647	8.8643e-09	7.6381e-06	3.2135e-09
LTL-CAD	12q24.12	40	12	chr12:111359712-113018479	ENSG00000089022	MAPKAPK5	chr12:112270032-112341228	6.4272e-11	9.2448e-08	7.5096e-10	E1,E2,E3,E5,E8,E10		E1,E2,E3,E5,E7,E8,E10
LTL-CAD	12q24.12	40	12	chr12:111359712-113018479	ENSG00000135148	TRAFD1	chr12:112553349-112601408	2.375e-11	2.1328e-07	1.8661e-11	E2		E2
LTL-CAD	12q24.12	40	12	chr12:111359712-113018479	ENSG00000089248	ERP29	chr12:112441152-112471024	2.7776e-10	2.819e-06	8.9224e-11	E1
LTL-CAD	12q24.12	40	12	chr12:111359712-113018479	ENSG00000111300	NAA25	chr12:112454493-112556826	2.7165e-12	3.9329e-08	1.4912e-12	E1,E2,E9,E10	E1,E7,E10	E1,E7,E9,E10
LTL-CAD	12q24.12	40	12	chr12:111359712-113018479	ENSG00000198270	TMEM116	chr12:112359086-112461023	1.5966e-11	4.8154e-08	7.0718e-11	E1,E2,E3,E4,E5,E7,E8,E9,E10		E1,E2,E3,E4,E5,E7,E8,E9,E10
LTL-CAD	12q24.12	40	12	chr12:111359712-113018479	ENSG00000173064	HECTD4	chr12:112587992-112830113	1.3902e-11	2.6821e-07	4.1138e-12	E1,E3	E1	E1
LTL-CAD	12q24.12	40	12	chr12:111359712-113018479	ENSG00000111275	ALDH2	chr12:112194691-112257789	5.3959e-13	8.4639e-10	8.0775e-12	E2,E3,E5,E7,E8,E10	E1,E2,E3,E5,E7,E8	E1,E2,E3,E5,E7,E8,E10
LTL-CAD	12q24.12	40	12	chr12:111359712-113018479	ENSG00000111271	ACAD10	chr12:112113857-112204911	1.276e-12	1.6215e-09	2.2234e-11	E7,E8
LTL-CAD	12q24.31	41	12	chr12:120843553-121471337	ENSG00000135100	HNF1A	chr12:121405861-121450315	1.2602e-08	0.044118	1.137e-14
LTL-CAD	12q24.31	42	12	chr12:122810925-123144293	ENSG00000033030	ZCCHC8	chr12:122946146-122995543	4.4924e-07	1.595e-12	0.011724	E1,E5	E1
LTL-CAD	12q13.13	39	12	chr12:54596827-54749193	ENSG00000135486	HNRNPA1	chr12:54664480-54690871	1.155e-07	5.3465e-12	0.0019394
LTL-CAD	12q13.13	39	12	chr12:54596827-54749193	ENSG00000094916	CBX5	chr12:54614730-54683915	6.1133e-10	1.3176e-12	3.3564e-05	E3,E5	E5
LTL-CAD	13q14.11	43	13	chr13:41693593-41772319	ENSG00000120696	KBTBD7	chr13:41755711-41778702	2.846e-09	8.0358e-16	0.0030456	E10	E10
LTL-CAD	13q14.11	43	13	chr13:41693593-41772319	ENSG00000165572	KBTBD6	chr13:41691709-41716936	1.0171e-08	4.1239e-14	0.0038175	E10	E10
LTL-CAD	14q23.3	44	14	chr14:65475010-65619174	ENSG00000125952	MAX	chr14:65462819-65579413	6.5343e-09	1.2267e-15	0.011745	E7,E10	E8,E10
LTL-CAD	14q24.2	45	14	chr14:73294544-73710417	ENSG00000205683	DPF3	chr14:73075561-73370824	4.4682e-09	2.9687e-20	1.8871e-07
LTL-CAD	15q15.1	46	15	chr15:41801081-41836645	ENSG00000137825	ITPKA	chr15:41776056-41805757	5.946e-09	5.0257e-10	0.00012197
LTL-CAD	15q15.1	46	15	chr15:41801081-41836645	ENSG00000062524	LTK	chr15:41785840-41816085	1.5691e-09	5.8268e-12	0.00052382	E3	E5,E7,E8
LTL-CAD	15q25.1	49	15	chr15:78942349-79105381	ENSG00000136378	ADAMTS7	chr15:79041545-79113805	8.5047e-08	0.0061126	3.425e-40	E3,E5,E6,E8		E2,E3,E4,E5,E6,E8
LTL-CAD	16q22.1	51	16	chr16:69945261-70112729	ENSG00000157322	CLEC18A	chr16:69974608-70008250	7.8071e-08	5.8333e-14	0.0067317
LTL-CAD	16q23.1	53	16	chr16:75304497-75519917	ENSG00000153774	CFDP1	chr16:75317608-75477387	7.4691e-14	7.2683e-06	2.3249e-16	E1,E2,E4,E5,E6,E7,E8,E10		E1,E2,E4,E6,E7,E8,E10
LTL-CAD	16q23.1	53	16	chr16:75304497-75519917	ENSG00000183196	CHST6	chr16:75497022-75538926	6.7563e-11	0.0010379	1.5018e-13
LTL-CAD	16q23.1	53	16	chr16:75304497-75519917	ENSG00000166822	TMEM170A	chr16:75467136-75508584	2.4814e-13	1.3984e-05	1.07e-15	E1		E1,E2,E10
LTL-CAD	16q24.2	54	16	chr16:87984597-88119455	ENSG00000172530	BANP	chr16:87974231-88120924	7.69e-11	7.7113e-20	0.00013928
LTL-CAD	17p13.3	55	17	chr17:1661829-2211343	ENSG00000132386	SERPINF1	chr17:1655259-1690859	1.581e-08	2.6173e-17	0.042623	E1	E1,E8,E10
LTL-CAD	17p13.3	55	17	chr17:1661829-2211343	ENSG00000177374	HIC1	chr17:1947454-1972981	7.2945e-08	3.2636e-05	1.8028e-11
LTL-CAD	17p13.3	55	17	chr17:1661829-2211343	ENSG00000070366	SMG6	chr17:1953133-2217069	1.924e-10	3.1171e-05	3.0528e-19	E5
LTL-CAD	17q21.31	56	17	chr17:41085683-41459600	ENSG00000266967	AARSD1	chr17:41092543-41126515	1.1289e-10	1.0231e-10	1.2528e-06	E3
LTL-CAD	17q21.31	56	17	chr17:41085683-41459600	ENSG00000198863	RUNDC1	chr17:41122527-41155713	5.1603e-10	1.2722e-10	6.3511e-06	E1	E1
LTL-CAD	17q21.31	56	17	chr17:41085683-41459600	ENSG00000267060	PTGES3L	chr17:41110105-41142545	2.7206e-11	1.217e-11	6.5146e-07
LTL-CAD	17q21.31	56	17	chr17:41085683-41459600	ENSG00000012048	BRCA1	chr17:41186312-41287500	6.0593e-10	8.4484e-12	3.6924e-05	E5,E9	E5,E9
LTL-CAD	17q21.31	56	17	chr17:41085683-41459600	ENSG00000108830	RND2	chr17:41167258-41194058	5.5993e-10	2.2649e-11	1.7948e-05	E7	E7
LTL-CAD	17q21.31	56	17	chr17:41085683-41459600	ENSG00000108828	VAT1	chr17:41156622-41184459	6.5915e-12	2.986e-13	7.3343e-07	E1,E2,E5,E7,E10	E1,E2,E5,E7,E10
LTL-CAD	17q21.31	56	17	chr17:41085683-41459600	ENSG00000188554	NBR1	chr17:41312498-41373707	4.524e-10	1.0525e-11	2.2528e-05	E1,E2,E3,E4,E5,E10	E1,E2,E3,E5,E10
LTL-CAD	17q21.31	56	17	chr17:41085683-41459600	ENSG00000184988	TMEM106A	chr17:41353865-41382061	2.5396e-10	1.0014e-11	1.5109e-05	E1,E3,E5,E6,E8	E1,E2,E3,E5,E6,E7,E8	E7
LTL-CAD	17q21.31	56	17	chr17:41085683-41459600	ENSG00000068079	IFI35	chr17:41148742-41176476	2.782e-09	1.3129e-10	3.9157e-05	E1,E2,E5	E1,E4,E5
LTL-CAD	17q21.31	56	17	chr17:41085683-41459600	ENSG00000131469	RPL27	chr17:41140446-41164976	1.1416e-07	7.5617e-09	0.00025087	E5,E10
LTL-CAD	17q25.1	57	17	chr17:73784214-73953404	ENSG00000132471	WBP2	chr17:73831780-73861501	3.3611e-07	0.00012687	1.0862e-07
LTL-CAD	17q25.1	57	17	chr17:73784214-73953404	ENSG00000204316	MRPL38	chr17:73884724-73911181	1.1354e-08	1.4136e-06	5.6137e-08	E1,E3		E1
LTL-CAD	17q25.1	57	17	chr17:73784214-73953404	ENSG00000141569	TRIM65	chr17:73875041-73903084	1.1534e-08	5.951e-06	1.6981e-08	E1,E2,E3,E4,E5,E7,E8	E4	E1,E3,E4,E7
LTL-CAD	17q25.1	57	17	chr17:73784214-73953404	ENSG00000092929	UNC13D	chr17:73813306-73850798	9.0553e-08	3.5263e-05	4.6757e-08	E10	E10	E10
LTL-CAD	17q25.1	57	17	chr17:73784214-73953404	ENSG00000188878	FBF1	chr17:73895925-73947119	8.921e-08	2.268e-06	5.6569e-07	E1,E2,E3,E4,E5,E7,E8	E1,E2,E3,E4,E5,E7,E8	E4
LTL-CAD	18q21.2	59	18	chr18:51777727-51947417	ENSG00000101751	POLI	chr18:51785849-51847583	3.2821e-10	8.5952e-15	0.00026879	E1,E2,E3,E4,E5,E7,E8,E10	E1,E2,E3,E4,E5,E6,E7,E8,E9,E10
LTL-CAD	18q23	60	18	chr18:74540078-74694985	ENSG00000130856	ZNF236	chr18:74525149-74692688	4.169e-08	1.7427e-08	7.6828e-05	E1,E2,E6	E1,E2,E6
LTL-CAD	19q13.2	62	19	chr19:41731175-41866273	ENSG00000105329	TGFB1	chr19:41826812-41869831	1.4076e-11	0.0021261	1.888e-22	E1,E2,E5,E9
LTL-CAD	19q13.2	62	19	chr19:41731175-41866273	ENSG00000123810	B9D2	chr19:41850322-41880078	4.0293e-09	0.002694	3.2955e-14	E1,E5
LTL-CAD	19q13.2	62	19	chr19:41731175-41866273	ENSG00000142046	TMEM91	chr19:41846873-41899988	3.3912e-09	0.0038537	5.063e-15	E8
LTL-CAD	19q13.32	63	19	chr19:45223276-45653883	ENSG00000130208	APOC1	chr19:45407577-45432606	1.8592e-07	2.2832e-08	3.8789e-42
LTL-CAD	19q13.32	63	19	chr19:45223276-45653883	ENSG00000130203	APOE	chr19:45399039-45422650	2.3266e-07	1.0096e-06	4.511e-26
LTL-CAD	19q13.32	63	19	chr19:45223276-45653883	ENSG00000130204	TOMM40	chr19:45384477-45416946	3.9939e-10	5.0111e-07	3.178e-28
LTL-CAD	19q13.32	63	19	chr19:45223276-45653883	ENSG00000130202	NECTIN2	chr19:45339393-45402485	4.4574e-11	8.367e-06	1.5297e-16	E10		E3
LTL-CAD	2q35	10	2	chr2:216287093-216306635	ENSG00000115414	FN1	chr2:216215177-216310890	4.5562e-09	1.8893e-08	5.9549e-09
LTL-CAD	2p23.2	6	2	chr2:28968811-29101402	ENSG00000163806	SPDYA	chr2:29023462-29083476	1.7152e-09	1.7244e-11	0.00013343	E3,E5,E7	E3,E5
LTL-CAD	2p23.2	6	2	chr2:28968811-29101402	ENSG00000213639	PPP1CB	chr2:28964614-29035806	8.3028e-10	9.9474e-12	7.3646e-05	E1,E2,E3,E4,E5,E6,E7,E8,E9,E10	E1,E2,E4,E5,E6,E7,E8,E9,E10
LTL-CAD	2p23.2	6	2	chr2:28968811-29101402	ENSG00000171103	TRMT61B	chr2:29062687-29103175	7.3159e-10	6.6265e-12	7.3033e-05	E1,E2,E3,E4,E5,E6,E7,E8,E9,E10	E1,E2,E3,E4,E5,E6,E7,E8,E10
LTL-CAD	2p21	7	2	chr2:43450843-43721954	ENSG00000152518	ZFP36L2	chr2:43439541-43463745	1.6513e-07	3.0183e-06	2.82e-06
LTL-CAD	2p21	7	2	chr2:43450843-43721954	ENSG00000115970	THADA	chr2:43447975-43833185	2.7144e-08	1.9973e-07	3.7576e-06
LTL-CAD	2p11.2	8	2	chr2:85692999-85893292	ENSG00000115486	GGCX	chr2:85761978-85798657	2.2048e-09	0.0057352	2.0217e-24	E1,E2,E3,E5,E10		E1,E2,E3,E4,E5,E6,E8,E10
LTL-CAD	2p11.2	8	2	chr2:85692999-85893292	ENSG00000168906	MAT2A	chr2:85756101-85782403	1.9371e-10	0.004281	5.737e-26	E3,E4,E10		E3,E4,E10
LTL-CAD	2p11.2	8	2	chr2:85692999-85893292	ENSG00000118640	VAMP8	chr2:85794614-85819156	6.9242e-08	0.011793	4.0954e-18
LTL-CAD	2p11.2	8	2	chr2:85692999-85893292	ENSG00000168899	VAMP5	chr2:85801531-85830511	5.8918e-11	0.0039216	1.4995e-22	E5,E7		E5
LTL-CAD	2p11.2	8	2	chr2:85692999-85893292	ENSG00000168894	RNF181	chr2:85812391-85834831	5.0887e-09	0.040125	1.0753e-14
LTL-CAD	2p11.2	8	2	chr2:85692999-85893292	ENSG00000168890	TMEM150A	chr2:85815670-85839822	7.7145e-08	0.059833	1.1876e-12	E7,E8,E10		E10
LTL-CAD	2p11.2	8	2	chr2:85692999-85893292	ENSG00000168878	SFTPB	chr2:85874440-85905864	1.7438e-07	0.0049593	1.2411e-11
LTL-CAD	20q11.22	64	20	chr20:32903904-33529766	ENSG00000198646	NCOA6	chr20:33292578-33423433	2.9351e-07	0.00064698	1.4458e-08
LTL-CAD	20q11.22	64	20	chr20:32903904-33529766	ENSG00000078804	TP53INP2	chr20:33282147-33311240	7.3484e-08	1.7554e-05	1.4045e-07
LTL-CAD	20q13.33	65	20	chr20:62196807-62565646	ENSG00000130589	HELZ2	chr20:62179439-62215592	6.2411e-11	3.3133e-55	0.063051
LTL-CAD	20q13.33	65	20	chr20:62196807-62565646	ENSG00000243509	TNFRSF6B	chr20:62318004-62340051	4.0242e-08	8.4009e-56	0.16081
LTL-CAD	20q13.33	65	20	chr20:62196807-62565646	ENSG00000101246	ARFRP1	chr20:62319995-62349365	2.204e-07	1.409e-51	0.15759	E10	E5,E9,E10
LTL-CAD	20q13.33	65	20	chr20:62196807-62565646	ENSG00000203896	LIME1	chr20:62357480-62380460	2.6354e-09	8.8659e-41	0.10594	E5	E1,E3,E5,E7,E8,E10
LTL-CAD	20q13.33	65	20	chr20:62196807-62565646	ENSG00000125520	SLC2A4RG	chr20:62361211-62385403	6.2667e-10	1.844e-43	0.093768		E9
LTL-CAD	20q13.33	65	20	chr20:62196807-62565646	ENSG00000101216	GMEB2	chr20:62208955-62268381	1.1395e-08	1.5539e-38	0.040254		E2,E3,E4,E5,E6,E7,E10
LTL-CAD	20q13.33	65	20	chr20:62196807-62565646	ENSG00000130584	ZBTB46	chr20:62365021-62473731	4.0177e-09	5.2577e-50	0.038854
LTL-CAD	3q22.3	12	3	chr3:138005082-138640704	ENSG00000158186	MRAS	chr3:138056490-138134377	2.894e-09	1.0553e-06	8.2772e-11	E1,E3,E4,E5,E7,E8		E1,E3,E4,E5,E7,E8
LTL-CAD	3q22.3	12	3	chr3:138005082-138640704	ENSG00000158234	FAIM	chr3:138317542-138362218	2.0956e-12	3.5807e-12	2.1203e-08	E5,E7	E1,E3,E5	E5
LTL-CAD	3q22.3	12	3	chr3:138005082-138640704	ENSG00000114107	CEP70	chr3:138203186-138323187	2.1864e-12	3.1753e-11	3.5586e-09	E5,E8	E3,E7,E8	E8
LTL-CAD	3q22.3	12	3	chr3:138005082-138640704	ENSG00000158220	ESYT3	chr3:138143415-138207910	3.3257e-12	6.2759e-11	6.6974e-11	E3,E4,E5	E4,E5	E3,E4,E5
LTL-CAD	3q22.3	12	3	chr3:138005082-138640704	ENSG00000181322	NME9	chr3:137970279-138059018	2.593e-11	4.5911e-09	2.4749e-10
LTL-CAD	3q22.3	12	3	chr3:138005082-138640704	ENSG00000051382	PIK3CB	chr3:138361540-138563780	1.0974e-09	4.4263e-11	3.0616e-05	E1,E2	E1,E2
LTL-CAD	3p21.31	11	3	chr3:49296069-50250837	ENSG00000233276	GPX1	chr3:49384609-49405791	5.3847e-10	2.0701e-07	7.6789e-09	E1
LTL-CAD	3p21.31	11	3	chr3:49296069-50250837	ENSG00000145020	AMT	chr3:49444211-49470111	3.326e-11	1.0058e-07	1.4496e-10	E1,E2,E3,E4,E5,E10		E8
LTL-CAD	3p21.31	11	3	chr3:49296069-50250837	ENSG00000145022	TCTA	chr3:49439639-49463909	2.2263e-10	5.6486e-07	9.9117e-10	E3	E3	E3
LTL-CAD	3p21.31	11	3	chr3:49296069-50250837	ENSG00000145029	NICN1	chr3:49449766-49476777	5.8947e-12	1.4526e-08	5.0375e-11	E1,E2,E3,E5,E7
LTL-CAD	3p21.31	11	3	chr3:49296069-50250837	ENSG00000164062	APEH	chr3:49701427-49730936	1.5625e-09	8.9037e-07	5.3568e-09	E1,E2,E3,E10	E1,E2	E1,E2,E3
LTL-CAD	3p21.31	11	3	chr3:49296069-50250837	ENSG00000173531	MST1	chr3:49711380-49736196	4.1361e-12	1.6402e-09	6.5235e-11	E1,E2,E3,E4,E5,E7,E8,E9
LTL-CAD	3p21.31	11	3	chr3:49296069-50250837	ENSG00000173540	GMPPB	chr3:49748909-49771407	4.0834e-12	4.0903e-11	5.1577e-09	E1,E2,E3,E4,E5,E7,E8,E9,E10
LTL-CAD	3p21.31	11	3	chr3:49296069-50250837	ENSG00000164068	RNF123	chr3:49716950-49768962	2.7684e-13	5.38e-12	9.8476e-11	E1,E2,E3,E4,E5,E6,E7,E8	E1,E2,E3,E4,E5,E6,E7,E8	E1,E4,E5,E6,E7,E8
LTL-CAD	3p21.31	11	3	chr3:49296069-50250837	ENSG00000176020	AMIGO3	chr3:49744267-49767238	4.9404e-12	5.3922e-11	7.5745e-09
LTL-CAD	3p21.31	11	3	chr3:49296069-50250837	ENSG00000182179	UBA7	chr3:49832638-49861391	4.9534e-11	5.7836e-10	1.5761e-08	E3,E5,E9,E10	E1,E3,E5,E9,E10	E1,E3,E5,E9,E10
LTL-CAD	3p21.31	11	3	chr3:49296069-50250837	ENSG00000183763	TRAIP	chr3:49856028-49903992	2.1686e-13	2.2149e-12	2.0022e-10
LTL-CAD	3p21.31	11	3	chr3:49296069-50250837	ENSG00000164076	CAMKV	chr3:49885414-49917655	2.6995e-13	3.1116e-13	1.7541e-09
LTL-CAD	3p21.31	11	3	chr3:49296069-50250837	ENSG00000187492	CDHR4	chr3:49818165-49847254	6.5127e-12	1.363e-11	6.5007e-09	E3,E5	E2,E3,E5	E2,E3,E5
LTL-CAD	3p21.31	11	3	chr3:49296069-50250837	ENSG00000185614	INKA1	chr3:49830687-49852463	5.0509e-11	7.414e-10	1.4095e-08	E3,E5	E3,E4,E5	E3,E4
LTL-CAD	3p21.31	11	3	chr3:49296069-50250837	ENSG00000003756	RBM5	chr3:50116341-50166397	1.7273e-11	1.5984e-11	5.0743e-08	E2	E2,E7	E2,E7
LTL-CAD	3p21.31	11	3	chr3:49296069-50250837	ENSG00000067560	RHOA	chr3:49386569-49459526	1.2752e-10	1.8702e-07	6.3745e-10	E5
LTL-CAD	3p21.31	11	3	chr3:49296069-50250837	ENSG00000173402	DAG1	chr3:49496136-49583051	1.04e-10	1.1027e-07	6.1487e-10	E3,E7,E10	E7	E10
LTL-CAD	3p21.31	11	3	chr3:49296069-50250837	ENSG00000164078	MST1R	chr3:49914435-49951311	1.0301e-11	1.2575e-12	3.1545e-07	E1,E2,E3,E5,E7,E8,E10	E1,E2,E3,E5,E7,E8,E10	E1,E2,E3,E5,E7,E8,E10
LTL-CAD	3p21.31	11	3	chr3:49296069-50250837	ENSG00000001617	SEMA3F	chr3:50182562-50236508	8.2998e-08	1.25e-10	0.00026726	E1,E2,E3,E7,E8	E1,E2,E3,E7,E8	E1,E8
LTL-CAD	3p21.31	11	3	chr3:49296069-50250837	ENSG00000164061	BSN	chr3:49581922-49718982	3.4097e-10	3.3722e-08	4.3366e-09
LTL-CAD	3p21.31	11	3	chr3:49296069-50250837	ENSG00000176095	IP6K1	chr3:49751728-49833973	2.6925e-12	1.3253e-11	4.9345e-09	E5	E5
LTL-CAD	3p21.31	11	3	chr3:49296069-50250837	ENSG00000004534	RBM6	chr3:49967474-50124685	3.7037e-11	3.6293e-11	1.3429e-07	E1,E2,E3,E4,E5,E6,E7,E8,E9,E10	E1,E2,E3,E4,E5,E6,E7,E8,E9,E10	E1,E2,E3,E4,E5,E6,E7,E8,E9,E10
LTL-CAD	3p21.31	11	3	chr3:49296069-50250837	ENSG00000164077	MON1A	chr3:49936302-49977445	2.2302e-12	3.4786e-13	4.3591e-08	E5,E10
LTL-CAD	4q12	13	4	chr4:57717475-57841213	ENSG00000084092	NOA1	chr4:57819516-57853826	3.134e-07	5.4357e-05	4.3328e-09
LTL-CAD	5p15.33	16	5	chr5:1287505-1298645	ENSG00000164362	TERT	chr5:1243282-1305178	7.9038e-12	1.8377e-147	7.354e-08
LTL-CAD	5q31.2	17	5	chr5:138910791-139037014	ENSG00000131508	UBE2D2	chr5:138930751-139018019	3.2557e-07	4.1062e-10	0.00088713
LTL-CAD	6q25.3	21	6	chr6:160683269-161125454	ENSG00000146477	SLC22A3	chr6:160759405-160883613	1.7774e-08	0.013773	4.6111e-32	E1,E2,E3,E5,E8,E9		E1,E2,E3,E5,E8,E9
LTL-CAD	7q22.3	24	7	chr7:106796537-107304196	ENSG00000105865	DUS4L	chr7:107194402-107228968	3.7942e-07	0.0020911	1.641e-09
LTL-CAD	7q22.1	23	7	chr7:98892724-99892017	ENSG00000066923	STAG3	chr7:99765186-99822010	3.9513e-07	9.481e-10	8.135e-05	E1,E10	E1,E10
LTL-CAD	7q22.1	23	7	chr7:98892724-99892017	ENSG00000213413	PVRIG	chr7:99806147-99829113	3.9697e-07	1.9715e-09	5.7046e-05
LTL-CAD	7q22.1	23	7	chr7:98892724-99892017	ENSG00000213420	GPC2	chr7:99757229-99784990	3.9061e-08	3.9628e-12	0.00019351	E2
LTL-CAD	8p21.3	26	8	chr8:19815556-19870271	ENSG00000175445	LPL	chr8:19786582-19834770	8.761e-10	0.017733	5.1787e-17	E1,E10		E1,E10
LTL-CAD	8p21.3	27	8	chr8:21770372-21872853	ENSG00000130227	XPO7	chr8:21767180-21874096	2.6697e-10	2.4316e-19	0.015306	E5	E5,E6
LTL-CAD	8q22.1	28	8	chr8:95432517-95578426	ENSG00000265817	FSBP	chr8:95429940-95459180	3.5326e-07	1.2763e-10	0.00028854	E3	E3
LTL-CAD	8q22.1	28	8	chr8:95432517-95578426	ENSG00000197275	RAD54B	chr8:95374188-95497343	4.0956e-07	3.0742e-10	0.00016604	E3
LTL-VTE	1q24.2	3	1	chr1:168664450-168675971	ENSG00000143196	DPT	chr1:168654695-168708442	3.9813e-08	0.0078043	9.6527e-15			E1,E3,E5
LTL-VTE	1q24.2	4	1	chr1:169462911-169577990	ENSG00000198734	F5	chr1:169471192-169565769	6.1791e-08	0.074961	1.6941e-68			E10
LTL-VTE	1p35.2	1	1	chr1:32267747-32314400	ENSG00000134668	SPOCD1	chr1:32246023-32291630	1.915e-10	1.4056e-14	0.0069965	E1	E1
LTL-VTE	10q23.33	27	10	chr10:95971321-96382128	ENSG00000119969	HELLS	chr10:96295535-96372628	4.6147e-07	3.6419e-08	0.00010906	E2,E5	E2,E5
LTL-VTE	10q23.33	27	10	chr10:95971321-96382128	ENSG00000108239	TBC1D12	chr10:96151956-96306089	7.4839e-08	2.3511e-09	3.9427e-05
LTL-VTE	10q23.33	27	10	chr10:95971321-96382128	ENSG00000138193	PLCE1	chr10:95743746-96098149	1.6199e-07	1.8738e-05	3.6489e-09	E5		E5
LTL-VTE	11q23.3	32	11	chr11:116623213-116657561	ENSG00000109917	ZPR1	chr11:116639276-116668739	1.1299e-07	7.0796e-06	1.1886e-06		E10
LTL-VTE	11q23.3	32	11	chr11:116623213-116657561	ENSG00000110243	APOA5	chr11:116650086-116673136	1.5054e-07	3.3122e-07	8.0052e-06
LTL-VTE	11p11.2	29	11	chr11:46304187-51438422	ENSG00000175220	ARHGAP1	chr11:46688625-46732215	1.6274e-08	0.0019904	5.4756e-14	E1,E2,E3,E5,E7,E8,E9,E10		E1,E2,E3,E4,E5,E7,E9,E10
LTL-VTE	11p11.2	29	11	chr11:46304187-51438422	ENSG00000180210	F2	chr11:46730743-46771056	7.4811e-10	5.44e-05	1.0477e-14	E4,E5		E1,E4
LTL-VTE	11p11.2	29	11	chr11:46304187-51438422	ENSG00000175213	ZNF408	chr11:46712317-46737466	1.0342e-08	0.00078285	1.2081e-13	E2,E3,E5		E2,E3,E4,E5,E9
LTL-VTE	11p11.2	29	11	chr11:46304187-51438422	ENSG00000134575	ACP2	chr11:47250853-47280457	1.4228e-09	4.1657e-05	6.4026e-12	E1,E2,E5,E6,E7,E8,E9,E10		E1,E2,E6,E7,E8,E9,E10
LTL-VTE	11p11.2	29	11	chr11:46304187-51438422	ENSG00000134574	DDB2	chr11:47226493-47270769	2.0797e-10	2.8122e-05	1.7381e-13	E1,E8,E10		E7,E8
LTL-VTE	11p11.2	29	11	chr11:46304187-51438422	ENSG00000025434	NR1H3	chr11:47259851-47300584	5.4104e-09	0.00010582	1.4182e-11	E1,E3,E6,E7,E8,E9,E10	E3	E1,E2,E3,E5,E7,E9,E10
LTL-VTE	11p11.2	29	11	chr11:46304187-51438422	ENSG00000134571	MYBPC3	chr11:47342957-47384253	1.7883e-11	3.622e-07	9.3087e-13	E10		E10
LTL-VTE	11p11.2	29	11	chr11:46304187-51438422	ENSG00000066336	SPI1	chr11:47366409-47410127	3.0702e-09	5.4659e-07	1.2081e-09
LTL-VTE	11p11.2	29	11	chr11:46304187-51438422	ENSG00000165915	SLC39A13	chr11:47418683-47448051	2.3134e-08	1.4507e-07	4.1779e-10	E7,E10		E1,E3,E5,E7,E10
LTL-VTE	11p11.2	29	11	chr11:46304187-51438422	ENSG00000165917	RAPSN	chr11:47449308-47480730	9.156e-11	3.0114e-07	6.5001e-10			E2
LTL-VTE	11p11.2	29	11	chr11:46304187-51438422	ENSG00000213619	NDUFS3	chr11:47590562-47616115	7.7016e-09	2.4135e-07	2.873e-09	E7
LTL-VTE	11p11.2	29	11	chr11:46304187-51438422	ENSG00000123444	KBTBD4	chr11:47583749-47610567	9.4419e-09	2.9507e-07	1.2718e-08
LTL-VTE	11p11.2	29	11	chr11:46304187-51438422	ENSG00000172247	C1QTNF4	chr11:47601216-47625961	2.6804e-08	2.0832e-06	3.0897e-09	E1,E2,E3,E5,E7,E8,E10		E5,E6,E7,E9,E10
LTL-VTE	11p11.2	29	11	chr11:46304187-51438422	ENSG00000196666	FAM180B	chr11:47598230-47620746	3.3104e-09	1.1987e-07	1.9644e-09
LTL-VTE	11p11.2	29	11	chr11:46304187-51438422	ENSG00000214891	TRIM64C	chr11:49065266-49090664	1.472e-07	3.7229e-07	6.8249e-06
LTL-VTE	11p11.2	29	11	chr11:46304187-51438422	ENSG00000134569	LRP4	chr11:46868268-46950173	2.3141e-11	9.0402e-05	1.9713e-15	E9		E9
LTL-VTE	11p11.2	29	11	chr11:46304187-51438422	ENSG00000175216	CKAP5	chr11:46755084-46877859	1.7411e-10	0.0002215	1.333e-16
LTL-VTE	11p11.2	29	11	chr11:46304187-51438422	ENSG00000165916	PSMC3	chr11:47430320-47458024	3.3554e-10	2.3517e-07	4.7955e-11	E1,E2		E1,E2,E3
LTL-VTE	11p11.2	29	11	chr11:46304187-51438422	ENSG00000149177	PTPRJ	chr11:47992101-48202394	3.4963e-10	2.7557e-07	1.2459e-09	E2,E7,E10		E2,E10
LTL-VTE	11p11.2	29	11	chr11:46304187-51438422	ENSG00000110514	MADD	chr11:47280927-47361582	5.6179e-08	0.00024747	3.2519e-10	E2,E4,E6,E7,E8		E3,E7
LTL-VTE	11p11.2	29	11	chr11:46304187-51438422	ENSG00000149187	CELF1	chr11:47477489-47584792	9.1997e-10	3.8973e-08	5.0799e-11	E10
LTL-VTE	11p11.2	29	11	chr11:46304187-51438422	ENSG00000110536	PTPMT1	chr11:47576888-47605013	4.2802e-07	1.7775e-05	9.3617e-08			E5
LTL-VTE	11p11.2	29	11	chr11:46304187-51438422	ENSG00000149179	CSTPP1	chr11:46948240-47195932	3.2065e-08	0.005061	2.1075e-16	E4		E9
LTL-VTE	11p11.2	29	11	chr11:46304187-51438422	ENSG00000149182	ARFGAP2	chr11:47175849-47209054	1.0807e-07	0.0038794	1.9293e-14
LTL-VTE	11p11.2	29	11	chr11:46304187-51438422	ENSG00000175619	OR4B1	chr11:48228362-48249291	2.4898e-07	2.4334e-06	3.9191e-05
LTL-VTE	11q12.2	31	11	chr11:61573540-61616012	ENSG00000134824	FADS2	chr11:61573675-61644826	2.3036e-07	0.026687	1.2162e-17
LTL-VTE	12q24.12	35	12	chr12:111426615-112939853	ENSG00000111252	SH2B3	chr12:111833720-111899427	1.1613e-11	7.7832e-10	3.6192e-08	E10
LTL-VTE	12q24.12	35	12	chr12:111426615-112939853	ENSG00000089234	BRAP	chr12:112069950-112133790	1.1273e-11	2.4557e-10	9.2322e-08
LTL-VTE	12q24.12	35	12	chr12:111426615-112939853	ENSG00000204842	ATXN2	chr12:111880018-112047480	2.1227e-11	4.4484e-10	1.1252e-07
LTL-VTE	12q24.12	35	12	chr12:111426615-112939853	ENSG00000111249	CUX2	chr12:111461828-111798358	1.9071e-07	5.0347e-07	3.8573e-06
LTL-VTE	12q24.12	35	12	chr12:111426615-112939853	ENSG00000179295	PTPN11	chr12:112846536-112957717	1.6476e-08	4.1589e-08	1.3703e-05
LTL-VTE	12q24.12	35	12	chr12:111426615-112939853	ENSG00000089022	MAPKAPK5	chr12:112270032-112341228	2.3854e-09	9.2448e-08	1.7143e-06	E1,E2,E5
LTL-VTE	12q24.12	35	12	chr12:111426615-112939853	ENSG00000135148	TRAFD1	chr12:112553349-112601408	4.4558e-07	2.1328e-07	0.00023115
LTL-VTE	12q24.12	35	12	chr12:111426615-112939853	ENSG00000111300	NAA25	chr12:112454493-112556826	4.3931e-08	3.9329e-08	4.3869e-05	E1,E10	E1,E7,E10	E7
LTL-VTE	12q24.12	35	12	chr12:111426615-112939853	ENSG00000198270	TMEM116	chr12:112359086-112461023	3.8912e-09	4.8154e-08	3.2669e-06	E1,E2,E3,E4,E5,E7,E8,E9,E10
LTL-VTE	12q24.12	35	12	chr12:111426615-112939853	ENSG00000173064	HECTD4	chr12:112587992-112830113	4.3213e-07	2.6821e-07	0.00016524	E1,E3	E1	E1
LTL-VTE	12q24.12	35	12	chr12:111426615-112939853	ENSG00000111275	ALDH2	chr12:112194691-112257789	1.5646e-11	8.4639e-10	2.6223e-08	E2,E3,E5,E7,E8	E1,E2,E3,E5,E7,E8	E1,E2,E3,E5,E7,E8
LTL-VTE	12q24.12	35	12	chr12:111426615-112939853	ENSG00000111271	ACAD10	chr12:112113857-112204911	7.4139e-11	1.6215e-09	3.044e-07	E7,E8
LTL-VTE	12q24.31	36	12	chr12:122804256-123932679	ENSG00000033030	ZCCHC8	chr12:122946146-122995543	8.189e-08	1.595e-12	0.0083514	E1,E2,E5,E10	E1
LTL-VTE	12q24.31	36	12	chr12:122804256-123932679	ENSG00000150967	ABCB9	chr12:123395498-123461056	1.2847e-08	2.9866e-09	0.00054436	E3,E5,E7,E8,E9,E10	E3,E5,E7,E8,E9,E10	E3,E5,E7,E9
LTL-VTE	12q24.31	36	12	chr12:122804256-123932679	ENSG00000051825	MPHOSPH9	chr12:123630943-123727785	1.1168e-14	8.2492e-14	1.0573e-09	E2,E3,E5,E7,E8,E10	E2,E3,E5,E7,E8	E2,E3,E5,E7,E8
LTL-VTE	12q24.31	36	12	chr12:122804256-123932679	ENSG00000111328	CDK2AP1	chr12:123735517-123766863	3.3657e-13	1.3126e-12	3.8943e-08	E1,E2,E3,E5,E7,E9,E10	E1,E2,E3,E5,E7,E9	E1,E2,E3,E5,E7,E9
LTL-VTE	12q24.31	36	12	chr12:122804256-123932679	ENSG00000139697	SBNO1	chr12:123763656-123859756	3.0012e-07	2.3e-08	0.00060995		E3
LTL-VTE	12q24.31	36	12	chr12:122804256-123932679	ENSG00000150977	RILPL2	chr12:123889936-123931264	2.809e-14	1.9363e-14	1.7625e-08	E5,E7
LTL-VTE	12q24.31	36	12	chr12:122804256-123932679	ENSG00000182196	ARL6IP4	chr12:123454607-123477460	2.3184e-14	4.4793e-14	1.4046e-08	E2,E7,E10	E2,E7,E10	E2,E7
LTL-VTE	12q24.31	36	12	chr12:122804256-123932679	ENSG00000090975	PITPNM2	chr12:123458027-123645376	1.6801e-16	2.7613e-15	1.0022e-09
LTL-VTE	12q24.31	36	12	chr12:122804256-123932679	ENSG00000111325	OGFOD2	chr12:123449354-123474588	1.885e-14	2.9373e-14	1.6327e-08	E2,E3,E5,E6,E8,E10	E1,E2,E3,E5,E6,E7,E8	E2,E3,E5,E8
LTL-VTE	12q24.31	36	12	chr12:122804256-123932679	ENSG00000183955	KMT5A	chr12:123858704-123903900	2.2628e-13	3.3362e-13	9.1654e-08	E5,E7,E10	E3,E5,E7,E10	E3,E7,E10
LTL-VTE	12q24.31	36	12	chr12:122804256-123932679	ENSG00000130921	MTRFR	chr12:123707844-123752651	1.1742e-14	5.6352e-14	1.3487e-09	E1,E2,E3,E5,E7	E1,E2,E3,E5,E7	E1,E2,E3,E7
LTL-VTE	12q13.13	34	12	chr12:54596619-54749193	ENSG00000135486	HNRNPA1	chr12:54664480-54690871	3.5141e-11	5.3465e-12	1.5708e-07	E10
LTL-VTE	12q13.13	34	12	chr12:54596619-54749193	ENSG00000123405	NFE2	chr12:54675891-54728869	1.2378e-10	2.1078e-09	2.3576e-11	E2,E10
LTL-VTE	12q13.13	34	12	chr12:54596619-54749193	ENSG00000139572	GPR84	chr12:54746229-54768270	2.0563e-07	1.7315e-05	1.9497e-06
LTL-VTE	12q13.13	34	12	chr12:54596619-54749193	ENSG00000094916	CBX5	chr12:54614730-54683915	6.8122e-09	1.3176e-12	0.00018434	E3,E5	E5	E5
LTL-VTE	14q24.2	37	14	chr14:73397349-73710696	ENSG00000165861	ZFYVE1	chr14:73426152-73503920	9.11e-11	6.6976e-27	5.9914e-05	E1	E1
LTL-VTE	14q24.2	37	14	chr14:73397349-73710696	ENSG00000119599	DCAF4	chr14:73383040-73438825	6.0415e-09	2.0822e-32	0.00065583	E1,E2,E5,E10
LTL-VTE	14q32.12	38	14	chr14:91871672-92057960	ENSG00000100796	PPP4R3A	chr14:91913955-91986898	7.1412e-08	2.4155e-16	0.10395
LTL-VTE	15q15.1	39	15	chr15:41804694-42149472	ENSG00000092445	TYRO3	chr15:41841220-41881536	2.2261e-09	2.5167e-12	0.00066142	E8	E8
LTL-VTE	15q15.1	39	15	chr15:41804694-42149472	ENSG00000137877	SPTBN5	chr15:42130344-42196275	8.5731e-08	1.4137e-11	0.0017634	E1,E2,E3,E4,E5,E6,E7,E8,E9,E10	E1,E2,E3,E4,E5,E6,E7,E8,E9,E10
LTL-VTE	15q15.1	39	15	chr15:41804694-42149472	ENSG00000243789	JMJD7	chr15:42110283-42139785	7.1873e-11	5.0003e-17	0.0011144	E1,E2,E3,E4,E5,E7,E8,E10	E1,E2,E3,E4,E5,E7,E8,E10
LTL-VTE	15q15.1	39	15	chr15:41804694-42149472	ENSG00000243708	PLA2G4B	chr15:42121011-42150346	4.5261e-10	1.3745e-14	0.00019901	E1,E2,E3,E4,E5,E7,E8	E1,E2,E3,E4,E5,E7,E9,E10
LTL-VTE	15q15.1	39	15	chr15:41804694-42149472	ENSG00000062524	LTK	chr15:41785840-41816085	5.0215e-08	5.8268e-12	0.01574	E2,E3,E5,E7,E8	E5,E7,E8
LTL-VTE	15q15.1	39	15	chr15:41804694-42149472	ENSG00000103932	RPAP1	chr15:41799374-41846464	4.7467e-09	1.0617e-11	0.0017378	E1,E2,E3,E4,E5,E6,E7,E8,E9,E10	E1,E2,E3,E4,E5,E6,E7,E8,E10
LTL-VTE	15q15.1	39	15	chr15:41804694-42149472	ENSG00000137802	MAPKBP1	chr15:42056632-42130053	2.3428e-12	5.6427e-20	0.00046184	E1,E2,E3,E5	E1,E3,E5
LTL-VTE	16q22.1	40	16	chr16:69128053-70546234	ENSG00000157315	TMED6	chr16:69367149-69395712	2.2945e-07	2.13e-18	0.30989	E9	E1,E2,E9
LTL-VTE	16q22.1	40	16	chr16:69128053-70546234	ENSG00000090857	PDPR	chr16:70137529-70206437	9.0663e-09	1.1129e-14	0.018241	E1,E2,E3,E5,E7	E1,E2,E3,E8,E10
LTL-VTE	16q22.1	40	16	chr16:69128053-70546234	ENSG00000090861	AARS1	chr16:70276198-70333452	3.1485e-10	2.1189e-19	0.0085412
LTL-VTE	16q22.1	40	16	chr16:69128053-70546234	ENSG00000157349	DDX19B	chr16:70313670-70377735	1.1959e-07	2.1004e-15	0.017566
LTL-VTE	16q22.1	40	16	chr16:69128053-70546234	ENSG00000157350	ST3GAL2	chr16:70403338-70482991	3.0343e-09	1.3289e-24	0.011107
LTL-VTE	16q22.1	40	16	chr16:69128053-70546234	ENSG00000198373	WWP2	chr16:69786187-69985644	1.5094e-08	3.0862e-10	0.00013324	E4,E5	E1,E5
LTL-VTE	16q22.1	40	16	chr16:69128053-70546234	ENSG00000157322	CLEC18A	chr16:69974608-70008250	4.7391e-09	5.8333e-14	0.01135
LTL-VTE	16q22.1	40	16	chr16:69128053-70546234	ENSG00000168872	DDX19A	chr16:70370764-70417286	9.3442e-09	7.9041e-24	0.017001	E7	E8
LTL-VTE	16q22.1	40	16	chr16:69128053-70546234	ENSG00000157353	FCSK	chr16:70478498-70524177	7.2174e-08	2.0819e-16	0.021267
LTL-VTE	16q23.1	41	16	chr16:75304497-75519917	ENSG00000153774	CFDP1	chr16:75317608-75477387	2.1237e-11	7.2683e-06	2.1476e-12	E1,E2,E5,E10		E1,E2,E4,E8,E10
LTL-VTE	16q23.1	41	16	chr16:75304497-75519917	ENSG00000183196	CHST6	chr16:75497022-75538926	2.7624e-09	0.0010379	8.8126e-12
LTL-VTE	16q23.1	41	16	chr16:75304497-75519917	ENSG00000166822	TMEM170A	chr16:75467136-75508584	1.5104e-11	1.3984e-05	5.8136e-13	E1		E1,E2
LTL-VTE	17p13.3	42	17	chr17:1949237-2322776	ENSG00000177374	HIC1	chr17:1947454-1972981	7.5429e-11	3.2636e-05	1.2352e-14
LTL-VTE	17p13.3	42	17	chr17:1949237-2322776	ENSG00000070366	SMG6	chr17:1953133-2217069	3.3502e-08	3.1171e-05	7.7589e-11	E5
LTL-VTE	17q25.1	44	17	chr17:73826406-74021369	ENSG00000167880	EVPL	chr17:73992926-74033533	2.8271e-09	4.2296e-10	0.00024327
LTL-VTE	17p13.1	43	17	chr17:7739215-8164352	ENSG00000183011	NAA38	chr17:7750003-7798608	1.7305e-09	4.4862e-36	1.1954e-06	E1,E2,E3,E5,E6,E7	E10	E1
LTL-VTE	17p13.1	43	17	chr17:7739215-8164352	ENSG00000167874	TMEM88	chr17:7748181-7769417	1.3375e-08	1.9507e-32	6.6669e-05
LTL-VTE	17p13.1	43	17	chr17:7739215-8164352	ENSG00000132510	KDM6B	chr17:7727521-7768118	1.357e-10	2.5982e-41	4.8459e-06	E1,E5,E10		E1,E5
LTL-VTE	19p12	47	19	chr19:22439042-22659822	ENSG00000196350	ZNF729	chr19:22459252-22509978	2.6981e-08	2.1747e-15	0.023585
LTL-VTE	19p12	47	19	chr19:22439042-22659822	ENSG00000197360	ZNF98	chr19:22563899-22615148	6.5011e-08	1.4014e-14	0.026444	E2,E7,E8	E2,E7,E8
LTL-VTE	19q13.32	48	19	chr19:45392254-45426792	ENSG00000130208	APOC1	chr19:45407577-45432606	1.2838e-09	2.2832e-08	3.6511e-09
LTL-VTE	2p14	8	2	chr2:68578358-68646279	ENSG00000115956	PLEK	chr2:68582322-68634585	9.8256e-08	0.00092095	1.9903e-11	E10
LTL-VTE	20q11.22	49	20	chr20:32514061-34026138	ENSG00000125977	EIF2S2	chr20:32666115-32710085	1.9632e-08	1.9248e-06	5.7293e-08
LTL-VTE	20q11.22	49	20	chr20:32514061-34026138	ENSG00000125971	DYNLRB1	chr20:33094193-33138762	4.1845e-13	4.1209e-06	4.2047e-14	E7
LTL-VTE	20q11.22	49	20	chr20:32514061-34026138	ENSG00000101460	MAP1LC3A	chr20:33124688-33158149	1.3481e-12	7.0924e-06	8.048e-14	E1,E2,E3,E4,E5,E7,E8,E9,E10		E1,E2,E3,E4,E5,E7,E8,E9
LTL-VTE	20q11.22	49	20	chr20:32514061-34026138	ENSG00000100983	GSS	chr20:33506236-33553794	6.084e-10	0.0027519	5.5034e-20	E3,E5,E7,E8		E6
LTL-VTE	20q11.22	49	20	chr20:32514061-34026138	ENSG00000131069	ACSS2	chr20:33452766-33525769	2.4423e-10	0.001916	4.7177e-14	E5,E7,E8
LTL-VTE	20q11.22	49	20	chr20:32514061-34026138	ENSG00000101000	PROCR	chr20:33749740-33813771	4.984e-14	1.4312e-06	2.8408e-30	E1,E3,E5,E6,E7,E8,E9		E1,E3,E5,E6,E8
LTL-VTE	20q11.22	49	20	chr20:32514061-34026138	ENSG00000088298	EDEM2	chr20:33693160-33745161	2.9213e-08	0.0099284	4.8482e-27	E1,E3,E5,E6,E7,E8,E10		E1,E3,E5,E6,E10
LTL-VTE	20q11.22	49	20	chr20:32514061-34026138	ENSG00000242372	EIF6	chr20:33856709-33882619	4.1214e-11	1.6981e-05	5.5962e-13	E1,E5,E7,E8,E10		E1,E7,E8,E10
LTL-VTE	20q11.22	49	20	chr20:32514061-34026138	ENSG00000125998	FAM83C	chr20:33863534-33890225	4.8619e-12	4.9023e-06	4.1185e-14
LTL-VTE	20q11.22	49	20	chr20:32514061-34026138	ENSG00000131067	GGT7	chr20:33422523-33470661	1.1369e-11	0.0017555	2.0439e-17	E2,E10		E10
LTL-VTE	20q11.22	49	20	chr20:32514061-34026138	ENSG00000125970	RALY	chr20:32571458-32680991	1.5058e-09	5.2405e-07	3.3414e-10
LTL-VTE	20q11.22	49	20	chr20:32514061-34026138	ENSG00000198646	NCOA6	chr20:33292578-33423433	2.6124e-09	0.00064698	2.3863e-11	E5,E7		E6
LTL-VTE	20q11.22	49	20	chr20:32514061-34026138	ENSG00000078804	TP53INP2	chr20:33282147-33311240	5.5751e-12	1.7554e-05	2.0321e-13	E3,E5,E10		E3
LTL-VTE	20q11.22	49	20	chr20:32514061-34026138	ENSG00000078747	ITCH	chr20:32941041-33109198	4.3669e-12	1.1502e-05	4.3681e-13	E1
LTL-VTE	20q11.22	49	20	chr20:32514061-34026138	ENSG00000101464	PIGU	chr20:33138346-33275089	7.975e-12	6.9755e-06	9.2739e-13	E2,E3,E5		E10
LTL-VTE	20q11.22	49	20	chr20:32514061-34026138	ENSG00000125966	MMP24	chr20:33804539-33874804	1.1656e-09	0.0001382	4.1113e-13	E10
LTL-VTE	20q11.22	49	20	chr20:32514061-34026138	ENSG00000100991	TRPC4AP	chr20:33580207-33690618	1.7805e-09	0.0022254	3.8991e-21	E1,E7,E8,E9,E10		E1,E2,E3,E5,E7,E9,E10
LTL-VTE	20q11.22	49	20	chr20:32514061-34026138	ENSG00000101019	UQCC1	chr20:33880369-34009945	9.1161e-10	0.00068504	2.2761e-12	E1,E2,E3,E5,E6,E7,E8,E10		E1,E2,E5,E7,E10
LTL-VTE	20q11.22	49	20	chr20:32514061-34026138	ENSG00000078814	MYH7B	chr20:33533704-33600240	4.7549e-09	0.0053987	2.9479e-22	E1,E3,E5,E10		E1,E2,E3,E4,E5,E10
LTL-VTE	20q13.33	51	20	chr20:62200860-62264325	ENSG00000130589	HELZ2	chr20:62179439-62215592	8.3581e-08	3.3133e-55	0.67712
LTL-VTE	20q13.33	51	20	chr20:62200860-62264325	ENSG00000101216	GMEB2	chr20:62208955-62268381	1.592e-08	1.5539e-38	0.044086		E2,E3,E4,E5,E6,E7,E10
LTL-VTE	3q21.3	11	3	chr3:128197282-128320586	ENSG00000179348	GATA2	chr3:128188265-128222030	4.9233e-08	7.9691e-14	0.040739
LTL-VTE	3q22.3	12	3	chr3:138154174-138646976	ENSG00000158234	FAIM	chr3:138317542-138362218	8.0839e-09	3.5807e-12	0.0026384	E5,E7	E1,E3,E5
LTL-VTE	3q22.3	12	3	chr3:138154174-138646976	ENSG00000114107	CEP70	chr3:138203186-138323187	1.6268e-07	3.1753e-11	0.011916	E8	E3,E7,E8
LTL-VTE	3q22.3	12	3	chr3:138154174-138646976	ENSG00000158220	ESYT3	chr3:138143415-138207910	3.8321e-07	6.2759e-11	0.018103	E3,E4,E5	E4,E5
LTL-VTE	3q22.3	12	3	chr3:138154174-138646976	ENSG00000051382	PIK3CB	chr3:138361540-138563780	2.7675e-09	4.4263e-11	0.00032703	E1,E2	E1,E2
LTL-VTE	3q25.33	14	3	chr3:160004026-160309529	ENSG00000068885	IFT80	chr3:159964774-160128028	9.0044e-08	1.329e-14	0.027958
LTL-VTE	3q26.2	15	3	chr3:169292644-169478902	ENSG00000085276	MECOM	chr3:168791287-169391563	1.8846e-07	4.4408e-34	0.0028993
LTL-VTE	3p21.31	9	3	chr3:49734229-50250837	ENSG00000173540	GMPPB	chr3:49748909-49771407	5.2971e-08	4.0903e-11	0.0026919	E1,E2,E3,E4,E5,E7,E8,E9,E10
LTL-VTE	3p21.31	9	3	chr3:49734229-50250837	ENSG00000164068	RNF123	chr3:49716950-49768962	3.8793e-08	5.38e-12	0.0031632	E1,E2,E3,E4,E5,E7,E8	E1,E2,E3,E4,E5,E6,E7,E8
LTL-VTE	3p21.31	9	3	chr3:49734229-50250837	ENSG00000176020	AMIGO3	chr3:49744267-49767238	1.0046e-07	5.3922e-11	0.0041144
LTL-VTE	3p21.31	9	3	chr3:49734229-50250837	ENSG00000183763	TRAIP	chr3:49856028-49903992	1.0392e-08	2.2149e-12	0.0019778
LTL-VTE	3p21.31	9	3	chr3:49734229-50250837	ENSG00000164076	CAMKV	chr3:49885414-49917655	1.1368e-09	3.1116e-13	0.00077257
LTL-VTE	3p21.31	9	3	chr3:49734229-50250837	ENSG00000187492	CDHR4	chr3:49818165-49847254	1.1246e-07	1.363e-11	0.0037803	E3,E5	E2,E3,E5
LTL-VTE	3p21.31	9	3	chr3:49734229-50250837	ENSG00000185614	INKA1	chr3:49830687-49852463	3.9375e-07	7.414e-10	0.0028896	E3,E5	E3,E4,E5
LTL-VTE	3p21.31	9	3	chr3:49734229-50250837	ENSG00000003756	RBM5	chr3:50116341-50166397	5.0311e-08	1.5984e-11	0.0019308	E2	E2,E7
LTL-VTE	3p21.31	9	3	chr3:49734229-50250837	ENSG00000164078	MST1R	chr3:49914435-49951311	2.424e-08	1.2575e-12	0.0036645	E1,E2,E3,E5,E7,E8,E10	E1,E2,E3,E5,E7,E8,E10
LTL-VTE	3p21.31	9	3	chr3:49734229-50250837	ENSG00000176095	IP6K1	chr3:49751728-49833973	7.1774e-08	1.3253e-11	0.0042466		E5
LTL-VTE	3p21.31	9	3	chr3:49734229-50250837	ENSG00000004534	RBM6	chr3:49967474-50124685	2.0889e-07	3.6293e-11	0.0040605	E1,E2,E3,E4,E5,E6,E7,E8,E9,E10	E1,E2,E3,E4,E5,E6,E7,E8,E9,E10
LTL-VTE	3p21.31	9	3	chr3:49734229-50250837	ENSG00000164077	MON1A	chr3:49936302-49977445	1.3005e-08	3.4786e-13	0.0030741	E5,E10
LTL-VTE	4p11	16	4	chr4:48435097-48879374	ENSG00000109180	OCIAD1	chr4:48822599-48873834	4.005e-07	2.6081e-11	0.033483	E1,E2,E3,E4,E5,E7,E8,E10	E1,E2,E3,E4,E5,E7,E8,E10
LTL-VTE	4p11	16	4	chr4:48435097-48879374	ENSG00000075539	FRYL	chr4:48489380-48792329	3.7954e-08	6.2963e-12	0.0015747
LTL-VTE	4p11	16	4	chr4:48435097-48879374	ENSG00000182223	ZAR1	chr4:48482269-48506406	2.0194e-07	5.6349e-11	0.0045514
LTL-VTE	5p15.33	18	5	chr5:1289369-1639658	ENSG00000164362	TERT	chr5:1243282-1305178	2.7144e-13	1.8377e-147	0.18003
LTL-VTE	5q31.1	19	5	chr5:132349654-132467373	ENSG00000170606	HSPA4	chr5:132377662-132450709	6.0777e-10	9.0735e-06	8.6389e-09	E1,E5,E10		E10
LTL-VTE	7q32.1	22	7	chr7:128567032-128580048	ENSG00000128604	IRF5	chr7:128567976-128600089	1.0467e-08	4.8842e-24	0.12954	E1,E2,E3,E4,E5,E7,E8,E9,E10	E1,E2,E3,E4,E5,E7,E8,E9,E10
LTL-VTE	9q34.2	25	9	chr9:136106974-136339959	ENSG00000148296	SURF6	chr9:136187543-136213047	1.8545e-09	0.04554	1.3742e-29			E1,E2,E3,E4,E5,E6,E7
LTL-VTE	9q34.2	25	9	chr9:136106974-136339959	ENSG00000160326	SLC2A6	chr9:136326216-136354276	4.7279e-09	0.30729	1.0234e-62	E2		E2
LTL-HF	1p13.2	1	1	chr1:114417437-114449117	ENSG00000118655	DCLRE1B	chr1:114437915-114466708	5.4919e-10	5.7879e-30	0.056062
LTL-HF	10q24.33	10	10	chr10:105481068-105566028	ENSG00000107957	SH3PXD2A	chr10:105343784-105625195	1.6317e-08	6.1124e-60	0.12533	E5	E8
LTL-HF	11p15.4	12	11	chr11:5214857-5246514	ENSG00000176742	OR51V1	chr11:5210965-5231930	1.1e-07	4.0193e-44	0.25685
LTL-HF	11p15.4	12	11	chr11:5214857-5246514	ENSG00000244734	HBB	chr11:5236696-5258301	9.8519e-08	3.398e-45	0.2387
LTL-HF	12q24.12	13	12	chr12:111708458-112985328	ENSG00000111252	SH2B3	chr12:111833720-111899427	1.6242e-09	7.7832e-10	4.255e-05
LTL-HF	12q24.12	13	12	chr12:111708458-112985328	ENSG00000089234	BRAP	chr12:112069950-112133790	7.8687e-09	2.4557e-10	0.00029819
LTL-HF	12q24.12	13	12	chr12:111708458-112985328	ENSG00000204842	ATXN2	chr12:111880018-112047480	1.046e-09	4.4484e-10	3.202e-05
LTL-HF	12q24.12	13	12	chr12:111708458-112985328	ENSG00000179295	PTPN11	chr12:112846536-112957717	2.0173e-07	4.1589e-08	0.00086018
LTL-HF	12q24.12	13	12	chr12:111708458-112985328	ENSG00000111300	NAA25	chr12:112454493-112556826	1.828e-07	3.9329e-08	0.00082092		E1,E7,E10
LTL-HF	12q24.12	13	12	chr12:111708458-112985328	ENSG00000111275	ALDH2	chr12:112194691-112257789	1.6304e-08	8.4639e-10	0.00031576	E3,E5,E7	E1,E2,E3,E5,E7,E8	E1
LTL-HF	12q24.12	13	12	chr12:111708458-112985328	ENSG00000111271	ACAD10	chr12:112113857-112204911	3.1076e-08	1.6215e-09	0.00045688	E8
LTL-HF	17p13.3	16	17	chr17:1666132-1786075	ENSG00000132386	SERPINF1	chr17:1655259-1690859	8.5816e-09	2.6173e-17	0.0021374	E10	E1,E8,E10
LTL-HF	17p13.3	16	17	chr17:1666132-1786075	ENSG00000132383	RPA1	chr17:1723273-1812848	1.5733e-08	1.1661e-16	0.047004	E1,E2,E3,E5,E7,E8	E1,E2,E5,E7,E8
LTL-HF	17p13.3	16	17	chr17:1666132-1786075	ENSG00000186532	SMYD4	chr17:1672829-1743175	2.9029e-11	4.355e-21	0.0028736	E1	E1,E2,E3,E5,E7
LTL-HF	20q13.33	19	20	chr20:62127121-62565646	ENSG00000130589	HELZ2	chr20:62179439-62215592	1.4447e-07	3.3133e-55	0.38602
LTL-HF	20q13.33	19	20	chr20:62127121-62565646	ENSG00000101246	ARFRP1	chr20:62319995-62349365	4.3109e-07	1.409e-51	0.46129		E5,E9,E10
LTL-HF	20q13.33	19	20	chr20:62127121-62565646	ENSG00000197457	STMN3	chr20:62261058-62294963	8.2776e-08	2.5693e-81	0.30947	E10	E1,E10
LTL-HF	20q13.33	19	20	chr20:62127121-62565646	ENSG00000203896	LIME1	chr20:62357480-62380460	4.5066e-08	8.8659e-41	0.28137	E3,E5	E1,E3,E5,E7,E8,E10
LTL-HF	20q13.33	19	20	chr20:62127121-62565646	ENSG00000125520	SLC2A4RG	chr20:62361211-62385403	5.4143e-08	1.844e-43	0.23865		E9
LTL-HF	20q13.33	19	20	chr20:62127121-62565646	ENSG00000101216	GMEB2	chr20:62208955-62268381	9.8527e-08	1.5539e-38	0.23885		E2,E3,E4,E5,E6,E7,E10
LTL-HF	20q13.33	19	20	chr20:62127121-62565646	ENSG00000130584	ZBTB46	chr20:62365021-62473731	2.6247e-08	5.2577e-50	0.13587
LTL-HF	3q25.33	4	3	chr3:160004026-160309529	ENSG00000113810	SMC4	chr3:160107078-160162755	1.8618e-10	7.8951e-14	0.0012497	E5,E10	E4,E10
LTL-HF	3q25.33	4	3	chr3:160004026-160309529	ENSG00000186432	KPNA4	chr3:160202783-160293376	1.0951e-10	3.6181e-14	0.00080959	E1,E2,E10	E1,E2,E10
LTL-HF	3q25.33	4	3	chr3:160004026-160309529	ENSG00000068885	IFT80	chr3:159964774-160128028	4.0215e-11	1.329e-14	0.0013207
LTL-HF	3q25.33	4	3	chr3:160004026-160309529	ENSG00000213186	TRIM59	chr3:160143291-160177626	2.1827e-10	8.127e-14	0.0011218	E1,E10	E1,E2,E4,E5,E10
LTL-HF	3q26.2	5	3	chr3:169292644-169724938	ENSG00000187033	SAMD7	chr3:169619360-169666963	1.1525e-08	5.8367e-23	0.18028
LTL-HF	3p21.31	3	3	chr3:49734229-49960388	ENSG00000173540	GMPPB	chr3:49748909-49771407	2.5428e-09	4.0903e-11	0.00044772	E1,E2,E3,E4,E5,E7,E8,E10
LTL-HF	3p21.31	3	3	chr3:49734229-49960388	ENSG00000164068	RNF123	chr3:49716950-49768962	8.8093e-10	5.38e-12	0.000325	E1,E2,E3,E4,E5,E6,E7,E8	E1,E2,E3,E4,E5,E6,E7,E8
LTL-HF	3p21.31	3	3	chr3:49734229-49960388	ENSG00000176020	AMIGO3	chr3:49744267-49767238	1.8812e-09	5.3922e-11	0.00024327
LTL-HF	3p21.31	3	3	chr3:49734229-49960388	ENSG00000182179	UBA7	chr3:49832638-49861391	5.782e-08	5.7836e-10	0.0014536	E3,E5,E9,E10	E1,E3,E5,E9,E10
LTL-HF	3p21.31	3	3	chr3:49734229-49960388	ENSG00000183763	TRAIP	chr3:49856028-49903992	6.9623e-09	2.2149e-12	0.0016105
LTL-HF	3p21.31	3	3	chr3:49734229-49960388	ENSG00000187492	CDHR4	chr3:49818165-49847254	5.7492e-09	1.363e-11	0.0006247	E3,E5	E2,E3,E5
LTL-HF	3p21.31	3	3	chr3:49734229-49960388	ENSG00000185614	INKA1	chr3:49830687-49852463	5.9313e-08	7.414e-10	0.0014309	E3,E5	E3,E4,E5
LTL-HF	3p21.31	3	3	chr3:49734229-49960388	ENSG00000176095	IP6K1	chr3:49751728-49833973	1.3244e-09	1.3253e-11	0.00029798		E5
LTL-HF	4q27	6	4	chr4:122661021-122846028	ENSG00000145386	CCNA2	chr4:122727599-122755153	2.5089e-07	4.8027e-09	0.0074523
LTL-HF	4q27	6	4	chr4:122661021-122846028	ENSG00000123737	EXOSC9	chr4:122712445-122748176	1.7962e-07	3.3847e-09	0.0053942	E6,E10
LTL-HF	4q27	6	4	chr4:122661021-122846028	ENSG00000138686	BBS7	chr4:122735484-122801652	1.9141e-08	1.495e-10	0.0044448	E5	E5
LTL-HF	4q27	6	4	chr4:122661021-122846028	ENSG00000138741	TRPC3	chr4:122790183-122882909	4.9098e-11	2.0237e-12	0.00022414
LTL-HF	4q27	6	4	chr4:122661021-122846028	ENSG00000164112	SMIM43	chr4:122670085-122696516	1.1882e-07	2.2008e-08	0.0013459	E8	E8
LTL-HF	8p21.3	8	8	chr8:21770372-21872853	ENSG00000130227	XPO7	chr8:21767180-21874096	1.5477e-08	2.4316e-19	0.030742	E5	E5,E6
LTL-HF	8p21.3	8	8	chr8:21770372-21872853	ENSG00000147443	DOK2	chr8:21756384-21781290	6.7816e-08	9.9314e-17	0.12488		E10
LTL-HF	8q12.1	9	8	chr8:56647919-56756488	ENSG00000137574	TGS1	chr8:56675791-56748007	6.2292e-08	4.9582e-16	0.068332	E1,E2,E5,E6,E10	E1,E2,E3,E5,E10
LTL-HF	8q12.1	9	8	chr8:56647919-56756488	ENSG00000167904	TMEM68	chr8:56641317-56695955	2.4605e-07	9.7617e-16	0.11041	E1,E5	E1,E2,E3,E5,E10
LTL-PAD	1p13.2	2	1	chr1:114417437-114542914	ENSG00000134262	AP4B1	chr1:114427370-114457741	2.8413e-08	2.3089e-15	0.050625	E5,E10	E1,E3,E5,E10
LTL-PAD	1p13.2	2	1	chr1:114417437-114542914	ENSG00000116774	OLFML3	chr1:114512030-114534875	2.6636e-08	2.7e-14	0.0090891	E3	E3
LTL-PAD	1p13.2	2	1	chr1:114417437-114542914	ENSG00000118655	DCLRE1B	chr1:114437915-114466708	6.1687e-12	5.7879e-30	0.018834
LTL-PAD	1p13.2	2	1	chr1:114417437-114542914	ENSG00000163349	HIPK1	chr1:114461819-114530491	1.6935e-09	4.9097e-18	0.011767
LTL-PAD	1p13.2	2	1	chr1:114417437-114542914	ENSG00000188761	BCL2L15	chr1:114409436-114440230	6.8016e-08	5.7891e-19	0.036559	E10	E10
LTL-PAD	10q24.2	15	10	chr10:101364345-101520334	ENSG00000119929	CUTC	chr10:101481958-101525894	2.0365e-07	8.6747e-12	0.019176
LTL-PAD	10q24.33	16	10	chr10:104980048-105705894	ENSG00000107957	SH3PXD2A	chr10:105343784-105625195	1.1198e-09	6.1124e-60	0.23314		E8
LTL-PAD	11q22.3	17	11	chr11:107862668-108304509	ENSG00000149308	NPAT	chr11:108018117-108103365	4.2209e-07	4.276e-54	0.34128	E5	E1,E2,E3,E5,E10
LTL-PAD	11q22.3	17	11	chr11:107862668-108304509	ENSG00000166266	CUL5	chr11:107869408-107988495	4.9093e-08	2.6599e-20	0.21383
LTL-PAD	12q24.12	18	12	chr12:111426615-112943197	ENSG00000111252	SH2B3	chr12:111833720-111899427	9.9067e-09	7.7832e-10	1.7459e-05	E10
LTL-PAD	12q24.12	18	12	chr12:111426615-112943197	ENSG00000089234	BRAP	chr12:112069950-112133790	1.9564e-10	2.4557e-10	8.073e-06
LTL-PAD	12q24.12	18	12	chr12:111426615-112943197	ENSG00000204842	ATXN2	chr12:111880018-112047480	1.4133e-09	4.4484e-10	2.0435e-05
LTL-PAD	12q24.12	18	12	chr12:111426615-112943197	ENSG00000111249	CUX2	chr12:111461828-111798358	7.7655e-09	5.0347e-07	2.0501e-06
LTL-PAD	12q24.12	18	12	chr12:111426615-112943197	ENSG00000179295	PTPN11	chr12:112846536-112957717	9.4396e-09	4.1589e-08	5.3535e-05
LTL-PAD	12q24.12	18	12	chr12:111426615-112943197	ENSG00000089022	MAPKAPK5	chr12:112270032-112341228	7.8962e-09	9.2448e-08	1.5491e-05	E1,E2,E5
LTL-PAD	12q24.12	18	12	chr12:111426615-112943197	ENSG00000135148	TRAFD1	chr12:112553349-112601408	3.0078e-08	2.1328e-07	0.00010212
LTL-PAD	12q24.12	18	12	chr12:111426615-112943197	ENSG00000111300	NAA25	chr12:112454493-112556826	1.3684e-08	3.9329e-08	6.1407e-05	E1,E10	E1,E7,E10
LTL-PAD	12q24.12	18	12	chr12:111426615-112943197	ENSG00000198270	TMEM116	chr12:112359086-112461023	8.6141e-09	4.8154e-08	2.7791e-05	E1,E2,E3,E4,E5,E7,E8,E9,E10
LTL-PAD	12q24.12	18	12	chr12:111426615-112943197	ENSG00000173064	HECTD4	chr12:112587992-112830113	1.1974e-07	2.6821e-07	0.00012706	E1	E1
LTL-PAD	12q24.12	18	12	chr12:111426615-112943197	ENSG00000111275	ALDH2	chr12:112194691-112257789	2.064e-09	8.4639e-10	1.6374e-05	E2,E3,E5,E7,E8	E1,E2,E3,E5,E7,E8
LTL-PAD	12q24.12	18	12	chr12:111426615-112943197	ENSG00000111271	ACAD10	chr12:112113857-112204911	2.689e-09	1.6215e-09	1.8592e-05	E7,E8
LTL-PAD	14q23.3	20	14	chr14:65437937-65619418	ENSG00000257365	FNTB	chr14:65443507-65539370	6.6312e-08	9.9921e-11	0.023208	E10	E1
LTL-PAD	14q23.3	20	14	chr14:65437937-65619418	ENSG00000125952	MAX	chr14:65462819-65579413	1.0824e-11	1.2267e-15	0.0055175	E7,E10	E8,E10
LTL-PAD	15q21.2	22	15	chr15:50360838-50509591	ENSG00000104043	ATP8B4	chr15:50140435-50421419	1.3822e-07	6.264e-37	0.35194		E1,E5,E10
LTL-PAD	15q25.1	25	15	chr15:78712119-78936168	ENSG00000136381	IREB2	chr15:78720518-78803798	5.897e-09	1.89e-06	3.3638e-08	E1		E1
LTL-PAD	16q22.1	26	16	chr16:69141138-69432250	ENSG00000132604	TERF2	chr16:69379464-69429891	4.8758e-09	1.9237e-23	0.11388	E6	E1,E5,E6,E8,E10
LTL-PAD	16q22.1	26	16	chr16:69141138-69432250	ENSG00000132603	NIP7	chr16:69363415-69387014	9.862e-08	8.4628e-16	0.12084		E1,E4,E5
LTL-PAD	16q22.1	26	16	chr16:69141138-69432250	ENSG00000213380	COG8	chr16:69352524-69383526	2.5082e-07	1.3158e-14	0.14898
LTL-PAD	16q22.1	26	16	chr16:69141138-69432250	ENSG00000157315	TMED6	chr16:69367149-69395712	2.6212e-08	2.13e-18	0.1271	E9,E10	E1,E2,E9
LTL-PAD	16q22.1	26	16	chr16:69141138-69432250	ENSG00000141076	UTP4	chr16:69156499-69212937	2.6027e-07	1.2352e-12	0.10631
LTL-PAD	16q22.1	27	16	chr16:69958495-70618290	ENSG00000223496	EXOSC6	chr16:70274134-70295833	3.3487e-08	6.034e-13	0.039006	E1,E2,E3,E4,E5,E7,E8,E9,E10	E1,E2,E3,E4,E5,E7,E8,E9,E10
LTL-PAD	16q22.1	27	16	chr16:69958495-70618290	ENSG00000157350	ST3GAL2	chr16:70403338-70482991	2.8978e-08	1.3289e-24	0.21721
LTL-PAD	17p13.3	29	17	chr17:1666132-1786075	ENSG00000132386	SERPINF1	chr17:1655259-1690859	1.981e-07	2.6173e-17	0.017726	E10	E1,E8,E10
LTL-PAD	17p13.3	29	17	chr17:1666132-1786075	ENSG00000132383	RPA1	chr17:1723273-1812848	1.7562e-07	1.1661e-16	0.025491	E1,E2,E3,E5,E7,E8	E1,E2,E5,E7,E8
LTL-PAD	17p13.3	29	17	chr17:1666132-1786075	ENSG00000186532	SMYD4	chr17:1672829-1743175	1.5801e-08	4.355e-21	0.022837	E1	E1,E2,E3,E5,E7
LTL-PAD	20q11.23	33	20	chr20:35509865-35603394	ENSG00000101347	SAMHD1	chr20:35509285-35590246	2.5912e-08	5.8982e-55	0.050368	E10	E9,E10
LTL-PAD	3q26.2	7	3	chr3:169610961-169723511	ENSG00000187033	SAMD7	chr3:169619360-169666963	2.119e-08	5.8367e-23	0.1698
LTL-PAD	5p15.33	8	5	chr5:1292958-1295682	ENSG00000164362	TERT	chr5:1243282-1305178	3.6346e-12	1.8377e-147	0.56503
LTL-Stroke	1p13.2	1	1	chr1:114312623-114449117	ENSG00000134262	AP4B1	chr1:114427370-114457741	9.7072e-08	2.3089e-15	0.05994	E5,E10	E1,E3,E5,E10
LTL-Stroke	1p13.2	1	1	chr1:114312623-114449117	ENSG00000118655	DCLRE1B	chr1:114437915-114466708	2.6231e-08	5.7879e-30	0.09512
LTL-Stroke	1p13.2	1	1	chr1:114312623-114449117	ENSG00000188761	BCL2L15	chr1:114409436-114440230	2.4907e-07	5.7891e-19	0.08858		E10
LTL-Stroke	1q22	2	1	chr1:156156094-156206121	ENSG00000242252	BGLAP	chr1:156201951-156223123	3.4567e-09	0.00022053	6.1094e-10
LTL-Stroke	1q22	2	1	chr1:156156094-156206121	ENSG00000160785	SLC25A44	chr1:156153728-156192587	2.5623e-11	1.7544e-05	2.262e-12	E1,E3,E5		E1,E5
LTL-Stroke	1q22	2	1	chr1:156156094-156206121	ENSG00000160783	PMF1	chr1:156172779-156219868	9.5611e-12	1.0237e-05	1.0238e-12	E1,E9,E10	E10	E1,E9,E10
LTL-Stroke	10q24.33	13	10	chr10:105464082-105720733	ENSG00000107957	SH3PXD2A	chr10:105343784-105625195	3.3464e-15	6.1124e-60	4.4875e-08	E5	E8
LTL-Stroke	10q24.33	13	10	chr10:105464082-105720733	ENSG00000107960	STN1	chr10:105627316-105688045	4.1959e-11	7.6567e-68	1.0546e-07	E10	E7,E9,E10
LTL-Stroke	11p11.2	14	11	chr11:47377283-47883337	ENSG00000149187	CELF1	chr11:47477489-47584792	1.0003e-07	3.8973e-08	0.00022883	E5,E10
LTL-Stroke	12q24.12	16	12	chr12:111426615-112985328	ENSG00000111252	SH2B3	chr12:111833720-111899427	2.99e-11	7.7832e-10	1.8286e-07	E10
LTL-Stroke	12q24.12	16	12	chr12:111426615-112985328	ENSG00000089234	BRAP	chr12:112069950-112133790	1.2823e-11	2.4557e-10	8.3619e-08
LTL-Stroke	12q24.12	16	12	chr12:111426615-112985328	ENSG00000204842	ATXN2	chr12:111880018-112047480	1.1527e-11	4.4484e-10	8.2618e-08
LTL-Stroke	12q24.12	16	12	chr12:111426615-112985328	ENSG00000111249	CUX2	chr12:111461828-111798358	1.0079e-08	5.0347e-07	1.238e-06
LTL-Stroke	12q24.12	16	12	chr12:111426615-112985328	ENSG00000179295	PTPN11	chr12:112846536-112957717	4.4227e-09	4.1589e-08	6.4796e-06
LTL-Stroke	12q24.12	16	12	chr12:111426615-112985328	ENSG00000089022	MAPKAPK5	chr12:112270032-112341228	2.0502e-08	9.2448e-08	3.9437e-05	E1,E2,E5
LTL-Stroke	12q24.12	16	12	chr12:111426615-112985328	ENSG00000135148	TRAFD1	chr12:112553349-112601408	1.4134e-07	2.1328e-07	0.00024794
LTL-Stroke	12q24.12	16	12	chr12:111426615-112985328	ENSG00000111300	NAA25	chr12:112454493-112556826	7.1451e-09	3.9329e-08	1.0989e-05	E1,E10	E1,E7,E10	E1
LTL-Stroke	12q24.12	16	12	chr12:111426615-112985328	ENSG00000198270	TMEM116	chr12:112359086-112461023	1.875e-08	4.8154e-08	6.5514e-05	E1,E2,E3,E4,E5,E7,E8,E9,E10
LTL-Stroke	12q24.12	16	12	chr12:111426615-112985328	ENSG00000173064	HECTD4	chr12:112587992-112830113	6.2055e-08	2.6821e-07	5.3325e-05	E1,E3	E1
LTL-Stroke	12q24.12	16	12	chr12:111426615-112985328	ENSG00000111275	ALDH2	chr12:112194691-112257789	1.1247e-10	8.4639e-10	3.947e-07	E2,E3,E5,E7,E8,E10	E1,E2,E3,E5,E7,E8	E1,E5,E10
LTL-Stroke	12q24.12	16	12	chr12:111426615-112985328	ENSG00000111271	ACAD10	chr12:112113857-112204911	1.2909e-10	1.6215e-09	3.8433e-07	E7,E8
LTL-Stroke	12q24.31	17	12	chr12:122810925-123897177	ENSG00000051825	MPHOSPH9	chr12:123630943-123727785	4.0335e-07	8.2492e-14	0.10061	E10	E2,E3,E5,E7,E8
LTL-Stroke	12q13.13	15	12	chr12:54630517-54736470	ENSG00000135486	HNRNPA1	chr12:54664480-54690871	3.2834e-08	5.3465e-12	0.0019042	E10
LTL-Stroke	12q13.13	15	12	chr12:54630517-54736470	ENSG00000123405	NFE2	chr12:54675891-54728869	1.0115e-07	2.1078e-09	1.3181e-05
LTL-Stroke	15q15.1	20	15	chr15:41881190-42146189	ENSG00000137802	MAPKBP1	chr15:42056632-42130053	7.7583e-09	5.6427e-20	0.049073	E1	E1,E3,E5
LTL-Stroke	16q22.1	21	16	chr16:69141138-69432250	ENSG00000132603	NIP7	chr16:69363415-69387014	2.8383e-08	8.4628e-16	0.04878	E1,E5	E1,E4,E5
LTL-Stroke	16q22.1	21	16	chr16:69141138-69432250	ENSG00000258429	PDF	chr16:69352524-69374498	2.5811e-07	7.5373e-14	0.026342	E1,E2,E3,E4,E5,E7,E10	E1,E2,E3,E4,E5,E6,E7,E10
LTL-Stroke	16q22.1	21	16	chr16:69141138-69432250	ENSG00000213380	COG8	chr16:69352524-69383526	1.0166e-07	1.3158e-14	0.032035
LTL-Stroke	16q22.1	21	16	chr16:69141138-69432250	ENSG00000157315	TMED6	chr16:69367149-69395712	7.0611e-09	2.13e-18	0.037617	E1,E6,E9,E10	E1,E2,E9
LTL-Stroke	16q22.1	21	16	chr16:69141138-69432250	ENSG00000168807	SNTB2	chr16:69211050-69352955	3.8907e-07	1.7212e-12	0.0072214	E1,E2,E7,E8,E9	E2,E7,E8,E9,E10
LTL-Stroke	16q22.1	21	16	chr16:69141138-69432250	ENSG00000132612	VPS4A	chr16:69335242-69368951	2.9504e-08	3.6856e-14	0.013628	E8	E7
LTL-Stroke	2p16.2	3	2	chr2:53947957-54391842	ENSG00000170634	ACYP2	chr2:54332410-54542437	2.437e-08	3.7385e-41	0.0086644
LTL-Stroke	20q13.33	28	20	chr20:62401898-62569982	ENSG00000130584	ZBTB46	chr20:62365021-62473731	3.7972e-07	5.2577e-50	0.14416
LTL-Stroke	3q26.2	6	3	chr3:169606576-169923523	ENSG00000008952	SEC62	chr3:169674580-169726161	1.4047e-07	3.3431e-12	0.029551
LTL-Stroke	3q26.2	6	3	chr3:169606576-169923523	ENSG00000187033	SAMD7	chr3:169619360-169666963	2.1029e-10	5.8367e-23	0.024561
LTL-Stroke	3p21.31	4	3	chr3:49899795-50234126	ENSG00000164076	CAMKV	chr3:49885414-49917655	1.9469e-07	3.1116e-13	0.03472
LTL-Stroke	3p21.31	4	3	chr3:49899795-50234126	ENSG00000114349	GNAT1	chr3:50219043-50245129	1.5957e-07	1.7226e-09	0.00095279
LTL-Stroke	3p21.31	4	3	chr3:49899795-50234126	ENSG00000188338	SLC38A3	chr3:50232692-50268406	9.1293e-08	1.867e-09	0.0002207	E3	E3
LTL-Stroke	3p21.31	4	3	chr3:49899795-50234126	ENSG00000164077	MON1A	chr3:49936302-49977445	2.885e-07	3.4786e-13	0.015455
LTL-Stroke	8p21.3	10	8	chr8:21770763-21872853	ENSG00000130227	XPO7	chr8:21767180-21874096	1.1217e-07	2.4316e-19	0.081228	E5	E5,E6
LTL-Stroke	8p21.3	10	8	chr8:21770763-21872853	ENSG00000158806	NPM2	chr8:21871621-21904408	1.8518e-07	2.2234e-13	0.020725
