# Supplementary material for: Contribution of leukocyte telomere length to cardiovascular disease onset from genome-wide cross-trait analysis
Source: Nat Commun. 2025 Sep 30;16:8677. doi: 10.1038/s41467-025-63707-5 (PMC12485159; doi:10.1038/s41467-025-63707-5)
Supplement: Supplementary file 14 — Supplementary Data 12 [file 41467_2025_63707_MOESM14_ESM.xlsx]

## Sheet: Supplementary Data 12
Supplementary Data 12. Gene-based analysis for all genes that were nominally significant for PLACO results between leukocyte telomere length and six cardiovascular diseases
Note: results of MAGMA gene-based analysis for PLACO results between leukocyte telomere length and six cardiovascular diseases. Significance testing was performed using P-values from the gene-based association test. Cells marked light blue represent P-values that are nominally significant (i.e., P is lower than 0.05 / nGenes = 0.05 / 17,636 = 2.84e-06), whereas cells marked dark blue represent P-…
P < 4.73e-07	Bonferroni-corrected significant (i.e., P is lower than 0.05 / nGenes / nTrait pairs = 0.05 / 17,636 / 6 = 4.73e-07)
4.73e-07 < P < 2.84e-06	Nominally significant (i.e., P is lower than 0.05 / nGenes = 0.05 / 17,636 = 2.84e-06)
Trait	GENE	SYMBOL	CHR	START	STOP	NSNPS	NPARAM	N	ZSTAT	P
LTL-AF	ENSG00000066136	NFYC	1	41147242	41247275	227	19	2034876	4.6093	2.0205e-06
LTL-AF	ENSG00000142937	RPS8	1	45231213	45254427	33	6	2034876	4.7146	1.2109e-06
LTL-AF	ENSG00000143537	ADAM15	1	155013748	155045252	41	13	2034876	4.8666	5.6767e-07
LTL-AF	ENSG00000160685	ZBTB7B	1	154965106	155001001	34	12	2034876	4.7365	1.0875e-06
LTL-AF	ENSG00000163354	DCST2	1	154981003	155016257	44	10	2034876	4.6669	1.5288e-06
LTL-AF	ENSG00000163357	DCST1	1	154996256	155033406	55	13	2034876	4.8191	7.21e-07
LTL-AF	ENSG00000115970	THADA	2	43447975	43833185	860	25	2034876	4.8795	5.3171e-07
LTL-AF	ENSG00000163029	SMC6	2	17835079	17945096	177	18	2034876	6.6518	1.4476e-11
LTL-AF	ENSG00000178295	GEN1	2	17925152	17976632	111	15	2034876	5.7004	5.9773e-09
LTL-AF	ENSG00000068885	IFT80	3	159964774	160128028	187	22	2034876	4.7948	8.1431e-07
LTL-AF	ENSG00000177311	ZBTB38	3	141033055	141178634	265	24	2034876	5.1336	1.4211e-07
LTL-AF	ENSG00000145386	CCNA2	4	122727599	122755153	58	9	2034876	4.8142	7.3902e-07
LTL-AF	ENSG00000138792	ENPEP	4	111387229	111494493	202	30	2034876	4.7634	9.518e-07
LTL-AF	ENSG00000123737	EXOSC9	4	122712445	122748176	72	11	2034876	4.7944	8.159e-07
LTL-AF	ENSG00000138741	TRPC3	4	122790183	122882909	134	19	2034876	6.2611	1.9115e-10
LTL-AF	ENSG00000138686	BBS7	4	122735484	122801652	102	14	2034876	5.4283	2.8452e-08
LTL-AF	ENSG00000164112	SMIM43	4	122670085	122696516	102	11	2034876	4.5495	2.6886e-06
LTL-AF	ENSG00000183072	NKX2-5	5	172649107	172672315	43	10	2034876	6.0125	9.1337e-10
LTL-AF	ENSG00000164362	TERT	5	1243282	1305178	99	32	2034876	7.5776	1.7602e-14
LTL-AF	ENSG00000153404	PLEKHG4B	5	130373	200087	236	16	2034876	5.037	2.365e-07
LTL-AF	ENSG00000164363	SLC6A18	5	1215470	1256304	140	22	2034876	5.9512	1.3308e-09
LTL-AF	ENSG00000198945	L3MBTL3	6	130329728	130472594	344	31	2034876	4.6254	1.8693e-06
LTL-AF	ENSG00000105974	CAV1	7	116154839	116211239	90	14	2034876	5.2513	7.5534e-08
LTL-AF	ENSG00000105971	CAV2	7	116129655	116158595	79	11	2034876	5.0937	1.7554e-07
LTL-AF	ENSG00000104763	ASAH1	8	17903925	17952507	262	20	2034876	5.8292	2.7855e-09
LTL-AF	ENSG00000078674	PCM1	8	17770364	17897457	518	21	2034876	5.5023	1.8744e-08
LTL-AF	ENSG00000158815	FGF17	8	21890264	21916320	66	19	2034876	6.4076	7.3894e-11
LTL-AF	ENSG00000147443	DOK2	8	21756384	21781290	59	14	2034876	6.9928	1.3473e-12
LTL-AF	ENSG00000158806	NPM2	8	21871621	21904408	79	18	2034876	6.5228	3.4511e-11
LTL-AF	ENSG00000130227	XPO7	8	21767180	21874096	161	16	2034876	6.5588	2.7129e-11
LTL-AF	ENSG00000158169	FANCC	9	97851336	98089991	232	22	2034876	5.0431	2.2903e-07
LTL-AF	ENSG00000010438	PRSS3	9	33740464	33809229	171	23	2034876	4.63	1.8282e-06
LTL-AF	ENSG00000136930	PSMB7	9	127105744	127187752	117	15	2034876	4.712	1.2262e-06
LTL-AF	ENSG00000119408	NEK6	9	127009885	127124721	262	20	2034876	5.3615	4.1273e-08
LTL-AF	ENSG00000107341	UBE2R2	9	33807162	33930401	277	17	2034876	5.6342	8.7951e-09
LTL-AF	ENSG00000137073	UBAP2	9	33911691	34058947	367	18	2034876	5.5319	1.5838e-08
LTL-AF	ENSG00000148143	ZNF462	9	109612469	109785525	249	42	2034876	4.9879	3.0527e-07
LTL-AF	ENSG00000065618	COL17A1	10	105781046	105855638	116	20	2034876	5.8542	2.3961e-09
LTL-AF	ENSG00000014919	COX15	10	101445886	101502423	80	8	2034876	4.6234	1.8875e-06
LTL-AF	ENSG00000107831	FGF8	10	103519887	103550126	22	7	2034876	5.4292	2.8311e-08
LTL-AF	ENSG00000057608	GDI2	10	5797186	5865512	152	19	2034876	4.901	4.7669e-07
LTL-AF	ENSG00000077150	NFKB2	10	104143867	104172286	43	13	2034876	5.3006	5.7726e-08
LTL-AF	ENSG00000107859	PITX3	10	103979946	104011231	45	8	2034876	5.3018	5.7331e-08
LTL-AF	ENSG00000059915	PSD	10	104152374	104189691	46	13	2034876	5.3372	4.7204e-08
LTL-AF	ENSG00000107862	GBF1	10	103995255	104152656	221	25	2034876	5.2902	6.1081e-08
LTL-AF	ENSG00000107957	SH3PXD2A	10	105343784	105625195	554	59	2034876	10.764	2.5554e-27
LTL-AF	ENSG00000107833	NPM3	10	103531082	103553170	14	6	2034876	5.9311	1.5046e-09
LTL-AF	ENSG00000198408	OGA	10	103534200	103588930	65	12	2034876	4.5721	2.4143e-06
LTL-AF	ENSG00000120049	KCNIP2	10	103575731	103613769	49	11	2034876	4.9206	4.315e-07
LTL-AF	ENSG00000120029	ARMH3	10	103595356	103825932	279	25	2034876	5.0189	2.5984e-07
LTL-AF	ENSG00000107960	STN1	10	105627316	105688045	69	13	2034876	7.5494	2.1859e-14
LTL-AF	ENSG00000119915	ELOVL3	10	103976143	103999346	32	7	2034876	5.5332	1.572e-08
LTL-AF	ENSG00000120051	CFAP58	10	106089377	106224848	207	31	2034876	5.6008	1.0668e-08
LTL-AF	ENSG00000235376	RPEL1	10	104995644	105017773	35	8	2034876	5.0839	1.8487e-07
LTL-AF	ENSG00000149308	NPAT	11	108018117	108103365	40	19	2034876	4.7308	1.1181e-06
LTL-AF	ENSG00000166266	CUL5	11	107869408	107988495	216	20	2034876	4.6293	1.8342e-06
LTL-AF	ENSG00000177951	BET1L	11	192924	217422	73	14	2034876	5.5972	1.0892e-08
LTL-AF	ENSG00000177963	RIC8A	11	197499	225113	106	17	2034876	5.4203	2.9756e-08
LTL-AF	ENSG00000177947	CIMAP1A	11	186761	210273	49	12	2034876	5.7307	5.0004e-09
LTL-AF	ENSG00000188076	SCGB1C1	11	178101	204575	31	10	2034876	5.2408	7.9943e-08
LTL-AF	ENSG00000176742	OR51V1	11	5210965	5231930	79	19	2034876	4.6942	1.3382e-06
LTL-AF	ENSG00000150907	FOXO1	13	41119801	41250734	247	18	2034876	4.5952	2.1616e-06
LTL-AF	ENSG00000140009	ESR2	14	64683751	64815268	268	22	2034876	6.915	2.3394e-12
LTL-AF	ENSG00000125952	MAX	14	65462819	65579413	260	23	2034876	5.858	2.342e-09
LTL-AF	ENSG00000100714	MTHFD1	14	64844754	64936725	228	32	2034876	5.7331	4.93e-09
LTL-AF	ENSG00000080815	PSEN1	14	73593143	73700399	192	21	2034876	4.9901	3.0171e-07
LTL-AF	ENSG00000089775	ZBTB25	14	64906285	64980656	161	13	2034876	4.9719	3.3156e-07
LTL-AF	ENSG00000205683	DPF3	14	73075561	73370824	820	71	2034876	7.7124	6.1728e-15
LTL-AF	ENSG00000133961	NUMB	14	73731858	73935288	372	23	2034876	4.5958	2.1555e-06
LTL-AF	ENSG00000179841	AKAP5	14	64922217	64951221	57	7	2034876	4.6006	2.1063e-06
LTL-AF	ENSG00000126804	ZBTB1	14	64961292	65010408	117	11	2034876	4.9273	4.1681e-07
LTL-AF	ENSG00000054654	SYNE2	14	64309683	64703167	925	50	2034876	4.7638	9.5008e-07
LTL-AF	ENSG00000119599	DCAF4	14	73383040	73438825	151	22	2034876	6.4175	6.9262e-11
LTL-AF	ENSG00000165861	ZFYVE1	14	73426152	73503920	250	22	2034876	7.249	2.099e-13
LTL-AF	ENSG00000100796	PPP4R3A	14	91913955	91986898	156	12	2034876	5.621	9.4921e-09
LTL-AF	ENSG00000119707	RBM25	14	73515221	73598749	136	21	2034876	5.388	3.5628e-08
LTL-AF	ENSG00000100767	PAPLN	14	73694205	73751348	130	26	2034876	5.4495	2.5253e-08
LTL-AF	ENSG00000015133	CCDC88C	14	91727667	91894188	427	60	2034876	5.1777	1.123e-07
LTL-AF	ENSG00000092445	TYRO3	15	41841220	41881536	83	13	2034876	5.0694	1.9956e-07
LTL-AF	ENSG00000137802	MAPKBP1	15	42056632	42130053	114	15	2034876	6.5629	2.6381e-11
LTL-AF	ENSG00000136379	ABHD17C	15	80977635	81057962	263	24	2034876	4.8707	5.5601e-07
LTL-AF	ENSG00000243789	JMJD7	15	42110283	42139785	73	11	2034876	5.7672	4.0306e-09
LTL-AF	ENSG00000140836	ZFHX3	16	72806784	73102534	578	85	2034876	4.9522	3.6685e-07
LTL-AF	ENSG00000196296	ATP2A1	16	28879192	28925830	45	5	2034876	5.1394	1.3779e-07
LTL-AF	ENSG00000177455	CD19	16	28933082	28960668	22	5	2034876	5.013	2.6794e-07
LTL-AF	ENSG00000213918	DNASE1	16	3651772	3722689	162	12	2034876	4.7131	1.2201e-06
LTL-AF	ENSG00000168807	SNTB2	16	69211050	69352955	250	21	2034876	5.3407	4.6282e-08
LTL-AF	ENSG00000126602	TRAP1	16	3698038	3777598	189	31	2034876	5.0231	2.5423e-07
LTL-AF	ENSG00000213658	LAT	16	28986147	29012104	36	11	2034876	5.3691	3.9569e-08
LTL-AF	ENSG00000132612	VPS4A	16	69335242	69368951	65	9	2034876	5.5621	1.333e-08
LTL-AF	ENSG00000132603	NIP7	16	69363415	69387014	40	8	2034876	5.6878	6.4356e-09
LTL-AF	ENSG00000168802	CHTF8	16	69141912	69176493	46	13	2034876	5.0394	2.335e-07
LTL-AF	ENSG00000172530	BANP	16	87974231	88120924	571	21	2034876	5.3714	3.9066e-08
LTL-AF	ENSG00000184730	APOBR	16	28495970	28520291	36	7	2034876	4.6521	1.6425e-06
LTL-AF	ENSG00000258429	PDF	16	69352524	69374498	45	7	2034876	5.2281	8.5652e-08
LTL-AF	ENSG00000177548	RABEP2	16	28905742	28947339	35	6	2034876	5.0195	2.5909e-07
LTL-AF	ENSG00000169682	SPNS1	16	28976028	29005869	37	8	2034876	5.1025	1.6763e-07
LTL-AF	ENSG00000213380	COG8	16	69352524	69383526	63	9	2034876	5.4333	2.7653e-08
LTL-AF	ENSG00000176953	NFATC2IP	16	28952318	28987786	33	6	2034876	5.2076	9.5632e-08
LTL-AF	ENSG00000141076	UTP4	16	69156499	69212937	82	15	2034876	5.1726	1.1541e-07
LTL-AF	ENSG00000157315	TMED6	16	69367149	69395712	43	10	2034876	5.8224	2.8999e-09
LTL-AF	ENSG00000132386	SERPINF1	17	1655259	1690859	114	14	2034876	5.0052	2.7902e-07
LTL-AF	ENSG00000125686	MED1	17	37550538	37617527	96	6	2034876	4.6664	1.5323e-06
LTL-AF	ENSG00000220205	VAMP2	17	8052465	8076293	41	7	2034876	4.6045	2.0672e-06
LTL-AF	ENSG00000108379	WNT3	17	44829872	44906126	113	20	2034876	4.8267	6.9421e-07
LTL-AF	ENSG00000141378	PTRH2	17	57764667	57794856	35	6	2034876	4.5835	2.2862e-06
LTL-AF	ENSG00000167258	CDK12	17	37607739	37731398	183	10	2034876	4.9013	4.7605e-07
LTL-AF	ENSG00000108406	DHX40	17	57632886	57695713	37	5	2034876	5.2758	6.6095e-08
LTL-AF	ENSG00000179029	TMEM107	17	8066296	8089723	43	9	2034876	4.7092	1.2437e-06
LTL-AF	ENSG00000108306	FBXL20	17	37398897	37568530	249	9	2034876	4.7585	9.7517e-07
LTL-AF	ENSG00000186532	SMYD4	17	1672829	1743175	238	22	2034876	5.2223	8.835e-08
LTL-AF	ENSG00000125520	SLC2A4RG	20	62361211	62385403	29	7	2034876	4.9729	3.2983e-07
LTL-AF	ENSG00000130589	HELZ2	20	62179439	62215592	82	19	2034876	5.4923	1.9833e-08
LTL-AF	ENSG00000125998	FAM83C	20	33863534	33890225	48	6	2034876	4.8844	5.1884e-07
LTL-AF	ENSG00000025708	TYMP	22	50954181	50978514	71	16	2034876	5.3462	4.4913e-08
LTL-AF	ENSG00000284194	SCO2	22	50951997	50974868	62	17	2034876	5.005	2.7929e-07
LTL-AF	ENSG00000077935	SMC1B	22	45729944	45819500	227	12	2034876	4.5987	2.1253e-06
LTL-AF	ENSG00000025770	NCAPH2	22	50936645	50973209	109	20	2034876	4.6672	1.5268e-06
LTL-AF	ENSG00000100376	FAM118A	22	45695081	45747836	147	13	2034876	4.7565	9.8469e-07
LTL-AF	ENSG00000177989	CIMAP1B	22	50958836	50981008	64	14	2034876	5.2404	8.0121e-08
LTL-CAD	ENSG00000143126	CELSR2	1	109782641	109828378	104	21	2144809	4.6822	1.419e-06
LTL-CAD	ENSG00000070785	EIF2B3	1	45306194	45462394	349	12	2163906	4.8513	6.1323e-07
LTL-CAD	ENSG00000143498	TAF1A	1	222720990	222773438	119	13	2125691	5.2878	6.1909e-08
LTL-CAD	ENSG00000134262	AP4B1	1	114427370	114457741	46	9	2153788	7.5114	2.926e-14
LTL-CAD	ENSG00000134242	PTPN22	1	114346433	114424375	99	13	2158149	6.8028	5.132e-12
LTL-CAD	ENSG00000081019	RSBN1	1	114294454	114365070	81	13	2157242	6.2745	1.7542e-10
LTL-CAD	ENSG00000118655	DCLRE1B	1	114437915	114466708	46	14	2150953	7.9953	6.4634e-16
LTL-CAD	ENSG00000134222	PSRC1	1	109812176	109835790	61	16	2137505	4.9201	4.3255e-07
LTL-CAD	ENSG00000081026	MAGI3	1	113923087	114238545	511	27	2158865	5.1943	1.0275e-07
LTL-CAD	ENSG00000154305	MIA3	1	222781444	222851351	125	15	2107571	5.0884	1.805e-07
LTL-CAD	ENSG00000188761	BCL2L15	1	114409436	114440230	47	10	2154675	7.5156	2.8331e-14
LTL-CAD	ENSG00000152518	ZFP36L2	2	43439541	43463745	40	11	2153707	5.1053	1.6513e-07
LTL-CAD	ENSG00000115414	FN1	2	216215177	216310890	269	23	2151738	5.7465	4.5562e-09
LTL-CAD	ENSG00000115486	GGCX	2	85761978	85798657	81	15	2149923	5.868	2.2048e-09
LTL-CAD	ENSG00000115474	KCNJ13	2	233620512	233651275	67	10	2140528	5.2773	6.555e-08
LTL-CAD	ENSG00000168906	MAT2A	2	85756101	85782403	50	12	2148102	6.259	1.9371e-10
LTL-CAD	ENSG00000213639	PPP1CB	2	28964614	29035806	133	13	2158930	6.0279	8.3028e-10
LTL-CAD	ENSG00000168878	SFTPB	2	85874440	85905864	43	13	2147066	5.095	1.7438e-07
LTL-CAD	ENSG00000118640	VAMP8	2	85794614	85819156	57	9	2151572	5.2672	6.9242e-08
LTL-CAD	ENSG00000168899	VAMP5	2	85801531	85830511	60	13	2153045	6.4421	5.8918e-11
LTL-CAD	ENSG00000115504	EHBP1	2	62890986	63283622	370	29	2142726	4.9367	3.9719e-07
LTL-CAD	ENSG00000204120	GIGYF2	2	233552015	233735287	425	21	2146508	5.4776	2.1555e-08
LTL-CAD	ENSG00000168894	RNF181	2	85812391	85834831	41	9	2151705	5.7277	5.0887e-09
LTL-CAD	ENSG00000171103	TRMT61B	2	29062687	29103175	66	9	2159340	6.0484	7.3159e-10
LTL-CAD	ENSG00000196504	PRPF40A	2	153498107	153584628	179	18	2149623	4.6082	2.031e-06
LTL-CAD	ENSG00000115970	THADA	2	43447975	43833185	860	25	2156309	5.4367	2.7144e-08
LTL-CAD	ENSG00000173166	RAPH1	2	204288538	204410058	144	16	2136840	4.6655	1.5391e-06
LTL-CAD	ENSG00000163029	SMC6	2	17835079	17945096	177	18	2150665	4.547	2.7205e-06
LTL-CAD	ENSG00000168890	TMEM150A	2	85815670	85839822	37	8	2151499	5.2474	7.7145e-08
LTL-CAD	ENSG00000163806	SPDYA	2	29023462	29083476	76	9	2158443	5.9096	1.7152e-09
LTL-CAD	ENSG00000145020	AMT	3	49444211	49470111	37	6	2157722	6.5283	3.326e-11
LTL-CAD	ENSG00000164062	APEH	3	49701427	49730936	28	4	2158098	5.9249	1.5625e-09
LTL-CAD	ENSG00000067560	RHOA	3	49386569	49459526	110	10	2155641	6.3239	1.2752e-10
LTL-CAD	ENSG00000173402	DAG1	3	49496136	49583051	121	12	2153286	6.3553	1.04e-10
LTL-CAD	ENSG00000085276	MECOM	3	168791287	169391563	1534	113	2153324	5.207	9.5952e-08
LTL-CAD	ENSG00000114349	GNAT1	3	50219043	50245129	35	6	2153432	4.7057	1.2652e-06
LTL-CAD	ENSG00000233276	GPX1	3	49384609	49405791	25	5	2147571	6.0976	5.3847e-10
LTL-CAD	ENSG00000173531	MST1	3	49711380	49736196	22	5	2154728	6.8338	4.1361e-12
LTL-CAD	ENSG00000164078	MST1R	3	49914435	49951311	36	6	2149417	6.7017	1.0301e-11
LTL-CAD	ENSG00000051382	PIK3CB	3	138361540	138563780	228	8	2147875	5.9827	1.0974e-09
LTL-CAD	ENSG00000001617	SEMA3F	3	50182562	50236508	79	10	2156625	5.2339	8.2998e-08
LTL-CAD	ENSG00000145022	TCTA	3	49439639	49463909	35	6	2158988	6.2373	2.2263e-10
LTL-CAD	ENSG00000182179	UBA7	3	49832638	49861391	27	6	2160821	6.4684	4.9534e-11
LTL-CAD	ENSG00000164061	BSN	3	49581922	49718982	159	14	2155296	6.1702	3.4097e-10
LTL-CAD	ENSG00000176095	IP6K1	3	49751728	49833973	109	11	2152142	6.895	2.6925e-12
LTL-CAD	ENSG00000004534	RBM6	3	49967474	50124685	239	15	2158397	6.5122	3.7037e-11
LTL-CAD	ENSG00000003756	RBM5	3	50116341	50166397	62	8	2159288	6.6258	1.7273e-11
LTL-CAD	ENSG00000183763	TRAIP	3	49856028	49903992	56	8	2157492	7.2446	2.1686e-13
LTL-CAD	ENSG00000158186	MRAS	3	138056490	138134377	159	12	2157052	5.8228	2.894e-09
LTL-CAD	ENSG00000114098	ARMC8	3	137896115	138027231	100	22	2148716	4.695	1.3329e-06
LTL-CAD	ENSG00000173540	GMPPB	3	49748909	49771407	27	6	2152789	6.8356	4.0834e-12
LTL-CAD	ENSG00000158234	FAIM	3	138317542	138362218	56	7	2143581	6.9306	2.0956e-12
LTL-CAD	ENSG00000164068	RNF123	3	49716950	49768962	63	10	2153770	7.2114	2.7684e-13
LTL-CAD	ENSG00000164076	CAMKV	3	49885414	49917655	41	7	2153919	7.2149	2.6995e-13
LTL-CAD	ENSG00000114107	CEP70	3	138203186	138323187	187	13	2149669	6.9246	2.1864e-12
LTL-CAD	ENSG00000158220	ESYT3	3	138143415	138207910	115	19	2143766	6.865	3.3257e-12
LTL-CAD	ENSG00000145029	NICN1	3	49449766	49476777	46	8	2154847	6.7828	5.8947e-12
LTL-CAD	ENSG00000164077	MON1A	3	49936302	49977445	48	7	2154520	6.9218	2.2302e-12
LTL-CAD	ENSG00000181322	NME9	3	137970279	138059018	74	17	2147933	6.5655	2.593e-11
LTL-CAD	ENSG00000176020	AMIGO3	3	49744267	49767238	32	5	2157331	6.8082	4.9404e-12
LTL-CAD	ENSG00000187492	CDHR4	3	49818165	49847254	40	9	2147821	6.7684	6.5127e-12
LTL-CAD	ENSG00000185614	INKA1	3	49830687	49852463	23	6	2155214	6.4654	5.0509e-11
LTL-CAD	ENSG00000084092	NOA1	4	57819516	57853826	102	19	2160979	4.9828	3.134e-07
LTL-CAD	ENSG00000164362	TERT	5	1243282	1305178	99	32	2123752	6.7403	7.9038e-12
LTL-CAD	ENSG00000131508	UBE2D2	5	138930751	139018019	130	11	2139207	4.9754	3.2557e-07
LTL-CAD	ENSG00000015479	MATR3	5	138599441	138677366	58	8	2148471	5.2996	5.8024e-08
LTL-CAD	ENSG00000170482	SLC23A1	5	138692885	138730632	30	6	2139740	4.7084	1.2485e-06
LTL-CAD	ENSG00000120727	PAIP2	5	138667519	138715409	40	9	2131540	5.4347	2.7442e-08
LTL-CAD	ENSG00000174358	SLC6A19	5	1191710	1235232	175	36	2114231	4.9369	3.969e-07
LTL-CAD	ENSG00000146477	SLC22A3	6	160759405	160883613	189	22	2148553	5.5117	1.7774e-08
LTL-CAD	ENSG00000026652	AGPAT4	6	161541057	161705107	448	53	2151943	4.6174	1.9431e-06
LTL-CAD	ENSG00000112137	PHACTR1	6	12706888	13300476	1229	71	2155352	5.5548	1.3899e-08
LTL-CAD	ENSG00000172209	GPR22	7	107100502	107126125	35	6	2157800	4.7238	1.1576e-06
LTL-CAD	ENSG00000241468	ATP5MF	7	99045784	99073824	48	6	2139331	4.8031	7.812e-07
LTL-CAD	ENSG00000066923	STAG3	7	99765186	99822010	112	9	2154243	4.9378	3.9513e-07
LTL-CAD	ENSG00000160917	CPSF4	7	99026563	99064996	70	8	2138554	4.836	6.6251e-07
LTL-CAD	ENSG00000105865	DUS4L	7	107194402	107228968	51	7	2161875	4.9457	3.7942e-07
LTL-CAD	ENSG00000121716	PILRB	7	99945626	99975454	39	4	2157065	4.6357	1.7789e-06
LTL-CAD	ENSG00000085514	PILRA	7	99961068	100007722	54	6	2156028	4.7019	1.2885e-06
LTL-CAD	ENSG00000075790	BCAP29	7	107210422	107273762	78	11	2155656	4.8945	4.9277e-07
LTL-CAD	ENSG00000213413	PVRIG	7	99806147	99829113	63	7	2152537	4.9369	3.9697e-07
LTL-CAD	ENSG00000213420	GPC2	7	99757229	99784990	40	8	2151928	5.3714	3.9061e-08
LTL-CAD	ENSG00000198556	ZNF789	7	99060476	99095408	44	8	2132928	4.7559	9.8806e-07
LTL-CAD	ENSG00000214300	SPDYE3	7	99895325	99929819	14	4	2148955	4.9326	4.0572e-07
LTL-CAD	ENSG00000175445	LPL	8	19786582	19834770	173	24	2148453	6.0193	8.761e-10
LTL-CAD	ENSG00000147443	DOK2	8	21756384	21781290	59	14	2149309	4.8742	5.462e-07
LTL-CAD	ENSG00000130227	XPO7	8	21767180	21874096	161	16	2152327	6.2088	2.6697e-10
LTL-CAD	ENSG00000197275	RAD54B	8	95374188	95497343	361	16	2151194	4.9308	4.0956e-07
LTL-CAD	ENSG00000265817	FSBP	8	95429940	95459180	69	11	2146662	4.9596	3.5326e-07
LTL-CAD	ENSG00000152804	HHEX	10	94439681	94465408	45	9	2143328	5.3786	3.7541e-08
LTL-CAD	ENSG00000148798	INA	10	105026919	105060108	51	9	2146912	5.0605	2.0908e-07
LTL-CAD	ENSG00000107957	SH3PXD2A	10	105343784	105625195	582	61	2158154	7.6054	1.4201e-14
LTL-CAD	ENSG00000151650	VENTX	10	135041408	135065433	88	17	2122200	4.7375	1.0819e-06
LTL-CAD	ENSG00000107960	STN1	10	105627316	105688045	69	13	2159162	6.176	3.2868e-10
LTL-CAD	ENSG00000235376	RPEL1	10	104995644	105017773	35	8	2149714	5.3906	3.5118e-08
LTL-CAD	ENSG00000118137	APOA1	11	116696467	116718338	79	16	2157102	4.668	1.5209e-06
LTL-CAD	ENSG00000256269	HMBS	11	118945587	118974259	52	9	2159058	4.7566	9.843e-07
LTL-CAD	ENSG00000149177	PTPRJ	11	47992101	48202394	342	21	2148731	4.708	1.251e-06
LTL-CAD	ENSG00000166483	WEE1	11	9585197	9625016	85	15	2154301	4.6129	1.9851e-06
LTL-CAD	ENSG00000166266	CUL5	11	107869408	107988495	216	20	2156806	4.8475	6.2516e-07
LTL-CAD	ENSG00000109917	ZPR1	11	116639276	116668739	77	18	2150453	6.7748	6.2274e-12
LTL-CAD	ENSG00000133789	SWAP70	11	9675624	9784508	289	13	2158321	5.076	1.9271e-07
LTL-CAD	ENSG00000177951	BET1L	11	192924	217422	73	14	2137942	6.0951	5.4687e-10
LTL-CAD	ENSG00000160695	VPS11	11	118928493	118962688	67	6	2156716	4.9107	4.5378e-07
LTL-CAD	ENSG00000177963	RIC8A	11	197499	225113	106	17	2145005	5.5973	1.0883e-08
LTL-CAD	ENSG00000133812	SBF2	11	9790214	10325754	1601	38	2157035	4.9048	4.6764e-07
LTL-CAD	ENSG00000137656	BUD13	11	116608886	116653714	137	21	2148931	6.058	6.8893e-10
LTL-CAD	ENSG00000177947	CIMAP1A	11	186761	210273	49	12	2130206	6.0383	7.7854e-10
LTL-CAD	ENSG00000110243	APOA5	11	116650086	116673136	59	14	2155359	6.8942	2.7079e-12
LTL-CAD	ENSG00000188076	SCGB1C1	11	178101	204575	31	10	2115384	6.0537	7.0787e-10
LTL-CAD	ENSG00000111275	ALDH2	12	112194691	112257789	54	7	2150196	7.12	5.3959e-13
LTL-CAD	ENSG00000111775	COX6A1	12	120865893	120888545	56	12	2154621	4.6925	1.3496e-06
LTL-CAD	ENSG00000135486	HNRNPA1	12	54664480	54690871	23	6	2152911	5.1725	1.155e-07
LTL-CAD	ENSG00000179295	PTPN11	12	112846536	112957717	86	15	2148171	6.7974	5.3254e-12
LTL-CAD	ENSG00000089009	RPL6	12	112832994	112866647	33	7	2153425	5.6328	8.8643e-09
LTL-CAD	ENSG00000204842	ATXN2	12	111880018	112047480	108	7	2152963	7.2163	2.6711e-13
LTL-CAD	ENSG00000135100	HNF1A	12	121405861	121450315	145	20	2151464	5.5718	1.2602e-08
LTL-CAD	ENSG00000089234	BRAP	12	112069950	112133790	42	6	2150710	7.2464	2.1399e-13
LTL-CAD	ENSG00000089022	MAPKAPK5	12	112270032	112341228	125	4	2156730	6.4289	6.4272e-11
LTL-CAD	ENSG00000111252	SH2B3	12	111833720	111899427	44	4	2155453	7.042	9.4769e-13
LTL-CAD	ENSG00000135148	TRAFD1	12	112553349	112601408	36	6	2151039	6.5786	2.375e-11
LTL-CAD	ENSG00000089248	ERP29	12	112441152	112471024	44	5	2154728	6.2026	2.7776e-10
LTL-CAD	ENSG00000111249	CUX2	12	111461828	111798358	382	31	2147310	6.5658	2.5882e-11
LTL-CAD	ENSG00000094916	CBX5	12	54614730	54683915	57	10	2150655	6.0772	6.1133e-10
LTL-CAD	ENSG00000033030	ZCCHC8	12	122946146	122995543	74	8	2155389	4.9127	4.4924e-07
LTL-CAD	ENSG00000157895	C12orf43	12	121430835	121464300	110	16	2156583	4.7156	1.2048e-06
LTL-CAD	ENSG00000111011	RSRC2	12	122979190	123021560	58	8	2153994	4.7485	1.0244e-06
LTL-CAD	ENSG00000111300	NAA25	12	112454493	112556826	90	12	2152552	6.8938	2.7165e-12
LTL-CAD	ENSG00000111271	ACAD10	12	112113857	112204911	67	6	2153126	7.0004	1.276e-12
LTL-CAD	ENSG00000198270	TMEM116	12	112359086	112461023	149	7	2162411	6.6374	1.5966e-11
LTL-CAD	ENSG00000198324	PHETA1	12	111788455	111816925	42	6	2143969	5.3927	3.4702e-08
LTL-CAD	ENSG00000173064	HECTD4	12	112587992	112830113	222	17	2153843	6.6578	1.3902e-11
LTL-CAD	ENSG00000214029	ZNF891	12	133686111	133717059	75	9	2135936	4.7705	9.1881e-07
LTL-CAD	ENSG00000187498	COL4A1	13	110791310	110969496	756	82	2145089	5.4773	2.1598e-08
LTL-CAD	ENSG00000120696	KBTBD7	13	41755711	41778702	22	6	2136393	5.8256	2.846e-09
LTL-CAD	ENSG00000165572	KBTBD6	13	41691709	41716936	24	4	2156317	5.6091	1.0171e-08
LTL-CAD	ENSG00000125952	MAX	14	65462819	65579413	260	23	2148915	5.6852	6.5343e-09
LTL-CAD	ENSG00000205683	DPF3	14	73075561	73370824	820	71	2153250	5.7498	4.4682e-09
LTL-CAD	ENSG00000137825	ITPKA	15	41776056	41805757	58	12	2154736	5.7013	5.946e-09
LTL-CAD	ENSG00000129038	LOXL1	15	74208789	74254478	176	30	2155458	4.5797	2.3279e-06
LTL-CAD	ENSG00000062524	LTK	15	41785840	41816085	65	13	2155627	5.9242	1.5691e-09
LTL-CAD	ENSG00000140564	FURIN	15	91401885	91436687	51	13	2140228	4.8305	6.8107e-07
LTL-CAD	ENSG00000136378	ADAMTS7	15	79041545	79113805	100	18	2109499	5.2294	8.5047e-08
LTL-CAD	ENSG00000103932	RPAP1	15	41799374	41846464	120	13	2158020	4.6759	1.4635e-06
LTL-CAD	ENSG00000090861	AARS1	16	70276198	70333452	29	12	2098658	5.6813	6.6845e-09
LTL-CAD	ENSG00000183196	CHST6	16	75497022	75538926	120	23	2141815	6.4213	6.7563e-11
LTL-CAD	ENSG00000157350	ST3GAL2	16	70403338	70482991	60	20	2109695	5.2192	8.9836e-08
LTL-CAD	ENSG00000153774	CFDP1	16	75317608	75477387	494	16	2155398	7.3877	7.4691e-14
LTL-CAD	ENSG00000198373	WWP2	16	69786187	69985644	422	23	2156385	4.6456	1.6956e-06
LTL-CAD	ENSG00000157349	DDX19B	16	70313670	70377735	32	12	2114712	5.0663	2.028e-07
LTL-CAD	ENSG00000172530	BANP	16	87974231	88120924	571	21	2148390	6.4016	7.69e-11
LTL-CAD	ENSG00000168872	DDX19A	16	70370764	70417286	40	15	2117174	5.7865	3.5926e-09
LTL-CAD	ENSG00000223496	EXOSC6	16	70274134	70295833	10	6	2093374	5.1395	1.3773e-07
LTL-CAD	ENSG00000166822	TMEM170A	16	75467136	75508584	147	13	2151426	7.2263	2.4814e-13
LTL-CAD	ENSG00000157353	FCSK	16	70478498	70524177	35	12	2118940	4.9868	3.0691e-07
LTL-CAD	ENSG00000157322	CLEC18A	16	69974608	70008250	12	4	2142062	5.2452	7.8071e-08
LTL-CAD	ENSG00000012048	BRCA1	17	41186312	41287500	176	5	2156198	6.0787	6.0593e-10
LTL-CAD	ENSG00000170004	CHD3	17	7778096	7826075	76	15	2145549	5.0061	2.7778e-07
LTL-CAD	ENSG00000177374	HIC1	17	1947454	1972981	54	14	2158419	5.2577	7.2945e-08
LTL-CAD	ENSG00000068079	IFI35	17	41148742	41176476	39	5	2152455	5.8294	2.782e-09
LTL-CAD	ENSG00000188554	NBR1	17	41312498	41373707	91	4	2155576	6.1254	4.524e-10
LTL-CAD	ENSG00000007168	PAFAH1B1	17	2486923	2598909	195	15	2156768	5.2057	9.6637e-08
LTL-CAD	ENSG00000132386	SERPINF1	17	1655259	1690859	114	14	2154816	5.5322	1.581e-08
LTL-CAD	ENSG00000178921	PFAS	17	8142596	8183809	105	18	2151096	4.8501	6.169e-07
LTL-CAD	ENSG00000125686	MED1	17	37550538	37617527	96	6	2156070	4.6263	1.8614e-06
LTL-CAD	ENSG00000131469	RPL27	17	41140446	41164976	36	5	2149951	5.1747	1.1416e-07
LTL-CAD	ENSG00000108830	RND2	17	41167258	41194058	29	3	2157680	6.0913	5.5993e-10
LTL-CAD	ENSG00000178999	AURKB	17	8098049	8123944	61	12	2152317	4.5877	2.2408e-06
LTL-CAD	ENSG00000108828	VAT1	17	41156622	41184459	39	6	2150923	6.7666	6.5915e-12
LTL-CAD	ENSG00000132510	KDM6B	17	7727521	7768118	50	12	2146551	5.1032	1.6699e-07
LTL-CAD	ENSG00000070366	SMG6	17	1953133	2217069	591	24	2159276	6.2601	1.924e-10
LTL-CAD	ENSG00000132471	WBP2	17	73831780	73861501	80	10	2153414	4.9692	3.3611e-07
LTL-CAD	ENSG00000108961	RANGRF	17	8181745	8203409	67	13	2148497	4.6158	1.9575e-06
LTL-CAD	ENSG00000167258	CDK12	17	37607739	37731398	183	10	2149367	4.8056	7.7147e-07
LTL-CAD	ENSG00000179148	ALOXE3	17	7989218	8032365	124	31	2145414	4.7889	8.3852e-07
LTL-CAD	ENSG00000204316	MRPL38	17	73884724	73911181	50	9	2151863	5.59	1.1354e-08
LTL-CAD	ENSG00000178971	CTC1	17	8118139	8161413	96	18	2148716	4.5842	2.279e-06
LTL-CAD	ENSG00000266967	AARSD1	17	41092543	41126515	23	3	2159217	6.3427	1.1289e-10
LTL-CAD	ENSG00000183011	NAA38	17	7750003	7798608	63	13	2145420	4.7187	1.1869e-06
LTL-CAD	ENSG00000179111	HES7	17	8013908	8037410	71	17	2149459	5.6625	7.4572e-09
LTL-CAD	ENSG00000108306	FBXL20	17	37398897	37568530	249	9	2153643	4.8085	7.6044e-07
LTL-CAD	ENSG00000188878	FBF1	17	73895925	73947119	82	12	2141002	5.2205	8.921e-08
LTL-CAD	ENSG00000132478	UNK	17	73770920	73831886	124	18	2142525	4.5688	2.4524e-06
LTL-CAD	ENSG00000132481	TRIM47	17	73860242	73884683	57	7	2150605	4.5453	2.7427e-06
LTL-CAD	ENSG00000167874	TMEM88	17	7748181	7769417	25	7	2145806	4.5657	2.4896e-06
LTL-CAD	ENSG00000184988	TMEM106A	17	41353865	41382061	36	3	2158473	6.2166	2.5396e-10
LTL-CAD	ENSG00000186532	SMYD4	17	1672829	1743175	238	22	2159569	4.7272	1.1382e-06
LTL-CAD	ENSG00000198863	RUNDC1	17	41122527	41155713	31	5	2149719	6.1044	5.1603e-10
LTL-CAD	ENSG00000141569	TRIM65	17	73875041	73903084	55	8	2156354	5.5873	1.1534e-08
LTL-CAD	ENSG00000092929	UNC13D	17	73813306	73850798	94	13	2147780	5.2178	9.0553e-08
LTL-CAD	ENSG00000267060	PTGES3L	17	41110105	41142545	24	4	2148720	6.5583	2.7206e-11
LTL-CAD	ENSG00000130856	ZNF236	18	74525149	74692688	392	22	2147316	5.3597	4.169e-08
LTL-CAD	ENSG00000101751	POLI	18	51785849	51847583	162	10	2161988	6.1763	3.2821e-10
LTL-CAD	ENSG00000130208	APOC1	19	45407577	45432606	37	12	2129363	5.0828	1.8592e-07
LTL-CAD	ENSG00000130203	APOE	19	45399039	45422650	44	11	2143070	5.0401	2.3266e-07
LTL-CAD	ENSG00000130202	NECTIN2	19	45339393	45402485	207	32	2156739	6.4843	4.4574e-11
LTL-CAD	ENSG00000105329	TGFB1	19	41826812	41869831	72	13	2151281	6.6559	1.4076e-11
LTL-CAD	ENSG00000130204	TOMM40	19	45384477	45416946	68	14	2143369	6.1452	3.9939e-10
LTL-CAD	ENSG00000130749	ZC3H4	19	47557444	47627009	84	11	2120037	4.5636	2.5138e-06
LTL-CAD	ENSG00000123810	B9D2	19	41850322	41880078	61	8	2152165	5.7672	4.0293e-09
LTL-CAD	ENSG00000142039	CCDC97	19	41806094	41840788	55	4	2158383	4.7512	1.0109e-06
LTL-CAD	ENSG00000197134	ZNF257	19	22225126	22284276	124	8	2160363	4.6628	1.5594e-06
LTL-CAD	ENSG00000142046	TMEM91	19	41846873	41899988	93	12	2152081	5.7962	3.3912e-09
LTL-CAD	ENSG00000131067	GGT7	20	33422523	33470661	74	10	2157461	4.7757	8.9527e-07
LTL-CAD	ENSG00000243509	TNFRSF6B	20	62318004	62340051	8	3	2142725	5.366	4.0242e-08
LTL-CAD	ENSG00000101246	ARFRP1	20	62319995	62349365	15	3	2150637	5.0504	2.204e-07
LTL-CAD	ENSG00000101000	PROCR	20	33749740	33813771	120	11	2159165	4.9306	4.0992e-07
LTL-CAD	ENSG00000198646	NCOA6	20	33292578	33423433	162	12	2157673	4.9954	2.9351e-07
LTL-CAD	ENSG00000101216	GMEB2	20	62208955	62268381	117	14	2144468	5.5894	1.1395e-08
LTL-CAD	ENSG00000197457	STMN3	20	62261058	62294963	38	8	2151809	4.5668	2.4763e-06
LTL-CAD	ENSG00000203896	LIME1	20	62357480	62380460	21	6	2160189	5.8384	2.6354e-09
LTL-CAD	ENSG00000125520	SLC2A4RG	20	62361211	62385403	29	7	2160258	6.0733	6.2667e-10
LTL-CAD	ENSG00000078804	TP53INP2	20	33282147	33311240	35	4	2162443	5.2563	7.3484e-08
LTL-CAD	ENSG00000130589	HELZ2	20	62179439	62215592	82	19	2119342	6.4334	6.2411e-11
LTL-CAD	ENSG00000130584	ZBTB46	20	62365021	62473731	195	20	2155431	5.7677	4.0177e-09
LTL-VTE	ENSG00000158874	APOA2	1	161182083	161203418	48	12	2429624	5.0617	2.0772e-07
LTL-VTE	ENSG00000011021	CLCN6	1	11856153	11913201	260	14	2454205	5.3924	3.4761e-08
LTL-VTE	ENSG00000143196	DPT	1	168654695	168708442	216	30	2458386	5.368	3.9813e-08
LTL-VTE	ENSG00000198734	F5	1	169471192	169565769	268	23	2424788	5.2881	6.1791e-08
LTL-VTE	ENSG00000158869	FCER1G	1	161175087	161199038	48	12	2422544	5.2711	6.7822e-08
LTL-VTE	ENSG00000177000	MTHFR	1	11835787	11876160	204	14	2453560	5.7851	3.6238e-09
LTL-VTE	ENSG00000158864	NDUFS2	1	161157209	161194185	70	16	2445181	4.8177	7.2597e-07
LTL-VTE	ENSG00000007908	SELE	1	169681781	169713220	164	14	2474297	4.5844	2.2767e-06
LTL-VTE	ENSG00000090621	PABPC4	1	40016485	40052522	78	12	2403547	4.8147	7.3717e-07
LTL-VTE	ENSG00000125944	HNRNPR	1	23625953	23681143	44	7	2417948	4.9166	4.4034e-07
LTL-VTE	ENSG00000075945	KIFAP3	1	169880461	170053882	459	12	2463842	4.7462	1.0362e-06
LTL-VTE	ENSG00000163431	LMOD1	1	201855584	201925716	141	25	2430954	4.564	2.5098e-06
LTL-VTE	ENSG00000198700	IPO9	1	201788288	201863422	118	18	2441183	4.8799	5.3068e-07
LTL-VTE	ENSG00000118655	DCLRE1B	1	114437915	114466708	46	14	2389212	4.766	9.3946e-07
LTL-VTE	ENSG00000125945	ZNF436	1	23675941	23706357	60	7	2458625	4.8997	4.7997e-07
LTL-VTE	ENSG00000134668	SPOCD1	1	32246023	32291630	79	15	2444569	6.2608	1.915e-10
LTL-VTE	ENSG00000198892	SHISA4	1	201847797	201871715	32	9	2428849	4.7944	8.1576e-07
LTL-VTE	ENSG00000215910	C1orf167	1	11813827	11859642	186	15	2430084	5.4829	2.0915e-08
LTL-VTE	ENSG00000076003	MCM6	2	136587196	136644047	72	8	2355243	4.6045	2.0674e-06
LTL-VTE	ENSG00000115956	PLEK	2	68582322	68634585	262	15	2467400	5.2026	9.8256e-08
LTL-VTE	ENSG00000085276	MECOM	3	168791287	169391563	1534	113	2435781	5.0803	1.8846e-07
LTL-VTE	ENSG00000179348	GATA2	3	128188265	128222030	99	22	2396131	5.3295	4.9233e-08
LTL-VTE	ENSG00000164078	MST1R	3	49914435	49951311	36	6	2424148	5.4568	2.424e-08
LTL-VTE	ENSG00000051382	PIK3CB	3	138361540	138563780	228	8	2437533	5.8302	2.7675e-09
LTL-VTE	ENSG00000114904	NEK4	3	52734796	52814965	106	6	2475347	4.7693	9.2445e-07
LTL-VTE	ENSG00000182179	UBA7	3	49832638	49861391	27	6	2409987	4.72	1.179e-06
LTL-VTE	ENSG00000176095	IP6K1	3	49751728	49833973	109	11	2407232	5.2606	7.1774e-08
LTL-VTE	ENSG00000113810	SMC4	3	160107078	160162755	89	13	2428193	4.8425	6.4105e-07
LTL-VTE	ENSG00000004534	RBM6	3	49967474	50124685	239	15	2453236	5.0607	2.0889e-07
LTL-VTE	ENSG00000003756	RBM5	3	50116341	50166397	62	8	2448756	5.3256	5.0311e-08
LTL-VTE	ENSG00000183763	TRAIP	3	49856028	49903992	56	8	2436204	5.6053	1.0392e-08
LTL-VTE	ENSG00000163938	GNL3	3	52709936	52738513	31	3	2460815	4.654	1.628e-06
LTL-VTE	ENSG00000114902	SPCS1	3	52729792	52752198	34	4	2493674	4.8067	7.6717e-07
LTL-VTE	ENSG00000173540	GMPPB	3	49748909	49771407	27	6	2436408	5.3162	5.2971e-08
LTL-VTE	ENSG00000158234	FAIM	3	138317542	138362218	56	7	2406391	5.6487	8.0839e-09
LTL-VTE	ENSG00000163939	PBRM1	3	52569368	52729866	256	7	2450215	4.7356	1.0919e-06
LTL-VTE	ENSG00000016864	GLT8D1	3	52718500	52750099	44	4	2476359	4.7935	8.1945e-07
LTL-VTE	ENSG00000068885	IFT80	3	159964774	160128028	187	22	2418168	5.2188	9.0044e-08
LTL-VTE	ENSG00000164068	RNF123	3	49716950	49768962	63	10	2418200	5.3727	3.8793e-08
LTL-VTE	ENSG00000164076	CAMKV	3	49885414	49917655	41	7	2411395	5.977	1.1368e-09
LTL-VTE	ENSG00000114107	CEP70	3	138203186	138323187	187	13	2420949	5.1081	1.6268e-07
LTL-VTE	ENSG00000158220	ESYT3	3	138143415	138207910	115	19	2446525	4.9437	3.8321e-07
LTL-VTE	ENSG00000164077	MON1A	3	49936302	49977445	48	7	2446751	5.5664	1.3005e-08
LTL-VTE	ENSG00000213186	TRIM59	3	160143291	160177626	61	11	2449049	4.578	2.3477e-06
LTL-VTE	ENSG00000188306	LRRIQ4	3	169520658	169565561	53	10	2436650	4.8505	6.157e-07
LTL-VTE	ENSG00000176020	AMIGO3	3	49744267	49767238	32	5	2408650	5.1985	1.0046e-07
LTL-VTE	ENSG00000187492	CDHR4	3	49818165	49847254	40	9	2458080	5.1775	1.1246e-07
LTL-VTE	ENSG00000185614	INKA1	3	49830687	49852463	23	6	2440068	4.9384	3.9375e-07
LTL-VTE	ENSG00000171560	FGA	4	155494280	155521897	12	4	2463484	4.5628	2.5241e-06
LTL-VTE	ENSG00000171557	FGG	4	155515286	155543902	13	4	2439925	4.7419	1.0585e-06
LTL-VTE	ENSG00000138741	TRPC3	4	122790183	122882909	134	19	2445459	5.6026	1.0558e-08
LTL-VTE	ENSG00000123933	MXD4	4	2239160	2273739	80	11	2429056	4.7951	8.1282e-07
LTL-VTE	ENSG00000109180	OCIAD1	4	48822599	48873834	54	9	2436758	4.9351	4.005e-07
LTL-VTE	ENSG00000138686	BBS7	4	122735484	122801652	102	14	2418533	4.5981	2.132e-06
LTL-VTE	ENSG00000109182	CWH43	4	48978264	49074096	125	8	2434107	5.3256	5.0317e-08
LTL-VTE	ENSG00000075539	FRYL	4	48489380	48792329	340	19	2444993	5.3766	3.7954e-08
LTL-VTE	ENSG00000182223	ZAR1	4	48482269	48506406	42	7	2471350	5.0671	2.0194e-07
LTL-VTE	ENSG00000170606	HSPA4	5	132377662	132450709	164	11	2428029	6.0782	6.0777e-10
LTL-VTE	ENSG00000164362	TERT	5	1243282	1305178	99	32	2428933	7.2141	2.7144e-13
LTL-VTE	ENSG00000174358	SLC6A19	5	1191710	1235232	175	36	2424314	4.9375	3.9557e-07
LTL-VTE	ENSG00000164363	SLC6A18	5	1215470	1256304	140	22	2421146	4.8509	6.1452e-07
LTL-VTE	ENSG00000128604	IRF5	7	128567976	128600089	85	16	2469999	5.6041	1.0467e-08
LTL-VTE	ENSG00000064419	TNPO3	7	128584234	128705227	256	18	2472197	5.0307	2.4429e-07
LTL-VTE	ENSG00000147443	DOK2	8	21756384	21781290	59	14	2418693	4.5469	2.7221e-06
LTL-VTE	ENSG00000169946	ZFPM2	8	106320917	106826767	995	94	2447909	4.5871	2.2473e-06
LTL-VTE	ENSG00000148297	MED22	9	136197751	136225011	51	8	2447521	4.5984	2.1284e-06
LTL-VTE	ENSG00000148296	SURF6	9	136187543	136213047	61	10	2457222	5.8967	1.8545e-09
LTL-VTE	ENSG00000160325	CACFD1	9	136315087	136345909	57	11	2442302	4.6443	1.7062e-06
LTL-VTE	ENSG00000160326	SLC2A6	9	136326216	136354276	62	17	2440958	5.7402	4.7279e-09
LTL-VTE	ENSG00000119969	HELLS	10	96295535	96372628	141	11	2442917	4.9074	4.6147e-07
LTL-VTE	ENSG00000107957	SH3PXD2A	10	105343784	105625195	582	61	2453285	5.4333	2.7666e-08
LTL-VTE	ENSG00000108239	TBC1D12	10	96151956	96306089	214	17	2428740	5.253	7.4839e-08
LTL-VTE	ENSG00000138193	PLCE1	10	95743746	96098149	655	54	2437972	5.1089	1.6199e-07
LTL-VTE	ENSG00000134575	ACP2	11	47250853	47280457	75	8	2443991	5.9403	1.4228e-09
LTL-VTE	ENSG00000175220	ARHGAP1	11	46688625	46732215	49	8	2438181	5.5271	1.6274e-08
LTL-VTE	ENSG00000149311	ATM	11	108083559	108249829	69	24	2357205	4.6565	1.6078e-06
LTL-VTE	ENSG00000124920	MYRF	11	61510121	61565990	89	18	2481374	4.5765	2.3639e-06
LTL-VTE	ENSG00000074201	CLNS1A	11	77317196	77358851	73	8	2447605	4.8669	5.6684e-07
LTL-VTE	ENSG00000134574	DDB2	11	47226493	47270769	95	11	2471250	6.2479	2.0797e-10
LTL-VTE	ENSG00000180210	F2	11	46730743	46771056	63	9	2445612	6.0448	7.4811e-10
LTL-VTE	ENSG00000134569	LRP4	11	46868268	46950173	102	11	2440480	6.5824	2.3141e-11
LTL-VTE	ENSG00000134571	MYBPC3	11	47342957	47384253	93	17	2445374	6.6206	1.7883e-11
LTL-VTE	ENSG00000213619	NDUFS3	11	47590562	47616115	22	7	2461284	5.657	7.7016e-09
LTL-VTE	ENSG00000149308	NPAT	11	108018117	108103365	40	19	2374327	5.7729	3.8952e-09
LTL-VTE	ENSG00000165916	PSMC3	11	47430320	47458024	68	8	2466423	6.1728	3.3554e-10
LTL-VTE	ENSG00000149177	PTPRJ	11	47992101	48202394	341	20	2459575	6.1663	3.4963e-10
LTL-VTE	ENSG00000165917	RAPSN	11	47449308	47480730	73	8	2482403	6.3749	9.156e-11
LTL-VTE	ENSG00000066336	SPI1	11	47366409	47410127	101	13	2431902	5.8129	3.0702e-09
LTL-VTE	ENSG00000166266	CUL5	11	107869408	107988495	216	20	2429639	4.9055	4.6597e-07
LTL-VTE	ENSG00000110514	MADD	11	47280927	47361582	158	15	2454028	5.3055	5.6179e-08
LTL-VTE	ENSG00000109917	ZPR1	11	116639276	116668739	77	18	2466497	5.1766	1.1299e-07
LTL-VTE	ENSG00000134824	FADS2	11	61573675	61644826	172	21	2465551	5.042	2.3036e-07
LTL-VTE	ENSG00000175216	CKAP5	11	46755084	46877859	142	14	2452887	6.2756	1.7411e-10
LTL-VTE	ENSG00000025434	NR1H3	11	47259851	47300584	90	10	2449379	5.7173	5.4104e-09
LTL-VTE	ENSG00000149187	CELF1	11	47477489	47584792	104	18	2445160	6.0113	9.1997e-10
LTL-VTE	ENSG00000165912	PACSIN3	11	47189073	47218010	43	8	2438820	4.6371	1.7668e-06
LTL-VTE	ENSG00000048649	RSF1	11	77361047	77541915	336	14	2454033	4.5952	2.1615e-06
LTL-VTE	ENSG00000123444	KBTBD4	11	47583749	47610567	27	8	2418137	5.6219	9.4419e-09
LTL-VTE	ENSG00000149179	CSTPP1	11	46948240	47195932	287	18	2450802	5.4069	3.2065e-08
LTL-VTE	ENSG00000175213	ZNF408	11	46712317	46737466	32	6	2458476	5.6062	1.0342e-08
LTL-VTE	ENSG00000149182	ARFGAP2	11	47175849	47209054	61	11	2446509	5.1849	1.0807e-07
LTL-VTE	ENSG00000165915	SLC39A13	11	47418683	47448051	60	8	2460658	5.4651	2.3134e-08
LTL-VTE	ENSG00000172247	C1QTNF4	11	47601216	47625961	31	8	2448048	5.4389	2.6804e-08
LTL-VTE	ENSG00000110536	PTPMT1	11	47576888	47605013	22	7	2397877	4.9221	4.2802e-07
LTL-VTE	ENSG00000110243	APOA5	11	116650086	116673136	59	14	2470084	5.1228	1.5054e-07
LTL-VTE	ENSG00000175619	OR4B1	11	48228362	48249291	68	9	2458647	5.0271	2.4898e-07
LTL-VTE	ENSG00000178301	AQP11	11	77290680	77331401	83	8	2450893	4.7093	1.2429e-06
LTL-VTE	ENSG00000182053	TRIM49B	11	49043152	49069529	52	5	2457922	4.8571	5.9562e-07
LTL-VTE	ENSG00000196666	FAM180B	11	47598230	47620746	25	9	2452430	5.8003	3.3104e-09
LTL-VTE	ENSG00000214891	TRIM64C	11	49065266	49090664	75	10	2436028	5.127	1.472e-07
LTL-VTE	ENSG00000111275	ALDH2	12	112194691	112257789	54	7	2446444	6.6404	1.5646e-11
LTL-VTE	ENSG00000111775	COX6A1	12	120865893	120888545	56	12	2469856	4.772	9.1223e-07
LTL-VTE	ENSG00000135486	HNRNPA1	12	54664480	54690871	23	6	2444563	6.5201	3.5141e-11
LTL-VTE	ENSG00000123405	NFE2	12	54675891	54728869	39	10	2354424	6.3285	1.2378e-10
LTL-VTE	ENSG00000179295	PTPN11	12	112846536	112957717	86	15	2421336	5.525	1.6476e-08
LTL-VTE	ENSG00000130779	CLIP1	12	122745981	122917179	258	18	2428374	4.7186	1.1871e-06
LTL-VTE	ENSG00000204842	ATXN2	12	111880018	112047480	114	8	2451960	6.5952	2.1227e-11
LTL-VTE	ENSG00000111328	CDK2AP1	12	123735517	123766863	91	11	2455704	7.1848	3.3657e-13
LTL-VTE	ENSG00000089234	BRAP	12	112069950	112133790	42	6	2421944	6.6885	1.1273e-11
LTL-VTE	ENSG00000089022	MAPKAPK5	12	112270032	112341228	125	4	2458774	5.855	2.3854e-09
LTL-VTE	ENSG00000111252	SH2B3	12	111833720	111899427	47	5	2428567	6.6842	1.1613e-11
LTL-VTE	ENSG00000051825	MPHOSPH9	12	123630943	123727785	225	10	2467750	7.6364	1.1168e-14
LTL-VTE	ENSG00000135148	TRAFD1	12	112553349	112601408	36	6	2461413	4.9143	4.4558e-07
LTL-VTE	ENSG00000111249	CUX2	12	111461828	111798358	382	31	2433144	5.078	1.9071e-07
LTL-VTE	ENSG00000150967	ABCB9	12	123395498	123461056	56	13	2405827	5.5685	1.2847e-08
LTL-VTE	ENSG00000094916	CBX5	12	54614730	54683915	57	10	2424623	5.678	6.8122e-09
LTL-VTE	ENSG00000161642	ZNF385A	12	54752913	54795083	42	9	2439292	5.0919	1.7723e-07
LTL-VTE	ENSG00000182196	ARL6IP4	12	123454607	123477460	18	5	2455221	7.5418	2.3184e-14
LTL-VTE	ENSG00000139572	GPR84	12	54746229	54768270	29	5	2465197	5.0637	2.0563e-07
LTL-VTE	ENSG00000139697	SBNO1	12	123763656	123859756	278	12	2457662	4.9911	3.0012e-07
LTL-VTE	ENSG00000033030	ZCCHC8	12	122946146	122995543	74	8	2437434	5.2364	8.189e-08
LTL-VTE	ENSG00000090975	PITPNM2	12	123458027	123645376	186	19	2454186	8.1596	1.6801e-16
LTL-VTE	ENSG00000111325	OGFOD2	12	123449354	123474588	21	6	2453258	7.5687	1.885e-14
LTL-VTE	ENSG00000111300	NAA25	12	112454493	112556826	90	12	2431979	5.3502	4.3931e-08
LTL-VTE	ENSG00000111271	ACAD10	12	112113857	112204911	67	6	2449687	6.4071	7.4139e-11
LTL-VTE	ENSG00000198270	TMEM116	12	112359086	112461023	149	7	2465963	5.7731	3.8912e-09
LTL-VTE	ENSG00000130921	MTRFR	12	123707844	123752651	127	10	2467518	7.6299	1.1742e-14
LTL-VTE	ENSG00000150977	RILPL2	12	123889936	123931264	74	14	2409601	7.5167	2.809e-14
LTL-VTE	ENSG00000173064	HECTD4	12	112587992	112830113	222	17	2461984	4.9203	4.3213e-07
LTL-VTE	ENSG00000183955	KMT5A	12	123858704	123903900	96	13	2450158	7.2388	2.2628e-13
LTL-VTE	ENSG00000125952	MAX	14	65462819	65579413	260	23	2430620	4.6829	1.4144e-06
LTL-VTE	ENSG00000119599	DCAF4	14	73383040	73438825	151	22	2395772	5.6985	6.0415e-09
LTL-VTE	ENSG00000165861	ZFYVE1	14	73426152	73503920	250	22	2436901	6.3756	9.11e-11
LTL-VTE	ENSG00000100796	PPP4R3A	14	91913955	91986898	156	12	2444721	5.2616	7.1412e-08
LTL-VTE	ENSG00000062524	LTK	15	41785840	41816085	65	13	2457062	5.3259	5.0215e-08
LTL-VTE	ENSG00000092445	TYRO3	15	41841220	41881536	83	13	2420882	5.8665	2.2261e-09
LTL-VTE	ENSG00000137802	MAPKBP1	15	42056632	42130053	114	15	2451970	6.9148	2.3428e-12
LTL-VTE	ENSG00000103932	RPAP1	15	41799374	41846464	120	13	2468263	5.7395	4.7467e-09
LTL-VTE	ENSG00000137877	SPTBN5	15	42130344	42196275	208	30	2448015	5.2279	8.5731e-08
LTL-VTE	ENSG00000104043	ATP8B4	15	50140435	50421419	674	54	2457349	4.5653	2.4934e-06
LTL-VTE	ENSG00000243789	JMJD7	15	42110283	42139785	73	11	2439292	6.4119	7.1873e-11
LTL-VTE	ENSG00000243708	PLA2G4B	15	42121011	42150346	98	14	2427480	6.1253	4.5261e-10
LTL-VTE	ENSG00000090861	AARS1	16	70276198	70333452	29	12	2358351	6.1828	3.1485e-10
LTL-VTE	ENSG00000188603	CLN3	16	28478600	28515897	45	6	2398390	4.7016	1.2907e-06
LTL-VTE	ENSG00000183196	CHST6	16	75497022	75538926	120	23	2336162	5.8305	2.7624e-09
LTL-VTE	ENSG00000157350	ST3GAL2	16	70403338	70482991	60	20	2415832	5.8149	3.0343e-09
LTL-VTE	ENSG00000103496	STX4	16	31034416	31061489	34	4	2446322	4.8344	6.6783e-07
LTL-VTE	ENSG00000196502	SULT1A1	16	28606908	28644907	75	8	2250131	4.6271	1.854e-06
LTL-VTE	ENSG00000099381	SETD1A	16	30958615	31005985	44	5	2423522	4.6497	1.662e-06
LTL-VTE	ENSG00000153774	CFDP1	16	75317608	75477387	494	16	2447234	6.5952	2.1237e-11
LTL-VTE	ENSG00000102974	CTCF	16	67586310	67683088	98	15	2439261	4.612	1.9945e-06
LTL-VTE	ENSG00000198373	WWP2	16	69786187	69985644	422	23	2463535	5.5403	1.5094e-08
LTL-VTE	ENSG00000157349	DDX19B	16	70313670	70377735	32	12	2383047	5.166	1.1959e-07
LTL-VTE	ENSG00000132612	VPS4A	16	69335242	69368951	65	9	2442292	4.749	1.0224e-06
LTL-VTE	ENSG00000132603	NIP7	16	69363415	69387014	40	8	2435863	4.7591	9.7234e-07
LTL-VTE	ENSG00000090857	PDPR	16	70137529	70206437	19	4	2258030	5.6289	9.0663e-09
LTL-VTE	ENSG00000168872	DDX19A	16	70370764	70417286	40	15	2404685	5.6237	9.3442e-09
LTL-VTE	ENSG00000184730	APOBR	16	28495970	28520291	36	7	2421090	4.5504	2.6776e-06
LTL-VTE	ENSG00000167397	VKORC1	16	31092175	31116699	25	5	2466848	4.6697	1.5081e-06
LTL-VTE	ENSG00000099377	HSD3B7	16	30985949	31010473	24	4	2386876	4.631	1.8197e-06
LTL-VTE	ENSG00000099365	STX1B	16	30990577	31031829	42	6	2408374	4.7627	9.5528e-07
LTL-VTE	ENSG00000223496	EXOSC6	16	70274134	70295833	10	6	2403946	4.6048	2.0641e-06
LTL-VTE	ENSG00000157045	NTAN1	16	15121710	15159936	79	11	2451543	4.6154	1.9616e-06
LTL-VTE	ENSG00000166822	TMEM170A	16	75467136	75508584	147	13	2419772	6.6455	1.5104e-11
LTL-VTE	ENSG00000157315	TMED6	16	69367149	69395712	43	10	2431830	5.0427	2.2945e-07
LTL-VTE	ENSG00000157353	FCSK	16	70478498	70524177	35	12	2356823	5.2596	7.2174e-08
LTL-VTE	ENSG00000151006	PRSS53	16	31084745	31110289	30	5	2473190	4.858	5.9283e-07
LTL-VTE	ENSG00000157322	CLEC18A	16	69974608	70008250	12	4	2406966	5.7398	4.7391e-09
LTL-VTE	ENSG00000250506	CDK3	17	73986235	74012080	61	12	2430081	4.5813	2.3105e-06
LTL-VTE	ENSG00000167880	EVPL	17	73992926	74033533	85	17	2386753	5.8267	2.8271e-09
LTL-VTE	ENSG00000132522	GPS2	17	7205978	7228658	48	10	2482108	4.7905	8.3198e-07
LTL-VTE	ENSG00000177374	HIC1	17	1947454	1972981	54	14	2458237	6.4045	7.5429e-11
LTL-VTE	ENSG00000167900	TK1	17	76160160	76193285	136	22	2427379	5.1393	1.3788e-07
LTL-VTE	ENSG00000108639	SYNGR2	17	76154632	76179009	94	18	2418730	5.1873	1.0669e-07
LTL-VTE	ENSG00000072818	ACAP1	17	7229848	7264797	72	18	2398339	5.4035	3.2669e-08
LTL-VTE	ENSG00000132510	KDM6B	17	7727521	7768118	50	12	2409929	6.3143	1.357e-10
LTL-VTE	ENSG00000070366	SMG6	17	1953133	2217069	591	24	2445457	5.399	3.3502e-08
LTL-VTE	ENSG00000183011	NAA38	17	7750003	7798608	63	13	2391813	5.9081	1.7305e-09
LTL-VTE	ENSG00000215041	NEURL4	17	7208947	7242644	72	12	2452694	5.4521	2.4885e-08
LTL-VTE	ENSG00000188878	FBF1	17	73895925	73947119	82	12	2405081	4.7308	1.1184e-06
LTL-VTE	ENSG00000167874	TMEM88	17	7748181	7769417	25	7	2416661	5.5615	1.3375e-08
LTL-VTE	ENSG00000141425	RPRD1A	18	33559787	33657538	166	15	2423748	4.89	5.0415e-07
LTL-VTE	ENSG00000130208	APOC1	19	45407577	45432606	51	14	2396799	5.9571	1.2838e-09
LTL-VTE	ENSG00000130203	APOE	19	45399039	45422650	53	13	2404981	4.8502	6.1659e-07
LTL-VTE	ENSG00000079805	DNM2	19	10818729	10954169	301	27	2430964	4.8901	5.0381e-07
LTL-VTE	ENSG00000130204	TOMM40	19	45384477	45416946	83	16	2432101	4.8936	4.9501e-07
LTL-VTE	ENSG00000129353	SLC44A2	19	10703121	10765235	106	18	2437129	4.832	6.7572e-07
LTL-VTE	ENSG00000197360	ZNF98	19	22563899	22615148	114	5	2438207	5.2788	6.5011e-08
LTL-VTE	ENSG00000196350	ZNF729	19	22459252	22509978	65	10	2413614	5.4377	2.6981e-08
LTL-VTE	ENSG00000131067	GGT7	20	33422523	33470661	74	10	2409522	6.6873	1.1369e-11
LTL-VTE	ENSG00000100983	GSS	20	33506236	33553794	60	6	2286609	6.078	6.084e-10
LTL-VTE	ENSG00000242372	EIF6	20	33856709	33882619	44	4	2458492	6.4961	4.1214e-11
LTL-VTE	ENSG00000125977	EIF2S2	20	32666115	32710085	45	5	2463405	5.4941	1.9632e-08
LTL-VTE	ENSG00000101000	PROCR	20	33749740	33813771	97	8	2439538	7.4413	4.984e-14
LTL-VTE	ENSG00000125966	MMP24	20	33804539	33874804	96	11	2413877	5.9729	1.1656e-09
LTL-VTE	ENSG00000125970	RALY	20	32571458	32680991	121	12	2431392	5.931	1.5058e-09
LTL-VTE	ENSG00000198646	NCOA6	20	33292578	33423433	162	12	2444772	5.8399	2.6124e-09
LTL-VTE	ENSG00000100991	TRPC4AP	20	33580207	33690618	192	11	2443887	5.9034	1.7805e-09
LTL-VTE	ENSG00000101216	GMEB2	20	62208955	62268381	117	14	2123220	5.531	1.592e-08
LTL-VTE	ENSG00000197457	STMN3	20	62261058	62294963	38	8	2123220	4.6491	1.6671e-06
LTL-VTE	ENSG00000101019	UQCC1	20	33880369	34009945	198	10	2449238	6.0128	9.1161e-10
LTL-VTE	ENSG00000088298	EDEM2	20	33693160	33745161	93	9	2441653	5.4236	2.9213e-08
LTL-VTE	ENSG00000131069	ACSS2	20	33452766	33525769	96	6	2244476	6.2228	2.4423e-10
LTL-VTE	ENSG00000078814	MYH7B	20	33533704	33600240	116	10	2453254	5.7392	4.7549e-09
LTL-VTE	ENSG00000078804	TP53INP2	20	33282147	33311240	35	4	2400034	6.7908	5.5751e-12
LTL-VTE	ENSG00000125971	DYNLRB1	20	33094193	33138762	40	7	2359117	7.155	4.1845e-13
LTL-VTE	ENSG00000078747	ITCH	20	32941041	33109198	175	9	2402987	6.826	4.3669e-12
LTL-VTE	ENSG00000101460	MAP1LC3A	20	33124688	33158149	43	8	2386674	6.9927	1.3481e-12
LTL-VTE	ENSG00000130589	HELZ2	20	62179439	62215592	82	19	2123220	5.2326	8.3581e-08
LTL-VTE	ENSG00000101464	PIGU	20	33138346	33275089	162	11	2449078	6.739	7.975e-12
LTL-VTE	ENSG00000125998	FAM83C	20	33863534	33890225	45	5	2422577	6.8105	4.8619e-12
LTL-HF	ENSG00000134262	AP4B1	1	114427370	114457741	46	9	1922839	4.7176	1.1933e-06
LTL-HF	ENSG00000118655	DCLRE1B	1	114437915	114466708	46	14	1936901	6.0944	5.4919e-10
LTL-HF	ENSG00000163349	HIPK1	1	114461819	114530491	119	20	1935561	5.1004	1.6951e-07
LTL-HF	ENSG00000188761	BCL2L15	1	114409436	114440230	47	10	1915210	4.6697	1.5079e-06
LTL-HF	ENSG00000115053	NCL	2	232309459	232339208	86	13	1952497	5.2284	8.5514e-08
LTL-HF	ENSG00000213639	PPP1CB	2	28964614	29035806	133	13	1933577	4.9787	3.2011e-07
LTL-HF	ENSG00000171103	TRMT61B	2	29062687	29103175	66	9	1920574	5.065	2.0421e-07
LTL-HF	ENSG00000163806	SPDYA	2	29023462	29083476	76	9	1939828	4.8769	5.3877e-07
LTL-HF	ENSG00000186432	KPNA4	3	160202783	160293376	139	16	1934584	6.3474	1.0951e-10
LTL-HF	ENSG00000173531	MST1	3	49711380	49736196	22	5	1955276	4.5761	2.3686e-06
LTL-HF	ENSG00000182179	UBA7	3	49832638	49861391	27	6	1914566	5.3003	5.782e-08
LTL-HF	ENSG00000176095	IP6K1	3	49751728	49833973	109	11	1937432	5.952	1.3244e-09
LTL-HF	ENSG00000113810	SMC4	3	160107078	160162755	89	13	1916716	6.2652	1.8618e-10
LTL-HF	ENSG00000183763	TRAIP	3	49856028	49903992	56	8	1939197	5.6743	6.9623e-09
LTL-HF	ENSG00000173540	GMPPB	3	49748909	49771407	27	6	1925078	5.8443	2.5428e-09
LTL-HF	ENSG00000068885	IFT80	3	159964774	160128028	187	22	1919354	6.4998	4.0215e-11
LTL-HF	ENSG00000164068	RNF123	3	49716950	49768962	63	10	1941400	6.0184	8.8093e-10
LTL-HF	ENSG00000164076	CAMKV	3	49885414	49917655	41	7	1929767	4.8661	5.6909e-07
LTL-HF	ENSG00000173889	PHC3	3	169795368	169909537	143	13	1947167	4.6265	1.8596e-06
LTL-HF	ENSG00000114107	CEP70	3	138203186	138323187	187	13	1944101	4.6196	1.922e-06
LTL-HF	ENSG00000158220	ESYT3	3	138143415	138207910	115	19	1933842	4.6405	1.738e-06
LTL-HF	ENSG00000213186	TRIM59	3	160143291	160177626	61	11	1936184	6.2404	2.1827e-10
LTL-HF	ENSG00000187033	SAMD7	3	169619360	169666963	131	15	1943549	5.5874	1.1525e-08
LTL-HF	ENSG00000176020	AMIGO3	3	49744267	49767238	32	5	1931684	5.8943	1.8812e-09
LTL-HF	ENSG00000187492	CDHR4	3	49818165	49847254	40	9	1913944	5.707	5.7492e-09
LTL-HF	ENSG00000185614	INKA1	3	49830687	49852463	23	6	1919616	5.2956	5.9313e-08
LTL-HF	ENSG00000180044	C3orf80	3	159933423	159956000	40	9	1928273	4.697	1.3202e-06
LTL-HF	ENSG00000145386	CCNA2	4	122727599	122755153	58	9	1901077	5.0256	2.5089e-07
LTL-HF	ENSG00000123737	EXOSC9	4	122712445	122748176	72	11	1879554	5.0894	1.7962e-07
LTL-HF	ENSG00000138741	TRPC3	4	122790183	122882909	134	19	1919055	6.4697	4.9098e-11
LTL-HF	ENSG00000138686	BBS7	4	122735484	122801652	102	14	1879580	5.4986	1.9141e-08
LTL-HF	ENSG00000132405	TBC1D14	4	6901171	7044845	466	29	1938597	4.7445	1.0449e-06
LTL-HF	ENSG00000173011	TADA2B	4	7035156	7069679	102	15	1945697	4.6427	1.7192e-06
LTL-HF	ENSG00000164112	SMIM43	4	122670085	122696516	102	11	1949118	5.1672	1.1882e-07
LTL-HF	ENSG00000164362	TERT	5	1243282	1305178	99	32	1898348	6.4781	4.6439e-11
LTL-HF	ENSG00000174358	SLC6A19	5	1191710	1235232	175	36	1917276	4.7999	7.9389e-07
LTL-HF	ENSG00000164363	SLC6A18	5	1215470	1256304	140	22	1931387	5.0623	2.0707e-07
LTL-HF	ENSG00000147601	TERF1	8	73911097	73969987	41	15	1884236	5.7102	5.6438e-09
LTL-HF	ENSG00000147443	DOK2	8	21756384	21781290	59	14	1937070	5.2711	6.7816e-08
LTL-HF	ENSG00000130227	XPO7	8	21767180	21874096	161	16	1942699	5.536	1.5477e-08
LTL-HF	ENSG00000137574	TGS1	8	56675791	56748007	176	12	1943298	5.2866	6.2292e-08
LTL-HF	ENSG00000167904	TMEM68	8	56641317	56695955	135	12	1940098	5.0294	2.4605e-07
LTL-HF	ENSG00000107957	SH3PXD2A	10	105343784	105625195	582	61	1944606	5.5267	1.6317e-08
LTL-HF	ENSG00000244734	HBB	11	5236696	5258301	41	11	1941739	5.2021	9.8519e-08
LTL-HF	ENSG00000142082	SIRT3	11	205030	246362	184	15	1955207	4.6943	1.3377e-06
LTL-HF	ENSG00000177951	BET1L	11	192924	217422	73	14	1923648	5.304	5.6653e-08
LTL-HF	ENSG00000177963	RIC8A	11	197499	225113	106	17	1933013	5.2564	7.3467e-08
LTL-HF	ENSG00000177947	CIMAP1A	11	186761	210273	49	12	1912173	5.4875	2.0387e-08
LTL-HF	ENSG00000188076	SCGB1C1	11	178101	204575	31	10	1886813	5.0027	2.8265e-07
LTL-HF	ENSG00000176742	OR51V1	11	5210965	5231930	79	19	1943188	5.1816	1.1e-07
LTL-HF	ENSG00000111275	ALDH2	12	112194691	112257789	54	7	1943084	5.5268	1.6304e-08
LTL-HF	ENSG00000179295	PTPN11	12	112846536	112957717	86	15	1931810	5.0673	2.0173e-07
LTL-HF	ENSG00000204842	ATXN2	12	111880018	112047480	114	8	1941009	5.9905	1.046e-09
LTL-HF	ENSG00000089234	BRAP	12	112069950	112133790	42	6	1911690	5.6533	7.8687e-09
LTL-HF	ENSG00000089022	MAPKAPK5	12	112270032	112341228	125	4	1937291	4.6174	1.943e-06
LTL-HF	ENSG00000111252	SH2B3	12	111833720	111899427	47	5	1935544	5.9185	1.6242e-09
LTL-HF	ENSG00000135148	TRAFD1	12	112553349	112601408	36	6	1938224	4.7025	1.285e-06
LTL-HF	ENSG00000111300	NAA25	12	112454493	112556826	90	12	1924428	5.086	1.828e-07
LTL-HF	ENSG00000111271	ACAD10	12	112113857	112204911	67	6	1933192	5.4125	3.1076e-08
LTL-HF	ENSG00000198270	TMEM116	12	112359086	112461023	149	7	1950430	4.7321	1.111e-06
LTL-HF	ENSG00000173064	HECTD4	12	112587992	112830113	222	17	1939633	4.7073	1.255e-06
LTL-HF	ENSG00000165861	ZFYVE1	14	73426152	73503920	250	22	1954031	4.6046	2.0661e-06
LTL-HF	ENSG00000090861	AARS1	16	70276198	70333452	29	12	1867117	5.4303	2.8135e-08
LTL-HF	ENSG00000157350	ST3GAL2	16	70403338	70482991	60	20	1924734	5.6713	7.0846e-09
LTL-HF	ENSG00000132604	TERF2	16	69379464	69429891	49	14	1945354	4.7367	1.0862e-06
LTL-HF	ENSG00000153774	CFDP1	16	75317608	75477387	494	16	1950369	4.9856	3.0887e-07
LTL-HF	ENSG00000172530	BANP	16	87974231	88120924	571	21	1939062	4.9252	4.2143e-07
LTL-HF	ENSG00000168872	DDX19A	16	70370764	70417286	40	15	1920676	5.2765	6.5834e-08
LTL-HF	ENSG00000223496	EXOSC6	16	70274134	70295833	10	6	1837926	5.7999	3.3176e-09
LTL-HF	ENSG00000166822	TMEM170A	16	75467136	75508584	147	13	1931184	4.8696	5.5925e-07
LTL-HF	ENSG00000132386	SERPINF1	17	1655259	1690859	114	14	1946623	5.6384	8.5816e-09
LTL-HF	ENSG00000132383	RPA1	17	1723273	1812848	233	24	1935425	5.5331	1.5733e-08
LTL-HF	ENSG00000220205	VAMP2	17	8052465	8076293	41	7	1949888	4.8339	6.693e-07
LTL-HF	ENSG00000179029	TMEM107	17	8066296	8089723	43	9	1921617	4.7594	9.7067e-07
LTL-HF	ENSG00000179111	HES7	17	8013908	8037410	71	17	1949404	4.5437	2.7633e-06
LTL-HF	ENSG00000186532	SMYD4	17	1672829	1743175	238	22	1944523	6.5487	2.9029e-11
LTL-HF	ENSG00000176160	HSF5	17	56487528	56575759	104	14	1899961	4.6232	1.8891e-06
LTL-HF	ENSG00000099785	MARCHF2	19	8468187	8513901	131	23	1943651	4.7184	1.1883e-06
LTL-HF	ENSG00000243509	TNFRSF6B	20	62318004	62340051	8	3	1951251	4.7391	1.0735e-06
LTL-HF	ENSG00000101246	ARFRP1	20	62319995	62349365	15	3	1954968	4.9207	4.3109e-07
LTL-HF	ENSG00000101216	GMEB2	20	62208955	62268381	117	14	1924063	5.2021	9.8527e-08
LTL-HF	ENSG00000197457	STMN3	20	62261058	62294963	38	8	1932982	5.2344	8.2776e-08
LTL-HF	ENSG00000258366	RTEL1	20	62279163	62337606	31	5	1940335	4.8499	6.1755e-07
LTL-HF	ENSG00000203896	LIME1	20	62357480	62380460	21	6	1939353	5.3456	4.5066e-08
LTL-HF	ENSG00000198276	UCKL1	20	62561182	62597800	50	11	1945857	4.6182	1.9355e-06
LTL-HF	ENSG00000125520	SLC2A4RG	20	62361211	62385403	29	7	1943903	5.3122	5.4143e-08
LTL-HF	ENSG00000196700	ZNF512B	20	62578057	62611223	52	9	1946776	4.8888	5.073e-07
LTL-HF	ENSG00000125531	FNDC11	20	62174373	62198061	48	16	1927510	4.6064	2.0489e-06
LTL-HF	ENSG00000197114	ZGPAT	20	62328727	62377494	30	4	1944553	4.8573	5.9487e-07
LTL-HF	ENSG00000130589	HELZ2	20	62179439	62215592	82	19	1912474	5.1305	1.4447e-07
LTL-HF	ENSG00000130584	ZBTB46	20	62365021	62473731	195	20	1944271	5.4427	2.6247e-08
LTL-HF	ENSG00000183260	ABHD16B	20	62482566	62504341	34	6	1935883	4.854	6.0503e-07
LTL-PAD	ENSG00000134262	AP4B1	1	114427370	114457741	46	9	1431413	5.4285	2.8413e-08
LTL-PAD	ENSG00000116774	OLFML3	1	114512030	114534875	62	12	1450251	5.44	2.6636e-08
LTL-PAD	ENSG00000118655	DCLRE1B	1	114437915	114466708	46	14	1436925	6.7762	6.1687e-12
LTL-PAD	ENSG00000163349	HIPK1	1	114461819	114530491	119	20	1445321	5.9116	1.6935e-09
LTL-PAD	ENSG00000188761	BCL2L15	1	114409436	114440230	47	10	1431475	5.2705	6.8016e-08
LTL-PAD	ENSG00000085276	MECOM	3	168791287	169391563	1534	113	1445974	4.6194	1.9241e-06
LTL-PAD	ENSG00000179348	GATA2	3	128188265	128222030	99	22	1443276	4.768	9.3043e-07
LTL-PAD	ENSG00000003756	RBM5	3	50116341	50166397	62	8	1445440	4.572	2.4154e-06
LTL-PAD	ENSG00000187033	SAMD7	3	169619360	169666963	131	15	1448654	5.4806	2.119e-08
LTL-PAD	ENSG00000164362	TERT	5	1243282	1305178	99	32	1436898	6.8523	3.6346e-12
LTL-PAD	ENSG00000164363	SLC6A18	5	1215470	1256304	140	22	1440745	4.6567	1.6063e-06
LTL-PAD	ENSG00000107957	SH3PXD2A	10	105343784	105625195	582	61	1444089	5.9794	1.1198e-09
LTL-PAD	ENSG00000119929	CUTC	10	101481958	101525894	53	12	1445811	5.0655	2.0365e-07
LTL-PAD	ENSG00000149308	NPAT	11	108018117	108103365	40	19	1437723	4.9249	4.2209e-07
LTL-PAD	ENSG00000166266	CUL5	11	107869408	107988495	216	20	1446271	5.3301	4.9093e-08
LTL-PAD	ENSG00000182053	TRIM49B	11	49043152	49069529	52	5	1442459	4.7921	8.2532e-07
LTL-PAD	ENSG00000111275	ALDH2	12	112194691	112257789	53	7	1446778	5.879	2.064e-09
LTL-PAD	ENSG00000135486	HNRNPA1	12	54664480	54690871	23	6	1446602	4.7759	8.9447e-07
LTL-PAD	ENSG00000179295	PTPN11	12	112846536	112957717	86	15	1434389	5.622	9.4396e-09
LTL-PAD	ENSG00000204842	ATXN2	12	111880018	112047480	112	7	1445684	5.9414	1.4133e-09
LTL-PAD	ENSG00000089234	BRAP	12	112069950	112133790	42	6	1446382	6.2575	1.9564e-10
LTL-PAD	ENSG00000089022	MAPKAPK5	12	112270032	112341228	125	4	1437766	5.6527	7.8962e-09
LTL-PAD	ENSG00000111252	SH2B3	12	111833720	111899427	45	4	1446394	5.6136	9.9067e-09
LTL-PAD	ENSG00000135148	TRAFD1	12	112553349	112601408	36	6	1442879	5.4183	3.0078e-08
LTL-PAD	ENSG00000089248	ERP29	12	112441152	112471024	44	5	1446233	4.6992	1.3061e-06
LTL-PAD	ENSG00000111249	CUX2	12	111461828	111798358	382	31	1439284	5.6556	7.7655e-09
LTL-PAD	ENSG00000094916	CBX5	12	54614730	54683915	57	10	1445641	4.8714	5.5397e-07
LTL-PAD	ENSG00000111300	NAA25	12	112454493	112556826	90	12	1432673	5.5575	1.3684e-08
LTL-PAD	ENSG00000111271	ACAD10	12	112113857	112204911	66	6	1445043	5.835	2.689e-09
LTL-PAD	ENSG00000198270	TMEM116	12	112359086	112461023	149	7	1446709	5.6378	8.6141e-09
LTL-PAD	ENSG00000173064	HECTD4	12	112587992	112830113	221	17	1442137	5.1657	1.1974e-07
LTL-PAD	ENSG00000120696	KBTBD7	13	41755711	41778702	22	6	1448196	4.5734	2.3994e-06
LTL-PAD	ENSG00000257365	FNTB	14	65443507	65539370	192	29	1442410	5.2752	6.6312e-08
LTL-PAD	ENSG00000125952	MAX	14	65462819	65579413	260	23	1442455	6.6945	1.0824e-11
LTL-PAD	ENSG00000205683	DPF3	14	73075561	73370824	820	71	1446645	4.6546	1.6234e-06
LTL-PAD	ENSG00000100796	PPP4R3A	14	91913955	91986898	156	12	1446748	4.7148	1.2098e-06
LTL-PAD	ENSG00000136381	IREB2	15	78720518	78803798	156	14	1445599	5.7027	5.897e-09
LTL-PAD	ENSG00000104043	ATP8B4	15	50140435	50421419	674	54	1446655	5.1388	1.3822e-07
LTL-PAD	ENSG00000090861	AARS1	16	70276198	70333452	29	12	1438605	4.7404	1.0663e-06
LTL-PAD	ENSG00000103249	CLCN7	16	1484934	1535085	291	23	1441962	5.3842	3.6381e-08
LTL-PAD	ENSG00000157350	ST3GAL2	16	70403338	70482991	60	20	1432026	5.425	2.8978e-08
LTL-PAD	ENSG00000132604	TERF2	16	69379464	69429891	49	14	1440411	5.735	4.8758e-09
LTL-PAD	ENSG00000132612	VPS4A	16	69335242	69368951	65	9	1445671	4.6711	1.4979e-06
LTL-PAD	ENSG00000132603	NIP7	16	69363415	69387014	40	8	1445710	5.2019	9.862e-08
LTL-PAD	ENSG00000168802	CHTF8	16	69141912	69176493	46	13	1441785	4.5553	2.6154e-06
LTL-PAD	ENSG00000168872	DDX19A	16	70370764	70417286	40	15	1439315	4.817	7.2861e-07
LTL-PAD	ENSG00000258429	PDF	16	69352524	69374498	45	7	1445705	4.8679	5.6399e-07
LTL-PAD	ENSG00000213380	COG8	16	69352524	69383526	63	9	1446338	5.0257	2.5082e-07
LTL-PAD	ENSG00000141076	UTP4	16	69156499	69212937	82	15	1443263	5.0186	2.6027e-07
LTL-PAD	ENSG00000223496	EXOSC6	16	70274134	70295833	10	6	1439425	5.3991	3.3487e-08
LTL-PAD	ENSG00000157315	TMED6	16	69367149	69395712	43	10	1445416	5.4429	2.6212e-08
LTL-PAD	ENSG00000132386	SERPINF1	17	1655259	1690859	114	14	1446228	5.0708	1.981e-07
LTL-PAD	ENSG00000132383	RPA1	17	1723273	1812848	233	24	1443539	5.0937	1.7562e-07
LTL-PAD	ENSG00000167900	TK1	17	76160160	76193285	136	22	1441778	4.8225	7.0869e-07
LTL-PAD	ENSG00000186532	SMYD4	17	1672829	1743175	238	22	1442714	5.5323	1.5801e-08
LTL-PAD	ENSG00000183077	AFMID	17	76173398	76213782	184	38	1437618	4.5808	2.316e-06
LTL-PAD	ENSG00000118705	RPN2	20	35797454	35880026	167	19	1442299	5.0265	2.4979e-07
LTL-PAD	ENSG00000101347	SAMHD1	20	35509285	35590246	91	16	1443369	5.4449	2.5912e-08
LTL-PAD	ENSG00000130589	HELZ2	20	62179439	62215592	82	19	1437326	4.776	8.9409e-07
LTL-Stroke	ENSG00000242252	BGLAP	1	156201951	156223123	36	11	2312500	5.793	3.4567e-09
LTL-Stroke	ENSG00000160785	SLC25A44	1	156153728	156192587	78	7	2312500	6.5673	2.5623e-11
LTL-Stroke	ENSG00000134262	AP4B1	1	114427370	114457741	46	9	2312500	5.2049	9.7072e-08
LTL-Stroke	ENSG00000160783	PMF1	1	156172779	156219868	94	11	2312500	6.7126	9.5611e-12
LTL-Stroke	ENSG00000118655	DCLRE1B	1	114437915	114466708	46	14	2312500	5.4428	2.6231e-08
LTL-Stroke	ENSG00000188761	BCL2L15	1	114409436	114440230	47	10	2312500	5.027	2.4907e-07
LTL-Stroke	ENSG00000170634	ACYP2	2	54332410	54542437	486	34	2312500	5.4558	2.437e-08
LTL-Stroke	ENSG00000178021	TSPYL6	2	54470315	54493409	55	5	2312500	4.5901	2.2154e-06
LTL-Stroke	ENSG00000085276	MECOM	3	168791287	169391563	1534	113	2312500	4.6668	1.5294e-06
LTL-Stroke	ENSG00000114349	GNAT1	3	50219043	50245129	35	6	2312500	5.1118	1.5957e-07
LTL-Stroke	ENSG00000164078	MST1R	3	49914435	49951311	36	6	2312500	4.5981	2.1321e-06
LTL-Stroke	ENSG00000001617	SEMA3F	3	50182562	50236508	79	10	2312500	4.8909	5.0196e-07
LTL-Stroke	ENSG00000008952	SEC62	3	169674580	169726161	96	9	2312500	5.1358	1.4047e-07
LTL-Stroke	ENSG00000004534	RBM6	3	49967474	50124685	239	15	2312500	4.7459	1.038e-06
LTL-Stroke	ENSG00000183763	TRAIP	3	49856028	49903992	56	8	2312500	4.5834	2.2869e-06
LTL-Stroke	ENSG00000188338	SLC38A3	3	50232692	50268406	39	10	2312500	5.2162	9.1293e-08
LTL-Stroke	ENSG00000158186	MRAS	3	138056490	138134377	159	12	2312500	4.5524	2.6515e-06
LTL-Stroke	ENSG00000173890	GPR160	3	169745735	169813184	133	10	2312500	4.6219	1.9014e-06
LTL-Stroke	ENSG00000164076	CAMKV	3	49885414	49917655	41	7	2312500	5.0741	1.9469e-07
LTL-Stroke	ENSG00000164077	MON1A	3	49936302	49977445	48	7	2312500	4.9988	2.885e-07
LTL-Stroke	ENSG00000187033	SAMD7	3	169619360	169666963	131	15	2312500	6.2462	2.1029e-10
LTL-Stroke	ENSG00000181322	NME9	3	137970279	138059018	74	17	2312500	4.7842	8.5841e-07
LTL-Stroke	ENSG00000187492	CDHR4	3	49818165	49847254	40	9	2312500	4.5497	2.686e-06
LTL-Stroke	ENSG00000171560	FGA	4	155494280	155521897	32	7	2312500	4.6051	2.0612e-06
LTL-Stroke	ENSG00000145414	NAF1	4	164037860	164098073	73	13	2312500	5.1856	1.0764e-07
LTL-Stroke	ENSG00000142319	SLC6A3	5	1382905	1455543	204	34	2312500	4.6361	1.775e-06
LTL-Stroke	ENSG00000164362	TERT	5	1243282	1305178	99	32	2312500	6.4721	4.8327e-11
LTL-Stroke	ENSG00000174358	SLC6A19	5	1191710	1235232	175	36	2312500	4.5528	2.6465e-06
LTL-Stroke	ENSG00000164363	SLC6A18	5	1215470	1256304	140	22	2312500	4.5505	2.6762e-06
LTL-Stroke	ENSG00000128604	IRF5	7	128567976	128600089	85	16	2312500	5.4417	2.6387e-08
LTL-Stroke	ENSG00000121716	PILRB	7	99945626	99975454	39	4	2312500	4.6408	1.7354e-06
LTL-Stroke	ENSG00000085514	PILRA	7	99961068	100007722	54	6	2312500	4.9861	3.0805e-07
LTL-Stroke	ENSG00000078487	ZCWPW1	7	99988449	100037037	55	6	2312500	4.9205	4.3151e-07
LTL-Stroke	ENSG00000146834	MEPCE	7	100016321	100041749	32	4	2312500	4.8308	6.7983e-07
LTL-Stroke	ENSG00000166925	TSC22D4	7	100054142	100086902	37	5	2312500	5.0209	2.5716e-07
LTL-Stroke	ENSG00000160813	PPP1R35	7	100022900	100044468	28	4	2312500	4.8864	5.1349e-07
LTL-Stroke	ENSG00000166924	NYAP1	7	100071550	100102425	44	4	2312500	4.6297	1.8306e-06
LTL-Stroke	ENSG00000185955	SPACDR	7	100044238	100072063	23	4	2312500	5.23	8.4766e-08
LTL-Stroke	ENSG00000214300	SPDYE3	7	99895325	99929819	14	4	2312500	4.6675	1.5243e-06
LTL-Stroke	ENSG00000158815	FGF17	8	21890264	21916320	66	19	2312500	4.9161	4.4152e-07
LTL-Stroke	ENSG00000147443	DOK2	8	21756384	21781290	59	14	2312500	4.7603	9.6672e-07
LTL-Stroke	ENSG00000158806	NPM2	8	21871621	21904408	79	18	2312500	5.0836	1.8518e-07
LTL-Stroke	ENSG00000130227	XPO7	8	21767180	21874096	161	16	2312500	5.178	1.1217e-07
LTL-Stroke	ENSG00000108242	CYP2C18	10	96433251	96505947	153	16	2312500	4.5851	2.2691e-06
LTL-Stroke	ENSG00000107957	SH3PXD2A	10	105343784	105625195	582	61	2312500	7.7902	3.3464e-15
LTL-Stroke	ENSG00000107960	STN1	10	105627316	105688045	69	13	2312500	6.4934	4.1959e-11
LTL-Stroke	ENSG00000213619	NDUFS3	11	47590562	47616115	22	7	2312500	4.5613	2.5415e-06
LTL-Stroke	ENSG00000165917	RAPSN	11	47449308	47480730	73	8	2312500	4.6932	1.345e-06
LTL-Stroke	ENSG00000149187	CELF1	11	47477489	47584792	106	19	2312500	5.1993	1.0003e-07
LTL-Stroke	ENSG00000123444	KBTBD4	11	47583749	47610567	27	8	2312500	4.6741	1.476e-06
LTL-Stroke	ENSG00000188076	SCGB1C1	11	178101	204575	31	10	2312500	4.5514	2.664e-06
LTL-Stroke	ENSG00000111275	ALDH2	12	112194691	112257789	54	7	2312500	6.3433	1.1247e-10
LTL-Stroke	ENSG00000135486	HNRNPA1	12	54664480	54690871	23	6	2312500	5.4026	3.2834e-08
LTL-Stroke	ENSG00000123405	NFE2	12	54675891	54728869	39	10	2312500	5.1972	1.0115e-07
LTL-Stroke	ENSG00000179295	PTPN11	12	112846536	112957717	86	15	2312500	5.7515	4.4227e-09
LTL-Stroke	ENSG00000089009	RPL6	12	112832994	112866647	33	7	2312500	4.6732	1.4828e-06
LTL-Stroke	ENSG00000204842	ATXN2	12	111880018	112047480	114	8	2312500	6.6852	1.1527e-11
LTL-Stroke	ENSG00000089234	BRAP	12	112069950	112133790	42	6	2312500	6.6696	1.2823e-11
LTL-Stroke	ENSG00000089022	MAPKAPK5	12	112270032	112341228	125	4	2312500	5.4865	2.0502e-08
LTL-Stroke	ENSG00000111252	SH2B3	12	111833720	111899427	47	5	2312500	6.5442	2.99e-11
LTL-Stroke	ENSG00000051825	MPHOSPH9	12	123630943	123727785	225	10	2312500	4.9337	4.0335e-07
LTL-Stroke	ENSG00000135148	TRAFD1	12	112553349	112601408	36	6	2312500	5.1346	1.4134e-07
LTL-Stroke	ENSG00000089248	ERP29	12	112441152	112471024	44	5	2312500	4.6462	1.6901e-06
LTL-Stroke	ENSG00000111249	CUX2	12	111461828	111798358	382	31	2312500	5.6106	1.0079e-08
LTL-Stroke	ENSG00000094916	CBX5	12	54614730	54683915	57	10	2312500	4.6297	1.831e-06
LTL-Stroke	ENSG00000090975	PITPNM2	12	123458027	123645376	186	19	2312500	4.7309	1.1177e-06
LTL-Stroke	ENSG00000111300	NAA25	12	112454493	112556826	90	12	2312500	5.6699	7.1451e-09
LTL-Stroke	ENSG00000111271	ACAD10	12	112113857	112204911	67	6	2312500	6.322	1.2909e-10
LTL-Stroke	ENSG00000198270	TMEM116	12	112359086	112461023	149	7	2312500	5.5022	1.875e-08
LTL-Stroke	ENSG00000130921	MTRFR	12	123707844	123752651	127	10	2312500	4.5973	2.1403e-06
LTL-Stroke	ENSG00000173064	HECTD4	12	112587992	112830113	222	17	2312500	5.2873	6.2055e-08
LTL-Stroke	ENSG00000120696	KBTBD7	13	41755711	41778702	22	6	2312500	4.7312	1.1158e-06
LTL-Stroke	ENSG00000125952	MAX	14	65462819	65579413	260	23	2312500	4.82	7.1769e-07
LTL-Stroke	ENSG00000100796	PPP4R3A	14	91913955	91986898	156	12	2312500	4.8005	7.9139e-07
LTL-Stroke	ENSG00000187105	HEATR4	14	73935189	74035651	157	30	2312500	4.5641	2.5087e-06
LTL-Stroke	ENSG00000138592	USP8	15	50706579	50803280	265	16	2312500	4.6325	1.8061e-06
LTL-Stroke	ENSG00000137802	MAPKBP1	15	42056632	42130053	114	15	2312500	5.6558	7.7583e-09
LTL-Stroke	ENSG00000213918	DNASE1	16	3651772	3722689	162	12	2312500	5.1402	1.3721e-07
LTL-Stroke	ENSG00000168807	SNTB2	16	69211050	69352955	250	21	2312500	4.9408	3.8907e-07
LTL-Stroke	ENSG00000132612	VPS4A	16	69335242	69368951	65	9	2312500	5.4218	2.9504e-08
LTL-Stroke	ENSG00000132603	NIP7	16	69363415	69387014	40	8	2312500	5.4287	2.8383e-08
LTL-Stroke	ENSG00000172530	BANP	16	87974231	88120924	571	21	2312500	4.74	1.0686e-06
LTL-Stroke	ENSG00000258429	PDF	16	69352524	69374498	45	7	2312500	5.0202	2.5811e-07
LTL-Stroke	ENSG00000213380	COG8	16	69352524	69383526	63	9	2312500	5.1963	1.0166e-07
LTL-Stroke	ENSG00000188827	SLX4	16	3621182	3671585	133	6	2312500	4.6937	1.3413e-06
LTL-Stroke	ENSG00000141076	UTP4	16	69156499	69212937	82	15	2312500	4.6014	2.0986e-06
LTL-Stroke	ENSG00000157315	TMED6	16	69367149	69395712	43	10	2312500	5.6719	7.0611e-09
LTL-Stroke	ENSG00000167984	NLRC3	16	3579033	3637392	131	9	2312500	4.9495	3.7198e-07
LTL-Stroke	ENSG00000108375	RNF43	17	56421037	56504931	132	18	2312500	4.6165	1.9514e-06
LTL-Stroke	ENSG00000179029	TMEM107	17	8066296	8089723	43	9	2312500	4.7732	9.0663e-07
LTL-Stroke	ENSG00000141985	SH3GL1	19	4350364	4410565	138	19	2312500	4.554	2.6314e-06
LTL-Stroke	ENSG00000130589	HELZ2	20	62179439	62215592	82	19	2312500	4.8938	4.9447e-07
LTL-Stroke	ENSG00000130584	ZBTB46	20	62365021	62473731	195	20	2312500	4.9455	3.7972e-07
