# Supplementary material for: Contribution of leukocyte telomere length to cardiovascular disease onset from genome-wide cross-trait analysis
Source: Nat Commun. 2025 Sep 30;16:8677. doi: 10.1038/s41467-025-63707-5 (PMC12485159; doi:10.1038/s41467-025-63707-5)
Supplement: Supplementary file 15 — Supplementary Data 13 [file 41467_2025_63707_MOESM15_ESM.xlsx]

## Sheet: Supplementary Data 13
Supplementary Data 13. Gene-based analysis for all genes that were nominally significant for single-trait GWAS results of leukocyte telomere length and six cardiovascular diseases
Note: results of MAGMA gene-based analysis for single-trait GWAS results of leukocyte telomere length and six cardiovascular diseases. Cells marked light blue represent P-values that are nominally significant (i.e., P is lower than 0.05 / nGenes = 0.05 / 17,636 = 2.84e-06). All reported P values are two-sided.
P < 2.84e-06	Nominally significant (i.e., P is lower than 0.05 / nGenes = 0.05 / 17,636 = 2.84e-06)
Trait	GENE	SYMBOL	CHR	START	STOP	NSNPS	NPARAM	N	ZSTAT	P
LTL	ENSG00000090861	AARS1	16	70276198	70333452	29	12	1004040	8.9306	2.1189e-19
LTL	ENSG00000075239	ACAT1	11	107982258	108028895	79	12	1004040	12.014	1.4995e-33
LTL	ENSG00000170634	ACYP2	2	54332410	54542437	589	34	1004040	13.384	3.7385e-41
LTL	ENSG00000121281	ADCY7	16	50268830	50362046	176	31	1004040	4.8297	6.8373e-07
LTL	ENSG00000143799	PARP1	1	226538392	226605801	190	13	1004040	9.4312	2.0273e-21
LTL	ENSG00000111275	ALDH2	12	112194691	112257789	54	7	1004040	6.0248	8.4639e-10
LTL	ENSG00000145020	AMT	3	49444211	49470111	37	6	1004040	5.1983	1.0058e-07
LTL	ENSG00000164062	APEH	3	49701427	49730936	28	4	1004040	4.7768	8.9037e-07
LTL	ENSG00000118137	APOA1	11	116696467	116718338	79	16	1004040	4.6615	1.5699e-06
LTL	ENSG00000130208	APOC1	19	45407577	45432606	51	14	1004040	5.4674	2.2832e-08
LTL	ENSG00000130203	APOE	19	45399039	45422650	53	13	1004040	4.7515	1.0096e-06
LTL	ENSG00000067560	RHOA	3	49386569	49459526	110	10	1004040	5.0817	1.8702e-07
LTL	ENSG00000100299	ARSA	22	51051182	51076601	102	21	1004040	4.6836	1.4093e-06
LTL	ENSG00000138363	ATIC	2	216166679	216224496	165	16	1004040	5.0462	2.2537e-07
LTL	ENSG00000149311	ATM	11	108083559	108249829	197	11	1004040	14.186	5.5893e-46
LTL	ENSG00000177556	ATOX1	5	151112383	151148210	64	7	1004040	4.8124	7.4549e-07
LTL	ENSG00000196296	ATP2A1	16	28879192	28925830	45	5	1004040	5.5049	1.8469e-08
LTL	ENSG00000012048	BRCA1	17	41186312	41287500	176	5	1004040	6.7306	8.4484e-12
LTL	ENSG00000145386	CCNA2	4	122727599	122755153	58	9	1004040	5.7376	4.8027e-09
LTL	ENSG00000158825	CDA	1	20905444	20955401	211	23	1004040	5.7125	5.5681e-09
LTL	ENSG00000250506	CDK3	17	73986235	74012080	61	12	1004040	4.9506	3.7002e-07
LTL	ENSG00000111276	CDKN1B	12	12860302	12885305	46	9	1004040	5.1511	1.2951e-07
LTL	ENSG00000170004	CHD3	17	7778096	7826075	80	16	1004040	7.6972	6.9519e-15
LTL	ENSG00000100288	CHKB	22	51007387	51031428	109	16	1004040	6.2305	2.3241e-10
LTL	ENSG00000011021	CLCN6	1	11856153	11913201	260	14	1004040	4.9528	3.6569e-07
LTL	ENSG00000188603	CLN3	16	28478600	28515897	45	6	1004040	5.3046	5.6449e-08
LTL	ENSG00000023839	ABCC2	10	101532457	101621662	173	17	1004040	5.3565	4.2431e-08
LTL	ENSG00000173846	PLK3	1	45255638	45281667	36	5	1004040	4.7003	1.299e-06
LTL	ENSG00000065618	COL17A1	10	105781046	105855638	116	20	1004040	6.2048	2.7379e-10
LTL	ENSG00000111775	COX6A1	12	120865893	120888545	56	12	1004040	6.8494	3.7092e-12
LTL	ENSG00000014919	COX15	10	101445886	101502423	80	8	1004040	6.5623	2.6495e-11
LTL	ENSG00000205560	CPT1B	22	50997290	51027096	142	22	1004040	6.4991	4.0393e-11
LTL	ENSG00000108242	CYP2C18	10	96433251	96505947	153	16	1004040	6.0525	7.1324e-10
LTL	ENSG00000173402	DAG1	3	49496136	49583051	121	12	1004040	5.1811	1.1027e-07
LTL	ENSG00000110367	DDX6	11	118608472	118671972	123	12	1004040	4.7531	1.0018e-06
LTL	ENSG00000137090	DMRT1	9	831690	979090	666	63	1004040	5.2317	8.4e-08
LTL	ENSG00000213918	DNASE1	16	3651772	3722689	162	12	1004040	7.3931	7.1711e-14
LTL	ENSG00000007968	E2F2	1	23822920	23867712	85	15	1004040	4.7927	8.2261e-07
LTL	ENSG00000025708	TYMP	22	50954181	50978514	77	16	1004040	10.048	4.7065e-24
LTL	ENSG00000104823	ECH1	19	39296062	39332497	87	14	1004040	4.9109	4.532e-07
LTL	ENSG00000101210	EEF1A2	20	62109365	62140668	119	17	1004040	6.578	2.3836e-11
LTL	ENSG00000107105	ELAVL2	9	23680097	23836342	388	45	1004040	4.6822	1.4192e-06
LTL	ENSG00000085276	MECOM	3	168791287	169391563	1553	115	1004040	12.114	4.4408e-34
LTL	ENSG00000167880	EVPL	17	73992926	74033533	85	17	1004040	6.1361	4.2296e-10
LTL	ENSG00000107831	FGF8	10	103519887	103550126	22	7	1004040	5.3724	3.8845e-08
LTL	ENSG00000151702	FLI1	11	128546430	128693162	423	60	1004040	5.4109	3.1362e-08
LTL	ENSG00000115414	FN1	2	216215177	216310890	269	23	1004040	5.5009	1.8893e-08
LTL	ENSG00000257365	FNTB	14	65443507	65539370	192	29	1004040	6.3615	9.9921e-11
LTL	ENSG00000141013	GAS8	16	90076056	90121379	172	23	1004040	4.5727	2.4079e-06
LTL	ENSG00000179348	GATA2	3	128188265	128222030	99	22	1004040	7.3791	7.9691e-14
LTL	ENSG00000057608	GDI2	10	5797186	5865512	152	19	1004040	8.3254	4.2021e-17
LTL	ENSG00000118702	GHRH	20	35869489	35897534	64	14	1004040	7.0287	1.0424e-12
LTL	ENSG00000090863	GLG1	16	74471325	74651042	467	26	1004040	6.5321	3.2429e-11
LTL	ENSG00000145888	GLRA1	5	151192074	151314397	226	13	1004040	4.8733	5.4872e-07
LTL	ENSG00000114349	GNAT1	3	50219043	50245129	35	6	1004040	5.9088	1.7226e-09
LTL	ENSG00000125522	NPBWR2	20	62727183	62748184	43	8	1004040	4.981	3.1627e-07
LTL	ENSG00000170775	GPR37	7	124375655	124416079	85	16	1004040	14.928	1.076e-50
LTL	ENSG00000233276	GPX1	3	49384609	49405791	25	5	1004040	5.0624	2.0701e-07
LTL	ENSG00000176153	GPX2	14	65395870	65419623	78	11	1004040	5.361	4.1379e-08
LTL	ENSG00000103342	GSPT1	16	11951985	12020519	135	15	1004040	4.6764	1.46e-06
LTL	ENSG00000103044	HAS3	16	69129467	69162622	45	12	1004040	6.0738	6.244e-10
LTL	ENSG00000244734	HBB	11	5236696	5258301	58	12	1004040	14.059	3.398e-45
LTL	ENSG00000223609	HBD	11	5244059	5265858	66	12	1004040	9.8047	5.3742e-23
LTL	ENSG00000119969	HELLS	10	96295535	96372628	141	11	1004040	5.384	3.6419e-08
LTL	ENSG00000152804	HHEX	10	94439681	94465408	45	9	1004040	4.6286	1.8412e-06
LTL	ENSG00000204859	ZBTB48	1	6630051	6659340	48	15	1004040	4.6083	2.0298e-06
LTL	ENSG00000135486	HNRNPA1	12	54664480	54690871	23	6	1004040	6.7969	5.3465e-12
LTL	ENSG00000160310	PRMT2	21	48045507	48095155	140	18	1004040	4.5435	2.7662e-06
LTL	ENSG00000068079	IFI35	17	41148742	41176476	39	5	1004040	6.3194	1.3129e-10
LTL	ENSG00000136381	IREB2	15	78720518	78803798	156	14	1004040	4.6231	1.89e-06
LTL	ENSG00000128604	IRF5	7	128567976	128600089	89	15	1004040	10.044	4.8842e-24
LTL	ENSG00000137825	ITPKA	15	41776056	41805757	58	12	1004040	6.1086	5.0257e-10
LTL	ENSG00000186432	KPNA4	3	160202783	160293376	139	16	1004040	7.4835	3.6181e-14
LTL	ENSG00000062524	LTK	15	41785840	41816085	65	13	1004040	6.7844	5.8268e-12
LTL	ENSG00000188554	NBR1	17	41312498	41373707	91	4	1004040	6.6986	1.0525e-11
LTL	ENSG00000078018	MAP2	2	210278733	210608842	706	29	1004040	4.7821	8.6721e-07
LTL	ENSG00000125952	MAX	14	65462819	65579413	260	23	1004040	7.916	1.2267e-15
LTL	ENSG00000104738	MCM4	8	48862763	48900720	14	4	1004040	4.8806	5.2888e-07
LTL	ENSG00000049130	KITLG	12	88876570	88984250	183	9	1004040	5.1803	1.1078e-07
LTL	ENSG00000173531	MST1	3	49711380	49736196	22	5	1004040	5.9169	1.6402e-09
LTL	ENSG00000164078	MST1R	3	49914435	49951311	36	6	1004040	7.0025	1.2575e-12
LTL	ENSG00000100714	MTHFD1	14	64844754	64936725	228	32	1004040	4.9857	3.0877e-07
LTL	ENSG00000177000	MTHFR	1	11835787	11876160	204	14	1004040	5.2999	5.7921e-08
LTL	ENSG00000134571	MYBPC3	11	47342957	47384253	93	17	1004040	4.9547	3.622e-07
LTL	ENSG00000196132	MYT1	20	62785827	62883606	211	39	1004040	4.5735	2.398e-06
LTL	ENSG00000115053	NCL	2	232309459	232339208	86	13	1004040	5.0918	1.7736e-07
LTL	ENSG00000213619	NDUFS3	11	47590562	47616115	22	7	1004040	5.0331	2.4135e-07
LTL	ENSG00000072736	NFATC3	16	68108654	68273162	209	11	1004040	4.594	2.1742e-06
LTL	ENSG00000123405	NFE2	12	54675891	54728869	39	10	1004040	5.8755	2.1078e-09
LTL	ENSG00000077150	NFKB2	10	104143867	104172286	43	13	1004040	4.6023	2.089e-06
LTL	ENSG00000066136	NFYC	1	41147242	41247275	227	19	1004040	5.8741	2.1254e-09
LTL	ENSG00000149308	NPAT	11	108018117	108103365	101	11	1004040	15.442	4.276e-54
LTL	ENSG00000164128	NPY1R	4	164235116	164275984	105	20	1004040	6.8299	4.2502e-12
LTL	ENSG00000164129	NPY5R	4	164255062	164283540	93	13	1004040	4.7568	9.8345e-07
LTL	ENSG00000125510	OPRL1	20	62701451	62741996	41	8	1004040	5.0024	2.8305e-07
LTL	ENSG00000140694	PARN	16	14519557	14734128	289	18	1004040	5.1032	1.67e-07
LTL	ENSG00000071994	PDCD2	6	170874660	170903780	61	7	1004040	4.9996	2.8725e-07
LTL	ENSG00000132386	SERPINF1	17	1655259	1690859	114	14	1004040	8.3813	2.6173e-17
LTL	ENSG00000198300	PEG3	19	57275730	57362121	116	17	1004040	6.4839	4.4677e-11
LTL	ENSG00000179094	PER1	17	8033788	8069723	90	13	1004040	7.6367	1.1145e-14
LTL	ENSG00000178921	PFAS	17	8142596	8183809	105	18	1004040	7.6823	7.8131e-15
LTL	ENSG00000051382	PIK3CB	3	138361540	138563780	228	8	1004040	6.4853	4.4263e-11
LTL	ENSG00000170890	PLA2G1B	12	120749914	120775592	51	8	1004040	4.5733	2.4001e-06
LTL	ENSG00000140464	PML	15	74277014	74350160	168	19	1004040	4.5566	2.5995e-06
LTL	ENSG00000123737	EXOSC9	4	122712445	122748176	72	11	1004040	5.7965	3.3847e-09
LTL	ENSG00000213639	PPP1CB	2	28964614	29035806	133	13	1004040	6.7068	9.9474e-12
LTL	ENSG00000010438	PRSS3	9	33740464	33809229	171	23	1004040	6.3325	1.2059e-10
LTL	ENSG00000059915	PSD	10	104152374	104189691	46	13	1004040	5.0166	2.6302e-07
LTL	ENSG00000080815	PSEN1	14	73593143	73700399	198	22	1004040	7.1183	5.463e-13
LTL	ENSG00000008018	PSMB1	6	170834204	170872417	97	9	1004040	4.7412	1.0621e-06
LTL	ENSG00000159377	PSMB4	1	151362041	151384412	23	4	1004040	6.5671	2.5657e-11
LTL	ENSG00000100804	PSMB5	14	23475752	23514429	66	16	1004040	5.3136	5.3746e-08
LTL	ENSG00000165916	PSMC3	11	47430320	47458024	69	8	1004040	5.038	2.3517e-07
LTL	ENSG00000103035	PSMD7	16	74320673	74350186	47	15	1004040	6.2685	1.8224e-10
LTL	ENSG00000185627	PSMD13	11	226808	262984	176	18	1004040	6.5398	3.0792e-11
LTL	ENSG00000179295	PTPN11	12	112846536	112957717	86	15	1004040	5.3601	4.1589e-08
LTL	ENSG00000149177	PTPRJ	11	47992101	48202394	342	21	1004040	5.0076	2.7557e-07
LTL	ENSG00000165917	RAPSN	11	47449308	47480730	73	8	1004040	4.9905	3.0114e-07
LTL	ENSG00000080839	RBL1	20	35614752	35734403	128	18	1004040	14.548	2.9919e-48
LTL	ENSG00000132383	RPA1	17	1723273	1812848	233	24	1004040	8.2036	1.1661e-16
LTL	ENSG00000131469	RPL27	17	41140446	41164976	36	5	1004040	5.6602	7.5617e-09
LTL	ENSG00000182899	RPL35A	3	197667023	197692722	56	8	1004040	4.9225	4.2718e-07
LTL	ENSG00000163902	RPN1	3	128328813	128379719	157	16	1004040	7.1694	3.7657e-13
LTL	ENSG00000118705	RPN2	20	35797454	35880026	236	16	1004040	9.5977	4.0866e-22
LTL	ENSG00000142937	RPS8	1	45231213	45254427	33	6	1004040	5.6712	7.0881e-09
LTL	ENSG00000130779	CLIP1	12	122745981	122917179	258	18	1004040	6.0329	8.0509e-10
LTL	ENSG00000204842	ATXN2	12	111880018	112047480	114	8	1004040	6.128	4.4484e-10
LTL	ENSG00000001617	SEMA3F	3	50182562	50236508	79	10	1004040	6.327	1.25e-10
LTL	ENSG00000163069	SGCB	4	52875752	52914485	23	3	1004040	4.7274	1.1372e-06
LTL	ENSG00000141985	SH3GL1	19	4350364	4410565	138	19	1004040	5.0154	2.6456e-07
LTL	ENSG00000196470	SIAH1	16	48384442	48429229	47	6	1004040	6.4925	4.2212e-11
LTL	ENSG00000157350	ST3GAL2	16	70403338	70482991	66	19	1004040	10.172	1.3289e-24
LTL	ENSG00000142319	SLC6A3	5	1382905	1455543	204	34	1004040	7.1652	3.8842e-13
LTL	ENSG00000168807	SNTB2	16	69211050	69352955	250	21	1004040	6.9584	1.7212e-12
LTL	ENSG00000066336	SPI1	11	47366409	47410127	101	13	1004040	4.8741	5.4659e-07
LTL	ENSG00000125508	SRMS	20	62162163	62188857	59	11	1004040	6.3327	1.2044e-10
LTL	ENSG00000197165	SULT1A2	16	28593264	28621058	79	7	1004040	5.0042	2.8054e-07
LTL	ENSG00000196502	SULT1A1	16	28606908	28644907	75	8	1004040	5.3036	5.676e-08
LTL	ENSG00000220205	VAMP2	17	8052465	8076293	42	7	1004040	7.7393	4.9999e-15
LTL	ENSG00000112592	TBP	6	170853384	170891958	96	9	1004040	4.8576	5.942e-07
LTL	ENSG00000145022	TCTA	3	49439639	49463909	35	6	1004040	4.8676	5.6486e-07
LTL	ENSG00000147601	TERF1	8	73911097	73969987	97	9	1004040	11.652	1.115e-31
LTL	ENSG00000132604	TERF2	16	69379464	69429891	63	12	1004040	9.9079	1.9237e-23
LTL	ENSG00000164362	TERT	5	1243282	1305178	133	39	1004040	25.834	1.8377e-147
LTL	ENSG00000092295	TGM1	14	24708159	24743115	66	17	1004040	4.8052	7.7299e-07
LTL	ENSG00000151090	THRB	3	24148644	24546772	1044	111	1004040	4.7225	1.1647e-06
LTL	ENSG00000167900	TK1	17	76160160	76193285	137	22	1004040	8.6498	2.5803e-18
LTL	ENSG00000008952	SEC62	3	169674580	169726161	96	9	1004040	6.8642	3.3431e-12
LTL	ENSG00000101150	TPD52L2	20	62486581	62532898	85	11	1004040	7.4794	3.733e-14
LTL	ENSG00000138741	TRPC3	4	122790183	122882909	134	19	1004040	6.9355	2.0237e-12
LTL	ENSG00000178952	TUFM	16	28843732	28867729	32	2	1004040	4.9062	4.6418e-07
LTL	ENSG00000176890	TYMS	18	647590	683499	122	11	1004040	8.1802	1.417e-16
LTL	ENSG00000092445	TYRO3	15	41841220	41881536	83	13	1004040	6.9046	2.5167e-12
LTL	ENSG00000182179	UBA7	3	49832638	49861391	27	6	1004040	6.0861	5.7836e-10
LTL	ENSG00000131508	UBE2D2	5	138930751	139018019	130	11	1004040	6.1408	4.1062e-10
LTL	ENSG00000169139	UBE2V2	8	48910966	48987268	38	10	1004040	6.0355	7.9244e-10
LTL	ENSG00000166483	WEE1	11	9585197	9625016	85	15	1004040	6.6124	1.8907e-11
LTL	ENSG00000100219	XBP1	22	29180548	29206560	50	9	1004040	5.0768	1.9192e-07
LTL	ENSG00000176105	YES1	18	711592	822327	307	20	1004040	6.3465	1.1014e-10
LTL	ENSG00000089775	ZBTB25	14	64906285	64980656	161	13	1004040	5.5472	1.4516e-08
LTL	ENSG00000160321	ZNF208	19	22138897	22203745	159	9	1004040	7.3904	7.3173e-14
LTL	ENSG00000130856	ZNF236	18	74525149	74692688	392	22	1004040	5.5151	1.7427e-08
LTL	ENSG00000188372	ZP3	7	76016841	76081388	174	19	1004040	4.9624	3.4808e-07
LTL	ENSG00000187555	USP7	16	8975951	9067341	214	20	1004040	4.9485	3.7402e-07
LTL	ENSG00000166266	CUL5	11	107869408	107988495	222	21	1004040	9.1573	2.6599e-20
LTL	ENSG00000111328	CDK2AP1	12	123735517	123766863	91	11	1004040	6.9965	1.3126e-12
LTL	ENSG00000205683	DPF3	14	73075561	73370824	820	71	1004040	9.1455	2.9687e-20
LTL	ENSG00000100721	TCL1A	14	96166304	96190533	55	7	1004040	6.5264	3.3678e-11
LTL	ENSG00000108830	RND2	17	41167258	41194058	29	3	1004040	6.5856	2.2649e-11
LTL	ENSG00000089234	BRAP	12	112069950	112133790	42	6	1004040	6.2219	2.4557e-10
LTL	ENSG00000069764	PLA2G10	16	14756405	14798526	24	6	1004040	4.8945	4.9275e-07
LTL	ENSG00000171794	UTF1	10	135033778	135055062	75	15	1004040	5.5205	1.6898e-08
LTL	ENSG00000089022	MAPKAPK5	12	112270032	112341228	125	4	1004040	5.2139	9.2448e-08
LTL	ENSG00000133961	NUMB	14	73731858	73935288	372	23	1004040	6.3631	9.8832e-11
LTL	ENSG00000088986	DYNLL1	12	120897660	120946298	137	16	1004040	6.3077	1.4159e-10
LTL	ENSG00000111786	SRSF9	12	120889471	120917558	65	12	1004040	6.6525	1.4407e-11
LTL	ENSG00000090621	PABPC4	1	40016485	40052522	78	12	1004040	4.6736	1.4799e-06
LTL	ENSG00000243509	TNFRSF6B	20	62318004	62340051	38	6	1004040	15.693	8.4009e-56
LTL	ENSG00000158815	FGF17	8	21890264	21916320	66	19	1004040	6.6478	1.4875e-11
LTL	ENSG00000125977	EIF2S2	20	32666115	32710085	45	5	1004040	4.6193	1.9248e-06
LTL	ENSG00000164061	BSN	3	49581922	49718982	159	14	1004040	5.3978	3.3722e-08
LTL	ENSG00000134046	MBD2	18	51667971	51761158	145	17	1004040	5.1833	1.0898e-07
LTL	ENSG00000106299	WASL	7	123311981	123399125	174	13	1004040	5.3874	3.5744e-08
LTL	ENSG00000147443	DOK2	8	21756384	21781290	61	14	1004040	8.2229	9.9314e-17
LTL	ENSG00000138592	USP8	15	50706579	50803280	265	16	1004040	5.8302	2.7683e-09
LTL	ENSG00000168679	SLC16A4	1	110895473	110943704	92	14	1004040	6.9806	1.4701e-12
LTL	ENSG00000108639	SYNGR2	17	76154632	76179009	94	18	1004040	7.4374	5.1335e-14
LTL	ENSG00000178999	AURKB	17	8098049	8123944	62	12	1004040	9.1263	3.5453e-20
LTL	ENSG00000166197	NOLC1	10	103901933	103933627	40	10	1004040	4.6117	1.9967e-06
LTL	ENSG00000176903	PNMA1	14	74168486	74191128	41	11	1004040	5.7047	5.8283e-09
LTL	ENSG00000125207	PIWIL1	12	130812433	130866877	186	29	1004040	5.4833	2.0876e-08
LTL	ENSG00000148834	GSTO1	10	106003952	106037222	58	11	1004040	6.7451	7.6465e-12
LTL	ENSG00000179841	AKAP5	14	64922217	64951221	57	7	1004040	5.1235	1.4999e-07
LTL	ENSG00000241468	ATP5MF	7	99045784	99073824	48	6	1004040	4.7404	1.0665e-06
LTL	ENSG00000131778	CHD1L	1	146704291	146777447	283	16	1004040	5.381	3.7032e-08
LTL	ENSG00000213231	TCL1B	14	96142754	96168980	88	24	1004040	5.1457	1.3326e-07
LTL	ENSG00000107957	SH3PXD2A	10	105343784	105625195	650	64	1004040	16.287	6.1124e-60
LTL	ENSG00000184445	KNTC1	12	123001796	123120947	167	16	1004040	5.7981	3.3525e-09
LTL	ENSG00000065613	SLK	10	105716943	105798991	214	16	1004040	5.2792	6.4875e-08
LTL	ENSG00000103335	PIEZO1	16	88771746	88861372	398	45	1004040	4.7698	9.2185e-07
LTL	ENSG00000015479	MATR3	5	138599441	138677366	58	8	1004040	5.1798	1.1105e-07
LTL	ENSG00000176095	IP6K1	3	49751728	49833973	109	11	1004040	6.6648	1.3253e-11
LTL	ENSG00000198089	SFI1	22	31882125	32024537	406	21	1004040	4.6561	1.6114e-06
LTL	ENSG00000092203	TOX4	14	21935335	21977319	99	10	1004040	5.3415	4.6081e-08
LTL	ENSG00000022840	RNF10	12	120962132	121025397	183	19	1004040	6.5093	3.7739e-11
LTL	ENSG00000284194	SCO2	22	50951997	50974868	68	16	1004040	10.385	1.4458e-25
LTL	ENSG00000111252	SH2B3	12	111833720	111899427	47	5	1004040	6.0384	7.7832e-10
LTL	ENSG00000167670	CHAF1A	19	4392660	4453394	165	17	1004040	4.7558	9.8823e-07
LTL	ENSG00000100281	HMGXB4	22	35643445	35701800	128	5	1004040	4.943	3.8456e-07
LTL	ENSG00000100284	TOM1	22	35685268	35753987	160	17	1004040	5.1222	1.5098e-07
LTL	ENSG00000113810	SMC4	3	160107078	160162755	89	13	1004040	7.3803	7.8951e-14
LTL	ENSG00000126602	TRAP1	16	3698038	3777598	189	31	1004040	6.9217	2.2318e-12
LTL	ENSG00000101246	ARFRP1	20	62319995	62349365	56	7	1004040	15.063	1.409e-51
LTL	ENSG00000145907	G3BP1	5	151141476	151194915	106	11	1004040	4.8651	5.7207e-07
LTL	ENSG00000004534	RBM6	3	49967474	50124685	239	15	1004040	6.5152	3.6293e-11
LTL	ENSG00000003756	RBM5	3	50116341	50166397	62	8	1004040	6.6372	1.5984e-11
LTL	ENSG00000051825	MPHOSPH9	12	123630943	123727785	225	10	1004040	7.3745	8.2492e-14
LTL	ENSG00000135698	MPHOSPH6	16	82171767	82213829	288	10	1004040	12.324	3.3533e-35
LTL	ENSG00000125944	HNRNPR	1	23625953	23681143	44	7	1004040	5.3687	3.9647e-08
LTL	ENSG00000183763	TRAIP	3	49856028	49903992	56	8	1004040	6.9227	2.2149e-12
LTL	ENSG00000107833	NPM3	10	103531082	103553170	14	6	1004040	5.5686	1.2842e-08
LTL	ENSG00000158806	NPM2	8	21871621	21904408	80	18	1004040	7.2412	2.2234e-13
LTL	ENSG00000130204	TOMM40	19	45384477	45416946	83	16	1004040	4.8912	5.0111e-07
LTL	ENSG00000083535	PIBF1	13	73346202	73600592	576	25	1004040	4.7898	8.3472e-07
LTL	ENSG00000108828	VAT1	17	41156622	41184459	39	6	1004040	7.2011	2.986e-13
LTL	ENSG00000134248	LAMTOR5	1	110933875	110960546	57	8	1004040	6.2732	1.7688e-10
LTL	ENSG00000101000	PROCR	20	33749740	33813771	120	11	1004040	4.6805	1.4312e-06
LTL	ENSG00000123933	MXD4	4	2239160	2273739	80	11	1004040	7.2526	2.0435e-13
LTL	ENSG00000116679	IVNS1ABP	1	185255520	185296461	40	8	1004040	5.0458	2.2583e-07
LTL	ENSG00000149187	CELF1	11	47477489	47584792	106	19	1004040	5.3718	3.8973e-08
LTL	ENSG00000102974	CTCF	16	67586310	67683088	98	15	1004040	5.6002	1.0705e-08
LTL	ENSG00000134262	AP4B1	1	114427370	114457741	47	9	1004040	7.8369	2.3089e-15
LTL	ENSG00000113504	SLC12A7	5	1040489	1122172	232	35	1004040	5.3707	3.9221e-08
LTL	ENSG00000198408	OGA	10	103534200	103588930	65	12	1004040	4.8175	7.2671e-07
LTL	ENSG00000102908	NFAT5	16	69589869	69748569	281	15	1004040	5.021	2.5701e-07
LTL	ENSG00000066923	STAG3	7	99765186	99822010	112	9	1004040	6.0065	9.481e-10
LTL	ENSG00000116793	PHTF1	1	114229824	114312165	116	14	1004040	4.8647	5.7329e-07
LTL	ENSG00000160917	CPSF4	7	99026563	99064996	70	8	1004040	4.8185	7.2318e-07
LTL	ENSG00000135148	TRAFD1	12	112553349	112601408	36	6	1004040	5.0567	2.1328e-07
LTL	ENSG00000090060	PAPOLA	14	96958713	97043453	136	14	1004040	4.6002	2.11e-06
LTL	ENSG00000119737	GPR75	2	54070050	54097170	64	14	1004040	5.1642	1.2074e-07
LTL	ENSG00000089248	ERP29	12	112441152	112471024	44	5	1004040	4.5395	2.819e-06
LTL	ENSG00000119673	ACOT2	14	74024324	74052362	97	20	1004040	5.0115	2.7007e-07
LTL	ENSG00000188338	SLC38A3	3	50232692	50268406	39	10	1004040	5.8956	1.867e-09
LTL	ENSG00000140284	SLC27A2	15	50464393	50538589	278	24	1004040	5.3047	5.6419e-08
LTL	ENSG00000142945	KIF2C	1	45195396	45243439	88	10	1004040	4.7478	1.0282e-06
LTL	ENSG00000198373	WWP2	16	69786187	69985644	422	23	1004040	6.186	3.0862e-10
LTL	ENSG00000101191	DIDO1	20	61499090	61579304	226	30	1004040	4.7274	1.1373e-06
LTL	ENSG00000126856	PRDM7	16	90112974	90153708	106	14	1004040	6.2978	1.5091e-10
LTL	ENSG00000120688	WBP4	13	41624973	41668142	35	12	1004040	5.7586	4.2402e-09
LTL	ENSG00000101751	POLI	18	51785849	51847583	177	12	1004040	7.6701	8.5952e-15
LTL	ENSG00000157349	DDX19B	16	70313670	70377735	33	12	1004040	7.8488	2.1004e-15
LTL	ENSG00000168488	ATXN2L	16	28824369	28858558	56	4	1004040	5.0968	1.7268e-07
LTL	ENSG00000158186	MRAS	3	138056490	138134377	159	12	1004040	4.7425	1.0553e-06
LTL	ENSG00000126804	ZBTB1	14	64961292	65010408	117	11	1004040	5.3717	3.8994e-08
LTL	ENSG00000083520	DIS3	13	73319540	73366344	94	17	1004040	5.284	6.318e-08
LTL	ENSG00000198844	ARHGEF15	17	8203556	8235834	98	19	1004040	6.8745	3.1114e-12
LTL	ENSG00000125970	RALY	20	32571458	32680991	121	12	1004040	4.8824	5.2405e-07
LTL	ENSG00000146707	POMZP3	7	76229303	76266620	15	3	1004040	4.5794	2.3317e-06
LTL	ENSG00000137802	MAPKBP1	15	42056632	42130053	126	14	1004040	9.0758	5.6427e-20
LTL	ENSG00000130227	XPO7	8	21767180	21874096	202	14	1004040	8.9153	2.4316e-19
LTL	ENSG00000103351	CLUAP1	16	3540945	3599048	134	19	1004040	7.3112	1.3241e-13
LTL	ENSG00000133789	SWAP70	11	9675624	9784508	289	13	1004040	4.6195	1.9236e-06
LTL	ENSG00000148840	PPRC1	10	103882787	103920090	50	9	1004040	4.7358	1.091e-06
LTL	ENSG00000110723	EXPH5	11	108366158	108474492	238	30	1004040	7.2664	1.8461e-13
LTL	ENSG00000143442	POGZ	1	151365200	151455753	103	6	1004040	6.4439	5.8215e-11
LTL	ENSG00000132510	KDM6B	17	7727521	7768118	63	14	1004040	13.411	2.5982e-41
LTL	ENSG00000109184	DCUN1D4	4	52690010	52793003	61	2	1004040	4.6072	2.041e-06
LTL	ENSG00000163811	WDR43	2	29107533	29181080	221	14	1004040	4.589	2.2271e-06
LTL	ENSG00000068878	PSME4	2	54081204	54207977	326	21	1004040	5.4354	2.733e-08
LTL	ENSG00000052749	RRP12	10	99106458	99171127	211	9	1004040	4.5623	2.5292e-06
LTL	ENSG00000108239	TBC1D12	10	96151956	96306089	214	17	1004040	5.8574	2.3511e-09
LTL	ENSG00000174197	MGA	15	41903432	42072141	281	17	1004040	6.9286	2.1248e-12
LTL	ENSG00000111249	CUX2	12	111461828	111798358	382	31	1004040	4.8903	5.0347e-07
LTL	ENSG00000101596	SMCHD1	18	2645886	2815015	557	22	1004040	4.5688	2.4527e-06
LTL	ENSG00000089163	SIRT4	12	120720002	120761045	87	13	1004040	4.5672	2.4718e-06
LTL	ENSG00000142082	SIRT3	11	205030	246362	184	15	1004040	6.7718	6.3606e-12
LTL	ENSG00000189091	SF3B3	16	70547691	70621571	85	7	1004040	6.3252	1.2643e-10
LTL	ENSG00000150967	ABCB9	12	123395498	123461056	56	13	1004040	5.8175	2.9866e-09
LTL	ENSG00000094916	CBX5	12	54614730	54683915	57	10	1004040	6.9959	1.3176e-12
LTL	ENSG00000164808	SPIDR	8	48163489	48658563	298	22	1004040	6.9794	1.4818e-12
LTL	ENSG00000064419	TNPO3	7	128584234	128705227	259	19	1004040	9.1741	2.2766e-20
LTL	ENSG00000008735	MAPK8IP2	22	51029131	51059979	116	19	1004040	5.3202	5.1836e-08
LTL	ENSG00000269699	ZIM2	19	57275915	57362097	116	17	1004040	6.4839	4.4677e-11
LTL	ENSG00000038358	EDC4	16	67896926	67928417	33	7	1004040	4.6551	1.6193e-06
LTL	ENSG00000103066	PLA2G15	16	68269240	68304965	68	9	1004040	4.5911	2.2043e-06
LTL	ENSG00000241878	PISD	22	32004477	32068550	194	18	1004040	5.2858	6.2574e-08
LTL	ENSG00000101161	PRPF6	20	62602417	62674453	99	8	1004040	4.8271	6.9284e-07
LTL	ENSG00000197275	RAD54B	8	95374188	95497343	361	16	1004040	6.1866	3.0742e-10
LTL	ENSG00000103051	COG4	16	70504472	70567457	69	9	1004040	6.7987	5.2799e-12
LTL	ENSG00000114098	ARMC8	3	137896115	138027231	100	22	1004040	4.7189	1.1858e-06
LTL	ENSG00000198876	DCAF12	9	34076381	34136771	171	17	1004040	5.9466	1.3688e-09
LTL	ENSG00000128513	POT1	7	124452440	124580037	358	8	1004040	13.586	2.4209e-42
LTL	ENSG00000101347	SAMHD1	20	35509285	35590246	143	19	1004040	15.569	5.8982e-55
LTL	ENSG00000164944	VIRMA	8	95490005	95575746	313	18	1004040	5.7378	4.795e-09
LTL	ENSG00000178188	SH2B1	16	28862939	28895534	45	3	1004040	5.0114	2.7022e-07
LTL	ENSG00000103932	RPAP1	15	41799374	41846464	120	13	1004040	6.6973	1.0617e-11
LTL	ENSG00000106246	PTCD1	7	99004362	99055811	94	12	1004040	4.5628	2.5233e-06
LTL	ENSG00000152217	SETBP1	18	42248849	42658475	682	83	1004040	4.7113	1.2306e-06
LTL	ENSG00000119599	DCAF4	14	73383040	73438825	187	25	1004040	11.795	2.0822e-32
LTL	ENSG00000128408	RIBC2	22	45799572	45838302	115	9	1004040	5.2242	8.7451e-08
LTL	ENSG00000171490	RSL1D1	16	11918053	11955442	87	10	1004040	4.9163	4.4097e-07
LTL	ENSG00000134242	PTPN22	1	114346433	114424375	119	15	1004040	8.6978	1.6925e-18
LTL	ENSG00000101216	GMEB2	20	62208955	62268381	173	17	1004040	12.929	1.5539e-38
LTL	ENSG00000173890	GPR160	3	169745735	169813184	133	10	1004040	6.9864	1.4101e-12
LTL	ENSG00000079101	CLUL1	18	586998	660298	209	45	1004040	7.2858	1.5993e-13
LTL	ENSG00000077935	SMC1B	22	45729944	45819500	227	12	1004040	5.7901	3.5174e-09
LTL	ENSG00000132612	VPS4A	16	69335242	69368951	65	9	1004040	7.4811	3.6856e-14
LTL	ENSG00000068912	ERLEC1	2	54004068	54055956	107	15	1004040	4.6009	2.1038e-06
LTL	ENSG00000151650	VENTX	10	135041408	135065433	88	17	1004040	5.56	1.3485e-08
LTL	ENSG00000108961	RANGRF	17	8181745	8203409	67	13	1004040	7.2615	1.9139e-13
LTL	ENSG00000025770	NCAPH2	22	50936645	50973209	114	20	1004040	8.2047	1.1554e-16
LTL	ENSG00000173540	GMPPB	3	49748909	49771407	27	6	1004040	6.4972	4.0903e-11
LTL	ENSG00000121716	PILRB	7	99945626	99975454	39	4	1004040	5.8882	1.9524e-09
LTL	ENSG00000085514	PILRA	7	99961068	100007722	54	6	1004040	6.1738	3.3329e-10
LTL	ENSG00000120049	KCNIP2	10	103575731	103613769	49	11	1004040	4.8803	5.2954e-07
LTL	ENSG00000103966	EHD4	15	42181638	42274755	263	29	1004040	4.7275	1.1363e-06
LTL	ENSG00000197457	STMN3	20	62261058	62294963	84	15	1004040	19.063	2.5693e-81
LTL	ENSG00000111906	HDDC2	6	125586496	125633287	154	11	1004040	4.8058	7.7055e-07
LTL	ENSG00000119929	CUTC	10	101481958	101525894	53	12	1004040	6.7268	8.6747e-12
LTL	ENSG00000115239	ASB3	2	53887117	54024146	402	29	1004040	5.722	5.2638e-09
LTL	ENSG00000120727	PAIP2	5	138667519	138715409	40	9	1004040	5.3212	5.1532e-08
LTL	ENSG00000165006	UBAP1	9	34169003	34262521	164	15	1004040	4.867	5.666e-07
LTL	ENSG00000177951	BET1L	11	192924	217422	74	14	1004040	8.1802	1.4168e-16
LTL	ENSG00000103429	BFAR	16	14716668	14773093	48	13	1004040	5.3252	5.0434e-08
LTL	ENSG00000182196	ARL6IP4	12	123454607	123477460	18	5	1004040	7.4554	4.4793e-14
LTL	ENSG00000137877	SPTBN5	15	42130344	42196275	209	30	1004040	6.6553	1.4137e-11
LTL	ENSG00000167272	POP5	12	121006848	121029201	61	10	1004040	6.5629	2.638e-11
LTL	ENSG00000132603	NIP7	16	69363415	69387014	41	8	1004040	7.962	8.4628e-16
LTL	ENSG00000068745	IP6K2	3	48715436	48764711	64	6	1004040	4.5559	2.6085e-06
LTL	ENSG00000170855	TRIAP1	12	120871764	120894215	54	12	1004040	6.8077	4.9569e-12
LTL	ENSG00000171604	CXXC5	5	139018301	139073467	76	10	1004040	5.4286	2.8398e-08
LTL	ENSG00000258366	RTEL1	20	62279163	62337606	154	15	1004040	18.886	7.408e-80
LTL	ENSG00000165861	ZFYVE1	14	73426152	73503920	290	19	1004040	10.675	6.6976e-27
LTL	ENSG00000203883	SOX18	20	62669079	62690979	32	6	1004040	5.528	1.6199e-08
LTL	ENSG00000081019	RSBN1	1	114294454	114365070	88	14	1004040	7.2709	1.785e-13
LTL	ENSG00000196544	BORCS6	17	8081651	8103564	45	10	1004040	8.4084	2.0789e-17
LTL	ENSG00000116668	SWT1	1	185116155	185270913	155	13	1004040	5.7217	5.2729e-09
LTL	ENSG00000104413	ESRP1	8	95643364	95729694	262	18	1004040	5.3727	3.8786e-08
LTL	ENSG00000146918	NCAPG2	7	158414002	158507520	236	15	1004040	5.2803	6.4488e-08
LTL	ENSG00000108021	TASOR2	10	5716801	5817742	226	26	1004040	8.5115	8.585e-18
LTL	ENSG00000167264	DUS2	16	68046847	68123226	93	9	1004040	4.5905	2.211e-06
LTL	ENSG00000168802	CHTF8	16	69141912	69176493	46	13	1004040	6.9921	1.3537e-12
LTL	ENSG00000203896	LIME1	20	62357480	62380460	47	7	1004040	13.32	8.8659e-41
LTL	ENSG00000107341	UBE2R2	9	33807162	33930401	277	17	1004040	6.8236	4.4392e-12
LTL	ENSG00000109180	OCIAD1	4	48822599	48873834	54	9	1004040	6.5646	2.6081e-11
LTL	ENSG00000198276	UCKL1	20	62561182	62597800	51	11	1004040	7.034	1.0036e-12
LTL	ENSG00000172530	BANP	16	87974231	88120924	593	21	1004040	9.0417	7.7113e-20
LTL	ENSG00000171103	TRMT61B	2	29062687	29103175	66	9	1004040	6.7658	6.6265e-12
LTL	ENSG00000100376	FAM118A	22	45695081	45747836	147	13	1004040	4.9349	4.0088e-07
LTL	ENSG00000145416	MARCHF1	4	164435450	165315093	2481	114	1004040	4.5693	2.4473e-06
LTL	ENSG00000155393	HEATR3	16	50089881	50149392	176	13	1004040	6.697	1.0639e-11
LTL	ENSG00000078487	ZCWPW1	7	99988449	100037037	55	6	1004040	5.9462	1.3722e-09
LTL	ENSG00000090857	PDPR	16	70137529	70206437	19	4	1004040	7.6369	1.1129e-14
LTL	ENSG00000168411	RFWD3	16	74645297	74710779	217	20	1004040	10.867	8.239e-28
LTL	ENSG00000158234	FAIM	3	138317542	138362218	56	7	1004040	6.8544	3.5807e-12
LTL	ENSG00000141425	RPRD1A	18	33559787	33657538	166	15	1004040	4.8923	4.9834e-07
LTL	ENSG00000139697	SBNO1	12	123763656	123859756	278	12	1004040	5.4661	2.3e-08
LTL	ENSG00000138686	BBS7	4	122735484	122801652	102	14	1004040	6.2993	1.495e-10
LTL	ENSG00000146826	TRAPPC14	7	99742043	99766338	28	6	1004040	5.1258	1.481e-07
LTL	ENSG00000168872	DDX19A	16	70370764	70417286	45	14	1004040	9.9964	7.9041e-24
LTL	ENSG00000138587	MNS1	15	56710929	56767335	119	16	1004040	5.7202	5.3195e-09
LTL	ENSG00000132199	ENOSF1	18	660324	722662	256	15	1004040	7.5568	2.0662e-14
LTL	ENSG00000091527	CDV3	3	133282434	133319118	94	14	1004040	4.9729	3.2983e-07
LTL	ENSG00000100253	MIOX	22	50915213	50938750	59	23	1004040	6.7513	7.3284e-12
LTL	ENSG00000033030	ZCCHC8	12	122946146	122995543	74	8	1004040	6.9691	1.595e-12
LTL	ENSG00000100796	PPP4R3A	14	91913955	91986898	156	12	1004040	8.1157	2.4155e-16
LTL	ENSG00000123444	KBTBD4	11	47583749	47610567	27	8	1004040	4.9944	2.9507e-07
LTL	ENSG00000167721	TSR1	17	2215972	2250678	48	10	1004040	5.1193	1.5332e-07
LTL	ENSG00000101199	ARFGAP1	20	61894137	61931145	93	9	1004040	4.9304	4.1023e-07
LTL	ENSG00000137073	UBAP2	9	33911691	34058947	367	18	1004040	6.5853	2.2701e-11
LTL	ENSG00000085274	MYNN	3	169480619	169517504	52	5	1004040	13.152	8.2794e-40
LTL	ENSG00000184730	APOBR	16	28495970	28520291	36	7	1004040	5.2124	9.3211e-08
LTL	ENSG00000196335	STK31	7	23739786	23882132	418	27	1004040	7.0794	7.2381e-13
LTL	ENSG00000146834	MEPCE	7	100016321	100041749	32	4	1004040	5.8469	2.5045e-09
LTL	ENSG00000165819	METTL3	14	21956282	21989517	91	14	1004040	6.1224	4.6102e-10
LTL	ENSG00000109667	SLC2A9	4	9817848	10051872	1015	25	1004040	5.8158	3.0177e-09
LTL	ENSG00000125520	SLC2A4RG	20	62361211	62385403	55	9	1004040	13.773	1.844e-43
LTL	ENSG00000116774	OLFML3	1	114512030	114534875	62	12	1004040	7.5219	2.7e-14
LTL	ENSG00000198018	ENTPD7	10	101409263	101481002	111	9	1004040	6.431	6.3397e-11
LTL	ENSG00000138468	SENP7	3	101033049	101242085	503	11	1004040	5.4856	2.0604e-08
LTL	ENSG00000131845	ZNF304	19	57852645	57881266	89	18	1004040	4.5555	2.6129e-06
LTL	ENSG00000101079	NDRG3	20	35270169	35384541	96	32	1004040	6.8603	3.4357e-12
LTL	ENSG00000196700	ZNF512B	20	62578057	62611223	52	9	1004040	6.4974	4.0854e-11
LTL	ENSG00000132405	TBC1D14	4	6901171	7044845	466	29	1004040	6.6058	1.9765e-11
LTL	ENSG00000068885	IFT80	3	159964774	160128028	187	22	1004040	7.614	1.329e-14
LTL	ENSG00000090975	PITPNM2	12	123458027	123645376	186	19	1004040	7.8144	2.7613e-15
LTL	ENSG00000013293	SLC7A14	3	170167342	170313863	303	32	1004040	6.0418	7.6224e-10
LTL	ENSG00000148143	ZNF462	9	109612469	109785525	249	42	1004040	4.8675	5.6499e-07
LTL	ENSG00000119707	RBM25	14	73515221	73598749	155	23	1004040	10.375	1.6124e-25
LTL	ENSG00000179148	ALOXE3	17	7989218	8032365	124	31	1004040	6.0638	6.6455e-10
LTL	ENSG00000177963	RIC8A	11	197499	225113	107	17	1004040	7.7799	3.6301e-15
LTL	ENSG00000164068	RNF123	3	49716950	49768962	63	10	1004040	6.796	5.38e-12
LTL	ENSG00000115970	THADA	2	43447975	43833185	860	25	1004040	5.0692	1.9973e-07
LTL	ENSG00000147596	PRDM14	8	70953886	70993562	105	18	1004040	4.7656	9.413e-07
LTL	ENSG00000258429	PDF	16	69352524	69374498	45	7	1004040	7.3865	7.5373e-14
LTL	ENSG00000121274	TENT4B	16	50176829	50279221	182	19	1004040	6.9251	2.1786e-12
LTL	ENSG00000162775	RBM15	1	110871945	110899303	49	8	1004040	6.8637	3.355e-12
LTL	ENSG00000118655	DCLRE1B	1	114437915	114466708	47	14	1004040	11.311	5.7879e-30
LTL	ENSG00000181827	RFX7	15	56369479	56545728	433	18	1004040	4.865	5.7223e-07
LTL	ENSG00000204316	MRPL38	17	73884724	73911181	50	9	1004040	4.683	1.4136e-06
LTL	ENSG00000111011	RSRC2	12	122979190	123021560	58	8	1004040	6.5956	2.1174e-11
LTL	ENSG00000107874	CUEDC2	10	104173002	104202423	40	11	1004040	4.6936	1.3424e-06
LTL	ENSG00000164076	CAMKV	3	49885414	49917655	41	7	1004040	7.1955	3.1116e-13
LTL	ENSG00000125531	FNDC11	20	62174373	62198061	54	18	1004040	13.104	1.5588e-39
LTL	ENSG00000213413	PVRIG	7	99806147	99829113	63	7	1004040	5.8866	1.9715e-09
LTL	ENSG00000127804	METTL16	17	2309343	2425200	208	34	1004040	4.9683	3.3771e-07
LTL	ENSG00000103089	FA2H	16	74736853	74818729	272	35	1004040	5.912	1.6899e-09
LTL	ENSG00000214367	HAUS3	4	2220096	2253860	84	8	1004040	6.8156	4.6939e-12
LTL	ENSG00000039523	RIPOR1	16	67552717	67590691	46	11	1004040	5.3189	5.2185e-08
LTL	ENSG00000120029	ARMH3	10	103595356	103825932	279	25	1004040	5.8732	2.1367e-09
LTL	ENSG00000108406	DHX40	17	57632886	57695713	37	5	1004040	5.0931	1.7614e-07
LTL	ENSG00000111325	OGFOD2	12	123449354	123474588	21	6	1004040	7.5108	2.9373e-14
LTL	ENSG00000163029	SMC6	2	17835079	17945096	177	18	1004040	6.9478	1.855e-12
LTL	ENSG00000197093	GAL3ST4	7	99746865	99776373	30	5	1004040	5.5877	1.1505e-08
LTL	ENSG00000170468	RIOX1	14	73947644	73970105	47	10	1004040	5.1314	1.4383e-07
LTL	ENSG00000196372	ASB13	10	5670820	5718558	219	35	1004040	5.0514	2.1926e-07
LTL	ENSG00000114248	LRRC31	3	169547029	169597723	118	14	1004040	17.066	1.3334e-65
LTL	ENSG00000166189	HPS6	10	103815124	103837795	26	10	1004040	5.8337	2.711e-09
LTL	ENSG00000133962	CATSPERB	14	92036728	92208413	547	48	1004040	6.3026	1.4635e-10
LTL	ENSG00000177548	RABEP2	16	28905742	28947339	35	6	1004040	5.2352	8.2396e-08
LTL	ENSG00000153395	LPCAT1	5	1451542	1535644	267	36	1004040	6.8077	4.9575e-12
LTL	ENSG00000104043	ATP8B4	15	50140435	50421419	711	55	1004040	12.641	6.264e-37
LTL	ENSG00000149636	DSN1	20	35370194	35412578	31	16	1004040	6.7257	8.7395e-12
LTL	ENSG00000107960	STN1	10	105627316	105688045	137	16	1004040	17.365	7.6567e-68
LTL	ENSG00000173889	PHC3	3	169795368	169909537	143	13	1004040	6.6369	1.6012e-11
LTL	ENSG00000111300	NAA25	12	112454493	112556826	90	12	1004040	5.3702	3.9329e-08
LTL	ENSG00000179674	ARL14	3	160384948	160406236	60	8	1004040	5.4766	2.1676e-08
LTL	ENSG00000109182	CWH43	4	48978264	49074096	125	8	1004040	5.1487	1.3118e-07
LTL	ENSG00000142102	PGGHG	11	278480	307511	88	22	1004040	5.075	1.9372e-07
LTL	ENSG00000178971	CTC1	17	8118139	8161413	102	17	1004040	9.5042	1.0083e-21
LTL	ENSG00000109519	GRPEL1	4	7051780	7079800	103	13	1004040	5.3064	5.5897e-08
LTL	ENSG00000120616	EPC1	10	32546644	32677726	300	19	1004040	5.2266	8.6332e-08
LTL	ENSG00000114107	CEP70	3	138203186	138323187	187	13	1004040	6.5352	3.1753e-11
LTL	ENSG00000101152	DNAJC5	20	62516455	62577384	137	16	1004040	6.6717	1.264e-11
LTL	ENSG00000111271	ACAD10	12	112113857	112204911	67	6	1004040	5.9188	1.6215e-09
LTL	ENSG00000266967	AARSD1	17	41092543	41126515	23	3	1004040	6.3578	1.0231e-10
LTL	ENSG00000243566	UPK3B	7	76129650	76167200	40	4	1004040	5.0099	2.7233e-07
LTL	ENSG00000103018	CYB5B	16	69448498	69510167	174	19	1004040	4.6378	1.7603e-06
LTL	ENSG00000125945	ZNF436	1	23675941	23706357	60	7	1004040	5.1731	1.151e-07
LTL	ENSG00000049656	CLPTM1L	5	1307869	1355180	113	13	1004040	6.7878	5.6934e-12
LTL	ENSG00000141098	GFOD2	16	67698436	67763273	62	9	1004040	4.6955	1.3295e-06
LTL	ENSG00000166925	TSC22D4	7	100054142	100086902	37	5	1004040	5.9955	1.014e-09
LTL	ENSG00000155287	SLC25A28	10	101360275	101429039	156	11	1004040	6.66	1.3687e-11
LTL	ENSG00000119661	DNAL1	14	74101578	74180431	190	16	1004040	5.3169	5.2765e-08
LTL	ENSG00000102910	LONP2	16	48268211	48397888	155	10	1004040	5.8878	1.9567e-09
LTL	ENSG00000158220	ESYT3	3	138143415	138207910	115	19	1004040	6.4325	6.2759e-11
LTL	ENSG00000120696	KBTBD7	13	41755711	41778702	22	6	1004040	7.9684	8.0358e-16
LTL	ENSG00000160908	ZNF394	7	99074142	99107925	39	10	1004040	4.6282	1.8445e-06
LTL	ENSG00000101082	SLA2	20	35230922	35284619	48	19	1004040	5.8894	1.9374e-09
LTL	ENSG00000114473	IQCG	3	197605946	197696982	202	17	1004040	5.1451	1.3372e-07
LTL	ENSG00000110871	COQ5	12	120931082	120976964	130	16	1004040	6.1081	5.0407e-10
LTL	ENSG00000145029	NICN1	3	49449766	49476777	46	8	1004040	5.5471	1.4526e-08
LTL	ENSG00000179029	TMEM107	17	8066296	8089723	43	9	1004040	8.2222	9.9933e-17
LTL	ENSG00000164077	MON1A	3	49936302	49977445	48	7	1004040	7.1803	3.4786e-13
LTL	ENSG00000183011	NAA38	17	7750003	7798608	83	14	1004040	12.485	4.4862e-36
LTL	ENSG00000213380	COG8	16	69352524	69383526	64	9	1004040	7.6153	1.3158e-14
LTL	ENSG00000143125	PROK1	1	110983788	111009976	77	18	1004040	4.9538	3.6384e-07
LTL	ENSG00000198945	L3MBTL3	6	130329728	130472594	344	31	1004040	4.917	4.393e-07
LTL	ENSG00000188827	SLX4	16	3621182	3671585	133	6	1004040	7.2124	2.749e-13
LTL	ENSG00000184378	ACTRT3	3	169474709	169497683	28	4	1004040	13.957	1.4275e-44
LTL	ENSG00000178184	PARD6G	18	77905115	78015397	169	16	1004040	4.5549	2.6206e-06
LTL	ENSG00000197114	ZGPAT	20	62328727	62377494	91	7	1004040	12.526	2.6916e-36
LTL	ENSG00000179111	HES7	17	8013908	8037410	71	17	1004040	6.9659	1.6313e-12
LTL	ENSG00000141076	UTP4	16	69156499	69212937	82	15	1004040	7.005	1.2352e-12
LTL	ENSG00000129472	RAB2B	14	21917179	21955132	84	11	1004040	6.1017	5.2482e-10
LTL	ENSG00000188878	FBF1	17	73895925	73947119	82	12	1004040	4.5852	2.268e-06
LTL	ENSG00000130589	HELZ2	20	62179439	62215592	100	21	1004040	15.606	3.3133e-55
LTL	ENSG00000148841	ITPRIP	10	106059454	106108251	95	12	1004040	5.8049	3.2208e-09
LTL	ENSG00000185621	LMLN	3	197677071	197780591	197	15	1004040	5.0831	1.8561e-07
LTL	ENSG00000165572	KBTBD6	13	41691709	41716936	24	4	1004040	7.4663	4.1239e-14
LTL	ENSG00000198270	TMEM116	12	112359086	112461023	149	7	1004040	5.3336	4.8154e-08
LTL	ENSG00000100767	PAPLN	14	73694205	73751348	134	27	1004040	7.7701	3.9198e-15
LTL	ENSG00000134668	SPOCD1	1	32246023	32291630	79	15	1004040	7.6067	1.4056e-14
LTL	ENSG00000165915	SLC39A13	11	47418683	47448051	61	8	1004040	5.1297	1.4507e-07
LTL	ENSG00000100258	LMF2	22	50931376	50956148	87	16	1004040	6.1417	4.0822e-10
LTL	ENSG00000130921	MTRFR	12	123707844	123752651	127	10	1004040	7.4251	5.6352e-14
LTL	ENSG00000258289	CHURC1	14	65371079	65420635	181	13	1004040	4.8238	7.0413e-07
LTL	ENSG00000156030	MIDEAS	14	74171825	74266988	209	38	1004040	4.6654	1.5403e-06
LTL	ENSG00000167874	TMEM88	17	7748181	7769417	32	8	1004040	11.8	1.9507e-32
LTL	ENSG00000145414	NAF1	4	164037860	164098073	100	16	1004040	15.706	6.8596e-56
LTL	ENSG00000173011	TADA2B	4	7035156	7069679	102	15	1004040	6.9505	1.8206e-12
LTL	ENSG00000137574	TGS1	8	56675791	56748007	176	12	1004040	8.0279	4.9582e-16
LTL	ENSG00000184988	TMEM106A	17	41353865	41382061	36	3	1004040	6.7058	1.0014e-11
LTL	ENSG00000130487	KLHDC7B	22	50976462	50999452	126	12	1004040	5.0757	1.9308e-07
LTL	ENSG00000177947	CIMAP1A	11	186761	210273	50	12	1004040	8.8828	3.26e-19
LTL	ENSG00000197134	ZNF257	19	22225126	22284276	249	11	1004040	9.5837	4.6799e-22
LTL	ENSG00000091073	DTX2	7	76080972	76145312	50	5	1004040	5.1902	1.0503e-07
LTL	ENSG00000186532	SMYD4	17	1672829	1743175	238	22	1004040	9.3507	4.355e-21
LTL	ENSG00000172247	C1QTNF4	11	47601216	47625961	31	8	1004040	4.6029	2.0832e-06
LTL	ENSG00000110243	APOA5	11	116650086	116673136	59	14	1004040	4.9721	3.3122e-07
LTL	ENSG00000223496	EXOSC6	16	70274134	70295833	10	6	1004040	7.1046	6.034e-13
LTL	ENSG00000065621	GSTO2	10	106018174	106069176	75	11	1004040	5.8618	2.2894e-09
LTL	ENSG00000175619	OR4B1	11	48228362	48249291	68	9	1004040	4.5704	2.4334e-06
LTL	ENSG00000177465	ACOT4	14	74048410	74072470	95	17	1004040	5.5318	1.5845e-08
LTL	ENSG00000188038	NRN1L	16	67908781	67930271	21	6	1004040	4.7411	1.063e-06
LTL	ENSG00000182224	CYB5D1	17	7751064	7775691	38	8	1004040	12.346	2.5644e-35
LTL	ENSG00000183077	AFMID	17	76173398	76213782	185	38	1004040	9.2269	1.393e-20
LTL	ENSG00000215568	GAB4	22	17432826	17499112	235	26	1004040	7.3437	1.0386e-13
LTL	ENSG00000177994	C2orf73	2	54548006	54598714	119	16	1004040	6.562	2.6539e-11
LTL	ENSG00000145247	OCIAD2	4	48877405	48918815	67	10	1004040	5.475	2.1871e-08
LTL	ENSG00000164112	SMIM43	4	122670085	122696516	102	11	1004040	5.4739	2.2008e-08
LTL	ENSG00000146700	SSC4D	7	76008646	76049012	140	15	1004040	4.6159	1.9566e-06
LTL	ENSG00000167904	TMEM68	8	56641317	56695955	135	12	1004040	7.9443	9.7617e-16
LTL	ENSG00000130584	ZBTB46	20	62365021	62473731	356	20	1004040	14.822	5.2577e-50
LTL	ENSG00000101353	MROH8	20	35719629	35817974	205	19	1004040	9.5917	4.3322e-22
LTL	ENSG00000130590	SAMD10	20	62595466	62621182	43	7	1004040	5.8217	2.9128e-09
LTL	ENSG00000183260	ABHD16B	20	62482566	62504341	42	7	1004040	9.6646	2.131e-22
LTL	ENSG00000149639	SOGA1	20	35395845	35502087	129	24	1004040	4.6352	1.7826e-06
LTL	ENSG00000101342	TLDC2	20	35494570	35532632	76	18	1004040	14.205	4.2842e-46
LTL	ENSG00000178202	POGLUT3	11	108332832	108379169	73	12	1004040	15.434	4.8591e-54
LTL	ENSG00000165807	PPP1R36	14	65006620	65066099	144	17	1004040	5.6447	8.2747e-09
LTL	ENSG00000159753	CARMIL2	16	67669030	67701472	33	7	1004040	4.7237	1.1577e-06
LTL	ENSG00000157368	IL34	16	70603798	70704585	230	22	1004040	5.6611	7.52e-09
LTL	ENSG00000157315	TMED6	16	69367149	69395712	44	10	1004040	8.6716	2.13e-18
LTL	ENSG00000183914	DNAH2	17	7610631	7747058	265	30	1004040	6.1629	3.5704e-10
LTL	ENSG00000198863	RUNDC1	17	41122527	41155713	31	5	1004040	6.3243	1.2722e-10
LTL	ENSG00000188076	SCGB1C1	11	178101	204575	32	10	1004040	8.922	2.2907e-19
LTL	ENSG00000174448	STARD6	18	51841062	51890943	139	10	1004040	6.2565	1.9691e-10
LTL	ENSG00000197360	ZNF98	19	22563899	22615148	114	5	1004040	7.6071	1.4014e-14
LTL	ENSG00000222009	BTBD19	1	45263373	45289801	40	5	1004040	4.7253	1.149e-06
LTL	ENSG00000159873	CCDC117	22	29158662	29195283	86	13	1004040	4.8371	6.586e-07
LTL	ENSG00000171757	LRRC34	3	169501216	169540574	76	9	1004040	13.5	7.8652e-42
LTL	ENSG00000164764	SBSPON	8	73966778	74015507	113	16	1004040	9.4189	2.279e-21
LTL	ENSG00000119919	NKX2-3	10	101282690	101306281	83	8	1004040	9.7468	9.5182e-23
LTL	ENSG00000120051	CFAP58	10	106089377	106224848	207	31	1004040	6.7797	6.0202e-12
LTL	ENSG00000166323	C11orf65	11	108169012	108348258	261	12	1004040	14.396	2.7255e-47
LTL	ENSG00000166845	C18orf54	18	51874284	51918404	157	10	1004040	5.7215	5.2788e-09
LTL	ENSG00000196109	ZNF676	19	22351903	22389753	86	4	1004040	9.3439	4.6433e-21
LTL	ENSG00000183114	FAM43B	1	20868932	20891513	86	17	1004040	4.8568	5.9641e-07
LTL	ENSG00000164329	TENT2	5	78898243	78992471	212	12	1004040	6.9021	2.5625e-12
LTL	ENSG00000174885	NLRP6	11	268570	295388	68	19	1004040	5.6942	6.1969e-09
LTL	ENSG00000150977	RILPL2	12	123889936	123931264	74	14	1004040	7.5652	1.9363e-14
LTL	ENSG00000157353	FCSK	16	70478498	70524177	35	12	1004040	8.1337	2.0819e-16
LTL	ENSG00000168404	MLKL	16	74695753	74744789	162	29	1004040	11.63	1.4513e-31
LTL	ENSG00000167984	NLRC3	16	3579033	3637392	131	9	1004040	7.3916	7.2538e-14
LTL	ENSG00000171695	LKAAEAR1	20	62704729	62725712	10	3	1004040	5.2345	8.2733e-08
LTL	ENSG00000198369	SPRED2	2	65524580	65669733	385	26	1004040	4.9324	4.0616e-07
LTL	ENSG00000145248	SLC10A4	4	48475360	48501541	65	9	1004040	5.9216	1.5942e-09
LTL	ENSG00000163349	HIPK1	1	114461819	114530491	119	20	1004040	8.576	4.9097e-18
LTL	ENSG00000160813	PPP1R35	7	100022900	100044468	28	4	1004040	5.9752	1.1487e-09
LTL	ENSG00000213420	GPC2	7	99757229	99784990	40	8	1004040	6.8399	3.9628e-12
LTL	ENSG00000166924	NYAP1	7	100071550	100102425	44	4	1004040	5.6427	8.3688e-09
LTL	ENSG00000163806	SPDYA	2	29023462	29083476	76	9	1004040	6.626	1.7244e-11
LTL	ENSG00000178591	DEFB125	20	58351	87296	35	15	1004040	5.5135	1.7585e-08
LTL	ENSG00000197272	IL27	16	28500683	28528155	43	7	1004040	5.0874	1.815e-07
LTL	ENSG00000183530	PRR14L	22	32067333	32156120	193	18	1004040	5.1094	1.6155e-07
LTL	ENSG00000205423	CNEP1R1	16	50049121	50080999	71	8	1004040	5.985	1.0823e-09
LTL	ENSG00000173013	CCDC96	4	7032576	7054728	62	11	1004040	7.2569	1.9802e-13
LTL	ENSG00000081026	MAGI3	1	113923087	114238545	511	27	1004040	7.1434	4.5531e-13
LTL	ENSG00000142959	BEST4	1	45237831	45263648	35	6	1004040	5.2842	6.3139e-08
LTL	ENSG00000176742	OR51V1	11	5210965	5231930	127	15	1004040	13.883	4.0193e-44
LTL	ENSG00000182053	TRIM49B	11	49043152	49069529	52	5	1004040	4.7985	7.9916e-07
LTL	ENSG00000173064	HECTD4	12	112587992	112830113	222	17	1004040	5.0128	2.6821e-07
LTL	ENSG00000257218	GATC	12	120874241	120911556	94	15	1004040	6.7279	8.6087e-12
LTL	ENSG00000166450	PRTG	15	55893738	56045847	340	24	1004040	5.2504	7.5888e-08
LTL	ENSG00000178690	DYNAP	18	52248390	52276724	61	9	1004040	4.9733	3.2905e-07
LTL	ENSG00000152433	ZNF547	19	57864891	57900927	82	16	1004040	4.6971	1.3194e-06
LTL	ENSG00000215910	C1orf167	1	11813827	11859642	186	15	1004040	4.994	2.9569e-07
LTL	ENSG00000144406	UNC80	2	210626717	210874024	437	26	1004040	8.4999	9.4856e-18
LTL	ENSG00000075539	FRYL	4	48489380	48792329	340	19	1004040	6.7732	6.2963e-12
LTL	ENSG00000198556	ZNF789	7	99060476	99095408	44	8	1004040	4.9477	3.755e-07
LTL	ENSG00000213186	TRIM59	3	160143291	160177626	61	11	1004040	7.3765	8.127e-14
LTL	ENSG00000182223	ZAR1	4	48482269	48506406	42	7	1004040	6.4489	5.6349e-11
LTL	ENSG00000198520	ARMH1	1	45130370	45201263	96	21	1004040	4.7607	9.647e-07
LTL	ENSG00000188993	LRRC66	4	52849806	52896477	38	3	1004040	4.8347	6.6661e-07
LTL	ENSG00000185818	NAT8L	4	2051239	2080816	28	4	1004040	5.0463	2.2521e-07
LTL	ENSG00000174358	SLC6A19	5	1191710	1235232	176	36	1004040	9.8398	3.7932e-23
LTL	ENSG00000188732	FAM221A	7	23709231	23752269	128	19	1004040	6.6758	1.2294e-11
LTL	ENSG00000159289	GOLGA6A	15	74352198	74384891	6	3	1004040	6.0909	5.6139e-10
LTL	ENSG00000188396	DYNLT4	1	45261580	45283378	29	4	1004040	4.6832	1.412e-06
LTL	ENSG00000188306	LRRIQ4	3	169520658	169565561	98	13	1004040	16.34	2.5815e-60
LTL	ENSG00000187033	SAMD7	3	169619360	169666963	132	15	1004040	9.7963	5.8367e-23
LTL	ENSG00000181322	NME9	3	137970279	138059018	74	17	1004040	5.7452	4.5911e-09
LTL	ENSG00000157322	CLEC18A	16	69974608	70008250	12	4	1004040	7.4205	5.8333e-14
LTL	ENSG00000178295	GEN1	2	17925152	17976632	111	15	1004040	5.79	3.5199e-09
LTL	ENSG00000164363	SLC6A18	5	1215470	1256304	141	22	1004040	10.567	2.1194e-26
LTL	ENSG00000130997	POLN	4	2063645	2253848	406	12	1004040	7.4339	5.2717e-14
LTL	ENSG00000170236	USP50	15	50782759	50848902	191	18	1004040	4.7344	1.0986e-06
LTL	ENSG00000151575	TEX9	15	56526207	56749032	555	21	1004040	5.8925	1.9025e-09
LTL	ENSG00000139998	RAB15	14	65402532	65449016	115	16	1004040	6.6463	1.5023e-11
LTL	ENSG00000176020	AMIGO3	3	49744267	49767238	32	5	1004040	6.4555	5.3922e-11
LTL	ENSG00000206013	IFITM5	11	288200	309526	74	18	1004040	4.5702	2.4357e-06
LTL	ENSG00000183955	KMT5A	12	123858704	123903900	96	13	1004040	7.186	3.3362e-13
LTL	ENSG00000159761	C16orf86	16	67690662	67712661	19	4	1004040	4.6839	1.4072e-06
LTL	ENSG00000178021	TSPYL6	2	54470315	54493409	77	8	1004040	10.624	1.1483e-26
LTL	ENSG00000187492	CDHR4	3	49818165	49847254	40	9	1004040	6.6607	1.363e-11
LTL	ENSG00000185614	INKA1	3	49830687	49852463	23	6	1004040	6.0462	7.414e-10
LTL	ENSG00000188186	LAMTOR4	7	99736530	99761833	31	5	1004040	5.1189	1.5365e-07
LTL	ENSG00000125434	SLC25A35	17	8181082	8208709	91	15	1004040	6.9867	1.4071e-12
LTL	ENSG00000187105	HEATR4	14	73935189	74035651	157	30	1004040	6.1478	3.9294e-10
LTL	ENSG00000196666	FAM180B	11	47598230	47620746	25	9	1004040	5.1655	1.1987e-07
LTL	ENSG00000180044	C3orf80	3	159933423	159956000	40	9	1004040	5.2425	7.9206e-08
LTL	ENSG00000185955	SPACDR	7	100044238	100072063	23	4	1004040	6.1357	4.2381e-10
LTL	ENSG00000015133	CCDC88C	14	91727667	91894188	427	60	1004040	6.9596	1.7063e-12
LTL	ENSG00000188761	BCL2L15	1	114409436	114440230	51	11	1004040	8.8187	5.7891e-19
LTL	ENSG00000177989	CIMAP1B	22	50958836	50981008	70	14	1004040	9.743	9.8858e-23
LTL	ENSG00000214300	SPDYE3	7	99895325	99929819	14	4	1004040	6.0955	5.4559e-10
LTL	ENSG00000170807	LMOD2	7	123285861	123314147	44	7	1004040	5.5441	1.4772e-08
LTL	ENSG00000143942	CHAC2	2	53984929	54012320	81	15	1004040	4.5396	2.818e-06
LTL	ENSG00000205669	ACOT6	14	74073548	74096592	69	11	1004040	5.8483	2.4835e-09
LTL	ENSG00000217442	SYCE3	22	50979541	51011328	173	19	1004040	5.2749	6.6418e-08
LTL	ENSG00000214891	TRIM64C	11	49065266	49090664	75	10	1004040	4.9494	3.7229e-07
LTL	ENSG00000198156	NPIPB6	16	28343833	28384592	3	1	1004040	4.9258	4.2013e-07
LTL	ENSG00000243789	JMJD7	15	42110283	42139785	83	11	1004040	8.3048	5.0003e-17
LTL	ENSG00000243708	PLA2G4B	15	42121011	42150346	108	15	1004040	7.6096	1.3745e-14
LTL	ENSG00000187997	C17orf99	17	76132434	76172364	158	31	1004040	6.7619	6.8091e-12
LTL	ENSG00000196350	ZNF729	19	22459252	22509978	65	10	1004040	7.8444	2.1747e-15
LTL	ENSG00000265817	FSBP	8	95429940	95459180	69	11	1004040	6.3238	1.2763e-10
LTL	ENSG00000267060	PTGES3L	17	41110105	41142545	24	4	1004040	6.6773	1.217e-11
AF	ENSG00000118729	CASQ2	1	116232624	116321426	357	21	1030836	7.0967	6.3897e-13
AF	ENSG00000123080	CDKN2C	1	51424367	51450309	21	6	1030836	5.7882	3.5567e-09
AF	ENSG00000173207	CKS1B	1	154937118	154961725	24	3	1030836	4.8033	7.8032e-07
AF	ENSG00000171793	CTPS1	1	41435007	41488237	130	22	1030836	5.1733	1.1497e-07
AF	ENSG00000243364	EFNA4	1	155026213	155052029	37	10	1030836	5.5928	1.1174e-08
AF	ENSG00000085832	EPS15	1	51809935	51995026	510	16	1030836	7.0497	8.9666e-13
AF	ENSG00000265107	GJA5	1	147218332	147263165	149	20	1030836	6.7404	7.8974e-12
AF	ENSG00000121634	GJA8	1	147364946	147391396	74	14	1030836	4.8226	7.0843e-07
AF	ENSG00000160712	IL6R	1	154367669	154451926	168	20	1030836	6.8265	4.3513e-12
AF	ENSG00000171385	KCND3	1	112308444	112542147	644	81	1030836	7.4849	3.5801e-14
AF	ENSG00000143603	KCNN3	1	154659938	154852754	513	80	1030836	18.553	3.8488e-77
AF	ENSG00000122180	MYOG	1	203042257	203065166	43	13	1030836	7.5517	2.1476e-14
AF	ENSG00000116132	PRRX1	1	170623313	170718541	172	29	1030836	12.135	3.4508e-34
AF	ENSG00000160691	SHC1	1	154924774	154956959	23	5	1030836	5.9591	1.2681e-09
AF	ENSG00000143847	PPFIA4	1	202985649	203057864	192	31	1030836	7.7851	3.4822e-15
AF	ENSG00000143537	ADAM15	1	155013748	155045252	41	13	1030836	7.5917	1.5782e-14
AF	ENSG00000163344	PMVK	1	154887208	154919484	62	9	1030836	11.199	2.0718e-29
AF	ENSG00000054282	SDCCAG8	1	243409307	243673393	421	34	1030836	5.1709	1.165e-07
AF	ENSG00000010803	SCMH1	1	41482871	41717815	493	23	1030836	5.4636	2.3324e-08
AF	ENSG00000085831	TTC39A	1	51742930	51820785	132	21	1030836	7.014	1.1577e-12
AF	ENSG00000160753	RUSC1	1	155280640	155310909	21	6	1030836	5.2222	8.8395e-08
AF	ENSG00000123091	RNF11	1	51691945	51749119	57	8	1030836	5.1827	1.0936e-07
AF	ENSG00000160685	ZBTB7B	1	154965106	155001001	46	12	1030836	12.607	9.6629e-37
AF	ENSG00000130940	CASZ1	1	10686661	10866733	379	71	1030836	5.6318	8.9168e-09
AF	ENSG00000125459	MSTO1	1	155569961	155594758	12	4	1030836	5.2258	8.6701e-08
AF	ENSG00000163374	YY1AP1	1	155619233	155668823	36	9	1030836	4.9099	4.5565e-07
AF	ENSG00000116539	ASH1L	1	155295052	155542324	150	16	1030836	5.4481	2.5455e-08
AF	ENSG00000163346	PBXIP1	1	154906553	154938624	48	11	1030836	12.404	1.2489e-35
AF	ENSG00000069275	NUCKS1	1	205671947	205729372	122	20	1030836	4.743	1.0529e-06
AF	ENSG00000173218	VANGL1	1	116174574	116250845	233	35	1030836	4.7695	9.2332e-07
AF	ENSG00000163348	PYGO2	1	154919502	154944258	18	6	1030836	6.72	9.0835e-12
AF	ENSG00000163354	DCST2	1	154981003	155016257	54	10	1030836	11.196	2.1246e-29
AF	ENSG00000163357	DCST1	1	154996256	155033406	55	13	1030836	9.7795	6.8947e-23
AF	ENSG00000203740	NTMT2	1	170105188	170146923	133	17	1030836	6.7646	6.6842e-12
AF	ENSG00000171790	SLFNL1	1	41471269	41499116	67	12	1030836	5.6534	7.8643e-09
AF	ENSG00000204006	C1orf185	1	51432129	51623754	309	23	1030836	6.7932	5.4841e-12
AF	ENSG00000196975	ANXA4	2	69937946	70063596	269	16	1030836	7.7713	3.8832e-15
AF	ENSG00000178568	ERBB4	2	212230442	213413879	3869	183	1030836	4.6689	1.5141e-06
AF	ENSG00000136732	GYPC	2	127403426	127464251	227	39	1030836	5.0409	2.3172e-07
AF	ENSG00000084731	KIF3C	2	26139455	26215443	190	30	1030836	6.5139	3.6606e-11
AF	ENSG00000059728	MXD1	2	70132173	70180077	91	8	1030836	6.8706	3.1962e-12
AF	ENSG00000115896	PLCL1	2	198659426	199024608	578	28	1030836	4.7505	1.0145e-06
AF	ENSG00000138069	RAB1A	2	65303988	65367435	178	19	1030836	7.4502	4.6589e-14
AF	ENSG00000155657	TTN	2	179380716	179682150	449	28	1030836	7.4908	3.4224e-14
AF	ENSG00000115935	WIPF1	2	175414302	175557667	192	29	1030836	7.6304	1.1703e-14
AF	ENSG00000082898	XPO1	2	61695069	61775440	121	11	1030836	5.7376	4.8021e-09
AF	ENSG00000180228	PRKRA	2	179286141	179325958	43	8	1030836	6.5357	3.1659e-11
AF	ENSG00000138433	CIR1	2	175202878	175270443	123	14	1030836	5.756	4.3059e-09
AF	ENSG00000115464	USP34	2	61404590	61707868	566	24	1030836	6.442	5.8937e-11
AF	ENSG00000124380	SNRNP27	2	70111075	70142368	52	5	1030836	6.6604	1.3653e-11
AF	ENSG00000011523	CEP68	2	65273495	65324142	135	17	1030836	8.1202	2.3268e-16
AF	ENSG00000115524	SF3B1	2	198246698	198309815	47	7	1030836	4.7541	9.9671e-07
AF	ENSG00000115825	PRKD3	2	37467645	37561915	314	18	1030836	4.9018	4.7477e-07
AF	ENSG00000115540	MOB4	2	198370295	198428423	55	8	1030836	4.9272	4.171e-07
AF	ENSG00000196141	SPATS2L	2	201160604	201356986	432	46	1030836	8.2424	8.4417e-17
AF	ENSG00000115561	CHMP3	2	86720553	86800620	183	20	1030836	5.1432	1.3505e-07
AF	ENSG00000079150	FKBP7	2	179318391	179353646	53	11	1030836	6.7492	7.4333e-12
AF	ENSG00000003509	NDUFAF7	2	37448774	37486303	104	17	1030836	4.6547	1.6224e-06
AF	ENSG00000115548	KDM3A	2	86658271	86729839	142	16	1030836	5.6929	6.2456e-09
AF	ENSG00000087338	GMCL1	2	70046818	70116727	98	7	1030836	7.1853	3.3526e-13
AF	ENSG00000116095	PLEKHA3	2	179335199	179379783	69	12	1030836	6.9782	1.495e-12
AF	ENSG00000162972	MAIP1	2	200810040	200838848	54	9	1030836	6.3644	9.8043e-11
AF	ENSG00000144306	SCRN3	2	175250457	175304303	141	9	1030836	5.3727	3.8788e-08
AF	ENSG00000162971	TYW5	2	200783634	200830459	87	13	1030836	6.5801	2.3511e-11
AF	ENSG00000163328	GPR155	2	175286299	175361816	148	16	1030836	5.6041	1.0466e-08
AF	ENSG00000178074	C2orf69	2	200765979	200802996	65	12	1030836	6.2302	2.3297e-10
AF	ENSG00000163492	CCDC141	2	179684484	179924841	644	53	1030836	4.8464	6.2859e-07
AF	ENSG00000204311	PJVK	2	179306163	179336149	37	9	1030836	6.6908	1.1098e-11
AF	ENSG00000044524	EPHA3	3	89146674	89541284	656	26	1030836	5.7797	3.7424e-09
AF	ENSG00000114054	PCCB	3	135959167	136066737	136	17	1030836	4.9786	3.2016e-07
AF	ENSG00000183873	SCN5A	3	38579553	38701164	315	49	1030836	6.6229	1.7613e-11
AF	ENSG00000185313	SCN10A	3	38728837	38845501	354	32	1030836	7.8295	2.4493e-15
AF	ENSG00000151090	THRB	3	24148644	24546772	1044	111	1030836	4.7219	1.1685e-06
AF	ENSG00000144712	CAND2	3	12828171	12886313	181	25	1030836	7.5917	1.5783e-14
AF	ENSG00000114541	FRMD4B	3	69209146	69445430	670	61	1030836	6.3101	1.3945e-10
AF	ENSG00000088726	TMEM40	3	12765392	12811038	110	17	1030836	6.0734	6.263e-10
AF	ENSG00000144827	ABHD10	3	111687723	111722215	149	15	1030836	4.7159	1.2032e-06
AF	ENSG00000171109	MFN1	3	179055480	179121014	94	12	1030836	5.2115	9.3672e-08
AF	ENSG00000114450	GNB4	3	179103876	179179371	123	19	1030836	5.5655	1.3068e-08
AF	ENSG00000151789	ZNF385D	3	21449911	22424132	4088	225	1030836	4.5749	2.3821e-06
AF	ENSG00000144824	PHLDB2	3	111441327	111705364	910	50	1030836	9.522	8.491e-22
AF	ENSG00000177311	ZBTB38	3	141033055	141178634	265	24	1030836	5.2876	6.195e-08
AF	ENSG00000240891	PLCXD2	3	111383523	111575294	606	44	1030836	7.4814	3.6767e-14
AF	ENSG00000145349	CAMK2D	4	114362188	114693669	706	56	1030836	5.8634	2.2673e-09
AF	ENSG00000138792	ENPEP	4	111387229	111494493	203	31	1030836	7.9018	1.375e-15
AF	ENSG00000164093	PITX2	4	111528579	111573279	62	10	1030836	13.503	7.5519e-42
AF	ENSG00000084093	REST	4	57764042	57812010	138	18	1030836	4.784	8.5921e-07
AF	ENSG00000109332	UBE2D3	4	103705540	103800050	178	8	1030836	5.2235	8.7783e-08
AF	ENSG00000164107	HAND2	4	174437652	174461378	51	10	1030836	5.5033	1.8637e-08
AF	ENSG00000071127	WDR1	4	10065963	10128612	257	15	1030836	4.6673	1.5262e-06
AF	ENSG00000138663	COPS4	4	83946239	84006971	56	9	1030836	5.2266	8.6305e-08
AF	ENSG00000071205	ARHGAP10	4	148643214	149003927	624	44	1030836	8.5093	8.7528e-18
AF	ENSG00000168152	THAP9	4	83811837	83851284	56	5	1030836	5.2376	8.1327e-08
AF	ENSG00000189308	LIN54	4	83835756	83944097	185	8	1030836	5.3472	4.4663e-08
AF	ENSG00000164038	SLC9B2	4	103936647	104008480	82	17	1030836	5.6084	1.0212e-08
AF	ENSG00000164037	SLC9B1	4	103796205	103957552	257	8	1030836	5.2623	7.1122e-08
AF	ENSG00000145354	CISD2	4	103739224	103823964	140	7	1030836	5.2282	8.5593e-08
AF	ENSG00000113734	BNIP1	5	172561445	172601390	86	13	1030836	6.2054	2.7281e-10
AF	ENSG00000158402	CDC25C	5	137610959	137684064	140	17	1030836	7.1989	3.035e-13
AF	ENSG00000183072	NKX2-5	5	172649107	172672315	43	10	1030836	9.0828	5.2887e-20
AF	ENSG00000120738	EGR1	5	137791181	137815004	55	10	1030836	5.2422	7.9323e-08
AF	ENSG00000138829	FBN2	5	127583601	127883735	636	40	1030836	5.0143	2.6614e-07
AF	ENSG00000146013	GFRA3	5	137578069	137620544	67	13	1030836	7.01	1.1915e-12
AF	ENSG00000113580	NR3C1	5	142647496	143123322	1016	75	1030836	10.461	6.5469e-26
AF	ENSG00000080709	KCNN2	5	113688016	113842197	327	36	1030836	7.1522	4.2698e-13
AF	ENSG00000152377	SPOCK1	5	136300987	136845018	1338	80	1030836	5.5477	1.447e-08
AF	ENSG00000061492	WNT8A	5	137409581	137438337	50	8	1030836	7.5674	1.9035e-14
AF	ENSG00000112981	NME5	5	137440861	137485132	57	12	1030836	9.1497	2.8545e-20
AF	ENSG00000094880	CDC23	5	137513337	137559032	48	8	1030836	7.7841	3.5092e-15
AF	ENSG00000120729	MYOT	5	137193536	137233540	36	10	1030836	9.2418	1.2119e-20
AF	ENSG00000112984	KIF20A	5	137504408	137533404	35	9	1030836	7.9441	9.7828e-16
AF	ENSG00000112983	BRD8	5	137465455	137524358	63	10	1030836	8.0215	5.2246e-16
AF	ENSG00000177733	HNRNPA0	5	137077073	137100039	15	5	1030836	11.083	7.5781e-29
AF	ENSG00000146021	KLHL3	5	136943189	137160310	309	23	1030836	8.6743	2.0809e-18
AF	ENSG00000078795	PKD2L2	5	137215125	137286156	105	14	1030836	9.5822	4.7488e-22
AF	ENSG00000031003	FAM13B	5	137263638	137397650	232	16	1030836	8.1714	1.5236e-16
AF	ENSG00000120709	FAM53C	5	137663224	137695418	63	11	1030836	6.9825	1.4497e-12
AF	ENSG00000132563	REEP2	5	137764690	137792658	66	12	1030836	7.6149	1.3194e-14
AF	ENSG00000120733	KDM3B	5	137678285	137782716	213	23	1030836	7.0879	6.8103e-13
AF	ENSG00000113742	CPEB4	5	173305331	173397313	215	20	1030836	6.9104	2.4157e-12
AF	ENSG00000164463	CREBRF	5	172473355	172576291	220	20	1030836	5.5547	1.3903e-08
AF	ENSG00000153404	PLEKHG4B	5	130373	200087	236	16	1030836	4.6576	1.5996e-06
AF	ENSG00000135346	CGA	6	87785216	87814865	84	10	1030836	4.8946	4.9255e-07
AF	ENSG00000198523	PLN	6	118859442	118891587	69	13	1030836	7.5884	1.6198e-14
AF	ENSG00000124788	ATXN1	6	16289343	16771721	1351	160	1030836	7.7458	4.7476e-15
AF	ENSG00000124795	DEK	6	18214400	18274799	110	16	1030836	6.6771	1.219e-11
AF	ENSG00000111962	UST	6	149058063	149408126	957	108	1030836	7.0914	6.6367e-13
AF	ENSG00000164414	SLC35A1	6	88172637	88232057	168	16	1030836	5.2743	6.665e-08
AF	ENSG00000188994	ZNF292	6	87855269	87983926	303	12	1030836	6.1158	4.8047e-10
AF	ENSG00000047932	GOPC	6	117871432	117933705	120	16	1030836	4.72	1.179e-06
AF	ENSG00000111850	SMIM8	6	88022306	88062043	126	10	1030836	6.179	3.2257e-10
AF	ENSG00000156639	ZFAND3	6	37777272	38171637	992	26	1030836	4.6164	1.9521e-06
AF	ENSG00000203872	C6orf163	6	88044571	88085381	106	10	1030836	6.0191	8.7719e-10
AF	ENSG00000196376	SLC35F1	6	118218689	118648839	1023	63	1030836	8.3965	2.299e-17
AF	ENSG00000137393	RNF144B	6	18267602	18479105	891	47	1030836	6.9415	1.9403e-12
AF	ENSG00000164465	DCBLD1	6	117793803	117901021	298	27	1030836	5.1411	1.366e-07
AF	ENSG00000164411	GJB7	6	87982696	88048996	176	12	1030836	6.3252	1.2647e-10
AF	ENSG00000111860	CEP85L	6	118771935	119041238	689	27	1030836	8.1923	1.2812e-16
AF	ENSG00000105974	CAV1	7	116154839	116211239	136	17	1030836	13.642	1.1312e-42
AF	ENSG00000105971	CAV2	7	116129655	116158595	101	12	1030836	11.468	9.5909e-31
AF	ENSG00000105810	CDK6	7	92224235	92475941	276	29	1030836	6.5425	3.0254e-11
AF	ENSG00000263001	GTF2I	7	74061991	74185022	85	9	1030836	5.1925	1.0377e-07
AF	ENSG00000055118	KCNH2	7	150632044	150685402	114	18	1030836	6.4445	5.7981e-11
AF	ENSG00000164867	NOS3	7	150678144	150721687	83	19	1030836	4.8079	7.628e-07
AF	ENSG00000146592	CREB5	7	28328940	28875511	1558	149	1030836	4.9403	3.8996e-07
AF	ENSG00000105963	ADAP1	7	927537	1005208	274	46	1030836	4.811	7.5104e-07
AF	ENSG00000164828	SUN1	7	845194	924557	266	17	1030836	5.0393	2.3359e-07
AF	ENSG00000239857	GET4	7	906191	946073	129	25	1030836	5.3514	4.3627e-08
AF	ENSG00000196275	GTF2IRD2	7	74200483	74277872	1	1	1030836	4.6676	1.524e-06
AF	ENSG00000164849	GPR146	7	1074218	1108905	176	17	1030836	4.9674	3.3925e-07
AF	ENSG00000174945	AMZ1	7	2709163	2765069	235	41	1030836	5.028	2.4782e-07
AF	ENSG00000104763	ASAH1	8	17903925	17952507	262	20	1030836	7.2977	1.4639e-13
AF	ENSG00000104760	FGL1	8	17711894	17777874	412	20	1030836	6.4729	4.8059e-11
AF	ENSG00000078674	PCM1	8	17770364	17897457	518	21	1030836	6.8262	4.3586e-12
AF	ENSG00000169398	PTK2	8	141658481	142021412	512	12	1030836	5.8898	1.933e-09
AF	ENSG00000158815	FGF17	8	21890264	21916320	66	19	1030836	4.7727	9.0886e-07
AF	ENSG00000147443	DOK2	8	21756384	21781290	61	14	1030836	4.8791	5.3297e-07
AF	ENSG00000130227	XPO7	8	21767180	21874096	202	14	1030836	5.463	2.3412e-08
AF	ENSG00000123908	AGO2	8	141531264	141655646	320	35	1030836	4.9541	3.6326e-07
AF	ENSG00000156804	FBXO32	8	124500127	124563493	169	36	1030836	7.7006	6.7705e-15
AF	ENSG00000158169	FANCC	9	97851336	98089991	232	22	1030836	7.6355	1.1251e-14
AF	ENSG00000136930	PSMB7	9	127105744	127187752	117	15	1030836	4.7248	1.1518e-06
AF	ENSG00000107187	LHX3	9	139078096	139106955	72	15	1030836	6.0269	8.3554e-10
AF	ENSG00000119408	NEK6	9	127009885	127124721	262	20	1030836	5.0442	2.2766e-07
AF	ENSG00000148120	AOPEP	9	97478886	97859500	746	29	1030836	7.5773	1.7644e-14
AF	ENSG00000165661	QSOX2	9	139088179	139147687	161	23	1030836	4.7654	9.4243e-07
AF	ENSG00000170681	CAVIN4	9	103330361	103360671	96	13	1030836	4.738	1.0793e-06
AF	ENSG00000148660	CAMK2G	10	75562259	75644349	75	8	1030836	7.6147	1.3213e-14
AF	ENSG00000077150	NFKB2	10	104143867	104172286	43	13	1030836	5.7964	3.3874e-09
AF	ENSG00000197893	NRAP	10	115338583	115433829	327	28	1030836	4.9377	3.9526e-07
AF	ENSG00000107859	PITX3	10	103979946	104011231	45	8	1030836	6.8424	3.8928e-12
AF	ENSG00000107758	PPP3CB	10	75186563	75265782	42	4	1030836	4.7578	9.7871e-07
AF	ENSG00000059915	PSD	10	104152374	104189691	46	13	1030836	5.5905	1.1319e-08
AF	ENSG00000166507	NDST2	10	75551669	75581589	31	5	1030836	8.2814	6.0883e-17
AF	ENSG00000107862	GBF1	10	103995255	104152656	221	25	1030836	7.1245	5.2222e-13
AF	ENSG00000107954	NEURL1	10	105243735	105362309	291	33	1030836	15.686	9.3939e-56
AF	ENSG00000176986	SEC24C	10	75494039	75541933	48	6	1030836	9.0206	9.351e-20
AF	ENSG00000107957	SH3PXD2A	10	105343784	105625195	650	64	1030836	15.457	3.3759e-54
AF	ENSG00000107833	NPM3	10	103531082	103553170	14	6	1030836	4.6434	1.7139e-06
AF	ENSG00000198408	OGA	10	103534200	103588930	65	12	1030836	4.8415	6.4428e-07
AF	ENSG00000214655	ZSWIM8	10	75535334	75571556	25	4	1030836	9.0137	9.9629e-20
AF	ENSG00000148572	NRBF2	10	64883007	64924786	85	11	1030836	5.6324	8.8835e-09
AF	ENSG00000120049	KCNIP2	10	103575731	103613769	49	11	1030836	4.9011	4.764e-07
AF	ENSG00000079393	DUSP13B	10	76844190	76878976	92	14	1030836	5.6029	1.0541e-08
AF	ENSG00000177791	MYOZ1	10	75381370	75411515	41	5	1030836	8.2108	1.0986e-16
AF	ENSG00000120029	ARMH3	10	103595356	103825932	279	25	1030836	4.9119	4.5107e-07
AF	ENSG00000166317	SYNPO2L	10	75394639	75425832	34	3	1030836	9.9412	1.3777e-23
AF	ENSG00000107960	STN1	10	105627316	105688045	137	16	1030836	7.3489	9.99e-14
AF	ENSG00000119915	ELOVL3	10	103976143	103999346	32	7	1030836	6.8073	4.9729e-12
AF	ENSG00000172586	CHCHD1	10	75531808	75553406	14	2	1030836	8.5321	7.1858e-18
AF	ENSG00000166343	MSS51	10	75173337	75203319	12	2	1030836	4.7172	1.1955e-06
AF	ENSG00000156671	SAMD8	10	76861275	76951881	165	17	1030836	5.2402	8.0218e-08
AF	ENSG00000166348	USP54	10	75247296	75345433	93	6	1030836	4.9727	3.3009e-07
AF	ENSG00000196968	FUT11	10	75521830	75545977	25	3	1030836	8.9126	2.4933e-19
AF	ENSG00000165476	REEP3	10	65271113	65394883	265	17	1030836	6.8124	4.8005e-12
AF	ENSG00000171988	JMJD1C	10	64916983	65235880	585	22	1030836	7.053	8.7526e-13
AF	ENSG00000172650	AGAP5	10	75424033	75474357	12	2	1030836	8.467	1.2586e-17
AF	ENSG00000120457	KCNJ5	11	128751313	128801060	161	27	1030836	7.499	3.2153e-14
AF	ENSG00000262655	SPON1	11	13974184	14299679	797	48	1030836	5.0011	2.8506e-07
AF	ENSG00000166833	NAV2	11	19362271	20153147	2130	211	1030836	6.8608	3.4234e-12
AF	ENSG00000110955	ATP5F1B	12	57021959	57049852	43	7	1030836	6.3241	1.274e-10
AF	ENSG00000123104	ITPR2	12	26478285	26996131	1521	95	1030836	6.2351	2.257e-10
AF	ENSG00000196531	NACA	12	57096211	57129326	50	7	1030836	6.6001	2.0544e-11
AF	ENSG00000198056	PRIM1	12	57115364	57156146	46	8	1030836	6.4437	5.8304e-11
AF	ENSG00000089157	RPLP0	12	120624502	120649014	33	7	1030836	4.9416	3.874e-07
AF	ENSG00000134532	SOX5	12	23672438	24725383	2790	224	1030836	4.7785	8.829e-07
AF	ENSG00000089225	TBX5	12	114781735	114856247	210	39	1030836	13.002	5.9833e-39
AF	ENSG00000123096	SSPN	12	26338032	26397710	173	28	1030836	5.7674	4.0261e-09
AF	ENSG00000025423	HSD17B6	12	57136237	57191574	66	10	1030836	5.9173	1.6363e-09
AF	ENSG00000120833	SOCS2	12	93953598	93980521	70	11	1030836	4.7398	1.0699e-06
AF	ENSG00000130787	HIP1R	12	123309045	123357508	130	10	1030836	5.3786	3.7534e-08
AF	ENSG00000166226	CCT2	12	69969206	70020595	138	18	1030836	6.2905	1.5827e-10
AF	ENSG00000110958	PTGES3	12	57047125	57092138	77	11	1030836	6.011	9.2175e-10
AF	ENSG00000076108	BAZ2A	12	56979380	57040600	71	14	1030836	6.0646	6.6132e-10
AF	ENSG00000112787	FBRSL1	12	133057041	133171774	384	33	1030836	4.7526	1.0039e-06
AF	ENSG00000123095	BHLHE41	12	26262959	26288003	53	12	1030836	4.6339	1.7942e-06
AF	ENSG00000139722	VPS37B	12	123339875	123390712	63	7	1030836	5.4921	1.986e-08
AF	ENSG00000119242	CCDC92	12	124410955	124467373	106	8	1030836	5.1884	1.0606e-07
AF	ENSG00000130783	CCDC62	12	123249056	123321927	191	15	1030836	4.7937	8.1865e-07
AF	ENSG00000179195	ZNF664	12	124447699	124509986	94	11	1030836	5.29	6.1159e-08
AF	ENSG00000127325	BEST3	12	70027334	70103196	303	19	1030836	6.0283	8.2825e-10
AF	ENSG00000198812	LRRC10	12	69992344	70014942	56	10	1030836	6.3795	8.883e-11
AF	ENSG00000185896	LAMP1	13	113941436	113987746	24	13	1030836	4.5948	2.1655e-06
AF	ENSG00000139842	CUL4A	13	113852507	113929392	137	7	1030836	5.4747	2.1913e-08
AF	ENSG00000126231	PROZ	13	113802968	113836698	56	5	1030836	4.9327	4.054e-07
AF	ENSG00000136141	LRCH1	13	47117296	47337176	523	30	1030836	4.625	1.873e-06
AF	ENSG00000126226	PCID2	13	113821853	113873335	68	5	1030836	5.3716	3.9015e-08
AF	ENSG00000165410	CFL2	14	35169588	35194029	88	12	1030836	7.3936	7.1456e-14
AF	ENSG00000140009	ESR2	14	64683751	64815268	274	22	1030836	9.1311	3.3901e-20
AF	ENSG00000100714	MTHFD1	14	64844754	64936725	228	32	1030836	5.5512	1.4187e-08
AF	ENSG00000197616	MYH6	14	23839942	23888836	123	24	1030836	7.148	4.4026e-13
AF	ENSG00000092054	MYH7	14	23871947	23914870	112	20	1030836	5.6336	8.8228e-09
AF	ENSG00000080815	PSEN1	14	73593143	73700399	198	22	1030836	5.3865	3.5926e-08
AF	ENSG00000205683	DPF3	14	73075561	73370824	820	71	1030836	7.2531	2.0369e-13
AF	ENSG00000151320	AKAP6	14	32788479	33312268	1524	139	1030836	7.9164	1.2228e-15
AF	ENSG00000020577	SAMD4A	14	55023815	55270033	593	95	1030836	5.2275	8.5916e-08
AF	ENSG00000054654	SYNE2	14	64309683	64703167	946	49	1030836	8.6549	2.4673e-18
AF	ENSG00000119599	DCAF4	14	73383040	73438825	187	25	1030836	4.7646	9.4617e-07
AF	ENSG00000165861	ZFYVE1	14	73426152	73503920	290	19	1030836	6.0188	8.7861e-10
AF	ENSG00000119707	RBM25	14	73515221	73598749	155	23	1030836	5.5266	1.6326e-08
AF	ENSG00000166090	IL25	14	23832018	23855612	59	14	1030836	5.7418	4.6843e-09
AF	ENSG00000100767	PAPLN	14	73694205	73751348	134	27	1030836	5.3911	3.5006e-08
AF	ENSG00000166091	CMTM5	14	23836017	23858981	63	15	1030836	6.0516	7.1701e-10
AF	ENSG00000140443	IGF1R	15	99182272	99517759	880	92	1030836	6.275	1.7483e-10
AF	ENSG00000067141	NEO1	15	73334056	73607547	562	23	1030836	5.2529	7.4878e-08
AF	ENSG00000103657	HERC1	15	63890817	64136148	567	19	1030836	5.075	1.9376e-07
AF	ENSG00000138622	HCN4	15	73602200	73671605	178	27	1030836	11.212	1.7719e-29
AF	ENSG00000136379	ABHD17C	15	80977635	81057962	263	24	1030836	5.5594	1.3533e-08
AF	ENSG00000140836	ZFHX3	16	72806784	73102534	644	84	1030836	16.076	1.8875e-58
AF	ENSG00000213658	LAT	16	28986147	29012104	36	11	1030836	5.015	2.6512e-07
AF	ENSG00000103254	ANTKMT	16	760581	782655	49	6	1030836	4.7299	1.1229e-06
AF	ENSG00000103260	METRN	16	755173	779655	50	7	1030836	4.7919	8.2615e-07
AF	ENSG00000169682	SPNS1	16	28976028	29005869	37	8	1030836	4.8542	6.045e-07
AF	ENSG00000103253	HAGHL	16	766958	789715	57	8	1030836	4.5622	2.5316e-06
AF	ENSG00000176953	NFATC2IP	16	28952318	28987786	33	6	1030836	4.7945	8.1547e-07
AF	ENSG00000162004	CCDC78	16	762582	786880	61	7	1030836	4.7799	8.767e-07
AF	ENSG00000184207	PGP	16	2251603	2274822	49	9	1030836	4.552	2.657e-06
AF	ENSG00000120088	CRHR1	17	43687710	43923194	980	9	1030836	5.3072	5.5674e-08
AF	ENSG00000167193	CRK	17	1314647	1369561	152	18	1030836	4.6812	1.4257e-06
AF	ENSG00000141736	ERBB2	17	37834167	37894915	82	11	1030836	6.0024	9.7238e-10
AF	ENSG00000141738	GRB7	17	37884162	37913538	34	7	1030836	5.0275	2.4851e-07
AF	ENSG00000186868	MAPT	17	43961702	44115700	738	5	1030836	5.0809	1.8778e-07
AF	ENSG00000197879	MYO1C	17	1357480	1406001	157	38	1030836	4.8333	6.7159e-07
AF	ENSG00000171532	NEUROD2	17	37750021	37774175	26	6	1030836	4.6112	2.0015e-06
AF	ENSG00000073969	NSF	17	44658035	44844830	70	7	1030836	5.3074	5.5607e-08
AF	ENSG00000141744	PNMT	17	37814234	37836728	76	6	1030836	5.0185	2.6039e-07
AF	ENSG00000125686	MED1	17	37550538	37617527	96	6	1030836	4.6094	2.0189e-06
AF	ENSG00000108379	WNT3	17	44829872	44906126	113	20	1030836	6.6531	1.435e-11
AF	ENSG00000108953	YWHAE	17	1237833	1313669	272	21	1030836	4.8933	4.9574e-07
AF	ENSG00000161955	TNFSF13	17	7451609	7474925	52	13	1030836	5.7158	5.4606e-09
AF	ENSG00000239697	TNFSF12	17	7442375	7471207	78	14	1030836	5.8455	2.5258e-09
AF	ENSG00000108669	CYTH1	17	76660130	76788376	236	18	1030836	4.9104	4.5445e-07
AF	ENSG00000176681	LRRC37A	17	44306744	44425160	30	6	1030836	5.4914	1.9941e-08
AF	ENSG00000070366	SMG6	17	1953133	2217069	591	24	1030836	5.1431	1.3511e-07
AF	ENSG00000167258	CDK12	17	37607739	37731398	183	10	1030836	4.7632	9.5285e-07
AF	ENSG00000073605	GSDMB	17	38050848	38084903	77	7	1030836	6.1099	4.9859e-10
AF	ENSG00000055483	USP36	17	76773463	76846980	123	15	1030836	5.4617	2.3583e-08
AF	ENSG00000174282	ZBTB4	17	7352685	7397568	130	12	1030836	4.6144	1.9713e-06
AF	ENSG00000131771	PPP1R1B	17	37773177	37802878	45	10	1030836	4.6668	1.5297e-06
AF	ENSG00000141741	MIEN1	17	37875409	37896792	26	6	1030836	5.5986	1.0805e-08
AF	ENSG00000161395	PGAP3	17	37817375	37854310	89	7	1030836	5.2563	7.349e-08
AF	ENSG00000141052	MYOCD	17	12559207	12682266	330	46	1030836	5.6646	7.3684e-09
AF	ENSG00000172057	ORMDL3	17	38067294	38093884	66	8	1030836	6.0541	7.0582e-10
AF	ENSG00000186075	ZPBP2	17	38014417	38044149	71	5	1030836	5.5511	1.4197e-08
AF	ENSG00000185294	SPPL2C	17	43912256	43934438	142	6	1030836	5.2742	6.6671e-08
AF	ENSG00000256762	STH	17	44066616	44087060	105	4	1030836	5.2219	8.853e-08
AF	ENSG00000120071	KANSL1	17	44097282	44312740	508	5	1030836	5.1043	1.6604e-07
AF	ENSG00000167914	GSDMA	17	38109226	38144019	110	12	1030836	4.6785	1.445e-06
AF	ENSG00000228696	ARL17B	17	44341550	44449416	17	4	1030836	5.6928	6.2474e-09
AF	ENSG00000176624	MEX3C	18	48690920	48734051	70	7	1030836	5.9391	1.4326e-09
AF	ENSG00000141642	ELAC1	18	48484387	48524491	43	5	1030836	4.5476	2.7132e-06
AF	ENSG00000127663	KDM4B	19	4959123	5163609	557	35	1030836	5.2309	8.4329e-08
AF	ENSG00000063169	BICRA	19	48101453	48216534	307	23	1030836	4.7443	1.0461e-06
AF	ENSG00000149633	KIAA1755	20	36828907	36899174	170	23	1030836	4.9764	3.2394e-07
AF	ENSG00000160226	CFAP410	21	45738827	45769285	69	15	1030836	5.1376	1.3911e-07
AF	ENSG00000183785	TUBA8	22	18583453	18624498	85	19	1030836	4.7261	1.1445e-06
AF	ENSG00000215193	PEX26	22	18550686	18583797	86	16	1030836	5.1422	1.3577e-07
AF	ENSG00000133454	MYO18B	22	26128117	26463345	1052	100	1030836	5.2114	9.3717e-08
CAD	ENSG00000143437	ARNT	1	150772181	150859244	89	10	1152560	6.4859	4.4116e-11
CAD	ENSG00000143153	ATP1B1	1	169065947	169111960	160	25	1154026	6.8579	3.4946e-12
CAD	ENSG00000143387	CTSK	1	150758684	150790917	33	8	1142940	6.3701	9.4461e-11
CAD	ENSG00000163131	CTSS	1	150692672	150748433	95	10	1145718	6.2612	1.9097e-10
CAD	ENSG00000143126	CELSR2	1	109782641	109828378	119	22	1142560	13.2	4.4107e-40
CAD	ENSG00000143420	ENSA	1	150584599	150612098	51	10	1140168	6.0451	7.467e-10
CAD	ENSG00000183386	FHL3	1	38452439	38481199	54	19	1125738	6.7414	7.8423e-12
CAD	ENSG00000143641	GALNT2	1	230192956	230427875	813	67	1154946	4.839	6.5247e-07
CAD	ENSG00000065135	GNAI3	1	110081186	110148465	89	13	1141188	4.5918	2.1969e-06
CAD	ENSG00000160712	IL6R	1	154367669	154451926	168	20	1154862	7.5468	2.2304e-14
CAD	ENSG00000204084	INPP5B	1	38316369	38422729	195	22	1131940	6.0838	5.8675e-10
CAD	ENSG00000143384	MCL1	1	150537027	150562214	51	10	1147183	7.0831	7.0498e-13
CAD	ENSG00000143106	PSMA5	1	109931653	109979108	63	7	1139001	4.7106	1.2352e-06
CAD	ENSG00000159352	PSMD4	1	151217176	151249955	35	5	1154630	4.7543	9.9573e-07
CAD	ENSG00000143365	RORC	1	151768547	151814348	94	19	1153956	5.0975	1.7206e-07
CAD	ENSG00000117676	RPS6KA1	1	26846249	26911520	134	19	1155523	4.5963	2.1504e-06
CAD	ENSG00000134243	SORT1	1	109842187	109950563	141	10	1141062	4.8019	7.8585e-07
CAD	ENSG00000031698	SARS1	1	109746515	109790804	84	16	1154678	6.0816	5.9493e-10
CAD	ENSG00000157933	SKI	1	2150134	2251652	244	43	1127254	7.5545	2.1026e-14
CAD	ENSG00000163159	VPS72	1	151138776	151172689	25	8	1149448	4.752	1.0069e-06
CAD	ENSG00000143398	PIP5K1A	1	151161021	151232007	83	10	1150199	4.8257	6.9769e-07
CAD	ENSG00000143412	ANXA9	1	150944499	150978114	74	14	1149456	5.6923	6.2681e-09
CAD	ENSG00000117475	BLZF1	1	169327122	169375782	150	17	1154021	4.8701	5.5783e-07
CAD	ENSG00000162407	PLPP3	1	56950419	57055257	278	32	1151626	10.125	2.1319e-24
CAD	ENSG00000143498	TAF1A	1	222720990	222773438	119	13	1121651	7.6456	1.0398e-14
CAD	ENSG00000235750	KIAA0040	1	175116123	175172229	165	19	1158461	6.0267	8.3648e-10
CAD	ENSG00000143379	SETDB1	1	150888815	150947389	107	12	1150394	6.4291	6.4179e-11
CAD	ENSG00000117479	SLC19A2	1	169423147	169465208	94	20	1151657	4.6536	1.6306e-06
CAD	ENSG00000134262	AP4B1	1	114427370	114457741	47	9	1149603	6.7146	9.4275e-12
CAD	ENSG00000116793	PHTF1	1	114229824	114312165	116	14	1155058	5.896	1.8616e-09
CAD	ENSG00000182134	TDRKH	1	151732741	151773052	94	8	1159057	5.2852	6.2782e-08
CAD	ENSG00000159409	CELF3	1	151662534	151699290	55	9	1154485	4.9847	3.1022e-07
CAD	ENSG00000163431	LMOD1	1	201855584	201925716	141	25	1151449	4.645	1.7005e-06
CAD	ENSG00000134242	PTPN22	1	114346433	114424375	119	15	1155523	5.9409	1.4175e-09
CAD	ENSG00000116586	LAMTOR2	1	156014517	156038301	22	9	1144510	4.9489	3.7321e-07
CAD	ENSG00000163157	TMOD4	1	151132463	151158547	17	8	1149439	4.8005	7.9124e-07
CAD	ENSG00000143156	NME7	1	169091258	169347186	803	23	1153566	6.9246	2.1862e-12
CAD	ENSG00000143418	CERS2	1	150927649	150957479	61	9	1151938	6.4434	5.8404e-11
CAD	ENSG00000143382	ADAMTSL4	1	150511846	150543413	46	15	1145231	6.9136	2.3629e-12
CAD	ENSG00000081019	RSBN1	1	114294454	114365070	88	14	1153646	6.5755	2.424e-11
CAD	ENSG00000143457	GOLPH3L	1	150608701	150679672	175	10	1152149	6.3103	1.3928e-10
CAD	ENSG00000198700	IPO9	1	201788288	201863422	118	18	1152805	4.8249	7.0041e-07
CAD	ENSG00000132698	RAB25	1	156020966	156050295	30	11	1146204	5.0892	1.7979e-07
CAD	ENSG00000117477	CCDC181	1	169354108	169439907	226	24	1152869	5.8246	2.8633e-09
CAD	ENSG00000142611	PRDM16	1	2975565	3365185	1222	152	1137507	6.9797	1.4788e-12
CAD	ENSG00000186063	AIDA	1	222831355	222896602	95	15	1094188	10.272	4.6966e-25
CAD	ENSG00000118655	DCLRE1B	1	114437915	114466708	47	14	1146828	6.5554	2.774e-11
CAD	ENSG00000127125	PPCS	1	42911968	42949088	78	7	1161208	4.9869	3.0674e-07
CAD	ENSG00000143512	HHIPL2	1	222685602	222731444	125	11	1092388	4.7943	8.1619e-07
CAD	ENSG00000116151	MORN1	1	2241719	2333190	326	41	1132677	4.8033	7.8019e-07
CAD	ENSG00000143376	SNX27	1	151574454	151681559	119	13	1149956	4.8216	7.1207e-07
CAD	ENSG00000143452	HORMAD1	1	150660535	150703372	97	6	1154034	6.1816	3.1731e-10
CAD	ENSG00000066185	ZMYND12	1	42886000	42931938	125	11	1159324	5.3688	3.9637e-08
CAD	ENSG00000134222	PSRC1	1	109812176	109835790	75	17	1137488	15.095	8.7287e-52
CAD	ENSG00000162650	ATXN7L2	1	110016533	110045426	36	6	1147554	4.9461	3.786e-07
CAD	ENSG00000162819	BROX	1	222875906	222918529	60	12	1098158	8.3223	4.3139e-17
CAD	ENSG00000185090	MANEAL	1	38249721	38277278	46	9	1132585	4.991	3.0032e-07
CAD	ENSG00000198892	SHISA4	1	201847797	201871715	32	9	1152258	4.5646	2.5024e-06
CAD	ENSG00000169174	PCSK9	1	55495149	55540526	165	33	1150012	7.4894	3.4589e-14
CAD	ENSG00000081026	MAGI3	1	113923087	114238545	511	27	1154825	5.8334	2.7147e-09
CAD	ENSG00000178796	RIIAD1	1	151684013	151712082	52	10	1153055	4.7688	9.2671e-07
CAD	ENSG00000174151	CYB561D1	1	110026658	110053063	38	7	1148371	4.5743	2.3888e-06
CAD	ENSG00000213171	LINGO4	1	151762765	151787882	45	8	1156823	5.8997	1.8203e-09
CAD	ENSG00000221986	MYBPHL	1	109824987	109859663	77	16	1144694	7.535	2.4408e-14
CAD	ENSG00000154305	MIA3	1	222781444	222851351	155	15	1105154	11.09	7.0072e-29
CAD	ENSG00000197520	FAM177B	1	222900558	222936932	55	11	1110885	10.588	1.6868e-26
CAD	ENSG00000188761	BCL2L15	1	114409436	114440230	51	11	1151752	6.7709	6.3976e-12
CAD	ENSG00000084674	APOB	2	21214301	21276945	94	19	1149620	6.4201	6.8088e-11
CAD	ENSG00000152518	ZFP36L2	2	43439541	43463745	40	11	1149667	4.5395	2.82e-06
CAD	ENSG00000119772	DNMT3A	2	25441421	25575459	222	43	1148930	4.6069	2.0439e-06
CAD	ENSG00000115414	FN1	2	216215177	216310890	269	23	1147698	5.701	5.9549e-09
CAD	ENSG00000115486	GGCX	2	85761978	85798657	101	15	1148263	10.131	2.0217e-24
CAD	ENSG00000115474	KCNJ13	2	233620512	233651275	67	10	1136488	6.3217	1.2936e-10
CAD	ENSG00000168906	MAT2A	2	85756101	85782403	73	10	1148352	10.473	5.737e-26
CAD	ENSG00000115252	PDE1A	2	182994762	183397572	1088	49	1148690	4.6519	1.6441e-06
CAD	ENSG00000168878	SFTPB	2	85874440	85905864	43	13	1143026	6.6744	1.2411e-11
CAD	ENSG00000003436	TFPI	2	188318957	188429219	208	28	1144652	4.8113	7.4966e-07
CAD	ENSG00000079308	TNS1	2	218654512	218818796	429	65	1142548	7.8174	2.6965e-15
CAD	ENSG00000115935	WIPF1	2	175414302	175557667	192	29	1148335	4.6128	1.9867e-06
CAD	ENSG00000118640	VAMP8	2	85794614	85819156	69	10	1149473	8.5969	4.0954e-18
CAD	ENSG00000169554	ZEB2	2	145131942	145287958	189	38	1140859	6.0846	5.8393e-10
CAD	ENSG00000138443	ABI2	2	204182597	204306892	156	22	1134425	7.0786	7.2789e-13
CAD	ENSG00000064989	CALCRL	2	188196690	188323021	263	16	1147642	5.2624	7.108e-08
CAD	ENSG00000168883	USP39	2	85819965	85886407	85	13	1142161	6.4398	5.9831e-11
CAD	ENSG00000168899	VAMP5	2	85801531	85830511	71	12	1150502	9.7005	1.4995e-22
CAD	ENSG00000115977	AAK1	2	69675127	69911566	266	20	1146979	4.5702	2.4362e-06
CAD	ENSG00000115504	EHBP1	2	62890986	63283622	370	29	1138686	4.8162	7.3152e-07
CAD	ENSG00000204120	GIGYF2	2	233552015	233735287	425	21	1142468	6.5687	2.5373e-11
CAD	ENSG00000168894	RNF181	2	85812391	85834831	42	9	1147935	7.6413	1.0753e-14
CAD	ENSG00000153823	PID1	2	229878689	230146057	818	81	1147068	6.0716	6.3314e-10
CAD	ENSG00000072163	LIMS2	2	128385996	128449360	223	39	1142379	4.7716	9.1379e-07
CAD	ENSG00000138442	WDR12	2	203735323	203786949	99	8	1143988	13.022	4.5743e-39
CAD	ENSG00000075884	ARHGAP15	2	143876899	144535921	1385	87	1147222	5.4325	2.778e-08
CAD	ENSG00000119004	CYP20A1	2	204093164	204180563	143	14	1137479	6.8759	3.0796e-12
CAD	ENSG00000138075	ABCG5	2	44029611	44076039	158	22	1153659	5.6383	8.5874e-09
CAD	ENSG00000143921	ABCG8	2	44056103	44115947	320	15	1140292	5.374	3.8508e-08
CAD	ENSG00000173166	RAPH1	2	204288538	204410058	144	16	1132800	6.9349	2.0323e-12
CAD	ENSG00000144426	NBEAL1	2	203869597	204101101	301	20	1136291	11.41	1.8662e-30
CAD	ENSG00000138380	CARF	2	203766978	203861060	156	9	1144304	12.732	1.9716e-37
CAD	ENSG00000168890	TMEM150A	2	85815670	85839822	37	8	1147459	7.0105	1.1876e-12
CAD	ENSG00000163596	ICA1L	2	203627873	203746708	214	15	1147124	13.374	4.2901e-41
CAD	ENSG00000138439	FAM117B	2	203489901	203644480	172	22	1144280	6.5305	3.2773e-11
CAD	ENSG00000168887	C2orf68	2	85822376	85849179	33	6	1141390	5.5304	1.5973e-08
CAD	ENSG00000182600	SNORC	2	233723724	233751111	71	11	1149277	5.3857	3.6087e-08
CAD	ENSG00000145020	AMT	3	49444211	49470111	37	6	1153682	6.3041	1.4496e-10
CAD	ENSG00000164062	APEH	3	49701427	49730936	28	4	1154058	5.719	5.3568e-09
CAD	ENSG00000067560	RHOA	3	49386569	49459526	110	10	1151601	6.0705	6.3745e-10
CAD	ENSG00000164047	CAMP	3	48254837	48276981	25	8	1137348	5.2999	5.7929e-08
CAD	ENSG00000164045	CDC25A	3	48188668	48240153	49	8	1144573	5.1987	1.0034e-07
CAD	ENSG00000173402	DAG1	3	49496136	49583051	121	12	1149246	6.0763	6.1487e-10
CAD	ENSG00000233276	GPX1	3	49384609	49405791	25	5	1143531	5.6575	7.6789e-09
CAD	ENSG00000173531	MST1	3	49711380	49736196	22	5	1150688	6.4266	6.5235e-11
CAD	ENSG00000164078	MST1R	3	49914435	49951311	36	6	1145377	4.9815	3.1545e-07
CAD	ENSG00000158092	NCK1	3	136571050	136680446	218	9	1153630	4.9815	3.1539e-07
CAD	ENSG00000114054	PCCB	3	135959167	136066737	136	17	1149012	6.9672	1.6165e-12
CAD	ENSG00000073711	PPP2R3A	3	135674515	135876752	281	18	1152928	5.4085	3.1777e-08
CAD	ENSG00000163635	ATXN7	3	63839785	63999240	224	26	1151261	4.9546	3.6244e-07
CAD	ENSG00000145022	TCTA	3	49439639	49463909	35	6	1154948	5.9992	9.9117e-10
CAD	ENSG00000182179	UBA7	3	49832638	49861391	27	6	1156781	5.5328	1.5761e-08
CAD	ENSG00000164061	BSN	3	49581922	49718982	159	14	1151256	5.7548	4.3366e-09
CAD	ENSG00000160145	KALRN	3	123803558	124450036	1825	89	1154286	4.9531	3.6522e-07
CAD	ENSG00000176095	IP6K1	3	49751728	49833973	109	11	1148102	5.733	4.9345e-09
CAD	ENSG00000004534	RBM6	3	49967474	50124685	239	15	1154357	5.1443	1.3429e-07
CAD	ENSG00000003756	RBM5	3	50116341	50166397	62	8	1155248	5.324	5.0743e-08
CAD	ENSG00000118007	STAG1	3	136045077	136481245	571	22	1143900	6.7866	5.7423e-12
CAD	ENSG00000183763	TRAIP	3	49856028	49903992	56	8	1153452	6.2539	2.0022e-10
CAD	ENSG00000158186	MRAS	3	138056490	138134377	159	12	1153012	6.3903	8.2772e-11
CAD	ENSG00000114098	ARMC8	3	137896115	138027231	100	22	1144676	4.7136	1.217e-06
CAD	ENSG00000114790	ARHGEF26	3	153828792	153985616	341	19	1153531	7.4675	4.0855e-14
CAD	ENSG00000173540	GMPPB	3	49748909	49771407	27	6	1148749	5.7255	5.1577e-09
CAD	ENSG00000118017	A4GNT	3	137832560	137861229	44	5	1153098	4.6021	2.0912e-06
CAD	ENSG00000164048	ZNF589	3	48272596	48322480	57	8	1146135	5.2907	6.0935e-08
CAD	ENSG00000174579	MSL2	3	135857760	135925522	52	11	1142859	7.2973	1.4685e-13
CAD	ENSG00000158234	FAIM	3	138317542	138362218	56	7	1139541	5.4805	2.1203e-08
CAD	ENSG00000164068	RNF123	3	49716950	49768962	63	10	1149730	6.3637	9.8476e-11
CAD	ENSG00000075420	FNDC3B	3	171747418	172128493	872	82	1149073	4.8436	6.3768e-07
CAD	ENSG00000164076	CAMKV	3	49885414	49917655	41	7	1149879	5.9059	1.7541e-09
CAD	ENSG00000114107	CEP70	3	138203186	138323187	187	13	1145629	5.7881	3.5586e-09
CAD	ENSG00000168917	SLC35G2	3	136527861	136584734	129	6	1153017	5.0667	2.0242e-07
CAD	ENSG00000158220	ESYT3	3	138143415	138207910	115	19	1139726	6.4226	6.6974e-11
CAD	ENSG00000145029	NICN1	3	49449766	49476777	46	8	1150807	6.4658	5.0375e-11
CAD	ENSG00000164077	MON1A	3	49936302	49977445	48	7	1150480	5.3516	4.3591e-08
CAD	ENSG00000154783	FGD5	3	14842247	14986072	539	36	1155215	8.091	2.9596e-16
CAD	ENSG00000174953	DHX36	3	153983452	154052286	104	13	1153582	6.5906	2.1896e-11
CAD	ENSG00000174948	GPR149	3	154045461	154157504	253	20	1152829	5.5971	1.0897e-08
CAD	ENSG00000181322	NME9	3	137970279	138059018	74	17	1143893	6.2207	2.4749e-10
CAD	ENSG00000176020	AMIGO3	3	49744267	49767238	32	5	1153291	5.6599	7.5745e-09
CAD	ENSG00000187492	CDHR4	3	49818165	49847254	40	9	1143781	5.686	6.5007e-09
CAD	ENSG00000185614	INKA1	3	49830687	49852463	23	6	1151174	5.5523	1.4095e-08
CAD	ENSG00000172986	GXYLT2	3	72927385	73034525	276	21	1150126	4.7278	1.1351e-06
CAD	ENSG00000151617	EDNRA	4	148392069	148476106	157	19	1149796	8.4595	1.3423e-17
CAD	ENSG00000145384	FABP2	4	120228405	120253316	126	9	1157093	5.8388	2.6285e-09
CAD	ENSG00000138675	FGF5	4	81177742	81222171	100	13	1139841	5.503	1.8669e-08
CAD	ENSG00000164116	GUCY1A1	4	156577862	156668214	281	32	1149044	7.9895	6.7726e-16
CAD	ENSG00000061918	GUCY1B1	4	156670126	156738783	191	36	1146305	6.8849	2.8907e-12
CAD	ENSG00000109758	HGFAC	4	3433702	3461214	73	22	1144936	5.3336	4.8129e-08
CAD	ENSG00000164109	MAD2L1	4	120970577	120998013	68	11	1149935	4.8579	5.933e-07
CAD	ENSG00000084093	REST	4	57764042	57812010	138	18	1154192	5.1834	1.0892e-07
CAD	ENSG00000138735	PDE5A	4	120405550	120559981	398	15	1154903	6.0086	9.3574e-10
CAD	ENSG00000172399	MYOZ2	4	120046939	120118944	219	22	1155385	6.1852	3.1019e-10
CAD	ENSG00000145390	USP53	4	120123775	120226673	257	17	1155351	5.9194	1.6158e-09
CAD	ENSG00000084092	NOA1	4	57819516	57853826	102	19	1156939	5.755	4.3328e-09
CAD	ENSG00000151612	ZNF827	4	146671874	146869607	314	38	1144024	6.4161	6.9905e-11
CAD	ENSG00000172403	SYNPO2	4	119799996	119992402	566	52	1157301	5.4611	2.3661e-08
CAD	ENSG00000164096	C4orf3	4	120207574	120235600	73	12	1154530	5.4906	2.0027e-08
CAD	ENSG00000158402	CDC25C	5	137610959	137684064	140	17	1151630	4.8125	7.4543e-07
CAD	ENSG00000151292	CSNK1G3	5	122837793	122962739	195	16	1148085	4.5438	2.7626e-06
CAD	ENSG00000151422	FER	5	108073523	108533373	1455	49	1148765	4.8562	5.9838e-07
CAD	ENSG00000113161	HMGCR	5	74622159	74667926	79	13	1145013	5.4405	2.6564e-08
CAD	ENSG00000113083	LOX	5	121388890	121424206	60	9	1149538	5.319	5.2176e-08
CAD	ENSG00000164362	TERT	5	1243282	1305178	133	39	1124967	5.2562	7.354e-08
CAD	ENSG00000112902	SEMA5A	5	9025138	9556233	1604	147	1151117	5.1791	1.1147e-07
CAD	ENSG00000196923	PDLIM7	5	176900395	176934606	39	12	1068324	5.2897	6.1266e-08
CAD	ENSG00000112983	BRD8	5	137465455	137524358	63	10	1144256	4.5626	2.5265e-06
CAD	ENSG00000120709	FAM53C	5	137663224	137695418	63	11	1152160	4.6093	2.0201e-06
CAD	ENSG00000146094	DOK3	5	176918905	176947490	39	11	1068347	4.6654	1.5399e-06
CAD	ENSG00000054598	FOXC1	6	1600681	1624132	47	14	1152756	6.0855	5.8074e-10
CAD	ENSG00000112699	GMDS	6	1614035	2255868	1448	114	1150396	5.6193	9.5883e-09
CAD	ENSG00000010818	HIVEP2	6	143062604	143277495	475	51	1147632	4.5415	2.7933e-06
CAD	ENSG00000197081	IGF2R	6	160380131	160537583	350	42	1151597	8.9827	1.321e-19
CAD	ENSG00000198670	LPA	6	160942506	161107478	257	20	1150241	10.877	7.4345e-28
CAD	ENSG00000122194	PLG	6	161113225	161185086	169	19	1150492	8.897	2.8695e-19
CAD	ENSG00000112655	PTK7	6	43034006	43139458	222	28	1151362	4.5713	2.4236e-06
CAD	ENSG00000175003	SLC22A1	6	160532821	160590147	136	33	1151662	8.1455	1.8889e-16
CAD	ENSG00000146477	SLC22A3	6	160759405	160883613	257	18	1149282	11.727	4.6111e-32
CAD	ENSG00000112499	SLC22A2	6	160627794	160689963	161	12	1155982	7.0677	7.8751e-13
CAD	ENSG00000124562	SNRPC	6	34714871	34751634	117	8	1150890	6.0532	7.102e-10
CAD	ENSG00000118526	TCF21	6	134200259	134226675	67	10	1155604	7.9196	1.1912e-15
CAD	ENSG00000112041	TULP1	6	35455651	35490715	90	16	1154565	5.1852	1.0787e-07
CAD	ENSG00000112715	VEGFA	6	43727946	43764224	86	22	1148820	4.5399	2.8139e-06
CAD	ENSG00000164626	KCNK5	6	39146747	39207251	190	39	1147834	6.8265	4.3499e-12
CAD	ENSG00000112214	FHL5	6	97000406	97077806	209	16	1147887	5.247	7.7287e-08
CAD	ENSG00000135299	ANKRD6	6	90132897	90353553	441	35	1155198	4.7596	9.6972e-07
CAD	ENSG00000111961	SASH1	6	148653729	148883185	767	91	1151400	5.6268	9.1808e-09
CAD	ENSG00000014123	UFL1	6	96959702	97013152	71	11	1146347	5.0048	2.7956e-07
CAD	ENSG00000112210	RAB23	6	57041790	57097112	52	10	1149456	5.9059	1.7537e-09
CAD	ENSG00000065060	BLTP3A	6	34749794	34855291	258	17	1148440	6.0874	5.7373e-10
CAD	ENSG00000146247	PHIP	6	79634136	79798011	257	17	1141262	4.6962	1.3254e-06
CAD	ENSG00000026652	AGPAT4	6	161541057	161705107	448	53	1147903	7.5705	1.8584e-14
CAD	ENSG00000214113	LYRM4	6	5037395	5271172	773	47	1152245	5.14	1.3735e-07
CAD	ENSG00000196821	ILRUN	6	34545065	34674625	232	17	1147334	6.2828	1.6632e-10
CAD	ENSG00000146243	IRAK1BP1	6	79567261	79724545	256	16	1142204	4.664	1.5508e-06
CAD	ENSG00000146411	SLC2A12	6	134298719	134383789	169	29	1141802	5.4592	2.3918e-08
CAD	ENSG00000112273	HDGFL1	6	22559678	22580750	75	12	1143369	6.2753	1.7449e-10
CAD	ENSG00000112137	PHACTR1	6	12706888	13300476	1333	65	1152052	14.918	1.2615e-50
CAD	ENSG00000203760	CENPW	6	126650660	126680548	23	5	1144243	5.9404	1.4219e-09
CAD	ENSG00000001626	CFTR	7	117110017	117318719	310	19	1141200	5.675	6.9326e-09
CAD	ENSG00000106633	GCK	7	44173870	44239022	171	30	1154534	4.6549	1.6209e-06
CAD	ENSG00000172209	GPR22	7	107100502	107126125	35	6	1153760	5.771	3.9396e-09
CAD	ENSG00000055118	KCNH2	7	150632044	150685402	114	18	1150708	4.6541	1.6273e-06
CAD	ENSG00000164867	NOS3	7	150678144	150721687	83	19	1149255	5.9187	1.6227e-09
CAD	ENSG00000128567	PODXL	7	131175021	131251376	202	44	1141834	4.9042	4.6893e-07
CAD	ENSG00000136238	RAC1	7	6404126	6453598	178	23	1148661	5.6102	1.0103e-08
CAD	ENSG00000122691	TWIST1	7	19029315	19167295	314	28	1124236	5.0874	1.8151e-07
CAD	ENSG00000105989	WNT2	7	116906685	116973343	140	26	1150546	6.2751	1.7465e-10
CAD	ENSG00000164597	COG5	7	106832189	107214959	677	18	1153684	6.2235	2.4304e-10
CAD	ENSG00000105865	DUS4L	7	107194402	107228968	51	7	1157835	5.9168	1.641e-09
CAD	ENSG00000105856	HBP1	7	106799406	106852974	86	7	1155233	4.7477	1.0289e-06
CAD	ENSG00000091732	ZC3HC1	7	129648126	129701233	129	13	1128810	4.6612	1.572e-06
CAD	ENSG00000106460	TMEM106B	7	12240848	12286890	244	13	1157830	5.6103	1.0096e-08
CAD	ENSG00000075790	BCAP29	7	107210422	107273762	78	11	1151616	6.1584	3.6745e-10
CAD	ENSG00000106392	C1GALT1	7	7212178	7298282	310	23	1156393	4.8894	5.0583e-07
CAD	ENSG00000164532	TBX20	7	35232042	35303711	170	10	1148619	6.3629	9.9008e-11
CAD	ENSG00000128573	FOXP2	7	113716365	114343827	839	48	1145323	4.9853	3.0927e-07
CAD	ENSG00000154438	ASZ1	7	116993276	117077577	100	14	1146003	6.1684	3.45e-10
CAD	ENSG00000164535	DAGLB	7	6438747	6497837	228	27	1149120	5.5824	1.186e-08
CAD	ENSG00000156006	NAT2	8	18238755	18268723	196	17	1147180	5.3981	3.3681e-08
CAD	ENSG00000168487	BMP1	8	22012653	22079839	167	26	1123403	7.2096	2.8055e-13
CAD	ENSG00000175445	LPL	8	19786582	19834770	173	24	1144413	8.3006	5.1787e-17
CAD	ENSG00000168484	SFTPC	8	22004853	22031992	63	16	1126729	4.8278	6.9012e-07
CAD	ENSG00000169946	ZFPM2	8	106320917	106826767	1008	83	1154192	6.134	4.2857e-10
CAD	ENSG00000171056	SOX7	8	10571278	10598084	91	14	1149158	4.6866	1.3888e-06
CAD	ENSG00000156170	NDUFAF6	8	96027209	96125685	249	25	1151595	4.9	4.7917e-07
CAD	ENSG00000165029	ABCA1	9	107533283	107700527	624	87	1148228	5.5093	1.8008e-08
CAD	ENSG00000106804	C5	9	123704613	123822554	250	24	1151219	5.1487	1.3117e-07
CAD	ENSG00000147889	CDKN2A	9	21957751	22004490	55	13	1148591	13.407	2.7448e-41
CAD	ENSG00000147883	CDKN2B	9	21992902	22019312	41	8	1151481	15.895	3.4296e-57
CAD	ENSG00000106991	ENG	9	130567291	130627052	99	22	1132254	4.5871	2.2477e-06
CAD	ENSG00000099810	MTAP	9	21792635	21951040	288	29	1149076	8.5955	4.1465e-18
CAD	ENSG00000177076	ACER2	9	19398925	19462618	151	18	1146280	5.3787	3.7507e-08
CAD	ENSG00000165995	CACNB2	10	18419373	18840688	1484	114	1151995	4.9626	3.4784e-07
CAD	ENSG00000148795	CYP17A1	10	104580288	104607290	71	11	1145061	5.6177	9.6773e-09
CAD	ENSG00000095596	CYP26A1	10	94823232	94847641	58	17	1133135	5.0619	2.0754e-07
CAD	ENSG00000107798	LIPA	10	90963326	91021660	149	32	1151094	10.145	1.7511e-24
CAD	ENSG00000166033	HTRA1	10	124211041	124284424	264	28	1148674	6.5867	2.2492e-11
CAD	ENSG00000099250	NRP1	10	33456419	33633833	622	52	1150589	5.3708	3.9189e-08
CAD	ENSG00000151465	CDC123	10	12227961	12302589	171	21	1149119	6.4162	6.9871e-11
CAD	ENSG00000148798	INA	10	105026919	105060108	51	9	1142872	5.1571	1.2542e-07
CAD	ENSG00000107957	SH3PXD2A	10	105343784	105625195	650	64	1154215	5.0631	2.0622e-07
CAD	ENSG00000076685	NT5C2	10	104837774	104963063	272	14	1150717	5.5913	1.1269e-08
CAD	ENSG00000095739	BAMBI	10	28956424	28981868	50	12	1152868	4.589	2.2274e-06
CAD	ENSG00000166024	R3HCC1L	10	99884381	100014654	200	15	1155314	5.4189	2.9975e-08
CAD	ENSG00000138193	PLCE1	10	95743746	96098149	656	53	1150702	5.802	3.2769e-09
CAD	ENSG00000148842	CNNM2	10	104668075	104848344	408	20	1151827	5.9014	1.8017e-09
CAD	ENSG00000214435	AS3MT	10	104619183	104671656	147	15	1155307	6.1334	4.3019e-10
CAD	ENSG00000165757	JCAD	10	30291729	30358488	151	20	1150125	7.7528	4.4931e-15
CAD	ENSG00000107960	STN1	10	105627316	105688045	137	16	1157268	7.6227	1.2421e-14
CAD	ENSG00000108219	TSPAN14	10	82204038	82292394	214	26	1147941	5.0593	2.1038e-07
CAD	ENSG00000156374	PCGF6	10	105052553	105120891	81	12	1143013	4.5919	2.1966e-06
CAD	ENSG00000138131	LOXL4	10	99997443	100038007	77	11	1157948	5.7396	4.745e-09
CAD	ENSG00000138152	BTBD16	10	124020811	124107676	306	24	1153810	6.2352	2.2564e-10
CAD	ENSG00000166275	BORCS7	10	104603967	104634718	74	12	1149665	6.6561	1.4056e-11
CAD	ENSG00000138315	OIT3	10	74643339	74702787	38	5	1113587	4.7105	1.2354e-06
CAD	ENSG00000254636	ARMS2	10	124204179	124226868	62	11	1154920	5.2054	9.6769e-08
CAD	ENSG00000235376	RPEL1	10	104995644	105017773	35	8	1145674	5.3178	5.2529e-08
CAD	ENSG00000148926	ADM	11	10316642	10338923	53	8	1147288	4.5565	2.6011e-06
CAD	ENSG00000133794	BMAL1	11	13289325	13418813	298	37	1145163	6.5271	3.3533e-11
CAD	ENSG00000149257	SERPINH1	11	75263101	75293849	79	15	1147361	6.1326	4.3225e-10
CAD	ENSG00000256269	HMBS	11	118945587	118974259	52	9	1155018	6.0107	9.2346e-10
CAD	ENSG00000173327	MAP3K11	11	65355226	65391720	57	10	1151665	5.0305	2.4465e-07
CAD	ENSG00000172818	OVOL1	11	65544505	65574690	67	12	1156131	5.6689	7.1841e-09
CAD	ENSG00000173039	RELA	11	65411067	65440443	41	8	1153879	6.046	7.4248e-10
CAD	ENSG00000149273	RPS3	11	75100535	75143346	69	14	1143465	4.8591	5.8968e-07
CAD	ENSG00000110080	ST3GAL4	11	126215540	126294536	171	26	1151672	6.2428	2.1493e-10
CAD	ENSG00000213445	SIPA1	11	65395578	65428391	42	10	1152780	5.6502	8.0144e-09
CAD	ENSG00000184937	WT1	11	32398789	32467104	262	17	1154093	5.2258	8.6704e-08
CAD	ENSG00000109917	ZPR1	11	116639276	116668739	77	18	1146413	7.2227	2.5491e-13
CAD	ENSG00000174791	RIN1	11	66089535	66114000	45	8	1152162	5.067	2.0206e-07
CAD	ENSG00000172977	KAT5	11	65469473	65497077	79	12	1157538	5.4461	2.574e-08
CAD	ENSG00000149428	HYOU1	11	118904896	118937951	49	9	1146469	5.5479	1.4452e-08
CAD	ENSG00000133789	SWAP70	11	9675624	9784508	289	13	1154281	4.6128	1.986e-06
CAD	ENSG00000196914	ARHGEF12	11	120197264	120370645	271	16	1149660	5.0579	2.1199e-07
CAD	ENSG00000160584	SIK3	11	116704118	116979131	903	28	1143703	5.072	1.9684e-07
CAD	ENSG00000149084	HSD17B12	11	43692108	43888169	399	24	1149575	4.703	1.2815e-06
CAD	ENSG00000177951	BET1L	11	192924	217422	74	14	1134171	4.851	6.1412e-07
CAD	ENSG00000160695	VPS11	11	118928493	118962688	67	6	1152676	6.0669	6.5187e-10
CAD	ENSG00000174807	CD248	11	66071958	66094515	39	8	1153610	4.6408	1.7351e-06
CAD	ENSG00000158555	GDPD5	11	75135683	75246991	259	24	1145935	4.9705	3.3394e-07
CAD	ENSG00000133812	SBF2	11	9790214	10325754	1601	38	1152995	5.6845	6.5583e-09
CAD	ENSG00000172922	RNASEH2C	11	65475144	65498409	64	10	1156792	5.0357	2.3803e-07
CAD	ENSG00000137656	BUD13	11	116608886	116653714	137	21	1144891	6.639	1.5791e-11
CAD	ENSG00000254470	AP5B1	11	65531369	65558062	49	8	1157438	5.0254	2.5119e-07
CAD	ENSG00000177947	CIMAP1A	11	186761	210273	50	12	1126719	4.5614	2.5406e-06
CAD	ENSG00000110243	APOA5	11	116650086	116673136	59	14	1151319	7.0899	6.7097e-13
CAD	ENSG00000165895	ARHGAP42	11	100548407	100871656	1298	55	1149060	6.1835	3.1353e-10
CAD	ENSG00000166689	PLEKHA7	11	16799207	17045963	719	52	1152823	5.7517	4.4183e-09
CAD	ENSG00000188076	SCGB1C1	11	178101	204575	32	10	1112672	4.709	1.2447e-06
CAD	ENSG00000181264	TLCD5	11	120185838	120214397	43	9	1150886	4.6264	1.8605e-06
CAD	ENSG00000149243	KLHL35	11	75123438	75151674	41	9	1146177	5.5192	1.7024e-08
CAD	ENSG00000197136	PCNX3	11	65373686	65414910	52	12	1150719	6.1518	3.83e-10
CAD	ENSG00000111275	ALDH2	12	112194691	112257789	54	7	1146156	6.7371	8.0775e-12
CAD	ENSG00000070961	ATP2B1	12	89971826	90113130	210	23	1147772	5.9826	1.0981e-09
CAD	ENSG00000182326	C1S	12	7157819	7188336	46	7	1143880	6.247	2.0915e-10
CAD	ENSG00000073060	SCARB1	12	125252174	125358519	308	53	1151081	8.9888	1.2492e-19
CAD	ENSG00000111245	MYL2	12	111338623	111368404	92	15	1143198	5.256	7.3617e-08
CAD	ENSG00000172572	PDE3A	12	20512179	20850575	1029	80	1148924	4.7924	8.2396e-07
CAD	ENSG00000179295	PTPN11	12	112846536	112957717	86	15	1144131	6.8878	2.8327e-12
CAD	ENSG00000089009	RPL6	12	112832994	112866647	33	7	1149385	5.8053	3.2135e-09
CAD	ENSG00000204842	ATXN2	12	111880018	112047480	114	8	1149506	7.4103	6.3009e-14
CAD	ENSG00000134532	SOX5	12	23672438	24725383	2790	224	1150817	4.905	4.6717e-07
CAD	ENSG00000135100	HNF1A	12	121405861	121450315	145	20	1147424	7.6341	1.137e-14
CAD	ENSG00000120798	NR2C1	12	95404005	95477404	171	24	1147440	5.6169	9.7223e-09
CAD	ENSG00000150991	UBC	12	125386192	125409587	41	9	1145853	5.0215	2.564e-07
CAD	ENSG00000089234	BRAP	12	112069950	112133790	42	6	1146670	6.876	3.0779e-12
CAD	ENSG00000089022	MAPKAPK5	12	112270032	112341228	125	4	1152690	6.0442	7.5096e-10
CAD	ENSG00000135114	OASL	12	121448095	121487045	123	22	1147490	6.7792	6.0419e-12
CAD	ENSG00000257594	GALNT4	12	89903189	89928583	70	9	1159191	6.1371	4.2012e-10
CAD	ENSG00000196498	NCOR2	12	124798957	125062079	739	114	1140245	4.8976	4.8502e-07
CAD	ENSG00000111252	SH2B3	12	111833720	111899427	47	5	1152314	7.2571	1.977e-13
CAD	ENSG00000135148	TRAFD1	12	112553349	112601408	36	6	1146999	6.6143	1.8661e-11
CAD	ENSG00000089248	ERP29	12	112441152	112471024	44	5	1150688	6.3788	8.9224e-11
CAD	ENSG00000111249	CUX2	12	111461828	111798358	382	31	1143270	7.2076	2.8473e-13
CAD	ENSG00000084112	SSH1	12	109166466	109261359	137	20	1142571	4.6825	1.4173e-06
CAD	ENSG00000028203	VEZT	12	95601522	95706566	304	24	1154317	6.0872	5.7454e-10
CAD	ENSG00000180263	FGD6	12	95460525	95621240	436	31	1148758	6.8021	5.1562e-12
CAD	ENSG00000184752	NDUFA12	12	95355104	95407489	236	24	1154168	5.1123	1.591e-07
CAD	ENSG00000157895	C12orf43	12	121430835	121464300	110	16	1152543	7.2744	1.7396e-13
CAD	ENSG00000111300	NAA25	12	112454493	112556826	90	12	1148512	6.9785	1.4912e-12
CAD	ENSG00000119242	CCDC92	12	124410955	124467373	106	8	1152125	5.7355	4.8621e-09
CAD	ENSG00000111271	ACAD10	12	112113857	112204911	67	6	1149086	6.5884	2.2234e-11
CAD	ENSG00000198270	TMEM116	12	112359086	112461023	149	7	1158371	6.4143	7.0718e-11
CAD	ENSG00000157837	SPPL3	12	121190313	121352155	455	24	1147511	4.7071	1.2566e-06
CAD	ENSG00000179195	ZNF664	12	124447699	124509986	94	11	1149654	6.3005	1.483e-10
CAD	ENSG00000198324	PHETA1	12	111788455	111816925	42	6	1139929	6.0291	8.2423e-10
CAD	ENSG00000197653	DNAH10	12	124236786	124430267	425	39	1147700	4.552	2.657e-06
CAD	ENSG00000139323	POC1B	12	89803495	89930039	293	20	1156024	6.2329	2.289e-10
CAD	ENSG00000173064	HECTD4	12	112587992	112830113	222	17	1149803	6.8345	4.1138e-12
CAD	ENSG00000187498	COL4A1	13	110791310	110969496	756	82	1141049	12.026	1.2959e-33
CAD	ENSG00000134871	COL4A2	13	110949631	111175374	976	117	1144555	11.114	5.3385e-29
CAD	ENSG00000102755	FLT1	13	28864483	29079265	467	45	1139413	8.1643	1.6162e-16
CAD	ENSG00000153487	ING1	13	111354970	111383421	72	7	1143110	4.8071	7.6587e-07
CAD	ENSG00000083642	PDS5B	13	33150564	33362158	328	10	1150959	4.691	1.3593e-06
CAD	ENSG00000126217	MCF2L	13	113538692	113764053	727	83	1142400	5.2576	7.2963e-08
CAD	ENSG00000132938	MTUS2	13	29384485	30090084	2064	118	1150491	5.3155	5.3174e-08
CAD	ENSG00000088387	DOCK9	13	99435741	99748660	944	36	1154600	6.0728	6.283e-10
CAD	ENSG00000119640	ACYP1	14	75509924	75546181	52	4	1151794	5.9614	1.2504e-09
CAD	ENSG00000066629	EML1	14	100194056	100418397	618	51	1151432	5.0383	2.3485e-07
CAD	ENSG00000119630	PGF	14	75398533	75432467	55	8	1151797	5.0602	2.0936e-07
CAD	ENSG00000205683	DPF3	14	73075561	73370824	820	71	1149210	5.08	1.8871e-07
CAD	ENSG00000119718	EIF2B2	14	75459612	75486294	29	2	1160473	5.7929	3.4583e-09
CAD	ENSG00000036530	CYP46A1	14	100140755	100203638	144	21	1157025	7.022	1.0933e-12
CAD	ENSG00000170348	TMED10	14	75588171	75653349	95	5	1141221	5.8542	2.3972e-09
CAD	ENSG00000119684	MLH3	14	75470467	75528235	70	4	1149852	6.0498	7.2521e-10
CAD	ENSG00000119703	ZC2HC1C	14	75525935	75554799	46	4	1151104	5.9377	1.4451e-09
CAD	ENSG00000182218	HHIPL1	14	100101480	100153011	127	16	1155551	8.3737	2.7926e-17
CAD	ENSG00000119638	NEK9	14	75538818	75603778	97	5	1151452	5.8402	2.6072e-09
CAD	ENSG00000103811	CTSH	15	79204092	79247436	121	14	1147269	6.0294	8.2283e-10
CAD	ENSG00000182511	FES	15	91417665	91449006	78	13	1143113	12.869	3.3617e-38
CAD	ENSG00000166035	LIPC	15	58692953	58871073	580	81	1149537	4.8966	4.8766e-07
CAD	ENSG00000129038	LOXL1	15	74208789	74254478	176	30	1151418	5.1221	1.5108e-07
CAD	ENSG00000166949	SMAD3	15	67348036	67497533	391	56	1152878	7.9379	1.0285e-15
CAD	ENSG00000196547	MAN2A2	15	91437420	91475815	87	13	1139392	6.4101	7.2698e-11
CAD	ENSG00000140564	FURIN	15	91401885	91436687	80	13	1142542	12.111	4.6436e-34
CAD	ENSG00000073417	PDE8A	15	85513744	85692376	481	25	1140071	4.6466	1.6869e-06
CAD	ENSG00000140368	PSTPIP1	15	77277021	77339673	125	20	1151388	4.8242	7.0276e-07
CAD	ENSG00000140391	TSPAN3	15	77326359	77373570	38	8	1144566	5.3727	3.878e-08
CAD	ENSG00000185787	MORF4L1	15	79122903	79200081	259	14	1155845	12.107	4.8723e-34
CAD	ENSG00000136378	ADAMTS7	15	79041545	79113805	207	18	1120898	13.219	3.425e-40
CAD	ENSG00000170776	AKAP13	15	85913818	86302589	1243	39	1156480	5.2535	7.4624e-08
CAD	ENSG00000128908	INO80	15	41261078	41418340	139	13	1145910	5.0449	2.2691e-07
CAD	ENSG00000140945	CDH13	16	82650399	83840215	6141	331	1144786	5.7739	3.8719e-09
CAD	ENSG00000087237	CETP	16	56985835	57027757	146	30	1154874	6.7077	9.8883e-12
CAD	ENSG00000168925	CTRB1	16	75242884	75268822	152	18	1148961	6.8995	2.6085e-12
CAD	ENSG00000102967	DHODH	16	72032643	72069316	98	14	1153910	5.1221	1.5104e-07
CAD	ENSG00000176678	FOXL1	16	86602115	86625304	85	16	1155268	4.9625	3.4799e-07
CAD	ENSG00000176692	FOXC2	16	86590857	86612539	68	10	1156568	4.6056	2.0563e-06
CAD	ENSG00000257017	HP	16	72078470	72104955	52	7	1146022	4.5977	2.1355e-06
CAD	ENSG00000261701	HPR	16	72087125	72121145	71	13	1144704	5.0538	2.165e-07
CAD	ENSG00000183196	CHST6	16	75497022	75538926	120	23	1137775	7.2942	1.5018e-13
CAD	ENSG00000133392	MYH11	16	15786992	15960887	592	57	1146642	6.7356	8.1623e-12
CAD	ENSG00000050820	BCAR1	16	75252928	75311951	248	25	1144419	5.7965	3.3847e-09
CAD	ENSG00000140829	DHX38	16	72117615	72156811	119	13	1148682	4.8269	6.9352e-07
CAD	ENSG00000153774	CFDP1	16	75317608	75477387	494	16	1151358	8.1203	2.3249e-16
CAD	ENSG00000169180	XPO6	16	28099297	28233281	125	7	1142271	5.0834	1.8535e-07
CAD	ENSG00000118900	UBN1	16	4886666	4942363	183	21	1146973	4.6028	2.0841e-06
CAD	ENSG00000140830	TXNL4B	16	72108756	72138215	83	9	1148739	4.5634	2.517e-06
CAD	ENSG00000153815	CMIP	16	81468775	81755367	1050	102	1141304	7.633	1.1469e-14
CAD	ENSG00000140632	GLYR1	16	4843204	4907383	178	23	1145770	4.7233	1.1605e-06
CAD	ENSG00000166822	TMEM170A	16	75467136	75508584	147	13	1147386	7.933	1.07e-15
CAD	ENSG00000179588	ZFPM1	16	88510014	88611574	349	40	1105778	5.0577	2.1218e-07
CAD	ENSG00000277481	PKD1L3	16	71953441	72043877	306	22	1154468	5.6727	7.0292e-09
CAD	ENSG00000168928	CTRB2	16	75227994	75251072	152	18	1150008	6.9391	1.9733e-12
CAD	ENSG00000159199	ATP5MC1	17	46960148	46983233	48	6	1150845	6.5721	2.4801e-11
CAD	ENSG00000033627	ATP6V0A1	17	40600862	40684597	98	13	1152078	5.1009	1.69e-07
CAD	ENSG00000108963	DPH1	17	1923431	1957183	85	19	1150677	5.0714	1.9749e-07
CAD	ENSG00000108591	DRG2	17	17981181	18021299	76	7	1155323	5.5235	1.6614e-08
CAD	ENSG00000108773	KAT2A	17	40255129	40283382	52	6	1139981	6.4433	5.8437e-11
CAD	ENSG00000159224	GIP	17	47025918	47055955	90	11	1153971	6.7031	1.0203e-11
CAD	ENSG00000132475	H3-3B	17	73762515	73785860	40	10	1138311	4.568	2.4614e-06
CAD	ENSG00000177374	HIC1	17	1947454	1972981	54	14	1154379	6.6194	1.8028e-11
CAD	ENSG00000108784	NAGLU	17	40677951	40706467	49	10	1152795	5.3218	5.1362e-08
CAD	ENSG00000243678	NME2	17	49232796	49259105	71	14	1153472	4.6061	2.0515e-06
CAD	ENSG00000007168	PAFAH1B1	17	2486923	2598909	195	15	1152728	5.291	6.083e-08
CAD	ENSG00000167085	PHB1	17	47471410	47502267	71	17	1145945	7.0046	1.2385e-12
CAD	ENSG00000108774	RAB5C	17	40266994	40317062	88	9	1147301	5.96	1.2615e-09
CAD	ENSG00000108576	SLC6A4	17	28511337	28572986	86	14	1148559	5.423	2.9306e-08
CAD	ENSG00000072310	SREBF1	17	17704663	17750331	62	5	1152936	6.0726	6.2932e-10
CAD	ENSG00000108788	MLX	17	40709078	40735221	48	7	1146468	4.8108	7.5146e-07
CAD	ENSG00000108828	VAT1	17	41156622	41184459	39	6	1146883	4.8157	7.3343e-07
CAD	ENSG00000159217	IGF2BP1	17	47064774	47143507	122	17	1154152	6.9158	2.3258e-12
CAD	ENSG00000108557	RAI1	17	17574787	17724767	177	25	1149721	6.2921	1.5656e-10
CAD	ENSG00000159210	SNF8	17	46997458	47032484	109	8	1157328	6.2636	1.8812e-10
CAD	ENSG00000198740	ZNF652	17	47356568	47449835	197	17	1156784	7.0811	7.1496e-13
CAD	ENSG00000070366	SMG6	17	1953133	2217069	591	24	1155236	8.8901	3.0528e-19
CAD	ENSG00000132471	WBP2	17	73831780	73861501	80	10	1149374	5.1839	1.0862e-07
CAD	ENSG00000108262	GIT1	17	27890487	27926610	46	11	1145519	5.4778	2.1527e-08
CAD	ENSG00000131470	PSMC3IP	17	40714328	40739849	41	5	1149540	4.8421	6.4226e-07
CAD	ENSG00000011260	UTP18	17	49327897	49385294	117	13	1151106	4.9014	4.7574e-07
CAD	ENSG00000091536	MYO15A	17	18002020	18093116	161	19	1155422	5.2514	7.546e-08
CAD	ENSG00000011258	MBTD1	17	49244786	49347788	231	17	1150175	4.7779	8.8575e-07
CAD	ENSG00000141376	BCAS3	17	58745172	59480199	834	50	1146181	8.1017	2.7105e-16
CAD	ENSG00000070540	WIPI1	17	66407422	66463653	117	20	1152686	5.4191	2.9957e-08
CAD	ENSG00000055483	USP36	17	76773463	76846980	123	15	1145507	5.0973	1.7227e-07
CAD	ENSG00000167720	SRR	17	2197244	2238553	72	12	1155647	6.8607	3.4268e-12
CAD	ENSG00000204316	MRPL38	17	73884724	73911181	50	9	1147823	5.3056	5.6137e-08
CAD	ENSG00000159202	UBE2Z	17	46975731	47016422	110	7	1155682	6.1711	3.3912e-10
CAD	ENSG00000141034	GID4	17	17932611	17981719	77	6	1155674	5.3967	3.3942e-08
CAD	ENSG00000108771	DHX58	17	40243422	40274751	59	9	1136379	6.6151	1.8563e-11
CAD	ENSG00000068120	COASY	17	40703485	40728299	44	5	1146939	4.5982	2.1311e-06
CAD	ENSG00000266967	AARSD1	17	41092543	41126515	23	3	1155177	4.7077	1.2528e-06
CAD	ENSG00000171962	DRC3	17	17866127	17930203	91	8	1152964	5.4633	2.337e-08
CAD	ENSG00000126653	NSRP1	17	28433821	28523493	114	7	1148902	4.7257	1.1465e-06
CAD	ENSG00000167925	GHDC	17	40331105	40356550	12	7	1119516	4.7073	1.2552e-06
CAD	ENSG00000167549	CORO6	17	27931774	27959926	28	7	1141554	6.3866	8.4789e-11
CAD	ENSG00000188878	FBF1	17	73895925	73947119	82	12	1136962	4.8673	5.6569e-07
CAD	ENSG00000132478	UNK	17	73770920	73831886	124	18	1138485	4.9319	4.0722e-07
CAD	ENSG00000141298	SSH2	17	27942956	28267231	337	13	1142352	5.4321	2.7848e-08
CAD	ENSG00000171953	ATPAF2	17	17911334	17952483	48	4	1155769	5.1612	1.2269e-07
CAD	ENSG00000260325	HSPB9	17	40264756	40285371	28	3	1149416	6.0401	7.702e-10
CAD	ENSG00000262664	OVCA2	17	1935277	1956725	53	15	1149227	5.5522	1.4105e-08
CAD	ENSG00000198720	ANKRD13B	17	27910527	27951779	46	12	1145429	6.8182	4.6105e-12
CAD	ENSG00000175662	TOM1L2	17	17736822	17885784	203	8	1149052	5.6644	7.3791e-09
CAD	ENSG00000141699	RETREG3	17	40721526	40771445	71	7	1150959	4.5411	2.7982e-06
CAD	ENSG00000141569	TRIM65	17	73875041	73903084	55	8	1152314	5.5197	1.6981e-08
CAD	ENSG00000092929	UNC13D	17	73813306	73850798	94	13	1143740	5.3389	4.6757e-08
CAD	ENSG00000170703	TTLL6	17	46829593	46904469	203	23	1155462	6.3891	8.3407e-11
CAD	ENSG00000177469	CAVIN1	17	40544467	40585506	116	14	1151863	5.8452	2.5291e-09
CAD	ENSG00000179673	RPRML	17	45045522	45066614	94	11	1157600	4.7086	1.247e-06
CAD	ENSG00000267060	PTGES3L	17	41110105	41142545	24	4	1144680	4.8393	6.5146e-07
CAD	ENSG00000212710	CTAGE1	18	19983564	20007878	37	12	1141506	6.066	6.5565e-10
CAD	ENSG00000166569	CPLX4	18	56952634	56995881	116	15	1154722	5.5368	1.5404e-08
CAD	ENSG00000130208	APOC1	19	45407577	45432606	51	14	1131659	13.552	3.8789e-42
CAD	ENSG00000130203	APOE	19	45399039	45422650	53	13	1141243	10.496	4.511e-26
CAD	ENSG00000167601	AXL	19	41715104	41777672	121	20	1150550	7.2795	1.6747e-13
CAD	ENSG00000248098	BCKDHA	19	41893694	41940910	103	4	1149531	5.5484	1.4412e-08
CAD	ENSG00000104936	DMPK	19	46262975	46295815	48	10	1151504	5.8353	2.6846e-09
CAD	ENSG00000185800	DMWD	19	46276205	46306060	46	10	1150826	6.5392	3.0924e-11
CAD	ENSG00000079805	DNM2	19	10818729	10954169	301	27	1147026	5.8272	2.8178e-09
CAD	ENSG00000187266	EPOR	19	11477881	11505018	36	7	1141921	5.0942	1.7511e-07
CAD	ENSG00000010310	GIPR	19	46161490	46195717	86	11	1157008	4.7042	1.2746e-06
CAD	ENSG00000170608	FOXA3	19	46357518	46387055	77	17	1155596	5.1547	1.2704e-07
CAD	ENSG00000129351	ILF3	19	10754937	10813095	73	8	1151161	5.5623	1.3309e-08
CAD	ENSG00000130164	LDLR	19	11190037	11254506	206	26	1149017	10.653	8.4341e-27
CAD	ENSG00000187244	BCAM	19	45302316	45334678	85	16	1137674	5.2692	6.8502e-08
CAD	ENSG00000142347	MYO1F	19	8575674	8652331	159	24	1132134	5.739	4.7617e-09
CAD	ENSG00000099331	MYO9B	19	17176591	17334104	537	53	1152835	5.3924	3.4768e-08
CAD	ENSG00000130202	NECTIN2	19	45339393	45402485	216	33	1151852	8.171	1.5297e-16
CAD	ENSG00000127616	SMARCA4	19	11061598	11182958	315	22	1146070	7.1526	4.2579e-13
CAD	ENSG00000125743	SNRPD2	19	46180712	46205569	41	9	1150537	6.021	8.6683e-10
CAD	ENSG00000105329	TGFB1	19	41826812	41869831	72	13	1147241	9.677	1.888e-22
CAD	ENSG00000185236	RAB11B	19	8445205	8479318	121	17	1144852	4.9879	3.052e-07
CAD	ENSG00000130513	GDF15	19	18486968	18509986	70	10	1149328	4.75	1.0171e-06
CAD	ENSG00000130204	TOMM40	19	45384477	45416946	83	16	1139695	10.954	3.178e-28
CAD	ENSG00000142453	CARM1	19	10972253	11043453	90	11	1144037	6.731	8.4248e-12
CAD	ENSG00000099203	TMED1	19	10932743	10956983	30	7	1143298	6.6464	1.5016e-11
CAD	ENSG00000105323	HNRNPUL1	19	41758391	41823811	90	9	1144325	7.4084	6.393e-14
CAD	ENSG00000130475	FCHO1	19	17848527	17909377	196	30	1142975	6.8176	4.6297e-12
CAD	ENSG00000177051	FBXO46	19	46203887	46244151	61	14	1150899	6.4179	6.9062e-11
CAD	ENSG00000197256	KANK2	19	11264943	11318243	161	20	1152534	7.2891	1.5605e-13
CAD	ENSG00000276043	UHRF1	19	4899510	4972165	175	32	1149685	5.1775	1.1245e-07
CAD	ENSG00000167772	ANGPTL4	19	8419011	8449257	66	12	1144461	5.0076	2.755e-07
CAD	ENSG00000011478	QPCTL	19	46185741	46217248	62	13	1151139	6.4171	6.9469e-11
CAD	ENSG00000130517	PGPEP1	19	18441397	18490763	126	24	1149445	4.6987	1.3089e-06
CAD	ENSG00000105341	DMAC2	19	41927223	41955843	55	7	1153124	5.9964	1.0084e-09
CAD	ENSG00000130479	MAP1S	19	17820303	17855324	117	14	1142461	7.168	3.8047e-13
CAD	ENSG00000077348	EXOSC5	19	41882275	41913289	65	5	1143868	5.9527	1.319e-09
CAD	ENSG00000205517	RGL3	19	11494732	11540018	89	10	1126986	4.7041	1.275e-06
CAD	ENSG00000129353	SLC44A2	19	10703121	10765235	141	17	1149279	5.7259	5.1436e-09
CAD	ENSG00000130733	YIPF2	19	11023444	11049357	41	7	1142836	6.7937	5.4634e-12
CAD	ENSG00000123810	B9D2	19	41850322	41880078	61	8	1148125	7.4958	3.2955e-14
CAD	ENSG00000104941	RSPH6A	19	46288968	46328605	123	17	1153065	5.7544	4.3477e-09
CAD	ENSG00000133246	PRAM1	19	8544940	8577538	92	13	1146627	4.9653	3.4303e-07
CAD	ENSG00000198182	ZNF607	19	38177264	38220691	82	11	1149665	4.6662	1.5339e-06
CAD	ENSG00000142039	CCDC97	19	41806094	41840788	55	4	1154343	7.3244	1.1994e-13
CAD	ENSG00000142444	TIMM29	19	11029424	11050917	33	6	1142424	6.7695	6.4613e-12
CAD	ENSG00000173928	SWSAP1	19	11475383	11497627	27	6	1134147	5.2729	6.7132e-08
CAD	ENSG00000175489	LRRC25	19	18491947	18518428	82	15	1148692	4.8557	5.9968e-07
CAD	ENSG00000161888	SPC24	19	11247444	11276563	100	18	1146553	6.8944	2.7045e-12
CAD	ENSG00000177045	SIX5	19	46258043	46282497	34	6	1152888	4.6013	2.0996e-06
CAD	ENSG00000196381	ZNF781	19	38148650	38193216	92	13	1151629	4.6987	1.3093e-06
CAD	ENSG00000214212	C19orf38	19	10937304	10990466	63	11	1138107	7.2133	2.7304e-13
CAD	ENSG00000177191	B3GNT8	19	41921264	41944635	45	2	1155949	5.3516	4.3588e-08
CAD	ENSG00000142046	TMEM91	19	41846873	41899988	93	12	1148041	7.7377	5.063e-15
CAD	ENSG00000204978	ERICH4	19	41939063	41960670	38	8	1152416	6.0135	9.078e-10
CAD	ENSG00000101444	AHCY	20	32858071	32909608	60	4	1152488	4.5697	2.4427e-06
CAD	ENSG00000131067	GGT7	20	33422523	33470661	74	10	1153421	6.6364	1.6072e-11
CAD	ENSG00000124181	PLCG1	20	39756159	39814359	74	16	1144096	5.6214	9.4691e-09
CAD	ENSG00000198900	TOP1	20	39647462	39763127	163	24	1147313	5.7407	4.7144e-09
CAD	ENSG00000171700	RGS19	20	62694534	62721356	18	4	1112193	4.5893	2.2232e-06
CAD	ENSG00000101000	PROCR	20	33749740	33813771	120	11	1155125	4.7503	1.0157e-06
CAD	ENSG00000174306	ZHX3	20	39797089	39938766	217	20	1151361	5.5752	1.2366e-08
CAD	ENSG00000198646	NCOA6	20	33292578	33423433	162	12	1153633	5.5479	1.4458e-08
CAD	ENSG00000100991	TRPC4AP	20	33580207	33690618	257	11	1158743	4.9454	3.7992e-07
CAD	ENSG00000101187	SLCO4A1	20	61263795	61327137	204	39	1135401	4.7703	9.1988e-07
CAD	ENSG00000088298	EDEM2	20	33693160	33745161	149	12	1157937	5.7442	4.6176e-09
CAD	ENSG00000124126	PREX1	20	47230787	47454420	686	35	1152899	5.9484	1.3538e-09
CAD	ENSG00000078814	MYH7B	20	33533704	33600240	147	13	1159274	4.918	4.3709e-07
CAD	ENSG00000078804	TP53INP2	20	33282147	33311240	35	4	1158403	5.1358	1.4045e-07
CAD	ENSG00000124203	ZNF831	20	57725895	57844168	262	27	1146292	6.3901	8.2868e-11
CAD	ENSG00000160207	HSF2BP	21	44939066	45089380	147	10	1152793	4.8126	7.4493e-07
CAD	ENSG00000160208	RRP1B	21	45069432	45125960	95	5	1158064	4.7855	8.5273e-07
CAD	ENSG00000099889	ARVCF	22	19944126	20014325	255	23	1152436	4.9507	3.6983e-07
CAD	ENSG00000128309	MPST	22	37405683	37435863	98	18	1150365	4.8724	5.5126e-07
CAD	ENSG00000100285	NEFH	22	29866181	29897279	59	13	1154873	5.1472	1.3223e-07
CAD	ENSG00000099985	OSM	22	30648817	30672829	39	13	1144826	5.9593	1.2666e-09
CAD	ENSG00000128311	TST	22	37396900	37426224	121	16	1152639	4.5605	2.5512e-06
CAD	ENSG00000185666	SYN3	22	32898539	33464377	1558	112	1154122	6.029	8.2485e-10
CAD	ENSG00000184117	NIPSNAP1	22	29940797	29987326	118	11	1160051	4.8366	6.6028e-07
CAD	ENSG00000100296	THOC5	22	29894156	29959749	139	12	1159077	4.902	4.7439e-07
CAD	ENSG00000099991	CABIN1	22	24397642	24584596	272	21	1141219	4.5889	2.228e-06
CAD	ENSG00000099994	SUSD2	22	24567444	24595074	59	11	1140018	5.0338	2.4045e-07
CAD	ENSG00000239282	CASTOR1	22	30671106	30695616	43	12	1152533	4.6395	1.7465e-06
CAD	ENSG00000133433	GSTT2B	22	24289601	24313416	22	4	1071025	4.9045	4.6823e-07
VTE	ENSG00000158874	APOA2	1	161182083	161203418	48	12	1425584	5.0606	2.0896e-07
VTE	ENSG00000143153	ATP1B1	1	169065947	169111960	160	25	1423728	18.717	1.8156e-78
VTE	ENSG00000143196	DPT	1	168654695	168708442	218	31	1453579	7.6552	9.6527e-15
VTE	ENSG00000143369	ECM1	1	150470487	150496265	47	8	1444380	5.9944	1.0213e-09
VTE	ENSG00000198734	F5	1	169471192	169565769	364	29	1433005	17.451	1.6941e-68
VTE	ENSG00000158869	FCER1G	1	161175087	161199038	48	12	1418504	5.0812	1.8751e-07
VTE	ENSG00000143226	FCGR2A	1	161465205	161499360	80	15	1448104	4.5422	2.7834e-06
VTE	ENSG00000175793	SFN	1	27179633	27200947	23	4	1457790	4.9538	3.6394e-07
VTE	ENSG00000116604	MEF2D	1	156423513	156480634	86	12	1433142	5.1485	1.3131e-07
VTE	ENSG00000177000	MTHFR	1	11835787	11876160	204	14	1449520	4.7061	1.2622e-06
VTE	ENSG00000120937	NPPB	1	11907521	11928992	68	12	1414882	4.7139	1.2149e-06
VTE	ENSG00000143184	XCL1	1	168535711	168561315	71	9	1441365	5.3608	4.1421e-08
VTE	ENSG00000007908	SELE	1	169681781	169713220	166	14	1470626	7.365	8.8594e-14
VTE	ENSG00000188404	SELL	1	169649806	169690843	156	19	1453252	6.9201	2.2559e-12
VTE	ENSG00000174175	SELP	1	169548087	169609377	157	24	1441021	7.732	5.2948e-15
VTE	ENSG00000143185	XCL2	1	168500003	168523235	63	10	1455084	5.8031	3.2552e-09
VTE	ENSG00000092969	TGFB2	1	218508676	218627961	212	34	1415008	6.1465	3.9614e-10
VTE	ENSG00000117713	ARID1A	1	27012522	27118601	127	8	1447803	4.8809	5.2793e-07
VTE	ENSG00000131910	NR0B2	1	27227975	27250567	37	6	1443104	5.3389	4.6756e-08
VTE	ENSG00000117475	BLZF1	1	169327122	169375782	150	17	1395267	10.049	4.6551e-24
VTE	ENSG00000143537	ADAM15	1	155013748	155045252	41	13	1485200	4.709	1.2446e-06
VTE	ENSG00000117360	PRPF3	1	150283928	150335704	121	12	1430879	5.2426	7.9154e-08
VTE	ENSG00000117020	AKT3	1	243641535	244024381	464	22	1436567	5.2952	5.9455e-08
VTE	ENSG00000117479	SLC19A2	1	169423147	169465208	94	20	1406956	15.222	1.2597e-52
VTE	ENSG00000090273	NUDC	1	27238187	27283362	54	8	1456879	5.548	1.4449e-08
VTE	ENSG00000075945	KIFAP3	1	169880461	170053882	462	12	1460069	7.9807	7.2724e-16
VTE	ENSG00000163125	RPRD2	1	150326624	150459042	350	14	1445833	4.8464	6.2876e-07
VTE	ENSG00000163431	LMOD1	1	201855584	201925716	141	25	1426914	6.7717	6.3639e-12
VTE	ENSG00000143156	NME7	1	169091258	169347186	803	23	1413468	9.6958	1.5702e-22
VTE	ENSG00000160685	ZBTB7B	1	154965106	155001001	46	12	1434283	6.7402	7.9065e-12
VTE	ENSG00000266472	MRPS21	1	150256262	150291414	93	8	1448021	5.6643	7.3802e-09
VTE	ENSG00000142751	GPN2	1	27195872	27226869	40	7	1463721	5.1074	1.6328e-07
VTE	ENSG00000130772	MED18	1	28645513	28672478	35	9	1427441	4.7111	1.2316e-06
VTE	ENSG00000183508	TENT5C	1	118138604	118181011	125	12	1461799	6.3335	1.198e-10
VTE	ENSG00000060642	PIGV	1	27103739	27134894	24	5	1423323	4.956	3.5986e-07
VTE	ENSG00000198700	IPO9	1	201788288	201863422	118	18	1437143	6.5103	3.7508e-11
VTE	ENSG00000000460	FIRRM	1	169753224	169832229	259	15	1460278	7.6323	1.1526e-14
VTE	ENSG00000000457	SCYL3	1	169812215	169873100	180	15	1465513	7.5625	1.9771e-14
VTE	ENSG00000117477	CCDC181	1	169354108	169439907	226	24	1395445	10.821	1.3764e-27
VTE	ENSG00000198746	GPATCH3	1	27206979	27236962	37	7	1431368	5.4514	2.4982e-08
VTE	ENSG00000118292	C1orf54	1	150234687	150263335	31	6	1442396	5.4313	2.7976e-08
VTE	ENSG00000143374	TARS2	1	150449840	150490085	102	10	1454820	5.4881	2.0316e-08
VTE	ENSG00000158882	TOMM40L	1	161185729	161210536	59	14	1424579	4.6625	1.5622e-06
VTE	ENSG00000204160	ZDHHC18	1	27143201	27194092	56	7	1422800	4.7946	8.1499e-07
VTE	ENSG00000134222	PSRC1	1	109812176	109835790	75	17	1424071	5.294	5.9847e-08
VTE	ENSG00000134369	NAV1	1	201498243	201806102	735	82	1432407	4.7761	8.9345e-07
VTE	ENSG00000171806	METTL18	1	169751670	169774088	83	12	1450605	7.1352	4.8329e-13
VTE	ENSG00000158246	TENT5B	1	27321511	27349333	19	5	1358919	4.7744	9.0103e-07
VTE	ENSG00000175707	KDF1	1	27266047	27296901	30	4	1473771	4.9035	4.707e-07
VTE	ENSG00000163354	DCST2	1	154981003	155016257	54	10	1449983	6.0099	9.2802e-10
VTE	ENSG00000159208	CIART	1	150244930	150269505	43	6	1451710	5.6465	8.1881e-09
VTE	ENSG00000163357	DCST1	1	154996256	155033406	55	13	1466245	5.2181	9.0363e-08
VTE	ENSG00000203740	NTMT2	1	170105188	170146923	133	17	1454865	7.2667	1.8422e-13
VTE	ENSG00000198892	SHISA4	1	201847797	201871715	32	9	1424809	6.1698	3.419e-10
VTE	ENSG00000215910	C1orf167	1	11813827	11859642	186	15	1426044	4.7213	1.172e-06
VTE	ENSG00000253368	TRNP1	1	27310189	27337377	28	5	1392267	4.6783	1.4466e-06
VTE	ENSG00000163161	ERCC3	2	128004866	128061752	111	17	1463654	7.6163	1.305e-14
VTE	ENSG00000128713	HOXD11	2	176961721	176986563	46	10	1403215	5.1029	1.6729e-07
VTE	ENSG00000170178	HOXD12	2	176954530	176975488	41	9	1410251	5.3165	5.2887e-08
VTE	ENSG00000128714	HOXD13	2	176947532	176970666	55	11	1400946	5.4563	2.4302e-08
VTE	ENSG00000169994	MYO7B	2	128283378	128405303	331	30	1441794	6.6409	1.5594e-11
VTE	ENSG00000115956	PLEK	2	68582322	68634585	262	15	1463360	6.6048	1.9903e-11
VTE	ENSG00000115718	PROC	2	128165996	128196822	81	12	1469102	8.9301	2.1283e-19
VTE	ENSG00000018510	AGPS	2	178247471	178418564	272	9	1455018	5.0504	2.2042e-07
VTE	ENSG00000171055	FEZ2	2	36769397	36835333	173	12	1432419	6.7741	6.2583e-12
VTE	ENSG00000169967	MAP3K2	2	128046245	128110805	133	16	1463978	7.3204	1.2359e-13
VTE	ENSG00000119865	CNRIP1	2	68501303	68557183	118	27	1415441	4.7426	1.0549e-06
VTE	ENSG00000150938	CRIM1	2	36573370	36788278	530	46	1448174	5.3707	3.9217e-08
VTE	ENSG00000163166	IWS1	2	128228383	128294462	150	14	1459330	6.198	2.8588e-10
VTE	ENSG00000152430	BOLL	2	198581603	198661036	80	8	1431773	5.1449	1.3381e-07
VTE	ENSG00000247626	MARS2	2	198560028	198583114	24	4	1421468	4.8514	6.1307e-07
VTE	ENSG00000196659	IFT70B	2	178404880	178427524	35	3	1485911	4.8295	6.8454e-07
VTE	ENSG00000186684	CYP27C1	2	127931412	127987654	152	18	1426266	7.1131	5.6721e-13
VTE	ENSG00000174279	EVX2	2	176934835	176958690	53	12	1429617	4.8584	5.916e-07
VTE	ENSG00000145192	AHSG	3	186320850	186349107	88	13	1449426	4.7756	8.9575e-07
VTE	ENSG00000044524	EPHA3	3	89146674	89541284	656	26	1449302	6.4362	6.1252e-11
VTE	ENSG00000113889	KNG1	3	186425098	186472199	258	21	1453184	5.6197	9.562e-09
VTE	ENSG00000184500	PROS1	3	93581881	93702934	83	16	1431968	7.4742	3.8848e-14
VTE	ENSG00000010327	STAB1	3	52519354	52568512	73	12	1439582	4.9171	4.3924e-07
VTE	ENSG00000178694	NSUN3	3	93771855	93855630	59	14	1403421	7.8644	1.8543e-15
VTE	ENSG00000168268	NT5DC2	3	52548385	52579093	52	8	1447444	4.8942	4.9362e-07
VTE	ENSG00000159650	UROC1	3	126190008	126246616	198	36	1434179	6.043	7.562e-10
VTE	ENSG00000173950	XXYLT1	3	194779008	195001895	692	49	1438613	5.3294	4.9272e-08
VTE	ENSG00000180697	C3orf22	3	126235842	126287808	184	23	1452151	6.356	1.0353e-10
VTE	ENSG00000180767	CHST13	3	126233131	126272134	141	19	1449402	6.221	2.4694e-10
VTE	ENSG00000169379	ARL13B	3	93688983	93784522	62	10	1474221	7.4273	5.5402e-14
VTE	ENSG00000178700	DHFR2	3	93766766	93792233	17	6	1450141	7.5174	2.7949e-14
VTE	ENSG00000178750	STX19	3	93723078	93757460	22	6	1478270	7.5231	2.6755e-14
VTE	ENSG00000168273	UQCC5	3	52560002	52584586	35	6	1448893	4.9889	3.0367e-07
VTE	ENSG00000151617	EDNRA	4	148392069	148476106	157	19	1434140	5.0322	2.4241e-07
VTE	ENSG00000088926	F11	4	187177099	187220835	136	25	1430590	21.285	7.7444e-101
VTE	ENSG00000171560	FGA	4	155494280	155521897	32	7	1467185	17.976	1.5101e-72
VTE	ENSG00000171564	FGB	4	155474132	155503915	69	7	1459734	9.4052	2.5978e-21
VTE	ENSG00000171557	FGG	4	155515286	155543902	31	6	1473613	16.685	8.4537e-63
VTE	ENSG00000109758	HGFAC	4	3433702	3461214	73	22	1439035	4.6719	1.4923e-06
VTE	ENSG00000164344	KLKB1	4	187138502	187189625	155	18	1453284	18.179	3.7728e-74
VTE	ENSG00000171566	PLRG1	4	155446149	155481585	125	12	1454640	10.522	3.4278e-26
VTE	ENSG00000109794	FAM149A	4	187016054	187103817	251	38	1421453	4.9284	4.1449e-07
VTE	ENSG00000197410	DCHS2	4	155145527	155422930	752	51	1459904	7.5573	2.0572e-14
VTE	ENSG00000145476	CYP4V2	4	187102565	187144617	142	20	1452558	16.004	5.968e-58
VTE	ENSG00000164251	F2RL1	5	76104833	76141140	67	12	1454514	5.3413	4.6145e-08
VTE	ENSG00000131187	F12	5	176819139	176846577	29	10	1327693	4.8835	5.2123e-07
VTE	ENSG00000170606	HSPA4	5	132377662	132450709	164	11	1423989	5.6373	8.6389e-09
VTE	ENSG00000113441	LNPEP	5	96261346	96375115	277	14	1447679	5.0559	2.1413e-07
VTE	ENSG00000164308	ERAP2	5	96201644	96265420	271	15	1466900	5.6559	7.7494e-09
VTE	ENSG00000214944	ARHGEF28	5	72911983	73247818	914	69	1429553	4.9751	3.2601e-07
VTE	ENSG00000146477	SLC22A3	6	160759405	160883613	257	18	1461428	4.8669	5.667e-07
VTE	ENSG00000186340	THBS2	6	169605875	169664137	265	37	1420167	4.6989	1.308e-06
VTE	ENSG00000065609	SNAP91	6	84252604	84429127	292	21	1424861	4.7176	1.1933e-06
VTE	ENSG00000196821	ILRUN	6	34545065	34674625	232	17	1412094	4.803	7.8159e-07
VTE	ENSG00000164506	STXBP5	6	147515494	147721612	288	16	1402711	6.1539	3.7794e-10
VTE	ENSG00000002726	AOC1	7	150514336	150568379	248	25	1472488	4.9468	3.7723e-07
VTE	ENSG00000105810	CDK6	7	92224235	92475941	276	29	1434439	5.5528	1.4054e-08
VTE	ENSG00000146535	GNA12	7	2757739	2893963	377	20	1449427	4.9029	4.7209e-07
VTE	ENSG00000146592	CREB5	7	28328940	28875511	1558	149	1435605	4.6522	1.6423e-06
VTE	ENSG00000168575	SLC20A2	8	42263980	42407356	245	29	1417945	4.5687	2.4539e-06
VTE	ENSG00000169946	ZFPM2	8	106320917	106826767	1008	83	1444604	9.7521	9.0326e-23
VTE	ENSG00000168079	SCARA5	8	27717399	27860369	555	55	1427021	7.0164	1.1386e-12
VTE	ENSG00000175164	ABO	9	136120563	136160630	232	24	1403003	18.723	1.5938e-78
VTE	ENSG00000123454	DBH	9	136491485	136534466	186	38	1407024	4.9342	4.0246e-07
VTE	ENSG00000160271	RALGDS	9	135963107	136034607	149	20	1119180	5.3813	3.6976e-08
VTE	ENSG00000148303	RPL7A	9	136205069	136228280	53	9	1448632	8.5412	6.641e-18
VTE	ENSG00000148290	SURF1	9	136208660	136233361	53	7	1448098	7.3604	9.1668e-14
VTE	ENSG00000148291	SURF2	9	136213421	136238041	60	7	1451083	7.4274	5.5379e-14
VTE	ENSG00000148248	SURF4	9	136218325	136254820	77	9	1433566	7.8716	1.7502e-15
VTE	ENSG00000148297	MED22	9	136197751	136225011	57	10	1446183	9.5412	7.06e-22
VTE	ENSG00000148296	SURF6	9	136187543	136213047	69	11	1455953	11.235	1.3742e-29
VTE	ENSG00000165025	SYK	9	93554012	93670842	476	62	1438501	5.7002	5.985e-09
VTE	ENSG00000169925	BRD3	9	136885427	136943655	184	18	1445294	5.2028	9.8173e-08
VTE	ENSG00000165702	GFI1B	9	135810888	135877084	232	54	1416957	4.5638	2.5123e-06
VTE	ENSG00000197859	ADAMTSL2	9	136387286	136450641	149	19	1428952	5.109	1.6194e-07
VTE	ENSG00000160323	ADAMTS13	9	136269459	136334525	226	21	1454618	10.72	4.099e-27
VTE	ENSG00000160325	CACFD1	9	136315087	136345909	78	15	1447672	14.331	7.0103e-47
VTE	ENSG00000160326	SLC2A6	9	136326216	136354276	77	20	1438191	16.673	1.0234e-62
VTE	ENSG00000148288	GBGT1	9	136018335	136049320	70	17	1119180	10.358	1.9189e-25
VTE	ENSG00000171102	OBP2B	9	136070666	136094714	33	5	1119180	7.3554	9.5143e-14
VTE	ENSG00000148229	POLE3	9	116159515	116183029	48	8	1448140	4.7539	9.9752e-07
VTE	ENSG00000148300	REXO4	9	136261182	136293292	143	8	1463450	6.9199	2.2606e-12
VTE	ENSG00000198870	STKLD1	9	136233284	136281220	162	8	1447832	7.1264	5.1516e-13
VTE	ENSG00000157653	C9orf43	9	116162924	116201964	91	10	1445814	5.0395	2.3341e-07
VTE	ENSG00000187616	MYMK	9	136369708	136400068	88	19	1424484	9.8227	4.497e-23
VTE	ENSG00000198873	GRK5	10	120957197	121225131	780	62	1433167	4.6416	1.7285e-06
VTE	ENSG00000075073	TACR2	10	71153958	71186674	92	12	1460894	7.0128	1.1676e-12
VTE	ENSG00000078403	MLLT10	10	21803540	22042559	189	27	1360863	5.8184	2.9715e-09
VTE	ENSG00000099282	TSPAN15	10	71166821	71281569	401	20	1465439	10.608	1.3659e-26
VTE	ENSG00000122859	NEUROG3	10	71321791	71343210	38	14	1436701	5.1305	1.4445e-07
VTE	ENSG00000138193	PLCE1	10	95743746	96098149	656	53	1434034	5.7839	3.6489e-09
VTE	ENSG00000095787	WAC	10	28811355	28922041	202	18	1417741	4.7368	1.0858e-06
VTE	ENSG00000065809	FAM107B	10	14550556	14826896	1004	103	1445021	5.3972	3.3848e-08
VTE	ENSG00000180592	SKIDA1	10	21792407	21824611	23	6	1334836	4.9598	3.528e-07
VTE	ENSG00000134575	ACP2	11	47250853	47280457	75	8	1439951	6.7708	6.4026e-12
VTE	ENSG00000175220	ARHGAP1	11	46688625	46732215	49	8	1434141	7.4289	5.4756e-14
VTE	ENSG00000149131	SERPING1	11	57355027	57392326	75	10	1461102	4.6009	2.1032e-06
VTE	ENSG00000124920	MYRF	11	61510121	61565990	89	18	1477334	7.5856	1.6554e-14
VTE	ENSG00000134825	TMEM258	11	61546602	61570085	28	5	1477929	7.8515	2.0548e-15
VTE	ENSG00000074201	CLNS1A	11	77317196	77358851	73	8	1443565	5.4994	1.9055e-08
VTE	ENSG00000134574	DDB2	11	47226493	47270769	95	11	1467210	7.2745	1.7381e-13
VTE	ENSG00000180210	F2	11	46730743	46771056	66	9	1438501	7.6446	1.0477e-14
VTE	ENSG00000168496	FEN1	11	61550109	61574716	25	4	1475177	7.7039	6.5981e-15
VTE	ENSG00000149485	FADS1	11	61557097	61594529	40	5	1488527	7.8464	2.141e-15
VTE	ENSG00000221968	FADS3	11	61630998	61669006	82	14	1437760	6.6946	1.0815e-11
VTE	ENSG00000134569	LRP4	11	46868268	46950173	103	11	1437065	7.8567	1.9713e-15
VTE	ENSG00000134571	MYBPC3	11	47342957	47384253	93	17	1441334	7.0445	9.3087e-13
VTE	ENSG00000213619	NDUFS3	11	47590562	47616115	22	7	1457244	5.824	2.873e-09
VTE	ENSG00000165916	PSMC3	11	47430320	47458024	69	8	1462940	6.4733	4.7955e-11
VTE	ENSG00000149177	PTPRJ	11	47992101	48202394	342	21	1454432	5.962	1.2459e-09
VTE	ENSG00000167994	RAB3IL1	11	61654706	61723747	165	30	1433017	5.4228	2.9342e-08
VTE	ENSG00000165917	RAPSN	11	47449308	47480730	73	8	1478363	6.0674	6.5001e-10
VTE	ENSG00000110080	ST3GAL4	11	126215540	126294536	171	26	1439170	4.9295	4.1222e-07
VTE	ENSG00000066336	SPI1	11	47366409	47410127	101	13	1427862	5.967	1.2081e-09
VTE	ENSG00000149091	DGKZ	11	46344455	46412104	71	14	1439969	5.681	6.6939e-09
VTE	ENSG00000110514	MADD	11	47280927	47361582	158	15	1449988	6.1777	3.2519e-10
VTE	ENSG00000109917	ZPR1	11	116639276	116668739	77	18	1462457	4.7184	1.1886e-06
VTE	ENSG00000134824	FADS2	11	61573675	61644826	172	21	1461511	8.471	1.2162e-17
VTE	ENSG00000175224	ATG13	11	46628826	46707569	62	8	1409732	4.8938	4.9443e-07
VTE	ENSG00000175216	CKAP5	11	46755084	46877859	148	15	1445420	8.1876	1.333e-16
VTE	ENSG00000025434	NR1H3	11	47259851	47300584	90	10	1445339	6.6548	1.4182e-11
VTE	ENSG00000110422	HIPK3	11	33264406	33388569	209	21	1419651	4.6714	1.496e-06
VTE	ENSG00000149187	CELF1	11	47477489	47584792	106	19	1442247	6.4646	5.0799e-11
VTE	ENSG00000054965	FAM168A	11	73101837	73319234	282	16	1426038	4.9698	3.3518e-07
VTE	ENSG00000109919	MTCH2	11	47628858	47674206	40	8	1425274	4.8298	6.8319e-07
VTE	ENSG00000087884	AAMDC	11	77522147	77593398	115	11	1458028	4.7535	9.9943e-07
VTE	ENSG00000165912	PACSIN3	11	47189073	47218010	43	8	1434780	7.2668	1.841e-13
VTE	ENSG00000048649	RSF1	11	77361047	77541915	336	14	1449993	5.462	2.3535e-08
VTE	ENSG00000123444	KBTBD4	11	47583749	47610567	27	8	1414097	5.5703	1.2718e-08
VTE	ENSG00000149179	CSTPP1	11	46948240	47195932	287	18	1446762	8.1322	2.1075e-16
VTE	ENSG00000175213	ZNF408	11	46712317	46737466	32	6	1454436	7.3235	1.2081e-13
VTE	ENSG00000149182	ARFGAP2	11	47175849	47209054	61	11	1442469	7.5657	1.9293e-14
VTE	ENSG00000165915	SLC39A13	11	47418683	47448051	61	8	1457343	6.138	4.1779e-10
VTE	ENSG00000149262	INTS4	11	77579766	77715771	291	18	1446937	4.7293	1.1263e-06
VTE	ENSG00000172247	C1QTNF4	11	47601216	47625961	31	8	1444008	5.8118	3.0897e-09
VTE	ENSG00000110536	PTPMT1	11	47576888	47605013	22	7	1393837	5.2116	9.3617e-08
VTE	ENSG00000172199	OR8U1	11	56133100	56154029	74	10	1441720	5.5824	1.1864e-08
VTE	ENSG00000172487	OR8J1	11	56117691	56138764	85	10	1433552	4.5397	2.8169e-06
VTE	ENSG00000279961	OR8U3	11	56174734	56195708	92	11	1454037	4.7899	8.342e-07
VTE	ENSG00000178301	AQP11	11	77290680	77331401	83	8	1446853	5.3658	4.029e-08
VTE	ENSG00000172464	OR5AP2	11	56398965	56419915	54	11	1442371	5.2016	9.8798e-08
VTE	ENSG00000181698	OR5T1	11	56033115	56054095	56	8	1473051	4.7769	8.9015e-07
VTE	ENSG00000150261	OR8K1	11	56103515	56124474	74	10	1426964	4.6946	1.3353e-06
VTE	ENSG00000196666	FAM180B	11	47598230	47620746	25	9	1448390	5.8872	1.9644e-09
VTE	ENSG00000111275	ALDH2	12	112194691	112257789	54	7	1442404	5.4428	2.6223e-08
VTE	ENSG00000135486	HNRNPA1	12	54664480	54690871	23	6	1440523	5.1148	1.5708e-07
VTE	ENSG00000123405	NFE2	12	54675891	54728869	39	10	1350384	6.5797	2.3576e-11
VTE	ENSG00000204842	ATXN2	12	111880018	112047480	114	8	1447920	5.1774	1.1252e-07
VTE	ENSG00000166598	HSP90B1	12	104314112	104351708	154	27	1453558	4.5589	2.5715e-06
VTE	ENSG00000110799	VWF	12	6048040	6243836	634	62	1450260	10.059	4.1714e-24
VTE	ENSG00000111328	CDK2AP1	12	123735517	123766863	91	11	1451664	5.372	3.8943e-08
VTE	ENSG00000089234	BRAP	12	112069950	112133790	42	6	1417904	5.2142	9.2322e-08
VTE	ENSG00000089022	MAPKAPK5	12	112270032	112341228	125	4	1454734	4.6433	1.7143e-06
VTE	ENSG00000111252	SH2B3	12	111833720	111899427	47	5	1424527	5.3852	3.6192e-08
VTE	ENSG00000051825	MPHOSPH9	12	123630943	123727785	225	10	1463710	5.9887	1.0573e-09
VTE	ENSG00000111481	COPZ1	12	54708874	54755635	42	4	1419995	4.7437	1.0495e-06
VTE	ENSG00000182196	ARL6IP4	12	123454607	123477460	18	5	1451181	5.5529	1.4046e-08
VTE	ENSG00000139572	GPR84	12	54746229	54768270	29	5	1461157	4.6167	1.9497e-06
VTE	ENSG00000136011	STAB2	12	103971069	104170502	666	83	1430940	7.4481	4.7364e-14
VTE	ENSG00000111666	CHPT1	12	102081417	102132852	152	19	1436142	5.0241	2.5292e-07
VTE	ENSG00000090975	PITPNM2	12	123458027	123645376	186	19	1450146	5.9975	1.0022e-09
VTE	ENSG00000111325	OGFOD2	12	123449354	123474588	21	6	1449218	5.5266	1.6327e-08
VTE	ENSG00000119242	CCDC92	12	124410955	124467373	106	8	1444620	4.7401	1.068e-06
VTE	ENSG00000111271	ACAD10	12	112113857	112204911	67	6	1445647	4.9884	3.044e-07
VTE	ENSG00000130921	MTRFR	12	123707844	123752651	127	10	1463478	5.949	1.3487e-09
VTE	ENSG00000179195	ZNF664	12	124447699	124509986	94	11	1454404	5.0985	1.7115e-07
VTE	ENSG00000150977	RILPL2	12	123889936	123931264	74	14	1405561	5.5131	1.7625e-08
VTE	ENSG00000197653	DNAH10	12	124236786	124430267	425	39	1447928	4.8252	6.9924e-07
VTE	ENSG00000183955	KMT5A	12	123858704	123903900	96	13	1446118	5.2155	9.1654e-08
VTE	ENSG00000204954	UQCC6	12	104333980	104360993	108	16	1462663	4.6353	1.7823e-06
VTE	ENSG00000057593	F7	13	113750102	113784995	75	13	1409353	5.5864	1.1592e-08
VTE	ENSG00000126218	F10	13	113767113	113813843	76	22	1355608	7.5736	1.8145e-14
VTE	ENSG00000172915	NBEA	13	35506424	36256874	1732	56	1455196	5.031	2.4396e-07
VTE	ENSG00000119689	DLST	14	75338594	75380450	95	11	1469353	5.8474	2.497e-09
VTE	ENSG00000075413	MARK3	14	103841701	103980168	301	11	1445245	4.7575	9.7982e-07
VTE	ENSG00000100567	PSMA3	14	58701523	58748727	58	10	1386274	6.0081	9.3868e-10
VTE	ENSG00000032219	ARID4A	14	58755103	58850713	118	12	1422967	6.3794	8.8878e-11
VTE	ENSG00000089902	RCOR1	14	103048996	103206913	370	19	1388642	5.4681	2.274e-08
VTE	ENSG00000119616	FCF1	14	75169817	75215323	53	9	1407941	4.9666	3.407e-07
VTE	ENSG00000131966	ACTR10	14	58656833	58712354	65	11	1330855	5.0846	1.8421e-07
VTE	ENSG00000119596	YLPM1	14	75220025	75314013	148	12	1463380	6.0633	6.6658e-10
VTE	ENSG00000205978	NYNRIN	14	24857992	24898494	103	28	1432049	4.568	2.4616e-06
VTE	ENSG00000198208	RPS6KL1	14	75360657	75399985	86	12	1469817	5.0201	2.5828e-07
VTE	ENSG00000165929	TC2N	14	92236266	92343880	215	21	1449370	7.0945	6.4926e-13
VTE	ENSG00000119608	PROX2	14	75309736	75340562	58	10	1451330	5.6657	7.3219e-09
VTE	ENSG00000167004	PDIA3	15	44028326	44074804	54	6	1444595	4.7162	1.2015e-06
VTE	ENSG00000069667	RORA	15	60770483	61531502	1939	218	1438290	5.3049	5.6377e-08
VTE	ENSG00000168781	PPIP5K1	15	43815660	43892451	47	7	1451091	4.6995	1.3039e-06
VTE	ENSG00000103591	AAGAB	15	67483013	67557536	133	10	1434592	4.6046	2.0665e-06
VTE	ENSG00000128886	ELL3	15	44054798	44079502	33	5	1464142	4.5481	2.7061e-06
VTE	ENSG00000171877	FRMD5	15	44152962	44497429	429	20	1412443	6.1827	3.1509e-10
VTE	ENSG00000166762	CATSPER2	15	43912772	43951039	57	8	1400883	4.588	2.2375e-06
VTE	ENSG00000150281	CTF1	16	30897928	30924881	23	6	1401999	5.9189	1.6204e-09
VTE	ENSG00000102967	DHODH	16	72032643	72069316	98	14	1455629	4.7167	1.1987e-06
VTE	ENSG00000183196	CHST6	16	75497022	75538926	120	23	1332122	6.7245	8.8126e-12
VTE	ENSG00000197943	PLCG2	16	81802899	82006290	1133	102	1430986	10.48	5.3319e-26
VTE	ENSG00000103496	STX4	16	31034416	31061489	34	4	1442282	5.3197	5.1981e-08
VTE	ENSG00000099385	BCL7C	16	30835373	30915852	69	7	1437281	5.7968	3.3798e-09
VTE	ENSG00000167395	ZNF646	16	31075581	31104833	37	5	1463512	5.0131	2.6786e-07
VTE	ENSG00000099381	SETD1A	16	30958615	31005985	44	5	1419482	5.78	3.7345e-09
VTE	ENSG00000140829	DHX38	16	72117615	72156811	119	13	1445892	4.5755	2.376e-06
VTE	ENSG00000153774	CFDP1	16	75317608	75477387	494	16	1443194	6.9271	2.1476e-12
VTE	ENSG00000080603	SRCAP	16	30699571	30761450	34	7	1401872	4.6111	2.0025e-06
VTE	ENSG00000102870	ZNF629	16	30779770	30808564	18	4	1440333	4.7083	1.2488e-06
VTE	ENSG00000099364	FBXL19	16	30924392	30970104	42	5	1428430	5.7887	3.5468e-09
VTE	ENSG00000167397	VKORC1	16	31092175	31116699	25	5	1462808	5.159	1.2412e-07
VTE	ENSG00000140718	FTO	16	53727875	54158379	1223	107	1430670	5.571	1.2665e-08
VTE	ENSG00000167394	ZNF668	16	31062164	31095641	42	5	1411901	4.8281	6.8911e-07
VTE	ENSG00000099377	HSD3B7	16	30985949	31010473	24	4	1382836	5.8631	2.2709e-09
VTE	ENSG00000225614	ZNF469	16	88483879	88517165	79	17	1257676	5.9876	1.0647e-09
VTE	ENSG00000175938	ORAI3	16	30950405	30976259	16	4	1427272	5.6225	9.4097e-09
VTE	ENSG00000099365	STX1B	16	30990577	31031829	42	6	1404334	5.7434	4.6399e-09
VTE	ENSG00000157045	NTAN1	16	15121710	15159936	79	11	1447503	4.7999	7.9388e-07
VTE	ENSG00000166822	TMEM170A	16	75467136	75508584	147	13	1415732	7.1097	5.8136e-13
VTE	ENSG00000179588	ZFPM1	16	88510014	88611574	349	40	1409391	7.0117	1.1768e-12
VTE	ENSG00000151006	PRSS53	16	31084745	31110289	30	5	1469150	5.2983	5.8447e-08
VTE	ENSG00000281991	TMEM265	16	30741512	30766517	9	3	1453934	4.6212	1.9073e-06
VTE	ENSG00000120088	CRHR1	17	43687710	43923194	980	9	1457478	4.5809	2.3153e-06
VTE	ENSG00000108963	DPH1	17	1923431	1957183	85	19	1426881	5.0582	2.1165e-07
VTE	ENSG00000132507	EIF5A	17	7200318	7225782	66	12	1471746	4.539	2.8259e-06
VTE	ENSG00000132522	GPS2	17	7205978	7228658	48	10	1478068	4.6193	1.9256e-06
VTE	ENSG00000177374	HIC1	17	1947454	1972981	54	14	1454197	7.6234	1.2352e-14
VTE	ENSG00000073969	NSF	17	44658035	44844830	70	7	1437725	4.5838	2.2826e-06
VTE	ENSG00000108379	WNT3	17	44829872	44906126	113	20	1401173	4.7719	9.1238e-07
VTE	ENSG00000072818	ACAP1	17	7229848	7264797	72	18	1394299	5.1928	1.036e-07
VTE	ENSG00000225190	PLEKHM1	17	43503266	43578146	103	6	1437757	4.6296	1.8319e-06
VTE	ENSG00000176681	LRRC37A	17	44306744	44425160	30	6	1387969	4.549	2.6954e-06
VTE	ENSG00000108468	CBX1	17	46137414	46188883	142	15	1465264	4.6126	1.9885e-06
VTE	ENSG00000070366	SMG6	17	1953133	2217069	591	24	1441417	6.4002	7.7589e-11
VTE	ENSG00000002919	SNX11	17	46174911	46210109	102	11	1464273	4.7171	1.1962e-06
VTE	ENSG00000167720	SRR	17	2197244	2238553	72	12	1455656	4.8396	6.5066e-07
VTE	ENSG00000183011	NAA38	17	7750003	7798608	83	14	1407989	4.7172	1.1954e-06
VTE	ENSG00000215041	NEURL4	17	7208947	7242644	72	12	1448654	5.1686	1.1795e-07
VTE	ENSG00000262664	OVCA2	17	1935277	1956725	53	15	1449141	5.3152	5.3284e-08
VTE	ENSG00000185294	SPPL2C	17	43912256	43934438	142	6	1459327	4.6341	1.7923e-06
VTE	ENSG00000159314	ARHGAP27	17	43461268	43520282	137	9	1446404	4.5633	2.518e-06
VTE	ENSG00000228696	ARL17B	17	44341550	44449416	17	4	1361024	4.5606	2.55e-06
VTE	ENSG00000141458	NPC1	18	21076148	21176581	166	14	1447833	5.5045	1.8508e-08
VTE	ENSG00000168502	MTCL1	18	8695659	8842776	441	66	1424946	4.7629	9.5401e-07
VTE	ENSG00000141452	RMC1	18	21073434	21123311	88	9	1423659	5.3231	5.1003e-08
VTE	ENSG00000130208	APOC1	19	45407577	45432606	51	14	1392759	5.7838	3.6511e-09
VTE	ENSG00000130203	APOE	19	45399039	45422650	53	13	1400941	4.6215	1.9051e-06
VTE	ENSG00000129355	CDKN2D	19	10667138	10689655	76	11	1448709	5.5808	1.1969e-08
VTE	ENSG00000104936	DMPK	19	46262975	46295815	48	10	1443950	5.0385	2.346e-07
VTE	ENSG00000185800	DMWD	19	46276205	46306060	46	10	1429124	5.5231	1.6649e-08
VTE	ENSG00000079805	DNM2	19	10818729	10954169	301	27	1426924	9.1301	3.4225e-20
VTE	ENSG00000174951	FUT1	19	49241268	49268647	73	10	1446419	6.8694	3.2227e-12
VTE	ENSG00000176920	FUT2	19	49189228	49219191	83	9	1446959	6.4576	5.3182e-11
VTE	ENSG00000010310	GIPR	19	46161490	46195717	86	11	1441181	5.6543	7.8242e-09
VTE	ENSG00000170608	FOXA3	19	46357518	46387055	77	17	1428910	5.0948	1.7456e-07
VTE	ENSG00000129351	ILF3	19	10754937	10813095	73	8	1414490	8.7789	8.2539e-19
VTE	ENSG00000127616	SMARCA4	19	11061598	11182958	315	22	1456396	7.583	1.6877e-14
VTE	ENSG00000125743	SNRPD2	19	46180712	46205569	41	9	1463497	5.6631	7.4322e-09
VTE	ENSG00000125755	SYMPK	19	46308700	46376548	228	16	1444488	4.6274	1.8514e-06
VTE	ENSG00000127533	F2RL3	19	16989826	17012830	62	13	1405229	5.6677	7.2373e-09
VTE	ENSG00000129354	AP1M2	19	10673347	10707991	119	14	1422334	5.9181	1.6288e-09
VTE	ENSG00000130204	TOMM40	19	45384477	45416946	83	16	1428061	4.898	4.8407e-07
VTE	ENSG00000142453	CARM1	19	10972253	11043453	90	11	1442862	6.5527	2.8259e-11
VTE	ENSG00000167642	SPINT2	19	38745098	38793254	133	21	1389838	4.7729	9.0801e-07
VTE	ENSG00000099203	TMED1	19	10932743	10956983	30	7	1403194	7.3623	9.0387e-14
VTE	ENSG00000177051	FBXO46	19	46203887	46244151	61	14	1443724	5.1955	1.0209e-07
VTE	ENSG00000105550	FGF21	19	49248816	49271587	61	14	1433800	6.9951	1.3255e-12
VTE	ENSG00000088053	GP6	19	55515073	55559632	209	25	1425205	7.5722	1.8347e-14
VTE	ENSG00000180739	S1PR5	19	10613418	10638668	77	18	1393188	5.3606	4.1471e-08
VTE	ENSG00000011478	QPCTL	19	46185741	46217248	62	13	1452449	5.4422	2.6309e-08
VTE	ENSG00000105538	RASIP1	19	49213842	49254136	104	8	1468004	6.7195	9.117e-12
VTE	ENSG00000129353	SLC44A2	19	10703121	10765235	141	17	1436069	12.843	4.7281e-38
VTE	ENSG00000129347	KRI1	19	10653761	10686702	98	14	1445793	6.7949	5.4188e-12
VTE	ENSG00000130733	YIPF2	19	11023444	11049357	41	7	1454626	6.4473	5.6937e-11
VTE	ENSG00000104941	RSPH6A	19	46288968	46328605	123	17	1435455	5.3126	5.4027e-08
VTE	ENSG00000213339	QTRT1	19	10802112	10834043	67	10	1426577	7.5647	1.9431e-14
VTE	ENSG00000104885	DOT1L	19	2154148	2242577	227	30	1406924	4.7022	1.2869e-06
VTE	ENSG00000130734	ATG4D	19	10644570	10674099	92	13	1440883	6.8698	3.2145e-12
VTE	ENSG00000142444	TIMM29	19	11029424	11050917	33	6	1437292	6.4077	7.3882e-11
VTE	ENSG00000160439	RDH13	19	55545684	55590914	214	33	1407473	6.5178	3.5667e-11
VTE	ENSG00000214212	C19orf38	19	10937304	10990466	63	11	1412071	7.5035	3.1068e-14
VTE	ENSG00000176909	MAMSTR	19	49205999	49232976	79	6	1457263	6.458	5.3061e-11
VTE	ENSG00000182264	IZUMO1	19	49234073	49260831	74	7	1455910	6.7128	9.5458e-12
VTE	ENSG00000101444	AHCY	20	32858071	32909608	60	4	1440048	5.5518	1.4136e-08
VTE	ENSG00000131067	GGT7	20	33422523	33470661	74	10	1405482	8.4104	2.0439e-17
VTE	ENSG00000100983	GSS	20	33506236	33553794	71	8	1299100	9.0785	5.5034e-20
VTE	ENSG00000242372	EIF6	20	33856709	33882619	46	5	1456470	7.115	5.5962e-13
VTE	ENSG00000061656	SPAG4	20	34193776	34218967	47	8	1441473	4.7813	8.7074e-07
VTE	ENSG00000132671	SSTR4	20	23006057	23027314	60	8	1447159	4.6202	1.9173e-06
VTE	ENSG00000178726	THBD	20	23016270	23040301	54	10	1419647	5.0667	2.0235e-07
VTE	ENSG00000125965	GDF5	20	34011149	34036027	65	8	1472390	5.5942	1.1079e-08
VTE	ENSG00000125977	EIF2S2	20	32666115	32710085	45	5	1459365	5.3019	5.7293e-08
VTE	ENSG00000214078	CPNE1	20	34203953	34262878	119	10	1455359	5.0646	2.0462e-07
VTE	ENSG00000244005	NFS1	20	34246610	34297287	115	10	1448228	4.9271	4.172e-07
VTE	ENSG00000244462	RBM12	20	34226847	34262878	79	8	1449615	5.0523	2.1822e-07
VTE	ENSG00000101000	PROCR	20	33749740	33813771	120	11	1445855	11.373	2.8408e-30
VTE	ENSG00000125966	MMP24	20	33804539	33874804	100	12	1413478	7.1574	4.1113e-13
VTE	ENSG00000126001	CEP250	20	34032988	34115360	129	9	1447764	5.0025	2.8297e-07
VTE	ENSG00000125970	RALY	20	32571458	32680991	121	12	1427352	6.1734	3.3414e-10
VTE	ENSG00000125810	CD93	20	23049993	23076977	46	7	1461799	4.8424	6.4141e-07
VTE	ENSG00000198646	NCOA6	20	33292578	33423433	162	12	1440732	6.5779	2.3863e-11
VTE	ENSG00000100991	TRPC4AP	20	33580207	33690618	257	11	1450534	9.3624	3.8991e-21
VTE	ENSG00000171222	SCAND1	20	34531539	34553281	43	6	1398281	4.6159	1.9567e-06
VTE	ENSG00000125991	ERGIC3	20	34119778	34155405	70	8	1441128	4.8387	6.5361e-07
VTE	ENSG00000101019	UQCC1	20	33880369	34009945	200	10	1445755	6.9189	2.2761e-12
VTE	ENSG00000088298	EDEM2	20	33693160	33745161	149	12	1460993	10.704	4.8482e-27
VTE	ENSG00000131069	ACSS2	20	33452766	33525769	96	6	1240436	7.4486	4.7177e-14
VTE	ENSG00000078814	MYH7B	20	33533704	33600240	147	13	1450005	9.6313	2.9479e-22
VTE	ENSG00000078804	TP53INP2	20	33282147	33311240	35	4	1395994	7.2534	2.0321e-13
VTE	ENSG00000132793	LPIN3	20	39959495	39999222	103	17	1456262	4.6849	1.4005e-06
VTE	ENSG00000125971	DYNLRB1	20	33094193	33138762	40	7	1355077	7.4638	4.2047e-14
VTE	ENSG00000078747	ITCH	20	32941041	33109198	175	9	1398947	7.1491	4.3681e-13
VTE	ENSG00000101460	MAP1LC3A	20	33124688	33158149	43	8	1382634	7.3778	8.048e-14
VTE	ENSG00000183798	EMILIN3	20	39978606	40005498	60	10	1456029	4.6406	1.7369e-06
VTE	ENSG00000101464	PIGU	20	33138346	33275089	162	11	1445038	7.045	9.2739e-13
VTE	ENSG00000125998	FAM83C	20	33863534	33890225	48	6	1423682	7.4665	4.1185e-14
VTE	ENSG00000125975	C20orf173	20	34098569	34127481	48	8	1422325	5.1862	1.0734e-07
VTE	ENSG00000288649	ACTL10	20	32244304	32266331	26	7	1430108	4.5707	2.4299e-06
VTE	ENSG00000159216	RUNX1	21	36150098	36431595	581	78	1388935	4.5916	2.1998e-06
VTE	ENSG00000128268	MGAT3	22	39833235	39898199	109	15	1433004	6.2871	1.6175e-10
VTE	ENSG00000100234	TIMP3	22	33186802	33269028	167	28	1465117	5.545	1.4698e-08
VTE	ENSG00000185666	SYN3	22	32898539	33464377	1558	112	1433714	5.284	6.3197e-08
VTE	ENSG00000184381	PLA2G6	22	38497502	38587857	303	16	1444794	5.3013	5.7493e-08
VTE	ENSG00000100321	SYNGR1	22	39735954	39791593	139	17	1455570	5.1946	1.0258e-07
VTE	ENSG00000100324	TAB1	22	39785759	39843132	84	5	1460932	5.3849	3.6235e-08
VTE	ENSG00000185022	MAFF	22	38587939	38622518	82	9	1446413	4.8298	6.8352e-07
VTE	ENSG00000128274	A4GALT	22	43078123	43127307	226	28	1441735	6.9896	1.3781e-12
VTE	ENSG00000128298	BAIAP2L2	22	38470896	38516971	98	15	1432373	4.7061	1.2622e-06
VTE	ENSG00000100344	PNPLA3	22	44309619	44353451	154	16	1433404	5.1444	1.3422e-07
VTE	ENSG00000128284	APOL3	22	36526371	36572225	120	21	1450886	4.9092	4.5718e-07
HF	ENSG00000143126	CELSR2	1	109782641	109828378	119	22	941351	6.0227	8.5775e-10
HF	ENSG00000134222	PSRC1	1	109812176	109835790	75	17	885976	6.2402	2.1856e-10
HF	ENSG00000177733	HNRNPA0	5	137077073	137100039	15	5	920374	4.7515	1.0095e-06
HF	ENSG00000146021	KLHL3	5	136943189	137160310	309	23	939012	4.5845	2.2754e-06
HF	ENSG00000124762	CDKN1A	6	36634237	36665116	102	16	948189	4.6921	1.3518e-06
HF	ENSG00000147889	CDKN2A	9	21957751	22004490	55	13	950145	4.6338	1.7947e-06
HF	ENSG00000147883	CDKN2B	9	21992902	22019312	41	8	951819	5.0266	2.4958e-07
HF	ENSG00000166507	NDST2	10	75551669	75581589	31	5	947915	4.7727	9.088e-07
HF	ENSG00000176986	SEC24C	10	75494039	75541933	48	6	924850	5.1086	1.6225e-07
HF	ENSG00000214655	ZSWIM8	10	75535334	75571556	25	4	950271	4.9044	4.685e-07
HF	ENSG00000177791	MYOZ1	10	75381370	75411515	41	5	933883	5.0167	2.628e-07
HF	ENSG00000166317	SYNPO2L	10	75394639	75425832	34	3	932244	5.713	5.5487e-09
HF	ENSG00000172586	CHCHD1	10	75531808	75553406	14	2	956429	4.5964	2.149e-06
HF	ENSG00000196968	FUT11	10	75521830	75545977	25	3	940893	4.8934	4.9553e-07
HF	ENSG00000172650	AGAP5	10	75424033	75474357	12	2	957557	5.1619	1.2225e-07
HF	ENSG00000149084	HSD17B12	11	43692108	43888169	399	24	944948	4.6147	1.9682e-06
HF	ENSG00000140718	FTO	16	53727875	54158379	1223	107	932761	5.116	1.5603e-07
HF	ENSG00000176160	HSF5	17	56487528	56575759	104	14	895921	4.8569	5.9615e-07
HF	ENSG00000141458	NPC1	18	21076148	21176581	166	14	921139	4.7429	1.0534e-06
HF	ENSG00000141452	RMC1	18	21073434	21123311	88	9	921273	4.641	1.7336e-06
PAD	ENSG00000198670	LPA	6	160942506	161107478	257	20	437737	5.1115	1.5983e-07
PAD	ENSG00000147883	CDKN2B	9	21992902	22019312	41	8	449338	4.7045	1.2723e-06
PAD	ENSG00000099282	TSPAN15	10	71166821	71281569	401	20	442417	4.5819	2.3043e-06
PAD	ENSG00000111249	CUX2	12	111461828	111798358	382	31	435244	4.6062	2.0501e-06
PAD	ENSG00000136381	IREB2	15	78720518	78803798	156	14	441559	5.3983	3.3638e-08
Stroke	ENSG00000143153	ATP1B1	1	169065947	169111960	160	25	1308460	5.1292	1.4549e-07
Stroke	ENSG00000242252	BGLAP	1	156201951	156223123	36	11	1308460	6.0773	6.1094e-10
Stroke	ENSG00000160785	SLC25A44	1	156153728	156192587	78	7	1308460	6.9198	2.262e-12
Stroke	ENSG00000160783	PMF1	1	156172779	156219868	94	11	1308460	7.0312	1.0238e-12
Stroke	ENSG00000142611	PRDM16	1	2975565	3365185	1222	152	1308460	6.3439	1.1203e-10
Stroke	ENSG00000138442	WDR12	2	203735323	203786949	99	8	1308460	5.9199	1.611e-09
Stroke	ENSG00000144426	NBEAL1	2	203869597	204101101	301	20	1308460	4.985	3.0983e-07
Stroke	ENSG00000138380	CARF	2	203766978	203861060	156	9	1308460	5.8192	2.9558e-09
Stroke	ENSG00000204640	NMS	2	101076944	101109742	190	12	1308460	4.5641	2.508e-06
Stroke	ENSG00000163596	ICA1L	2	203627873	203746708	214	15	1308460	5.9907	1.0446e-09
Stroke	ENSG00000171560	FGA	4	155494280	155521897	32	7	1308460	6.748	7.4947e-12
Stroke	ENSG00000171564	FGB	4	155474132	155503915	69	7	1308460	4.6453	1.6977e-06
Stroke	ENSG00000171557	FGG	4	155515286	155543902	31	6	1308460	6.8146	4.7254e-12
Stroke	ENSG00000109458	GAB1	4	144247680	144405718	266	27	1308460	4.7636	9.5101e-07
Stroke	ENSG00000171566	PLRG1	4	155446149	155481585	125	12	1308460	5.2117	9.3542e-08
Stroke	ENSG00000250803	ZNF475	5	121485871	121528358	51	8	1308460	6.7523	7.2754e-12
Stroke	ENSG00000031691	CENPQ	6	49421054	49470820	96	12	1308460	4.5842	2.2789e-06
Stroke	ENSG00000164379	FOXQ1	6	1302675	1324993	76	15	1308460	4.9933	2.9684e-07
Stroke	ENSG00000105810	CDK6	7	92224235	92475941	276	29	1308460	4.9661	3.4156e-07
Stroke	ENSG00000169398	PTK2	8	141658481	142021412	512	12	1308460	4.6714	1.4961e-06
Stroke	ENSG00000175164	ABO	9	136120563	136160630	232	24	1308460	4.7084	1.2485e-06
Stroke	ENSG00000107957	SH3PXD2A	10	105343784	105625195	650	64	1308460	5.3463	4.4875e-08
Stroke	ENSG00000107960	STN1	10	105627316	105688045	137	16	1308460	5.1894	1.0546e-07
Stroke	ENSG00000254636	ARMS2	10	124204179	124226868	62	11	1308460	5.5161	1.7326e-08
Stroke	ENSG00000149968	MMP3	11	102696528	102724342	79	10	1308460	4.5837	2.2836e-06
Stroke	ENSG00000262406	MMP12	11	102723464	102755764	61	11	1308460	5.4431	2.6185e-08
Stroke	ENSG00000123892	RAB38	11	87836415	87918635	286	25	1308460	5.0029	2.823e-07
Stroke	ENSG00000149084	HSD17B12	11	43692108	43888169	399	24	1308460	4.7888	8.3891e-07
Stroke	ENSG00000111275	ALDH2	12	112194691	112257789	54	7	1308460	4.938	3.947e-07
Stroke	ENSG00000204842	ATXN2	12	111880018	112047480	114	8	1308460	5.2347	8.2618e-08
Stroke	ENSG00000089234	BRAP	12	112069950	112133790	42	6	1308460	5.2325	8.3619e-08
Stroke	ENSG00000111252	SH2B3	12	111833720	111899427	47	5	1308460	5.086	1.8286e-07
Stroke	ENSG00000111249	CUX2	12	111461828	111798358	382	31	1308460	4.7101	1.238e-06
Stroke	ENSG00000111271	ACAD10	12	112113857	112204911	67	6	1308460	4.9432	3.8433e-07
Stroke	ENSG00000187498	COL4A1	13	110791310	110969496	756	82	1308460	5.1549	1.2689e-07
Stroke	ENSG00000136141	LRCH1	13	47117296	47337176	523	30	1308460	5.6914	6.3018e-09
Stroke	ENSG00000140564	FURIN	15	91401885	91436687	80	13	1308460	4.7184	1.1886e-06
Stroke	ENSG00000140836	ZFHX3	16	72806784	73102534	644	84	1308460	4.8396	6.5051e-07
Stroke	ENSG00000108375	RNF43	17	56421037	56504931	132	18	1308460	4.7203	1.1774e-06
Stroke	ENSG00000176160	HSF5	17	56487528	56575759	104	14	1308460	4.7945	8.1546e-07
Stroke	ENSG00000100991	TRPC4AP	20	33580207	33690618	257	11	1308460	5.0836	1.8514e-07
Stroke	ENSG00000088298	EDEM2	20	33693160	33745161	149	12	1308460	5.502	1.8775e-08
Stroke	ENSG00000078814	MYH7B	20	33533704	33600240	147	13	1308460	4.8601	5.8656e-07
