# Supplementary material for: Contribution of leukocyte telomere length to cardiovascular disease onset from genome-wide cross-trait analysis
Source: Nat Commun. 2025 Sep 30;16:8677. doi: 10.1038/s41467-025-63707-5 (PMC12485159; doi:10.1038/s41467-025-63707-5)
Supplement: Supplementary file 16 — Supplementary Data 14 [file 41467_2025_63707_MOESM16_ESM.xlsx]

## Sheet: Supplementary Data 14
Supplementary Data 14. S-LDSC-based heritability enrichment estimates in 49 tissue types or 489 functional categories for single-trait GWAS results of leukocyte telomere length and six cardiovascular diseases using LDSC-SEG
a) S-LDSC-based heritability enrichment estimates in 49 tissue types for single-trait GWAS results of leukocyte telomere length and six cardiovascular diseases using LDSC-SEG
Note: P-values of SNP-based heritability enrichment tests of 49 tissue types were tested using stratified LD Score regression. All reported p-values in dark blue are significant after false discovery rate (FDR) correction for multiple testing (FDR <0.05). All reported P values are two-sided.
Tissue	LTL	FDR (LTL)	AF	FDR (AF)	CAD	FDR (CAD)	VTE	FDR (VTE)	HF	FDR (HF)	PAD	FDR (PAD)	Stroke	FDR (Stroke)
Adipose_Subcutaneous	0.222034	0.836898	0.644195	0.999641	0.0281254	0.275629	0.271345	0.664796	0.491192	0.743518	0.0771059	0.683371	0.00728696	0.178531
Adipose_Visceral_(Omentum)	0.068103	0.556175	0.667158	0.999641	0.0128508	0.157422	0.11735	0.539166	0.0590632	0.57882	0.448367	0.897166	0.167694	0.684751
Adrenal_Gland	0.919903	0.980499	0.544443	0.999641	0.317689	0.864819	0.355112	0.738389	0.371888	0.60506	0.39567	0.894125	0.478485	0.911934
Artery_Aorta	0.217044	0.836898	0.0364429	0.250399	0.00043746	0.00714518	0.201858	0.618191	0.304471	0.60506	0.873907	0.977911	0.0349943	0.285787
Artery_Coronary	0.34958	0.85292	0.0762672	0.373709	0.000108567	0.0026599	0.0981087	0.539166	0.267629	0.60506	0.77326	0.977911	0.0257243	0.260414
Artery_Tibial	0.221509	0.836898	0.0249514	0.250399	4.49434e-05	0.00220222	0.0685835	0.539166	0.159929	0.60506	0.882422	0.977911	0.00343508	0.168319
Brain_Amygdala	0.775839	0.974771	0.977927	0.999641	0.998552	0.999359	0.927054	0.96962	0.546141	0.760141	0.977911	0.977911	0.841991	0.911934
Brain_Anterior_cingulate_cortex_(BA24)	0.68793	0.936349	0.988458	0.999641	0.947282	0.999359	0.115075	0.539166	0.359606	0.60506	0.874093	0.977911	0.307338	0.880891
Brain_Caudate_(basal_ganglia)	0.423052	0.85292	0.949658	0.999641	0.847228	0.999359	0.551304	0.931514	0.292138	0.60506	0.861921	0.977911	0.843249	0.911934
Brain_Cerebellar_Hemisphere	0.934082	0.980499	0.969369	0.999641	0.991451	0.999359	0.942508	0.96962	0.236925	0.60506	0.881485	0.977911	0.151726	0.684751
Brain_Cerebellum	0.883678	0.980499	0.968579	0.999641	0.985281	0.999359	0.833756	0.96962	0.16078	0.60506	0.905954	0.977911	0.304382	0.880891
Brain_Cortex	0.684216	0.936349	0.998456	0.999641	0.895072	0.999359	0.813561	0.96962	0.286872	0.60506	0.829539	0.977911	0.654231	0.911934
Brain_Frontal_Cortex_(BA9)	0.50479	0.85292	0.969162	0.999641	0.828181	0.999359	0.825847	0.96962	0.235765	0.60506	0.892904	0.977911	0.652265	0.911934
Brain_Hippocampus	0.447426	0.85292	0.999641	0.999641	0.996388	0.999359	0.605847	0.957628	0.776454	0.841085	0.969534	0.977911	0.655715	0.911934
Brain_Hypothalamus	0.599513	0.9196	0.998793	0.999641	0.987813	0.999359	0.461183	0.837276	0.63014	0.792384	0.97518	0.977911	0.744921	0.911934
Brain_Nucleus_accumbens_(basal_ganglia)	0.73438	0.956631	0.969368	0.999641	0.887027	0.999359	0.461356	0.837276	0.348937	0.60506	0.883554	0.977911	0.856101	0.911934
Brain_Putamen_(basal_ganglia)	0.633246	0.930638	0.967223	0.999641	0.912752	0.999359	0.910027	0.96962	0.349421	0.60506	0.864862	0.977911	0.808207	0.911934
Brain_Spinal_cord_(cervical_c-1)	0.968839	0.989023	0.983136	0.999641	0.999359	0.999359	0.753448	0.96962	0.32937	0.60506	0.960033	0.977911	0.761389	0.911934
Brain_Substantia_nigra	0.439748	0.85292	0.931349	0.999641	0.992684	0.999359	0.744653	0.96962	0.687537	0.802127	0.957798	0.977911	0.822731	0.911934
Breast_Mammary_Tissue	0.414991	0.85292	0.582249	0.999641	0.0867833	0.472487	0.36166	0.738389	0.382793	0.60506	0.19483	0.683371	0.390779	0.911934
Cells_EBV-transformed_lymphocytes	0.0075605	0.123488	0.504548	0.999641	0.0810744	0.472487	0.746563	0.96962	0.0361622	0.57882	0.177946	0.683371	0.847347	0.911934
Cells_Transformed_fibroblasts	0.645749	0.930638	0.369276	0.999641	0.159369	0.557792	0.176944	0.613136	0.0467184	0.57882	0.150041	0.683371	0.129373	0.684751
Colon_Sigmoid	0.350443	0.85292	0.0245643	0.250399	0.0759627	0.472487	0.0342661	0.539166	0.806755	0.841085	0.0155289	0.683371	0.412063	0.911934
Colon_Transverse	0.326656	0.85292	0.619574	0.999641	0.146293	0.551413	0.747716	0.96962	0.105509	0.60506	0.290169	0.789176	0.754461	0.911934
Esophagus_Gastroesophageal_Junction	0.0666879	0.556175	0.0314816	0.250399	0.25307	0.729438	0.121037	0.539166	0.558471	0.760141	0.192324	0.683371	0.0265728	0.260414
Esophagus_Mucosa	0.382732	0.85292	0.987232	0.999641	0.365924	0.882309	0.880008	0.96962	0.646844	0.792384	0.401444	0.894125	0.59844	0.911934
Esophagus_Muscularis	0.484626	0.85292	0.0408814	0.250399	0.342734	0.882309	0.0825269	0.539166	0.771765	0.841085	0.135802	0.683371	0.013262	0.216613
Heart_Atrial_Appendage	0.940479	0.980499	0.000444714	0.0108955	0.497985	0.925699	0.165043	0.613136	0.31338	0.60506	0.718015	0.977911	0.323593	0.880891
Heart_Left_Ventricle	0.932063	0.980499	0.000100294	0.00491439	0.432151	0.882309	0.727807	0.96962	0.340628	0.60506	0.195249	0.683371	0.16135	0.684751
Kidney_Cortex	0.533929	0.872085	0.89361	0.999641	0.560987	0.925699	0.145667	0.594805	0.27554	0.60506	0.39868	0.894125	0.767939	0.911934
Liver	0.37085	0.85292	0.564629	0.999641	0.425964	0.882309	0.0256967	0.539166	0.635912	0.792384	0.306007	0.789176	0.492286	0.911934
Lung	0.127431	0.693791	0.496385	0.999641	0.207108	0.676554	0.341708	0.738389	0.243112	0.60506	0.432932	0.897166	0.119468	0.684751
Minor_Salivary_Gland	0.600555	0.9196	0.234894	0.885368	0.930468	0.999359	0.269369	0.664796	0.308711	0.60506	0.775303	0.977911	0.139634	0.684751
Muscle_Skeletal	0.741877	0.956631	0.0282859	0.250399	0.866217	0.999359	0.573816	0.937233	0.363102	0.60506	0.512357	0.965596	0.583662	0.911934
Nerve_Tibial	0.125929	0.693791	0.546577	0.999641	0.113921	0.520152	0.0895149	0.539166	0.791451	0.841085	0.135829	0.683371	0.919946	0.939112
Ovary	0.0265764	0.32556	0.655989	0.999641	0.127384	0.520152	0.21959	0.632936	0.54263	0.760141	0.0806758	0.683371	0.993633	0.993633
Pancreas	0.428039	0.85292	0.982085	0.999641	0.535543	0.925699	0.394506	0.773232	0.59715	0.79082	0.288837	0.789176	0.90284	0.939112
Pituitary	0.107733	0.693791	0.213329	0.871094	0.654259	0.971476	0.187695	0.613136	0.0235894	0.57882	0.55519	0.977911	0.533252	0.911934
Prostate	0.847162	0.980499	0.473723	0.999641	0.119887	0.520152	0.855392	0.96962	0.146131	0.60506	0.735412	0.977911	0.817454	0.911934
Skin_Not_Sun_Exposed_(Suprapubic)	0.869915	0.980499	0.764943	0.999641	0.604538	0.925699	0.763175	0.96962	0.985234	0.985234	0.684156	0.977911	0.313386	0.880891
Skin_Sun_Exposed_(Lower_leg)	0.996454	0.996454	0.792096	0.999641	0.388257	0.882309	0.666171	0.96962	0.905352	0.924214	0.457738	0.897166	0.28432	0.880891
Small_Intestine_Terminal_Ileum	0.455794	0.85292	0.370482	0.999641	0.222682	0.681963	0.96962	0.96962	0.0539926	0.57882	0.299666	0.789176	0.801498	0.911934
Spleen	0.000205426	0.0100659	0.998959	0.999641	0.918771	0.999359	0.958366	0.96962	0.366366	0.60506	0.188288	0.683371	0.32064	0.880891
Stomach	0.279608	0.85292	0.905736	0.999641	0.602446	0.925699	0.0216722	0.539166	0.677328	0.802127	0.296175	0.789176	0.576429	0.911934
Testis	0.145321	0.712072	0.530548	0.999641	0.535457	0.925699	0.816326	0.96962	0.791112	0.841085	0.174802	0.683371	0.600176	0.911934
Thyroid	0.808142	0.980499	0.185961	0.828371	0.576492	0.925699	0.488062	0.854108	0.255488	0.60506	0.702887	0.977911	0.684533	0.911934
Uterus	0.00212707	0.0521132	0.0566681	0.308526	0.0452899	0.369868	0.0944163	0.539166	0.32651	0.60506	0.0367092	0.683371	0.656985	0.911934
Vagina	0.492785	0.85292	0.578665	0.999641	0.399309	0.882309	0.243267	0.662227	0.500737	0.743518	0.141958	0.683371	0.769974	0.911934
Whole_Blood	0.448717	0.85292	0.893411	0.999641	0.526594	0.925699	0.289955	0.676562	0.154737	0.60506	0.655507	0.977911	0.729397	0.911934
b) S-LDSC-based heritability enrichment estimates in 489 functional categories for single-trait GWAS results of leukocyte telomere length and six cardiovascular diseases using LDSC-SEG
Note: P-values of SNP-based heritability enrichment tests of 489 functional categories were tested using stratified LD Score regression. All reported p-values in dark blue are significant after false discovery rate (FDR) correction for multiple testing (FDR <0.05). All reported P values are two-sided.
Tissue	LTL	FDR (LTL)	AF	FDR (AF)	CAD	FDR (CAD)	VTE	FDR (VTE)	HF	FDR (HF)	PAD	FDR (PAD)	Stroke	FDR (Stroke)
Adipose_Nuclei__H3K27ac	0.895441	0.999858	0.214383	0.916575	0.00264653	0.0808845	0.732371	0.998061	0.676052	0.958816	0.0304765	0.966833	0.0153876	0.289405
Adipose_Nuclei__H3K36me3	0.877465	0.999858	0.411376	1	0.019401	0.198096	0.566864	0.998061	0.763051	0.983115	0.802861	0.966833	0.567759	1
Adipose_Nuclei__H3K4me1	0.89899	0.999858	0.888553	1	4.93845e-05	0.0120745	0.58442	0.998061	0.596279	0.954838	0.0906241	0.966833	0.114677	0.572214
Adipose_Nuclei__H3K4me3	0.866826	0.999858	0.511993	1	0.0801917	0.46683	0.370862	0.998061	0.696817	0.971984	0.223646	0.966833	0.182391	0.659791
Adipose_Nuclei__H3K9ac	0.683106	0.999858	0.538058	1	0.00199561	0.065057	0.524138	0.998061	0.108377	0.954838	0.0267179	0.966833	0.277932	0.752672
Adrenal_gland_ENTEX__H3K27ac	0.877158	0.999858	0.978255	1	0.168948	0.643466	0.273382	0.989866	0.550138	0.954838	0.525964	0.966833	0.659685	1
Adrenal_gland_ENTEX__H3K36me3	0.542953	0.999858	0.727181	1	0.971433	1	0.141958	0.696273	0.220715	0.954838	0.715226	0.966833	0.549074	1
Adrenal_gland_ENTEX__H3K4me1	0.99472	0.999858	0.96724	1	0.983275	1	0.383935	0.998061	0.60591	0.954838	0.539866	0.966833	0.96537	1
Adrenal_gland_ENTEX__H3K4me3	0.991216	0.999858	0.920863	1	0.859206	1	0.389115	0.998061	0.688214	0.967059	0.768307	0.966833	0.692518	1
Aorta__H3K27ac	0.986765	0.999858	0.0200024	0.224792	0.00049768	0.0384015	0.834831	0.998061	0.512539	0.954838	0.692087	0.966833	0.00747133	0.288131
Aorta__H3K36me3	0.980983	0.999858	0.062067	0.466935	0.00887133	0.131031	0.965304	0.998061	0.0544218	0.954838	0.633167	0.966833	0.463092	0.928082
Aorta__H3K4me1	0.916371	0.999858	0.0452473	0.395106	0.000586892	0.0384015	0.463354	0.998061	0.675945	0.958816	0.760731	0.966833	0.00757715	0.288131
Aorta__H3K4me3	0.419117	0.999858	0.0697721	0.494472	0.00197386	0.065057	0.594727	0.998061	0.554839	0.954838	0.15236	0.966833	0.0116845	0.288131
Aorta_ENTEX__H3K27ac	0.664312	0.999858	0.404272	1	0.00419705	0.102937	0.891258	0.998061	0.438629	0.954838	0.946308	0.982472	0.0363262	0.391385
Aorta_ENTEX__H3K36me3	0.656936	0.999858	0.440375	1	0.0398339	0.330149	0.986051	0.998061	0.440508	0.954838	0.986797	0.990761	0.736023	1
Aorta_ENTEX__H3K4me1	0.403882	0.999858	0.442183	1	0.0181487	0.192928	0.867688	0.998061	0.292436	0.954838	0.948732	0.982902	0.0683575	0.488202
Aorta_ENTEX__H3K4me3	0.461425	0.999858	0.18826	0.902542	0.019445	0.198096	0.955236	0.998061	0.251499	0.954838	0.872825	0.966833	0.0317587	0.376137
Artery-Coronary_ENTEX__H3K27ac	0.961389	0.999858	0.212491	0.916575	0.00165005	0.0620671	0.857166	0.998061	0.200457	0.954838	0.748605	0.966833	0.103065	0.544603
Artery-Coronary_ENTEX__H3K4me3	0.902946	0.999858	0.1589	0.78929	0.000178124	0.0290342	0.95939	0.998061	0.0353406	0.954838	0.889322	0.966833	0.0916323	0.533431
Artery-Tibial_ENTEX__H3K36me3	0.98283	0.999858	0.291784	1	0.393334	0.91804	0.942915	0.998061	0.417552	0.954838	0.888995	0.966833	0.814352	1
Artery-Tibial_ENTEX__H3K4me1	0.970253	0.999858	0.0404755	0.365566	0.462834	0.979765	0.895344	0.998061	0.901236	0.993623	0.844935	0.966833	0.745619	1
Brain_Angular_Gyrus__H3K27ac	0.944101	0.999858	0.999256	1	0.952874	1	0.899457	0.998061	0.735427	0.982481	0.889797	0.966833	0.830218	1
Brain_Angular_Gyrus__H3K36me3	0.981187	0.999858	0.897072	1	0.750007	1	0.142387	0.696273	0.464662	0.954838	0.860189	0.966833	0.761857	1
Brain_Angular_Gyrus__H3K4me1	0.965118	0.999858	0.986871	1	0.987771	1	0.921859	0.998061	0.560893	0.954838	0.898884	0.966833	0.851316	1
Brain_Angular_Gyrus__H3K4me3	0.839091	0.999858	0.958452	1	0.584467	1	0.270768	0.989866	0.825147	0.993623	0.705671	0.966833	0.525418	0.999725
Brain_Angular_Gyrus__H3K9ac	0.91241	0.999858	0.999922	1	0.962477	1	0.985192	0.998061	0.495823	0.954838	0.88647	0.966833	0.991545	1
Brain_Anterior_Caudate__H3K27ac	0.820896	0.999858	0.967043	1	0.773669	1	0.98553	0.998061	0.127994	0.954838	0.967794	0.986573	0.756955	1
Brain_Anterior_Caudate__H3K36me3	0.957712	0.999858	0.98024	1	0.764436	1	0.634226	0.998061	0.0848846	0.954838	0.855126	0.966833	0.805746	1
Brain_Anterior_Caudate__H3K4me1	0.970254	0.999858	0.740645	1	0.857142	1	0.990836	0.998061	0.261943	0.954838	0.733475	0.966833	0.900582	1
Brain_Anterior_Caudate__H3K4me3	0.975064	0.999858	0.906892	1	0.390052	0.91804	0.323067	0.998061	0.252563	0.954838	0.765193	0.966833	0.779219	1
Brain_Anterior_Caudate__H3K9ac	0.897645	0.999858	0.958731	1	0.813343	1	0.859521	0.998061	0.260445	0.954838	0.872	0.966833	0.956868	1
Brain_Cingulate_Gyrus__H3K27ac	0.914325	0.999858	0.998108	1	0.952164	1	0.921179	0.998061	0.498515	0.954838	0.860292	0.966833	0.862192	1
Brain_Cingulate_Gyrus__H3K36me3	0.993043	0.999858	0.950753	1	0.751453	1	0.0938251	0.67381	0.563915	0.954838	0.925817	0.977185	0.706764	1
Brain_Cingulate_Gyrus__H3K4me1	0.988536	0.999858	0.98971	1	0.966244	1	0.852797	0.998061	0.737363	0.982481	0.86347	0.966833	0.942392	1
Brain_Cingulate_Gyrus__H3K4me3	0.967371	0.999858	0.926571	1	0.796643	1	0.874997	0.998061	0.804073	0.992851	0.787612	0.966833	0.724514	1
Brain_Cingulate_Gyrus__H3K9ac	0.956478	0.999858	0.999996	1	0.850839	1	0.856332	0.998061	0.250833	0.954838	0.83576	0.966833	0.948759	1
Brain_Dorsolateral_Prefrontal_Cortex__H3K27ac	0.928985	0.999858	0.996164	1	0.818283	1	0.962822	0.998061	0.469749	0.954838	0.862281	0.966833	0.831317	1
Brain_Dorsolateral_Prefrontal_Cortex__H3K36me3	0.987659	0.999858	0.9569	1	0.864312	1	0.172543	0.740118	0.571428	0.954838	0.822129	0.966833	0.779018	1
Brain_Dorsolateral_Prefrontal_Cortex__H3K4me1	0.99135	0.999858	0.976966	1	0.961016	1	0.963085	0.998061	0.45501	0.954838	0.89067	0.966833	0.490915	0.964087
Brain_Dorsolateral_Prefrontal_Cortex__H3K4me3	0.939602	0.999858	0.875495	1	0.200523	0.680943	0.739545	0.998061	0.467499	0.954838	0.380659	0.966833	0.483862	0.957929
Brain_Dorsolateral_Prefrontal_Cortex__H3K9ac	0.955866	0.999858	0.999972	1	0.841891	1	0.977567	0.998061	0.654398	0.956512	0.972704	0.986573	0.993289	1
Brain_Germinal_Matrix__H3K36me3	0.862023	0.999858	0.769927	1	0.630082	1	0.395445	0.998061	0.243577	0.954838	0.961735	0.986573	0.919508	1
Brain_Germinal_Matrix__H3K4me1	0.940921	0.999858	0.657197	1	0.883012	1	0.967257	0.998061	0.447586	0.954838	0.860606	0.966833	0.391294	0.84292
Brain_Germinal_Matrix__H3K4me3	0.93622	0.999858	0.873279	1	0.146699	0.610529	0.86652	0.998061	0.112728	0.954838	0.851942	0.966833	0.646662	1
Brain_Hippocampus_Middle__H3K27ac	0.932768	0.999858	0.99179	1	0.862817	1	0.956102	0.998061	0.226351	0.954838	0.930646	0.977185	0.85846	1
Brain_Hippocampus_Middle__H3K36me3	0.849371	0.999858	0.968937	1	0.887102	1	0.0881837	0.67381	0.211813	0.954838	0.616644	0.966833	0.89594	1
Brain_Hippocampus_Middle__H3K4me1	0.975652	0.999858	0.958824	1	0.953382	1	0.755794	0.998061	0.386803	0.954838	0.637446	0.966833	0.890249	1
Brain_Hippocampus_Middle__H3K4me3	0.921447	0.999858	0.897405	1	0.419371	0.939323	0.901164	0.998061	0.146725	0.954838	0.970187	0.986573	0.520133	0.993695
Brain_Inferior_Temporal_Lobe__H3K27ac	0.953892	0.999858	0.999597	1	0.979038	1	0.954456	0.998061	0.788024	0.988787	0.718177	0.966833	0.898074	1
Brain_Inferior_Temporal_Lobe__H3K36me3	0.684201	0.999858	0.97491	1	0.969881	1	0.359428	0.998061	0.315497	0.954838	0.783734	0.966833	0.894047	1
Brain_Inferior_Temporal_Lobe__H3K4me1	0.991686	0.999858	0.994213	1	0.987192	1	0.561635	0.998061	0.649771	0.956512	0.914044	0.971668	0.85978	1
Brain_Inferior_Temporal_Lobe__H3K4me3	0.951413	0.999858	0.964685	1	0.804253	1	0.552134	0.998061	0.432148	0.954838	0.719185	0.966833	0.275404	0.752672
Brain_Inferior_Temporal_Lobe__H3K9ac	0.887631	0.999858	0.999994	1	0.936775	1	0.973089	0.998061	0.478669	0.954838	0.903335	0.966833	0.991048	1
Brain_Substantia_Nigra__H3K27ac	0.870777	0.999858	0.998079	1	0.916033	1	0.94142	0.998061	0.259189	0.954838	0.90016	0.966833	0.972558	1
Brain_Substantia_Nigra__H3K36me3	0.984408	0.999858	0.955848	1	0.521329	1	0.317522	0.998061	0.142034	0.954838	0.865498	0.966833	0.986263	1
Brain_Substantia_Nigra__H3K4me1	0.954374	0.999858	0.946281	1	0.974358	1	0.969833	0.998061	0.36229	0.954838	0.840649	0.966833	0.952547	1
Brain_Substantia_Nigra__H3K4me3	0.969006	0.999858	0.976251	1	0.700458	1	0.80967	0.998061	0.492408	0.954838	0.967677	0.986573	0.347085	0.81723
Brain_Substantia_Nigra__H3K9ac	0.940695	0.999858	0.987722	1	0.92789	1	0.678088	0.998061	0.39126	0.954838	0.972989	0.986573	0.979396	1
Breast_Myoepithelial_Primary_Cells__H3K36me3	0.668939	0.999858	0.332127	1	0.562005	1	0.987894	0.998061	0.910701	0.993623	0.743711	0.966833	0.379881	0.831427
Breast_Myoepithelial_Primary_Cells__H3K4me1	0.922759	0.999858	0.421615	1	0.849554	1	0.705794	0.998061	0.899984	0.993623	0.615424	0.966833	0.460966	0.927622
Breast_Myoepithelial_Primary_Cells__H3K4me3	0.344778	0.974546	0.411553	1	0.908733	1	0.932911	0.998061	0.943785	0.993623	0.125381	0.966833	0.342679	0.81723
Breast_Myoepithelial_Primary_Cells__H3K9ac	0.639121	0.999858	0.996689	1	0.974253	1	0.920168	0.998061	0.456099	0.954838	0.173793	0.966833	0.662333	1
Breast_variant_Human_Mammary_Epithelial_Cells_(vHMEC)__DNase	0.514865	0.999858	0.87653	1	0.528415	1	0.866796	0.998061	0.962127	0.993623	0.250998	0.966833	0.435231	0.890494
Breast_variant_Human_Mammary_Epithelial_Cells_(vHMEC)__H3K36me3	0.598915	0.999858	0.597709	1	0.960487	1	0.929256	0.998061	0.973439	0.993623	0.739572	0.966833	0.304568	0.78801
Breast_variant_Human_Mammary_Epithelial_Cells_(vHMEC)__H3K4me1	0.43833	0.999858	0.756939	1	0.49007	1	0.953773	0.998061	0.893729	0.993623	0.375806	0.966833	0.61288	1
Breast_variant_Human_Mammary_Epithelial_Cells_(vHMEC)__H3K4me3	0.683885	0.999858	0.717757	1	0.951565	1	0.959547	0.998061	0.91325	0.993623	0.459354	0.966833	0.104348	0.544603
Colon_Smooth_Muscle__H3K27ac	0.41821	0.999858	0.0381248	0.351756	0.453278	0.970427	0.761904	0.998061	0.527318	0.954838	0.0998141	0.966833	0.0744185	0.488202
Colon_Smooth_Muscle__H3K36me3	0.986386	0.999858	0.0602339	0.462569	0.00773444	0.130419	0.138724	0.696273	0.0401032	0.954838	0.430034	0.966833	0.112425	0.566763
Colon_Smooth_Muscle__H3K4me1	0.829698	0.999858	0.00925229	0.13307	0.281859	0.783118	0.288447	0.998061	0.84148	0.993623	0.599875	0.966833	0.00164489	0.201088
Colon_Smooth_Muscle__H3K4me3	0.436698	0.999858	0.129312	0.727563	0.00613687	0.11542	0.622276	0.998061	0.812373	0.992851	0.109295	0.966833	0.0135522	0.288131
Colon_Smooth_Muscle__H3K9ac	0.331225	0.970846	0.210009	0.916575	0.0877622	0.48019	0.434253	0.998061	0.481783	0.954838	0.0133322	0.966833	0.0806756	0.512342
Colonic_Mucosa__H3K27ac	0.22022	0.841311	0.482248	1	0.15232	0.610529	0.10775	0.690908	0.0778202	0.954838	0.231793	0.966833	0.231547	0.733417
Colonic_Mucosa__H3K36me3	0.841794	0.999858	0.327441	1	0.346865	0.863131	0.565133	0.998061	0.22412	0.954838	0.0251757	0.966833	0.84104	1
Colonic_Mucosa__H3K4me1	0.116791	0.607564	0.324268	1	0.101274	0.521297	0.0675232	0.671507	0.144376	0.954838	0.164797	0.966833	0.446092	0.908913
Colonic_Mucosa__H3K4me3	0.128847	0.63006	0.496056	1	0.0781073	0.46683	0.314387	0.998061	0.48647	0.954838	0.411464	0.966833	0.411402	0.867136
Colonic_Mucosa__H3K9ac	0.132132	0.632518	0.260707	1	0.00729579	0.127416	0.389452	0.998061	0.464845	0.954838	0.551987	0.966833	0.166465	0.656462
Colon-Sigm_ENTEX__H3K27ac	0.632542	0.999858	0.124156	0.727563	0.998974	1	0.789698	0.998061	0.137332	0.954838	0.523027	0.966833	0.0896748	0.533431
Colon-Sigm_ENTEX__H3K36me3	0.923244	0.999858	0.549201	1	0.0564169	0.388955	0.649881	0.998061	0.00637394	0.954838	0.0703786	0.966833	0.577001	1
Colon-Sigm_ENTEX__H3K4me1	0.262696	0.884635	0.923116	1	0.991477	1	0.346912	0.998061	0.97258	0.993623	0.621983	0.966833	0.944072	1
Colon-Sigm_ENTEX__H3K4me3	0.254488	0.879545	0.553198	1	0.958994	1	0.358565	0.998061	0.995809	0.997849	0.114466	0.966833	0.849877	1
Colon-TV_ENTEX__H3K27ac	0.127268	0.63006	0.262659	1	0.424701	0.939723	0.238538	0.897197	0.335025	0.954838	0.532702	0.966833	0.27429	0.752672
Colon-TV_ENTEX__H3K36me3	0.953869	0.999858	0.633571	1	0.861927	1	0.438635	0.998061	0.0450529	0.954838	0.108988	0.966833	0.82514	1
Colon-TV_ENTEX__H3K4me1	0.0593188	0.486184	0.972529	1	0.997402	1	0.823458	0.998061	0.990901	0.995844	0.712549	0.966833	0.454377	0.921951
Colon-TV_ENTEX__H3K4me3	0.181256	0.751139	0.93742	1	0.337883	0.856088	0.109774	0.690908	0.564253	0.954838	0.313978	0.966833	0.702851	1
Cortex_derived_primary_cultured_neurospheres__H3K36me3	0.857685	0.999858	0.536568	1	0.141685	0.610529	0.941305	0.998061	0.0845015	0.954838	0.60427	0.966833	0.619712	1
Cortex_derived_primary_cultured_neurospheres__H3K4me1	0.970634	0.999858	0.650353	1	0.617791	1	0.991446	0.998061	0.318148	0.954838	0.419515	0.966833	0.270772	0.752672
Cortex_derived_primary_cultured_neurospheres__H3K4me3	0.968354	0.999858	0.886964	1	0.32059	0.829462	0.950233	0.998061	0.0571423	0.954838	0.100191	0.966833	0.680592	1
Duodenum_Mucosa__H3K36me3	0.344578	0.974546	0.72066	1	0.742229	1	0.0977083	0.67381	0.927898	0.993623	0.158067	0.966833	0.0899225	0.533431
Duodenum_Mucosa__H3K4me1	0.25541	0.879545	0.805729	1	0.0492982	0.369218	0.0261727	0.671507	0.238691	0.954838	0.0703769	0.966833	0.0969311	0.544603
Duodenum_Mucosa__H3K4me3	0.709162	0.999858	0.998997	1	0.14162	0.610529	0.0610626	0.671507	0.642472	0.956512	0.335872	0.966833	0.546051	1
Duodenum_Mucosa__H3K9ac	0.381624	0.999858	0.99449	1	0.295991	0.80747	0.123288	0.696273	0.703512	0.971984	0.503221	0.966833	0.758415	1
Duodenum_Smooth_Muscle__H3K27ac	0.373391	0.997749	0.45816	1	0.439626	0.965813	0.0751388	0.671507	0.849317	0.993623	0.426889	0.966833	0.13032	0.580472
Duodenum_Smooth_Muscle__H3K36me3	0.977038	0.999858	0.772073	1	0.092722	0.498253	0.676285	0.998061	0.919734	0.993623	0.326995	0.966833	0.134168	0.580472
Duodenum_Smooth_Muscle__H3K4me1	0.733724	0.999858	0.138347	0.743024	0.146439	0.610529	0.391532	0.998061	0.495679	0.954838	0.118292	0.966833	0.0211949	0.345478
Duodenum_Smooth_Muscle__H3K4me3	0.81165	0.999858	0.571404	1	0.167712	0.643466	0.702539	0.998061	0.12783	0.954838	0.201536	0.966833	0.222237	0.728843
Esophagus__H3K27ac	0.354715	0.977461	0.765894	1	0.652395	1	0.092777	0.67381	0.830571	0.993623	0.390595	0.966833	0.128876	0.580472
Esophagus__H3K36me3	0.986611	0.999858	0.810725	1	0.99388	1	0.564011	0.998061	0.981787	0.995434	0.736987	0.966833	0.90401	1
Esophagus__H3K4me1	0.725006	0.999858	0.751357	1	0.915949	1	0.480505	0.998061	0.807546	0.992851	0.482113	0.966833	0.783535	1
Esophagus__H3K4me3	0.663662	0.999858	0.991928	1	0.66906	1	0.137478	0.696273	0.786677	0.988787	0.650006	0.966833	0.376651	0.831427
Esoph-GJ_ENTEX__H3K27ac	0.912384	0.999858	0.148239	0.771159	0.99133	1	0.804423	0.998061	0.23648	0.954838	0.520997	0.966833	0.0425027	0.407526
Esoph-GJ_ENTEX__H3K4me1	0.614083	0.999858	0.308005	1	0.749355	1	0.638464	0.998061	0.512172	0.954838	0.803424	0.966833	0.208436	0.707815
Esoph-GJ_ENTEX__H3K4me3	0.461046	0.999858	0.0579685	0.462569	0.943387	1	0.748476	0.998061	0.189454	0.954838	0.787914	0.966833	0.0580898	0.465671
Esoph-Mucosa_ENTEX__H3K27ac	0.206866	0.815787	0.721048	1	0.979492	1	0.690276	0.998061	0.885549	0.993623	0.622588	0.966833	0.180568	0.659791
Esoph-Mucosa_ENTEX__H3K36me3	0.539506	0.999858	0.593195	1	0.685111	1	0.461784	0.998061	0.510362	0.954838	0.769973	0.966833	0.906747	1
Esoph-Mucosa_ENTEX__H3K4me1	0.444866	0.999858	0.836372	1	0.57739	1	0.57812	0.998061	0.887292	0.993623	0.177674	0.966833	0.131221	0.580472
Esoph-Mucosa_ENTEX__H3K4me3	0.254493	0.879545	0.435604	1	0.886239	1	0.894902	0.998061	0.726785	0.981544	0.339593	0.966833	0.456901	0.923242
Esoph-Muscularis_ENTEX__H3K27ac	0.559197	0.999858	0.115441	0.714025	0.99666	1	0.851677	0.998061	0.109015	0.954838	0.684174	0.966833	0.0504062	0.432432
Esoph-Muscularis_ENTEX__H3K36me3	0.288838	0.932491	0.000486536	0.0178633	0.00996578	0.135369	0.0697357	0.671507	0.844045	0.993623	0.562096	0.966833	0.157371	0.630774
Esoph-Muscularis_ENTEX__H3K4me1	0.829211	0.999858	0.000954374	0.0259271	0.330698	0.842245	0.485129	0.998061	0.222418	0.954838	0.554784	0.966833	0.142781	0.586721
Esoph-Muscularis_ENTEX__H3K4me3	0.606705	0.999858	0.0665444	0.485674	0.770987	1	0.914623	0.998061	0.53218	0.954838	0.847231	0.966833	0.0748777	0.488202
Fetal_Adrenal_Gland__DNase	0.972109	0.999858	0.311708	1	0.800827	1	0.654628	0.998061	0.453671	0.954838	0.387699	0.966833	0.335648	0.812534
Fetal_Adrenal_Gland__H3K27ac	0.959957	0.999858	0.263926	1	0.125204	0.600244	0.318967	0.998061	0.109152	0.954838	0.226385	0.966833	0.506088	0.97817
Fetal_Adrenal_Gland__H3K36me3	0.388758	0.999858	0.488231	1	0.00149779	0.061035	0.780381	0.998061	0.104311	0.954838	0.122974	0.966833	0.0741052	0.488202
Fetal_Adrenal_Gland__H3K4me1	0.980939	0.999858	0.139792	0.743024	0.0457033	0.366375	0.342242	0.998061	0.119497	0.954838	0.0878734	0.966833	0.322405	0.796549
Fetal_Adrenal_Gland__H3K4me3	0.603259	0.999858	0.785597	1	0.000561441	0.0384015	0.132707	0.696273	0.278273	0.954838	0.580808	0.966833	0.189327	0.661292
Fetal_Brain_Female__DNase	0.670428	0.999858	0.994147	1	0.99982	1	0.985571	0.998061	0.307297	0.954838	0.436126	0.966833	0.59657	1
Fetal_Brain_Female__H3K36me3	0.947594	0.999858	0.583976	1	0.828145	1	0.459956	0.998061	0.123696	0.954838	0.85648	0.966833	0.883381	1
Fetal_Brain_Female__H3K4me1	0.737199	0.999858	0.65017	1	0.984848	1	0.972988	0.998061	0.0559249	0.954838	0.735767	0.966833	0.354031	0.81723
Fetal_Brain_Female__H3K4me3	0.852424	0.999858	0.926753	1	0.39425	0.91804	0.615215	0.998061	0.0837348	0.954838	0.760748	0.966833	0.331001	0.80527
Fetal_Brain_Male__DNase	0.747865	0.999858	0.994043	1	0.9969	1	0.986282	0.998061	0.360489	0.954838	0.49627	0.966833	0.379149	0.831427
Fetal_Brain_Male__H3K36me3	0.702176	0.999858	0.735987	1	0.132076	0.6036	0.317772	0.998061	0.00955992	0.954838	0.93151	0.977185	0.66376	1
Fetal_Brain_Male__H3K4me1	0.900349	0.999858	0.726895	1	0.993981	1	0.955021	0.998061	0.37415	0.954838	0.700977	0.966833	0.284966	0.757332
Fetal_Brain_Male__H3K4me3	0.549427	0.999858	0.852004	1	0.475001	1	0.957213	0.998061	0.354956	0.954838	0.416686	0.966833	0.933603	1
Fetal_Heart__DNase	0.480294	0.999858	6.04012e-09	1.47681e-06	0.359358	0.883047	0.917805	0.998061	0.13671	0.954838	0.550611	0.966833	0.0968687	0.544603
Fetal_Heart__H3K36me3	0.782306	0.999858	0.000388355	0.0158255	0.271735	0.772548	0.974957	0.998061	0.668935	0.958816	0.895135	0.966833	0.172557	0.659221
Fetal_Heart__H3K4me1	0.794988	0.999858	2.40637e-09	1.17672e-06	0.319214	0.829462	0.778548	0.998061	0.182234	0.954838	0.666552	0.966833	0.0487799	0.432432
Fetal_Heart__H3K4me3	0.977643	0.999858	0.00220701	0.0415087	0.564951	1	0.911161	0.998061	0.422685	0.954838	0.593678	0.966833	0.773984	1
Fetal_Heart__H3K9ac	0.604718	0.999858	9.12078e-06	0.00100172	0.261576	0.764402	0.956263	0.998061	0.0695821	0.954838	0.546064	0.966833	0.0338447	0.376137
Fetal_Intestine_Large__DNase	0.733796	0.999858	0.234021	0.969803	0.174191	0.650223	0.0600394	0.671507	0.197781	0.954838	0.320234	0.966833	0.325787	0.796549
Fetal_Intestine_Large__H3K27ac	0.222278	0.84259	0.440929	1	0.188541	0.666813	0.0764941	0.671507	0.0296204	0.954838	0.368997	0.966833	0.0303805	0.376137
Fetal_Intestine_Large__H3K36me3	0.392567	0.999858	0.577417	1	0.190115	0.666813	0.664545	0.998061	0.449691	0.954838	0.0694353	0.966833	0.0305283	0.376137
Fetal_Intestine_Large__H3K4me1	0.293974	0.939564	0.23897	0.981986	0.0876797	0.48019	0.0837667	0.671507	0.193442	0.954838	0.580866	0.966833	0.0613296	0.466827
Fetal_Intestine_Large__H3K4me3	0.115001	0.606109	0.45031	1	0.0345274	0.30698	0.0350692	0.671507	0.106153	0.954838	0.386781	0.966833	0.29406	0.773092
Fetal_Intestine_Small__DNase	0.728262	0.999858	0.234022	0.969803	0.214964	0.700782	0.0813319	0.671507	0.399698	0.954838	0.377547	0.966833	0.0872403	0.533431
Fetal_Intestine_Small__H3K27ac	0.23943	0.860893	0.461768	1	0.0782674	0.46683	0.045567	0.671507	0.0390329	0.954838	0.335016	0.966833	0.0135036	0.288131
Fetal_Intestine_Small__H3K36me3	0.231732	0.849789	0.775772	1	0.140525	0.610529	0.589514	0.998061	0.573303	0.954838	0.249323	0.966833	0.0124157	0.288131
Fetal_Intestine_Small__H3K4me1	0.45129	0.999858	0.145103	0.762959	0.149811	0.610529	0.0379455	0.671507	0.259276	0.954838	0.528713	0.966833	0.0609141	0.466827
Fetal_Intestine_Small__H3K4me3	0.0977032	0.58405	0.437975	1	0.0172943	0.192203	0.024563	0.671507	0.0520592	0.954838	0.123459	0.966833	0.23939	0.733417
Fetal_Kidney__DNase	0.214576	0.839423	0.905952	1	0.584546	1	0.78805	0.998061	0.280055	0.954838	0.258886	0.966833	0.351008	0.81723
Fetal_Kidney__H3K36me3	0.533138	0.999858	0.783441	1	0.00613522	0.11542	0.130005	0.696273	0.198292	0.954838	0.405431	0.966833	0.377535	0.831427
Fetal_Kidney__H3K4me1	0.616157	0.999858	0.983607	1	0.202207	0.68162	0.239397	0.897197	0.543208	0.954838	0.414979	0.966833	0.00151136	0.201088
Fetal_Kidney__H3K4me3	0.323174	0.964406	0.965151	1	0.188918	0.666813	0.214261	0.85537	0.780926	0.988787	0.080418	0.966833	0.235438	0.733417
Fetal_Kidney__H3K9ac	0.433744	0.999858	0.98257	1	0.193102	0.669635	0.549965	0.998061	0.58478	0.954838	0.118361	0.966833	0.134491	0.580472
Fetal_Lung__DNase	0.251067	0.879545	0.0952233	0.629246	0.393801	0.91804	0.334638	0.998061	0.402526	0.954838	0.224308	0.966833	0.359319	0.824916
Fetal_Lung__H3K36me3	0.830432	0.999858	0.20673	0.916575	0.00950987	0.132866	0.894111	0.998061	0.00226822	0.954838	0.538919	0.966833	0.313039	0.79314
Fetal_Lung__H3K4me1	0.371215	0.997386	0.0218663	0.237613	0.151959	0.610529	0.373577	0.998061	0.240943	0.954838	0.044581	0.966833	0.0471602	0.432432
Fetal_Lung__H3K4me3	0.99272	0.999858	0.865239	1	0.138466	0.610529	0.782834	0.998061	0.743589	0.983115	0.239736	0.966833	0.300517	0.784719
Fetal_Lung__H3K9ac	0.855189	0.999858	0.482927	1	0.127871	0.601237	0.876001	0.998061	0.394458	0.954838	0.199971	0.966833	0.103695	0.544603
Fetal_Muscle_Leg__DNase	0.808673	0.999858	0.591334	1	0.274831	0.774269	0.72479	0.998061	0.311769	0.954838	0.486778	0.966833	0.633548	1
Fetal_Muscle_Leg__H3K27ac	0.878957	0.999858	0.0724372	0.506025	0.252569	0.762383	0.550485	0.998061	0.262306	0.954838	0.389087	0.966833	0.171289	0.659221
Fetal_Muscle_Leg__H3K36me3	0.830311	0.999858	0.0012984	0.0302341	0.0513433	0.369218	0.979626	0.998061	0.262918	0.954838	0.951153	0.983327	0.139562	0.580629
Fetal_Muscle_Leg__H3K4me1	0.978369	0.999858	0.386201	1	0.365859	0.890075	0.802892	0.998061	0.596936	0.954838	0.2075	0.966833	0.797194	1
Fetal_Muscle_Leg__H3K4me3	0.68024	0.999858	0.0115451	0.154119	0.107849	0.543693	0.0548128	0.671507	0.0111825	0.954838	0.466779	0.966833	0.0719043	0.488202
Fetal_Muscle_Trunk__DNase	0.857958	0.999858	0.0491522	0.414404	0.224369	0.72182	0.782898	0.998061	0.290179	0.954838	0.602962	0.966833	0.697883	1
Fetal_Muscle_Trunk__H3K27ac	0.819495	0.999858	0.0116614	0.154119	0.442417	0.965813	0.895993	0.998061	0.326452	0.954838	0.406262	0.966833	0.169795	0.659221
Fetal_Muscle_Trunk__H3K36me3	0.601303	0.999858	0.0601419	0.462569	0.0409924	0.334088	0.942264	0.998061	0.388236	0.954838	0.584602	0.966833	0.277414	0.752672
Fetal_Muscle_Trunk__H3K4me1	0.89367	0.999858	0.794269	1	0.249301	0.762383	0.70755	0.998061	0.37993	0.954838	0.166562	0.966833	0.795437	1
Fetal_Muscle_Trunk__H3K4me3	0.803634	0.999858	0.0368304	0.347275	0.263124	0.764402	0.340802	0.998061	0.0327458	0.954838	0.39563	0.966833	0.134158	0.580472
Fetal_Stomach__DNase	0.0953385	0.582757	0.853636	1	0.625927	1	0.0175388	0.671507	0.414357	0.954838	0.219472	0.966833	0.370006	0.831427
Fetal_Stomach__H3K27ac	0.206047	0.815787	0.45366	1	0.310799	0.8171	0.0314925	0.671507	0.507857	0.954838	0.0472978	0.966833	0.0191241	0.33399
Fetal_Stomach__H3K36me3	0.658798	0.999858	0.315957	1	0.0139289	0.162172	0.920463	0.998061	0.289569	0.954838	0.408458	0.966833	0.0382526	0.39799
Fetal_Stomach__H3K4me1	0.994544	0.999858	0.474049	1	0.411875	0.939323	0.74971	0.998061	0.541204	0.954838	0.307297	0.966833	0.00549101	0.26851
Fetal_Stomach__H3K4me3	0.0920339	0.582757	0.632487	1	0.00868337	0.131031	0.0504136	0.671507	0.466039	0.954838	0.0127301	0.966833	0.0324576	0.376137
Fetal_Thymus__DNase	0.0105907	0.281362	1	1	0.999389	1	0.700632	0.998061	0.0925954	0.954838	0.923808	0.977185	0.997837	1
Fetal_Thymus__H3K27ac	0.00400922	0.280073	0.999992	1	0.999965	1	0.800664	0.998061	0.752575	0.983115	0.926992	0.977185	0.996837	1
Fetal_Thymus__H3K36me3	4.90991e-06	0.00240094	0.597789	1	0.707322	1	0.629472	0.998061	0.220991	0.954838	0.148087	0.966833	0.657635	1
Fetal_Thymus__H3K4me1	0.0284314	0.364972	0.995488	1	0.998884	1	0.736374	0.998061	0.40438	0.954838	0.849316	0.966833	0.999747	1
Fetal_Thymus__H3K4me3	0.0126584	0.281362	0.999652	1	0.9895	1	0.774367	0.998061	0.93374	0.993623	0.622499	0.966833	0.997426	1
Foreskin_Fibroblast_Primary_Cells_skin01__DNase	0.669961	0.999858	0.124591	0.727563	0.0512889	0.369218	0.956302	0.998061	0.55164	0.954838	0.308865	0.966833	0.0295049	0.376137
Foreskin_Fibroblast_Primary_Cells_skin01__H3K27ac	0.691584	0.999858	0.336812	1	0.298879	0.80747	0.996312	0.998061	0.676465	0.958816	0.848731	0.966833	0.804514	1
Foreskin_Fibroblast_Primary_Cells_skin01__H3K36me3	0.876006	0.999858	0.215554	0.916575	0.393886	0.91804	0.991003	0.998061	0.298311	0.954838	0.881095	0.966833	0.724642	1
Foreskin_Fibroblast_Primary_Cells_skin01__H3K4me1	0.811023	0.999858	0.13124	0.729275	0.0797533	0.46683	0.984824	0.998061	0.805598	0.992851	0.585876	0.966833	0.226252	0.732696
Foreskin_Fibroblast_Primary_Cells_skin01__H3K4me3	0.752054	0.999858	0.0915061	0.612965	0.00583022	0.11542	0.945392	0.998061	0.230369	0.954838	0.380212	0.966833	0.136017	0.580472
Foreskin_Fibroblast_Primary_Cells_skin02__DNase	0.803944	0.999858	0.120547	0.727563	0.0703867	0.458921	0.949779	0.998061	0.699702	0.971984	0.63907	0.966833	0.0520931	0.438491
Foreskin_Fibroblast_Primary_Cells_skin02__H3K27ac	0.956805	0.999858	0.422991	1	0.165889	0.643466	0.994109	0.998061	0.588533	0.954838	0.897571	0.966833	0.839399	1
Foreskin_Fibroblast_Primary_Cells_skin02__H3K36me3	0.948598	0.999858	0.496679	1	0.269775	0.771462	0.987193	0.998061	0.224843	0.954838	0.810474	0.966833	0.801181	1
Foreskin_Fibroblast_Primary_Cells_skin02__H3K4me1	0.750385	0.999858	0.582251	1	0.077446	0.46683	0.989978	0.998061	0.785445	0.988787	0.623181	0.966833	0.31644	0.796549
Foreskin_Fibroblast_Primary_Cells_skin02__H3K4me3	0.466374	0.999858	0.194364	0.913886	0.0493721	0.369218	0.938583	0.998061	0.0863061	0.954838	0.422865	0.966833	0.772665	1
Foreskin_Keratinocyte_Primary_Cells_skin02__DNase	0.944562	0.999858	0.292904	1	0.858985	1	0.495371	0.998061	0.895737	0.993623	0.601705	0.966833	0.241033	0.733417
Foreskin_Keratinocyte_Primary_Cells_skin02__H3K36me3	0.467003	0.999858	0.661736	1	0.364915	0.890075	0.97995	0.998061	0.991162	0.995844	0.784179	0.966833	0.366932	0.831427
Foreskin_Keratinocyte_Primary_Cells_skin02__H3K4me1	0.386593	0.999858	0.714585	1	0.575769	1	0.987491	0.998061	0.975335	0.993623	0.620448	0.966833	0.170889	0.659221
Foreskin_Keratinocyte_Primary_Cells_skin02__H3K4me3	0.652197	0.999858	0.128556	0.727563	0.949856	1	0.864413	0.998061	0.766001	0.983115	0.668085	0.966833	0.00147476	0.201088
Foreskin_Keratinocyte_Primary_Cells_skin03__H3K27ac	0.230414	0.849789	0.167202	0.81762	0.801761	1	0.92839	0.998061	0.982535	0.995434	0.521139	0.966833	0.13308	0.580472
Foreskin_Keratinocyte_Primary_Cells_skin03__H3K36me3	0.086819	0.581568	0.499248	1	0.666707	1	0.961293	0.998061	0.927927	0.993623	0.783969	0.966833	0.0118611	0.288131
Foreskin_Keratinocyte_Primary_Cells_skin03__H3K4me1	0.368999	0.997386	0.777871	1	0.555643	1	0.995545	0.998061	0.95023	0.993623	0.674785	0.966833	0.179521	0.659791
Foreskin_Keratinocyte_Primary_Cells_skin03__H3K4me3	0.49812	0.999858	0.150403	0.774178	0.55554	1	0.689465	0.998061	0.824665	0.993623	0.463841	0.966833	0.000600078	0.201088
Foreskin_Melanocyte_Primary_Cells_skin01__DNase	0.99516	0.999858	0.857997	1	0.564605	1	0.676457	0.998061	0.902081	0.993623	0.226768	0.966833	0.140111	0.580629
Foreskin_Melanocyte_Primary_Cells_skin01__H3K27ac	0.798858	0.999858	0.84185	1	0.698753	1	0.84898	0.998061	0.491701	0.954838	0.422477	0.966833	0.476377	0.950809
Foreskin_Melanocyte_Primary_Cells_skin01__H3K36me3	0.977083	0.999858	0.665857	1	0.141126	0.610529	0.760244	0.998061	0.0726176	0.954838	0.344949	0.966833	0.642544	1
Foreskin_Melanocyte_Primary_Cells_skin01__H3K4me1	0.985985	0.999858	0.505183	1	0.484277	1	0.974403	0.998061	0.282188	0.954838	0.117009	0.966833	0.252115	0.739188
Foreskin_Melanocyte_Primary_Cells_skin01__H3K4me3	0.93024	0.999858	0.438688	1	0.0774294	0.46683	0.889819	0.998061	0.186544	0.954838	0.119591	0.966833	0.420823	0.87602
Foreskin_Melanocyte_Primary_Cells_skin03__H3K27ac	0.980555	0.999858	0.907557	1	0.506612	1	0.995251	0.998061	0.781775	0.988787	0.6569	0.966833	0.271756	0.752672
Foreskin_Melanocyte_Primary_Cells_skin03__H3K36me3	0.579383	0.999858	0.402579	1	0.41443	0.939323	0.958273	0.998061	0.206198	0.954838	0.159584	0.966833	0.247472	0.733417
Foreskin_Melanocyte_Primary_Cells_skin03__H3K4me1	0.986741	0.999858	0.802109	1	0.341087	0.859751	0.871852	0.998061	0.712436	0.975858	0.57334	0.966833	0.310373	0.790481
Foreskin_Melanocyte_Primary_Cells_skin03__H3K4me3	0.990856	0.999858	0.335263	1	0.156058	0.620332	0.675209	0.998061	0.142628	0.954838	0.135221	0.966833	0.0910575	0.533431
Ganglion_Eminence_derived_primary_cultured_neurospheres__H3K36me3	0.615824	0.999858	0.530498	1	0.0975886	0.518705	0.919816	0.998061	0.151012	0.954838	0.579281	0.966833	0.530997	1
Ganglion_Eminence_derived_primary_cultured_neurospheres__H3K4me1	0.943691	0.999858	0.447802	1	0.67747	1	0.968389	0.998061	0.294902	0.954838	0.578953	0.966833	0.30782	0.788084
Ganglion_Eminence_derived_primary_cultured_neurospheres__H3K4me3	0.867659	0.999858	0.728315	1	0.462048	0.979765	0.97139	0.998061	0.108145	0.954838	0.438106	0.966833	0.247465	0.733417
Gastric__DNase	0.900072	0.999858	0.993878	1	0.938071	1	0.0284962	0.671507	0.968439	0.993623	0.641581	0.966833	0.420991	0.87602
Gastric__H3K27ac	0.358199	0.978545	0.995186	1	0.829805	1	0.118352	0.690908	0.771201	0.983115	0.539912	0.966833	0.479977	0.954101
Gastric__H3K36me3	0.946144	0.999858	0.998274	1	0.662026	1	0.695354	0.998061	0.771351	0.983115	0.320191	0.966833	0.549811	1
Gastric__H3K4me1	0.604035	0.999858	0.699528	1	0.862719	1	0.0879694	0.67381	0.530817	0.954838	0.643504	0.966833	0.204379	0.705249
Gastric__H3K4me3	0.932866	0.999858	0.984231	1	0.286884	0.788124	0.0771095	0.671507	0.276104	0.954838	0.799634	0.966833	0.266132	0.752672
Heart-Atrial_ENTEX__H3K27ac	0.987311	0.999858	9.69963e-08	1.58104e-05	0.275507	0.774269	0.904201	0.998061	0.48738	0.954838	0.707607	0.966833	0.22078	0.728843
Heart-Atrial_ENTEX__H3K36me3	0.886884	0.999858	0.00199525	0.0390271	0.084864	0.48019	0.445498	0.998061	0.2029	0.954838	0.792847	0.966833	0.613118	1
Heart-Atrial_ENTEX__H3K4me1	0.728121	0.999858	0.420552	1	0.375808	0.909754	0.6742	0.998061	0.392078	0.954838	0.848007	0.966833	0.981285	1
Heart-Atrial_ENTEX__H3K4me3	0.897971	0.999858	1.02425e-05	0.00100172	0.313454	0.819675	0.858068	0.998061	0.294438	0.954838	0.800111	0.966833	0.324086	0.796549
Heart-LV_ENTEX__H3K27ac	0.701021	0.999858	0.00527349	0.0859175	0.907609	1	0.793886	0.998061	0.447768	0.954838	0.489455	0.966833	0.124419	0.580472
Heart-LV_ENTEX__H3K36me3	0.428656	0.999858	0.00975633	0.13631	0.0129851	0.155907	0.133558	0.696273	0.85974	0.993623	0.304423	0.966833	0.162397	0.645625
Heart-LV_ENTEX__H3K4me1	0.470229	0.999858	0.21188	0.916575	0.110756	0.552651	0.812547	0.998061	0.458569	0.954838	0.609264	0.966833	0.341145	0.81723
Heart-LV_ENTEX__H3K4me3	0.812694	0.999858	0.00199508	0.0390271	0.228918	0.727853	0.0765591	0.671507	0.24519	0.954838	0.508685	0.966833	0.146808	0.598243
HMEC_Mammary_Epithelial_Primary_Cells__DNase	0.642583	0.999858	0.796418	1	0.566252	1	0.737393	0.998061	0.986789	0.995844	0.55727	0.966833	0.611341	1
HMEC_Mammary_Epithelial_Primary_Cells__H3K27ac	0.307596	0.957327	0.633777	1	0.504261	1	0.831048	0.998061	0.915606	0.993623	0.324782	0.966833	0.640319	1
HMEC_Mammary_Epithelial_Primary_Cells__H3K36me3	0.355804	0.977461	0.507803	1	0.972845	1	0.819771	0.998061	0.999619	0.999619	0.960285	0.986573	0.350656	0.81723
HMEC_Mammary_Epithelial_Primary_Cells__H3K4me1	0.612848	0.999858	0.912886	1	0.421073	0.939323	0.821975	0.998061	0.940782	0.993623	0.379357	0.966833	0.686575	1
HMEC_Mammary_Epithelial_Primary_Cells__H3K4me3	0.698755	0.999858	0.598471	1	0.932789	1	0.92929	0.998061	0.880046	0.993623	0.242895	0.966833	0.133175	0.580472
HMEC_Mammary_Epithelial_Primary_Cells__H3K9ac	0.246371	0.873011	0.637978	1	0.308022	0.814177	0.98895	0.998061	0.788603	0.988787	0.462766	0.966833	0.253042	0.739188
Left_Ventricle__H3K27ac	0.793603	0.999858	7.01798e-05	0.00428974	0.0274484	0.258121	0.703476	0.998061	0.555407	0.954838	0.321375	0.966833	0.00399178	0.26851
Left_Ventricle__H3K36me3	0.946569	0.999858	0.000674698	0.0208394	0.0116187	0.147715	0.759024	0.998061	0.562569	0.954838	0.312491	0.966833	0.103106	0.544603
Left_Ventricle__H3K4me1	0.781546	0.999858	0.000182425	0.00810963	0.079814	0.46683	0.469129	0.998061	0.639884	0.956512	0.826707	0.966833	0.0404357	0.403532
Left_Ventricle__H3K4me3	0.663751	0.999858	0.0240369	0.250086	0.00674655	0.122188	0.2753	0.989866	0.354559	0.954838	0.521001	0.966833	0.402171	0.853531
Liver__H3K27ac	0.939811	0.999858	0.944275	1	0.017838	0.192928	0.046333	0.671507	0.231822	0.954838	0.302799	0.966833	0.276594	0.752672
Liver__H3K36me3	0.721322	0.999858	0.198866	0.916575	0.0663885	0.438702	0.0719928	0.671507	0.17473	0.954838	0.0410589	0.966833	0.137661	0.580472
Liver__H3K4me1	0.867654	0.999858	0.607212	1	0.0848544	0.48019	0.0510612	0.671507	0.455139	0.954838	0.224633	0.966833	0.276048	0.752672
Liver__H3K4me3	0.928143	0.999858	0.978257	1	0.169749	0.643466	0.0999963	0.679142	0.605399	0.954838	0.52068	0.966833	0.188502	0.661292
Liver__H3K9ac	0.807097	0.999858	0.985502	1	0.147565	0.610529	0.0548869	0.671507	0.592619	0.954838	0.447427	0.966833	0.325185	0.796549
liver_ENTEX__H3K27ac	0.978952	0.999858	0.998793	1	0.0250289	0.239983	0.0659481	0.671507	0.350531	0.954838	0.641321	0.966833	0.818988	1
liver_ENTEX__H3K36me3	0.464923	0.999858	0.696399	1	0.392335	0.91804	0.062893	0.671507	0.0892745	0.954838	0.137924	0.966833	0.232159	0.733417
liver_ENTEX__H3K4me1	0.726788	0.999858	0.68668	1	0.757177	1	0.215154	0.85537	0.642586	0.956512	0.855235	0.966833	0.981863	1
liver_ENTEX__H3K4me3	0.995518	0.999858	0.9995	1	0.205088	0.68162	0.131979	0.696273	0.161113	0.954838	0.57264	0.966833	0.520217	0.993695
Lung__H3K27ac	0.967358	0.999858	0.325728	1	3.61589e-05	0.0120745	0.0132531	0.671507	0.450576	0.954838	0.144368	0.966833	0.01894	0.33399
Lung__H3K36me3	0.870741	0.999858	0.686476	1	0.00481151	0.106947	0.720391	0.998061	0.876252	0.993623	0.474486	0.966833	0.301692	0.784719
Lung__H3K4me1	0.689042	0.999858	0.279171	1	0.011781	0.147715	0.289864	0.998061	0.584577	0.954838	0.330661	0.966833	0.00529069	0.26851
Lung__H3K4me3	0.423711	0.999858	0.339791	1	0.00546998	0.11542	0.169687	0.740118	0.0539422	0.954838	0.0432432	0.966833	0.233981	0.733417
Lung_ENTEX__H3K27ac	0.314569	0.957327	0.963259	1	0.00911054	0.131031	0.131117	0.696273	0.842089	0.993623	0.445493	0.966833	0.126457	0.580472
Lung_ENTEX__H3K36me3	0.0714329	0.519818	0.891532	1	0.00461211	0.106947	0.235283	0.897197	0.970542	0.993623	0.329169	0.966833	0.0998493	0.544603
Lung_ENTEX__H3K4me1	0.307948	0.957327	0.953036	1	0.00304427	0.0875676	0.224024	0.88345	0.351251	0.954838	0.0629329	0.966833	0.0904567	0.533431
Lung_ENTEX__H3K4me3	0.475453	0.999858	0.92838	1	0.060375	0.410047	0.781998	0.998061	0.573668	0.954838	0.312135	0.966833	0.987161	1
Mammary_ENTEX__H3K27ac	0.53516	0.999858	0.995135	1	0.898483	1	0.728856	0.998061	0.86302	0.993623	0.39257	0.966833	0.971608	1
Mammary_ENTEX__H3K36me3	0.608347	0.999858	0.945791	1	0.841056	1	0.977563	0.998061	0.637375	0.956512	0.669454	0.966833	0.896825	1
Mammary_ENTEX__H3K4me1	0.804182	0.999858	0.998137	1	0.956	1	0.988131	0.998061	0.950115	0.993623	0.689606	0.966833	0.998803	1
Mammary_ENTEX__H3K4me3	0.879941	0.999858	0.997964	1	0.984654	1	0.980673	0.998061	0.492365	0.954838	0.471973	0.966833	0.89389	1
Nerve-Tibial_ENTEX__H3K27ac	0.686508	0.999858	0.848803	1	0.267363	0.769061	0.976145	0.998061	0.868747	0.993623	0.225075	0.966833	0.830734	1
Nerve-Tibial_ENTEX__H3K36me3	0.708574	0.999858	0.391504	1	0.23071	0.727853	0.51448	0.998061	0.0322014	0.954838	0.0948696	0.966833	0.341611	0.81723
Nerve-Tibial_ENTEX__H3K4me1	0.571263	0.999858	0.717719	1	0.103317	0.526272	0.953075	0.998061	0.558027	0.954838	0.239848	0.966833	0.889108	1
Nerve-Tibial_ENTEX__H3K4me3	0.7553	0.999858	0.829325	1	0.301324	0.80761	0.816077	0.998061	0.77076	0.983115	0.0599166	0.966833	0.0711627	0.488202
NHDF-Ad_Adult_Dermal_Fibroblast_Primary_Cells__DNase	0.939759	0.999858	0.308925	1	0.251478	0.762383	0.769944	0.998061	0.469855	0.954838	0.360976	0.966833	0.0313458	0.376137
NHDF-Ad_Adult_Dermal_Fibroblast_Primary_Cells__H3K27ac	0.978978	0.999858	0.116814	0.714025	0.547482	1	0.972188	0.998061	0.63052	0.956512	0.843695	0.966833	0.570785	1
NHDF-Ad_Adult_Dermal_Fibroblast_Primary_Cells__H3K36me3	0.938914	0.999858	0.219821	0.926659	0.454453	0.970427	0.593648	0.998061	0.611481	0.954838	0.697505	0.966833	0.751593	1
NHDF-Ad_Adult_Dermal_Fibroblast_Primary_Cells__H3K4me1	0.983385	0.999858	0.0690524	0.494472	0.119987	0.586737	0.975389	0.998061	0.735751	0.982481	0.489429	0.966833	0.12416	0.580472
NHDF-Ad_Adult_Dermal_Fibroblast_Primary_Cells__H3K4me3	0.868647	0.999858	0.0645504	0.47826	0.101255	0.521297	0.934186	0.998061	0.217335	0.954838	0.167932	0.966833	0.00851349	0.288131
NHDF-Ad_Adult_Dermal_Fibroblast_Primary_Cells__H3K9ac	0.547349	0.999858	0.157169	0.78929	0.406997	0.934373	0.930881	0.998061	0.487116	0.954838	0.674032	0.966833	0.137699	0.580472
NHEK-Epidermal_Keratinocyte_Primary_Cells__DNase	0.436163	0.999858	0.355193	1	0.749667	1	0.955959	0.998061	0.970019	0.993623	0.853047	0.966833	0.071366	0.488202
NHEK-Epidermal_Keratinocyte_Primary_Cells__H3K27ac	0.289854	0.932491	0.564989	1	0.622344	1	0.852437	0.998061	0.971255	0.993623	0.580702	0.966833	0.187361	0.661292
NHEK-Epidermal_Keratinocyte_Primary_Cells__H3K36me3	0.13915	0.653432	0.347942	1	0.703801	1	0.902863	0.998061	0.952918	0.993623	0.933481	0.977185	0.0150915	0.289405
NHEK-Epidermal_Keratinocyte_Primary_Cells__H3K4me1	0.463102	0.999858	0.763108	1	0.543411	1	0.903944	0.998061	0.893535	0.993623	0.557392	0.966833	0.179155	0.659791
NHEK-Epidermal_Keratinocyte_Primary_Cells__H3K4me3	0.446574	0.999858	0.791625	1	0.957731	1	0.788399	0.998061	0.991771	0.995844	0.389066	0.966833	0.0113418	0.288131
NHEK-Epidermal_Keratinocyte_Primary_Cells__H3K9ac	0.304482	0.957327	0.666449	1	0.60414	1	0.944258	0.998061	0.983221	0.995434	0.646315	0.966833	0.174914	0.659791
NHLF_Lung_Fibroblast_Primary_Cells__DNase	0.978844	0.999858	0.741965	1	0.116003	0.572984	0.770343	0.998061	0.202167	0.954838	0.101161	0.966833	0.277683	0.752672
NHLF_Lung_Fibroblast_Primary_Cells__H3K27ac	0.976591	0.999858	0.207815	0.916575	0.26116	0.764402	0.979058	0.998061	0.564026	0.954838	0.895393	0.966833	0.284968	0.757332
NHLF_Lung_Fibroblast_Primary_Cells__H3K36me3	0.799165	0.999858	0.421727	1	0.1232	0.596484	0.917566	0.998061	0.841482	0.993623	0.911763	0.971356	0.936049	1
NHLF_Lung_Fibroblast_Primary_Cells__H3K4me1	0.994726	0.999858	0.0504232	0.417914	0.056474	0.388955	0.971617	0.998061	0.823643	0.993623	0.322134	0.966833	0.278596	0.752672
NHLF_Lung_Fibroblast_Primary_Cells__H3K4me3	0.973044	0.999858	0.0237006	0.250086	0.024775	0.239983	0.848463	0.998061	0.658007	0.957635	0.161803	0.966833	0.0292926	0.376137
NHLF_Lung_Fibroblast_Primary_Cells__H3K9ac	0.536795	0.999858	0.449481	1	0.038325	0.323119	0.671699	0.998061	0.336768	0.954838	0.86865	0.966833	0.093598	0.538464
Osteoblast_Primary_Cells__H3K27ac	0.981104	0.999858	0.383783	1	0.28594	0.788124	0.946157	0.998061	0.612485	0.954838	0.524389	0.966833	0.631226	1
Osteoblast_Primary_Cells__H3K36me3	0.988226	0.999858	0.636192	1	0.0648492	0.434401	0.853488	0.998061	0.263169	0.954838	0.614422	0.966833	0.348542	0.81723
Osteoblast_Primary_Cells__H3K4me1	0.99388	0.999858	0.0471747	0.404709	0.0869627	0.48019	0.907068	0.998061	0.469856	0.954838	0.176121	0.966833	0.321528	0.796549
Osteoblast_Primary_Cells__H3K4me3	0.951177	0.999858	0.568337	1	0.0159629	0.181532	0.855886	0.998061	0.632878	0.956512	0.212933	0.966833	0.108402	0.557987
Ovary__DNase	0.533418	0.999858	0.878304	1	0.190465	0.666813	0.178345	0.751816	0.317811	0.954838	0.324033	0.966833	0.743598	1
Ovary__H3K27ac	0.783612	0.999858	0.668546	1	0.00813714	0.131031	0.191004	0.784787	0.728714	0.981544	0.0231648	0.966833	0.76522	1
Ovary__H3K36me3	0.999148	0.999858	0.633343	1	0.0335259	0.303595	0.965956	0.998061	0.587551	0.954838	0.672485	0.966833	0.767709	1
Ovary__H3K4me1	0.863787	0.999858	0.208773	0.916575	0.0497444	0.369218	0.128444	0.696273	0.616836	0.956512	0.630869	0.966833	0.366733	0.831427
Ovary__H3K4me3	0.67057	0.999858	0.650665	1	0.013072	0.155907	0.0944313	0.67381	0.154653	0.954838	0.0300492	0.966833	0.0786547	0.506081
Ovary_ENTEX__H3K36me3	0.675134	0.999858	0.92803	1	0.871339	1	0.607288	0.998061	0.144974	0.954838	0.870906	0.966833	0.991851	1
Ovary_ENTEX__H3K4me3	0.280221	0.913519	0.532309	1	0.889219	1	0.0799362	0.671507	0.932754	0.993623	0.129075	0.966833	0.734118	1
Pancreas__DNase	0.969491	0.999858	0.972562	1	0.649309	1	0.0620225	0.671507	0.885643	0.993623	0.861661	0.966833	0.99201	1
Pancreas__H3K27ac	0.342727	0.974546	0.314615	1	0.448047	0.970427	0.174118	0.740382	0.432472	0.954838	0.243201	0.966833	0.854106	1
Pancreas__H3K36me3	0.98459	0.999858	0.86797	1	0.327984	0.839708	0.452794	0.998061	0.720354	0.981207	0.136698	0.966833	0.595032	1
Pancreas__H3K4me1	0.98214	0.999858	0.35897	1	0.717302	1	0.153191	0.720795	0.646746	0.956512	0.592802	0.966833	0.951377	1
Pancreas__H3K4me3	0.328478	0.970846	0.979523	1	0.0506883	0.369218	0.116504	0.690908	0.0869024	0.954838	0.528601	0.966833	0.569945	1
Pancreas_ENTEX__H3K27ac	0.553539	0.999858	0.91132	1	0.977295	1	0.0832633	0.671507	0.582069	0.954838	0.743909	0.966833	0.999429	1
Pancreas_ENTEX__H3K36me3	0.387325	0.999858	0.899814	1	0.938767	1	0.192586	0.784787	0.453758	0.954838	0.650237	0.966833	0.646883	1
Pancreas_ENTEX__H3K4me1	0.538598	0.999858	0.914468	1	0.966477	1	0.109986	0.690908	0.369258	0.954838	0.498689	0.966833	0.996778	1
Pancreas_ENTEX__H3K4me3	0.719178	0.999858	0.999093	1	0.996071	1	0.142222	0.696273	0.632726	0.956512	0.314919	0.966833	0.984568	1
Pancreatic_Islets__H3K27ac	0.815443	0.999858	0.0330024	0.322763	0.995568	1	0.0550206	0.671507	0.173181	0.954838	0.104796	0.966833	0.975317	1
Pancreatic_Islets__H3K36me3	0.97884	0.999858	0.961364	1	0.688679	1	0.229675	0.897197	0.112748	0.954838	0.117744	0.966833	0.572246	1
Pancreatic_Islets__H3K4me1	0.674929	0.999858	0.696867	1	0.985466	1	0.117993	0.690908	0.600134	0.954838	0.523548	0.966833	0.582656	1
Pancreatic_Islets__H3K4me3	0.37013	0.997386	0.861489	1	0.850592	1	0.0662275	0.671507	0.480677	0.954838	0.360266	0.966833	0.509796	0.981458
Pancreatic_Islets__H3K9ac	0.343064	0.974546	0.706941	1	0.964704	1	0.134911	0.696273	0.6506	0.956512	0.152623	0.966833	0.748474	1
Placenta__DNase	0.151258	0.684862	0.192866	0.913886	0.400337	0.927795	0.954686	0.998061	0.686957	0.967059	0.128158	0.966833	0.281977	0.757332
Placenta__H3K27ac	0.622569	0.999858	0.172574	0.83553	0.0236161	0.235679	0.897116	0.998061	0.161869	0.954838	0.356555	0.966833	0.20544	0.705249
Placenta__H3K36me3	0.245802	0.873011	0.129444	0.727563	0.000436525	0.0384015	0.586042	0.998061	0.173611	0.954838	0.184693	0.966833	0.0397551	0.403532
Placenta__H3K4me1	0.865134	0.999858	0.204391	0.916575	0.0012246	0.0544388	0.865671	0.998061	0.0401125	0.954838	0.0605351	0.966833	0.638847	1
Placenta__H3K4me3	0.217926	0.841311	0.139039	0.743024	0.100328	0.521297	0.593134	0.998061	0.461566	0.954838	0.635398	0.966833	0.24167	0.733417
Placenta_Amnion__H3K27ac	0.801256	0.999858	0.0861056	0.5848	0.604964	1	0.348072	0.998061	0.705822	0.971984	0.5195	0.966833	0.932237	1
Placenta_Amnion__H3K36me3	0.937302	0.999858	0.101522	0.659087	0.145372	0.610529	0.969912	0.998061	0.210229	0.954838	0.321098	0.966833	0.253954	0.739188
Placenta_Amnion__H3K4me1	0.595856	0.999858	0.0411168	0.365566	0.26418	0.764402	0.474876	0.998061	0.633074	0.956512	0.724232	0.966833	0.775703	1
Placenta_Amnion__H3K4me3	0.421244	0.999858	0.127392	0.727563	0.0498841	0.369218	0.911332	0.998061	0.12851	0.954838	0.543989	0.966833	0.3543	0.81723
Primary_B_cells_from_cord_blood__H3K36me3	0.760584	0.999858	0.527927	1	0.856952	1	0.215019	0.85537	0.275351	0.954838	0.411036	0.966833	0.214371	0.722948
Primary_B_cells_from_cord_blood__H3K4me1	0.0344919	0.377439	0.936234	1	0.385344	0.91804	0.645838	0.998061	0.453666	0.954838	0.199187	0.966833	0.792164	1
Primary_B_cells_from_cord_blood__H3K4me3	0.183194	0.752789	0.775478	1	0.815957	1	0.888486	0.998061	0.772017	0.983115	0.784949	0.966833	0.991833	1
Primary_B_cells_from_peripheral_blood__DNase	0.0605762	0.486184	0.928741	1	0.835976	1	0.784044	0.998061	0.0345484	0.954838	0.625008	0.966833	0.854623	1
Primary_B_cells_from_peripheral_blood__H3K27ac	0.0548419	0.475226	0.920857	1	0.978337	1	0.451898	0.998061	0.593266	0.954838	0.286052	0.966833	0.749285	1
Primary_B_cells_from_peripheral_blood__H3K36me3	0.317151	0.957327	0.582107	1	0.963225	1	0.574858	0.998061	0.0729812	0.954838	0.313097	0.966833	0.622647	1
Primary_B_cells_from_peripheral_blood__H3K4me1	0.0754746	0.519818	0.631399	1	0.730468	1	0.610592	0.998061	0.135068	0.954838	0.352778	0.966833	0.722632	1
Primary_B_cells_from_peripheral_blood__H3K4me3	0.0890258	0.582373	0.961531	1	0.941559	1	0.482737	0.998061	0.863902	0.993623	0.551913	0.966833	0.938572	1
Primary_hematopoietic_stem_cells__H3K36me3	0.11904	0.612743	0.776312	1	0.596084	1	0.0315193	0.671507	0.198545	0.954838	0.0343618	0.966833	0.559044	1
Primary_hematopoietic_stem_cells__H3K4me1	0.0105682	0.281362	0.800186	1	0.150588	0.610529	0.157105	0.72476	0.741616	0.983115	0.0432018	0.966833	0.869287	1
Primary_hematopoietic_stem_cells__H3K4me3	0.0664991	0.513474	0.856912	1	0.744163	1	0.240353	0.897197	0.921705	0.993623	0.226862	0.966833	0.887169	1
Primary_hematopoietic_stem_cells_G-CSF-mobilized_Female__DNase	0.00359144	0.280073	0.835776	1	0.53703	1	0.0588277	0.671507	0.314135	0.954838	0.811286	0.966833	0.961105	1
Primary_hematopoietic_stem_cells_G-CSF-mobilized_Female__H3K27ac	0.017701	0.318384	0.77159	1	0.864638	1	0.0693086	0.671507	0.438834	0.954838	0.372934	0.966833	0.307435	0.788084
Primary_hematopoietic_stem_cells_G-CSF-mobilized_Female__H3K36me3	0.00966309	0.281362	0.905993	1	0.707548	1	0.0448977	0.671507	0.592925	0.954838	0.137971	0.966833	0.69671	1
Primary_hematopoietic_stem_cells_G-CSF-mobilized_Female__H3K4me1	0.00193024	0.280073	0.81701	1	0.347044	0.863131	0.0579263	0.671507	0.719484	0.981207	0.0786768	0.966833	0.241687	0.733417
Primary_hematopoietic_stem_cells_G-CSF-mobilized_Female__H3K4me3	0.0125612	0.281362	0.912168	1	0.796404	1	0.0170963	0.671507	0.79285	0.99157	0.124515	0.966833	0.188458	0.661292
Primary_hematopoietic_stem_cells_G-CSF-mobilized_Male__DNase	0.01145	0.281362	0.936236	1	0.825442	1	0.302902	0.998061	0.380386	0.954838	0.848207	0.966833	0.954564	1
Primary_hematopoietic_stem_cells_G-CSF-mobilized_Male__H3K36me3	0.0742898	0.519818	0.975543	1	0.712562	1	0.0583494	0.671507	0.298883	0.954838	0.0843041	0.966833	0.868873	1
Primary_hematopoietic_stem_cells_G-CSF-mobilized_Male__H3K4me1	0.00523959	0.281362	0.904576	1	0.349489	0.863131	0.060781	0.671507	0.471418	0.954838	0.11437	0.966833	0.384259	0.831427
Primary_hematopoietic_stem_cells_G-CSF-mobilized_Male__H3K4me3	0.00189381	0.280073	0.782833	1	0.55251	1	0.0834379	0.671507	0.70762	0.971984	0.342824	0.966833	0.349992	0.81723
Primary_hematopoietic_stem_cells_short_term_culture__H3K36me3	0.0294062	0.364972	0.966458	1	0.795555	1	0.488101	0.998061	0.704223	0.971984	0.0220797	0.966833	0.90531	1
Primary_hematopoietic_stem_cells_short_term_culture__H3K4me1	0.0435427	0.432941	0.863217	1	0.451522	0.970427	0.0187161	0.671507	0.929678	0.993623	0.17252	0.966833	0.928679	1
Primary_hematopoietic_stem_cells_short_term_culture__H3K4me3	0.0788369	0.535434	0.906631	1	0.798514	1	0.707822	0.998061	0.966679	0.993623	0.569397	0.966833	0.779214	1
Primary_monocytes_from_peripheral_blood__DNase	0.942617	0.999858	0.959439	1	0.230609	0.727853	0.753483	0.998061	0.524964	0.954838	0.880464	0.966833	0.939272	1
Primary_monocytes_from_peripheral_blood__H3K27ac	0.540476	0.999858	0.86939	1	0.693517	1	0.93249	0.998061	0.908244	0.993623	0.766743	0.966833	0.937799	1
Primary_monocytes_from_peripheral_blood__H3K36me3	0.185046	0.754061	0.970219	1	0.963695	1	0.244872	0.907138	0.2344	0.954838	0.199223	0.966833	0.831225	1
Primary_monocytes_from_peripheral_blood__H3K4me1	0.708606	0.999858	0.9237	1	0.130871	0.6036	0.855053	0.998061	0.610009	0.954838	0.681549	0.966833	0.975392	1
Primary_monocytes_from_peripheral_blood__H3K4me3	0.41127	0.999858	0.977225	1	0.896097	1	0.826612	0.998061	0.85977	0.993623	0.83896	0.966833	0.981623	1
Primary_mononuclear_cells_from_peripheral_blood__H3K27ac	0.102309	0.585454	0.999329	1	0.999931	1	0.979642	0.998061	0.885292	0.993623	0.702482	0.966833	0.999771	1
Primary_mononuclear_cells_from_peripheral_blood__H3K36me3	0.0330941	0.37635	0.958746	1	0.992354	1	0.708468	0.998061	0.574351	0.954838	0.64864	0.966833	0.943393	1
Primary_mononuclear_cells_from_peripheral_blood__H3K4me1	0.0103427	0.281362	0.900498	1	0.999052	1	0.825264	0.998061	0.919162	0.993623	0.773687	0.966833	0.997142	1
Primary_mononuclear_cells_from_peripheral_blood__H3K4me3	0.00931152	0.281362	0.963666	1	0.999828	1	0.930923	0.998061	0.674678	0.958816	0.688046	0.966833	0.999793	1
Primary_mononuclear_cells_from_peripheral_blood__H3K9ac	0.0205504	0.324167	0.999379	1	0.999878	1	0.780316	0.998061	0.975333	0.993623	0.82226	0.966833	0.997564	1
Primary_Natural_Killer_cells_from_peripheral_blood__DNase	0.0693032	0.513474	0.999397	1	0.986346	1	0.165662	0.740118	0.567844	0.954838	0.835183	0.966833	0.995029	1
Primary_Natural_Killer_cells_from_peripheral_blood__H3K27ac	0.0461866	0.432941	0.999679	1	0.999822	1	0.323463	0.998061	0.902671	0.993623	0.525773	0.966833	0.986525	1
Primary_Natural_Killer_cells_from_peripheral_blood__H3K36me3	0.068235	0.513474	0.481218	1	0.961347	1	0.349428	0.998061	0.668056	0.958816	0.259494	0.966833	0.604291	1
Primary_Natural_Killer_cells_from_peripheral_blood__H3K4me1	0.04453	0.432941	0.998256	1	0.997925	1	0.586271	0.998061	0.763178	0.983115	0.777788	0.966833	0.999358	1
Primary_Natural_Killer_cells_from_peripheral_blood__H3K4me3	0.13323	0.632518	0.977428	1	0.968813	1	0.686451	0.998061	0.848837	0.993623	0.476826	0.966833	0.99965	1
Primary_neutrophils_from_peripheral_blood__H3K36me3	0.316391	0.957327	0.549904	1	0.960579	1	0.297311	0.998061	0.580383	0.954838	0.0423155	0.966833	0.750082	1
Primary_neutrophils_from_peripheral_blood__H3K4me1	0.267742	0.884635	0.992323	1	0.188619	0.666813	0.745225	0.998061	0.935584	0.993623	0.782558	0.966833	0.960175	1
Primary_neutrophils_from_peripheral_blood__H3K4me3	0.312672	0.957327	0.971877	1	0.707832	1	0.951969	0.998061	0.939666	0.993623	0.905467	0.966833	0.940155	1
Primary_T_cells_effector_memory_enriched_from_peripheral_blood__H3K27ac	0.353111	0.977461	0.958872	1	0.999985	1	0.941892	0.998061	0.459207	0.954838	0.706622	0.966833	0.98766	1
Primary_T_cells_effector_memory_enriched_from_peripheral_blood__H3K36me3	0.14411	0.66481	0.727123	1	0.987064	1	0.293058	0.998061	0.567539	0.954838	0.672371	0.966833	0.972871	1
Primary_T_cells_effector_memory_enriched_from_peripheral_blood__H3K4me1	0.156438	0.692737	0.789447	1	0.58534	1	0.622742	0.998061	0.092375	0.954838	0.471283	0.966833	0.952325	1
Primary_T_cells_effector_memory_enriched_from_peripheral_blood__H3K4me3	0.200925	0.805347	0.942279	1	0.999689	1	0.993895	0.998061	0.188525	0.954838	0.639748	0.966833	0.996661	1
Primary_T_cells_from_cord_blood__DNase	0.100536	0.585454	0.959544	1	0.99942	1	0.936423	0.998061	0.205507	0.954838	0.936284	0.977185	0.995849	1
Primary_T_cells_from_cord_blood__H3K36me3	0.37673	0.999858	0.62166	1	0.986049	1	0.449644	0.998061	0.348716	0.954838	0.985374	0.990761	0.947833	1
Primary_T_cells_from_cord_blood__H3K4me1	0.0553944	0.475226	0.99013	1	0.851781	1	0.357349	0.998061	0.373739	0.954838	0.960536	0.986573	0.957942	1
Primary_T_cells_from_cord_blood__H3K4me3	0.108909	0.606109	0.971994	1	0.999469	1	0.969037	0.998061	0.856908	0.993623	0.847515	0.966833	0.995044	1
Primary_T_cells_from_peripheral_blood__DNase	0.153786	0.689919	0.997492	1	0.999991	1	0.928412	0.998061	0.406652	0.954838	0.903489	0.966833	0.999284	1
Primary_T_cells_from_peripheral_blood__H3K27ac	0.21893	0.841311	0.99541	1	1	1	0.719169	0.998061	0.586736	0.954838	0.666036	0.966833	0.99922	1
Primary_T_cells_from_peripheral_blood__H3K36me3	0.0152393	0.310502	0.665314	1	0.988425	1	0.833025	0.998061	0.48955	0.954838	0.758722	0.966833	0.88345	1
Primary_T_cells_from_peripheral_blood__H3K4me1	0.0468582	0.432941	0.99026	1	0.99883	1	0.960651	0.998061	0.20457	0.954838	0.623931	0.966833	0.999809	1
Primary_T_cells_from_peripheral_blood__H3K4me3	0.0397288	0.414101	0.993619	1	0.999691	1	0.975882	0.998061	0.908677	0.993623	0.664807	0.966833	0.999934	1
Primary_T_helper_17_cells_PMA-I_stimulated__H3K27ac	0.092664	0.582757	0.900467	1	0.999626	1	0.99664	0.998061	0.423306	0.954838	0.333513	0.966833	0.896959	1
Primary_T_helper_17_cells_PMA-I_stimulated__H3K36me3	0.0253948	0.360032	0.775232	1	0.988009	1	0.153298	0.720795	0.633446	0.956512	0.423021	0.966833	0.866342	1
Primary_T_helper_17_cells_PMA-I_stimulated__H3K4me1	0.0292218	0.364972	0.86079	1	0.609387	1	0.898323	0.998061	0.141087	0.954838	0.283249	0.966833	0.849992	1
Primary_T_helper_17_cells_PMA-I_stimulated__H3K4me3	0.0480654	0.435259	0.985817	1	0.999439	1	0.996425	0.998061	0.807633	0.992851	0.785673	0.966833	0.970746	1
Primary_T_helper_cells_from_peripheral_blood__H3K27ac	0.0181713	0.318384	0.995328	1	0.999998	1	0.908989	0.998061	0.473126	0.954838	0.881737	0.966833	0.998696	1
Primary_T_helper_cells_from_peripheral_blood__H3K36me3	0.0220157	0.326232	0.552028	1	0.994944	1	0.239076	0.897197	0.647287	0.956512	0.772143	0.966833	0.743427	1
Primary_T_helper_cells_from_peripheral_blood__H3K4me1	0.00629483	0.281362	0.93102	1	0.878246	1	0.815264	0.998061	0.0944627	0.954838	0.892355	0.966833	0.994628	1
Primary_T_helper_cells_from_peripheral_blood__H3K4me3	0.0111777	0.281362	0.963739	1	0.999956	1	0.906404	0.998061	0.511786	0.954838	0.66878	0.966833	0.999778	1
Primary_T_helper_cells_PMA-I_stimulated__H3K27ac	0.0543053	0.475226	0.980309	1	0.999981	1	0.819087	0.998061	0.594947	0.954838	0.675989	0.966833	0.98735	1
Primary_T_helper_cells_PMA-I_stimulated__H3K36me3	0.113723	0.606109	0.648968	1	0.998833	1	0.172396	0.740118	0.746368	0.983115	0.665092	0.966833	0.697096	1
Primary_T_helper_cells_PMA-I_stimulated__H3K4me1	0.0142222	0.302377	0.914279	1	0.930061	1	0.618155	0.998061	0.11744	0.954838	0.793305	0.966833	0.975632	1
Primary_T_helper_cells_PMA-I_stimulated__H3K4me3	0.232867	0.849789	0.993496	1	0.999996	1	0.998061	0.998061	0.847691	0.993623	0.981594	0.990119	0.997032	1
Primary_T_helper_memory_cells_from_peripheral_blood_1__H3K27ac	0.264228	0.884635	0.82602	1	0.999982	1	0.93662	0.998061	0.74542	0.983115	0.491303	0.966833	0.997385	1
Primary_T_helper_memory_cells_from_peripheral_blood_1__H3K36me3	0.168752	0.711377	0.57891	1	0.970851	1	0.0424686	0.671507	0.182095	0.954838	0.666295	0.966833	0.427726	0.882523
Primary_T_helper_memory_cells_from_peripheral_blood_1__H3K4me1	0.179488	0.750168	0.781461	1	0.876074	1	0.859302	0.998061	0.111076	0.954838	0.568043	0.966833	0.928416	1
Primary_T_helper_memory_cells_from_peripheral_blood_1__H3K4me3	0.424604	0.999858	0.91196	1	0.999819	1	0.997878	0.998061	0.206623	0.954838	0.806427	0.966833	0.976224	1
Primary_T_helper_memory_cells_from_peripheral_blood_2__H3K27ac	0.331557	0.970846	0.934088	1	0.999861	1	0.382722	0.998061	0.367657	0.954838	0.744333	0.966833	0.986118	1
Primary_T_helper_memory_cells_from_peripheral_blood_2__H3K36me3	0.355029	0.977461	0.361148	1	0.933505	1	0.105145	0.690908	0.492034	0.954838	0.753122	0.966833	0.527592	0.999971
Primary_T_helper_memory_cells_from_peripheral_blood_2__H3K4me1	0.115272	0.606109	0.828314	1	0.815671	1	0.792423	0.998061	0.159027	0.954838	0.635102	0.966833	0.887073	1
Primary_T_helper_memory_cells_from_peripheral_blood_2__H3K4me3	0.147206	0.672743	0.983042	1	0.999064	1	0.996115	0.998061	0.350364	0.954838	0.69621	0.966833	0.999327	1
Primary_T_helper_naive_cells_from_peripheral_blood__H3K9ac	0.100757	0.585454	0.618421	1	0.999622	1	0.988724	0.998061	0.595375	0.954838	0.988735	0.990761	0.996966	1
Primary_T_helper_naive_cells_from_peripheral_blood_1__H3K27ac	0.0573482	0.483505	0.999952	1	1	1	0.971468	0.998061	0.369451	0.954838	0.712659	0.966833	1	1
Primary_T_helper_naive_cells_from_peripheral_blood_1__H3K36me3	0.276419	0.907173	0.444901	1	0.975858	1	0.321537	0.998061	0.511726	0.954838	0.80668	0.966833	0.897518	1
Primary_T_helper_naive_cells_from_peripheral_blood_1__H3K4me1	0.196462	0.793965	0.970495	1	0.927962	1	0.974953	0.998061	0.048638	0.954838	0.85217	0.966833	0.998112	1
Primary_T_helper_naive_cells_from_peripheral_blood_1__H3K4me3	0.343872	0.974546	0.994771	1	0.999971	1	0.995947	0.998061	0.605199	0.954838	0.900281	0.966833	0.99999	1
Primary_T_helper_naive_cells_from_peripheral_blood_2__H3K27ac	0.0299106	0.364972	0.997923	1	0.99998	1	0.456365	0.998061	0.35629	0.954838	0.967192	0.986573	0.999927	1
Primary_T_helper_naive_cells_from_peripheral_blood_2__H3K36me3	0.102963	0.585454	0.639454	1	0.998313	1	0.435217	0.998061	0.625159	0.956512	0.850751	0.966833	0.950968	1
Primary_T_helper_naive_cells_from_peripheral_blood_2__H3K4me1	0.0306009	0.364972	0.971648	1	0.888839	1	0.948088	0.998061	0.165275	0.954838	0.886289	0.966833	0.996648	1
Primary_T_helper_naive_cells_from_peripheral_blood_2__H3K4me3	0.0421195	0.429092	0.997102	1	0.999985	1	0.993898	0.998061	0.187078	0.954838	0.905541	0.966833	0.993456	1
Primary_T_killer_memory_cells_from_peripheral_blood__H3K27ac	0.725681	0.999858	0.97342	1	0.999852	1	0.436287	0.998061	0.666172	0.958816	0.634567	0.966833	0.985495	1
Primary_T_killer_memory_cells_from_peripheral_blood__H3K36me3	0.540132	0.999858	0.623914	1	0.977929	1	0.496825	0.998061	0.61142	0.954838	0.648818	0.966833	0.61442	1
Primary_T_killer_memory_cells_from_peripheral_blood__H3K4me1	0.0979388	0.58405	0.983898	1	0.733969	1	0.949814	0.998061	0.3294	0.954838	0.553462	0.966833	0.984588	1
Primary_T_killer_memory_cells_from_peripheral_blood__H3K4me3	0.733916	0.999858	0.997633	1	0.999997	1	0.995589	0.998061	0.88577	0.993623	0.936716	0.977185	0.999957	1
Primary_T_killer_naive_cells_from_peripheral_blood__H3K27ac	0.0347336	0.377439	0.999921	1	0.999998	1	0.987667	0.998061	0.652971	0.956512	0.853769	0.966833	0.99998	1
Primary_T_killer_naive_cells_from_peripheral_blood__H3K36me3	0.126085	0.63006	0.562627	1	0.919383	1	0.605708	0.998061	0.469459	0.954838	0.939056	0.977185	0.949677	1
Primary_T_killer_naive_cells_from_peripheral_blood__H3K4me1	0.0398011	0.414101	0.99067	1	0.973085	1	0.966111	0.998061	0.536304	0.954838	0.709885	0.966833	0.999581	1
Primary_T_killer_naive_cells_from_peripheral_blood__H3K4me3	0.0216902	0.326232	0.994719	1	0.999894	1	0.995088	0.998061	0.800171	0.992851	0.701524	0.966833	0.997875	1
Primary_T_killer_naive_cells_from_peripheral_blood__H3K9ac	0.0613682	0.486184	0.840902	1	0.962551	1	0.974918	0.998061	0.56369	0.954838	0.390773	0.966833	0.5986	1
Primary_T_regulatory_cells_from_peripheral_blood__H3K27ac	0.0182306	0.318384	0.649238	1	0.999967	1	0.78084	0.998061	0.531009	0.954838	0.565279	0.966833	0.999123	1
Primary_T_regulatory_cells_from_peripheral_blood__H3K36me3	0.0257692	0.360032	0.110753	0.702094	0.990445	1	0.187031	0.781695	0.566471	0.954838	0.546701	0.966833	0.68808	1
Primary_T_regulatory_cells_from_peripheral_blood__H3K4me1	0.0179705	0.318384	0.658507	1	0.992268	1	0.864563	0.998061	0.160375	0.954838	0.617451	0.966833	0.988324	1
Primary_T_regulatory_cells_from_peripheral_blood__H3K4me3	0.0115797	0.281362	0.628528	1	0.999483	1	0.937062	0.998061	0.31031	0.954838	0.697088	0.966833	0.999752	1
Prostate_ENTEX__H3K27ac	0.937268	0.999858	0.636076	1	0.97343	1	0.970975	0.998061	0.795118	0.991869	0.894801	0.966833	0.879503	1
Prostate_ENTEX__H3K36me3	0.990634	0.999858	0.906668	1	0.817938	1	0.0662882	0.671507	0.590535	0.954838	0.64586	0.966833	0.93554	1
Prostate_ENTEX__H3K4me3	0.477521	0.999858	0.921338	1	0.962089	1	0.947071	0.998061	0.770511	0.983115	0.717719	0.966833	0.9137	1
Psoas_Muscle__DNase	0.604565	0.999858	0.00153655	0.0341533	0.305463	0.811801	0.238239	0.897197	0.139209	0.954838	0.414338	0.966833	0.431529	0.886629
Psoas_Muscle__H3K27ac	0.707244	0.999858	0.000511422	0.0178633	0.600281	1	0.541809	0.998061	0.200441	0.954838	0.4039	0.966833	0.271881	0.752672
Psoas_Muscle__H3K36me3	0.966558	0.999858	0.0605407	0.462569	0.482492	1	0.867776	0.998061	0.278702	0.954838	0.547662	0.966833	0.176556	0.659791
Psoas_Muscle__H3K4me1	0.530242	0.999858	0.00162759	0.034604	0.525775	1	0.442953	0.998061	0.551756	0.954838	0.31213	0.966833	0.0255643	0.367675
Psoas_Muscle__H3K4me3	0.983899	0.999858	0.0202267	0.224792	0.129862	0.6036	0.634594	0.998061	0.159366	0.954838	0.280327	0.966833	0.0335133	0.376137
Rectal_Mucosa_Donor_29__H3K27ac	0.158138	0.692737	0.84261	1	0.194454	0.669635	0.0978334	0.67381	0.197095	0.954838	0.248118	0.966833	0.243144	0.733417
Rectal_Mucosa_Donor_29__H3K36me3	0.416031	0.999858	0.716935	1	0.93716	1	0.0563802	0.671507	0.964563	0.993623	0.224509	0.966833	0.423398	0.877296
Rectal_Mucosa_Donor_29__H3K4me1	0.061643	0.486184	0.465615	1	0.240827	0.745343	0.08193	0.671507	0.271788	0.954838	0.178679	0.966833	0.104689	0.544603
Rectal_Mucosa_Donor_29__H3K4me3	0.228144	0.849789	0.273436	1	0.188115	0.666813	0.0531648	0.671507	0.227978	0.954838	0.26938	0.966833	0.223571	0.728843
Rectal_Mucosa_Donor_29__H3K9ac	0.094826	0.582757	0.965194	1	0.673779	1	0.137214	0.696273	0.668684	0.958816	0.64275	0.966833	0.403202	0.853531
Rectal_Mucosa_Donor_31__H3K27ac	0.229624	0.849789	0.964782	1	0.21077	0.69172	0.0939751	0.67381	0.281486	0.954838	0.335502	0.966833	0.377833	0.831427
Rectal_Mucosa_Donor_31__H3K36me3	0.516292	0.999858	0.422664	1	0.92014	1	0.0370358	0.671507	0.875543	0.993623	0.710724	0.966833	0.129484	0.580472
Rectal_Mucosa_Donor_31__H3K4me1	0.259143	0.884635	0.433505	1	0.256419	0.76321	0.0529656	0.671507	0.501761	0.954838	0.348285	0.966833	0.217106	0.725032
Rectal_Mucosa_Donor_31__H3K4me3	0.161838	0.700345	0.482583	1	0.177673	0.658197	0.0962495	0.67381	0.399567	0.954838	0.302178	0.966833	0.571931	1
Rectal_Mucosa_Donor_31__H3K9ac	0.127902	0.63006	0.976076	1	0.182024	0.666813	0.0716961	0.671507	0.29196	0.954838	0.236565	0.966833	0.603122	1
Rectal_Smooth_Muscle__H3K27ac	0.529769	0.999858	0.0257767	0.2626	0.281517	0.783118	0.300639	0.998061	0.4137	0.954838	0.162274	0.966833	0.0988526	0.544603
Rectal_Smooth_Muscle__H3K36me3	0.986473	0.999858	0.102435	0.659087	0.00892624	0.131031	0.149854	0.718417	0.0955042	0.954838	0.264848	0.966833	0.272719	0.752672
Rectal_Smooth_Muscle__H3K4me1	0.830141	0.999858	0.0524977	0.427856	0.324507	0.835178	0.425115	0.998061	0.640983	0.956512	0.421595	0.966833	0.00518664	0.26851
Rectal_Smooth_Muscle__H3K4me3	0.35524	0.977461	0.11199	0.702094	0.0368731	0.321982	0.0294063	0.671507	0.705975	0.971984	0.485993	0.966833	0.0254482	0.367675
Rectal_Smooth_Muscle__H3K9ac	0.140307	0.653432	0.916095	1	0.898565	1	0.0585513	0.671507	0.376381	0.954838	0.800294	0.966833	0.375049	0.831427
Right_Atrium__H3K27ac	0.807047	0.999858	1.85449e-05	0.00151141	0.00421012	0.102937	0.712597	0.998061	0.369574	0.954838	0.305666	0.966833	0.0129912	0.288131
Right_Atrium__H3K36me3	0.438876	0.999858	0.33919	1	0.924191	1	0.968189	0.998061	0.613127	0.954838	0.490416	0.966833	0.500481	0.971172
Right_Atrium__H3K4me1	0.962744	0.999858	0.00580382	0.0886896	0.0032667	0.0887454	0.725264	0.998061	0.665212	0.958816	0.876067	0.966833	0.0671692	0.488202
Right_Atrium__H3K4me3	0.961194	0.999858	0.02013	0.224792	0.000847528	0.046049	0.822754	0.998061	0.13952	0.954838	0.24465	0.966833	0.0529059	0.438491
Right_Ventricle__H3K27ac	0.55101	0.999858	0.000166797	0.00810963	0.162135	0.63427	0.732147	0.998061	0.244317	0.954838	0.207507	0.966833	0.0242831	0.367675
Right_Ventricle__H3K36me3	0.578627	0.999858	0.000882068	0.0253724	0.0783678	0.46683	0.584124	0.998061	0.911492	0.993623	0.442753	0.966833	0.616632	1
Right_Ventricle__H3K4me1	0.771804	0.999858	8.04444e-05	0.00437081	0.0381358	0.323119	0.315191	0.998061	0.457399	0.954838	0.603942	0.966833	0.0488397	0.432432
Right_Ventricle__H3K4me3	0.771624	0.999858	3.5089e-05	0.00245121	0.00110624	0.0540954	0.277877	0.991837	0.0497304	0.954838	0.294379	0.966833	0.00362197	0.26851
Sigmoid_Colon__H3K27ac	0.11378	0.606109	0.838737	1	0.204906	0.68162	0.075837	0.671507	0.375256	0.954838	0.539196	0.966833	0.0620526	0.466827
Sigmoid_Colon__H3K36me3	0.606652	0.999858	0.639902	1	0.841114	1	0.333498	0.998061	0.963188	0.993623	0.400366	0.966833	0.80617	1
Sigmoid_Colon__H3K4me1	0.237138	0.858967	0.485258	1	0.418625	0.939323	0.0832865	0.671507	0.679377	0.960159	0.788847	0.966833	0.00457678	0.26851
Sigmoid_Colon__H3K4me3	0.166005	0.707645	0.52957	1	0.0713566	0.459123	0.290853	0.998061	0.605522	0.954838	0.524583	0.966833	0.0310095	0.376137
SI-Term-Ileum_ENTEX__H3K27ac	0.130799	0.632518	0.619613	1	0.197513	0.675411	0.168114	0.740118	0.218174	0.954838	0.220087	0.966833	0.217954	0.725032
SI-Term-Ileum_ENTEX__H3K36me3	0.910798	0.999858	0.909966	1	0.915983	1	0.106578	0.690908	0.346994	0.954838	0.455606	0.966833	0.699309	1
SI-Term-Ileum_ENTEX__H3K4me1	0.334723	0.974282	0.756824	1	0.148518	0.610529	0.118684	0.690908	0.301409	0.954838	0.345892	0.966833	0.125815	0.580472
SI-Term-Ileum_ENTEX__H3K4me3	0.128644	0.63006	0.562604	1	0.157303	0.620332	0.113828	0.690908	0.235931	0.954838	0.165311	0.966833	0.180957	0.659791
skeletal_muscle_ENTEX__H3K27ac	0.644833	0.999858	0.00368993	0.064442	0.955222	1	0.949915	0.998061	0.377742	0.954838	0.712837	0.966833	0.495601	0.968221
skeletal_muscle_ENTEX__H3K36me3	0.570019	0.999858	0.419522	1	0.996996	1	0.737012	0.998061	0.723248	0.981544	0.795828	0.966833	0.317899	0.796549
skeletal_muscle_ENTEX__H3K4me1	0.267278	0.884635	0.00396107	0.0667918	0.837592	1	0.819046	0.998061	0.342301	0.954838	0.397017	0.966833	0.0847082	0.531055
skeletal_muscle_ENTEX__H3K4me3	0.992051	0.999858	0.0145075	0.181902	0.997868	1	0.970216	0.998061	0.200637	0.954838	0.537666	0.966833	0.586133	1
Skeletal_Muscle_Female__H3K27ac	0.922062	0.999858	0.00129202	0.0302341	0.41918	0.939323	0.625691	0.998061	0.534263	0.954838	0.08606	0.966833	0.0107469	0.288131
Skeletal_Muscle_Female__H3K36me3	0.985121	0.999858	0.00544671	0.0859175	0.972838	1	0.96715	0.998061	0.655279	0.956512	0.878506	0.966833	0.418237	0.87602
Skeletal_Muscle_Female__H3K4me1	0.857356	0.999858	0.000681863	0.0208394	0.725611	1	0.450395	0.998061	0.608299	0.954838	0.14867	0.966833	0.0111259	0.288131
Skeletal_Muscle_Female__H3K4me3	0.983466	0.999858	0.00701781	0.103991	0.942175	1	0.548585	0.998061	0.298278	0.954838	0.564625	0.966833	0.0603014	0.466827
Skeletal_Muscle_Female__H3K9ac	0.481662	0.999858	0.0035474	0.0642474	0.859723	1	0.635705	0.998061	0.104326	0.954838	0.0761925	0.966833	0.00897245	0.288131
Skeletal_Muscle_Male__H3K36me3	0.999389	0.999858	0.0125616	0.161648	0.422599	0.939323	0.542835	0.998061	0.525372	0.954838	0.545478	0.966833	0.289429	0.765032
Skeletal_Muscle_Male__H3K4me1	0.85352	0.999858	0.00101018	0.0259987	0.220431	0.713846	0.723448	0.998061	0.548803	0.954838	0.113075	0.966833	0.0204842	0.345407
Skeletal_Muscle_Male__H3K4me3	0.972857	0.999858	0.0369291	0.347275	0.402272	0.927883	0.741184	0.998061	0.216103	0.954838	0.271115	0.966833	0.0368174	0.391385
Skeletal_Muscle_Male__H3K9ac	0.767744	0.999858	0.0150604	0.184114	0.60994	1	0.725116	0.998061	0.310072	0.954838	0.163705	0.966833	0.238208	0.733417
Skin_tissue_ENTEX__H3K4me3	0.16642	0.707645	0.967891	1	0.946636	1	0.957668	0.998061	0.8384	0.993623	0.974467	0.986573	0.999644	1
Small_Intestine__DNase	0.717699	0.999858	0.427828	1	0.17346	0.650223	0.0329085	0.671507	0.388961	0.954838	0.187331	0.966833	0.636935	1
Small_Intestine__H3K27ac	0.314817	0.957327	0.967888	1	0.0282694	0.260825	0.0596482	0.671507	0.599926	0.954838	0.264331	0.966833	0.0453713	0.426665
Small_Intestine__H3K36me3	0.766314	0.999858	0.829194	1	0.126749	0.601237	0.721704	0.998061	0.814179	0.992851	0.692405	0.966833	0.383668	0.831427
Small_Intestine__H3K4me1	0.726112	0.999858	0.261991	1	0.142277	0.610529	0.0455588	0.671507	0.905614	0.993623	0.45544	0.966833	0.0415092	0.40596
Small_Intestine__H3K4me3	0.00779782	0.281362	0.560386	1	0.0883785	0.48019	0.331223	0.998061	0.759385	0.983115	0.414484	0.966833	0.490856	0.964087
Spleen__H3K27ac	0.0684205	0.513474	0.947705	1	0.000628246	0.0384015	0.572137	0.998061	0.851934	0.993623	0.272342	0.966833	0.661394	1
Spleen__H3K36me3	0.800955	0.999858	0.959622	1	0.496019	1	0.437966	0.998061	0.696932	0.971984	0.283033	0.966833	0.86808	1
Spleen__H3K4me1	0.261672	0.884635	0.97002	1	0.0114584	0.147715	0.162725	0.736783	0.224025	0.954838	0.299066	0.966833	0.399374	0.852812
Spleen__H3K4me3	0.089321	0.582373	0.965436	1	0.69455	1	0.293528	0.998061	0.216403	0.954838	0.67167	0.966833	0.1835	0.659791
Spleen_ENTEX__H3K27ac	0.0121263	0.281362	0.996744	1	0.190907	0.666813	0.676201	0.998061	0.770492	0.983115	0.261228	0.966833	0.845536	1
Spleen_ENTEX__H3K36me3	0.0301048	0.364972	0.987896	1	0.986689	1	0.807052	0.998061	0.888842	0.993623	0.212792	0.966833	0.774584	1
Spleen_ENTEX__H3K4me1	0.00304834	0.280073	0.994783	1	0.53143	1	0.82173	0.998061	0.970781	0.993623	0.5244	0.966833	0.776175	1
Spleen_ENTEX__H3K4me3	0.019588	0.319284	0.984321	1	0.452592	0.970427	0.93154	0.998061	0.958152	0.993623	0.725485	0.966833	0.783266	1
Stomach_ENTEX__H3K27ac	0.109397	0.606109	0.999043	1	0.989488	1	0.0955535	0.67381	0.828095	0.993623	0.526137	0.966833	0.0701302	0.488202
Stomach_ENTEX__H3K36me3	0.0469241	0.432941	0.998559	1	0.964575	1	0.96053	0.998061	0.938089	0.993623	0.324848	0.966833	0.247012	0.733417
Stomach_ENTEX__H3K4me1	0.0189642	0.319284	0.981607	1	0.936115	1	0.155632	0.72476	0.480801	0.954838	0.317548	0.966833	0.112013	0.566763
Stomach_ENTEX__H3K4me3	0.00351317	0.280073	0.947323	1	0.810281	1	0.0743422	0.671507	0.811989	0.992851	0.0615329	0.966833	0.369033	0.831427
Stomach_Mucosa__H3K36me3	0.93372	0.999858	0.98076	1	0.538888	1	0.0361162	0.671507	0.878647	0.993623	0.254478	0.966833	0.120435	0.580472
Stomach_Mucosa__H3K4me1	0.323441	0.964406	0.89387	1	0.206298	0.68162	0.114427	0.690908	0.730638	0.981544	0.333339	0.966833	0.13007	0.580472
Stomach_Mucosa__H3K4me3	0.982102	0.999858	0.997165	1	0.251046	0.762383	0.146646	0.71	0.75399	0.983115	0.372961	0.966833	0.393604	0.844177
Stomach_Mucosa__H3K9ac	0.307569	0.957327	0.996446	1	0.298365	0.80747	0.0685856	0.671507	0.94323	0.993623	0.48288	0.966833	0.49698	0.968221
Stomach_Smooth_Muscle__H3K27ac	0.915342	0.999858	0.0802255	0.552539	0.348466	0.863131	0.434549	0.998061	0.607249	0.954838	0.116253	0.966833	0.0542758	0.442348
Stomach_Smooth_Muscle__H3K36me3	0.999858	0.999858	0.433584	1	0.0524329	0.37159	0.961479	0.998061	0.457137	0.954838	0.653581	0.966833	0.206238	0.705249
Stomach_Smooth_Muscle__H3K4me1	0.934525	0.999858	0.0198775	0.224792	0.302234	0.80761	0.592283	0.998061	0.730369	0.981544	0.241875	0.966833	0.014532	0.289405
Stomach_Smooth_Muscle__H3K4me3	0.948316	0.999858	0.030032	0.299707	0.235444	0.735539	0.168698	0.740118	0.844887	0.993623	0.200416	0.966833	0.0228645	0.360669
Stomach_Smooth_Muscle__H3K9ac	0.919841	0.999858	0.215533	0.916575	0.384063	0.91804	0.425337	0.998061	0.620565	0.956512	0.158392	0.966833	0.0501485	0.432432
Testis_ENTEX__H3K27ac	0.0936746	0.582757	0.937631	1	0.440446	0.965813	0.189572	0.784787	0.0307566	0.954838	0.433358	0.966833	0.975333	1
Testis_ENTEX__H3K36me3	0.981133	0.999858	0.82618	1	0.966136	1	0.121796	0.696273	0.763186	0.983115	0.838736	0.966833	0.887642	1
Testis_ENTEX__H3K4me3	0.0753832	0.519818	0.159795	0.78929	0.837078	1	0.274284	0.989866	0.464913	0.954838	0.243077	0.966833	0.89701	1
Thymus__H3K27ac	0.00742889	0.281362	0.996938	1	0.999999	1	0.901854	0.998061	0.83936	0.993623	0.998574	0.998574	0.99778	1
Thymus__H3K36me3	0.158664	0.692737	0.82979	1	0.948718	1	0.939559	0.998061	0.112539	0.954838	0.107842	0.966833	0.977688	1
Thymus__H3K4me1	0.0325669	0.37635	0.998912	1	0.999954	1	0.793011	0.998061	0.515399	0.954838	0.98202	0.990119	0.964354	1
Thymus__H3K4me3	0.0730252	0.519818	0.987443	1	0.999262	1	0.645813	0.998061	0.869585	0.993623	0.939216	0.977185	0.980497	1
Thyroid_gland_ENTEX__H3K27ac	0.90478	0.999858	0.655823	1	0.986323	1	0.141809	0.696273	0.49732	0.954838	0.340168	0.966833	0.966312	1
Thyroid_gland_ENTEX__H3K36me3	0.11352	0.606109	0.989763	1	0.257525	0.76321	0.560874	0.998061	0.362722	0.954838	0.0753489	0.966833	0.071526	0.488202
Thyroid_gland_ENTEX__H3K4me1	0.842167	0.999858	0.898086	1	0.995473	1	0.16167	0.736783	0.520204	0.954838	0.191551	0.966833	0.944574	1
Thyroid_gland_ENTEX__H3K4me3	0.598662	0.999858	0.836374	1	0.989873	1	0.0657673	0.671507	0.809855	0.992851	0.392987	0.966833	0.700208	1
Uterus_ENTEX__H3K27ac	0.566163	0.999858	0.154728	0.788144	0.811301	1	0.465232	0.998061	0.947651	0.993623	0.0136891	0.966833	0.738281	1
Uterus_ENTEX__H3K4me3	0.40805	0.999858	0.332189	1	0.545639	1	0.118012	0.690908	0.620011	0.956512	0.0327156	0.966833	0.381966	0.831427
Vagina_ENTEX__H3K27ac	0.775872	0.999858	0.470589	1	0.512956	1	0.906336	0.998061	0.486961	0.954838	0.00578992	0.966833	0.606153	1
Vagina_ENTEX__H3K36me3	0.999778	0.999858	0.789462	1	0.257036	0.76321	0.791425	0.998061	0.0319714	0.954838	0.500679	0.966833	0.243742	0.733417
Vagina_ENTEX__H3K4me3	0.930165	0.999858	0.138333	0.743024	0.236155	0.735539	0.360791	0.998061	0.181924	0.954838	0.125917	0.966833	0.150748	0.609221
