# Supplementary material for: Contribution of leukocyte telomere length to cardiovascular disease onset from genome-wide cross-trait analysis
Source: Nat Commun. 2025 Sep 30;16:8677. doi: 10.1038/s41467-025-63707-5 (PMC12485159; doi:10.1038/s41467-025-63707-5)
Supplement: Supplementary file 17 — Supplementary Data 15 [file 41467_2025_63707_MOESM17_ESM.xlsx]

## Sheet: Supplementary Data 15
Supplementary Data 15. e-MAGMA analysis for 10 related tissue-specific genes that were nominally significant for PLACO results between telomere length and six cardiovascular diseases
Note: results of e-MAGMA analysis for PLACO results between telomere length and six cardiovascular diseases. Cells marked light blue represent P-values that are nominally significant for the number of tissue-specific protein-coding genes (i.e., PAdipose Subcutaneous is lower than 0.05 / nGenes =0.05 / 9,613 = 5.20e-06), whereas cells marked dark blue represent P-values that are Bonferroni-correct…
a) Adipose_Subcutaneous (E1)
P < 8.67e-07	Bonferroni-corrected significant (i.e., P is lower than 0.05 / nGenes / nTrait pairs=0.05 / 9,613 / 6 = 8.67e-07)
8.67e-07 < P < 5.20e-06	Nominally significant (i.e., P is lower than 0.05 / nGenes = 0.05 / 9,613 = 5.20e-06)
Tissue	Trait	GENE	SYMBOL	CHR	START	STOP	NSNPS	NPARAM	N	ZSTAT	P
Adipose_Subcutaneous	LTL-AF	ENSG00000177994	C2orf73	2	54558006	54588714	27	3	2034876	4.5042	3.3312e-06
Adipose_Subcutaneous	LTL-AF	ENSG00000115561	CHMP3	2	86730553	86790620	340	14	2034876	4.5929	2.1854e-06
Adipose_Subcutaneous	LTL-AF	ENSG00000079150	FKBP7	2	179328391	179343646	230	21	2034876	4.468	3.9479e-06
Adipose_Subcutaneous	LTL-AF	ENSG00000178074	C2orf69	2	200775979	200792996	345	10	2034876	4.699	1.3069e-06
Adipose_Subcutaneous	LTL-AF	ENSG00000162971	TYW5	2	200793634	200820459	311	9	2034876	4.812	7.4705e-07
Adipose_Subcutaneous	LTL-AF	ENSG00000196141	SPATS2L	2	201170604	201346986	71	6	2034876	5.6916	6.2912e-09
Adipose_Subcutaneous	LTL-AF	ENSG00000114054	PCCB	3	135969167	136056737	220	10	2034876	4.5072	3.2842e-06
Adipose_Subcutaneous	LTL-AF	ENSG00000177311	ZBTB38	3	141043055	141168634	51	3	2034876	5.3738	3.8544e-08
Adipose_Subcutaneous	LTL-AF	ENSG00000163749	CCDC158	4	77234192	77333285	222	12	2034876	4.5963	2.1508e-06
Adipose_Subcutaneous	LTL-AF	ENSG00000164366	CCDC127	5	204875	218333	604	13	2034876	4.6464	1.6886e-06
Adipose_Subcutaneous	LTL-AF	ENSG00000113504	SLC12A7	5	1050489	1112172	126	18	2034876	4.7704	9.1945e-07
Adipose_Subcutaneous	LTL-AF	ENSG00000113734	BNIP1	5	172571445	172591390	240	20	2034876	4.5909	2.2065e-06
Adipose_Subcutaneous	LTL-AF	ENSG00000198945	L3MBTL3	6	130339728	130462594	160	10	2034876	4.9122	4.504e-07
Adipose_Subcutaneous	LTL-AF	ENSG00000188372	ZP3	7	76026841	76071388	325	29	2034876	4.8265	6.9487e-07
Adipose_Subcutaneous	LTL-AF	ENSG00000105974	CAV1	7	116164839	116201239	80	6	2034876	4.9737	3.2844e-07
Adipose_Subcutaneous	LTL-AF	ENSG00000078674	PCM1	8	17780364	17887457	315	10	2034876	4.8654	5.7099e-07
Adipose_Subcutaneous	LTL-AF	ENSG00000147443	DOK2	8	21766384	21771290	5	1	2034876	5.4648	2.3177e-08
Adipose_Subcutaneous	LTL-AF	ENSG00000158815	FGF17	8	21900264	21906320	51	5	2034876	5.3034	5.6831e-08
Adipose_Subcutaneous	LTL-AF	ENSG00000136930	PSMB7	9	127115744	127177752	136	5	2034876	4.9996	2.8728e-07
Adipose_Subcutaneous	LTL-AF	ENSG00000120029	ARMH3	10	103605356	103815932	135	11	2034876	6.0345	7.9736e-10
Adipose_Subcutaneous	LTL-AF	ENSG00000197748	CFAP43	10	105889646	105992124	148	13	2034876	4.7688	9.2645e-07
Adipose_Subcutaneous	LTL-AF	ENSG00000149308	NPAT	11	108028117	108093365	25	6	2034876	5.1662	1.1947e-07
Adipose_Subcutaneous	LTL-AF	ENSG00000257218	GATC	12	120884241	120901556	262	11	2034876	5.0714	1.9742e-07
Adipose_Subcutaneous	LTL-AF	ENSG00000110871	COQ5	12	120941082	120966964	363	17	2034876	4.7244	1.1538e-06
Adipose_Subcutaneous	LTL-AF	ENSG00000140009	ESR2	14	64693751	64805268	11	2	2034876	5.2374	8.1429e-08
Adipose_Subcutaneous	LTL-AF	ENSG00000100714	MTHFD1	14	64854754	64926725	266	12	2034876	7.7048	6.5536e-15
Adipose_Subcutaneous	LTL-AF	ENSG00000258289	CHURC1	14	65381079	65410635	516	27	2034876	5.0326	2.4189e-07
Adipose_Subcutaneous	LTL-AF	ENSG00000139998	RAB15	14	65412532	65439016	400	17	2034876	5.5843	1.1731e-08
Adipose_Subcutaneous	LTL-AF	ENSG00000119599	DCAF4	14	73393040	73428825	482	40	2034876	7.473	3.9207e-14
Adipose_Subcutaneous	LTL-AF	ENSG00000165861	ZFYVE1	14	73436152	73493920	49	4	2034876	7.0382	9.7369e-13
Adipose_Subcutaneous	LTL-AF	ENSG00000080815	PSEN1	14	73603143	73690399	305	18	2034876	5.4203	2.9755e-08
Adipose_Subcutaneous	LTL-AF	ENSG00000103932	RPAP1	15	41809374	41836464	468	20	2034876	5.187	1.0683e-07
Adipose_Subcutaneous	LTL-AF	ENSG00000174197	MGA	15	41913432	42062141	34	5	2034876	6.342	1.1341e-10
Adipose_Subcutaneous	LTL-AF	ENSG00000137802	MAPKBP1	15	42066632	42120053	35	4	2034876	6.2877	1.6114e-10
Adipose_Subcutaneous	LTL-AF	ENSG00000243789	JMJD7	15	42120283	42129785	478	23	2034876	5.3276	4.9755e-08
Adipose_Subcutaneous	LTL-AF	ENSG00000243708	PLA2G4B	15	42131011	42140346	445	22	2034876	5.1283	1.4618e-07
Adipose_Subcutaneous	LTL-AF	ENSG00000137877	SPTBN5	15	42140344	42186275	486	30	2034876	5.6882	6.4177e-09
Adipose_Subcutaneous	LTL-AF	ENSG00000197165	SULT1A2	16	28603264	28611058	369	9	2034876	4.9284	4.1449e-07
Adipose_Subcutaneous	LTL-AF	ENSG00000178952	TUFM	16	28853732	28857729	350	8	2034876	4.6129	1.9851e-06
Adipose_Subcutaneous	LTL-AF	ENSG00000178188	SH2B1	16	28872939	28885534	307	6	2034876	4.6184	1.9334e-06
Adipose_Subcutaneous	LTL-AF	ENSG00000176953	NFATC2IP	16	28962318	28977786	206	5	2034876	4.6545	1.624e-06
Adipose_Subcutaneous	LTL-AF	ENSG00000213658	LAT	16	28996147	29002104	191	6	2034876	4.4971	3.444e-06
Adipose_Subcutaneous	LTL-AF	ENSG00000155393	HEATR3	16	50099881	50139392	467	23	2034876	4.4096	5.1778e-06
Adipose_Subcutaneous	LTL-AF	ENSG00000168807	SNTB2	16	69221050	69342955	156	8	2034876	4.6596	1.5837e-06
Adipose_Subcutaneous	LTL-AF	ENSG00000258429	PDF	16	69362524	69364498	194	7	2034876	5.1821	1.0973e-07
Adipose_Subcutaneous	LTL-AF	ENSG00000132603	NIP7	16	69373415	69377014	137	6	2034876	5.256	7.3607e-08
Adipose_Subcutaneous	LTL-AF	ENSG00000157315	TMED6	16	69377149	69385712	245	18	2034876	5.1026	1.6747e-07
Adipose_Subcutaneous	LTL-AF	ENSG00000132604	TERF2	16	69389464	69419891	117	5	2034876	4.7174	1.1945e-06
Adipose_Subcutaneous	LTL-AF	ENSG00000186532	SMYD4	17	1682829	1733175	144	9	2034876	5	2.8663e-07
Adipose_Subcutaneous	LTL-AF	ENSG00000132383	RPA1	17	1733273	1802848	184	12	2034876	4.5263	3.0012e-06
Adipose_Subcutaneous	LTL-AF	ENSG00000108306	FBXL20	17	37408897	37558530	460	8	2034876	4.6483	1.673e-06
Adipose_Subcutaneous	LTL-AF	ENSG00000161395	PGAP3	17	37827375	37844310	349	7	2034876	4.5446	2.7516e-06
Adipose_Subcutaneous	LTL-AF	ENSG00000108342	CSF3	17	38171614	38174066	270	8	2034876	5.025	2.5168e-07
Adipose_Subcutaneous	LTL-AF	ENSG00000101751	POLI	18	51795849	51837583	797	37	2034876	4.7048	1.2706e-06
Adipose_Subcutaneous	LTL-AF	ENSG00000197134	ZNF257	19	22235126	22274276	599	22	2034876	4.4529	4.2352e-06
Adipose_Subcutaneous	LTL-AF	ENSG00000100376	FAM118A	22	45705081	45737836	220	15	2034876	5.0983	1.7138e-07
Adipose_Subcutaneous	LTL-AF	ENSG00000100258	LMF2	22	50941376	50946148	103	14	2034876	5.4356	2.731e-08
Adipose_Subcutaneous	LTL-AF	ENSG00000284194	SCO2	22	50961997	50964868	90	13	2034876	5.0263	2.4996e-07
Adipose_Subcutaneous	LTL-AF	ENSG00000025708	TYMP	22	50964181	50968514	113	13	2034876	6.3344	1.1911e-10
Adipose_Subcutaneous	LTL-AF	ENSG00000177989	CIMAP1B	22	50968836	50971008	97	11	2034876	6.0796	6.0255e-10
Adipose_Subcutaneous	LTL-AF	ENSG00000205560	CPT1B	22	51007290	51017096	193	26	2034876	5.7056	5.7973e-09
Adipose_Subcutaneous	LTL-AF	ENSG00000100288	CHKB	22	51017387	51021428	164	21	2034876	5.8479	2.4891e-09
Adipose_Subcutaneous	LTL-AF	ENSG00000008735	MAPK8IP2	22	51039131	51049979	99	17	2034876	4.4128	5.1016e-06
Adipose_Subcutaneous	LTL-AF	ENSG00000100299	ARSA	22	51061182	51066601	112	26	2034876	5.2868	6.225e-08
Adipose_Subcutaneous	LTL-CAD	ENSG00000158825	CDA	1	20915444	20945401	199	19	2167123	5.1465	1.3269e-07
Adipose_Subcutaneous	LTL-CAD	ENSG00000222009	BTBD19	1	45273373	45279801	309	6	2166502	4.5042	3.3319e-06
Adipose_Subcutaneous	LTL-CAD	ENSG00000134262	AP4B1	1	114437370	114447741	14	2	2161476	6.4423	5.8856e-11
Adipose_Subcutaneous	LTL-CAD	ENSG00000118197	DDX59	1	200609935	200639126	273	18	2165667	5.315	5.3338e-08
Adipose_Subcutaneous	LTL-CAD	ENSG00000118200	CAMSAP2	1	200708686	200829832	324	17	2166288	5.6244	9.307e-09
Adipose_Subcutaneous	LTL-CAD	ENSG00000143512	HHIPL2	1	222695602	222721444	21	5	2135062	5.0102	2.7189e-07
Adipose_Subcutaneous	LTL-CAD	ENSG00000213639	PPP1CB	2	28974614	29025806	344	12	2167064	5.7012	5.95e-09
Adipose_Subcutaneous	LTL-CAD	ENSG00000171103	TRMT61B	2	29072687	29093175	394	16	2165841	6.045	7.4713e-10
Adipose_Subcutaneous	LTL-CAD	ENSG00000189350	TOGARAM2	2	29204164	29275096	431	23	2164969	5.111	1.6026e-07
Adipose_Subcutaneous	LTL-CAD	ENSG00000115486	GGCX	2	85771978	85788657	142	11	2160570	6.0086	9.3587e-10
Adipose_Subcutaneous	LTL-CAD	ENSG00000168883	USP39	2	85829965	85876407	20	3	2157309	5.1621	1.2209e-07
Adipose_Subcutaneous	LTL-CAD	ENSG00000163596	ICA1L	2	203637873	203736708	53	8	2150838	4.7738	9.0372e-07
Adipose_Subcutaneous	LTL-CAD	ENSG00000138380	CARF	2	203776978	203851060	254	8	2158268	5.4218	2.9496e-08
Adipose_Subcutaneous	LTL-CAD	ENSG00000068745	IP6K2	3	48725436	48754711	209	8	2163017	6.6935	1.0898e-11
Adipose_Subcutaneous	LTL-CAD	ENSG00000178252	WDR6	3	49044637	49053386	1188	26	2160886	5.4782	2.1478e-08
Adipose_Subcutaneous	LTL-CAD	ENSG00000198218	QRICH1	3	49067140	49131504	687	16	2160150	4.6453	1.698e-06
Adipose_Subcutaneous	LTL-CAD	ENSG00000188315	C3orf62	3	49306030	49314864	90	3	2165744	5.193	1.0345e-07
Adipose_Subcutaneous	LTL-CAD	ENSG00000233276	GPX1	3	49394609	49395791	86	5	2166147	5.2597	7.2158e-08
Adipose_Subcutaneous	LTL-CAD	ENSG00000145020	AMT	3	49454211	49460111	1158	24	2159644	6.8942	2.7089e-12
Adipose_Subcutaneous	LTL-CAD	ENSG00000145029	NICN1	3	49459766	49466777	729	18	2159684	6.0527	7.124e-10
Adipose_Subcutaneous	LTL-CAD	ENSG00000164062	APEH	3	49711427	49720936	413	12	2161639	7.672	8.4664e-15
Adipose_Subcutaneous	LTL-CAD	ENSG00000173531	MST1	3	49721380	49726196	257	13	2156737	6.73	8.4831e-12
Adipose_Subcutaneous	LTL-CAD	ENSG00000164068	RNF123	3	49726950	49758962	936	22	2160315	7.7625	4.1649e-15
Adipose_Subcutaneous	LTL-CAD	ENSG00000173540	GMPPB	3	49758909	49761407	895	17	2161441	7.0645	8.0573e-13
Adipose_Subcutaneous	LTL-CAD	ENSG00000164078	MST1R	3	49924435	49941311	662	16	2164434	8.4771	1.1547e-17
Adipose_Subcutaneous	LTL-CAD	ENSG00000004534	RBM6	3	49977474	50114685	1550	31	2161863	8.6292	3.0879e-18
Adipose_Subcutaneous	LTL-CAD	ENSG00000001617	SEMA3F	3	50192562	50226508	173	4	2167375	6.381	8.7958e-11
Adipose_Subcutaneous	LTL-CAD	ENSG00000186792	HYAL3	3	50330259	50336899	570	25	2160197	7.1099	5.8077e-13
Adipose_Subcutaneous	LTL-CAD	ENSG00000243477	NAA80	3	50333833	50336852	114	11	2154465	5.0576	2.1228e-07
Adipose_Subcutaneous	LTL-CAD	ENSG00000118017	A4GNT	3	137842560	137851229	281	14	2164550	4.4329	4.6496e-06
Adipose_Subcutaneous	LTL-CAD	ENSG00000158186	MRAS	3	138066490	138124377	28	3	2156616	4.8391	6.5211e-07
Adipose_Subcutaneous	LTL-CAD	ENSG00000051382	PIK3CB	3	138371540	138553780	333	4	2161625	6.461	5.2005e-11
Adipose_Subcutaneous	LTL-CAD	ENSG00000127415	IDUA	4	980785	998317	113	10	2157598	4.4266	4.7863e-06
Adipose_Subcutaneous	LTL-CAD	ENSG00000170464	DNAJC18	5	138745892	138780171	138	7	2167322	4.8891	5.0639e-07
Adipose_Subcutaneous	LTL-CAD	ENSG00000198945	L3MBTL3	6	130339728	130462594	160	10	2166305	4.5655	2.4912e-06
Adipose_Subcutaneous	LTL-CAD	ENSG00000146477	SLC22A3	6	160769405	160873613	171	14	2163592	6.0133	9.0879e-10
Adipose_Subcutaneous	LTL-CAD	ENSG00000146833	TRIM4	7	99488030	99517223	587	29	2156027	5.8261	2.8373e-09
Adipose_Subcutaneous	LTL-CAD	ENSG00000166529	ZSCAN21	7	99647390	99662663	272	19	2153275	5.4698	2.2525e-08
Adipose_Subcutaneous	LTL-CAD	ENSG00000221838	AP4M1	7	99699130	99704803	429	27	2155785	4.9856	3.0882e-07
Adipose_Subcutaneous	LTL-CAD	ENSG00000066923	STAG3	7	99775186	99812010	47	3	2145780	5.6094	1.0152e-08
Adipose_Subcutaneous	LTL-CAD	ENSG00000121716	PILRB	7	99955626	99965454	716	34	2154299	7.0223	1.0912e-12
Adipose_Subcutaneous	LTL-CAD	ENSG00000085514	PILRA	7	99971068	99997722	563	23	2157699	6.2007	2.8102e-10
Adipose_Subcutaneous	LTL-CAD	ENSG00000078487	ZCWPW1	7	99998449	100027037	186	6	2159173	5.1986	1.004e-07
Adipose_Subcutaneous	LTL-CAD	ENSG00000185955	SPACDR	7	100054238	100062063	48	2	2161419	4.8552	6.0137e-07
Adipose_Subcutaneous	LTL-CAD	ENSG00000164597	COG5	7	106842189	107204959	92	2	2167891	4.9196	4.3361e-07
Adipose_Subcutaneous	LTL-CAD	ENSG00000091137	SLC26A4	7	107301080	107358254	112	2	2167347	5.0361	2.3757e-07
Adipose_Subcutaneous	LTL-CAD	ENSG00000175445	LPL	8	19796582	19824770	95	3	2158428	5.4101	3.1493e-08
Adipose_Subcutaneous	LTL-CAD	ENSG00000164944	VIRMA	8	95500005	95565746	102	4	2163900	4.651	1.6515e-06
Adipose_Subcutaneous	LTL-CAD	ENSG00000152804	HHEX	10	94449681	94455408	9	2	2148718	5.5723	1.257e-08
Adipose_Subcutaneous	LTL-CAD	ENSG00000120029	ARMH3	10	103605356	103815932	135	11	2162872	5.3588	4.1879e-08
Adipose_Subcutaneous	LTL-CAD	ENSG00000138175	ARL3	10	104433484	104474190	235	10	2155300	4.5072	3.2838e-06
Adipose_Subcutaneous	LTL-CAD	ENSG00000148843	PDCD11	10	105156387	105206052	177	10	2157091	5.3211	5.1575e-08
Adipose_Subcutaneous	LTL-CAD	ENSG00000138172	CALHM2	10	105206543	105212162	467	20	2160065	5.8918	1.9105e-09
Adipose_Subcutaneous	LTL-CAD	ENSG00000177951	BET1L	11	202924	207422	30	3	2143940	5.6294	9.0423e-09
Adipose_Subcutaneous	LTL-CAD	ENSG00000149308	NPAT	11	108028117	108093365	25	6	2164698	5.8418	2.5819e-09
Adipose_Subcutaneous	LTL-CAD	ENSG00000109917	ZPR1	11	116649276	116658739	81	8	2149799	5.0602	2.0946e-07
Adipose_Subcutaneous	LTL-CAD	ENSG00000160695	VPS11	11	118938493	118952688	134	11	2160285	4.5491	2.6939e-06
Adipose_Subcutaneous	LTL-CAD	ENSG00000256269	HMBS	11	118955587	118964259	173	17	2161790	4.6064	2.0482e-06
Adipose_Subcutaneous	LTL-CAD	ENSG00000139323	POC1B	12	89813495	89920039	104	4	2167037	4.7877	8.4349e-07
Adipose_Subcutaneous	LTL-CAD	ENSG00000089022	MAPKAPK5	12	112280032	112331228	585	6	2165570	6.877	3.0554e-12
Adipose_Subcutaneous	LTL-CAD	ENSG00000198270	TMEM116	12	112369086	112451023	828	9	2163496	7.3304	1.1474e-13
Adipose_Subcutaneous	LTL-CAD	ENSG00000089248	ERP29	12	112451152	112461024	80	1	2167023	5.3775	3.776e-08
Adipose_Subcutaneous	LTL-CAD	ENSG00000111300	NAA25	12	112464493	112546826	34	2	2160975	6.3864	8.4941e-11
Adipose_Subcutaneous	LTL-CAD	ENSG00000173064	HECTD4	12	112597992	112820113	378	5	2165037	6.8895	2.7987e-12
Adipose_Subcutaneous	LTL-CAD	ENSG00000257218	GATC	12	120884241	120901556	262	11	2166629	4.9574	3.5729e-07
Adipose_Subcutaneous	LTL-CAD	ENSG00000110917	MLEC	12	121124949	121139667	15	4	2152739	4.6093	2.0197e-06
Adipose_Subcutaneous	LTL-CAD	ENSG00000157895	C12orf43	12	121440835	121454300	372	28	2161966	5.3422	4.5911e-08
Adipose_Subcutaneous	LTL-CAD	ENSG00000130779	CLIP1	12	122755981	122907179	153	4	2167093	4.7647	9.4557e-07
Adipose_Subcutaneous	LTL-CAD	ENSG00000033030	ZCCHC8	12	122956146	122985543	255	6	2167223	5.0399	2.3285e-07
Adipose_Subcutaneous	LTL-CAD	ENSG00000258289	CHURC1	14	65381079	65410635	516	27	2155424	4.996	2.9273e-07
Adipose_Subcutaneous	LTL-CAD	ENSG00000139998	RAB15	14	65412532	65439016	400	17	2160465	5.6147	9.8439e-09
Adipose_Subcutaneous	LTL-CAD	ENSG00000119599	DCAF4	14	73393040	73428825	482	40	2161458	4.5591	2.5682e-06
Adipose_Subcutaneous	LTL-CAD	ENSG00000103932	RPAP1	15	41809374	41836464	468	20	2166165	5.3013	5.7479e-08
Adipose_Subcutaneous	LTL-CAD	ENSG00000243789	JMJD7	15	42120283	42129785	478	23	2164832	5.2617	7.1357e-08
Adipose_Subcutaneous	LTL-CAD	ENSG00000243708	PLA2G4B	15	42131011	42140346	445	22	2165608	4.7617	9.5965e-07
Adipose_Subcutaneous	LTL-CAD	ENSG00000137877	SPTBN5	15	42140344	42186275	486	30	2164094	5.096	1.7342e-07
Adipose_Subcutaneous	LTL-CAD	ENSG00000140284	SLC27A2	15	50474393	50528589	31	3	2163882	4.4579	4.1378e-06
Adipose_Subcutaneous	LTL-CAD	ENSG00000067221	STOML1	15	74275559	74286963	168	14	2160774	4.5197	3.0967e-06
Adipose_Subcutaneous	LTL-CAD	ENSG00000103811	CTSH	15	79214092	79237436	167	21	2156295	4.4688	3.9333e-06
Adipose_Subcutaneous	LTL-CAD	ENSG00000182511	FES	15	91427665	91439006	17	5	2127384	4.7234	1.1594e-06
Adipose_Subcutaneous	LTL-CAD	ENSG00000072864	NDE1	16	15737124	15820210	139	9	2166325	4.6598	1.5828e-06
Adipose_Subcutaneous	LTL-CAD	ENSG00000223496	EXOSC6	16	70284134	70285833	852	35	2142787	6.1287	4.4297e-10
Adipose_Subcutaneous	LTL-CAD	ENSG00000103051	COG4	16	70514472	70557457	84	4	2139878	5.2839	6.3242e-08
Adipose_Subcutaneous	LTL-CAD	ENSG00000153774	CFDP1	16	75327608	75467387	557	13	2159103	7.5662	1.9221e-14
Adipose_Subcutaneous	LTL-CAD	ENSG00000166822	TMEM170A	16	75477136	75498584	85	2	2164460	6.5725	2.4734e-11
Adipose_Subcutaneous	LTL-CAD	ENSG00000132386	SERPINF1	17	1665259	1680859	36	2	2167846	4.9506	3.6986e-07
Adipose_Subcutaneous	LTL-CAD	ENSG00000186532	SMYD4	17	1682829	1733175	144	9	2166918	4.6066	2.0463e-06
Adipose_Subcutaneous	LTL-CAD	ENSG00000167720	SRR	17	2207244	2228553	516	17	2165480	5.6244	9.3095e-09
Adipose_Subcutaneous	LTL-CAD	ENSG00000178971	CTC1	17	8128139	8151413	139	11	2162632	4.5413	2.7951e-06
Adipose_Subcutaneous	LTL-CAD	ENSG00000178921	PFAS	17	8152596	8173809	30	4	2163564	4.6617	1.568e-06
Adipose_Subcutaneous	LTL-CAD	ENSG00000108306	FBXL20	17	37408897	37558530	460	8	2162164	4.5857	2.2624e-06
Adipose_Subcutaneous	LTL-CAD	ENSG00000108342	CSF3	17	38171614	38174066	270	8	2167272	4.6184	1.9336e-06
Adipose_Subcutaneous	LTL-CAD	ENSG00000198863	RUNDC1	17	41132527	41145713	58	2	2166341	5.7772	3.7986e-09
Adipose_Subcutaneous	LTL-CAD	ENSG00000068079	IFI35	17	41158742	41166476	57	4	2144028	5.9601	1.2608e-09
Adipose_Subcutaneous	LTL-CAD	ENSG00000108828	VAT1	17	41166622	41174459	430	4	2167216	5.8904	1.9257e-09
Adipose_Subcutaneous	LTL-CAD	ENSG00000188554	NBR1	17	41322498	41363707	426	4	2167315	5.8944	1.8805e-09
Adipose_Subcutaneous	LTL-CAD	ENSG00000184988	TMEM106A	17	41363865	41372061	364	3	2166980	5.7346	4.8881e-09
Adipose_Subcutaneous	LTL-CAD	ENSG00000141569	TRIM65	17	73885041	73893084	234	15	2163387	5.2459	7.7752e-08
Adipose_Subcutaneous	LTL-CAD	ENSG00000204316	MRPL38	17	73894724	73901181	156	10	2162332	5.3316	4.8681e-08
Adipose_Subcutaneous	LTL-CAD	ENSG00000188878	FBF1	17	73905925	73937119	294	16	2161614	5.8639	2.2608e-09
Adipose_Subcutaneous	LTL-CAD	ENSG00000257949	TEN1	17	73975298	73996667	171	26	2152793	4.6255	1.8685e-06
Adipose_Subcutaneous	LTL-CAD	ENSG00000101751	POLI	18	51795849	51837583	797	37	2164190	5.6175	9.685e-09
Adipose_Subcutaneous	LTL-CAD	ENSG00000130856	ZNF236	18	74535149	74682688	180	10	2163040	5.8011	3.2936e-09
Adipose_Subcutaneous	LTL-CAD	ENSG00000099785	MARCHF2	19	8478187	8503901	224	23	2163122	5.8111	3.1026e-09
Adipose_Subcutaneous	LTL-CAD	ENSG00000160321	ZNF208	19	22148897	22193745	751	22	2164743	4.9489	3.7319e-07
Adipose_Subcutaneous	LTL-CAD	ENSG00000197134	ZNF257	19	22235126	22274276	599	22	2163353	4.6074	2.0386e-06
Adipose_Subcutaneous	LTL-CAD	ENSG00000142039	CCDC97	19	41816094	41830788	21	3	2138346	5.7614	4.1718e-09
Adipose_Subcutaneous	LTL-CAD	ENSG00000105329	TGFB1	19	41836812	41859831	24	3	2157721	5.0779	1.908e-07
Adipose_Subcutaneous	LTL-CAD	ENSG00000123810	B9D2	19	41860322	41870078	27	2	2167544	5.1877	1.0644e-07
Adipose_Subcutaneous	LTL-CAD	ENSG00000101460	MAP1LC3A	20	33134688	33148149	1004	18	2166628	5.5265	1.6338e-08
Adipose_Subcutaneous	LTL-CAD	ENSG00000078814	MYH7B	20	33543704	33590240	341	11	2167907	4.4278	4.7608e-06
Adipose_Subcutaneous	LTL-CAD	ENSG00000100991	TRPC4AP	20	33590207	33680618	376	15	2167461	4.8457	6.3076e-07
Adipose_Subcutaneous	LTL-CAD	ENSG00000088298	EDEM2	20	33703160	33735161	735	26	2164799	4.8488	6.2099e-07
Adipose_Subcutaneous	LTL-CAD	ENSG00000101000	PROCR	20	33759740	33803771	984	24	2166674	5.4142	3.0787e-08
Adipose_Subcutaneous	LTL-CAD	ENSG00000197457	STMN3	20	62271058	62284963	1	1	2158410	6.2324	2.2965e-10
Adipose_Subcutaneous	LTL-CAD	ENSG00000100304	TTLL12	22	43562628	43583137	84	15	2153006	5.0374	2.3597e-07
Adipose_Subcutaneous	LTL-CAD	ENSG00000025708	TYMP	22	50964181	50968514	113	13	2111671	4.4455	4.3852e-06
Adipose_Subcutaneous	LTL-CAD	ENSG00000100299	ARSA	22	51061182	51066601	112	26	2099566	4.6372	1.7662e-06
Adipose_Subcutaneous	LTL-VTE	ENSG00000177000	MTHFR	1	11845787	11866160	237	11	2474843	5.5853	1.1663e-08
Adipose_Subcutaneous	LTL-VTE	ENSG00000011021	CLCN6	1	11866153	11903201	202	8	2474250	5.4647	2.3179e-08
Adipose_Subcutaneous	LTL-VTE	ENSG00000004487	KDM1A	1	23345937	23410184	28	4	2465915	4.5537	2.6351e-06
Adipose_Subcutaneous	LTL-VTE	ENSG00000088280	ASAP3	1	23755056	23810750	160	19	2437739	4.8426	6.4076e-07
Adipose_Subcutaneous	LTL-VTE	ENSG00000134668	SPOCD1	1	32256023	32281630	17	2	2458855	5.6049	1.0417e-08
Adipose_Subcutaneous	LTL-VTE	ENSG00000183682	BMP8A	1	39957318	39995541	292	6	2449935	4.5243	3.0291e-06
Adipose_Subcutaneous	LTL-VTE	ENSG00000090621	PABPC4	1	40026485	40042522	404	15	2442546	4.6872	1.3847e-06
Adipose_Subcutaneous	LTL-VTE	ENSG00000162613	FUBP1	1	78409740	78444839	337	24	2462546	4.4901	3.5592e-06
Adipose_Subcutaneous	LTL-VTE	ENSG00000158882	TOMM40L	1	161195729	161200536	11	2	2462705	4.4119	5.1234e-06
Adipose_Subcutaneous	LTL-VTE	ENSG00000174175	SELP	1	169558087	169599377	200	4	2483278	4.4837	3.6677e-06
Adipose_Subcutaneous	LTL-VTE	ENSG00000171806	METTL18	1	169761670	169764088	968	11	2480923	4.974	3.2789e-07
Adipose_Subcutaneous	LTL-VTE	ENSG00000000457	SCYL3	1	169822215	169863100	740	7	2483477	4.7836	8.6107e-07
Adipose_Subcutaneous	LTL-VTE	ENSG00000163431	LMOD1	1	201865584	201915716	120	10	2470952	4.8218	7.1141e-07
Adipose_Subcutaneous	LTL-VTE	ENSG00000119865	CNRIP1	2	68511303	68547183	224	12	2458089	5.0616	2.0789e-07
Adipose_Subcutaneous	LTL-VTE	ENSG00000145020	AMT	3	49454211	49460111	1158	24	2463356	4.5897	2.2192e-06
Adipose_Subcutaneous	LTL-VTE	ENSG00000164062	APEH	3	49711427	49720936	413	12	2449247	5.1041	1.6617e-07
Adipose_Subcutaneous	LTL-VTE	ENSG00000164068	RNF123	3	49726950	49758962	936	22	2459734	5.4577	2.4117e-08
Adipose_Subcutaneous	LTL-VTE	ENSG00000173540	GMPPB	3	49758909	49761407	895	17	2458315	5.6449	8.2649e-09
Adipose_Subcutaneous	LTL-VTE	ENSG00000164078	MST1R	3	49924435	49941311	662	16	2458497	6.1299	4.3963e-10
Adipose_Subcutaneous	LTL-VTE	ENSG00000004534	RBM6	3	49977474	50114685	1550	31	2457991	6.0253	8.4391e-10
Adipose_Subcutaneous	LTL-VTE	ENSG00000001617	SEMA3F	3	50192562	50226508	173	4	2466188	5.2186	9.0126e-08
Adipose_Subcutaneous	LTL-VTE	ENSG00000186792	HYAL3	3	50330259	50336899	570	25	2457438	5.4061	3.2209e-08
Adipose_Subcutaneous	LTL-VTE	ENSG00000163902	RPN1	3	128338813	128369719	199	9	2455329	4.6513	1.6492e-06
Adipose_Subcutaneous	LTL-VTE	ENSG00000051382	PIK3CB	3	138371540	138553780	333	4	2461695	5.7533	4.3763e-09
Adipose_Subcutaneous	LTL-VTE	ENSG00000213186	TRIM59	3	160153291	160167626	137	3	2436933	4.8664	5.6811e-07
Adipose_Subcutaneous	LTL-VTE	ENSG00000186432	KPNA4	3	160212783	160283376	189	6	2452561	4.8741	5.4645e-07
Adipose_Subcutaneous	LTL-VTE	ENSG00000109180	OCIAD1	4	48832599	48863834	239	7	2461785	5.1397	1.3758e-07
Adipose_Subcutaneous	LTL-VTE	ENSG00000170606	HSPA4	5	132387662	132440709	25	6	2444163	5.4198	2.9829e-08
Adipose_Subcutaneous	LTL-VTE	ENSG00000146477	SLC22A3	6	160769405	160873613	303	12	2478941	4.6277	1.8485e-06
Adipose_Subcutaneous	LTL-VTE	ENSG00000128604	IRF5	7	128577976	128590089	138	9	2475608	5.3218	5.1371e-08
Adipose_Subcutaneous	LTL-VTE	ENSG00000175164	ABO	9	136130563	136150630	69	15	2451165	6.4043	7.5544e-11
Adipose_Subcutaneous	LTL-VTE	ENSG00000148290	SURF1	9	136218660	136223361	237	25	2438552	4.4226	4.8763e-06
Adipose_Subcutaneous	LTL-VTE	ENSG00000110497	AMBRA1	11	46417962	46615619	6	1	2461500	4.506	3.3038e-06
Adipose_Subcutaneous	LTL-VTE	ENSG00000175220	ARHGAP1	11	46698625	46722215	450	13	2470451	6.0869	5.7576e-10
Adipose_Subcutaneous	LTL-VTE	ENSG00000134574	DDB2	11	47236493	47260769	239	7	2466075	5.438	2.6942e-08
Adipose_Subcutaneous	LTL-VTE	ENSG00000134575	ACP2	11	47260853	47270457	554	13	2464626	7.293	1.516e-13
Adipose_Subcutaneous	LTL-VTE	ENSG00000025434	NR1H3	11	47269851	47290584	206	10	2467207	6.8494	3.7075e-12
Adipose_Subcutaneous	LTL-VTE	ENSG00000165916	PSMC3	11	47440320	47448024	605	16	2466301	5.4335	2.7633e-08
Adipose_Subcutaneous	LTL-VTE	ENSG00000165917	RAPSN	11	47459308	47470730	160	4	2458611	4.4418	4.4613e-06
Adipose_Subcutaneous	LTL-VTE	ENSG00000172247	C1QTNF4	11	47611216	47615961	1401	27	2459436	6.3798	8.8635e-11
Adipose_Subcutaneous	LTL-VTE	ENSG00000074201	CLNS1A	11	77327196	77348851	452	8	2472108	4.5699	2.4393e-06
Adipose_Subcutaneous	LTL-VTE	ENSG00000149262	INTS4	11	77589766	77705771	419	6	2480687	4.4611	4.0779e-06
Adipose_Subcutaneous	LTL-VTE	ENSG00000149308	NPAT	11	108028117	108093365	25	6	2438836	4.6705	1.5026e-06
Adipose_Subcutaneous	LTL-VTE	ENSG00000110080	ST3GAL4	11	126225540	126284536	4	1	2504900	4.4724	3.8668e-06
Adipose_Subcutaneous	LTL-VTE	ENSG00000089022	MAPKAPK5	12	112280032	112331228	593	7	2471188	5.8641	2.258e-09
Adipose_Subcutaneous	LTL-VTE	ENSG00000198270	TMEM116	12	112369086	112451023	835	9	2467231	6.0359	7.9035e-10
Adipose_Subcutaneous	LTL-VTE	ENSG00000111300	NAA25	12	112464493	112546826	34	2	2456518	5.7416	4.6904e-09
Adipose_Subcutaneous	LTL-VTE	ENSG00000173064	HECTD4	12	112597992	112820113	378	5	2471493	6.0285	8.2754e-10
Adipose_Subcutaneous	LTL-VTE	ENSG00000257218	GATC	12	120884241	120901556	262	11	2468642	4.4257	4.8061e-06
Adipose_Subcutaneous	LTL-VTE	ENSG00000130779	CLIP1	12	122755981	122907179	153	4	2454219	5.2185	9.0166e-08
Adipose_Subcutaneous	LTL-VTE	ENSG00000033030	ZCCHC8	12	122956146	122985543	255	6	2445798	5.4391	2.6776e-08
Adipose_Subcutaneous	LTL-VTE	ENSG00000150967	ABCB9	12	123405498	123451056	11	3	2442834	4.5874	2.2441e-06
Adipose_Subcutaneous	LTL-VTE	ENSG00000130921	MTRFR	12	123717844	123742651	384	7	2484354	7.6496	1.0081e-14
Adipose_Subcutaneous	LTL-VTE	ENSG00000111328	CDK2AP1	12	123745517	123756863	533	16	2478654	8.2662	6.9133e-17
Adipose_Subcutaneous	LTL-VTE	ENSG00000139998	RAB15	14	65412532	65439016	400	17	2470977	4.6925	1.3493e-06
Adipose_Subcutaneous	LTL-VTE	ENSG00000119599	DCAF4	14	73393040	73428825	482	40	2453020	5.6284	9.0968e-09
Adipose_Subcutaneous	LTL-VTE	ENSG00000165861	ZFYVE1	14	73436152	73493920	49	4	2442478	6.0656	6.5732e-10
Adipose_Subcutaneous	LTL-VTE	ENSG00000103932	RPAP1	15	41809374	41836464	468	20	2445510	6.9984	1.2945e-12
Adipose_Subcutaneous	LTL-VTE	ENSG00000174197	MGA	15	41913432	42062141	34	5	2438333	5.5076	1.8186e-08
Adipose_Subcutaneous	LTL-VTE	ENSG00000137802	MAPKBP1	15	42066632	42120053	35	4	2447311	6.245	2.1187e-10
Adipose_Subcutaneous	LTL-VTE	ENSG00000243789	JMJD7	15	42120283	42129785	478	23	2435207	7.2701	1.7965e-13
Adipose_Subcutaneous	LTL-VTE	ENSG00000243708	PLA2G4B	15	42131011	42140346	445	22	2440650	7.2804	1.6638e-13
Adipose_Subcutaneous	LTL-VTE	ENSG00000137877	SPTBN5	15	42140344	42186275	486	30	2436390	7.5481	2.208e-14
Adipose_Subcutaneous	LTL-VTE	ENSG00000197165	SULT1A2	16	28603264	28611058	369	9	2423531	4.6124	1.9903e-06
Adipose_Subcutaneous	LTL-VTE	ENSG00000178952	TUFM	16	28853732	28857729	350	8	2434556	4.5895	2.2221e-06
Adipose_Subcutaneous	LTL-VTE	ENSG00000167394	ZNF668	16	31072164	31085641	122	6	2475501	4.8268	6.936e-07
Adipose_Subcutaneous	LTL-VTE	ENSG00000151006	PRSS53	16	31094745	31100289	152	10	2473990	4.7907	8.3101e-07
Adipose_Subcutaneous	LTL-VTE	ENSG00000135740	SLC9A5	16	67282855	67306094	53	7	2464661	4.7773	8.8849e-07
Adipose_Subcutaneous	LTL-VTE	ENSG00000132600	PRMT7	16	68344877	68391169	727	21	2463437	4.7554	9.9044e-07
Adipose_Subcutaneous	LTL-VTE	ENSG00000132603	NIP7	16	69373415	69377014	137	6	2460587	4.5714	2.4224e-06
Adipose_Subcutaneous	LTL-VTE	ENSG00000157315	TMED6	16	69377149	69385712	245	18	2461709	4.6999	1.3016e-06
Adipose_Subcutaneous	LTL-VTE	ENSG00000198373	WWP2	16	69796187	69975644	8	2	2497621	4.7435	1.05e-06
Adipose_Subcutaneous	LTL-VTE	ENSG00000090857	PDPR	16	70147529	70196437	102	3	2457242	5.3085	5.5261e-08
Adipose_Subcutaneous	LTL-VTE	ENSG00000223496	EXOSC6	16	70284134	70285833	852	35	2450415	7.1064	5.9545e-13
Adipose_Subcutaneous	LTL-VTE	ENSG00000103051	COG4	16	70514472	70557457	84	4	2445604	5.1267	1.4745e-07
Adipose_Subcutaneous	LTL-VTE	ENSG00000189091	SF3B3	16	70557691	70611571	217	9	2459253	4.7749	8.9877e-07
Adipose_Subcutaneous	LTL-VTE	ENSG00000153774	CFDP1	16	75327608	75467387	557	13	2466035	6.4834	4.4854e-11
Adipose_Subcutaneous	LTL-VTE	ENSG00000166822	TMEM170A	16	75477136	75498584	85	2	2474468	5.9588	1.2707e-09
Adipose_Subcutaneous	LTL-VTE	ENSG00000167720	SRR	17	2207244	2228553	516	17	2468675	5.1023	1.6778e-07
Adipose_Subcutaneous	LTL-VTE	ENSG00000132507	EIF5A	17	7210318	7215782	66	8	2432433	5.3933	3.4581e-08
Adipose_Subcutaneous	LTL-VTE	ENSG00000132510	KDM6B	17	7737521	7758118	35	4	2421760	5.6453	8.2449e-09
Adipose_Subcutaneous	LTL-VTE	ENSG00000183011	NAA38	17	7760003	7788608	26	2	2417860	5.0902	1.7885e-07
Adipose_Subcutaneous	LTL-VTE	ENSG00000178971	CTC1	17	8128139	8151413	139	11	2449426	4.8537	6.0581e-07
Adipose_Subcutaneous	LTL-VTE	ENSG00000141569	TRIM65	17	73885041	73893084	234	15	2463985	4.67	1.5058e-06
Adipose_Subcutaneous	LTL-VTE	ENSG00000188878	FBF1	17	73905925	73937119	294	16	2452818	5.1926	1.0367e-07
Adipose_Subcutaneous	LTL-VTE	ENSG00000257949	TEN1	17	73975298	73996667	171	26	2434851	6.3016	1.4728e-10
Adipose_Subcutaneous	LTL-VTE	ENSG00000141428	C18orf21	18	33552588	33559250	229	7	2469591	4.7623	9.5711e-07
Adipose_Subcutaneous	LTL-VTE	ENSG00000078747	ITCH	20	32951041	33099198	144	2	2453405	6.2293	2.3419e-10
Adipose_Subcutaneous	LTL-VTE	ENSG00000101460	MAP1LC3A	20	33134688	33148149	992	17	2450173	8.6048	3.8237e-18
Adipose_Subcutaneous	LTL-VTE	ENSG00000078814	MYH7B	20	33543704	33590240	327	9	2463710	7.0879	6.8059e-13
Adipose_Subcutaneous	LTL-VTE	ENSG00000100991	TRPC4AP	20	33590207	33680618	344	12	2460404	7.0423	9.4573e-13
Adipose_Subcutaneous	LTL-VTE	ENSG00000088298	EDEM2	20	33703160	33735161	656	23	2467052	7.1861	3.3344e-13
Adipose_Subcutaneous	LTL-VTE	ENSG00000101000	PROCR	20	33759740	33803771	824	20	2441627	8.7448	1.1169e-18
Adipose_Subcutaneous	LTL-VTE	ENSG00000242372	EIF6	20	33866709	33872619	96	8	2448256	6.6471	1.495e-11
Adipose_Subcutaneous	LTL-VTE	ENSG00000101019	UQCC1	20	33890369	33999945	250	8	2477850	4.8349	6.6617e-07
Adipose_Subcutaneous	LTL-VTE	ENSG00000197457	STMN3	20	62271058	62284963	1	1	2123220	4.9778	3.2151e-07
Adipose_Subcutaneous	LTL-VTE	ENSG00000100299	ARSA	22	51061182	51066601	112	26	2444023	4.7714	9.1464e-07
Adipose_Subcutaneous	LTL-HF	ENSG00000158825	CDA	1	20915444	20945401	199	19	1949639	4.5136	3.1873e-06
Adipose_Subcutaneous	LTL-HF	ENSG00000213639	PPP1CB	2	28974614	29025806	344	12	1949830	5.0478	2.2341e-07
Adipose_Subcutaneous	LTL-HF	ENSG00000171103	TRMT61B	2	29072687	29093175	394	16	1951346	5.3803	3.7181e-08
Adipose_Subcutaneous	LTL-HF	ENSG00000164062	APEH	3	49711427	49720936	413	12	1950426	4.9615	3.4983e-07
Adipose_Subcutaneous	LTL-HF	ENSG00000164068	RNF123	3	49726950	49758962	936	22	1949313	5.1516	1.2912e-07
Adipose_Subcutaneous	LTL-HF	ENSG00000173540	GMPPB	3	49758909	49761407	895	17	1949786	4.82	7.1765e-07
Adipose_Subcutaneous	LTL-HF	ENSG00000164078	MST1R	3	49924435	49941311	662	16	1948778	5.7007	5.9643e-09
Adipose_Subcutaneous	LTL-HF	ENSG00000004534	RBM6	3	49977474	50114685	1550	31	1949239	5.4268	2.8692e-08
Adipose_Subcutaneous	LTL-HF	ENSG00000186792	HYAL3	3	50330259	50336899	570	25	1947616	4.7518	1.0079e-06
Adipose_Subcutaneous	LTL-HF	ENSG00000213186	TRIM59	3	160153291	160167626	137	3	1950418	6.1342	4.2792e-10
Adipose_Subcutaneous	LTL-HF	ENSG00000186432	KPNA4	3	160212783	160283376	189	6	1953494	6.2275	2.3699e-10
Adipose_Subcutaneous	LTL-HF	ENSG00000173890	GPR160	3	169755735	169803184	213	7	1957801	4.5287	2.9678e-06
Adipose_Subcutaneous	LTL-HF	ENSG00000109519	GRPEL1	4	7061780	7069800	134	8	1951623	4.8835	5.2118e-07
Adipose_Subcutaneous	LTL-HF	ENSG00000198945	L3MBTL3	6	130339728	130462594	160	10	1953506	4.5248	3.0225e-06
Adipose_Subcutaneous	LTL-HF	ENSG00000167904	TMEM68	8	56651317	56685955	143	4	1948481	4.8699	5.5832e-07
Adipose_Subcutaneous	LTL-HF	ENSG00000137574	TGS1	8	56685791	56738007	164	6	1953993	4.9302	4.1065e-07
Adipose_Subcutaneous	LTL-HF	ENSG00000120029	ARMH3	10	103605356	103815932	135	11	1961926	5.4357	2.7295e-08
Adipose_Subcutaneous	LTL-HF	ENSG00000149308	NPAT	11	108028117	108093365	25	6	1931997	4.6565	1.6085e-06
Adipose_Subcutaneous	LTL-HF	ENSG00000089022	MAPKAPK5	12	112280032	112331228	593	7	1947474	5.2368	8.1677e-08
Adipose_Subcutaneous	LTL-HF	ENSG00000198270	TMEM116	12	112369086	112451023	835	9	1946046	5.4839	2.0808e-08
Adipose_Subcutaneous	LTL-HF	ENSG00000111300	NAA25	12	112464493	112546826	34	2	1946979	4.6778	1.4498e-06
Adipose_Subcutaneous	LTL-HF	ENSG00000173064	HECTD4	12	112597992	112820113	378	5	1948134	5.0122	2.6908e-07
Adipose_Subcutaneous	LTL-HF	ENSG00000119599	DCAF4	14	73393040	73428825	482	40	1955298	4.7066	1.2592e-06
Adipose_Subcutaneous	LTL-HF	ENSG00000165861	ZFYVE1	14	73436152	73493920	49	4	1947130	4.7748	8.9951e-07
Adipose_Subcutaneous	LTL-HF	ENSG00000223496	EXOSC6	16	70284134	70285833	852	35	1941718	5.9772	1.1352e-09
Adipose_Subcutaneous	LTL-HF	ENSG00000103051	COG4	16	70514472	70557457	84	4	1946808	5.014	2.6648e-07
Adipose_Subcutaneous	LTL-HF	ENSG00000153774	CFDP1	16	75327608	75467387	557	13	1953480	4.9503	3.7045e-07
Adipose_Subcutaneous	LTL-HF	ENSG00000186532	SMYD4	17	1682829	1733175	144	9	1961831	6.6628	1.3437e-11
Adipose_Subcutaneous	LTL-HF	ENSG00000132383	RPA1	17	1733273	1802848	184	12	1958197	6.226	2.3932e-10
Adipose_Subcutaneous	LTL-HF	ENSG00000099785	MARCHF2	19	8478187	8503901	224	23	1952700	5.3664	4.0163e-08
Adipose_Subcutaneous	LTL-HF	ENSG00000258366	RTEL1	20	62289163	62327606	78	10	1949889	4.7083	1.249e-06
Adipose_Subcutaneous	LTL-HF	ENSG00000101161	PRPF6	20	62612417	62664453	11	3	1952857	4.5668	2.4762e-06
Adipose_Subcutaneous	LTL-HF	ENSG00000171703	TCEA2	20	62688439	62703700	93	11	1953746	4.731	1.1168e-06
Adipose_Subcutaneous	LTL-HF	ENSG00000100258	LMF2	22	50941376	50946148	103	14	1938458	4.9398	3.9099e-07
Adipose_Subcutaneous	LTL-HF	ENSG00000025708	TYMP	22	50964181	50968514	113	13	1943563	5.9299	1.5156e-09
Adipose_Subcutaneous	LTL-HF	ENSG00000177989	CIMAP1B	22	50968836	50971008	97	11	1945198	5.7769	3.8052e-09
Adipose_Subcutaneous	LTL-HF	ENSG00000205560	CPT1B	22	51007290	51017096	193	26	1943410	5.4797	2.1303e-08
Adipose_Subcutaneous	LTL-HF	ENSG00000100288	CHKB	22	51017387	51021428	164	21	1945406	5.7536	4.3676e-09
Adipose_Subcutaneous	LTL-PAD	ENSG00000134262	AP4B1	1	114437370	114447741	14	2	1456748	4.6474	1.6806e-06
Adipose_Subcutaneous	LTL-PAD	ENSG00000164062	APEH	3	49711427	49720936	413	12	1447199	4.4261	4.7982e-06
Adipose_Subcutaneous	LTL-PAD	ENSG00000164068	RNF123	3	49726950	49758962	936	22	1447209	4.7368	1.0856e-06
Adipose_Subcutaneous	LTL-PAD	ENSG00000164078	MST1R	3	49924435	49941311	662	16	1448209	5.2035	9.7771e-08
Adipose_Subcutaneous	LTL-PAD	ENSG00000004534	RBM6	3	49977474	50114685	1550	31	1446628	4.9626	3.4781e-07
Adipose_Subcutaneous	LTL-PAD	ENSG00000186792	HYAL3	3	50330259	50336899	570	25	1446649	4.4129	5.0995e-06
Adipose_Subcutaneous	LTL-PAD	ENSG00000163902	RPN1	3	128338813	128369719	199	9	1445304	4.6545	1.6242e-06
Adipose_Subcutaneous	LTL-PAD	ENSG00000064419	TNPO3	7	128594234	128695227	4	2	1440136	5.0382	2.3498e-07
Adipose_Subcutaneous	LTL-PAD	ENSG00000089022	MAPKAPK5	12	112280032	112331228	588	6	1447639	5.7915	3.4881e-09
Adipose_Subcutaneous	LTL-PAD	ENSG00000198270	TMEM116	12	112369086	112451023	831	9	1446232	5.964	1.2303e-09
Adipose_Subcutaneous	LTL-PAD	ENSG00000111300	NAA25	12	112464493	112546826	34	2	1453276	5.3397	4.6557e-08
Adipose_Subcutaneous	LTL-PAD	ENSG00000173064	HECTD4	12	112597992	112820113	378	5	1447909	5.7037	5.8611e-09
Adipose_Subcutaneous	LTL-PAD	ENSG00000258289	CHURC1	14	65381079	65410635	516	27	1446572	5.3912	3.4997e-08
Adipose_Subcutaneous	LTL-PAD	ENSG00000139998	RAB15	14	65412532	65439016	400	17	1449685	6.0443	7.5047e-10
Adipose_Subcutaneous	LTL-PAD	ENSG00000136381	IREB2	15	78730518	78793798	108	6	1446513	5.2779	6.5348e-08
Adipose_Subcutaneous	LTL-PAD	ENSG00000169684	CHRNA5	15	78857862	78887611	452	17	1447244	4.4087	5.2004e-06
Adipose_Subcutaneous	LTL-PAD	ENSG00000197599	CCDC154	16	1484389	1494490	377	22	1444828	4.94	3.9069e-07
Adipose_Subcutaneous	LTL-PAD	ENSG00000103249	CLCN7	16	1494934	1525085	343	18	1445208	4.5139	3.1817e-06
Adipose_Subcutaneous	LTL-PAD	ENSG00000157315	TMED6	16	69377149	69385712	245	18	1445142	4.7134	1.218e-06
Adipose_Subcutaneous	LTL-PAD	ENSG00000132604	TERF2	16	69389464	69419891	117	5	1446920	4.4292	4.7286e-06
Adipose_Subcutaneous	LTL-PAD	ENSG00000223496	EXOSC6	16	70284134	70285833	852	35	1443445	5.5028	1.8686e-08
Adipose_Subcutaneous	LTL-PAD	ENSG00000103051	COG4	16	70514472	70557457	84	4	1445447	4.8141	7.3918e-07
Adipose_Subcutaneous	LTL-PAD	ENSG00000186532	SMYD4	17	1682829	1733175	144	9	1447614	5.9414	1.413e-09
Adipose_Subcutaneous	LTL-PAD	ENSG00000132383	RPA1	17	1733273	1802848	184	12	1446933	5.3527	4.3317e-08
Adipose_Subcutaneous	LTL-PAD	ENSG00000068079	IFI35	17	41158742	41166476	57	4	1440983	4.7479	1.0277e-06
Adipose_Subcutaneous	LTL-PAD	ENSG00000197457	STMN3	20	62271058	62284963	1	1	1436807	5.1728	1.1531e-07
Adipose_Subcutaneous	LTL-PAD	ENSG00000100299	ARSA	22	51061182	51066601	112	26	1440772	4.6523	1.6409e-06
Adipose_Subcutaneous	LTL-Stroke	ENSG00000134262	AP4B1	1	114437370	114447741	14	2	2312500	4.7688	9.268e-07
Adipose_Subcutaneous	LTL-Stroke	ENSG00000196189	SEMA4A	1	156117145	156147542	130	11	2312500	6.5077	3.8145e-11
Adipose_Subcutaneous	LTL-Stroke	ENSG00000160785	SLC25A44	1	156163728	156182587	118	9	2312500	6.437	6.0911e-11
Adipose_Subcutaneous	LTL-Stroke	ENSG00000160783	PMF1	1	156182779	156209868	73	3	2312500	6.1833	3.1397e-10
Adipose_Subcutaneous	LTL-Stroke	ENSG00000164062	APEH	3	49711427	49720936	413	12	2312500	4.4751	3.8189e-06
Adipose_Subcutaneous	LTL-Stroke	ENSG00000164068	RNF123	3	49726950	49758962	936	22	2312500	4.7871	8.4586e-07
Adipose_Subcutaneous	LTL-Stroke	ENSG00000173540	GMPPB	3	49758909	49761407	895	17	2312500	4.9949	2.9426e-07
Adipose_Subcutaneous	LTL-Stroke	ENSG00000164078	MST1R	3	49924435	49941311	662	16	2312500	5.5857	1.1636e-08
Adipose_Subcutaneous	LTL-Stroke	ENSG00000004534	RBM6	3	49977474	50114685	1550	31	2312500	5.7971	3.3735e-09
Adipose_Subcutaneous	LTL-Stroke	ENSG00000001617	SEMA3F	3	50192562	50226508	173	4	2312500	4.7396	1.0707e-06
Adipose_Subcutaneous	LTL-Stroke	ENSG00000186792	HYAL3	3	50330259	50336899	570	25	2312500	5.2672	6.9259e-08
Adipose_Subcutaneous	LTL-Stroke	ENSG00000163902	RPN1	3	128338813	128369719	199	9	2312500	4.5852	2.2678e-06
Adipose_Subcutaneous	LTL-Stroke	ENSG00000173890	GPR160	3	169755735	169803184	213	7	2312500	4.8267	6.9418e-07
Adipose_Subcutaneous	LTL-Stroke	ENSG00000109180	OCIAD1	4	48832599	48863834	239	7	2312500	4.4146	5.0609e-06
Adipose_Subcutaneous	LTL-Stroke	ENSG00000031691	CENPQ	6	49431054	49460820	1427	32	2312500	4.4696	3.9184e-06
Adipose_Subcutaneous	LTL-Stroke	ENSG00000121716	PILRB	7	99955626	99965454	716	34	2312500	5.0491	2.2199e-07
Adipose_Subcutaneous	LTL-Stroke	ENSG00000078487	ZCWPW1	7	99998449	100027037	186	6	2312500	4.8945	4.9267e-07
Adipose_Subcutaneous	LTL-Stroke	ENSG00000185955	SPACDR	7	100054238	100062063	48	2	2312500	4.6364	1.7728e-06
Adipose_Subcutaneous	LTL-Stroke	ENSG00000128604	IRF5	7	128577976	128590089	138	9	2312500	4.6652	1.5416e-06
Adipose_Subcutaneous	LTL-Stroke	ENSG00000172247	C1QTNF4	11	47611216	47615961	1401	27	2312500	5.067	2.0203e-07
Adipose_Subcutaneous	LTL-Stroke	ENSG00000149308	NPAT	11	108028117	108093365	25	6	2312500	4.8524	6.0974e-07
Adipose_Subcutaneous	LTL-Stroke	ENSG00000089022	MAPKAPK5	12	112280032	112331228	593	7	2312500	5.8432	2.5599e-09
Adipose_Subcutaneous	LTL-Stroke	ENSG00000198270	TMEM116	12	112369086	112451023	835	9	2312500	6.1673	3.4737e-10
Adipose_Subcutaneous	LTL-Stroke	ENSG00000111300	NAA25	12	112464493	112546826	34	2	2312500	5.4105	3.1416e-08
Adipose_Subcutaneous	LTL-Stroke	ENSG00000173064	HECTD4	12	112597992	112820113	378	5	2312500	5.7875	3.5716e-09
Adipose_Subcutaneous	LTL-Stroke	ENSG00000130779	CLIP1	12	122755981	122907179	153	4	2312500	4.5554	2.6147e-06
Adipose_Subcutaneous	LTL-Stroke	ENSG00000033030	ZCCHC8	12	122956146	122985543	255	6	2312500	4.702	1.2882e-06
Adipose_Subcutaneous	LTL-Stroke	ENSG00000139998	RAB15	14	65412532	65439016	400	17	2312500	4.7394	1.0718e-06
Adipose_Subcutaneous	LTL-Stroke	ENSG00000174197	MGA	15	41913432	42062141	34	5	2312500	4.6425	1.7214e-06
Adipose_Subcutaneous	LTL-Stroke	ENSG00000137802	MAPKBP1	15	42066632	42120053	35	4	2312500	5.4763	2.1719e-08
Adipose_Subcutaneous	LTL-Stroke	ENSG00000137877	SPTBN5	15	42140344	42186275	486	30	2312500	4.572	2.4156e-06
Adipose_Subcutaneous	LTL-Stroke	ENSG00000167984	NLRC3	16	3589033	3627392	282	8	2312500	4.9093	4.5691e-07
Adipose_Subcutaneous	LTL-Stroke	ENSG00000168807	SNTB2	16	69221050	69342955	156	8	2312500	4.9437	3.8332e-07
Adipose_Subcutaneous	LTL-Stroke	ENSG00000258429	PDF	16	69362524	69364498	194	7	2312500	4.7915	8.2772e-07
Adipose_Subcutaneous	LTL-Stroke	ENSG00000132603	NIP7	16	69373415	69377014	137	6	2312500	5.1231	1.5024e-07
Adipose_Subcutaneous	LTL-Stroke	ENSG00000157315	TMED6	16	69377149	69385712	245	18	2312500	5.2804	6.4438e-08
Adipose_Subcutaneous	LTL-Stroke	ENSG00000223496	EXOSC6	16	70284134	70285833	852	35	2312500	5.4379	2.6956e-08
Adipose_Subcutaneous	LTL-Stroke	ENSG00000168404	MLKL	16	74705753	74734789	92	16	2312500	4.4669	3.9689e-06
Adipose_Subcutaneous	LTL-Stroke	ENSG00000008382	MPND	19	4343524	4360083	62	4	2312500	5.2333	8.327e-08
Adipose_Subcutaneous	LTL-Stroke	ENSG00000167670	CHAF1A	19	4402660	4443394	117	10	2312500	5.5127	1.7673e-08
Adipose_Subcutaneous	LTL-Stroke	ENSG00000101000	PROCR	20	33759740	33803771	984	24	2312500	4.503	3.3499e-06
Adipose_Subcutaneous	LTL-Stroke	ENSG00000197457	STMN3	20	62271058	62284963	1	1	2312500	4.8216	7.1219e-07
Adipose_Subcutaneous	LTL-Stroke	ENSG00000171703	TCEA2	20	62688439	62703700	93	11	2312500	4.7013	1.2924e-06
Adipose_Subcutaneous	LTL-Stroke	ENSG00000025708	TYMP	22	50964181	50968514	113	13	2312500	4.5089	3.2575e-06
Adipose_Subcutaneous	LTL-Stroke	ENSG00000100299	ARSA	22	51061182	51066601	112	26	2312500	4.5511	2.6678e-06
b) Adipose_Visceral_Omentum (E2)
P < 1.09e-06	Bonferroni-corrected significant (i.e., P is lower than 0.05 / nGenes / nTrait pairs = 0.05 / 7,622 / 6 = 1.09e-06)
1.09e-06 < P < 6.56e-06	Nominally significant (i.e., P is lower than 0.05 / nGenes = 0.05 / 7,622 = 6.56e-06)
Tissue	Trait	GENE	SYMBOL	CHR	START	STOP	NSNPS	NPARAM	N	ZSTAT	P
Adipose_Visceral_Omentum	LTL-AF	ENSG00000160685	ZBTB7B	1	154975106	154991001	14	3	2034876	4.8932	4.9603e-07
Adipose_Visceral_Omentum	LTL-AF	ENSG00000163354	DCST2	1	154991003	155006257	23	3	2034876	4.4625	4.0502e-06
Adipose_Visceral_Omentum	LTL-AF	ENSG00000177311	ZBTB38	3	141043055	141168634	18	1	2034876	4.7341	1.1001e-06
Adipose_Visceral_Omentum	LTL-AF	ENSG00000113504	SLC12A7	5	1050489	1112172	43	4	2034876	4.5156	3.1565e-06
Adipose_Visceral_Omentum	LTL-AF	ENSG00000198945	L3MBTL3	6	130339728	130462594	165	11	2034876	4.9018	4.7487e-07
Adipose_Visceral_Omentum	LTL-AF	ENSG00000188372	ZP3	7	76026841	76071388	247	26	2034876	4.6124	1.9903e-06
Adipose_Visceral_Omentum	LTL-AF	ENSG00000078674	PCM1	8	17780364	17887457	126	10	2034876	4.8935	4.9529e-07
Adipose_Visceral_Omentum	LTL-AF	ENSG00000158815	FGF17	8	21900264	21906320	34	6	2034876	5.3117	5.4295e-08
Adipose_Visceral_Omentum	LTL-AF	ENSG00000136930	PSMB7	9	127115744	127177752	55	2	2034876	4.7531	1.0015e-06
Adipose_Visceral_Omentum	LTL-AF	ENSG00000107833	NPM3	10	103541082	103543170	36	2	2034876	4.6588	1.5902e-06
Adipose_Visceral_Omentum	LTL-AF	ENSG00000120029	ARMH3	10	103605356	103815932	8	1	2034876	5.3146	5.3458e-08
Adipose_Visceral_Omentum	LTL-AF	ENSG00000257218	GATC	12	120884241	120901556	220	11	2034876	5.1534	1.2793e-07
Adipose_Visceral_Omentum	LTL-AF	ENSG00000110871	COQ5	12	120941082	120966964	319	14	2034876	4.6788	1.4431e-06
Adipose_Visceral_Omentum	LTL-AF	ENSG00000167272	POP5	12	121016848	121019201	140	6	2034876	4.6755	1.4661e-06
Adipose_Visceral_Omentum	LTL-AF	ENSG00000100714	MTHFD1	14	64854754	64926725	158	8	2034876	7.0801	7.201e-13
Adipose_Visceral_Omentum	LTL-AF	ENSG00000089775	ZBTB25	14	64916285	64970656	24	1	2034876	5.0145	2.6584e-07
Adipose_Visceral_Omentum	LTL-AF	ENSG00000126804	ZBTB1	14	64971292	65000408	61	5	2034876	5.5807	1.198e-08
Adipose_Visceral_Omentum	LTL-AF	ENSG00000258289	CHURC1	14	65381079	65410635	444	23	2034876	4.3914	5.6324e-06
Adipose_Visceral_Omentum	LTL-AF	ENSG00000139998	RAB15	14	65412532	65439016	320	15	2034876	5.4177	3.0187e-08
Adipose_Visceral_Omentum	LTL-AF	ENSG00000119599	DCAF4	14	73393040	73428825	461	35	2034876	7.6698	8.6112e-15
Adipose_Visceral_Omentum	LTL-AF	ENSG00000103932	RPAP1	15	41809374	41836464	429	18	2034876	5.2724	6.7331e-08
Adipose_Visceral_Omentum	LTL-AF	ENSG00000243789	JMJD7	15	42120283	42129785	265	12	2034876	5.013	2.6788e-07
Adipose_Visceral_Omentum	LTL-AF	ENSG00000243708	PLA2G4B	15	42131011	42140346	381	17	2034876	4.984	3.1141e-07
Adipose_Visceral_Omentum	LTL-AF	ENSG00000137877	SPTBN5	15	42140344	42186275	358	19	2034876	5.3209	5.1633e-08
Adipose_Visceral_Omentum	LTL-AF	ENSG00000197165	SULT1A2	16	28603264	28611058	400	11	2034876	4.844	6.3616e-07
Adipose_Visceral_Omentum	LTL-AF	ENSG00000176953	NFATC2IP	16	28962318	28977786	45	3	2034876	5.4483	2.5426e-08
Adipose_Visceral_Omentum	LTL-AF	ENSG00000155393	HEATR3	16	50099881	50139392	437	21	2034876	4.407	5.2416e-06
Adipose_Visceral_Omentum	LTL-AF	ENSG00000168807	SNTB2	16	69221050	69342955	220	10	2034876	5.0539	2.1644e-07
Adipose_Visceral_Omentum	LTL-AF	ENSG00000258429	PDF	16	69362524	69364498	233	11	2034876	5.1612	1.2268e-07
Adipose_Visceral_Omentum	LTL-AF	ENSG00000132604	TERF2	16	69389464	69419891	11	1	2034876	4.6977	1.3152e-06
Adipose_Visceral_Omentum	LTL-AF	ENSG00000132383	RPA1	17	1733273	1802848	175	11	2034876	4.3905	5.6551e-06
Adipose_Visceral_Omentum	LTL-AF	ENSG00000131242	RAB11FIP4	17	29718642	29865232	10	2	2034876	5.6241	9.3228e-09
Adipose_Visceral_Omentum	LTL-AF	ENSG00000161395	PGAP3	17	37827375	37844310	446	10	2034876	4.7286	1.1306e-06
Adipose_Visceral_Omentum	LTL-AF	ENSG00000101751	POLI	18	51795849	51837583	781	25	2034876	5.1548	1.2696e-07
Adipose_Visceral_Omentum	LTL-AF	ENSG00000100376	FAM118A	22	45705081	45737836	196	17	2034876	5.7068	5.7546e-09
Adipose_Visceral_Omentum	LTL-AF	ENSG00000077935	SMC1B	22	45739944	45809500	32	1	2034876	4.8494	6.1905e-07
Adipose_Visceral_Omentum	LTL-AF	ENSG00000025770	NCAPH2	22	50946645	50963209	3	1	2034876	4.9315	4.0802e-07
Adipose_Visceral_Omentum	LTL-AF	ENSG00000284194	SCO2	22	50961997	50964868	56	8	2034876	6.0716	6.3336e-10
Adipose_Visceral_Omentum	LTL-AF	ENSG00000025708	TYMP	22	50964181	50968514	96	13	2034876	6.6504	1.4616e-11
Adipose_Visceral_Omentum	LTL-AF	ENSG00000177989	CIMAP1B	22	50968836	50971008	28	4	2034876	5.4625	2.3476e-08
Adipose_Visceral_Omentum	LTL-AF	ENSG00000205560	CPT1B	22	51007290	51017096	136	16	2034876	5.49	2.0095e-08
Adipose_Visceral_Omentum	LTL-AF	ENSG00000100288	CHKB	22	51017387	51021428	123	13	2034876	5.4843	2.0756e-08
Adipose_Visceral_Omentum	LTL-AF	ENSG00000100299	ARSA	22	51061182	51066601	70	17	2034876	4.6439	1.7094e-06
Adipose_Visceral_Omentum	LTL-CAD	ENSG00000158825	CDA	1	20915444	20945401	220	22	2166591	5.0582	2.1158e-07
Adipose_Visceral_Omentum	LTL-CAD	ENSG00000188396	DYNLT4	1	45271580	45273378	32	1	2167108	4.3767	6.0243e-06
Adipose_Visceral_Omentum	LTL-CAD	ENSG00000118197	DDX59	1	200609935	200639126	317	19	2161328	5.3068	5.5774e-08
Adipose_Visceral_Omentum	LTL-CAD	ENSG00000213639	PPP1CB	2	28974614	29025806	299	10	2167230	5.7087	5.6917e-09
Adipose_Visceral_Omentum	LTL-CAD	ENSG00000171103	TRMT61B	2	29072687	29093175	400	15	2165706	5.5699	1.2744e-08
Adipose_Visceral_Omentum	LTL-CAD	ENSG00000189350	TOGARAM2	2	29204164	29275096	253	12	2166844	4.9356	3.9943e-07
Adipose_Visceral_Omentum	LTL-CAD	ENSG00000115486	GGCX	2	85771978	85788657	103	8	2160375	5.6232	9.3726e-09
Adipose_Visceral_Omentum	LTL-CAD	ENSG00000138380	CARF	2	203776978	203851060	41	3	2159940	5.0823	1.864e-07
Adipose_Visceral_Omentum	LTL-CAD	ENSG00000068745	IP6K2	3	48725436	48754711	104	5	2162337	5.3758	3.8131e-08
Adipose_Visceral_Omentum	LTL-CAD	ENSG00000172037	LAMB2	3	49158547	49170599	37	5	2139739	5.6796	6.7487e-09
Adipose_Visceral_Omentum	LTL-CAD	ENSG00000145020	AMT	3	49454211	49460111	1051	21	2160406	6.8813	2.9655e-12
Adipose_Visceral_Omentum	LTL-CAD	ENSG00000145029	NICN1	3	49459766	49466777	702	15	2160240	5.4245	2.9063e-08
Adipose_Visceral_Omentum	LTL-CAD	ENSG00000164062	APEH	3	49711427	49720936	255	8	2164976	6.544	2.9951e-11
Adipose_Visceral_Omentum	LTL-CAD	ENSG00000173531	MST1	3	49721380	49726196	217	10	2160642	6.3356	1.1824e-10
Adipose_Visceral_Omentum	LTL-CAD	ENSG00000164068	RNF123	3	49726950	49758962	667	15	2162830	7.7193	5.8475e-15
Adipose_Visceral_Omentum	LTL-CAD	ENSG00000173540	GMPPB	3	49758909	49761407	916	19	2162036	7.5398	2.3543e-14
Adipose_Visceral_Omentum	LTL-CAD	ENSG00000164078	MST1R	3	49924435	49941311	190	5	2163839	6.6999	1.0425e-11
Adipose_Visceral_Omentum	LTL-CAD	ENSG00000004534	RBM6	3	49977474	50114685	1264	29	2161847	8.3202	4.3899e-17
Adipose_Visceral_Omentum	LTL-CAD	ENSG00000003756	RBM5	3	50126341	50156397	17	4	2156625	6.3253	1.2637e-10
Adipose_Visceral_Omentum	LTL-CAD	ENSG00000001617	SEMA3F	3	50192562	50226508	209	8	2167773	7.1565	4.1372e-13
Adipose_Visceral_Omentum	LTL-CAD	ENSG00000186792	HYAL3	3	50330259	50336899	212	24	2158081	5.3399	4.6494e-08
Adipose_Visceral_Omentum	LTL-CAD	ENSG00000114054	PCCB	3	135969167	136056737	474	11	2166485	4.4432	4.4318e-06
Adipose_Visceral_Omentum	LTL-CAD	ENSG00000051382	PIK3CB	3	138371540	138553780	34	2	2161198	5.5321	1.5822e-08
Adipose_Visceral_Omentum	LTL-CAD	ENSG00000127415	IDUA	4	980785	998317	113	10	2156832	4.4227	4.8748e-06
Adipose_Visceral_Omentum	LTL-CAD	ENSG00000109180	OCIAD1	4	48832599	48863834	376	10	2166987	4.426	4.799e-06
Adipose_Visceral_Omentum	LTL-CAD	ENSG00000170464	DNAJC18	5	138745892	138780171	161	10	2165472	5.0053	2.7886e-07
Adipose_Visceral_Omentum	LTL-CAD	ENSG00000198945	L3MBTL3	6	130339728	130462594	165	11	2166862	4.5379	2.8411e-06
Adipose_Visceral_Omentum	LTL-CAD	ENSG00000118526	TCF21	6	134210259	134216675	62	7	2166108	4.4022	5.3571e-06
Adipose_Visceral_Omentum	LTL-CAD	ENSG00000146477	SLC22A3	6	160769405	160873613	156	12	2163319	5.9935	1.027e-09
Adipose_Visceral_Omentum	LTL-CAD	ENSG00000160917	CPSF4	7	99036563	99054996	113	5	2147202	4.7163	1.2007e-06
Adipose_Visceral_Omentum	LTL-CAD	ENSG00000241468	ATP5MF	7	99055784	99063824	58	4	2152123	4.4228	4.8716e-06
Adipose_Visceral_Omentum	LTL-CAD	ENSG00000146833	TRIM4	7	99488030	99517223	418	21	2159751	4.8544	6.037e-07
Adipose_Visceral_Omentum	LTL-CAD	ENSG00000166529	ZSCAN21	7	99647390	99662663	186	20	2155076	4.555	2.6198e-06
Adipose_Visceral_Omentum	LTL-CAD	ENSG00000213420	GPC2	7	99767229	99774990	35	1	2141979	5.3614	4.1291e-08
Adipose_Visceral_Omentum	LTL-CAD	ENSG00000121716	PILRB	7	99955626	99965454	657	30	2154364	7.1418	4.6071e-13
Adipose_Visceral_Omentum	LTL-CAD	ENSG00000085514	PILRA	7	99971068	99997722	419	20	2157070	6.14	4.1259e-10
Adipose_Visceral_Omentum	LTL-CAD	ENSG00000078487	ZCWPW1	7	99998449	100027037	138	3	2163150	4.4756	3.8098e-06
Adipose_Visceral_Omentum	LTL-CAD	ENSG00000166924	NYAP1	7	100081550	100092425	344	14	2163543	5.2359	8.2102e-08
Adipose_Visceral_Omentum	LTL-CAD	ENSG00000164944	VIRMA	8	95500005	95565746	84	4	2165454	4.8823	5.2417e-07
Adipose_Visceral_Omentum	LTL-CAD	ENSG00000120029	ARMH3	10	103605356	103815932	8	1	2150874	4.8318	6.7666e-07
Adipose_Visceral_Omentum	LTL-CAD	ENSG00000177951	BET1L	11	202924	207422	37	4	2150072	4.5928	2.1868e-06
Adipose_Visceral_Omentum	LTL-CAD	ENSG00000160695	VPS11	11	118938493	118952688	94	6	2159957	4.7338	1.1017e-06
Adipose_Visceral_Omentum	LTL-CAD	ENSG00000256269	HMBS	11	118955587	118964259	96	7	2158624	4.8782	5.3535e-07
Adipose_Visceral_Omentum	LTL-CAD	ENSG00000111275	ALDH2	12	112204691	112247789	225	1	2164352	6.0428	7.5716e-10
Adipose_Visceral_Omentum	LTL-CAD	ENSG00000089022	MAPKAPK5	12	112280032	112331228	457	9	2164389	6.6968	1.065e-11
Adipose_Visceral_Omentum	LTL-CAD	ENSG00000198270	TMEM116	12	112369086	112451023	929	11	2162434	7.6835	7.7424e-15
Adipose_Visceral_Omentum	LTL-CAD	ENSG00000111300	NAA25	12	112464493	112546826	160	3	2166410	5.631	8.9566e-09
Adipose_Visceral_Omentum	LTL-CAD	ENSG00000135148	TRAFD1	12	112563349	112591408	137	2	2167689	5.3864	3.5941e-08
Adipose_Visceral_Omentum	LTL-CAD	ENSG00000257218	GATC	12	120884241	120901556	220	11	2166674	4.8822	5.2447e-07
Adipose_Visceral_Omentum	LTL-CAD	ENSG00000157895	C12orf43	12	121440835	121454300	260	18	2161510	5.6175	9.6847e-09
Adipose_Visceral_Omentum	LTL-CAD	ENSG00000033030	ZCCHC8	12	122956146	122985543	13	1	2169195	4.6931	1.3454e-06
Adipose_Visceral_Omentum	LTL-CAD	ENSG00000256223	ZNF10	12	133707214	133736051	135	5	2131911	4.8048	7.7468e-07
Adipose_Visceral_Omentum	LTL-CAD	ENSG00000258289	CHURC1	14	65381079	65410635	444	23	2156498	4.7065	1.2598e-06
Adipose_Visceral_Omentum	LTL-CAD	ENSG00000139998	RAB15	14	65412532	65439016	320	15	2160995	5.6393	8.5392e-09
Adipose_Visceral_Omentum	LTL-CAD	ENSG00000119599	DCAF4	14	73393040	73428825	461	35	2159795	5.0522	2.1842e-07
Adipose_Visceral_Omentum	LTL-CAD	ENSG00000103932	RPAP1	15	41809374	41836464	429	18	2165982	5.4253	2.8925e-08
Adipose_Visceral_Omentum	LTL-CAD	ENSG00000181827	RFX7	15	56379479	56535728	325	7	2168413	4.4667	3.9723e-06
Adipose_Visceral_Omentum	LTL-CAD	ENSG00000179889	PDXDC1	16	15068448	15131552	31	8	2141144	4.3653	6.347e-06
Adipose_Visceral_Omentum	LTL-CAD	ENSG00000072864	NDE1	16	15737124	15820210	90	5	2164788	4.4905	3.5522e-06
Adipose_Visceral_Omentum	LTL-CAD	ENSG00000223496	EXOSC6	16	70284134	70285833	754	33	2143444	6.4962	4.1179e-11
Adipose_Visceral_Omentum	LTL-CAD	ENSG00000153774	CFDP1	16	75327608	75467387	471	12	2159264	7.2886	1.5659e-13
Adipose_Visceral_Omentum	LTL-CAD	ENSG00000132386	SERPINF1	17	1665259	1680859	8	3	2120798	4.4012	5.3833e-06
Adipose_Visceral_Omentum	LTL-CAD	ENSG00000186532	SMYD4	17	1682829	1733175	53	4	2166049	4.8637	5.7601e-07
Adipose_Visceral_Omentum	LTL-CAD	ENSG00000167720	SRR	17	2207244	2228553	463	15	2166278	5.4219	2.9485e-08
Adipose_Visceral_Omentum	LTL-CAD	ENSG00000178971	CTC1	17	8128139	8151413	138	12	2163181	4.7379	1.0795e-06
Adipose_Visceral_Omentum	LTL-CAD	ENSG00000068079	IFI35	17	41158742	41166476	25	1	2156898	5.5042	1.8538e-08
Adipose_Visceral_Omentum	LTL-CAD	ENSG00000108828	VAT1	17	41166622	41174459	29	1	2169616	5.6139	9.891e-09
Adipose_Visceral_Omentum	LTL-CAD	ENSG00000188554	NBR1	17	41322498	41363707	401	3	2167572	5.776	3.8248e-09
Adipose_Visceral_Omentum	LTL-CAD	ENSG00000141569	TRIM65	17	73885041	73893084	8	2	2160911	4.9707	3.3349e-07
Adipose_Visceral_Omentum	LTL-CAD	ENSG00000188878	FBF1	17	73905925	73937119	191	11	2164546	5.5578	1.3657e-08
Adipose_Visceral_Omentum	LTL-CAD	ENSG00000257949	TEN1	17	73975298	73996667	213	15	2161744	5.2377	8.1296e-08
Adipose_Visceral_Omentum	LTL-CAD	ENSG00000101751	POLI	18	51795849	51837583	781	25	2166623	6.5707	2.5046e-11
Adipose_Visceral_Omentum	LTL-CAD	ENSG00000130856	ZNF236	18	74535149	74682688	145	8	2163162	5.7151	5.4806e-09
Adipose_Visceral_Omentum	LTL-CAD	ENSG00000099785	MARCHF2	19	8478187	8503901	191	22	2162040	5.8136	3.0577e-09
Adipose_Visceral_Omentum	LTL-CAD	ENSG00000160321	ZNF208	19	22148897	22193745	809	19	2162127	4.6603	1.5791e-06
Adipose_Visceral_Omentum	LTL-CAD	ENSG00000142039	CCDC97	19	41816094	41830788	5	2	2154348	6	9.8645e-10
Adipose_Visceral_Omentum	LTL-CAD	ENSG00000105329	TGFB1	19	41836812	41859831	56	9	2157230	4.8991	4.8129e-07
Adipose_Visceral_Omentum	LTL-CAD	ENSG00000101460	MAP1LC3A	20	33134688	33148149	969	17	2166385	5.281	6.4234e-08
Adipose_Visceral_Omentum	LTL-CAD	ENSG00000100304	TTLL12	22	43562628	43583137	70	12	2156228	4.8234	7.057e-07
Adipose_Visceral_Omentum	LTL-CAD	ENSG00000284194	SCO2	22	50961997	50964868	56	8	2095241	4.4935	3.5031e-06
Adipose_Visceral_Omentum	LTL-CAD	ENSG00000025708	TYMP	22	50964181	50968514	96	13	2101704	4.9208	4.3103e-07
Adipose_Visceral_Omentum	LTL-CAD	ENSG00000177989	CIMAP1B	22	50968836	50971008	28	4	2111162	4.587	2.2487e-06
Adipose_Visceral_Omentum	LTL-VTE	ENSG00000011021	CLCN6	1	11866153	11903201	157	5	2468077	5.007	2.7649e-07
Adipose_Visceral_Omentum	LTL-VTE	ENSG00000204219	TCEA3	1	23707555	23751269	74	6	2466200	4.3627	6.4228e-06
Adipose_Visceral_Omentum	LTL-VTE	ENSG00000090621	PABPC4	1	40026485	40042522	334	8	2444481	4.4708	3.8963e-06
Adipose_Visceral_Omentum	LTL-VTE	ENSG00000162613	FUBP1	1	78409740	78444839	30	3	2435838	5.9853	1.0799e-09
Adipose_Visceral_Omentum	LTL-VTE	ENSG00000188404	SELL	1	169659806	169680843	48	2	2488592	4.5311	2.9332e-06
Adipose_Visceral_Omentum	LTL-VTE	ENSG00000171806	METTL18	1	169761670	169764088	783	9	2483960	4.852	6.1117e-07
Adipose_Visceral_Omentum	LTL-VTE	ENSG00000119865	CNRIP1	2	68511303	68547183	154	7	2474911	5.1107	1.6049e-07
Adipose_Visceral_Omentum	LTL-VTE	ENSG00000076003	MCM6	2	136597196	136634047	66	4	2368636	4.5021	3.3641e-06
Adipose_Visceral_Omentum	LTL-VTE	ENSG00000145020	AMT	3	49454211	49460111	1051	21	2463124	4.5815	2.3087e-06
Adipose_Visceral_Omentum	LTL-VTE	ENSG00000164068	RNF123	3	49726950	49758962	667	15	2456761	5.1667	1.1915e-07
Adipose_Visceral_Omentum	LTL-VTE	ENSG00000173540	GMPPB	3	49758909	49761407	916	19	2458865	5.2625	7.1067e-08
Adipose_Visceral_Omentum	LTL-VTE	ENSG00000164078	MST1R	3	49924435	49941311	190	5	2445341	5.4653	2.3111e-08
Adipose_Visceral_Omentum	LTL-VTE	ENSG00000004534	RBM6	3	49977474	50114685	1264	29	2462792	5.9924	1.0337e-09
Adipose_Visceral_Omentum	LTL-VTE	ENSG00000003756	RBM5	3	50126341	50156397	17	4	2476632	5.498	1.9211e-08
Adipose_Visceral_Omentum	LTL-VTE	ENSG00000001617	SEMA3F	3	50192562	50226508	209	8	2461477	5.5511	1.4191e-08
Adipose_Visceral_Omentum	LTL-VTE	ENSG00000168268	NT5DC2	3	52558385	52569093	397	5	2477738	4.3841	5.8224e-06
Adipose_Visceral_Omentum	LTL-VTE	ENSG00000114904	NEK4	3	52744796	52804965	356	4	2477724	4.4131	5.0952e-06
Adipose_Visceral_Omentum	LTL-VTE	ENSG00000055955	ITIH4	3	52847006	52864717	665	11	2473712	4.4077	5.2226e-06
Adipose_Visceral_Omentum	LTL-VTE	ENSG00000051382	PIK3CB	3	138371540	138553780	34	2	2487824	5.4527	2.4806e-08
Adipose_Visceral_Omentum	LTL-VTE	ENSG00000163659	TIPARP	3	156392205	156424559	12	2	2485561	5.2329	8.3442e-08
Adipose_Visceral_Omentum	LTL-VTE	ENSG00000186432	KPNA4	3	160212783	160283376	146	5	2444779	4.6194	1.924e-06
Adipose_Visceral_Omentum	LTL-VTE	ENSG00000109180	OCIAD1	4	48832599	48863834	376	10	2464400	5.8326	2.7291e-09
Adipose_Visceral_Omentum	LTL-VTE	ENSG00000145375	AFG2A	4	123844225	124240605	4	1	2432325	4.4131	5.0945e-06
Adipose_Visceral_Omentum	LTL-VTE	ENSG00000146477	SLC22A3	6	160769405	160873613	341	12	2479429	4.6337	1.7958e-06
Adipose_Visceral_Omentum	LTL-VTE	ENSG00000128604	IRF5	7	128577976	128590089	178	13	2466777	5.3579	4.2094e-08
Adipose_Visceral_Omentum	LTL-VTE	ENSG00000175164	ABO	9	136130563	136150630	106	17	2444577	4.8305	6.8086e-07
Adipose_Visceral_Omentum	LTL-VTE	ENSG00000160326	SLC2A6	9	136336216	136344276	11	2	2406537	5.5158	1.7356e-08
Adipose_Visceral_Omentum	LTL-VTE	ENSG00000119969	HELLS	10	96305535	96362628	221	7	2458946	4.7551	9.9191e-07
Adipose_Visceral_Omentum	LTL-VTE	ENSG00000175220	ARHGAP1	11	46698625	46722215	375	10	2468298	6.536	3.1588e-11
Adipose_Visceral_Omentum	LTL-VTE	ENSG00000175213	ZNF408	11	46722317	46727466	102	4	2464075	6.6606	1.364e-11
Adipose_Visceral_Omentum	LTL-VTE	ENSG00000134575	ACP2	11	47260853	47270457	207	12	2465264	6.4258	6.5578e-11
Adipose_Visceral_Omentum	LTL-VTE	ENSG00000110514	MADD	11	47290927	47351582	110	3	2444199	5.3047	5.6444e-08
Adipose_Visceral_Omentum	LTL-VTE	ENSG00000165915	SLC39A13	11	47428683	47438051	185	4	2464867	4.4337	4.6321e-06
Adipose_Visceral_Omentum	LTL-VTE	ENSG00000165916	PSMC3	11	47440320	47448024	493	15	2471644	4.7666	9.3699e-07
Adipose_Visceral_Omentum	LTL-VTE	ENSG00000110536	PTPMT1	11	47586888	47595013	2	1	2218930	4.4965	3.4537e-06
Adipose_Visceral_Omentum	LTL-VTE	ENSG00000172247	C1QTNF4	11	47611216	47615961	679	19	2472562	4.7835	8.6119e-07
Adipose_Visceral_Omentum	LTL-VTE	ENSG00000149177	PTPRJ	11	48002101	48192394	689	11	2456069	4.8639	5.7557e-07
Adipose_Visceral_Omentum	LTL-VTE	ENSG00000149262	INTS4	11	77589766	77705771	460	9	2479548	4.3847	5.8062e-06
Adipose_Visceral_Omentum	LTL-VTE	ENSG00000123405	NFE2	12	54685891	54718869	1	1	2314640	5.1778	1.1224e-07
Adipose_Visceral_Omentum	LTL-VTE	ENSG00000111275	ALDH2	12	112204691	112247789	225	1	2471642	5.5543	1.3933e-08
Adipose_Visceral_Omentum	LTL-VTE	ENSG00000089022	MAPKAPK5	12	112280032	112331228	457	9	2473161	5.3878	3.5665e-08
Adipose_Visceral_Omentum	LTL-VTE	ENSG00000198270	TMEM116	12	112369086	112451023	929	11	2466391	6.2681	1.8272e-10
Adipose_Visceral_Omentum	LTL-VTE	ENSG00000257218	GATC	12	120884241	120901556	220	11	2469318	4.3988	5.4419e-06
Adipose_Visceral_Omentum	LTL-VTE	ENSG00000033030	ZCCHC8	12	122956146	122985543	13	1	2335769	5.1884	1.0606e-07
Adipose_Visceral_Omentum	LTL-VTE	ENSG00000150967	ABCB9	12	123405498	123451056	5	1	2446840	4.3674	6.2862e-06
Adipose_Visceral_Omentum	LTL-VTE	ENSG00000111325	OGFOD2	12	123459354	123464588	86	2	2489273	7.1217	5.3286e-13
Adipose_Visceral_Omentum	LTL-VTE	ENSG00000182196	ARL6IP4	12	123464607	123467460	318	4	2487902	7.4443	4.8732e-14
Adipose_Visceral_Omentum	LTL-VTE	ENSG00000051825	MPHOSPH9	12	123640943	123717785	195	2	2488275	7.0925	6.586e-13
Adipose_Visceral_Omentum	LTL-VTE	ENSG00000130921	MTRFR	12	123717844	123742651	501	9	2479754	7.7571	4.3447e-15
Adipose_Visceral_Omentum	LTL-VTE	ENSG00000111328	CDK2AP1	12	123745517	123756863	456	14	2479634	7.9132	1.2542e-15
Adipose_Visceral_Omentum	LTL-VTE	ENSG00000139998	RAB15	14	65412532	65439016	320	15	2469515	4.7885	8.4028e-07
Adipose_Visceral_Omentum	LTL-VTE	ENSG00000119599	DCAF4	14	73393040	73428825	461	35	2460009	4.755	9.9246e-07
Adipose_Visceral_Omentum	LTL-VTE	ENSG00000062524	LTK	15	41795840	41806085	42	2	2462677	4.838	6.5571e-07
Adipose_Visceral_Omentum	LTL-VTE	ENSG00000103932	RPAP1	15	41809374	41836464	429	18	2443346	6.8279	4.3082e-12
Adipose_Visceral_Omentum	LTL-VTE	ENSG00000137802	MAPKBP1	15	42066632	42120053	41	4	2434449	6.2318	2.3052e-10
Adipose_Visceral_Omentum	LTL-VTE	ENSG00000243789	JMJD7	15	42120283	42129785	265	12	2454167	7.2738	1.7477e-13
Adipose_Visceral_Omentum	LTL-VTE	ENSG00000243708	PLA2G4B	15	42131011	42140346	381	17	2443318	6.8402	3.9552e-12
Adipose_Visceral_Omentum	LTL-VTE	ENSG00000137877	SPTBN5	15	42140344	42186275	358	19	2446919	7.3347	1.1114e-13
Adipose_Visceral_Omentum	LTL-VTE	ENSG00000197165	SULT1A2	16	28603264	28611058	400	11	2430586	4.5303	2.9447e-06
Adipose_Visceral_Omentum	LTL-VTE	ENSG00000099381	SETD1A	16	30968615	30995985	245	10	2479781	4.3989	5.4409e-06
Adipose_Visceral_Omentum	LTL-VTE	ENSG00000103510	KAT8	16	31128985	31142714	345	12	2468951	4.6279	1.8468e-06
Adipose_Visceral_Omentum	LTL-VTE	ENSG00000213398	LCAT	16	67973787	67978656	480	14	2471624	4.7713	9.1537e-07
Adipose_Visceral_Omentum	LTL-VTE	ENSG00000124067	SLC12A4	16	67977377	68002597	208	8	2481717	4.3982	5.4569e-06
Adipose_Visceral_Omentum	LTL-VTE	ENSG00000132600	PRMT7	16	68344877	68391169	603	15	2469101	4.7058	1.2645e-06
Adipose_Visceral_Omentum	LTL-VTE	ENSG00000090857	PDPR	16	70147529	70196437	70	1	2470543	5.1517	1.2905e-07
Adipose_Visceral_Omentum	LTL-VTE	ENSG00000223496	EXOSC6	16	70284134	70285833	754	33	2453582	7.0873	6.8384e-13
Adipose_Visceral_Omentum	LTL-VTE	ENSG00000153774	CFDP1	16	75327608	75467387	471	12	2471570	6.3364	1.1759e-10
Adipose_Visceral_Omentum	LTL-VTE	ENSG00000167720	SRR	17	2207244	2228553	463	15	2468225	4.8661	5.6913e-07
Adipose_Visceral_Omentum	LTL-VTE	ENSG00000132507	EIF5A	17	7210318	7215782	51	5	2453442	5.0234	2.5382e-07
Adipose_Visceral_Omentum	LTL-VTE	ENSG00000183011	NAA38	17	7760003	7788608	26	2	2386985	5.0933	1.7596e-07
Adipose_Visceral_Omentum	LTL-VTE	ENSG00000178971	CTC1	17	8128139	8151413	138	12	2441786	4.8805	5.2897e-07
Adipose_Visceral_Omentum	LTL-VTE	ENSG00000132481	TRIM47	17	73870242	73874683	49	4	2436427	4.6336	1.7969e-06
Adipose_Visceral_Omentum	LTL-VTE	ENSG00000141569	TRIM65	17	73885041	73893084	8	2	2379126	4.6047	2.0654e-06
Adipose_Visceral_Omentum	LTL-VTE	ENSG00000188878	FBF1	17	73905925	73937119	191	11	2456480	4.8436	6.3742e-07
Adipose_Visceral_Omentum	LTL-VTE	ENSG00000257949	TEN1	17	73975298	73996667	213	15	2459801	5.104	1.663e-07
Adipose_Visceral_Omentum	LTL-VTE	ENSG00000250506	CDK3	17	73996235	74002080	49	7	2471017	5.1582	1.2464e-07
Adipose_Visceral_Omentum	LTL-VTE	ENSG00000141425	RPRD1A	18	33569787	33647538	125	7	2461528	4.3924	5.6048e-06
Adipose_Visceral_Omentum	LTL-VTE	ENSG00000101751	POLI	18	51795849	51837583	781	25	2458109	4.4589	4.1196e-06
Adipose_Visceral_Omentum	LTL-VTE	ENSG00000129353	SLC44A2	19	10713121	10755235	37	3	2454829	4.5234	3.0423e-06
Adipose_Visceral_Omentum	LTL-VTE	ENSG00000197360	ZNF98	19	22573899	22605148	485	14	2463156	5.5784	1.2136e-08
Adipose_Visceral_Omentum	LTL-VTE	ENSG00000101460	MAP1LC3A	20	33134688	33148149	957	17	2449245	8.6618	2.3213e-18
Adipose_Visceral_Omentum	LTL-VTE	ENSG00000101464	PIGU	20	33148346	33265089	13	2	2504900	6.0867	5.7634e-10
Adipose_Visceral_Omentum	LTL-VTE	ENSG00000131067	GGT7	20	33432523	33460661	109	6	2408865	5.5528	1.4058e-08
Adipose_Visceral_Omentum	LTL-VTE	ENSG00000078814	MYH7B	20	33543704	33590240	84	2	2474893	4.482	3.697e-06
Adipose_Visceral_Omentum	LTL-VTE	ENSG00000088298	EDEM2	20	33703160	33735161	278	9	2465438	4.5959	2.1542e-06
Adipose_Visceral_Omentum	LTL-VTE	ENSG00000101019	UQCC1	20	33890369	33999945	419	10	2458040	5.2361	8.1995e-08
Adipose_Visceral_Omentum	LTL-VTE	ENSG00000101079	NDRG3	20	35280169	35374541	38	8	2406295	5.6748	6.9443e-09
Adipose_Visceral_Omentum	LTL-VTE	ENSG00000100299	ARSA	22	51061182	51066601	70	17	2410048	4.8077	7.6345e-07
Adipose_Visceral_Omentum	LTL-HF	ENSG00000158825	CDA	1	20915444	20945401	220	22	1950406	4.5644	2.5046e-06
Adipose_Visceral_Omentum	LTL-HF	ENSG00000213639	PPP1CB	2	28974614	29025806	299	10	1953302	4.7541	9.9688e-07
Adipose_Visceral_Omentum	LTL-HF	ENSG00000171103	TRMT61B	2	29072687	29093175	400	15	1951784	4.954	3.6353e-07
Adipose_Visceral_Omentum	LTL-HF	ENSG00000145020	AMT	3	49454211	49460111	1051	21	1950217	4.3614	6.4616e-06
Adipose_Visceral_Omentum	LTL-HF	ENSG00000164068	RNF123	3	49726950	49758962	667	15	1949477	5.2694	6.8424e-08
Adipose_Visceral_Omentum	LTL-HF	ENSG00000173540	GMPPB	3	49758909	49761407	916	19	1949758	4.9973	2.9066e-07
Adipose_Visceral_Omentum	LTL-HF	ENSG00000164078	MST1R	3	49924435	49941311	190	5	1947821	4.9437	3.8327e-07
Adipose_Visceral_Omentum	LTL-HF	ENSG00000004534	RBM6	3	49977474	50114685	1264	29	1950704	5.3844	3.6334e-08
Adipose_Visceral_Omentum	LTL-HF	ENSG00000003756	RBM5	3	50126341	50156397	17	4	1952804	4.43	4.711e-06
Adipose_Visceral_Omentum	LTL-HF	ENSG00000001617	SEMA3F	3	50192562	50226508	209	8	1944466	5.0911	1.7799e-07
Adipose_Visceral_Omentum	LTL-HF	ENSG00000151967	SCHIP1	3	158991036	159615155	83	9	1946015	5.8978	1.8421e-09
Adipose_Visceral_Omentum	LTL-HF	ENSG00000186432	KPNA4	3	160212783	160283376	146	5	1956069	6.1544	3.7683e-10
Adipose_Visceral_Omentum	LTL-HF	ENSG00000173890	GPR160	3	169755735	169803184	130	5	1959918	4.5893	2.2239e-06
Adipose_Visceral_Omentum	LTL-HF	ENSG00000198945	L3MBTL3	6	130339728	130462594	165	11	1951603	4.5198	3.0953e-06
Adipose_Visceral_Omentum	LTL-HF	ENSG00000167904	TMEM68	8	56651317	56685955	106	1	1957408	4.6411	1.7329e-06
Adipose_Visceral_Omentum	LTL-HF	ENSG00000137574	TGS1	8	56685791	56738007	135	3	1953420	4.7813	8.707e-07
Adipose_Visceral_Omentum	LTL-HF	ENSG00000120029	ARMH3	10	103605356	103815932	8	1	1961347	4.5212	3.0745e-06
Adipose_Visceral_Omentum	LTL-HF	ENSG00000089022	MAPKAPK5	12	112280032	112331228	457	9	1947115	4.9695	3.3565e-07
Adipose_Visceral_Omentum	LTL-HF	ENSG00000198270	TMEM116	12	112369086	112451023	929	11	1945315	5.6315	8.9342e-09
Adipose_Visceral_Omentum	LTL-HF	ENSG00000119599	DCAF4	14	73393040	73428825	461	35	1956886	4.6921	1.352e-06
Adipose_Visceral_Omentum	LTL-HF	ENSG00000223496	EXOSC6	16	70284134	70285833	754	33	1941849	6.35	1.0766e-10
Adipose_Visceral_Omentum	LTL-HF	ENSG00000153774	CFDP1	16	75327608	75467387	471	12	1955831	4.8437	6.3719e-07
Adipose_Visceral_Omentum	LTL-HF	ENSG00000132383	RPA1	17	1733273	1802848	175	11	1957737	6.1488	3.9025e-10
Adipose_Visceral_Omentum	LTL-HF	ENSG00000099785	MARCHF2	19	8478187	8503901	191	22	1951059	5.5845	1.1717e-08
Adipose_Visceral_Omentum	LTL-HF	ENSG00000118707	TGIF2	20	35201876	35222355	10	2	1918990	5.2909	6.0852e-08
Adipose_Visceral_Omentum	LTL-HF	ENSG00000198276	UCKL1	20	62571182	62587800	8	1	1950840	4.9572	3.5758e-07
Adipose_Visceral_Omentum	LTL-HF	ENSG00000171703	TCEA2	20	62688439	62703700	6	2	1954692	4.7515	1.0095e-06
Adipose_Visceral_Omentum	LTL-HF	ENSG00000100376	FAM118A	22	45705081	45737836	196	17	1956101	4.4445	4.4045e-06
Adipose_Visceral_Omentum	LTL-HF	ENSG00000284194	SCO2	22	50961997	50964868	56	8	1931070	5.3723	3.8861e-08
Adipose_Visceral_Omentum	LTL-HF	ENSG00000025708	TYMP	22	50964181	50968514	96	13	1951148	6.0244	8.4876e-10
Adipose_Visceral_Omentum	LTL-HF	ENSG00000177989	CIMAP1B	22	50968836	50971008	28	4	1942625	4.849	6.2051e-07
Adipose_Visceral_Omentum	LTL-HF	ENSG00000205560	CPT1B	22	51007290	51017096	136	16	1947329	5.2831	6.3502e-08
Adipose_Visceral_Omentum	LTL-HF	ENSG00000100288	CHKB	22	51017387	51021428	123	13	1943147	5.4416	2.6408e-08
Adipose_Visceral_Omentum	LTL-PAD	ENSG00000164068	RNF123	3	49726950	49758962	667	15	1448132	4.6125	1.9895e-06
Adipose_Visceral_Omentum	LTL-PAD	ENSG00000173540	GMPPB	3	49758909	49761407	916	19	1447831	4.5807	2.3172e-06
Adipose_Visceral_Omentum	LTL-PAD	ENSG00000004534	RBM6	3	49977474	50114685	1264	29	1447408	4.9421	3.864e-07
Adipose_Visceral_Omentum	LTL-PAD	ENSG00000003756	RBM5	3	50126341	50156397	17	4	1442823	4.5685	2.4559e-06
Adipose_Visceral_Omentum	LTL-PAD	ENSG00000001617	SEMA3F	3	50192562	50226508	209	8	1450649	4.7685	9.28e-07
Adipose_Visceral_Omentum	LTL-PAD	ENSG00000163902	RPN1	3	128338813	128369719	166	7	1445360	4.5313	2.9314e-06
Adipose_Visceral_Omentum	LTL-PAD	ENSG00000111275	ALDH2	12	112204691	112247789	225	1	1447750	5.2411	7.9823e-08
Adipose_Visceral_Omentum	LTL-PAD	ENSG00000089022	MAPKAPK5	12	112280032	112331228	457	9	1447807	5.4348	2.7425e-08
Adipose_Visceral_Omentum	LTL-PAD	ENSG00000198270	TMEM116	12	112369086	112451023	929	11	1445952	6.1978	2.8623e-10
Adipose_Visceral_Omentum	LTL-PAD	ENSG00000258289	CHURC1	14	65381079	65410635	444	23	1446609	5.0252	2.5148e-07
Adipose_Visceral_Omentum	LTL-PAD	ENSG00000139998	RAB15	14	65412532	65439016	320	15	1449565	6.1019	5.2409e-10
Adipose_Visceral_Omentum	LTL-PAD	ENSG00000197599	CCDC154	16	1484389	1494490	330	18	1444742	4.9549	3.6189e-07
Adipose_Visceral_Omentum	LTL-PAD	ENSG00000103249	CLCN7	16	1494934	1525085	286	14	1445237	4.5584	2.5775e-06
Adipose_Visceral_Omentum	LTL-PAD	ENSG00000223496	EXOSC6	16	70284134	70285833	754	33	1443491	5.6421	8.4006e-09
Adipose_Visceral_Omentum	LTL-PAD	ENSG00000132383	RPA1	17	1733273	1802848	175	11	1446587	5.2423	7.9301e-08
Adipose_Visceral_Omentum	LTL-PAD	ENSG00000068079	IFI35	17	41158742	41166476	25	1	1440907	4.4908	3.5476e-06
Adipose_Visceral_Omentum	LTL-PAD	ENSG00000100299	ARSA	22	51061182	51066601	70	17	1440740	4.8285	6.8793e-07
Adipose_Visceral_Omentum	LTL-Stroke	ENSG00000162613	FUBP1	1	78409740	78444839	30	3	2312500	4.9876	3.057e-07
Adipose_Visceral_Omentum	LTL-Stroke	ENSG00000164068	RNF123	3	49726950	49758962	667	15	2312500	4.5129	3.1976e-06
Adipose_Visceral_Omentum	LTL-Stroke	ENSG00000173540	GMPPB	3	49758909	49761407	916	19	2312500	4.6036	2.0765e-06
Adipose_Visceral_Omentum	LTL-Stroke	ENSG00000164078	MST1R	3	49924435	49941311	190	5	2312500	4.8132	7.4252e-07
Adipose_Visceral_Omentum	LTL-Stroke	ENSG00000004534	RBM6	3	49977474	50114685	1264	29	2312500	5.499	1.9098e-08
Adipose_Visceral_Omentum	LTL-Stroke	ENSG00000003756	RBM5	3	50126341	50156397	17	4	2312500	4.4945	3.4864e-06
Adipose_Visceral_Omentum	LTL-Stroke	ENSG00000001617	SEMA3F	3	50192562	50226508	209	8	2312500	4.7712	9.156e-07
Adipose_Visceral_Omentum	LTL-Stroke	ENSG00000163902	RPN1	3	128338813	128369719	166	7	2312500	4.4003	5.4058e-06
Adipose_Visceral_Omentum	LTL-Stroke	ENSG00000173890	GPR160	3	169755735	169803184	130	5	2312500	4.5987	2.1257e-06
Adipose_Visceral_Omentum	LTL-Stroke	ENSG00000109180	OCIAD1	4	48832599	48863834	376	10	2312500	5.0179	2.6113e-07
Adipose_Visceral_Omentum	LTL-Stroke	ENSG00000031691	CENPQ	6	49431054	49460820	1021	23	2312500	4.5714	2.4225e-06
Adipose_Visceral_Omentum	LTL-Stroke	ENSG00000121716	PILRB	7	99955626	99965454	657	30	2312500	4.9496	3.7182e-07
Adipose_Visceral_Omentum	LTL-Stroke	ENSG00000085514	PILRA	7	99971068	99997722	419	20	2312500	4.3988	5.442e-06
Adipose_Visceral_Omentum	LTL-Stroke	ENSG00000078487	ZCWPW1	7	99998449	100027037	138	3	2312500	4.582	2.3022e-06
Adipose_Visceral_Omentum	LTL-Stroke	ENSG00000128604	IRF5	7	128577976	128590089	178	13	2312500	4.9974	2.9054e-07
Adipose_Visceral_Omentum	LTL-Stroke	ENSG00000158815	FGF17	8	21900264	21906320	34	6	2312500	4.5367	2.8571e-06
Adipose_Visceral_Omentum	LTL-Stroke	ENSG00000123892	RAB38	11	87846415	87908635	156	9	2312500	4.404	5.3143e-06
Adipose_Visceral_Omentum	LTL-Stroke	ENSG00000111275	ALDH2	12	112204691	112247789	225	1	2312500	5.156	1.2617e-07
Adipose_Visceral_Omentum	LTL-Stroke	ENSG00000089022	MAPKAPK5	12	112280032	112331228	457	9	2312500	5.4681	2.2747e-08
Adipose_Visceral_Omentum	LTL-Stroke	ENSG00000198270	TMEM116	12	112369086	112451023	929	11	2312500	6.3846	8.5951e-11
Adipose_Visceral_Omentum	LTL-Stroke	ENSG00000033030	ZCCHC8	12	122956146	122985543	13	1	2312500	4.8323	6.7468e-07
Adipose_Visceral_Omentum	LTL-Stroke	ENSG00000111328	CDK2AP1	12	123745517	123756863	456	14	2312500	4.3948	5.5427e-06
Adipose_Visceral_Omentum	LTL-Stroke	ENSG00000139998	RAB15	14	65412532	65439016	320	15	2312500	4.477	3.7844e-06
Adipose_Visceral_Omentum	LTL-Stroke	ENSG00000167984	NLRC3	16	3589033	3627392	256	5	2312500	4.7419	1.0587e-06
Adipose_Visceral_Omentum	LTL-Stroke	ENSG00000168807	SNTB2	16	69221050	69342955	220	10	2312500	4.9361	3.9847e-07
Adipose_Visceral_Omentum	LTL-Stroke	ENSG00000258429	PDF	16	69362524	69364498	233	11	2312500	4.8171	7.2827e-07
Adipose_Visceral_Omentum	LTL-Stroke	ENSG00000132604	TERF2	16	69389464	69419891	11	1	2312500	4.8341	6.6867e-07
Adipose_Visceral_Omentum	LTL-Stroke	ENSG00000223496	EXOSC6	16	70284134	70285833	754	33	2312500	5.6833	6.6065e-09
Adipose_Visceral_Omentum	LTL-Stroke	ENSG00000101751	POLI	18	51795849	51837583	781	25	2312500	4.9434	3.8379e-07
Adipose_Visceral_Omentum	LTL-Stroke	ENSG00000167670	CHAF1A	19	4402660	4443394	121	10	2312500	5.4441	2.6028e-08
Adipose_Visceral_Omentum	LTL-Stroke	ENSG00000284194	SCO2	22	50961997	50964868	56	8	2312500	4.7391	1.0736e-06
Adipose_Visceral_Omentum	LTL-Stroke	ENSG00000025708	TYMP	22	50964181	50968514	96	13	2312500	4.8228	7.0796e-07
Adipose_Visceral_Omentum	LTL-Stroke	ENSG00000177989	CIMAP1B	22	50968836	50971008	28	4	2312500	4.7735	9.0508e-07
c) Artery_Aorta (E3)
P < 1.05e-06	Bonferroni-corrected significant (i.e., P is lower than 0.05 / nGenes / nTrait pairs = 0.05 / 7,911 / 6 = 1.05e-06)
1.05e-06 < P < 6.32e-06	Nominally significant (i.e., P is lower than 0.05 / nGenes = 0.05 / 7,911 = 6.32e-06)
Tissue	Trait	GENE	SYMBOL	CHR	START	STOP	NSNPS	NPARAM	N	ZSTAT	P
Artery_Aorta	LTL-AF	ENSG00000163029	SMC6	2	17845079	17935096	62	4	2034876	5.8357	2.6776e-09
Artery_Aorta	LTL-AF	ENSG00000115561	CHMP3	2	86730553	86790620	264	10	2034876	4.5046	3.3249e-06
Artery_Aorta	LTL-AF	ENSG00000079150	FKBP7	2	179328391	179343646	254	18	2034876	4.7306	1.1194e-06
Artery_Aorta	LTL-AF	ENSG00000114054	PCCB	3	135969167	136056737	372	14	2034876	4.4295	4.7233e-06
Artery_Aorta	LTL-AF	ENSG00000163749	CCDC158	4	77234192	77333285	213	10	2034876	4.4819	3.6986e-06
Artery_Aorta	LTL-AF	ENSG00000198945	L3MBTL3	6	130339728	130462594	178	13	2034876	4.8147	7.3707e-07
Artery_Aorta	LTL-AF	ENSG00000188372	ZP3	7	76026841	76071388	292	24	2034876	4.6035	2.0773e-06
Artery_Aorta	LTL-AF	ENSG00000158815	FGF17	8	21900264	21906320	30	6	2034876	5.399	3.3509e-08
Artery_Aorta	LTL-AF	ENSG00000137073	UBAP2	9	33921691	34048947	137	5	2034876	4.8342	6.6833e-07
Artery_Aorta	LTL-AF	ENSG00000164978	NUDT2	9	34329504	34343711	640	35	2034876	4.7222	1.1663e-06
Artery_Aorta	LTL-AF	ENSG00000136930	PSMB7	9	127115744	127177752	82	3	2034876	4.7442	1.0468e-06
Artery_Aorta	LTL-AF	ENSG00000107833	NPM3	10	103541082	103543170	10	1	2034876	4.6961	1.3257e-06
Artery_Aorta	LTL-AF	ENSG00000148798	INA	10	105036919	105050108	23	2	2034876	4.3905	5.6536e-06
Artery_Aorta	LTL-AF	ENSG00000065613	SLK	10	105726943	105788991	1	1	2034876	6.4203	6.7985e-11
Artery_Aorta	LTL-AF	ENSG00000257218	GATC	12	120884241	120901556	219	11	2034876	5.1458	1.3319e-07
Artery_Aorta	LTL-AF	ENSG00000110871	COQ5	12	120941082	120966964	316	15	2034876	4.5323	2.917e-06
Artery_Aorta	LTL-AF	ENSG00000167272	POP5	12	121016848	121019201	256	11	2034876	5.1207	1.5222e-07
Artery_Aorta	LTL-AF	ENSG00000100714	MTHFD1	14	64854754	64926725	185	10	2034876	7.201	2.9895e-13
Artery_Aorta	LTL-AF	ENSG00000205683	DPF3	14	73085561	73360824	80	8	2034876	5.8928	1.8989e-09
Artery_Aorta	LTL-AF	ENSG00000119599	DCAF4	14	73393040	73428825	283	23	2034876	6.3631	9.8889e-11
Artery_Aorta	LTL-AF	ENSG00000103932	RPAP1	15	41809374	41836464	363	18	2034876	5.1524	1.2857e-07
Artery_Aorta	LTL-AF	ENSG00000137802	MAPKBP1	15	42066632	42120053	140	8	2034876	4.7765	8.9207e-07
Artery_Aorta	LTL-AF	ENSG00000243789	JMJD7	15	42120283	42129785	230	14	2034876	5.0529	2.1754e-07
Artery_Aorta	LTL-AF	ENSG00000243708	PLA2G4B	15	42131011	42140346	246	14	2034876	4.7677	9.3188e-07
Artery_Aorta	LTL-AF	ENSG00000137877	SPTBN5	15	42140344	42186275	332	17	2034876	4.7824	8.662e-07
Artery_Aorta	LTL-AF	ENSG00000176476	SGF29	16	28565249	28603111	289	4	2034876	4.4373	4.5556e-06
Artery_Aorta	LTL-AF	ENSG00000197165	SULT1A2	16	28603264	28611058	343	7	2034876	4.7148	1.2099e-06
Artery_Aorta	LTL-AF	ENSG00000178952	TUFM	16	28853732	28857729	327	7	2034876	4.6085	2.0281e-06
Artery_Aorta	LTL-AF	ENSG00000155393	HEATR3	16	50099881	50139392	456	23	2034876	4.4056	5.2735e-06
Artery_Aorta	LTL-AF	ENSG00000258429	PDF	16	69362524	69364498	281	16	2034876	5.6315	8.9327e-09
Artery_Aorta	LTL-AF	ENSG00000167193	CRK	17	1324647	1359561	102	8	2034876	4.8174	7.2735e-07
Artery_Aorta	LTL-AF	ENSG00000132383	RPA1	17	1733273	1802848	59	5	2034876	4.8672	5.6582e-07
Artery_Aorta	LTL-AF	ENSG00000161395	PGAP3	17	37827375	37844310	498	13	2034876	4.8711	5.5502e-07
Artery_Aorta	LTL-AF	ENSG00000055483	USP36	17	76783463	76836980	150	7	2034876	4.3865	5.7601e-06
Artery_Aorta	LTL-AF	ENSG00000101751	POLI	18	51795849	51837583	459	23	2034876	5.3832	3.6587e-08
Artery_Aorta	LTL-AF	ENSG00000197360	ZNF98	19	22573899	22605148	192	21	2034876	4.6914	1.3564e-06
Artery_Aorta	LTL-AF	ENSG00000100376	FAM118A	22	45705081	45737836	197	17	2034876	5.3231	5.1001e-08
Artery_Aorta	LTL-AF	ENSG00000284194	SCO2	22	50961997	50964868	5	1	2034876	5.4656	2.3071e-08
Artery_Aorta	LTL-AF	ENSG00000025708	TYMP	22	50964181	50968514	40	5	2034876	5.545	1.4695e-08
Artery_Aorta	LTL-AF	ENSG00000177989	CIMAP1B	22	50968836	50971008	8	1	2034876	5.2625	7.1068e-08
Artery_Aorta	LTL-AF	ENSG00000205560	CPT1B	22	51007290	51017096	170	20	2034876	5.6876	6.4407e-09
Artery_Aorta	LTL-AF	ENSG00000100288	CHKB	22	51017387	51021428	132	14	2034876	5.4729	2.2142e-08
Artery_Aorta	LTL-CAD	ENSG00000158825	CDA	1	20915444	20945401	158	15	2167334	5.2335	8.3183e-08
Artery_Aorta	LTL-CAD	ENSG00000134262	AP4B1	1	114437370	114447741	1	1	2169670	6.0777	6.0945e-10
Artery_Aorta	LTL-CAD	ENSG00000163029	SMC6	2	17845079	17935096	62	4	2165473	4.5271	2.9904e-06
Artery_Aorta	LTL-CAD	ENSG00000213639	PPP1CB	2	28974614	29025806	384	16	2167506	6.032	8.0985e-10
Artery_Aorta	LTL-CAD	ENSG00000163806	SPDYA	2	29033462	29073476	123	3	2167577	5.4617	2.3586e-08
Artery_Aorta	LTL-CAD	ENSG00000171103	TRMT61B	2	29072687	29093175	399	14	2166072	5.5639	1.3188e-08
Artery_Aorta	LTL-CAD	ENSG00000189350	TOGARAM2	2	29204164	29275096	276	13	2165564	4.8924	4.98e-07
Artery_Aorta	LTL-CAD	ENSG00000152527	PLEKHH2	2	43864439	43995126	530	17	2160825	4.7993	7.962e-07
Artery_Aorta	LTL-CAD	ENSG00000168906	MAT2A	2	85766101	85772403	30	3	2160182	6.782	5.9275e-12
Artery_Aorta	LTL-CAD	ENSG00000115486	GGCX	2	85771978	85788657	153	14	2160095	5.6784	6.7968e-09
Artery_Aorta	LTL-CAD	ENSG00000168883	USP39	2	85829965	85876407	18	3	2151784	4.7607	9.6474e-07
Artery_Aorta	LTL-CAD	ENSG00000163596	ICA1L	2	203637873	203736708	40	3	2160668	4.7504	1.0151e-06
Artery_Aorta	LTL-CAD	ENSG00000138380	CARF	2	203776978	203851060	165	5	2161103	4.7861	8.501e-07
Artery_Aorta	LTL-CAD	ENSG00000204120	GIGYF2	2	233562015	233725287	101	3	2161879	4.6343	1.7911e-06
Artery_Aorta	LTL-CAD	ENSG00000068745	IP6K2	3	48725436	48754711	530	10	2166671	5.4531	2.4747e-08
Artery_Aorta	LTL-CAD	ENSG00000145022	TCTA	3	49449639	49453909	117	2	2165608	6.1239	4.5649e-10
Artery_Aorta	LTL-CAD	ENSG00000145020	AMT	3	49454211	49460111	1123	22	2159810	6.9856	1.4186e-12
Artery_Aorta	LTL-CAD	ENSG00000145029	NICN1	3	49459766	49466777	950	17	2163307	6.9101	2.4208e-12
Artery_Aorta	LTL-CAD	ENSG00000173402	DAG1	3	49506136	49573051	106	3	2161599	6.2154	2.5597e-10
Artery_Aorta	LTL-CAD	ENSG00000164062	APEH	3	49711427	49720936	153	4	2162797	6.2501	2.051e-10
Artery_Aorta	LTL-CAD	ENSG00000173531	MST1	3	49721380	49726196	165	5	2165461	6.373	9.269e-11
Artery_Aorta	LTL-CAD	ENSG00000164068	RNF123	3	49726950	49758962	529	12	2164513	8.1784	1.4377e-16
Artery_Aorta	LTL-CAD	ENSG00000173540	GMPPB	3	49758909	49761407	698	18	2159866	7.2189	2.6203e-13
Artery_Aorta	LTL-CAD	ENSG00000187492	CDHR4	3	49828165	49837254	118	5	2163867	6.6825	1.1746e-11
Artery_Aorta	LTL-CAD	ENSG00000185614	INKA1	3	49840687	49842463	290	6	2167420	7.7362	5.121e-15
Artery_Aorta	LTL-CAD	ENSG00000182179	UBA7	3	49842638	49851391	705	18	2164128	7.347	1.0133e-13
Artery_Aorta	LTL-CAD	ENSG00000164078	MST1R	3	49924435	49941311	410	10	2165532	7.9628	8.4114e-16
Artery_Aorta	LTL-CAD	ENSG00000004534	RBM6	3	49977474	50114685	1295	25	2163482	8.7215	1.3727e-18
Artery_Aorta	LTL-CAD	ENSG00000001617	SEMA3F	3	50192562	50226508	375	9	2166472	7.8144	2.7608e-15
Artery_Aorta	LTL-CAD	ENSG00000188338	SLC38A3	3	50242692	50258406	109	4	2163334	5.8122	3.0832e-09
Artery_Aorta	LTL-CAD	ENSG00000186792	HYAL3	3	50330259	50336899	361	18	2159256	4.7064	1.2607e-06
Artery_Aorta	LTL-CAD	ENSG00000243477	NAA80	3	50333833	50336852	76	7	2157171	4.49	3.5611e-06
Artery_Aorta	LTL-CAD	ENSG00000118017	A4GNT	3	137842560	137851229	213	14	2164901	4.6277	1.8483e-06
Artery_Aorta	LTL-CAD	ENSG00000158186	MRAS	3	138066490	138124377	677	19	2160895	8.1729	1.5053e-16
Artery_Aorta	LTL-CAD	ENSG00000158220	ESYT3	3	138153415	138197910	341	19	2164057	7.3332	1.1234e-13
Artery_Aorta	LTL-CAD	ENSG00000114790	ARHGEF26	3	153838792	153975616	569	10	2161561	4.5759	2.3714e-06
Artery_Aorta	LTL-CAD	ENSG00000109180	OCIAD1	4	48832599	48863834	436	13	2165314	4.4853	3.6408e-06
Artery_Aorta	LTL-CAD	ENSG00000228672	PROB1	5	138727635	138730885	99	4	2167533	4.7364	1.0878e-06
Artery_Aorta	LTL-CAD	ENSG00000112208	BAG2	6	57037104	57050013	27	3	2154687	5.1761	1.1326e-07
Artery_Aorta	LTL-CAD	ENSG00000112210	RAB23	6	57051790	57087112	46	6	2147334	4.7431	1.0524e-06
Artery_Aorta	LTL-CAD	ENSG00000112214	FHL5	6	97010406	97067806	172	2	2167973	4.7263	1.1435e-06
Artery_Aorta	LTL-CAD	ENSG00000198945	L3MBTL3	6	130339728	130462594	178	13	2167983	5.0917	1.7743e-07
Artery_Aorta	LTL-CAD	ENSG00000146477	SLC22A3	6	160769405	160873613	11	2	2159401	5.1505	1.2993e-07
Artery_Aorta	LTL-CAD	ENSG00000241468	ATP5MF	7	99055784	99063824	6	1	2132630	4.566	2.4853e-06
Artery_Aorta	LTL-CAD	ENSG00000106261	ZKSCAN1	7	99613204	99642803	52	4	2158783	4.8427	6.4048e-07
Artery_Aorta	LTL-CAD	ENSG00000221838	AP4M1	7	99699130	99704803	280	20	2156712	5.4245	2.9061e-08
Artery_Aorta	LTL-CAD	ENSG00000121716	PILRB	7	99955626	99965454	443	28	2153468	6.8309	4.2193e-12
Artery_Aorta	LTL-CAD	ENSG00000085514	PILRA	7	99971068	99997722	458	21	2159884	5.8145	3.0402e-09
Artery_Aorta	LTL-CAD	ENSG00000128604	IRF5	7	128577976	128590089	186	14	2162286	4.3809	5.9087e-06
Artery_Aorta	LTL-CAD	ENSG00000197275	RAD54B	8	95384188	95487343	44	1	2166446	4.849	6.2045e-07
Artery_Aorta	LTL-CAD	ENSG00000265817	FSBP	8	95439940	95449180	44	1	2166446	4.849	6.2045e-07
Artery_Aorta	LTL-CAD	ENSG00000164944	VIRMA	8	95500005	95565746	177	7	2165535	4.4113	5.1378e-06
Artery_Aorta	LTL-CAD	ENSG00000152804	HHEX	10	94449681	94455408	15	2	2164541	5.1371	1.395e-07
Artery_Aorta	LTL-CAD	ENSG00000148798	INA	10	105036919	105050108	23	2	2161965	4.8367	6.6009e-07
Artery_Aorta	LTL-CAD	ENSG00000138172	CALHM2	10	105206543	105212162	137	5	2151126	4.4998	3.4016e-06
Artery_Aorta	LTL-CAD	ENSG00000177951	BET1L	11	202924	207422	18	1	2142171	4.5465	2.7274e-06
Artery_Aorta	LTL-CAD	ENSG00000170962	PDGFD	11	103777914	104035027	80	6	2161962	5.3827	3.6698e-08
Artery_Aorta	LTL-CAD	ENSG00000137700	SLC37A4	11	118895061	118901616	120	9	2156908	4.6059	2.0535e-06
Artery_Aorta	LTL-CAD	ENSG00000256269	HMBS	11	118955587	118964259	85	6	2159245	4.9304	4.1033e-07
Artery_Aorta	LTL-CAD	ENSG00000094916	CBX5	12	54624730	54673915	2	1	2162715	4.9138	4.4667e-07
Artery_Aorta	LTL-CAD	ENSG00000139323	POC1B	12	89813495	89920039	85	3	2165977	4.4715	3.8831e-06
Artery_Aorta	LTL-CAD	ENSG00000180263	FGD6	12	95470525	95611240	292	17	2159592	5.1244	1.4926e-07
Artery_Aorta	LTL-CAD	ENSG00000111275	ALDH2	12	112204691	112247789	594	9	2162784	7.2653	1.8616e-13
Artery_Aorta	LTL-CAD	ENSG00000089022	MAPKAPK5	12	112280032	112331228	266	3	2166288	5.3137	5.3706e-08
Artery_Aorta	LTL-CAD	ENSG00000198270	TMEM116	12	112369086	112451023	390	5	2165402	6.2719	1.783e-10
Artery_Aorta	LTL-CAD	ENSG00000173064	HECTD4	12	112597992	112820113	8	1	2166859	6.4915	4.2489e-11
Artery_Aorta	LTL-CAD	ENSG00000257218	GATC	12	120884241	120901556	219	11	2166874	4.8928	4.9698e-07
Artery_Aorta	LTL-CAD	ENSG00000167272	POP5	12	121016848	121019201	256	11	2166896	5.1655	1.1992e-07
Artery_Aorta	LTL-CAD	ENSG00000157895	C12orf43	12	121440835	121454300	265	22	2161216	6.0354	7.928e-10
Artery_Aorta	LTL-CAD	ENSG00000119599	DCAF4	14	73393040	73428825	283	23	2161644	4.9463	3.7826e-07
Artery_Aorta	LTL-CAD	ENSG00000062524	LTK	15	41795840	41806085	28	3	2167526	5.2775	6.5467e-08
Artery_Aorta	LTL-CAD	ENSG00000103932	RPAP1	15	41809374	41836464	363	18	2165830	5.3322	4.851e-08
Artery_Aorta	LTL-CAD	ENSG00000104043	ATP8B4	15	50150435	50411419	18	2	2165379	4.4724	3.8674e-06
Artery_Aorta	LTL-CAD	ENSG00000136378	ADAMTS7	15	79051545	79103805	218	14	2166550	5.8584	2.3362e-09
Artery_Aorta	LTL-CAD	ENSG00000072864	NDE1	16	15737124	15820210	49	5	2167087	4.9413	3.8793e-07
Artery_Aorta	LTL-CAD	ENSG00000223496	EXOSC6	16	70284134	70285833	612	29	2144149	6.13	4.3936e-10
Artery_Aorta	LTL-CAD	ENSG00000103051	COG4	16	70514472	70557457	62	2	2140062	5.0588	2.1098e-07
Artery_Aorta	LTL-CAD	ENSG00000050820	BCAR1	16	75262928	75301951	511	10	2163525	7.2952	1.4909e-13
Artery_Aorta	LTL-CAD	ENSG00000186532	SMYD4	17	1682829	1733175	36	2	2167375	5.0779	1.9079e-07
Artery_Aorta	LTL-CAD	ENSG00000167720	SRR	17	2207244	2228553	454	15	2166353	5.4408	2.6528e-08
Artery_Aorta	LTL-CAD	ENSG00000266967	AARSD1	17	41102543	41116515	9	1	2163972	5.2179	9.0497e-08
Artery_Aorta	LTL-CAD	ENSG00000188554	NBR1	17	41322498	41363707	378	3	2167741	5.7323	4.9549e-09
Artery_Aorta	LTL-CAD	ENSG00000184988	TMEM106A	17	41363865	41372061	469	6	2165506	6.2504	2.0465e-10
Artery_Aorta	LTL-CAD	ENSG00000132481	TRIM47	17	73870242	73874683	78	4	2165640	5.0941	1.7518e-07
Artery_Aorta	LTL-CAD	ENSG00000141569	TRIM65	17	73885041	73893084	154	7	2165401	5.1244	1.4925e-07
Artery_Aorta	LTL-CAD	ENSG00000204316	MRPL38	17	73894724	73901181	35	4	2149051	4.9121	4.5063e-07
Artery_Aorta	LTL-CAD	ENSG00000188878	FBF1	17	73905925	73937119	228	13	2164036	5.4689	2.2642e-08
Artery_Aorta	LTL-CAD	ENSG00000101751	POLI	18	51795849	51837583	459	23	2166482	6.5546	2.7901e-11
Artery_Aorta	LTL-CAD	ENSG00000099785	MARCHF2	19	8478187	8503901	222	20	2164959	4.9825	3.1392e-07
Artery_Aorta	LTL-CAD	ENSG00000133246	PRAM1	19	8554940	8567538	13	1	2167001	4.6255	1.8684e-06
Artery_Aorta	LTL-CAD	ENSG00000160321	ZNF208	19	22148897	22193745	550	16	2166140	4.9872	3.0632e-07
Artery_Aorta	LTL-CAD	ENSG00000130202	NECTIN2	19	45349393	45392485	15	4	2161808	4.7003	1.2991e-06
Artery_Aorta	LTL-CAD	ENSG00000101460	MAP1LC3A	20	33134688	33148149	868	15	2167035	5.2705	6.8035e-08
Artery_Aorta	LTL-CAD	ENSG00000088298	EDEM2	20	33703160	33735161	185	9	2166434	5.0956	1.7382e-07
Artery_Aorta	LTL-CAD	ENSG00000101000	PROCR	20	33759740	33803771	146	6	2166339	4.7322	1.1107e-06
Artery_Aorta	LTL-CAD	ENSG00000101216	GMEB2	20	62218955	62258381	62	4	2157234	4.4327	4.6527e-06
Artery_Aorta	LTL-CAD	ENSG00000197457	STMN3	20	62271058	62284963	2	1	2163000	5.1896	1.0536e-07
Artery_Aorta	LTL-CAD	ENSG00000258366	RTEL1	20	62289163	62327606	97	9	2158002	4.7365	1.087e-06
Artery_Aorta	LTL-CAD	ENSG00000125510	OPRL1	20	62711451	62731996	67	11	2094258	4.8659	5.6969e-07
Artery_Aorta	LTL-CAD	ENSG00000100304	TTLL12	22	43562628	43583137	105	18	2158213	4.4667	3.9722e-06
Artery_Aorta	LTL-CAD	ENSG00000025708	TYMP	22	50964181	50968514	40	5	2088197	4.5897	2.2197e-06
Artery_Aorta	LTL-CAD	ENSG00000177989	CIMAP1B	22	50968836	50971008	8	1	2149234	4.3902	5.663e-06
Artery_Aorta	LTL-VTE	ENSG00000011021	CLCN6	1	11866153	11903201	192	8	2474194	5.5554	1.3852e-08
Artery_Aorta	LTL-VTE	ENSG00000125945	ZNF436	1	23685941	23696357	332	22	2425754	4.4139	5.0772e-06
Artery_Aorta	LTL-VTE	ENSG00000090621	PABPC4	1	40026485	40042522	303	6	2448798	4.5265	2.9982e-06
Artery_Aorta	LTL-VTE	ENSG00000162613	FUBP1	1	78409740	78444839	14	3	2430916	6.6421	1.5459e-11
Artery_Aorta	LTL-VTE	ENSG00000143196	DPT	1	168664695	168698442	40	3	2483344	4.3843	5.8179e-06
Artery_Aorta	LTL-VTE	ENSG00000171806	METTL18	1	169761670	169764088	777	6	2483935	4.7899	8.342e-07
Artery_Aorta	LTL-VTE	ENSG00000000460	FIRRM	1	169763224	169822229	330	10	2485203	4.4682	3.9434e-06
Artery_Aorta	LTL-VTE	ENSG00000198700	IPO9	1	201798288	201853422	10	3	2455201	4.5405	2.8055e-06
Artery_Aorta	LTL-VTE	ENSG00000145020	AMT	3	49454211	49460111	1123	22	2462969	4.8672	5.6608e-07
Artery_Aorta	LTL-VTE	ENSG00000145029	NICN1	3	49459766	49466777	950	17	2463779	4.7457	1.0389e-06
Artery_Aorta	LTL-VTE	ENSG00000164068	RNF123	3	49726950	49758962	529	12	2451543	5.7214	5.2814e-09
Artery_Aorta	LTL-VTE	ENSG00000173540	GMPPB	3	49758909	49761407	698	18	2453661	5.6192	9.5916e-09
Artery_Aorta	LTL-VTE	ENSG00000187492	CDHR4	3	49828165	49837254	118	5	2394381	5.053	2.1741e-07
Artery_Aorta	LTL-VTE	ENSG00000185614	INKA1	3	49840687	49842463	290	6	2441498	5.5578	1.3663e-08
Artery_Aorta	LTL-VTE	ENSG00000182179	UBA7	3	49842638	49851391	705	18	2462160	5.8175	2.9859e-09
Artery_Aorta	LTL-VTE	ENSG00000164078	MST1R	3	49924435	49941311	410	10	2447706	5.485	2.0676e-08
Artery_Aorta	LTL-VTE	ENSG00000004534	RBM6	3	49977474	50114685	1295	25	2457311	6.1843	3.1193e-10
Artery_Aorta	LTL-VTE	ENSG00000001617	SEMA3F	3	50192562	50226508	375	9	2453729	5.593	1.1158e-08
Artery_Aorta	LTL-VTE	ENSG00000188338	SLC38A3	3	50242692	50258406	109	4	2451657	4.5776	2.3519e-06
Artery_Aorta	LTL-VTE	ENSG00000168237	GLYCTK	3	52321836	52329272	190	6	2467661	4.7214	1.1711e-06
Artery_Aorta	LTL-VTE	ENSG00000168268	NT5DC2	3	52558385	52569093	494	10	2474444	4.4904	3.5546e-06
Artery_Aorta	LTL-VTE	ENSG00000163938	GNL3	3	52719936	52728513	364	5	2473970	4.5763	2.3659e-06
Artery_Aorta	LTL-VTE	ENSG00000055955	ITIH4	3	52847006	52864717	938	20	2471418	4.4205	4.9235e-06
Artery_Aorta	LTL-VTE	ENSG00000163902	RPN1	3	128338813	128369719	193	9	2457731	4.6099	2.014e-06
Artery_Aorta	LTL-VTE	ENSG00000158186	MRAS	3	138066490	138124377	677	19	2466713	6.4016	7.6856e-11
Artery_Aorta	LTL-VTE	ENSG00000158220	ESYT3	3	138153415	138197910	341	19	2474004	5.4962	1.9399e-08
Artery_Aorta	LTL-VTE	ENSG00000145248	SLC10A4	4	48485360	48491541	472	13	2456010	5.5933	1.1138e-08
Artery_Aorta	LTL-VTE	ENSG00000182223	ZAR1	4	48492269	48496406	69	7	2424657	4.6923	1.3509e-06
Artery_Aorta	LTL-VTE	ENSG00000109180	OCIAD1	4	48832599	48863834	436	13	2468862	5.8299	2.7738e-09
Artery_Aorta	LTL-VTE	ENSG00000128604	IRF5	7	128577976	128590089	186	14	2478718	5.634	8.804e-09
Artery_Aorta	LTL-VTE	ENSG00000119969	HELLS	10	96305535	96362628	169	4	2470868	4.6616	1.5686e-06
Artery_Aorta	LTL-VTE	ENSG00000175220	ARHGAP1	11	46698625	46722215	197	9	2476535	6.3909	8.2457e-11
Artery_Aorta	LTL-VTE	ENSG00000175213	ZNF408	11	46722317	46727466	295	7	2470124	6.173	3.3512e-10
Artery_Aorta	LTL-VTE	ENSG00000025434	NR1H3	11	47269851	47290584	108	7	2446693	6.3956	7.9956e-11
Artery_Aorta	LTL-VTE	ENSG00000110514	MADD	11	47290927	47351582	103	10	2459956	4.7055	1.266e-06
Artery_Aorta	LTL-VTE	ENSG00000165916	PSMC3	11	47440320	47448024	240	8	2469334	4.6645	1.5469e-06
Artery_Aorta	LTL-VTE	ENSG00000172247	C1QTNF4	11	47611216	47615961	542	12	2466238	5.4635	2.3336e-08
Artery_Aorta	LTL-VTE	ENSG00000165923	AGBL2	11	47681143	47736928	47	5	2485062	5.2298	8.4858e-08
Artery_Aorta	LTL-VTE	ENSG00000074201	CLNS1A	11	77327196	77348851	388	4	2478691	4.3779	5.9908e-06
Artery_Aorta	LTL-VTE	ENSG00000149262	INTS4	11	77589766	77705771	418	6	2479300	4.4813	3.7099e-06
Artery_Aorta	LTL-VTE	ENSG00000094916	CBX5	12	54624730	54673915	2	1	2359750	5.8893	1.9391e-09
Artery_Aorta	LTL-VTE	ENSG00000111275	ALDH2	12	112204691	112247789	602	10	2466652	6.9394	1.9684e-12
Artery_Aorta	LTL-VTE	ENSG00000198270	TMEM116	12	112369086	112451023	390	5	2471018	4.7887	8.3943e-07
Artery_Aorta	LTL-VTE	ENSG00000173064	HECTD4	12	112597992	112820113	8	1	2440688	5.3578	4.2115e-08
Artery_Aorta	LTL-VTE	ENSG00000257218	GATC	12	120884241	120901556	219	11	2471496	4.3958	5.5188e-06
Artery_Aorta	LTL-VTE	ENSG00000150967	ABCB9	12	123405498	123451056	285	4	2486547	7.4055	6.5328e-14
Artery_Aorta	LTL-VTE	ENSG00000111325	OGFOD2	12	123459354	123464588	161	3	2488205	7.1757	3.5979e-13
Artery_Aorta	LTL-VTE	ENSG00000051825	MPHOSPH9	12	123640943	123717785	259	5	2481129	7.4892	3.4635e-14
Artery_Aorta	LTL-VTE	ENSG00000130921	MTRFR	12	123717844	123742651	400	9	2482949	7.6463	1.0344e-14
Artery_Aorta	LTL-VTE	ENSG00000111328	CDK2AP1	12	123745517	123756863	504	14	2475545	8.0794	3.254e-16
Artery_Aorta	LTL-VTE	ENSG00000119599	DCAF4	14	73393040	73428825	283	23	2449366	4.6516	1.6472e-06
Artery_Aorta	LTL-VTE	ENSG00000062524	LTK	15	41795840	41806085	28	3	2485232	5.2693	6.8477e-08
Artery_Aorta	LTL-VTE	ENSG00000103932	RPAP1	15	41809374	41836464	363	18	2439461	7.3418	1.054e-13
Artery_Aorta	LTL-VTE	ENSG00000137802	MAPKBP1	15	42066632	42120053	140	8	2447424	6.6263	1.7214e-11
Artery_Aorta	LTL-VTE	ENSG00000243789	JMJD7	15	42120283	42129785	230	14	2453050	6.7987	5.2776e-12
Artery_Aorta	LTL-VTE	ENSG00000243708	PLA2G4B	15	42131011	42140346	246	14	2450198	6.019	8.7753e-10
Artery_Aorta	LTL-VTE	ENSG00000137877	SPTBN5	15	42140344	42186275	332	17	2455035	7.0804	7.1863e-13
Artery_Aorta	LTL-VTE	ENSG00000176046	NUPR1	16	28548662	28550495	284	5	2436910	4.3767	6.0239e-06
Artery_Aorta	LTL-VTE	ENSG00000197165	SULT1A2	16	28603264	28611058	343	7	2433364	4.4458	4.379e-06
Artery_Aorta	LTL-VTE	ENSG00000178952	TUFM	16	28853732	28857729	327	7	2433478	4.4943	3.4904e-06
Artery_Aorta	LTL-VTE	ENSG00000099365	STX1B	16	31000577	31021829	339	13	2477912	4.7063	1.2612e-06
Artery_Aorta	LTL-VTE	ENSG00000151006	PRSS53	16	31094745	31100289	13	2	2453298	4.6974	1.3172e-06
Artery_Aorta	LTL-VTE	ENSG00000103510	KAT8	16	31128985	31142714	303	9	2474550	4.454	4.2134e-06
Artery_Aorta	LTL-VTE	ENSG00000102871	TRADD	16	67188088	67193812	4	1	2504900	4.424	4.8439e-06
Artery_Aorta	LTL-VTE	ENSG00000132600	PRMT7	16	68344877	68391169	544	12	2468414	4.3827	5.86e-06
Artery_Aorta	LTL-VTE	ENSG00000258429	PDF	16	69362524	69364498	281	16	2438749	4.6993	1.3053e-06
Artery_Aorta	LTL-VTE	ENSG00000090857	PDPR	16	70147529	70196437	3	1	2504900	5.5904	1.1327e-08
Artery_Aorta	LTL-VTE	ENSG00000223496	EXOSC6	16	70284134	70285833	612	29	2451602	6.4559	5.3804e-11
Artery_Aorta	LTL-VTE	ENSG00000103051	COG4	16	70514472	70557457	62	2	2454233	4.8623	5.8006e-07
Artery_Aorta	LTL-VTE	ENSG00000050820	BCAR1	16	75262928	75301951	511	10	2470681	6.5438	2.9977e-11
Artery_Aorta	LTL-VTE	ENSG00000167720	SRR	17	2207244	2228553	454	15	2472371	4.8607	5.8482e-07
Artery_Aorta	LTL-VTE	ENSG00000174327	SLC16A13	17	6939394	6943440	2	1	2285520	4.871	5.5515e-07
Artery_Aorta	LTL-VTE	ENSG00000132507	EIF5A	17	7210318	7215782	58	7	2467423	5.0932	1.7599e-07
Artery_Aorta	LTL-VTE	ENSG00000183011	NAA38	17	7760003	7788608	19	1	2427217	4.9196	4.3364e-07
Artery_Aorta	LTL-VTE	ENSG00000178971	CTC1	17	8128139	8151413	54	4	2443658	4.3803	5.9259e-06
Artery_Aorta	LTL-VTE	ENSG00000188878	FBF1	17	73905925	73937119	228	13	2460880	4.6551	1.6188e-06
Artery_Aorta	LTL-VTE	ENSG00000257949	TEN1	17	73975298	73996667	120	17	2435735	6.2949	1.538e-10
Artery_Aorta	LTL-VTE	ENSG00000250506	CDK3	17	73996235	74002080	115	11	2446365	4.3823	5.871e-06
Artery_Aorta	LTL-VTE	ENSG00000101751	POLI	18	51795849	51837583	459	23	2448009	4.5707	2.4308e-06
Artery_Aorta	LTL-VTE	ENSG00000197360	ZNF98	19	22573899	22605148	192	21	2477553	4.6584	1.5935e-06
Artery_Aorta	LTL-VTE	ENSG00000101460	MAP1LC3A	20	33134688	33148149	856	14	2447311	8.5475	6.2898e-18
Artery_Aorta	LTL-VTE	ENSG00000101464	PIGU	20	33148346	33265089	61	2	2470911	5.7947	3.4212e-09
Artery_Aorta	LTL-VTE	ENSG00000078804	TP53INP2	20	33292147	33301240	261	5	2462033	6.3259	1.259e-10
Artery_Aorta	LTL-VTE	ENSG00000100983	GSS	20	33516236	33543794	3	1	2333663	5.2723	6.7369e-08
Artery_Aorta	LTL-VTE	ENSG00000078814	MYH7B	20	33543704	33590240	284	10	2471770	4.9894	3.0282e-07
Artery_Aorta	LTL-VTE	ENSG00000088298	EDEM2	20	33703160	33735161	180	8	2468005	5.6218	9.4501e-09
Artery_Aorta	LTL-VTE	ENSG00000101000	PROCR	20	33759740	33803771	139	5	2459922	5.4288	2.8365e-08
Artery_Aorta	LTL-VTE	ENSG00000101019	UQCC1	20	33890369	33999945	115	2	2479642	5.0243	2.5268e-07
Artery_Aorta	LTL-VTE	ENSG00000100299	ARSA	22	51061182	51066601	50	13	2400625	4.462	4.0597e-06
Artery_Aorta	LTL-HF	ENSG00000158825	CDA	1	20915444	20945401	158	15	1947632	4.5142	3.1779e-06
Artery_Aorta	LTL-HF	ENSG00000162613	FUBP1	1	78409740	78444839	14	3	1958903	4.5169	3.1382e-06
Artery_Aorta	LTL-HF	ENSG00000213639	PPP1CB	2	28974614	29025806	384	16	1950822	5.0569	2.1307e-07
Artery_Aorta	LTL-HF	ENSG00000163806	SPDYA	2	29033462	29073476	123	3	1954579	4.5743	2.3886e-06
Artery_Aorta	LTL-HF	ENSG00000171103	TRMT61B	2	29072687	29093175	399	14	1953566	5.2219	8.8537e-08
Artery_Aorta	LTL-HF	ENSG00000145020	AMT	3	49454211	49460111	1123	22	1948660	4.4372	4.5576e-06
Artery_Aorta	LTL-HF	ENSG00000145029	NICN1	3	49459766	49466777	950	17	1950323	4.5895	2.222e-06
Artery_Aorta	LTL-HF	ENSG00000164068	RNF123	3	49726950	49758962	529	12	1948995	5.6788	6.782e-09
Artery_Aorta	LTL-HF	ENSG00000173540	GMPPB	3	49758909	49761407	698	18	1949583	5.2276	8.5867e-08
Artery_Aorta	LTL-HF	ENSG00000187492	CDHR4	3	49828165	49837254	118	5	1947705	5.4378	2.6975e-08
Artery_Aorta	LTL-HF	ENSG00000185614	INKA1	3	49840687	49842463	290	6	1947590	5.4925	1.9813e-08
Artery_Aorta	LTL-HF	ENSG00000182179	UBA7	3	49842638	49851391	705	18	1950588	5.1239	1.4967e-07
Artery_Aorta	LTL-HF	ENSG00000164078	MST1R	3	49924435	49941311	410	10	1949549	5.4057	3.2285e-08
Artery_Aorta	LTL-HF	ENSG00000004534	RBM6	3	49977474	50114685	1295	25	1951399	5.536	1.5472e-08
Artery_Aorta	LTL-HF	ENSG00000001617	SEMA3F	3	50192562	50226508	375	9	1947343	5.2312	8.4202e-08
Artery_Aorta	LTL-HF	ENSG00000158186	MRAS	3	138066490	138124377	677	19	1953531	4.645	1.7001e-06
Artery_Aorta	LTL-HF	ENSG00000198945	L3MBTL3	6	130339728	130462594	178	13	1955036	4.4122	5.116e-06
Artery_Aorta	LTL-HF	ENSG00000167904	TMEM68	8	56651317	56685955	105	1	1957358	4.6313	1.8169e-06
Artery_Aorta	LTL-HF	ENSG00000137574	TGS1	8	56685791	56738007	104	1	1957254	4.6282	1.844e-06
Artery_Aorta	LTL-HF	ENSG00000111275	ALDH2	12	112204691	112247789	602	10	1949237	5.6895	6.3698e-09
Artery_Aorta	LTL-HF	ENSG00000198270	TMEM116	12	112369086	112451023	390	5	1945048	4.4932	3.5081e-06
Artery_Aorta	LTL-HF	ENSG00000173064	HECTD4	12	112597992	112820113	8	1	1957158	4.7711	9.1606e-07
Artery_Aorta	LTL-HF	ENSG00000223496	EXOSC6	16	70284134	70285833	612	29	1943736	6.1313	4.3572e-10
Artery_Aorta	LTL-HF	ENSG00000103051	COG4	16	70514472	70557457	62	2	1946540	4.8771	5.3841e-07
Artery_Aorta	LTL-HF	ENSG00000050820	BCAR1	16	75262928	75301951	511	10	1953957	4.9941	2.9549e-07
Artery_Aorta	LTL-HF	ENSG00000132383	RPA1	17	1733273	1802848	59	5	1961431	6.5952	2.1237e-11
Artery_Aorta	LTL-HF	ENSG00000099785	MARCHF2	19	8478187	8503901	222	20	1947457	4.8562	5.9824e-07
Artery_Aorta	LTL-HF	ENSG00000080839	RBL1	20	35624752	35724403	50	2	1955413	4.5423	2.7827e-06
Artery_Aorta	LTL-HF	ENSG00000258366	RTEL1	20	62289163	62327606	97	9	1946278	5.1501	1.3017e-07
Artery_Aorta	LTL-HF	ENSG00000203896	LIME1	20	62367480	62370460	28	3	1946094	4.8678	5.6423e-07
Artery_Aorta	LTL-HF	ENSG00000171703	TCEA2	20	62688439	62703700	85	9	1943719	4.5984	2.1283e-06
Artery_Aorta	LTL-HF	ENSG00000284194	SCO2	22	50961997	50964868	5	1	1883437	4.4424	4.4488e-06
Artery_Aorta	LTL-HF	ENSG00000025708	TYMP	22	50964181	50968514	40	5	1946242	4.6566	1.6075e-06
Artery_Aorta	LTL-HF	ENSG00000177989	CIMAP1B	22	50968836	50971008	8	1	1958069	4.5899	2.2169e-06
Artery_Aorta	LTL-HF	ENSG00000205560	CPT1B	22	51007290	51017096	170	20	1944841	5.3923	3.4779e-08
Artery_Aorta	LTL-HF	ENSG00000100288	CHKB	22	51017387	51021428	132	14	1944056	5.4207	2.9682e-08
Artery_Aorta	LTL-PAD	ENSG00000116774	OLFML3	1	114522030	114524875	49	5	1455440	4.9544	3.6272e-07
Artery_Aorta	LTL-PAD	ENSG00000164068	RNF123	3	49726950	49758962	529	12	1448467	5.0002	2.8641e-07
Artery_Aorta	LTL-PAD	ENSG00000173540	GMPPB	3	49758909	49761407	698	18	1447566	4.576	2.3695e-06
Artery_Aorta	LTL-PAD	ENSG00000185614	INKA1	3	49840687	49842463	290	6	1450028	4.5633	2.5173e-06
Artery_Aorta	LTL-PAD	ENSG00000182179	UBA7	3	49842638	49851391	705	18	1448344	4.3894	5.6837e-06
Artery_Aorta	LTL-PAD	ENSG00000164078	MST1R	3	49924435	49941311	410	10	1449746	4.938	3.9456e-07
Artery_Aorta	LTL-PAD	ENSG00000004534	RBM6	3	49977474	50114685	1295	25	1447555	5.1735	1.1485e-07
Artery_Aorta	LTL-PAD	ENSG00000001617	SEMA3F	3	50192562	50226508	375	9	1447315	4.8925	4.977e-07
Artery_Aorta	LTL-PAD	ENSG00000163902	RPN1	3	128338813	128369719	193	9	1445509	4.6215	1.9053e-06
Artery_Aorta	LTL-PAD	ENSG00000128604	IRF5	7	128577976	128590089	186	14	1447725	4.7594	9.7073e-07
Artery_Aorta	LTL-PAD	ENSG00000158815	FGF17	8	21900264	21906320	30	6	1444984	4.5397	2.817e-06
Artery_Aorta	LTL-PAD	ENSG00000094916	CBX5	12	54624730	54673915	2	1	1440136	4.7601	9.6736e-07
Artery_Aorta	LTL-PAD	ENSG00000111275	ALDH2	12	112204691	112247789	596	10	1448203	6.2818	1.673e-10
Artery_Aorta	LTL-PAD	ENSG00000198270	TMEM116	12	112369086	112451023	390	5	1446416	4.9953	2.9365e-07
Artery_Aorta	LTL-PAD	ENSG00000173064	HECTD4	12	112597992	112820113	8	1	1449347	4.7401	1.068e-06
Artery_Aorta	LTL-PAD	ENSG00000125952	MAX	14	65472819	65569413	4	2	1441142	4.5653	2.4936e-06
Artery_Aorta	LTL-PAD	ENSG00000197599	CCDC154	16	1484389	1494490	230	16	1444246	4.7569	9.8297e-07
Artery_Aorta	LTL-PAD	ENSG00000103249	CLCN7	16	1494934	1525085	141	8	1443004	4.7823	8.6665e-07
Artery_Aorta	LTL-PAD	ENSG00000258429	PDF	16	69362524	69364498	281	16	1445471	4.4242	4.8396e-06
Artery_Aorta	LTL-PAD	ENSG00000223496	EXOSC6	16	70284134	70285833	612	29	1444350	5.4585	2.4009e-08
Artery_Aorta	LTL-PAD	ENSG00000103051	COG4	16	70514472	70557457	62	2	1446401	4.7398	1.0695e-06
Artery_Aorta	LTL-PAD	ENSG00000132383	RPA1	17	1733273	1802848	59	5	1446674	5.4311	2.8004e-08
Artery_Aorta	LTL-PAD	ENSG00000197457	STMN3	20	62271058	62284963	2	1	1436807	4.3931	5.5883e-06
Artery_Aorta	LTL-Stroke	ENSG00000162613	FUBP1	1	78409740	78444839	14	3	2312500	5.5213	1.6824e-08
Artery_Aorta	LTL-Stroke	ENSG00000196189	SEMA4A	1	156117145	156147542	63	7	2312500	6.3796	8.8775e-11
Artery_Aorta	LTL-Stroke	ENSG00000160785	SLC25A44	1	156163728	156182587	31	2	2312500	5.964	1.2306e-09
Artery_Aorta	LTL-Stroke	ENSG00000164068	RNF123	3	49726950	49758962	529	12	2312500	5.009	2.7358e-07
Artery_Aorta	LTL-Stroke	ENSG00000173540	GMPPB	3	49758909	49761407	698	18	2312500	4.9638	3.4558e-07
Artery_Aorta	LTL-Stroke	ENSG00000185614	INKA1	3	49840687	49842463	290	6	2312500	4.6024	2.0886e-06
Artery_Aorta	LTL-Stroke	ENSG00000182179	UBA7	3	49842638	49851391	705	18	2312500	5.337	4.7248e-08
Artery_Aorta	LTL-Stroke	ENSG00000164078	MST1R	3	49924435	49941311	410	10	2312500	4.7479	1.0275e-06
Artery_Aorta	LTL-Stroke	ENSG00000004534	RBM6	3	49977474	50114685	1295	25	2312500	5.89	1.9306e-09
Artery_Aorta	LTL-Stroke	ENSG00000001617	SEMA3F	3	50192562	50226508	375	9	2312500	5.0207	2.5739e-07
Artery_Aorta	LTL-Stroke	ENSG00000188338	SLC38A3	3	50242692	50258406	109	4	2312500	5.0091	2.7343e-07
Artery_Aorta	LTL-Stroke	ENSG00000163902	RPN1	3	128338813	128369719	193	9	2312500	4.5631	2.5198e-06
Artery_Aorta	LTL-Stroke	ENSG00000158186	MRAS	3	138066490	138124377	677	19	2312500	4.637	1.7673e-06
Artery_Aorta	LTL-Stroke	ENSG00000145248	SLC10A4	4	48485360	48491541	472	13	2312500	5.0118	2.6957e-07
Artery_Aorta	LTL-Stroke	ENSG00000109180	OCIAD1	4	48832599	48863834	436	13	2312500	5.0554	2.1476e-07
Artery_Aorta	LTL-Stroke	ENSG00000146085	MMUT	6	49398073	49431041	306	12	2312500	4.5647	2.5009e-06
Artery_Aorta	LTL-Stroke	ENSG00000031691	CENPQ	6	49431054	49460820	1056	24	2312500	4.6249	1.8742e-06
Artery_Aorta	LTL-Stroke	ENSG00000121716	PILRB	7	99955626	99965454	443	28	2312500	5.3803	3.7179e-08
Artery_Aorta	LTL-Stroke	ENSG00000166925	TSC22D4	7	100064142	100076902	81	2	2312500	4.4484	4.3254e-06
Artery_Aorta	LTL-Stroke	ENSG00000128604	IRF5	7	128577976	128590089	186	14	2312500	5.0734	1.9536e-07
Artery_Aorta	LTL-Stroke	ENSG00000158815	FGF17	8	21900264	21906320	30	6	2312500	4.6031	2.0816e-06
Artery_Aorta	LTL-Stroke	ENSG00000110514	MADD	11	47290927	47351582	103	10	2312500	4.7319	1.1121e-06
Artery_Aorta	LTL-Stroke	ENSG00000149187	CELF1	11	47487489	47574792	36	2	2312500	4.6438	1.7102e-06
Artery_Aorta	LTL-Stroke	ENSG00000165923	AGBL2	11	47681143	47736928	47	5	2312500	5.0366	2.3689e-07
Artery_Aorta	LTL-Stroke	ENSG00000111275	ALDH2	12	112204691	112247789	602	10	2312500	6.7079	9.872e-12
Artery_Aorta	LTL-Stroke	ENSG00000198270	TMEM116	12	112369086	112451023	390	5	2312500	4.8326	6.7376e-07
Artery_Aorta	LTL-Stroke	ENSG00000173064	HECTD4	12	112597992	112820113	8	1	2312500	5.4779	2.1519e-08
Artery_Aorta	LTL-Stroke	ENSG00000111328	CDK2AP1	12	123745517	123756863	504	14	2312500	4.4281	4.7535e-06
Artery_Aorta	LTL-Stroke	ENSG00000258429	PDF	16	69362524	69364498	281	16	2312500	5.1411	1.3656e-07
Artery_Aorta	LTL-Stroke	ENSG00000223496	EXOSC6	16	70284134	70285833	612	29	2312500	5.6372	8.6437e-09
Artery_Aorta	LTL-Stroke	ENSG00000101751	POLI	18	51795849	51837583	459	23	2312500	4.7184	1.1885e-06
Artery_Aorta	LTL-Stroke	ENSG00000167670	CHAF1A	19	4402660	4443394	138	12	2312500	5.4291	2.8313e-08
Artery_Aorta	LTL-Stroke	ENSG00000197360	ZNF98	19	22573899	22605148	192	21	2312500	4.49	3.562e-06
Artery_Aorta	LTL-Stroke	ENSG00000284194	SCO2	22	50961997	50964868	5	1	2312500	5.0892	1.7976e-07
Artery_Aorta	LTL-Stroke	ENSG00000025708	TYMP	22	50964181	50968514	40	5	2312500	4.653	1.6356e-06
Artery_Aorta	LTL-Stroke	ENSG00000177989	CIMAP1B	22	50968836	50971008	8	1	2312500	5.1677	1.185e-07
d) Artery_Coronary (E4)
P < 2.34e-06	Bonferroni-corrected significant (i.e., P is lower than 0.05 / nGenes / nTrait pairs = 0.05 / 3,556 / 6 = 2.34e-06)
2.34e-06 < P < 1.41e-05	Nominally significant (i.e., P is lower than 0.05 / nGenes = 0.05 / 3,556 = 1.41e-05)
Tissue	Trait	GENE	SYMBOL	CHR	START	STOP	NSNPS	NPARAM	N	ZSTAT	P
Artery_Coronary	LTL-AF	ENSG00000178295	GEN1	2	17935152	17966632	172	12	2034876	4.8163	7.3104e-07
Artery_Coronary	LTL-AF	ENSG00000198945	L3MBTL3	6	130339728	130462594	83	4	2034876	4.29	8.9347e-06
Artery_Coronary	LTL-AF	ENSG00000078674	PCM1	8	17780364	17887457	97	3	2034876	4.8788	5.3379e-07
Artery_Coronary	LTL-AF	ENSG00000257218	GATC	12	120884241	120901556	189	8	2034876	5.0399	2.3284e-07
Artery_Coronary	LTL-AF	ENSG00000100714	MTHFD1	14	64854754	64926725	116	5	2034876	6.8866	2.8564e-12
Artery_Coronary	LTL-AF	ENSG00000258289	CHURC1	14	65381079	65410635	275	10	2034876	4.7754	8.9684e-07
Artery_Coronary	LTL-AF	ENSG00000205683	DPF3	14	73085561	73360824	3	1	2034876	5.3474	4.4625e-08
Artery_Coronary	LTL-AF	ENSG00000080815	PSEN1	14	73603143	73690399	208	6	2034876	4.2963	8.6847e-06
Artery_Coronary	LTL-AF	ENSG00000243789	JMJD7	15	42120283	42129785	12	1	2034876	4.3123	8.0774e-06
Artery_Coronary	LTL-AF	ENSG00000243708	PLA2G4B	15	42131011	42140346	39	3	2034876	6.1677	3.4654e-10
Artery_Coronary	LTL-AF	ENSG00000197165	SULT1A2	16	28603264	28611058	307	6	2034876	4.311	8.1241e-06
Artery_Coronary	LTL-AF	ENSG00000178952	TUFM	16	28853732	28857729	254	4	2034876	4.2073	1.2923e-05
Artery_Coronary	LTL-AF	ENSG00000258429	PDF	16	69362524	69364498	147	4	2034876	4.9177	4.3784e-07
Artery_Coronary	LTL-AF	ENSG00000108306	FBXL20	17	37408897	37558530	3	1	2034876	4.3322	7.3806e-06
Artery_Coronary	LTL-AF	ENSG00000101751	POLI	18	51795849	51837583	301	12	2034876	4.7074	1.2543e-06
Artery_Coronary	LTL-AF	ENSG00000100376	FAM118A	22	45705081	45737836	145	10	2034876	5.2312	8.4227e-08
Artery_Coronary	LTL-AF	ENSG00000128408	RIBC2	22	45809572	45828302	36	1	2034876	4.8274	6.9179e-07
Artery_Coronary	LTL-AF	ENSG00000025708	TYMP	22	50964181	50968514	20	2	2034876	5.2814	6.4088e-08
Artery_Coronary	LTL-AF	ENSG00000205560	CPT1B	22	51007290	51017096	70	8	2034876	4.2566	1.0379e-05
Artery_Coronary	LTL-AF	ENSG00000100288	CHKB	22	51017387	51021428	73	9	2034876	5.239	8.0709e-08
Artery_Coronary	LTL-CAD	ENSG00000178295	GEN1	2	17935152	17966632	172	12	2164113	4.6618	1.567e-06
Artery_Coronary	LTL-CAD	ENSG00000213639	PPP1CB	2	28974614	29025806	8	1	2169600	5.2692	6.8506e-08
Artery_Coronary	LTL-CAD	ENSG00000171103	TRMT61B	2	29072687	29093175	267	7	2167749	5.5907	1.1308e-08
Artery_Coronary	LTL-CAD	ENSG00000168906	MAT2A	2	85766101	85772403	8	1	2163086	6.1296	4.404e-10
Artery_Coronary	LTL-CAD	ENSG00000144426	NBEAL1	2	203879597	204091101	26	4	2149357	5.4758	2.1774e-08
Artery_Coronary	LTL-CAD	ENSG00000145020	AMT	3	49454211	49460111	780	14	2161824	6.2986	1.5016e-10
Artery_Coronary	LTL-CAD	ENSG00000173531	MST1	3	49721380	49726196	48	3	2165361	5.4336	2.7614e-08
Artery_Coronary	LTL-CAD	ENSG00000164068	RNF123	3	49726950	49758962	438	10	2165764	7.9383	1.025e-15
Artery_Coronary	LTL-CAD	ENSG00000173540	GMPPB	3	49758909	49761407	485	11	2162754	6.7263	8.7013e-12
Artery_Coronary	LTL-CAD	ENSG00000004534	RBM6	3	49977474	50114685	535	11	2165064	8.0544	3.9929e-16
Artery_Coronary	LTL-CAD	ENSG00000186792	HYAL3	3	50330259	50336899	138	9	2162037	5.8284	2.7981e-09
Artery_Coronary	LTL-CAD	ENSG00000158186	MRAS	3	138066490	138124377	87	4	2165768	5.5336	1.5689e-08
Artery_Coronary	LTL-CAD	ENSG00000158220	ESYT3	3	138153415	138197910	113	2	2163359	6.286	1.6284e-10
Artery_Coronary	LTL-CAD	ENSG00000145217	SLC26A1	4	972861	987228	111	10	2157670	4.2764	9.4957e-06
Artery_Coronary	LTL-CAD	ENSG00000127415	IDUA	4	980785	998317	154	14	2158693	4.2428	1.1039e-05
Artery_Coronary	LTL-CAD	ENSG00000135605	TEC	4	48137800	48271814	1	1	2169600	4.2232	1.2045e-05
Artery_Coronary	LTL-CAD	ENSG00000198945	L3MBTL3	6	130339728	130462594	83	4	2167839	4.3854	5.7899e-06
Artery_Coronary	LTL-CAD	ENSG00000118526	TCF21	6	134210259	134216675	12	3	2165798	5.7355	4.8611e-09
Artery_Coronary	LTL-CAD	ENSG00000121716	PILRB	7	99955626	99965454	218	9	2157821	5.4384	2.6886e-08
Artery_Coronary	LTL-CAD	ENSG00000085514	PILRA	7	99971068	99997722	197	7	2157746	5.276	6.6033e-08
Artery_Coronary	LTL-CAD	ENSG00000256269	HMBS	11	118955587	118964259	57	3	2161278	4.7034	1.2792e-06
Artery_Coronary	LTL-CAD	ENSG00000198270	TMEM116	12	112369086	112451023	549	6	2164320	6.4411	5.9322e-11
Artery_Coronary	LTL-CAD	ENSG00000257218	GATC	12	120884241	120901556	189	8	2167470	4.7504	1.0151e-06
Artery_Coronary	LTL-CAD	ENSG00000258289	CHURC1	14	65381079	65410635	275	10	2162536	4.8957	4.8979e-07
Artery_Coronary	LTL-CAD	ENSG00000103932	RPAP1	15	41809374	41836464	112	9	2167316	5.0502	2.207e-07
Artery_Coronary	LTL-CAD	ENSG00000136378	ADAMTS7	15	79051545	79103805	4	1	2169620	4.4722	3.8707e-06
Artery_Coronary	LTL-CAD	ENSG00000198373	WWP2	16	69796187	69975644	24	1	2165723	5.2811	6.4208e-08
Artery_Coronary	LTL-CAD	ENSG00000223496	EXOSC6	16	70284134	70285833	331	13	2144888	5.6214	9.4691e-09
Artery_Coronary	LTL-CAD	ENSG00000103051	COG4	16	70514472	70557457	47	3	2119086	4.468	3.9475e-06
Artery_Coronary	LTL-CAD	ENSG00000168411	RFWD3	16	74655297	74700779	6	2	2166865	4.7195	1.1822e-06
Artery_Coronary	LTL-CAD	ENSG00000153774	CFDP1	16	75327608	75467387	33	1	2162915	4.926	4.1961e-07
Artery_Coronary	LTL-CAD	ENSG00000167720	SRR	17	2207244	2228553	263	8	2167543	4.3859	5.7759e-06
Artery_Coronary	LTL-CAD	ENSG00000188554	NBR1	17	41322498	41363707	203	1	2168090	5.6503	8.01e-09
Artery_Coronary	LTL-CAD	ENSG00000141569	TRIM65	17	73885041	73893084	40	3	2165271	5.6352	8.7413e-09
Artery_Coronary	LTL-CAD	ENSG00000188878	FBF1	17	73905925	73937119	95	5	2165131	5.7323	4.9545e-09
Artery_Coronary	LTL-CAD	ENSG00000101751	POLI	18	51795849	51837583	301	12	2167554	6.3949	8.0344e-11
Artery_Coronary	LTL-CAD	ENSG00000099785	MARCHF2	19	8478187	8503901	94	8	2167294	5.3448	4.527e-08
Artery_Coronary	LTL-CAD	ENSG00000160321	ZNF208	19	22148897	22193745	294	7	2166952	4.2188	1.2283e-05
Artery_Coronary	LTL-CAD	ENSG00000130202	NECTIN2	19	45349393	45392485	17	2	2165791	4.3876	5.7312e-06
Artery_Coronary	LTL-CAD	ENSG00000258366	RTEL1	20	62289163	62327606	16	2	2164458	4.4355	4.5938e-06
Artery_Coronary	LTL-CAD	ENSG00000100304	TTLL12	22	43562628	43583137	39	7	2158247	4.1945	1.3674e-05
Artery_Coronary	LTL-VTE	ENSG00000011021	CLCN6	1	11866153	11903201	8	2	2497621	4.1991	1.3397e-05
Artery_Coronary	LTL-VTE	ENSG00000171806	METTL18	1	169761670	169764088	687	5	2484145	4.7128	1.2218e-06
Artery_Coronary	LTL-VTE	ENSG00000164068	RNF123	3	49726950	49758962	438	10	2450972	5.4425	2.627e-08
Artery_Coronary	LTL-VTE	ENSG00000173540	GMPPB	3	49758909	49761407	485	11	2451123	5.2328	8.3462e-08
Artery_Coronary	LTL-VTE	ENSG00000004534	RBM6	3	49977474	50114685	535	11	2452373	5.7883	3.5544e-09
Artery_Coronary	LTL-VTE	ENSG00000186792	HYAL3	3	50330259	50336899	138	9	2455105	4.5967	2.1465e-06
Artery_Coronary	LTL-VTE	ENSG00000163938	GNL3	3	52719936	52728513	426	8	2476487	4.5131	3.1941e-06
Artery_Coronary	LTL-VTE	ENSG00000055957	ITIH1	3	52811602	52826084	5	1	2440212	4.2051	1.305e-05
Artery_Coronary	LTL-VTE	ENSG00000158220	ESYT3	3	138153415	138197910	113	2	2473456	4.6981	1.3127e-06
Artery_Coronary	LTL-VTE	ENSG00000135605	TEC	4	48137800	48271814	1	1	2504900	4.3059	8.3138e-06
Artery_Coronary	LTL-VTE	ENSG00000145248	SLC10A4	4	48485360	48491541	17	2	2423329	4.2488	1.0748e-05
Artery_Coronary	LTL-VTE	ENSG00000109180	OCIAD1	4	48832599	48863834	142	2	2481298	4.6497	1.6622e-06
Artery_Coronary	LTL-VTE	ENSG00000128604	IRF5	7	128577976	128590089	7	1	2463429	4.9739	3.2806e-07
Artery_Coronary	LTL-VTE	ENSG00000180210	F2	11	46740743	46761056	97	2	2478815	4.6045	2.0669e-06
Artery_Coronary	LTL-VTE	ENSG00000149179	CSTPP1	11	46958240	47185932	8	1	2497621	6.6596	1.3733e-11
Artery_Coronary	LTL-VTE	ENSG00000110514	MADD	11	47290927	47351582	6	2	2429790	4.9648	3.4385e-07
Artery_Coronary	LTL-VTE	ENSG00000178301	AQP11	11	77300680	77321401	120	1	2471235	4.2638	1.0051e-05
Artery_Coronary	LTL-VTE	ENSG00000087884	AAMDC	11	77532147	77583398	65	1	2473598	4.2582	1.0304e-05
Artery_Coronary	LTL-VTE	ENSG00000198270	TMEM116	12	112369086	112451023	549	6	2468127	5.0606	2.0892e-07
Artery_Coronary	LTL-VTE	ENSG00000258289	CHURC1	14	65381079	65410635	275	10	2472823	4.2017	1.3247e-05
Artery_Coronary	LTL-VTE	ENSG00000103932	RPAP1	15	41809374	41836464	112	9	2447399	6.2668	1.8423e-10
Artery_Coronary	LTL-VTE	ENSG00000243789	JMJD7	15	42120283	42129785	12	1	2453851	5.8551	2.3831e-09
Artery_Coronary	LTL-VTE	ENSG00000243708	PLA2G4B	15	42131011	42140346	39	3	2449181	6.1738	3.3329e-10
Artery_Coronary	LTL-VTE	ENSG00000137877	SPTBN5	15	42140344	42186275	160	9	2451888	5.9118	1.6923e-09
Artery_Coronary	LTL-VTE	ENSG00000197165	SULT1A2	16	28603264	28611058	307	6	2442794	4.3811	5.9042e-06
Artery_Coronary	LTL-VTE	ENSG00000178952	TUFM	16	28853732	28857729	254	4	2442172	4.3316	7.4022e-06
Artery_Coronary	LTL-VTE	ENSG00000103510	KAT8	16	31128985	31142714	138	7	2473344	4.7772	8.8859e-07
Artery_Coronary	LTL-VTE	ENSG00000132600	PRMT7	16	68344877	68391169	432	11	2474050	4.2896	8.9508e-06
Artery_Coronary	LTL-VTE	ENSG00000198373	WWP2	16	69796187	69975644	24	1	2494050	5.0408	2.3183e-07
Artery_Coronary	LTL-VTE	ENSG00000223496	EXOSC6	16	70284134	70285833	331	13	2463883	5.9535	1.3126e-09
Artery_Coronary	LTL-VTE	ENSG00000132507	EIF5A	17	7210318	7215782	30	3	2489400	4.2048	1.3068e-05
Artery_Coronary	LTL-VTE	ENSG00000141569	TRIM65	17	73885041	73893084	40	3	2467115	4.5282	2.9739e-06
Artery_Coronary	LTL-VTE	ENSG00000188878	FBF1	17	73905925	73937119	95	5	2472778	4.4123	5.1142e-06
Artery_Coronary	LTL-VTE	ENSG00000257949	TEN1	17	73975298	73996667	23	2	2475020	5.4216	2.9541e-08
Artery_Coronary	LTL-VTE	ENSG00000250506	CDK3	17	73996235	74002080	11	3	2494313	5.2156	9.1627e-08
Artery_Coronary	LTL-VTE	ENSG00000101751	POLI	18	51795849	51837583	301	12	2438636	4.5785	2.342e-06
Artery_Coronary	LTL-VTE	ENSG00000197360	ZNF98	19	22573899	22605148	39	3	2444219	4.2198	1.2227e-05
Artery_Coronary	LTL-VTE	ENSG00000101460	MAP1LC3A	20	33134688	33148149	392	6	2451836	7.5803	1.7232e-14
Artery_Coronary	LTL-HF	ENSG00000213639	PPP1CB	2	28974614	29025806	8	1	1960835	4.3346	7.3011e-06
Artery_Coronary	LTL-HF	ENSG00000171103	TRMT61B	2	29072687	29093175	267	7	1950865	5.0148	2.6545e-07
Artery_Coronary	LTL-HF	ENSG00000164068	RNF123	3	49726950	49758962	438	10	1947871	5.5049	1.8472e-08
Artery_Coronary	LTL-HF	ENSG00000173540	GMPPB	3	49758909	49761407	485	11	1949816	4.871	5.5525e-07
Artery_Coronary	LTL-HF	ENSG00000004534	RBM6	3	49977474	50114685	535	11	1948818	5.6214	9.4703e-09
Artery_Coronary	LTL-HF	ENSG00000158220	ESYT3	3	138153415	138197910	113	2	1956364	4.244	1.0979e-05
Artery_Coronary	LTL-HF	ENSG00000198270	TMEM116	12	112369086	112451023	549	6	1947818	4.5806	2.3182e-06
Artery_Coronary	LTL-HF	ENSG00000198373	WWP2	16	69796187	69975644	24	1	1960317	4.8225	7.088e-07
Artery_Coronary	LTL-HF	ENSG00000223496	EXOSC6	16	70284134	70285833	331	13	1945386	5.5442	1.4763e-08
Artery_Coronary	LTL-HF	ENSG00000103051	COG4	16	70514472	70557457	47	3	1923090	4.6534	1.6326e-06
Artery_Coronary	LTL-HF	ENSG00000168411	RFWD3	16	74655297	74700779	6	2	1961285	4.2479	1.079e-05
Artery_Coronary	LTL-HF	ENSG00000099785	MARCHF2	19	8478187	8503901	94	8	1950158	5.6105	1.0084e-08
Artery_Coronary	LTL-HF	ENSG00000100376	FAM118A	22	45705081	45737836	145	10	1960301	4.2456	1.0899e-05
Artery_Coronary	LTL-HF	ENSG00000100288	CHKB	22	51017387	51021428	73	9	1933242	5.4746	2.1926e-08
Artery_Coronary	LTL-PAD	ENSG00000164068	RNF123	3	49726950	49758962	438	10	1449957	4.8362	6.6173e-07
Artery_Coronary	LTL-PAD	ENSG00000173540	GMPPB	3	49758909	49761407	485	11	1448768	4.1886	1.4037e-05
Artery_Coronary	LTL-PAD	ENSG00000004534	RBM6	3	49977474	50114685	535	11	1448611	4.9712	3.3263e-07
Artery_Coronary	LTL-PAD	ENSG00000198270	TMEM116	12	112369086	112451023	549	6	1445371	5.1889	1.0578e-07
Artery_Coronary	LTL-PAD	ENSG00000258289	CHURC1	14	65381079	65410635	275	10	1449616	5.2612	7.1547e-08
Artery_Coronary	LTL-PAD	ENSG00000197599	CCDC154	16	1484389	1494490	156	8	1445115	4.5234	3.0434e-06
Artery_Coronary	LTL-PAD	ENSG00000103249	CLCN7	16	1494934	1525085	97	5	1443969	4.6666	1.5313e-06
Artery_Coronary	LTL-PAD	ENSG00000223496	EXOSC6	16	70284134	70285833	331	13	1444684	5.0773	1.9147e-07
Artery_Coronary	LTL-PAD	ENSG00000103051	COG4	16	70514472	70557457	47	3	1441712	4.9262	4.1915e-07
Artery_Coronary	LTL-Stroke	ENSG00000164068	RNF123	3	49726950	49758962	438	10	2312500	4.8187	7.2241e-07
Artery_Coronary	LTL-Stroke	ENSG00000173540	GMPPB	3	49758909	49761407	485	11	2312500	4.6354	1.7809e-06
Artery_Coronary	LTL-Stroke	ENSG00000004534	RBM6	3	49977474	50114685	535	11	2312500	5.1587	1.2436e-07
Artery_Coronary	LTL-Stroke	ENSG00000186792	HYAL3	3	50330259	50336899	138	9	2312500	4.6507	1.654e-06
Artery_Coronary	LTL-Stroke	ENSG00000124587	PEX6	6	42931611	42946981	136	8	2312500	4.2236	1.2023e-05
Artery_Coronary	LTL-Stroke	ENSG00000146085	MMUT	6	49398073	49431041	9	1	2312500	4.3378	7.1948e-06
Artery_Coronary	LTL-Stroke	ENSG00000031691	CENPQ	6	49431054	49460820	614	16	2312500	4.8443	6.3516e-07
Artery_Coronary	LTL-Stroke	ENSG00000121716	PILRB	7	99955626	99965454	218	9	2312500	5.0576	2.123e-07
Artery_Coronary	LTL-Stroke	ENSG00000085514	PILRA	7	99971068	99997722	197	7	2312500	4.9194	4.3416e-07
Artery_Coronary	LTL-Stroke	ENSG00000128604	IRF5	7	128577976	128590089	7	1	2312500	4.4478	4.3374e-06
Artery_Coronary	LTL-Stroke	ENSG00000254636	ARMS2	10	124214179	124216868	105	7	2312500	4.3941	5.5607e-06
Artery_Coronary	LTL-Stroke	ENSG00000198270	TMEM116	12	112369086	112451023	549	6	2312500	5.1127	1.5882e-07
Artery_Coronary	LTL-Stroke	ENSG00000243789	JMJD7	15	42120283	42129785	12	1	2312500	4.9232	4.2561e-07
Artery_Coronary	LTL-Stroke	ENSG00000243708	PLA2G4B	15	42131011	42140346	39	3	2312500	5.1715	1.161e-07
Artery_Coronary	LTL-Stroke	ENSG00000258429	PDF	16	69362524	69364498	147	4	2312500	4.7018	1.2894e-06
Artery_Coronary	LTL-Stroke	ENSG00000223496	EXOSC6	16	70284134	70285833	331	13	2312500	5.0045	2.8011e-07
Artery_Coronary	LTL-Stroke	ENSG00000101751	POLI	18	51795849	51837583	301	12	2312500	4.4532	4.2301e-06
Artery_Coronary	LTL-Stroke	ENSG00000167670	CHAF1A	19	4402660	4443394	88	5	2312500	5.1412	1.3647e-07
Artery_Coronary	LTL-Stroke	ENSG00000167671	UBXN6	19	4445003	4457791	53	3	2312500	4.2702	9.7648e-06
Artery_Coronary	LTL-Stroke	ENSG00000025708	TYMP	22	50964181	50968514	20	2	2312500	4.4287	4.7391e-06
e) Artery_Tibial (E5)
P < 8.64e-07	Bonferroni-corrected significant (i.e., P is lower than 0.05 / nGenes / nTrait pairs = 0.05 / 9,641 / 6 = 8.64e-07)
8.64e-07 < P < 5.19e-06	Nominally significant (i.e., P is lower than 0.05 / nGenes = 0.05 / 9,641 = 5.19e-06)
Tissue	Trait	GENE	SYMBOL	CHR	START	STOP	NSNPS	NPARAM	N	ZSTAT	P
Artery_Tibial	LTL-AF	ENSG00000160685	ZBTB7B	1	154975106	154991001	29	6	2034876	4.4194	4.9477e-06
Artery_Tibial	LTL-AF	ENSG00000214842	RAD51AP2	2	17691851	17701847	131	8	2034876	4.909	4.5762e-07
Artery_Tibial	LTL-AF	ENSG00000163029	SMC6	2	17845079	17935096	93	8	2034876	5.8401	2.6083e-09
Artery_Tibial	LTL-AF	ENSG00000170745	KCNS3	2	18059105	18114225	242	30	2034876	5.7551	4.3307e-09
Artery_Tibial	LTL-AF	ENSG00000011523	CEP68	2	65283495	65314142	338	20	2034876	4.6041	2.0708e-06
Artery_Tibial	LTL-AF	ENSG00000115561	CHMP3	2	86730553	86790620	358	18	2034876	4.9948	2.9455e-07
Artery_Tibial	LTL-AF	ENSG00000079150	FKBP7	2	179328391	179343646	259	19	2034876	4.6325	1.8061e-06
Artery_Tibial	LTL-AF	ENSG00000119042	SATB2	2	200134223	200335989	105	12	2034876	5.3471	4.4693e-08
Artery_Tibial	LTL-AF	ENSG00000196141	SPATS2L	2	201170604	201346986	117	11	2034876	5.4486	2.5389e-08
Artery_Tibial	LTL-AF	ENSG00000177311	ZBTB38	3	141043055	141168634	20	1	2034876	5.1225	1.5072e-07
Artery_Tibial	LTL-AF	ENSG00000118804	STBD1	4	77227179	77232283	285	13	2034876	4.7704	9.1931e-07
Artery_Tibial	LTL-AF	ENSG00000163749	CCDC158	4	77234192	77333285	337	15	2034876	4.9958	2.9291e-07
Artery_Tibial	LTL-AF	ENSG00000138686	BBS7	4	122745484	122791652	160	6	2034876	4.9132	4.4791e-07
Artery_Tibial	LTL-AF	ENSG00000113734	BNIP1	5	172571445	172591390	243	19	2034876	4.4544	4.2074e-06
Artery_Tibial	LTL-AF	ENSG00000198945	L3MBTL3	6	130339728	130462594	109	9	2034876	4.9379	3.9478e-07
Artery_Tibial	LTL-AF	ENSG00000005486	RHBDD2	7	75508317	75518244	69	11	2034876	4.7612	9.6231e-07
Artery_Tibial	LTL-AF	ENSG00000188372	ZP3	7	76026841	76071388	395	36	2034876	4.5681	2.4608e-06
Artery_Tibial	LTL-AF	ENSG00000078674	PCM1	8	17780364	17887457	825	21	2034876	5.1987	1.0033e-07
Artery_Tibial	LTL-AF	ENSG00000130227	XPO7	8	21777180	21864096	8	1	2034876	7.0464	9.177e-13
Artery_Tibial	LTL-AF	ENSG00000164764	SBSPON	8	73976778	74005507	154	18	2034876	4.4167	5.0105e-06
Artery_Tibial	LTL-AF	ENSG00000147905	ZCCHC7	9	37120161	37358146	3	1	2034876	4.6018	2.094e-06
Artery_Tibial	LTL-AF	ENSG00000136930	PSMB7	9	127115744	127177752	137	5	2034876	5.0477	2.2362e-07
Artery_Tibial	LTL-AF	ENSG00000107833	NPM3	10	103541082	103543170	13	3	2034876	5.0731	1.9567e-07
Artery_Tibial	LTL-AF	ENSG00000107957	SH3PXD2A	10	105353784	105615195	11	3	2034876	7.3004	1.4345e-13
Artery_Tibial	LTL-AF	ENSG00000257218	GATC	12	120884241	120901556	310	13	2034876	5.4267	2.8697e-08
Artery_Tibial	LTL-AF	ENSG00000110871	COQ5	12	120941082	120966964	382	19	2034876	4.6843	1.4048e-06
Artery_Tibial	LTL-AF	ENSG00000100714	MTHFD1	14	64854754	64926725	293	16	2034876	7.8612	1.9029e-15
Artery_Tibial	LTL-AF	ENSG00000165807	PPP1R36	14	65016620	65056099	4	2	2034876	4.7812	8.7144e-07
Artery_Tibial	LTL-AF	ENSG00000126822	PLEKHG3	14	65171132	65213623	62	4	2034876	6.9022	2.5599e-12
Artery_Tibial	LTL-AF	ENSG00000258289	CHURC1	14	65381079	65410635	505	24	2034876	4.7709	9.168e-07
Artery_Tibial	LTL-AF	ENSG00000119599	DCAF4	14	73393040	73428825	486	43	2034876	7.2633	1.8882e-13
Artery_Tibial	LTL-AF	ENSG00000080815	PSEN1	14	73603143	73690399	298	11	2034876	5.3555	4.2658e-08
Artery_Tibial	LTL-AF	ENSG00000062524	LTK	15	41795840	41806085	100	7	2034876	5.8026	3.264e-09
Artery_Tibial	LTL-AF	ENSG00000103932	RPAP1	15	41809374	41836464	483	21	2034876	5.2224	8.8332e-08
Artery_Tibial	LTL-AF	ENSG00000137802	MAPKBP1	15	42066632	42120053	209	11	2034876	4.5924	2.1908e-06
Artery_Tibial	LTL-AF	ENSG00000243789	JMJD7	15	42120283	42129785	282	14	2034876	5.0124	2.6881e-07
Artery_Tibial	LTL-AF	ENSG00000243708	PLA2G4B	15	42131011	42140346	168	14	2034876	5.9934	1.0275e-09
Artery_Tibial	LTL-AF	ENSG00000137877	SPTBN5	15	42140344	42186275	607	29	2034876	5.8029	3.259e-09
Artery_Tibial	LTL-AF	ENSG00000103966	EHD4	15	42191638	42264755	147	16	2034876	5.656	7.7489e-09
Artery_Tibial	LTL-AF	ENSG00000176046	NUPR1	16	28548662	28550495	365	9	2034876	4.9015	4.7551e-07
Artery_Tibial	LTL-AF	ENSG00000176476	SGF29	16	28565249	28603111	300	5	2034876	4.5522	2.6546e-06
Artery_Tibial	LTL-AF	ENSG00000197165	SULT1A2	16	28603264	28611058	445	14	2034876	5.0859	1.8297e-07
Artery_Tibial	LTL-AF	ENSG00000178952	TUFM	16	28853732	28857729	472	16	2034876	5.076	1.9278e-07
Artery_Tibial	LTL-AF	ENSG00000213658	LAT	16	28996147	29002104	318	6	2034876	4.6074	2.0388e-06
Artery_Tibial	LTL-AF	ENSG00000258429	PDF	16	69362524	69364498	324	17	2034876	5.6464	8.1915e-09
Artery_Tibial	LTL-AF	ENSG00000132603	NIP7	16	69373415	69377014	218	10	2034876	5.3375	4.712e-08
Artery_Tibial	LTL-AF	ENSG00000132604	TERF2	16	69389464	69419891	124	4	2034876	4.8594	5.8876e-07
Artery_Tibial	LTL-AF	ENSG00000132383	RPA1	17	1733273	1802848	211	15	2034876	4.7019	1.289e-06
Artery_Tibial	LTL-AF	ENSG00000108306	FBXL20	17	37408897	37558530	570	11	2034876	4.735	1.0955e-06
Artery_Tibial	LTL-AF	ENSG00000101751	POLI	18	51795849	51837583	639	25	2034876	4.5321	2.92e-06
Artery_Tibial	LTL-AF	ENSG00000258366	RTEL1	20	62289163	62327606	129	14	2034876	4.6441	1.7079e-06
Artery_Tibial	LTL-AF	ENSG00000101152	DNAJC5	20	62526455	62567384	8	2	2034876	5.4262	2.8787e-08
Artery_Tibial	LTL-AF	ENSG00000025708	TYMP	22	50964181	50968514	109	12	2034876	6.1671	3.4767e-10
Artery_Tibial	LTL-AF	ENSG00000177989	CIMAP1B	22	50968836	50971008	41	5	2034876	5.7751	3.8457e-09
Artery_Tibial	LTL-AF	ENSG00000205560	CPT1B	22	51007290	51017096	190	25	2034876	5.567	1.2955e-08
Artery_Tibial	LTL-AF	ENSG00000100288	CHKB	22	51017387	51021428	188	23	2034876	5.7903	3.512e-09
Artery_Tibial	LTL-AF	ENSG00000100299	ARSA	22	51061182	51066601	84	20	2034876	5.4082	3.1822e-08
Artery_Tibial	LTL-CAD	ENSG00000158825	CDA	1	20915444	20945401	205	20	2166051	5.2327	8.3535e-08
Artery_Tibial	LTL-CAD	ENSG00000081026	MAGI3	1	113933087	114228545	306	7	2167470	5.361	4.1379e-08
Artery_Tibial	LTL-CAD	ENSG00000188761	BCL2L15	1	114419436	114430230	15	1	2166655	6.4448	5.7874e-11
Artery_Tibial	LTL-CAD	ENSG00000134262	AP4B1	1	114437370	114447741	14	2	2166440	6.6574	1.3934e-11
Artery_Tibial	LTL-CAD	ENSG00000118655	DCLRE1B	1	114447915	114456708	19	2	2169451	6.7885	5.6671e-12
Artery_Tibial	LTL-CAD	ENSG00000118200	CAMSAP2	1	200708686	200829832	262	12	2167358	5.3496	4.4067e-08
Artery_Tibial	LTL-CAD	ENSG00000154305	MIA3	1	222791444	222841351	76	5	2108120	4.6188	1.9296e-06
Artery_Tibial	LTL-CAD	ENSG00000214842	RAD51AP2	2	17691851	17701847	131	8	2167581	4.8174	7.2723e-07
Artery_Tibial	LTL-CAD	ENSG00000163029	SMC6	2	17845079	17935096	93	8	2148477	4.5867	2.251e-06
Artery_Tibial	LTL-CAD	ENSG00000213639	PPP1CB	2	28974614	29025806	388	14	2167047	5.6951	6.1665e-09
Artery_Tibial	LTL-CAD	ENSG00000163806	SPDYA	2	29033462	29073476	184	6	2167439	5.6093	1.0158e-08
Artery_Tibial	LTL-CAD	ENSG00000171103	TRMT61B	2	29072687	29093175	405	16	2165421	5.6776	6.8313e-09
Artery_Tibial	LTL-CAD	ENSG00000189350	TOGARAM2	2	29204164	29275096	421	18	2166192	5.2112	9.3788e-08
Artery_Tibial	LTL-CAD	ENSG00000152527	PLEKHH2	2	43864439	43995126	664	21	2162128	4.6381	1.7579e-06
Artery_Tibial	LTL-CAD	ENSG00000115504	EHBP1	2	62900986	63273622	236	11	2161151	4.8653	5.7146e-07
Artery_Tibial	LTL-CAD	ENSG00000115486	GGCX	2	85771978	85788657	181	16	2159411	6.3347	1.1892e-10
Artery_Tibial	LTL-CAD	ENSG00000168899	VAMP5	2	85811531	85820511	26	2	2161099	5.4309	2.804e-08
Artery_Tibial	LTL-CAD	ENSG00000196504	PRPF40A	2	153508107	153574628	114	6	2155041	4.5321	2.9195e-06
Artery_Tibial	LTL-CAD	ENSG00000138439	FAM117B	2	203499901	203634480	87	2	2160731	4.8633	5.772e-07
Artery_Tibial	LTL-CAD	ENSG00000163596	ICA1L	2	203637873	203736708	218	12	2157009	5.6616	7.4987e-09
Artery_Tibial	LTL-CAD	ENSG00000138380	CARF	2	203776978	203851060	276	10	2157913	5.3943	3.4401e-08
Artery_Tibial	LTL-CAD	ENSG00000144426	NBEAL1	2	203879597	204091101	588	23	2157084	4.8555	6.0051e-07
Artery_Tibial	LTL-CAD	ENSG00000204120	GIGYF2	2	233562015	233725287	191	6	2162048	4.6802	1.4328e-06
Artery_Tibial	LTL-CAD	ENSG00000068745	IP6K2	3	48725436	48754711	480	14	2160550	6.2825	1.6663e-10
Artery_Tibial	LTL-CAD	ENSG00000178252	WDR6	3	49044637	49053386	1002	21	2161879	4.5817	2.3063e-06
Artery_Tibial	LTL-CAD	ENSG00000173421	IHO1	3	49235861	49295636	1086	24	2160084	4.5126	3.2023e-06
Artery_Tibial	LTL-CAD	ENSG00000067560	RHOA	3	49396569	49449526	210	6	2167024	5.6714	7.082e-09
Artery_Tibial	LTL-CAD	ENSG00000145020	AMT	3	49454211	49460111	1258	26	2159380	7.1382	4.7296e-13
Artery_Tibial	LTL-CAD	ENSG00000145029	NICN1	3	49459766	49466777	1048	19	2161539	6.8288	4.2802e-12
Artery_Tibial	LTL-CAD	ENSG00000173531	MST1	3	49721380	49726196	244	13	2158935	6.5475	2.9246e-11
Artery_Tibial	LTL-CAD	ENSG00000164068	RNF123	3	49726950	49758962	805	17	2162926	7.9608	8.547e-16
Artery_Tibial	LTL-CAD	ENSG00000173540	GMPPB	3	49758909	49761407	955	20	2160860	7.6806	7.915e-15
Artery_Tibial	LTL-CAD	ENSG00000176095	IP6K1	3	49761728	49823973	549	13	2162901	7.1319	4.9501e-13
Artery_Tibial	LTL-CAD	ENSG00000187492	CDHR4	3	49828165	49837254	433	11	2164880	7.9532	9.0892e-16
Artery_Tibial	LTL-CAD	ENSG00000185614	INKA1	3	49840687	49842463	171	6	2166566	6.7749	6.2254e-12
Artery_Tibial	LTL-CAD	ENSG00000182179	UBA7	3	49842638	49851391	517	11	2164782	7.8478	2.1167e-15
Artery_Tibial	LTL-CAD	ENSG00000164078	MST1R	3	49924435	49941311	406	11	2164210	6.8497	3.7009e-12
Artery_Tibial	LTL-CAD	ENSG00000164077	MON1A	3	49946302	49967445	5	1	2160658	5.3687	3.9663e-08
Artery_Tibial	LTL-CAD	ENSG00000004534	RBM6	3	49977474	50114685	1474	32	2162379	8.7968	7.0397e-19
Artery_Tibial	LTL-CAD	ENSG00000186792	HYAL3	3	50330259	50336899	674	30	2160769	7.564	1.9549e-14
Artery_Tibial	LTL-CAD	ENSG00000243477	NAA80	3	50333833	50336852	98	11	2155459	5.189	1.0571e-07
Artery_Tibial	LTL-CAD	ENSG00000114054	PCCB	3	135969167	136056737	619	13	2166485	4.5106	3.2326e-06
Artery_Tibial	LTL-CAD	ENSG00000158186	MRAS	3	138066490	138124377	418	21	2161059	8.2583	7.3889e-17
Artery_Tibial	LTL-CAD	ENSG00000158220	ESYT3	3	138153415	138197910	205	8	2160679	6.6229	1.7612e-11
Artery_Tibial	LTL-CAD	ENSG00000114107	CEP70	3	138213186	138313187	29	6	2149992	4.9249	4.2211e-07
Artery_Tibial	LTL-CAD	ENSG00000158234	FAIM	3	138327542	138352218	367	6	2161421	6.7224	8.9388e-12
Artery_Tibial	LTL-CAD	ENSG00000127415	IDUA	4	980785	998317	130	13	2154178	4.4381	4.5387e-06
Artery_Tibial	LTL-CAD	ENSG00000109180	OCIAD1	4	48832599	48863834	500	16	2164905	4.4758	3.8061e-06
Artery_Tibial	LTL-CAD	ENSG00000164116	GUCY1A1	4	156587862	156658214	102	12	2161778	4.8204	7.1625e-07
Artery_Tibial	LTL-CAD	ENSG00000228672	PROB1	5	138727635	138730885	179	12	2164927	5.0945	1.748e-07
Artery_Tibial	LTL-CAD	ENSG00000170469	SPATA24	5	138731514	138739820	110	5	2166783	4.8296	6.8398e-07
Artery_Tibial	LTL-CAD	ENSG00000170464	DNAJC18	5	138745892	138780171	158	9	2165977	4.9846	3.1052e-07
Artery_Tibial	LTL-CAD	ENSG00000184584	STING1	5	138855113	138862343	157	15	2160140	4.5584	2.5769e-06
Artery_Tibial	LTL-CAD	ENSG00000112137	PHACTR1	6	12716888	13290476	318	22	2165755	5.1922	1.0393e-07
Artery_Tibial	LTL-CAD	ENSG00000112210	RAB23	6	57051790	57087112	33	6	2148908	5.3186	5.2295e-08
Artery_Tibial	LTL-CAD	ENSG00000014123	UFL1	6	96969702	97003152	306	7	2167305	4.8771	5.3829e-07
Artery_Tibial	LTL-CAD	ENSG00000112214	FHL5	6	97010406	97067806	147	2	2167996	4.7562	9.8627e-07
Artery_Tibial	LTL-CAD	ENSG00000198945	L3MBTL3	6	130339728	130462594	109	9	2166762	4.8703	5.5714e-07
Artery_Tibial	LTL-CAD	ENSG00000118526	TCF21	6	134210259	134216675	50	4	2167603	4.7783	8.8378e-07
Artery_Tibial	LTL-CAD	ENSG00000146477	SLC22A3	6	160769405	160873613	221	16	2163640	5.4629	2.3423e-08
Artery_Tibial	LTL-CAD	ENSG00000241468	ATP5MF	7	99055784	99063824	400	12	2149026	4.7787	8.8205e-07
Artery_Tibial	LTL-CAD	ENSG00000106258	CYP3A5	7	99245813	99277636	102	7	2146691	4.7113	1.2308e-06
Artery_Tibial	LTL-CAD	ENSG00000146833	TRIM4	7	99488030	99517223	562	26	2156068	5.2747	6.6469e-08
Artery_Tibial	LTL-CAD	ENSG00000166529	ZSCAN21	7	99647390	99662663	253	17	2160184	4.5792	2.334e-06
Artery_Tibial	LTL-CAD	ENSG00000221838	AP4M1	7	99699130	99704803	444	28	2157174	5.5686	1.2843e-08
Artery_Tibial	LTL-CAD	ENSG00000121716	PILRB	7	99955626	99965454	662	30	2154777	6.3173	1.3307e-10
Artery_Tibial	LTL-CAD	ENSG00000085514	PILRA	7	99971068	99997722	517	19	2158852	6.0267	8.3664e-10
Artery_Tibial	LTL-CAD	ENSG00000078487	ZCWPW1	7	99998449	100027037	57	5	2164113	4.5885	2.2323e-06
Artery_Tibial	LTL-CAD	ENSG00000130227	XPO7	8	21777180	21864096	8	1	2159204	5.2327	8.3513e-08
Artery_Tibial	LTL-CAD	ENSG00000158815	FGF17	8	21900264	21906320	56	5	2156341	5.7323	4.9543e-09
Artery_Tibial	LTL-CAD	ENSG00000164944	VIRMA	8	95500005	95565746	138	7	2164281	4.851	6.142e-07
Artery_Tibial	LTL-CAD	ENSG00000138193	PLCE1	10	95753746	96088149	78	9	2165552	5.1137	1.5793e-07
Artery_Tibial	LTL-CAD	ENSG00000138115	CYP2C8	10	96796529	96829255	231	23	2162875	4.7532	1.0013e-06
Artery_Tibial	LTL-CAD	ENSG00000138175	ARL3	10	104433484	104474190	252	11	2157288	4.8455	6.315e-07
Artery_Tibial	LTL-CAD	ENSG00000107957	SH3PXD2A	10	105353784	105615195	17	3	2159545	4.7569	9.829e-07
Artery_Tibial	LTL-CAD	ENSG00000177951	BET1L	11	202924	207422	52	7	2152262	5.1406	1.3695e-07
Artery_Tibial	LTL-CAD	ENSG00000133789	SWAP70	11	9685624	9774508	265	9	2163586	5.2736	6.6871e-08
Artery_Tibial	LTL-CAD	ENSG00000160695	VPS11	11	118938493	118952688	137	11	2160689	4.5093	3.2516e-06
Artery_Tibial	LTL-CAD	ENSG00000256269	HMBS	11	118955587	118964259	109	9	2160174	4.981	3.1629e-07
Artery_Tibial	LTL-CAD	ENSG00000094916	CBX5	12	54624730	54673915	10	3	2156573	5.604	1.0472e-08
Artery_Tibial	LTL-CAD	ENSG00000139323	POC1B	12	89813495	89920039	79	2	2166337	4.4282	4.7511e-06
Artery_Tibial	LTL-CAD	ENSG00000070961	ATP2B1	12	89981826	90103130	150	11	2165950	5.1012	1.6871e-07
Artery_Tibial	LTL-CAD	ENSG00000180263	FGD6	12	95470525	95611240	322	18	2161428	4.9573	3.5747e-07
Artery_Tibial	LTL-CAD	ENSG00000122986	HVCN1	12	111086491	111130276	25	3	2159890	5.2031	9.8012e-08
Artery_Tibial	LTL-CAD	ENSG00000111275	ALDH2	12	112204691	112247789	609	9	2163517	7.0592	8.3735e-13
Artery_Tibial	LTL-CAD	ENSG00000089022	MAPKAPK5	12	112280032	112331228	542	4	2165621	6.5318	3.2492e-11
Artery_Tibial	LTL-CAD	ENSG00000198270	TMEM116	12	112369086	112451023	874	10	2162602	7.4133	6.1612e-14
Artery_Tibial	LTL-CAD	ENSG00000257218	GATC	12	120884241	120901556	310	13	2166596	5.4381	2.6928e-08
Artery_Tibial	LTL-CAD	ENSG00000167272	POP5	12	121016848	121019201	106	5	2167706	5.6311	8.9538e-09
Artery_Tibial	LTL-CAD	ENSG00000157895	C12orf43	12	121440835	121454300	361	27	2161564	5.6512	7.9673e-09
Artery_Tibial	LTL-CAD	ENSG00000130779	CLIP1	12	122755981	122907179	241	7	2167530	4.9179	4.3735e-07
Artery_Tibial	LTL-CAD	ENSG00000033030	ZCCHC8	12	122956146	122985543	38	2	2165406	4.939	3.9264e-07
Artery_Tibial	LTL-CAD	ENSG00000111011	RSRC2	12	122989190	123011560	127	3	2166642	4.6852	1.3981e-06
Artery_Tibial	LTL-CAD	ENSG00000258289	CHURC1	14	65381079	65410635	505	24	2156265	5.0279	2.4792e-07
Artery_Tibial	LTL-CAD	ENSG00000119599	DCAF4	14	73393040	73428825	486	43	2160755	4.7098	1.2398e-06
Artery_Tibial	LTL-CAD	ENSG00000062524	LTK	15	41795840	41806085	100	7	2167633	4.6884	1.3767e-06
Artery_Tibial	LTL-CAD	ENSG00000103932	RPAP1	15	41809374	41836464	483	21	2165530	5.378	3.7664e-08
Artery_Tibial	LTL-CAD	ENSG00000137877	SPTBN5	15	42140344	42186275	607	29	2165312	4.9084	4.5911e-07
Artery_Tibial	LTL-CAD	ENSG00000136378	ADAMTS7	15	79051545	79103805	317	18	2158704	6.0807	5.9845e-10
Artery_Tibial	LTL-CAD	ENSG00000185787	MORF4L1	15	79132903	79190081	164	11	2165763	6.2589	1.9391e-10
Artery_Tibial	LTL-CAD	ENSG00000103811	CTSH	15	79214092	79237436	125	16	2156119	4.8466	6.2793e-07
Artery_Tibial	LTL-CAD	ENSG00000140564	FURIN	15	91411885	91426687	4	2	2145908	4.9782	3.2092e-07
Artery_Tibial	LTL-CAD	ENSG00000182511	FES	15	91427665	91439006	19	6	2131042	4.6128	1.9866e-06
Artery_Tibial	LTL-CAD	ENSG00000072864	NDE1	16	15737124	15820210	49	4	2167741	4.9154	4.4306e-07
Artery_Tibial	LTL-CAD	ENSG00000198373	WWP2	16	69796187	69975644	186	8	2133745	5.7196	5.3373e-09
Artery_Tibial	LTL-CAD	ENSG00000223496	EXOSC6	16	70284134	70285833	800	39	2141239	6.5466	2.9426e-11
Artery_Tibial	LTL-CAD	ENSG00000050820	BCAR1	16	75262928	75301951	492	10	2163566	7.0587	8.4063e-13
Artery_Tibial	LTL-CAD	ENSG00000153774	CFDP1	16	75327608	75467387	237	14	2159240	5.5998	1.0728e-08
Artery_Tibial	LTL-CAD	ENSG00000186532	SMYD4	17	1682829	1733175	77	8	2162742	4.893	4.9661e-07
Artery_Tibial	LTL-CAD	ENSG00000070366	SMG6	17	1963133	2207069	8	1	2166316	5.2474	7.7139e-08
Artery_Tibial	LTL-CAD	ENSG00000167720	SRR	17	2207244	2228553	495	17	2165489	5.501	1.8881e-08
Artery_Tibial	LTL-CAD	ENSG00000007168	PAFAH1B1	17	2496923	2588909	28	2	2165669	4.7601	9.6725e-07
Artery_Tibial	LTL-CAD	ENSG00000108306	FBXL20	17	37408897	37558530	570	11	2163016	4.5785	2.342e-06
Artery_Tibial	LTL-CAD	ENSG00000131469	RPL27	17	41150446	41154976	1	1	2147220	5.0963	1.7321e-07
Artery_Tibial	LTL-CAD	ENSG00000068079	IFI35	17	41158742	41166476	74	5	2157394	5.8735	2.1336e-09
Artery_Tibial	LTL-CAD	ENSG00000108828	VAT1	17	41166622	41174459	401	4	2167407	5.8653	2.2413e-09
Artery_Tibial	LTL-CAD	ENSG00000012048	BRCA1	17	41196312	41277500	392	3	2167574	5.8486	2.478e-09
Artery_Tibial	LTL-CAD	ENSG00000188554	NBR1	17	41322498	41363707	438	5	2165947	6.0401	7.7024e-10
Artery_Tibial	LTL-CAD	ENSG00000184988	TMEM106A	17	41363865	41372061	455	5	2165951	6.0922	5.5688e-10
Artery_Tibial	LTL-CAD	ENSG00000132481	TRIM47	17	73870242	73874683	105	11	2162170	5.3254	5.0363e-08
Artery_Tibial	LTL-CAD	ENSG00000141569	TRIM65	17	73885041	73893084	178	9	2164047	4.9548	3.6198e-07
Artery_Tibial	LTL-CAD	ENSG00000188878	FBF1	17	73905925	73937119	282	15	2162180	5.7441	4.6207e-09
Artery_Tibial	LTL-CAD	ENSG00000141448	GATA6	18	19749404	19782491	17	2	2166912	4.7495	1.0198e-06
Artery_Tibial	LTL-CAD	ENSG00000101751	POLI	18	51795849	51837583	639	25	2165122	6.1972	2.8743e-10
Artery_Tibial	LTL-CAD	ENSG00000130856	ZNF236	18	74535149	74682688	75	4	2163764	4.5726	2.4089e-06
Artery_Tibial	LTL-CAD	ENSG00000099785	MARCHF2	19	8478187	8503901	193	20	2163635	5.492	1.9874e-08
Artery_Tibial	LTL-CAD	ENSG00000133246	PRAM1	19	8554940	8567538	58	6	2166944	5.0715	1.9732e-07
Artery_Tibial	LTL-CAD	ENSG00000160321	ZNF208	19	22148897	22193745	641	20	2166042	5.3669	4.0056e-08
Artery_Tibial	LTL-CAD	ENSG00000197134	ZNF257	19	22235126	22274276	568	20	2163903	4.4498	4.298e-06
Artery_Tibial	LTL-CAD	ENSG00000255974	CYP2A6	19	41349441	41356360	3	1	2162183	5.7971	3.3736e-09
Artery_Tibial	LTL-CAD	ENSG00000105329	TGFB1	19	41836812	41859831	16	2	2160681	5.4963	1.9393e-08
Artery_Tibial	LTL-CAD	ENSG00000123810	B9D2	19	41860322	41870078	20	2	2168184	5.17	1.1704e-07
Artery_Tibial	LTL-CAD	ENSG00000101460	MAP1LC3A	20	33134688	33148149	1076	18	2166802	5.4917	1.991e-08
Artery_Tibial	LTL-CAD	ENSG00000088298	EDEM2	20	33703160	33735161	663	20	2165192	5.8918	1.9099e-09
Artery_Tibial	LTL-CAD	ENSG00000101000	PROCR	20	33759740	33803771	496	17	2165982	5.6217	9.4525e-09
Artery_Tibial	LTL-CAD	ENSG00000197457	STMN3	20	62271058	62284963	2	1	2160245	5.693	6.2401e-09
Artery_Tibial	LTL-CAD	ENSG00000258366	RTEL1	20	62289163	62327606	129	14	2155471	4.814	7.3983e-07
Artery_Tibial	LTL-CAD	ENSG00000101246	ARFRP1	20	62329995	62339365	13	2	2164025	4.6425	1.7213e-06
Artery_Tibial	LTL-CAD	ENSG00000203896	LIME1	20	62367480	62370460	109	9	2155244	5.1669	1.19e-07
Artery_Tibial	LTL-CAD	ENSG00000101161	PRPF6	20	62612417	62664453	25	5	2121881	4.441	4.4769e-06
Artery_Tibial	LTL-CAD	ENSG00000171703	TCEA2	20	62688439	62703700	65	12	2099829	4.7933	8.2017e-07
Artery_Tibial	LTL-CAD	ENSG00000177989	CIMAP1B	22	50968836	50971008	41	5	2108511	4.4874	3.6052e-06
Artery_Tibial	LTL-CAD	ENSG00000205560	CPT1B	22	51007290	51017096	190	25	2113981	4.5451	2.745e-06
Artery_Tibial	LTL-VTE	ENSG00000177000	MTHFR	1	11845787	11866160	232	11	2471298	5.5979	1.085e-08
Artery_Tibial	LTL-VTE	ENSG00000011021	CLCN6	1	11866153	11903201	250	12	2476305	5.7122	5.5762e-09
Artery_Tibial	LTL-VTE	ENSG00000183682	BMP8A	1	39957318	39995541	313	7	2449948	4.413	5.0964e-06
Artery_Tibial	LTL-VTE	ENSG00000090621	PABPC4	1	40026485	40042522	358	10	2443502	4.5863	2.2559e-06
Artery_Tibial	LTL-VTE	ENSG00000198754	OXCT2	1	40235197	40237020	295	17	2450764	5.6467	8.1775e-09
Artery_Tibial	LTL-VTE	ENSG00000162613	FUBP1	1	78409740	78444839	114	13	2428887	5.6239	9.3332e-09
Artery_Tibial	LTL-VTE	ENSG00000171806	METTL18	1	169761670	169764088	868	10	2482684	4.9769	3.2303e-07
Artery_Tibial	LTL-VTE	ENSG00000163431	LMOD1	1	201865584	201915716	79	6	2474852	4.4717	3.8801e-06
Artery_Tibial	LTL-VTE	ENSG00000119865	CNRIP1	2	68511303	68547183	111	10	2454225	5.3249	5.0502e-08
Artery_Tibial	LTL-VTE	ENSG00000144224	UBXN4	2	136499189	136542633	340	7	2297765	4.5948	2.1659e-06
Artery_Tibial	LTL-VTE	ENSG00000076003	MCM6	2	136597196	136634047	593	14	2384786	4.4639	4.0237e-06
Artery_Tibial	LTL-VTE	ENSG00000115866	DARS1	2	136664252	136743254	320	6	2292073	4.7148	1.2098e-06
Artery_Tibial	LTL-VTE	ENSG00000145020	AMT	3	49454211	49460111	1258	26	2463228	4.8224	7.0905e-07
Artery_Tibial	LTL-VTE	ENSG00000145029	NICN1	3	49459766	49466777	1048	19	2462552	4.7523	1.0058e-06
Artery_Tibial	LTL-VTE	ENSG00000164068	RNF123	3	49726950	49758962	805	17	2459235	5.4687	2.2663e-08
Artery_Tibial	LTL-VTE	ENSG00000173540	GMPPB	3	49758909	49761407	955	20	2459580	5.5176	1.7183e-08
Artery_Tibial	LTL-VTE	ENSG00000176095	IP6K1	3	49761728	49823973	549	13	2454689	4.5971	2.1421e-06
Artery_Tibial	LTL-VTE	ENSG00000187492	CDHR4	3	49828165	49837254	433	11	2456647	5.5307	1.5952e-08
Artery_Tibial	LTL-VTE	ENSG00000185614	INKA1	3	49840687	49842463	171	6	2432345	5.5008	1.8902e-08
Artery_Tibial	LTL-VTE	ENSG00000182179	UBA7	3	49842638	49851391	517	11	2457578	5.534	1.5647e-08
Artery_Tibial	LTL-VTE	ENSG00000164078	MST1R	3	49924435	49941311	406	11	2451442	5.2862	6.2426e-08
Artery_Tibial	LTL-VTE	ENSG00000164077	MON1A	3	49946302	49967445	5	1	2379559	5.0046	2.7987e-07
Artery_Tibial	LTL-VTE	ENSG00000004534	RBM6	3	49977474	50114685	1474	32	2458560	6.1577	3.6913e-10
Artery_Tibial	LTL-VTE	ENSG00000186792	HYAL3	3	50330259	50336899	674	30	2462527	4.7872	8.4561e-07
Artery_Tibial	LTL-VTE	ENSG00000243477	NAA80	3	50333833	50336852	98	11	2462381	4.6541	1.6271e-06
Artery_Tibial	LTL-VTE	ENSG00000168268	NT5DC2	3	52558385	52569093	397	7	2470535	4.6697	1.508e-06
Artery_Tibial	LTL-VTE	ENSG00000163902	RPN1	3	128338813	128369719	213	11	2453342	4.7155	1.2057e-06
Artery_Tibial	LTL-VTE	ENSG00000158186	MRAS	3	138066490	138124377	418	21	2477609	5.8316	2.7456e-09
Artery_Tibial	LTL-VTE	ENSG00000158220	ESYT3	3	138153415	138197910	205	8	2458011	5.8936	1.8894e-09
Artery_Tibial	LTL-VTE	ENSG00000158234	FAIM	3	138327542	138352218	367	6	2462285	5.8055	3.2088e-09
Artery_Tibial	LTL-VTE	ENSG00000113810	SMC4	3	160117078	160152755	273	10	2453484	4.5949	2.1647e-06
Artery_Tibial	LTL-VTE	ENSG00000145248	SLC10A4	4	48485360	48491541	174	4	2471724	4.7899	8.3427e-07
Artery_Tibial	LTL-VTE	ENSG00000109180	OCIAD1	4	48832599	48863834	500	16	2468716	5.8117	3.0929e-09
Artery_Tibial	LTL-VTE	ENSG00000138686	BBS7	4	122745484	122791652	160	6	2484179	4.5834	2.2875e-06
Artery_Tibial	LTL-VTE	ENSG00000170606	HSPA4	5	132387662	132440709	7	2	2432200	7.1302	5.0102e-13
Artery_Tibial	LTL-VTE	ENSG00000128604	IRF5	7	128577976	128590089	224	17	2472323	5.6088	1.0189e-08
Artery_Tibial	LTL-VTE	ENSG00000160325	CACFD1	9	136325087	136335909	11	2	2449543	5.0678	2.0119e-07
Artery_Tibial	LTL-VTE	ENSG00000099282	TSPAN15	10	71176821	71271569	27	3	2447033	4.963	3.4699e-07
Artery_Tibial	LTL-VTE	ENSG00000138193	PLCE1	10	95753746	96088149	78	9	2445311	5.8461	2.5164e-09
Artery_Tibial	LTL-VTE	ENSG00000119969	HELLS	10	96305535	96362628	254	7	2475403	5.094	1.7526e-07
Artery_Tibial	LTL-VTE	ENSG00000138115	CYP2C8	10	96796529	96829255	231	23	2460755	5.5737	1.2473e-08
Artery_Tibial	LTL-VTE	ENSG00000175220	ARHGAP1	11	46698625	46722215	317	8	2469345	6.3013	1.4754e-10
Artery_Tibial	LTL-VTE	ENSG00000175213	ZNF408	11	46722317	46727466	528	12	2471026	7.2801	1.6685e-13
Artery_Tibial	LTL-VTE	ENSG00000180210	F2	11	46740743	46761056	431	11	2463243	6.5049	3.8865e-11
Artery_Tibial	LTL-VTE	ENSG00000134575	ACP2	11	47260853	47270457	59	7	2459346	5.0844	1.8438e-07
Artery_Tibial	LTL-VTE	ENSG00000110514	MADD	11	47290927	47351582	419	15	2468993	4.7151	1.208e-06
Artery_Tibial	LTL-VTE	ENSG00000172247	C1QTNF4	11	47611216	47615961	801	19	2464279	6.1236	4.5736e-10
Artery_Tibial	LTL-VTE	ENSG00000074201	CLNS1A	11	77327196	77348851	493	9	2478440	4.4344	4.6165e-06
Artery_Tibial	LTL-VTE	ENSG00000087884	AAMDC	11	77532147	77583398	537	13	2474428	4.4776	3.7738e-06
Artery_Tibial	LTL-VTE	ENSG00000149262	INTS4	11	77589766	77705771	505	10	2475486	4.4644	4.015e-06
Artery_Tibial	LTL-VTE	ENSG00000075239	ACAT1	11	107992258	108018895	204	15	2446750	4.8359	6.6288e-07
Artery_Tibial	LTL-VTE	ENSG00000094916	CBX5	12	54624730	54673915	10	3	2445198	5.8879	1.9552e-09
Artery_Tibial	LTL-VTE	ENSG00000111275	ALDH2	12	112204691	112247789	617	9	2467557	6.5375	3.1276e-11
Artery_Tibial	LTL-VTE	ENSG00000089022	MAPKAPK5	12	112280032	112331228	542	4	2471178	5.342	4.5952e-08
Artery_Tibial	LTL-VTE	ENSG00000198270	TMEM116	12	112369086	112451023	874	10	2466750	6.0717	6.3296e-10
Artery_Tibial	LTL-VTE	ENSG00000173064	HECTD4	12	112597992	112820113	8	2	2426562	4.5836	2.2847e-06
Artery_Tibial	LTL-VTE	ENSG00000167272	POP5	12	121016848	121019201	106	5	2471509	4.5385	2.8323e-06
Artery_Tibial	LTL-VTE	ENSG00000130779	CLIP1	12	122755981	122907179	241	7	2446170	5.3448	4.5247e-08
Artery_Tibial	LTL-VTE	ENSG00000033030	ZCCHC8	12	122956146	122985543	38	2	2460126	5.2203	8.9295e-08
Artery_Tibial	LTL-VTE	ENSG00000111011	RSRC2	12	122989190	123011560	127	3	2448403	5.3322	4.8502e-08
Artery_Tibial	LTL-VTE	ENSG00000150967	ABCB9	12	123405498	123451056	333	4	2487099	7.4032	6.6459e-14
Artery_Tibial	LTL-VTE	ENSG00000111325	OGFOD2	12	123459354	123464588	43	2	2491016	6.5775	2.392e-11
Artery_Tibial	LTL-VTE	ENSG00000051825	MPHOSPH9	12	123640943	123717785	330	5	2488606	7.4032	6.6457e-14
Artery_Tibial	LTL-VTE	ENSG00000130921	MTRFR	12	123717844	123742651	318	4	2488684	7.46	4.3274e-14
Artery_Tibial	LTL-VTE	ENSG00000111328	CDK2AP1	12	123745517	123756863	569	12	2476628	7.8833	1.5946e-15
Artery_Tibial	LTL-VTE	ENSG00000139697	SBNO1	12	123773656	123849756	4	2	2439800	4.7152	1.2072e-06
Artery_Tibial	LTL-VTE	ENSG00000183955	KMT5A	12	123868704	123893900	141	9	2479188	7.4019	6.7107e-14
Artery_Tibial	LTL-VTE	ENSG00000150977	RILPL2	12	123899936	123921264	12	3	2417838	5.1854	1.0779e-07
Artery_Tibial	LTL-VTE	ENSG00000119599	DCAF4	14	73393040	73428825	486	43	2453676	5.6219	9.4458e-09
Artery_Tibial	LTL-VTE	ENSG00000062524	LTK	15	41795840	41806085	100	7	2470393	6.9429	1.9209e-12
Artery_Tibial	LTL-VTE	ENSG00000103932	RPAP1	15	41809374	41836464	483	21	2440858	6.9592	1.7106e-12
Artery_Tibial	LTL-VTE	ENSG00000137802	MAPKBP1	15	42066632	42120053	209	11	2460252	6.807	4.983e-12
Artery_Tibial	LTL-VTE	ENSG00000243789	JMJD7	15	42120283	42129785	282	14	2458007	7.4563	4.4497e-14
Artery_Tibial	LTL-VTE	ENSG00000243708	PLA2G4B	15	42131011	42140346	168	14	2439933	6.9018	2.567e-12
Artery_Tibial	LTL-VTE	ENSG00000137877	SPTBN5	15	42140344	42186275	607	29	2443386	7.4362	5.1815e-14
Artery_Tibial	LTL-VTE	ENSG00000103966	EHD4	15	42191638	42264755	147	16	2459701	6.079	6.0479e-10
Artery_Tibial	LTL-VTE	ENSG00000176046	NUPR1	16	28548662	28550495	365	9	2418491	4.6053	2.0593e-06
Artery_Tibial	LTL-VTE	ENSG00000197165	SULT1A2	16	28603264	28611058	445	14	2422826	4.776	8.9418e-07
Artery_Tibial	LTL-VTE	ENSG00000196502	SULT1A1	16	28616908	28634907	298	6	2429238	4.4181	4.9791e-06
Artery_Tibial	LTL-VTE	ENSG00000178952	TUFM	16	28853732	28857729	472	16	2419889	4.5867	2.2513e-06
Artery_Tibial	LTL-VTE	ENSG00000167394	ZNF668	16	31072164	31085641	174	6	2478779	4.7442	1.0464e-06
Artery_Tibial	LTL-VTE	ENSG00000151006	PRSS53	16	31094745	31100289	330	12	2474046	4.5471	2.72e-06
Artery_Tibial	LTL-VTE	ENSG00000103510	KAT8	16	31128985	31142714	388	15	2464642	4.5931	2.1831e-06
Artery_Tibial	LTL-VTE	ENSG00000132600	PRMT7	16	68344877	68391169	1008	28	2460217	4.9208	4.3088e-07
Artery_Tibial	LTL-VTE	ENSG00000258429	PDF	16	69362524	69364498	324	17	2449490	4.5455	2.7405e-06
Artery_Tibial	LTL-VTE	ENSG00000132603	NIP7	16	69373415	69377014	218	10	2458137	4.4181	4.9778e-06
Artery_Tibial	LTL-VTE	ENSG00000198373	WWP2	16	69796187	69975644	186	8	2469436	6.324	1.2743e-10
Artery_Tibial	LTL-VTE	ENSG00000090857	PDPR	16	70147529	70196437	4	1	2439800	5.5028	1.8695e-08
Artery_Tibial	LTL-VTE	ENSG00000223496	EXOSC6	16	70284134	70285833	800	39	2445587	6.877	3.0564e-12
Artery_Tibial	LTL-VTE	ENSG00000050820	BCAR1	16	75262928	75301951	492	10	2466696	6.3325	1.206e-10
Artery_Tibial	LTL-VTE	ENSG00000153774	CFDP1	16	75327608	75467387	237	14	2464100	4.7839	8.5966e-07
Artery_Tibial	LTL-VTE	ENSG00000158717	RNF166	16	88762903	88772829	200	28	2455414	4.716	1.2024e-06
Artery_Tibial	LTL-VTE	ENSG00000070366	SMG6	17	1963133	2207069	8	1	2468613	5.1505	1.299e-07
Artery_Tibial	LTL-VTE	ENSG00000167720	SRR	17	2207244	2228553	495	17	2470327	4.8902	5.0366e-07
Artery_Tibial	LTL-VTE	ENSG00000132507	EIF5A	17	7210318	7215782	83	12	2454754	5.3188	5.2234e-08
Artery_Tibial	LTL-VTE	ENSG00000132510	KDM6B	17	7737521	7758118	50	7	2445058	5.8016	3.2848e-09
Artery_Tibial	LTL-VTE	ENSG00000183011	NAA38	17	7760003	7788608	38	4	2404723	4.9892	3.0313e-07
Artery_Tibial	LTL-VTE	ENSG00000132481	TRIM47	17	73870242	73874683	105	11	2443262	4.9092	4.5715e-07
Artery_Tibial	LTL-VTE	ENSG00000188878	FBF1	17	73905925	73937119	282	15	2456021	4.9844	3.1078e-07
Artery_Tibial	LTL-VTE	ENSG00000257949	TEN1	17	73975298	73996667	108	19	2432267	6.5292	3.3058e-11
Artery_Tibial	LTL-VTE	ENSG00000250506	CDK3	17	73996235	74002080	139	14	2456096	4.9897	3.0244e-07
Artery_Tibial	LTL-VTE	ENSG00000108639	SYNGR2	17	76164632	76169009	8	2	2481118	4.7923	8.2459e-07
Artery_Tibial	LTL-VTE	ENSG00000167900	TK1	17	76170160	76183285	18	3	2441287	4.5541	2.6311e-06
Artery_Tibial	LTL-VTE	ENSG00000197360	ZNF98	19	22573899	22605148	179	24	2456166	4.558	2.5816e-06
Artery_Tibial	LTL-VTE	ENSG00000101460	MAP1LC3A	20	33134688	33148149	1063	19	2452747	9.3618	3.9213e-21
Artery_Tibial	LTL-VTE	ENSG00000101464	PIGU	20	33148346	33265089	461	12	2429866	6.7119	9.6057e-12
Artery_Tibial	LTL-VTE	ENSG00000078804	TP53INP2	20	33292147	33301240	254	10	2452718	4.852	6.1118e-07
Artery_Tibial	LTL-VTE	ENSG00000198646	NCOA6	20	33302578	33413433	673	14	2443341	7.0879	6.8089e-13
Artery_Tibial	LTL-VTE	ENSG00000131069	ACSS2	20	33462766	33515769	46	1	2225548	5.6075	1.0262e-08
Artery_Tibial	LTL-VTE	ENSG00000100983	GSS	20	33516236	33543794	319	7	2437098	5.8736	2.1325e-09
Artery_Tibial	LTL-VTE	ENSG00000078814	MYH7B	20	33543704	33590240	520	21	2468698	7.2451	2.1604e-13
Artery_Tibial	LTL-VTE	ENSG00000100991	TRPC4AP	20	33590207	33680618	96	9	2467315	4.4287	4.7404e-06
Artery_Tibial	LTL-VTE	ENSG00000088298	EDEM2	20	33703160	33735161	502	22	2458837	7.8834	1.5928e-15
Artery_Tibial	LTL-VTE	ENSG00000101000	PROCR	20	33759740	33803771	362	12	2459697	7.6186	1.2826e-14
Artery_Tibial	LTL-VTE	ENSG00000242372	EIF6	20	33866709	33872619	46	6	2432718	6.5879	2.231e-11
Artery_Tibial	LTL-VTE	ENSG00000101019	UQCC1	20	33890369	33999945	134	3	2477747	5.0832	1.8555e-07
Artery_Tibial	LTL-VTE	ENSG00000197457	STMN3	20	62271058	62284963	2	1	2123220	4.9703	3.342e-07
Artery_Tibial	LTL-VTE	ENSG00000101161	PRPF6	20	62612417	62664453	25	5	2123220	4.6188	1.9296e-06
Artery_Tibial	LTL-VTE	ENSG00000100299	ARSA	22	51061182	51066601	84	20	2418386	4.7804	8.7454e-07
Artery_Tibial	LTL-HF	ENSG00000158825	CDA	1	20915444	20945401	205	20	1949726	4.661	1.5734e-06
Artery_Tibial	LTL-HF	ENSG00000118655	DCLRE1B	1	114447915	114456708	19	2	1960364	4.6094	2.0195e-06
Artery_Tibial	LTL-HF	ENSG00000213639	PPP1CB	2	28974614	29025806	388	14	1951289	4.893	4.9667e-07
Artery_Tibial	LTL-HF	ENSG00000163806	SPDYA	2	29033462	29073476	184	6	1954510	4.8126	7.4476e-07
Artery_Tibial	LTL-HF	ENSG00000171103	TRMT61B	2	29072687	29093175	405	16	1951886	5.048	2.232e-07
Artery_Tibial	LTL-HF	ENSG00000189350	TOGARAM2	2	29204164	29275096	421	18	1957101	4.4504	4.2846e-06
Artery_Tibial	LTL-HF	ENSG00000145020	AMT	3	49454211	49460111	1258	26	1949684	4.4189	4.9599e-06
Artery_Tibial	LTL-HF	ENSG00000145029	NICN1	3	49459766	49466777	1048	19	1949980	4.5396	2.8181e-06
Artery_Tibial	LTL-HF	ENSG00000164068	RNF123	3	49726950	49758962	805	17	1949567	5.2319	8.3875e-08
Artery_Tibial	LTL-HF	ENSG00000173540	GMPPB	3	49758909	49761407	955	20	1948912	5.146	1.3301e-07
Artery_Tibial	LTL-HF	ENSG00000176095	IP6K1	3	49761728	49823973	549	13	1952236	4.7725	9.0982e-07
Artery_Tibial	LTL-HF	ENSG00000187492	CDHR4	3	49828165	49837254	433	11	1949863	5.2639	7.0522e-08
Artery_Tibial	LTL-HF	ENSG00000185614	INKA1	3	49840687	49842463	171	6	1945063	5.2893	6.1378e-08
Artery_Tibial	LTL-HF	ENSG00000182179	UBA7	3	49842638	49851391	517	11	1951269	5.2896	6.1307e-08
Artery_Tibial	LTL-HF	ENSG00000164078	MST1R	3	49924435	49941311	406	11	1948962	4.8371	6.5888e-07
Artery_Tibial	LTL-HF	ENSG00000004534	RBM6	3	49977474	50114685	1474	32	1949288	5.5653	1.3082e-08
Artery_Tibial	LTL-HF	ENSG00000158186	MRAS	3	138066490	138124377	418	21	1952222	5.438	2.6942e-08
Artery_Tibial	LTL-HF	ENSG00000113810	SMC4	3	160117078	160152755	273	10	1951132	5.6736	6.9896e-09
Artery_Tibial	LTL-HF	ENSG00000138686	BBS7	4	122745484	122791652	160	6	1956021	5.6417	8.421e-09
Artery_Tibial	LTL-HF	ENSG00000130227	XPO7	8	21777180	21864096	8	1	1964879	5.7101	5.6467e-09
Artery_Tibial	LTL-HF	ENSG00000167904	TMEM68	8	56651317	56685955	198	9	1952130	4.9827	3.1352e-07
Artery_Tibial	LTL-HF	ENSG00000137574	TGS1	8	56685791	56738007	141	4	1953711	4.7936	8.1917e-07
Artery_Tibial	LTL-HF	ENSG00000107957	SH3PXD2A	10	105353784	105615195	17	3	1961336	5.1402	1.3721e-07
Artery_Tibial	LTL-HF	ENSG00000111275	ALDH2	12	112204691	112247789	617	9	1948695	5.4698	2.2531e-08
Artery_Tibial	LTL-HF	ENSG00000089022	MAPKAPK5	12	112280032	112331228	542	4	1946669	4.72	1.1792e-06
Artery_Tibial	LTL-HF	ENSG00000198270	TMEM116	12	112369086	112451023	874	10	1946020	5.4719	2.226e-08
Artery_Tibial	LTL-HF	ENSG00000119599	DCAF4	14	73393040	73428825	486	43	1957644	4.6811	1.427e-06
Artery_Tibial	LTL-HF	ENSG00000198373	WWP2	16	69796187	69975644	186	8	1940633	5.249	7.6444e-08
Artery_Tibial	LTL-HF	ENSG00000223496	EXOSC6	16	70284134	70285833	800	39	1938027	6.5185	3.5512e-11
Artery_Tibial	LTL-HF	ENSG00000103051	COG4	16	70514472	70557457	15	3	1949133	4.6584	1.5937e-06
Artery_Tibial	LTL-HF	ENSG00000050820	BCAR1	16	75262928	75301951	492	10	1954438	4.8159	7.326e-07
Artery_Tibial	LTL-HF	ENSG00000135698	MPHOSPH6	16	82181767	82203829	193	2	1959785	4.4351	4.6005e-06
Artery_Tibial	LTL-HF	ENSG00000132383	RPA1	17	1733273	1802848	211	15	1956329	6.3746	9.1715e-11
Artery_Tibial	LTL-HF	ENSG00000099785	MARCHF2	19	8478187	8503901	193	20	1950082	5.5669	1.2964e-08
Artery_Tibial	LTL-HF	ENSG00000133246	PRAM1	19	8554940	8567538	58	6	1950060	4.8857	5.1544e-07
Artery_Tibial	LTL-HF	ENSG00000197457	STMN3	20	62271058	62284963	2	1	1959751	4.4128	5.1018e-06
Artery_Tibial	LTL-HF	ENSG00000258366	RTEL1	20	62289163	62327606	129	14	1947493	5.6461	8.2069e-09
Artery_Tibial	LTL-HF	ENSG00000203896	LIME1	20	62367480	62370460	109	9	1944885	5.0996	1.7017e-07
Artery_Tibial	LTL-HF	ENSG00000101161	PRPF6	20	62612417	62664453	25	5	1945386	5.8176	2.9849e-09
Artery_Tibial	LTL-HF	ENSG00000171703	TCEA2	20	62688439	62703700	65	12	1937301	4.4451	4.3928e-06
Artery_Tibial	LTL-HF	ENSG00000025708	TYMP	22	50964181	50968514	109	12	1946616	5.876	2.1014e-09
Artery_Tibial	LTL-HF	ENSG00000177989	CIMAP1B	22	50968836	50971008	41	5	1938809	5.2557	7.3745e-08
Artery_Tibial	LTL-HF	ENSG00000205560	CPT1B	22	51007290	51017096	190	25	1947470	5.5277	1.6221e-08
Artery_Tibial	LTL-HF	ENSG00000100288	CHKB	22	51017387	51021428	188	23	1941774	5.4374	2.7032e-08
Artery_Tibial	LTL-PAD	ENSG00000188761	BCL2L15	1	114419436	114430230	15	1	1457060	4.517	3.1361e-06
Artery_Tibial	LTL-PAD	ENSG00000134262	AP4B1	1	114437370	114447741	14	2	1455235	4.8281	6.8923e-07
Artery_Tibial	LTL-PAD	ENSG00000118655	DCLRE1B	1	114447915	114456708	19	2	1454107	4.686	1.3929e-06
Artery_Tibial	LTL-PAD	ENSG00000163349	HIPK1	1	114471819	114520491	20	3	1461728	4.5305	2.9418e-06
Artery_Tibial	LTL-PAD	ENSG00000164068	RNF123	3	49726950	49758962	805	17	1448050	4.7597	9.6936e-07
Artery_Tibial	LTL-PAD	ENSG00000173540	GMPPB	3	49758909	49761407	955	20	1447485	4.5335	2.9005e-06
Artery_Tibial	LTL-PAD	ENSG00000187492	CDHR4	3	49828165	49837254	433	11	1448329	4.6648	1.5448e-06
Artery_Tibial	LTL-PAD	ENSG00000004534	RBM6	3	49977474	50114685	1474	32	1446986	5.1055	1.6497e-07
Artery_Tibial	LTL-PAD	ENSG00000163902	RPN1	3	128338813	128369719	213	11	1444901	4.7622	9.5768e-07
Artery_Tibial	LTL-PAD	ENSG00000128604	IRF5	7	128577976	128590089	224	17	1447286	4.7286	1.1304e-06
Artery_Tibial	LTL-PAD	ENSG00000075239	ACAT1	11	107992258	108018895	204	15	1447515	4.6402	1.7406e-06
Artery_Tibial	LTL-PAD	ENSG00000149308	NPAT	11	108028117	108093365	3	1	1443026	5.342	4.5964e-08
Artery_Tibial	LTL-PAD	ENSG00000149311	ATM	11	108093559	108239829	3	1	1456907	4.8643	5.7434e-07
Artery_Tibial	LTL-PAD	ENSG00000094916	CBX5	12	54624730	54673915	10	3	1444812	5.1015	1.6851e-07
Artery_Tibial	LTL-PAD	ENSG00000111275	ALDH2	12	112204691	112247789	611	9	1447144	5.917	1.6394e-09
Artery_Tibial	LTL-PAD	ENSG00000089022	MAPKAPK5	12	112280032	112331228	542	4	1447466	5.2939	5.9854e-08
Artery_Tibial	LTL-PAD	ENSG00000198270	TMEM116	12	112369086	112451023	874	10	1446307	5.9858	1.0766e-09
Artery_Tibial	LTL-PAD	ENSG00000083535	PIBF1	13	73356202	73590592	109	5	1452666	4.4479	4.3366e-06
Artery_Tibial	LTL-PAD	ENSG00000258289	CHURC1	14	65381079	65410635	505	24	1446554	5.3928	3.4676e-08
Artery_Tibial	LTL-PAD	ENSG00000197599	CCDC154	16	1484389	1494490	352	19	1444981	4.7332	1.1049e-06
Artery_Tibial	LTL-PAD	ENSG00000103249	CLCN7	16	1494934	1525085	291	14	1445057	4.6076	2.0369e-06
Artery_Tibial	LTL-PAD	ENSG00000258429	PDF	16	69362524	69364498	324	17	1446501	4.5742	2.3899e-06
Artery_Tibial	LTL-PAD	ENSG00000132603	NIP7	16	69373415	69377014	218	10	1447654	4.4131	5.094e-06
Artery_Tibial	LTL-PAD	ENSG00000198373	WWP2	16	69796187	69975644	186	8	1441718	5.1238	1.497e-07
Artery_Tibial	LTL-PAD	ENSG00000223496	EXOSC6	16	70284134	70285833	800	39	1443667	5.7375	4.804e-09
Artery_Tibial	LTL-PAD	ENSG00000103051	COG4	16	70514472	70557457	15	3	1450141	4.4214	4.9034e-06
Artery_Tibial	LTL-PAD	ENSG00000132383	RPA1	17	1733273	1802848	211	15	1446028	5.3881	3.5598e-08
Artery_Tibial	LTL-PAD	ENSG00000068079	IFI35	17	41158742	41166476	74	5	1442889	4.5409	2.8007e-06
Artery_Tibial	LTL-PAD	ENSG00000100299	ARSA	22	51061182	51066601	84	20	1439744	4.8687	5.6155e-07
Artery_Tibial	LTL-Stroke	ENSG00000162613	FUBP1	1	78409740	78444839	114	13	2312500	4.7581	9.7716e-07
Artery_Tibial	LTL-Stroke	ENSG00000188761	BCL2L15	1	114419436	114430230	15	1	2312500	4.6462	1.6906e-06
Artery_Tibial	LTL-Stroke	ENSG00000134262	AP4B1	1	114437370	114447741	14	2	2312500	4.8903	5.0344e-07
Artery_Tibial	LTL-Stroke	ENSG00000196189	SEMA4A	1	156117145	156147542	149	13	2312500	6.4924	4.2236e-11
Artery_Tibial	LTL-Stroke	ENSG00000160785	SLC25A44	1	156163728	156182587	81	4	2312500	6.3067	1.4255e-10
Artery_Tibial	LTL-Stroke	ENSG00000164061	BSN	3	49591922	49708982	10	1	2312500	4.547	2.7203e-06
Artery_Tibial	LTL-Stroke	ENSG00000164068	RNF123	3	49726950	49758962	805	17	2312500	4.758	9.7753e-07
Artery_Tibial	LTL-Stroke	ENSG00000173540	GMPPB	3	49758909	49761407	955	20	2312500	4.8382	6.5527e-07
Artery_Tibial	LTL-Stroke	ENSG00000187492	CDHR4	3	49828165	49837254	433	11	2312500	4.8196	7.1924e-07
Artery_Tibial	LTL-Stroke	ENSG00000185614	INKA1	3	49840687	49842463	171	6	2312500	4.7099	1.2392e-06
Artery_Tibial	LTL-Stroke	ENSG00000182179	UBA7	3	49842638	49851391	517	11	2312500	4.5741	2.3914e-06
Artery_Tibial	LTL-Stroke	ENSG00000164078	MST1R	3	49924435	49941311	406	11	2312500	4.5107	3.2307e-06
Artery_Tibial	LTL-Stroke	ENSG00000004534	RBM6	3	49977474	50114685	1474	32	2312500	5.8773	2.0846e-09
Artery_Tibial	LTL-Stroke	ENSG00000186792	HYAL3	3	50330259	50336899	674	30	2312500	5.1634	1.2125e-07
Artery_Tibial	LTL-Stroke	ENSG00000243477	NAA80	3	50333833	50336852	98	11	2312500	5.1909	1.0464e-07
Artery_Tibial	LTL-Stroke	ENSG00000163902	RPN1	3	128338813	128369719	213	11	2312500	4.6838	1.408e-06
Artery_Tibial	LTL-Stroke	ENSG00000158186	MRAS	3	138066490	138124377	418	21	2312500	4.9111	4.5282e-07
Artery_Tibial	LTL-Stroke	ENSG00000109180	OCIAD1	4	48832599	48863834	500	16	2312500	5.116	1.5603e-07
Artery_Tibial	LTL-Stroke	ENSG00000170606	HSPA4	5	132387662	132440709	7	2	2312500	5.556	1.3804e-08
Artery_Tibial	LTL-Stroke	ENSG00000031691	CENPQ	6	49431054	49460820	1573	33	2312500	4.5984	2.1288e-06
Artery_Tibial	LTL-Stroke	ENSG00000078487	ZCWPW1	7	99998449	100027037	57	5	2312500	4.6201	1.9179e-06
Artery_Tibial	LTL-Stroke	ENSG00000166925	TSC22D4	7	100064142	100076902	121	2	2312500	4.5066	3.2941e-06
Artery_Tibial	LTL-Stroke	ENSG00000128604	IRF5	7	128577976	128590089	224	17	2312500	5.0921	1.7703e-07
Artery_Tibial	LTL-Stroke	ENSG00000130227	XPO7	8	21777180	21864096	8	1	2312500	5.4579	2.4095e-08
Artery_Tibial	LTL-Stroke	ENSG00000119969	HELLS	10	96305535	96362628	254	7	2312500	4.5516	2.6616e-06
Artery_Tibial	LTL-Stroke	ENSG00000107957	SH3PXD2A	10	105353784	105615195	17	3	2312500	5.1501	1.3017e-07
Artery_Tibial	LTL-Stroke	ENSG00000254636	ARMS2	10	124214179	124216868	130	10	2312500	4.4486	4.3219e-06
Artery_Tibial	LTL-Stroke	ENSG00000175213	ZNF408	11	46722317	46727466	535	12	2312500	4.4156	5.037e-06
Artery_Tibial	LTL-Stroke	ENSG00000149187	CELF1	11	47487489	47574792	61	4	2312500	4.8005	7.9124e-07
Artery_Tibial	LTL-Stroke	ENSG00000111275	ALDH2	12	112204691	112247789	617	9	2312500	6.4013	7.7025e-11
Artery_Tibial	LTL-Stroke	ENSG00000089022	MAPKAPK5	12	112280032	112331228	542	4	2312500	5.2578	7.2877e-08
Artery_Tibial	LTL-Stroke	ENSG00000198270	TMEM116	12	112369086	112451023	874	10	2312500	6.171	3.3921e-10
Artery_Tibial	LTL-Stroke	ENSG00000130779	CLIP1	12	122755981	122907179	241	7	2312500	4.603	2.0822e-06
Artery_Tibial	LTL-Stroke	ENSG00000033030	ZCCHC8	12	122956146	122985543	38	2	2312500	4.8589	5.9019e-07
Artery_Tibial	LTL-Stroke	ENSG00000111011	RSRC2	12	122989190	123011560	127	3	2312500	4.7714	9.1458e-07
Artery_Tibial	LTL-Stroke	ENSG00000062524	LTK	15	41795840	41806085	100	7	2312500	5.2121	9.3362e-08
Artery_Tibial	LTL-Stroke	ENSG00000243708	PLA2G4B	15	42131011	42140346	168	14	2312500	4.8484	6.2222e-07
Artery_Tibial	LTL-Stroke	ENSG00000258429	PDF	16	69362524	69364498	324	17	2312500	5.1376	1.3917e-07
Artery_Tibial	LTL-Stroke	ENSG00000132603	NIP7	16	69373415	69377014	218	10	2312500	4.9469	3.7693e-07
Artery_Tibial	LTL-Stroke	ENSG00000132604	TERF2	16	69389464	69419891	124	4	2312500	4.6005	2.1073e-06
Artery_Tibial	LTL-Stroke	ENSG00000223496	EXOSC6	16	70284134	70285833	800	39	2312500	5.6895	6.3704e-09
Artery_Tibial	LTL-Stroke	ENSG00000101751	POLI	18	51795849	51837583	639	25	2312500	4.4544	4.2054e-06
Artery_Tibial	LTL-Stroke	ENSG00000167670	CHAF1A	19	4402660	4443394	207	18	2312500	4.7025	1.2853e-06
Artery_Tibial	LTL-Stroke	ENSG00000088298	EDEM2	20	33703160	33735161	663	20	2312500	4.8542	6.0427e-07
Artery_Tibial	LTL-Stroke	ENSG00000197457	STMN3	20	62271058	62284963	2	1	2312500	4.5256	3.0112e-06
Artery_Tibial	LTL-Stroke	ENSG00000203896	LIME1	20	62367480	62370460	109	9	2312500	4.437	4.5608e-06
Artery_Tibial	LTL-Stroke	ENSG00000101152	DNAJC5	20	62526455	62567384	8	2	2312500	5.9206	1.604e-09
Artery_Tibial	LTL-Stroke	ENSG00000177989	CIMAP1B	22	50968836	50971008	41	5	2312500	4.858	5.9284e-07
f) Cells_EBV-transformed_lymphocytes (E6)
P < 2.98e-06	Bonferroni-corrected significant (i.e., P is lower than 0.05 / nGenes / nTrait pairs = 0.05 / 2,795 / 6 = 2.98e-06)
2.98e-06 < P < 1.79e-05	Nominally significant (i.e., P is lower than 0.05 / nGenes = 0.05 / 2,795 = 1.79e-05)
Tissue	Trait	GENE	SYMBOL	CHR	START	STOP	NSNPS	NPARAM	N	ZSTAT	P
Cells_EBV-transformed_lymphocytes	LTL-AF	ENSG00000123737	EXOSC9	4	122722445	122738176	151	6	2034876	4.1873	1.4114e-05
Cells_EBV-transformed_lymphocytes	LTL-AF	ENSG00000113504	SLC12A7	5	1050489	1112172	43	4	2034876	4.4863	3.6229e-06
Cells_EBV-transformed_lymphocytes	LTL-AF	ENSG00000198945	L3MBTL3	6	130339728	130462594	31	4	2034876	4.6026	2.086e-06
Cells_EBV-transformed_lymphocytes	LTL-AF	ENSG00000065618	COL17A1	10	105791046	105845638	2	1	2034876	7.5899	1.6004e-14
Cells_EBV-transformed_lymphocytes	LTL-AF	ENSG00000257218	GATC	12	120884241	120901556	163	7	2034876	4.8929	4.9689e-07
Cells_EBV-transformed_lymphocytes	LTL-AF	ENSG00000112787	FBRSL1	12	133067041	133161774	62	6	2034876	4.4243	4.8373e-06
Cells_EBV-transformed_lymphocytes	LTL-AF	ENSG00000165410	CFL2	14	35179588	35184029	55	6	2034876	4.1729	1.5037e-05
Cells_EBV-transformed_lymphocytes	LTL-AF	ENSG00000100714	MTHFD1	14	64854754	64926725	1	1	2034876	6.3086	1.4078e-10
Cells_EBV-transformed_lymphocytes	LTL-AF	ENSG00000119599	DCAF4	14	73393040	73428825	46	6	2034876	4.2722	9.6782e-06
Cells_EBV-transformed_lymphocytes	LTL-AF	ENSG00000103932	RPAP1	15	41809374	41836464	152	11	2034876	4.2705	9.7511e-06
Cells_EBV-transformed_lymphocytes	LTL-AF	ENSG00000137877	SPTBN5	15	42140344	42186275	68	7	2034876	5.3345	4.7891e-08
Cells_EBV-transformed_lymphocytes	LTL-AF	ENSG00000169682	SPNS1	16	28986028	28995869	265	5	2034876	4.5214	3.0713e-06
Cells_EBV-transformed_lymphocytes	LTL-AF	ENSG00000157315	TMED6	16	69377149	69385712	27	3	2034876	5.1481	1.3156e-07
Cells_EBV-transformed_lymphocytes	LTL-AF	ENSG00000132604	TERF2	16	69389464	69419891	35	4	2034876	5.4687	2.2666e-08
Cells_EBV-transformed_lymphocytes	LTL-AF	ENSG00000186532	SMYD4	17	1682829	1733175	16	1	2034876	4.1677	1.5383e-05
Cells_EBV-transformed_lymphocytes	LTL-AF	ENSG00000055483	USP36	17	76783463	76836980	113	4	2034876	4.3107	8.1374e-06
Cells_EBV-transformed_lymphocytes	LTL-AF	ENSG00000100376	FAM118A	22	45705081	45737836	120	8	2034876	5.0593	2.1037e-07
Cells_EBV-transformed_lymphocytes	LTL-AF	ENSG00000284194	SCO2	22	50961997	50964868	20	3	2034876	4.9185	4.3608e-07
Cells_EBV-transformed_lymphocytes	LTL-CAD	ENSG00000118197	DDX59	1	200609935	200639126	49	3	2166628	4.3636	6.398e-06
Cells_EBV-transformed_lymphocytes	LTL-CAD	ENSG00000143498	TAF1A	1	222730990	222763438	40	3	2154894	4.8085	7.6043e-07
Cells_EBV-transformed_lymphocytes	LTL-CAD	ENSG00000163029	SMC6	2	17845079	17935096	15	1	2169171	4.1751	1.4891e-05
Cells_EBV-transformed_lymphocytes	LTL-CAD	ENSG00000213639	PPP1CB	2	28974614	29025806	94	3	2167830	5.0791	1.8962e-07
Cells_EBV-transformed_lymphocytes	LTL-CAD	ENSG00000171103	TRMT61B	2	29072687	29093175	246	9	2167626	5.4588	2.397e-08
Cells_EBV-transformed_lymphocytes	LTL-CAD	ENSG00000164068	RNF123	3	49726950	49758962	59	1	2168303	5.9382	1.4412e-09
Cells_EBV-transformed_lymphocytes	LTL-CAD	ENSG00000004534	RBM6	3	49977474	50114685	163	3	2167350	6.2946	1.5414e-10
Cells_EBV-transformed_lymphocytes	LTL-CAD	ENSG00000145214	DGKQ	4	952672	967348	98	10	2155687	4.2188	1.2281e-05
Cells_EBV-transformed_lymphocytes	LTL-CAD	ENSG00000228672	PROB1	5	138727635	138730885	68	3	2167264	4.5454	2.7417e-06
Cells_EBV-transformed_lymphocytes	LTL-CAD	ENSG00000170464	DNAJC18	5	138745892	138780171	84	5	2167625	4.5178	3.1241e-06
Cells_EBV-transformed_lymphocytes	LTL-CAD	ENSG00000198945	L3MBTL3	6	130339728	130462594	31	4	2167369	4.14	1.7364e-05
Cells_EBV-transformed_lymphocytes	LTL-CAD	ENSG00000188732	FAM221A	7	23719231	23742269	23	3	2155944	4.5234	3.0421e-06
Cells_EBV-transformed_lymphocytes	LTL-CAD	ENSG00000188186	LAMTOR4	7	99746530	99751833	61	4	2151011	5.8246	2.8622e-09
Cells_EBV-transformed_lymphocytes	LTL-CAD	ENSG00000121716	PILRB	7	99955626	99965454	193	6	2158514	5.2327	8.3541e-08
Cells_EBV-transformed_lymphocytes	LTL-CAD	ENSG00000166925	TSC22D4	7	100064142	100076902	1	1	2135040	4.2039	1.3117e-05
Cells_EBV-transformed_lymphocytes	LTL-CAD	ENSG00000164944	VIRMA	8	95500005	95565746	104	4	2165165	5.1145	1.5727e-07
Cells_EBV-transformed_lymphocytes	LTL-CAD	ENSG00000156398	SFXN2	10	104474298	104498947	145	13	2160396	4.1913	1.3871e-05
Cells_EBV-transformed_lymphocytes	LTL-CAD	ENSG00000256269	HMBS	11	118955587	118964259	45	2	2161431	4.5273	2.9875e-06
Cells_EBV-transformed_lymphocytes	LTL-CAD	ENSG00000257218	GATC	12	120884241	120901556	163	7	2167614	4.614	1.9753e-06
Cells_EBV-transformed_lymphocytes	LTL-CAD	ENSG00000157895	C12orf43	12	121440835	121454300	43	4	2162720	5.0134	2.6744e-07
Cells_EBV-transformed_lymphocytes	LTL-CAD	ENSG00000112787	FBRSL1	12	133067041	133161774	62	6	2134797	4.2086	1.2847e-05
Cells_EBV-transformed_lymphocytes	LTL-CAD	ENSG00000172575	RASGRP1	15	38780302	38857661	30	2	2165784	4.5745	2.3871e-06
Cells_EBV-transformed_lymphocytes	LTL-CAD	ENSG00000103932	RPAP1	15	41809374	41836464	152	11	2167608	5.2003	9.9485e-08
Cells_EBV-transformed_lymphocytes	LTL-CAD	ENSG00000136378	ADAMTS7	15	79051545	79103805	58	5	2160649	6.805	5.0513e-12
Cells_EBV-transformed_lymphocytes	LTL-CAD	ENSG00000223496	EXOSC6	16	70284134	70285833	20	2	2149674	4.5551	2.6185e-06
Cells_EBV-transformed_lymphocytes	LTL-CAD	ENSG00000153774	CFDP1	16	75327608	75467387	22	1	2162575	4.9819	3.148e-07
Cells_EBV-transformed_lymphocytes	LTL-CAD	ENSG00000174282	ZBTB4	17	7362685	7387568	12	1	2161994	4.3996	5.4219e-06
Cells_EBV-transformed_lymphocytes	LTL-CAD	ENSG00000184988	TMEM106A	17	41363865	41372061	374	3	2167815	5.83	2.772e-09
Cells_EBV-transformed_lymphocytes	LTL-CAD	ENSG00000101751	POLI	18	51795849	51837583	205	7	2168404	4.426	4.7988e-06
Cells_EBV-transformed_lymphocytes	LTL-CAD	ENSG00000130856	ZNF236	18	74535149	74682688	2	1	2166500	4.7079	1.2514e-06
Cells_EBV-transformed_lymphocytes	LTL-VTE	ENSG00000177000	MTHFR	1	11845787	11866160	140	4	2474804	5.0588	2.1095e-07
Cells_EBV-transformed_lymphocytes	LTL-VTE	ENSG00000171806	METTL18	1	169761670	169764088	669	6	2484923	4.6638	1.5521e-06
Cells_EBV-transformed_lymphocytes	LTL-VTE	ENSG00000164068	RNF123	3	49726950	49758962	59	1	2350087	4.3436	7.0068e-06
Cells_EBV-transformed_lymphocytes	LTL-VTE	ENSG00000004534	RBM6	3	49977474	50114685	163	3	2459508	5.067	2.0202e-07
Cells_EBV-transformed_lymphocytes	LTL-VTE	ENSG00000168268	NT5DC2	3	52558385	52569093	284	4	2480738	4.3959	5.5167e-06
Cells_EBV-transformed_lymphocytes	LTL-VTE	ENSG00000123737	EXOSC9	4	122722445	122738176	151	6	2490270	4.2556	1.0424e-05
Cells_EBV-transformed_lymphocytes	LTL-VTE	ENSG00000134575	ACP2	11	47260853	47270457	112	3	2457790	5.4126	3.1056e-08
Cells_EBV-transformed_lymphocytes	LTL-VTE	ENSG00000025434	NR1H3	11	47269851	47290584	80	3	2463477	5.2244	8.7369e-08
Cells_EBV-transformed_lymphocytes	LTL-VTE	ENSG00000110514	MADD	11	47290927	47351582	3	1	2441480	4.9082	4.5954e-07
Cells_EBV-transformed_lymphocytes	LTL-VTE	ENSG00000111325	OGFOD2	12	123459354	123464588	295	4	2489580	7.4172	5.9819e-14
Cells_EBV-transformed_lymphocytes	LTL-VTE	ENSG00000103932	RPAP1	15	41809374	41836464	152	11	2437497	6.127	4.4786e-10
Cells_EBV-transformed_lymphocytes	LTL-VTE	ENSG00000137877	SPTBN5	15	42140344	42186275	68	7	2472040	6.1976	2.8659e-10
Cells_EBV-transformed_lymphocytes	LTL-VTE	ENSG00000169682	SPNS1	16	28986028	28995869	265	5	2443362	4.3406	7.106e-06
Cells_EBV-transformed_lymphocytes	LTL-VTE	ENSG00000103510	KAT8	16	31128985	31142714	212	9	2475798	4.5607	2.5492e-06
Cells_EBV-transformed_lymphocytes	LTL-VTE	ENSG00000157315	TMED6	16	69377149	69385712	27	3	2458388	4.4233	4.8599e-06
Cells_EBV-transformed_lymphocytes	LTL-VTE	ENSG00000132604	TERF2	16	69389464	69419891	35	4	2460725	4.8162	7.3172e-07
Cells_EBV-transformed_lymphocytes	LTL-VTE	ENSG00000223496	EXOSC6	16	70284134	70285833	20	2	2426888	4.9635	3.4614e-07
Cells_EBV-transformed_lymphocytes	LTL-VTE	ENSG00000183011	NAA38	17	7760003	7788608	13	1	2428330	4.6653	1.5412e-06
Cells_EBV-transformed_lymphocytes	LTL-VTE	ENSG00000257949	TEN1	17	73975298	73996667	32	4	2439678	5.6843	6.5679e-09
Cells_EBV-transformed_lymphocytes	LTL-VTE	ENSG00000088298	EDEM2	20	33703160	33735161	86	4	2477942	4.852	6.1098e-07
Cells_EBV-transformed_lymphocytes	LTL-VTE	ENSG00000101000	PROCR	20	33759740	33803771	68	4	2445106	6.7408	7.8736e-12
Cells_EBV-transformed_lymphocytes	LTL-VTE	ENSG00000101019	UQCC1	20	33890369	33999945	81	1	2484135	5.0933	1.7597e-07
Cells_EBV-transformed_lymphocytes	LTL-HF	ENSG00000213639	PPP1CB	2	28974614	29025806	94	3	1960689	4.4069	5.2431e-06
Cells_EBV-transformed_lymphocytes	LTL-HF	ENSG00000171103	TRMT61B	2	29072687	29093175	246	9	1950189	4.873	5.4961e-07
Cells_EBV-transformed_lymphocytes	LTL-HF	ENSG00000164068	RNF123	3	49726950	49758962	59	1	1948110	5.0607	2.0882e-07
Cells_EBV-transformed_lymphocytes	LTL-HF	ENSG00000123737	EXOSC9	4	122722445	122738176	151	6	1958089	5.0046	2.7985e-07
Cells_EBV-transformed_lymphocytes	LTL-HF	ENSG00000198945	L3MBTL3	6	130339728	130462594	31	4	1961313	4.6326	1.8052e-06
Cells_EBV-transformed_lymphocytes	LTL-HF	ENSG00000137574	TGS1	8	56685791	56738007	105	1	1957358	4.6313	1.8169e-06
Cells_EBV-transformed_lymphocytes	LTL-HF	ENSG00000186532	SMYD4	17	1682829	1733175	16	1	1961997	4.3892	5.6875e-06
Cells_EBV-transformed_lymphocytes	LTL-HF	ENSG00000100376	FAM118A	22	45705081	45737836	120	8	1963098	4.1532	1.6394e-05
Cells_EBV-transformed_lymphocytes	LTL-PAD	ENSG00000004534	RBM6	3	49977474	50114685	163	3	1450596	4.1345	1.7783e-05
Cells_EBV-transformed_lymphocytes	LTL-PAD	ENSG00000065618	COL17A1	10	105791046	105845638	2	1	1436356	5.193	1.0348e-07
Cells_EBV-transformed_lymphocytes	LTL-PAD	ENSG00000157315	TMED6	16	69377149	69385712	27	3	1446953	4.4279	4.7583e-06
Cells_EBV-transformed_lymphocytes	LTL-PAD	ENSG00000132604	TERF2	16	69389464	69419891	35	4	1449641	5.042	2.3039e-07
Cells_EBV-transformed_lymphocytes	LTL-Stroke	ENSG00000004534	RBM6	3	49977474	50114685	163	3	2312500	4.5772	2.3566e-06
Cells_EBV-transformed_lymphocytes	LTL-Stroke	ENSG00000031691	CENPQ	6	49431054	49460820	424	12	2312500	4.7977	8.025e-07
Cells_EBV-transformed_lymphocytes	LTL-Stroke	ENSG00000188186	LAMTOR4	7	99746530	99751833	61	4	2312500	4.2033	1.3154e-05
Cells_EBV-transformed_lymphocytes	LTL-Stroke	ENSG00000121716	PILRB	7	99955626	99965454	193	6	2312500	4.8781	5.3558e-07
Cells_EBV-transformed_lymphocytes	LTL-Stroke	ENSG00000185955	SPACDR	7	100054238	100062063	36	1	2312500	4.4015	5.3744e-06
Cells_EBV-transformed_lymphocytes	LTL-Stroke	ENSG00000065618	COL17A1	10	105791046	105845638	2	1	2312500	5.5782	1.215e-08
Cells_EBV-transformed_lymphocytes	LTL-Stroke	ENSG00000075239	ACAT1	11	107992258	108018895	3	1	2312500	4.1425	1.7175e-05
Cells_EBV-transformed_lymphocytes	LTL-Stroke	ENSG00000048028	USP28	11	113668597	113746292	14	3	2312500	4.2114	1.2688e-05
Cells_EBV-transformed_lymphocytes	LTL-Stroke	ENSG00000111325	OGFOD2	12	123459354	123464588	295	4	2312500	4.3316	7.4007e-06
Cells_EBV-transformed_lymphocytes	LTL-Stroke	ENSG00000137877	SPTBN5	15	42140344	42186275	68	7	2312500	4.2685	9.8397e-06
Cells_EBV-transformed_lymphocytes	LTL-Stroke	ENSG00000157315	TMED6	16	69377149	69385712	27	3	2312500	4.9611	3.5046e-07
Cells_EBV-transformed_lymphocytes	LTL-Stroke	ENSG00000132604	TERF2	16	69389464	69419891	35	4	2312500	5.3403	4.64e-08
Cells_EBV-transformed_lymphocytes	LTL-Stroke	ENSG00000167671	UBXN6	19	4445003	4457791	43	2	2312500	5.373	3.872e-08
Cells_EBV-transformed_lymphocytes	LTL-Stroke	ENSG00000101000	PROCR	20	33759740	33803771	176	7	2312500	4.2736	9.6192e-06
g) Heart_Atrial_Appendage (E7)
P < 1.21e-06	Bonferroni-corrected significant (i.e., P is lower than 0.05 / nGenes / nTrait pairs = 0.05 / 6,860 / 6 = 1.21e-06)
1.21e-06 < P < 7.29e-06	Nominally significant (i.e., P is lower than 0.05 / nGenes = 0.05 / 6,860 = 7.29e-06)
Tissue	Trait	GENE	SYMBOL	CHR	START	STOP	NSNPS	NPARAM	N	ZSTAT	P
Heart_Atrial_Appendage	LTL-AF	ENSG00000160767	ENTREP3	1	155216996	155225274	7	2	2034876	4.9112	4.5256e-07
Heart_Atrial_Appendage	LTL-AF	ENSG00000163029	SMC6	2	17845079	17935096	15	2	2034876	4.5093	3.2527e-06
Heart_Atrial_Appendage	LTL-AF	ENSG00000178295	GEN1	2	17935152	17966632	225	20	2034876	5.3035	5.6817e-08
Heart_Atrial_Appendage	LTL-AF	ENSG00000178074	C2orf69	2	200775979	200792996	189	8	2034876	4.5418	2.7882e-06
Heart_Atrial_Appendage	LTL-AF	ENSG00000196141	SPATS2L	2	201170604	201346986	326	14	2034876	5.5665	1.2995e-08
Heart_Atrial_Appendage	LTL-AF	ENSG00000114054	PCCB	3	135969167	136056737	364	12	2034876	4.5254	3.0147e-06
Heart_Atrial_Appendage	LTL-AF	ENSG00000177311	ZBTB38	3	141043055	141168634	35	2	2034876	5.2668	6.9407e-08
Heart_Atrial_Appendage	LTL-AF	ENSG00000118804	STBD1	4	77227179	77232283	146	7	2034876	4.5824	2.2982e-06
Heart_Atrial_Appendage	LTL-AF	ENSG00000163749	CCDC158	4	77234192	77333285	130	7	2034876	4.4464	4.3661e-06
Heart_Atrial_Appendage	LTL-AF	ENSG00000145349	CAMK2D	4	114372188	114683669	68	6	2034876	5.3843	3.6354e-08
Heart_Atrial_Appendage	LTL-AF	ENSG00000164366	CCDC127	5	204875	218333	267	7	2034876	4.9117	4.5143e-07
Heart_Atrial_Appendage	LTL-AF	ENSG00000137364	TPMT	6	18128542	18155374	113	9	2034876	5.0187	2.6006e-07
Heart_Atrial_Appendage	LTL-AF	ENSG00000165097	KDM1B	6	18155619	18224085	135	10	2034876	4.7395	1.071e-06
Heart_Atrial_Appendage	LTL-AF	ENSG00000137393	RNF144B	6	18277602	18469105	157	11	2034876	4.4942	3.4911e-06
Heart_Atrial_Appendage	LTL-AF	ENSG00000146350	TBC1D32	6	121400627	121655646	9	1	2034876	4.8833	5.2168e-07
Heart_Atrial_Appendage	LTL-AF	ENSG00000198945	L3MBTL3	6	130339728	130462594	112	6	2034876	4.5505	2.6759e-06
Heart_Atrial_Appendage	LTL-AF	ENSG00000105971	CAV2	7	116139655	116148595	3	1	2034876	4.3526	6.726e-06
Heart_Atrial_Appendage	LTL-AF	ENSG00000165269	AQP7	9	33384948	33402643	50	1	2034876	5.0497	2.2126e-07
Heart_Atrial_Appendage	LTL-AF	ENSG00000164978	NUDT2	9	34329504	34343711	566	25	2034876	4.7804	8.7456e-07
Heart_Atrial_Appendage	LTL-AF	ENSG00000148120	AOPEP	9	97488886	97849500	190	10	2034876	5.1144	1.5736e-07
Heart_Atrial_Appendage	LTL-AF	ENSG00000136930	PSMB7	9	127115744	127177752	64	3	2034876	4.9228	4.2664e-07
Heart_Atrial_Appendage	LTL-AF	ENSG00000107960	STN1	10	105637316	105678045	23	3	2034876	4.9786	3.2022e-07
Heart_Atrial_Appendage	LTL-AF	ENSG00000075239	ACAT1	11	107992258	108018895	10	3	2034876	4.5136	3.1868e-06
Heart_Atrial_Appendage	LTL-AF	ENSG00000257218	GATC	12	120884241	120901556	213	10	2034876	5.0921	1.7703e-07
Heart_Atrial_Appendage	LTL-AF	ENSG00000140009	ESR2	14	64693751	64805268	22	3	2034876	4.3723	6.1485e-06
Heart_Atrial_Appendage	LTL-AF	ENSG00000100714	MTHFD1	14	64854754	64926725	89	5	2034876	6.5767	2.4048e-11
Heart_Atrial_Appendage	LTL-AF	ENSG00000089775	ZBTB25	14	64916285	64970656	4	1	2034876	5.1925	1.0375e-07
Heart_Atrial_Appendage	LTL-AF	ENSG00000126804	ZBTB1	14	64971292	65000408	115	4	2034876	5.019	2.5975e-07
Heart_Atrial_Appendage	LTL-AF	ENSG00000126822	PLEKHG3	14	65171132	65213623	113	12	2034876	4.8477	6.2438e-07
Heart_Atrial_Appendage	LTL-AF	ENSG00000258289	CHURC1	14	65381079	65410635	392	17	2034876	4.8497	6.1821e-07
Heart_Atrial_Appendage	LTL-AF	ENSG00000125952	MAX	14	65472819	65569413	34	2	2034876	5.0974	1.7219e-07
Heart_Atrial_Appendage	LTL-AF	ENSG00000205683	DPF3	14	73085561	73360824	21	3	2034876	5.7895	3.5292e-09
Heart_Atrial_Appendage	LTL-AF	ENSG00000119599	DCAF4	14	73393040	73428825	59	5	2034876	4.7587	9.7402e-07
Heart_Atrial_Appendage	LTL-AF	ENSG00000103932	RPAP1	15	41809374	41836464	351	15	2034876	4.9165	4.4049e-07
Heart_Atrial_Appendage	LTL-AF	ENSG00000243789	JMJD7	15	42120283	42129785	270	13	2034876	4.9842	3.1106e-07
Heart_Atrial_Appendage	LTL-AF	ENSG00000243708	PLA2G4B	15	42131011	42140346	179	8	2034876	4.6319	1.8117e-06
Heart_Atrial_Appendage	LTL-AF	ENSG00000137877	SPTBN5	15	42140344	42186275	252	12	2034876	4.9332	4.0448e-07
Heart_Atrial_Appendage	LTL-AF	ENSG00000136379	ABHD17C	15	80987635	81047962	62	4	2034876	4.6796	1.4371e-06
Heart_Atrial_Appendage	LTL-AF	ENSG00000197165	SULT1A2	16	28603264	28611058	403	11	2034876	4.9471	3.766e-07
Heart_Atrial_Appendage	LTL-AF	ENSG00000176953	NFATC2IP	16	28962318	28977786	47	4	2034876	5.4786	2.1439e-08
Heart_Atrial_Appendage	LTL-AF	ENSG00000155393	HEATR3	16	50099881	50139392	434	21	2034876	4.3457	6.9414e-06
Heart_Atrial_Appendage	LTL-AF	ENSG00000168807	SNTB2	16	69221050	69342955	238	12	2034876	5.3599	4.1643e-08
Heart_Atrial_Appendage	LTL-AF	ENSG00000258429	PDF	16	69362524	69364498	113	3	2034876	5.0245	2.5238e-07
Heart_Atrial_Appendage	LTL-AF	ENSG00000132383	RPA1	17	1733273	1802848	178	12	2034876	4.9019	4.7458e-07
Heart_Atrial_Appendage	LTL-AF	ENSG00000131771	PPP1R1B	17	37783177	37792878	435	10	2034876	4.7998	7.9407e-07
Heart_Atrial_Appendage	LTL-AF	ENSG00000141744	PNMT	17	37824234	37826728	537	7	2034876	4.9842	3.1115e-07
Heart_Atrial_Appendage	LTL-AF	ENSG00000161395	PGAP3	17	37827375	37844310	539	7	2034876	4.9958	2.9292e-07
Heart_Atrial_Appendage	LTL-AF	ENSG00000134046	MBD2	18	51677971	51751158	37	2	2034876	5.0713	1.9756e-07
Heart_Atrial_Appendage	LTL-AF	ENSG00000101751	POLI	18	51795849	51837583	460	20	2034876	4.593	2.1844e-06
Heart_Atrial_Appendage	LTL-AF	ENSG00000166845	C18orf54	18	51884284	51908404	164	8	2034876	5.141	1.3667e-07
Heart_Atrial_Appendage	LTL-AF	ENSG00000100376	FAM118A	22	45705081	45737836	168	13	2034876	5.307	5.5722e-08
Heart_Atrial_Appendage	LTL-AF	ENSG00000284194	SCO2	22	50961997	50964868	21	3	2034876	4.8169	7.2919e-07
Heart_Atrial_Appendage	LTL-AF	ENSG00000025708	TYMP	22	50964181	50968514	102	12	2034876	6.2964	1.5229e-10
Heart_Atrial_Appendage	LTL-AF	ENSG00000177989	CIMAP1B	22	50968836	50971008	14	3	2034876	5.5107	1.7875e-08
Heart_Atrial_Appendage	LTL-AF	ENSG00000100288	CHKB	22	51017387	51021428	133	14	2034876	5.474	2.2e-08
Heart_Atrial_Appendage	LTL-CAD	ENSG00000158825	CDA	1	20915444	20945401	217	21	2167129	4.9893	3.0303e-07
Heart_Atrial_Appendage	LTL-CAD	ENSG00000134262	AP4B1	1	114437370	114447741	18	2	2166583	6.2941	1.5462e-10
Heart_Atrial_Appendage	LTL-CAD	ENSG00000118200	CAMSAP2	1	200708686	200829832	4	1	2166903	4.6957	1.3285e-06
Heart_Atrial_Appendage	LTL-CAD	ENSG00000163029	SMC6	2	17845079	17935096	15	2	2166166	4.4783	3.762e-06
Heart_Atrial_Appendage	LTL-CAD	ENSG00000178295	GEN1	2	17935152	17966632	225	20	2162086	4.7858	8.5143e-07
Heart_Atrial_Appendage	LTL-CAD	ENSG00000084674	APOB	2	21224301	21266945	286	6	2164663	4.5285	2.9703e-06
Heart_Atrial_Appendage	LTL-CAD	ENSG00000213639	PPP1CB	2	28974614	29025806	326	14	2167387	6.086	5.7892e-10
Heart_Atrial_Appendage	LTL-CAD	ENSG00000163806	SPDYA	2	29033462	29073476	41	1	2168327	5.0432	2.2886e-07
Heart_Atrial_Appendage	LTL-CAD	ENSG00000171103	TRMT61B	2	29072687	29093175	290	9	2166682	5.7519	4.4131e-09
Heart_Atrial_Appendage	LTL-CAD	ENSG00000168899	VAMP5	2	85811531	85820511	25	2	2161141	5.306	5.6016e-08
Heart_Atrial_Appendage	LTL-CAD	ENSG00000168890	TMEM150A	2	85825670	85829822	21	2	2161840	5.0867	1.8215e-07
Heart_Atrial_Appendage	LTL-CAD	ENSG00000168883	USP39	2	85829965	85876407	19	2	2156975	4.8905	5.0296e-07
Heart_Atrial_Appendage	LTL-CAD	ENSG00000138380	CARF	2	203776978	203851060	37	3	2157666	5.3805	3.7138e-08
Heart_Atrial_Appendage	LTL-CAD	ENSG00000132153	DHX30	3	47844399	47891686	1	1	2135930	4.5954	2.1597e-06
Heart_Atrial_Appendage	LTL-CAD	ENSG00000068745	IP6K2	3	48725436	48754711	86	3	2161037	5.5736	1.2474e-08
Heart_Atrial_Appendage	LTL-CAD	ENSG00000145029	NICN1	3	49459766	49466777	335	7	2160757	4.8596	5.8808e-07
Heart_Atrial_Appendage	LTL-CAD	ENSG00000173402	DAG1	3	49506136	49573051	137	4	2167497	6.0219	8.6167e-10
Heart_Atrial_Appendage	LTL-CAD	ENSG00000173531	MST1	3	49721380	49726196	80	8	2153542	5.0882	1.8069e-07
Heart_Atrial_Appendage	LTL-CAD	ENSG00000164068	RNF123	3	49726950	49758962	351	9	2167429	7.7705	3.9095e-15
Heart_Atrial_Appendage	LTL-CAD	ENSG00000173540	GMPPB	3	49758909	49761407	884	17	2161790	6.9881	1.3935e-12
Heart_Atrial_Appendage	LTL-CAD	ENSG00000164078	MST1R	3	49924435	49941311	429	10	2165441	7.8509	2.0649e-15
Heart_Atrial_Appendage	LTL-CAD	ENSG00000004534	RBM6	3	49977474	50114685	1074	27	2161120	8.5707	5.144e-18
Heart_Atrial_Appendage	LTL-CAD	ENSG00000001617	SEMA3F	3	50192562	50226508	262	9	2165786	6.6902	1.1142e-11
Heart_Atrial_Appendage	LTL-CAD	ENSG00000186792	HYAL3	3	50330259	50336899	451	21	2161988	6.4203	6.8017e-11
Heart_Atrial_Appendage	LTL-CAD	ENSG00000158186	MRAS	3	138066490	138124377	152	11	2164450	6.3685	9.5425e-11
Heart_Atrial_Appendage	LTL-CAD	ENSG00000158234	FAIM	3	138327542	138352218	16	4	2155523	5.9328	1.4893e-09
Heart_Atrial_Appendage	LTL-CAD	ENSG00000145217	SLC26A1	4	972861	987228	200	23	2156464	4.365	6.3565e-06
Heart_Atrial_Appendage	LTL-CAD	ENSG00000109180	OCIAD1	4	48832599	48863834	341	8	2165963	4.4109	5.1464e-06
Heart_Atrial_Appendage	LTL-CAD	ENSG00000228672	PROB1	5	138727635	138730885	73	4	2167232	4.7497	1.0187e-06
Heart_Atrial_Appendage	LTL-CAD	ENSG00000170464	DNAJC18	5	138745892	138780171	171	11	2164038	5.0413	2.3114e-07
Heart_Atrial_Appendage	LTL-CAD	ENSG00000198945	L3MBTL3	6	130339728	130462594	112	6	2167678	4.5269	2.9927e-06
Heart_Atrial_Appendage	LTL-CAD	ENSG00000221838	AP4M1	7	99699130	99704803	110	9	2160322	4.6001	2.1115e-06
Heart_Atrial_Appendage	LTL-CAD	ENSG00000121716	PILRB	7	99955626	99965454	502	23	2159755	5.7926	3.4655e-09
Heart_Atrial_Appendage	LTL-CAD	ENSG00000085514	PILRA	7	99971068	99997722	478	20	2160253	5.7022	5.9132e-09
Heart_Atrial_Appendage	LTL-CAD	ENSG00000078487	ZCWPW1	7	99998449	100027037	110	9	2163451	5.0243	2.5262e-07
Heart_Atrial_Appendage	LTL-CAD	ENSG00000166925	TSC22D4	7	100064142	100076902	211	8	2160564	5.3551	4.2757e-08
Heart_Atrial_Appendage	LTL-CAD	ENSG00000137700	SLC37A4	11	118895061	118901616	59	3	2161007	4.6757	1.4647e-06
Heart_Atrial_Appendage	LTL-CAD	ENSG00000256269	HMBS	11	118955587	118964259	94	6	2159325	4.7579	9.7795e-07
Heart_Atrial_Appendage	LTL-CAD	ENSG00000111245	MYL2	12	111348623	111358404	6	1	2169592	4.4952	3.476e-06
Heart_Atrial_Appendage	LTL-CAD	ENSG00000111271	ACAD10	12	112123857	112194911	3	1	2161027	6.1473	3.9406e-10
Heart_Atrial_Appendage	LTL-CAD	ENSG00000111275	ALDH2	12	112204691	112247789	430	5	2163005	6.5755	2.4246e-11
Heart_Atrial_Appendage	LTL-CAD	ENSG00000198270	TMEM116	12	112369086	112451023	901	10	2162696	7.5031	3.1161e-14
Heart_Atrial_Appendage	LTL-CAD	ENSG00000257218	GATC	12	120884241	120901556	213	10	2167315	4.8289	6.8655e-07
Heart_Atrial_Appendage	LTL-CAD	ENSG00000167272	POP5	12	121016848	121019201	224	13	2167403	4.9462	3.7833e-07
Heart_Atrial_Appendage	LTL-CAD	ENSG00000157895	C12orf43	12	121440835	121454300	239	16	2162624	4.7714	9.146e-07
Heart_Atrial_Appendage	LTL-CAD	ENSG00000258289	CHURC1	14	65381079	65410635	392	17	2159947	5.009	2.7356e-07
Heart_Atrial_Appendage	LTL-CAD	ENSG00000125952	MAX	14	65472819	65569413	34	2	2162311	5.3718	3.8976e-08
Heart_Atrial_Appendage	LTL-CAD	ENSG00000104147	OIP5	15	41601466	41624819	22	3	2155111	4.5238	3.0364e-06
Heart_Atrial_Appendage	LTL-CAD	ENSG00000137806	NDUFAF1	15	41679547	41694658	562	15	2165406	4.7604	9.66e-07
Heart_Atrial_Appendage	LTL-CAD	ENSG00000103932	RPAP1	15	41809374	41836464	351	15	2167404	5.1664	1.1931e-07
Heart_Atrial_Appendage	LTL-CAD	ENSG00000243789	JMJD7	15	42120283	42129785	270	13	2166713	4.6896	1.3684e-06
Heart_Atrial_Appendage	LTL-CAD	ENSG00000181827	RFX7	15	56379479	56535728	257	5	2168573	4.4869	3.6126e-06
Heart_Atrial_Appendage	LTL-CAD	ENSG00000072864	NDE1	16	15737124	15820210	109	6	2166801	4.6278	1.8477e-06
Heart_Atrial_Appendage	LTL-CAD	ENSG00000223496	EXOSC6	16	70284134	70285833	649	31	2142436	6.2699	1.8065e-10
Heart_Atrial_Appendage	LTL-CAD	ENSG00000103051	COG4	16	70514472	70557457	76	5	2145179	5.403	3.2773e-08
Heart_Atrial_Appendage	LTL-CAD	ENSG00000153774	CFDP1	16	75327608	75467387	224	12	2157018	5.5062	1.8329e-08
Heart_Atrial_Appendage	LTL-CAD	ENSG00000167720	SRR	17	2207244	2228553	427	12	2167087	5.3795	3.7336e-08
Heart_Atrial_Appendage	LTL-CAD	ENSG00000141744	PNMT	17	37824234	37826728	537	7	2164076	4.562	2.5334e-06
Heart_Atrial_Appendage	LTL-CAD	ENSG00000161395	PGAP3	17	37827375	37844310	539	7	2163929	4.5174	3.1295e-06
Heart_Atrial_Appendage	LTL-CAD	ENSG00000108828	VAT1	17	41166622	41174459	316	2	2167925	5.7041	5.8482e-09
Heart_Atrial_Appendage	LTL-CAD	ENSG00000108830	RND2	17	41177258	41184058	428	4	2164945	5.8717	2.1569e-09
Heart_Atrial_Appendage	LTL-CAD	ENSG00000141569	TRIM65	17	73885041	73893084	148	7	2165837	4.9686	3.3727e-07
Heart_Atrial_Appendage	LTL-CAD	ENSG00000188878	FBF1	17	73905925	73937119	170	11	2164548	5.7557	4.3136e-09
Heart_Atrial_Appendage	LTL-CAD	ENSG00000101751	POLI	18	51795849	51837583	460	20	2166723	6.0799	6.0144e-10
Heart_Atrial_Appendage	LTL-CAD	ENSG00000166845	C18orf54	18	51884284	51908404	164	8	2167365	5.8723	2.1495e-09
Heart_Atrial_Appendage	LTL-CAD	ENSG00000130856	ZNF236	18	74535149	74682688	53	3	2164152	4.5441	2.759e-06
Heart_Atrial_Appendage	LTL-CAD	ENSG00000099785	MARCHF2	19	8478187	8503901	132	13	2163547	5.1984	1.0049e-07
Heart_Atrial_Appendage	LTL-CAD	ENSG00000160321	ZNF208	19	22148897	22193745	729	18	2164848	5.1456	1.3331e-07
Heart_Atrial_Appendage	LTL-CAD	ENSG00000197134	ZNF257	19	22235126	22274276	258	12	2165150	4.7807	8.7359e-07
Heart_Atrial_Appendage	LTL-CAD	ENSG00000100991	TRPC4AP	20	33590207	33680618	149	6	2167853	4.9009	4.7699e-07
Heart_Atrial_Appendage	LTL-CAD	ENSG00000088298	EDEM2	20	33703160	33735161	684	21	2165572	5.7105	5.6311e-09
Heart_Atrial_Appendage	LTL-CAD	ENSG00000101000	PROCR	20	33759740	33803771	93	8	2168182	5.6173	9.6984e-09
Heart_Atrial_Appendage	LTL-CAD	ENSG00000197457	STMN3	20	62271058	62284963	7	1	2164440	4.4524	4.2451e-06
Heart_Atrial_Appendage	LTL-CAD	ENSG00000203896	LIME1	20	62367480	62370460	28	3	2150976	4.5442	2.7567e-06
Heart_Atrial_Appendage	LTL-CAD	ENSG00000100304	TTLL12	22	43562628	43583137	67	11	2157153	4.6718	1.4931e-06
Heart_Atrial_Appendage	LTL-CAD	ENSG00000025708	TYMP	22	50964181	50968514	102	12	2113831	4.4765	3.794e-06
Heart_Atrial_Appendage	LTL-CAD	ENSG00000177989	CIMAP1B	22	50968836	50971008	14	3	2113926	4.8584	5.9171e-07
Heart_Atrial_Appendage	LTL-VTE	ENSG00000011021	CLCN6	1	11866153	11903201	52	1	2478044	4.6111	2.0025e-06
Heart_Atrial_Appendage	LTL-VTE	ENSG00000175206	NPPA	1	11905766	11907840	95	2	2467855	4.7537	9.9839e-07
Heart_Atrial_Appendage	LTL-VTE	ENSG00000090621	PABPC4	1	40026485	40042522	45	2	2431705	4.3597	6.5109e-06
Heart_Atrial_Appendage	LTL-VTE	ENSG00000162613	FUBP1	1	78409740	78444839	66	8	2470123	5.6129	9.9503e-09
Heart_Atrial_Appendage	LTL-VTE	ENSG00000171806	METTL18	1	169761670	169764088	751	7	2483904	4.8231	7.0662e-07
Heart_Atrial_Appendage	LTL-VTE	ENSG00000164068	RNF123	3	49726950	49758962	351	9	2452621	5.4366	2.7146e-08
Heart_Atrial_Appendage	LTL-VTE	ENSG00000173540	GMPPB	3	49758909	49761407	884	17	2459797	5.5884	1.1457e-08
Heart_Atrial_Appendage	LTL-VTE	ENSG00000164078	MST1R	3	49924435	49941311	429	10	2452342	5.3612	4.1325e-08
Heart_Atrial_Appendage	LTL-VTE	ENSG00000004534	RBM6	3	49977474	50114685	1074	27	2460002	6.0512	7.1892e-10
Heart_Atrial_Appendage	LTL-VTE	ENSG00000001617	SEMA3F	3	50192562	50226508	262	9	2469971	5.3598	4.1646e-08
Heart_Atrial_Appendage	LTL-VTE	ENSG00000186792	HYAL3	3	50330259	50336899	451	21	2463942	4.4917	3.532e-06
Heart_Atrial_Appendage	LTL-VTE	ENSG00000168237	GLYCTK	3	52321836	52329272	175	6	2465333	4.8738	5.4738e-07
Heart_Atrial_Appendage	LTL-VTE	ENSG00000168268	NT5DC2	3	52558385	52569093	492	9	2475758	4.6997	1.3029e-06
Heart_Atrial_Appendage	LTL-VTE	ENSG00000163938	GNL3	3	52719936	52728513	314	3	2475987	4.4731	3.8551e-06
Heart_Atrial_Appendage	LTL-VTE	ENSG00000114904	NEK4	3	52744796	52804965	431	6	2476832	4.3507	6.7846e-06
Heart_Atrial_Appendage	LTL-VTE	ENSG00000163902	RPN1	3	128338813	128369719	182	8	2456657	4.6488	1.6691e-06
Heart_Atrial_Appendage	LTL-VTE	ENSG00000158234	FAIM	3	138327542	138352218	16	4	2445516	5.0804	1.8831e-07
Heart_Atrial_Appendage	LTL-VTE	ENSG00000109180	OCIAD1	4	48832599	48863834	341	8	2465553	5.8628	2.275e-09
Heart_Atrial_Appendage	LTL-VTE	ENSG00000128604	IRF5	7	128577976	128590089	105	6	2472486	5.2146	9.2126e-08
Heart_Atrial_Appendage	LTL-VTE	ENSG00000148296	SURF6	9	136197543	136203047	179	16	2434756	4.6859	1.3934e-06
Heart_Atrial_Appendage	LTL-VTE	ENSG00000175220	ARHGAP1	11	46698625	46722215	79	4	2479484	4.74	1.0685e-06
Heart_Atrial_Appendage	LTL-VTE	ENSG00000134575	ACP2	11	47260853	47270457	184	9	2469190	5.9667	1.2108e-09
Heart_Atrial_Appendage	LTL-VTE	ENSG00000025434	NR1H3	11	47269851	47290584	218	7	2469186	5.5941	1.1092e-08
Heart_Atrial_Appendage	LTL-VTE	ENSG00000110514	MADD	11	47290927	47351582	361	9	2463355	6.5536	2.8077e-11
Heart_Atrial_Appendage	LTL-VTE	ENSG00000165915	SLC39A13	11	47428683	47438051	37	2	2479732	5.5007	1.8914e-08
Heart_Atrial_Appendage	LTL-VTE	ENSG00000213619	NDUFS3	11	47600562	47606115	21	2	2445721	5.327	4.9928e-08
Heart_Atrial_Appendage	LTL-VTE	ENSG00000172247	C1QTNF4	11	47611216	47615961	865	19	2467305	4.9754	3.2552e-07
Heart_Atrial_Appendage	LTL-VTE	ENSG00000149177	PTPRJ	11	48002101	48192394	46	3	2481040	5.0383	2.3487e-07
Heart_Atrial_Appendage	LTL-VTE	ENSG00000087884	AAMDC	11	77532147	77583398	391	5	2477622	4.4186	4.9676e-06
Heart_Atrial_Appendage	LTL-VTE	ENSG00000111271	ACAD10	12	112123857	112194911	3	1	2441480	5.7703	3.9554e-09
Heart_Atrial_Appendage	LTL-VTE	ENSG00000111275	ALDH2	12	112204691	112247789	430	5	2469680	6.1407	4.1077e-10
Heart_Atrial_Appendage	LTL-VTE	ENSG00000198270	TMEM116	12	112369086	112451023	901	10	2468024	6.0953	5.4605e-10
Heart_Atrial_Appendage	LTL-VTE	ENSG00000257218	GATC	12	120884241	120901556	213	10	2470828	4.3615	6.4592e-06
Heart_Atrial_Appendage	LTL-VTE	ENSG00000150967	ABCB9	12	123405498	123451056	337	5	2487816	7.5699	1.8679e-14
Heart_Atrial_Appendage	LTL-VTE	ENSG00000182196	ARL6IP4	12	123464607	123467460	305	4	2491903	7.4219	5.7705e-14
Heart_Atrial_Appendage	LTL-VTE	ENSG00000051825	MPHOSPH9	12	123640943	123717785	308	4	2487111	7.4568	4.431e-14
Heart_Atrial_Appendage	LTL-VTE	ENSG00000130921	MTRFR	12	123717844	123742651	37	2	2471725	7.0577	8.4647e-13
Heart_Atrial_Appendage	LTL-VTE	ENSG00000111328	CDK2AP1	12	123745517	123756863	221	3	2483934	7.1948	3.1267e-13
Heart_Atrial_Appendage	LTL-VTE	ENSG00000183955	KMT5A	12	123868704	123893900	75	2	2482473	7.1981	3.0519e-13
Heart_Atrial_Appendage	LTL-VTE	ENSG00000150977	RILPL2	12	123899936	123921264	4	2	2504900	5.3959	3.4087e-08
Heart_Atrial_Appendage	LTL-VTE	ENSG00000125952	MAX	14	65472819	65569413	34	2	2463826	4.3687	6.249e-06
Heart_Atrial_Appendage	LTL-VTE	ENSG00000062524	LTK	15	41795840	41806085	29	2	2441669	4.8457	6.3083e-07
Heart_Atrial_Appendage	LTL-VTE	ENSG00000103932	RPAP1	15	41809374	41836464	351	15	2448051	6.9092	2.4376e-12
Heart_Atrial_Appendage	LTL-VTE	ENSG00000243789	JMJD7	15	42120283	42129785	270	13	2442396	7.4208	5.8225e-14
Heart_Atrial_Appendage	LTL-VTE	ENSG00000243708	PLA2G4B	15	42131011	42140346	179	8	2450760	4.9951	2.9401e-07
Heart_Atrial_Appendage	LTL-VTE	ENSG00000137877	SPTBN5	15	42140344	42186275	252	12	2440703	6.6536	1.4299e-11
Heart_Atrial_Appendage	LTL-VTE	ENSG00000197165	SULT1A2	16	28603264	28611058	403	11	2433609	4.6392	1.7489e-06
Heart_Atrial_Appendage	LTL-VTE	ENSG00000103510	KAT8	16	31128985	31142714	317	11	2467171	4.4567	4.1616e-06
Heart_Atrial_Appendage	LTL-VTE	ENSG00000213398	LCAT	16	67973787	67978656	126	4	2462666	4.4569	4.1572e-06
Heart_Atrial_Appendage	LTL-VTE	ENSG00000132600	PRMT7	16	68344877	68391169	529	10	2470755	4.578	2.3476e-06
Heart_Atrial_Appendage	LTL-VTE	ENSG00000168807	SNTB2	16	69221050	69342955	238	12	2458358	4.4058	5.2702e-06
Heart_Atrial_Appendage	LTL-VTE	ENSG00000258429	PDF	16	69362524	69364498	113	3	2460489	4.3445	6.9812e-06
Heart_Atrial_Appendage	LTL-VTE	ENSG00000090857	PDPR	16	70147529	70196437	94	3	2470155	5.4859	2.0566e-08
Heart_Atrial_Appendage	LTL-VTE	ENSG00000223496	EXOSC6	16	70284134	70285833	649	31	2456749	6.7477	7.5114e-12
Heart_Atrial_Appendage	LTL-VTE	ENSG00000168872	DDX19A	16	70380764	70407286	65	1	2475913	5.0962	1.7326e-07
Heart_Atrial_Appendage	LTL-VTE	ENSG00000103051	COG4	16	70514472	70557457	76	5	2442802	5.0792	1.8951e-07
Heart_Atrial_Appendage	LTL-VTE	ENSG00000153774	CFDP1	16	75327608	75467387	224	12	2470240	4.462	4.0602e-06
Heart_Atrial_Appendage	LTL-VTE	ENSG00000167720	SRR	17	2207244	2228553	427	12	2470037	4.8151	7.356e-07
Heart_Atrial_Appendage	LTL-VTE	ENSG00000132507	EIF5A	17	7210318	7215782	50	5	2462829	4.9291	4.1313e-07
Heart_Atrial_Appendage	LTL-VTE	ENSG00000215041	NEURL4	17	7218947	7232644	42	4	2460732	4.766	9.3959e-07
Heart_Atrial_Appendage	LTL-VTE	ENSG00000183011	NAA38	17	7760003	7788608	30	3	2460938	5.0181	2.6091e-07
Heart_Atrial_Appendage	LTL-VTE	ENSG00000188878	FBF1	17	73905925	73937119	170	11	2458902	5.0334	2.4091e-07
Heart_Atrial_Appendage	LTL-VTE	ENSG00000257949	TEN1	17	73975298	73996667	115	14	2444207	5.7567	4.2887e-09
Heart_Atrial_Appendage	LTL-VTE	ENSG00000197360	ZNF98	19	22573899	22605148	422	14	2462750	5.5686	1.2838e-08
Heart_Atrial_Appendage	LTL-VTE	ENSG00000125971	DYNLRB1	20	33104193	33128762	137	3	2457574	6.2953	1.5338e-10
Heart_Atrial_Appendage	LTL-VTE	ENSG00000101460	MAP1LC3A	20	33134688	33148149	524	6	2429904	7.5797	1.7318e-14
Heart_Atrial_Appendage	LTL-VTE	ENSG00000198646	NCOA6	20	33302578	33413433	457	11	2433039	6.4106	7.2461e-11
Heart_Atrial_Appendage	LTL-VTE	ENSG00000131069	ACSS2	20	33462766	33515769	88	2	2343844	5.8327	2.7277e-09
Heart_Atrial_Appendage	LTL-VTE	ENSG00000100983	GSS	20	33516236	33543794	380	9	2421936	5.8649	2.2472e-09
Heart_Atrial_Appendage	LTL-VTE	ENSG00000100991	TRPC4AP	20	33590207	33680618	145	6	2463035	5.3987	3.3568e-08
Heart_Atrial_Appendage	LTL-VTE	ENSG00000088298	EDEM2	20	33703160	33735161	520	22	2464921	7.3013	1.4248e-13
Heart_Atrial_Appendage	LTL-VTE	ENSG00000101000	PROCR	20	33759740	33803771	58	5	2453203	5.7876	3.5701e-09
Heart_Atrial_Appendage	LTL-VTE	ENSG00000242372	EIF6	20	33866709	33872619	21	2	2489498	6.132	4.34e-10
Heart_Atrial_Appendage	LTL-VTE	ENSG00000101019	UQCC1	20	33890369	33999945	131	2	2478042	5.0384	2.3472e-07
Heart_Atrial_Appendage	LTL-HF	ENSG00000158825	CDA	1	20915444	20945401	217	21	1950472	4.5961	2.1521e-06
Heart_Atrial_Appendage	LTL-HF	ENSG00000213639	PPP1CB	2	28974614	29025806	326	14	1952814	4.9031	4.7172e-07
Heart_Atrial_Appendage	LTL-HF	ENSG00000171103	TRMT61B	2	29072687	29093175	290	9	1950214	5.1074	1.6331e-07
Heart_Atrial_Appendage	LTL-HF	ENSG00000164068	RNF123	3	49726950	49758962	351	9	1951937	5.5553	1.3857e-08
Heart_Atrial_Appendage	LTL-HF	ENSG00000173540	GMPPB	3	49758909	49761407	884	17	1949995	4.7768	8.9033e-07
Heart_Atrial_Appendage	LTL-HF	ENSG00000164078	MST1R	3	49924435	49941311	429	10	1950163	5.4093	3.1627e-08
Heart_Atrial_Appendage	LTL-HF	ENSG00000004534	RBM6	3	49977474	50114685	1074	27	1949670	5.5109	1.7854e-08
Heart_Atrial_Appendage	LTL-HF	ENSG00000173890	GPR160	3	169755735	169803184	81	2	1960002	4.409	5.193e-06
Heart_Atrial_Appendage	LTL-HF	ENSG00000111271	ACAD10	12	112123857	112194911	3	1	1823506	4.5657	2.4891e-06
Heart_Atrial_Appendage	LTL-HF	ENSG00000111275	ALDH2	12	112204691	112247789	430	5	1948934	4.7359	1.0903e-06
Heart_Atrial_Appendage	LTL-HF	ENSG00000198270	TMEM116	12	112369086	112451023	901	10	1945788	5.5042	1.8546e-08
Heart_Atrial_Appendage	LTL-HF	ENSG00000223496	EXOSC6	16	70284134	70285833	649	31	1943848	6.2175	2.5258e-10
Heart_Atrial_Appendage	LTL-HF	ENSG00000103051	COG4	16	70514472	70557457	76	5	1949280	5.346	4.495e-08
Heart_Atrial_Appendage	LTL-HF	ENSG00000132383	RPA1	17	1733273	1802848	178	12	1945529	6.4723	4.8262e-11
Heart_Atrial_Appendage	LTL-HF	ENSG00000099785	MARCHF2	19	8478187	8503901	132	13	1948558	5.6589	7.6188e-09
Heart_Atrial_Appendage	LTL-HF	ENSG00000025708	TYMP	22	50964181	50968514	102	12	1945939	5.9053	1.7601e-09
Heart_Atrial_Appendage	LTL-HF	ENSG00000177989	CIMAP1B	22	50968836	50971008	14	3	1928973	4.9392	3.9226e-07
Heart_Atrial_Appendage	LTL-HF	ENSG00000205560	CPT1B	22	51007290	51017096	19	2	1940161	4.6661	1.5348e-06
Heart_Atrial_Appendage	LTL-HF	ENSG00000100288	CHKB	22	51017387	51021428	133	14	1944431	5.3846	3.631e-08
Heart_Atrial_Appendage	LTL-PAD	ENSG00000134262	AP4B1	1	114437370	114447741	18	2	1456058	4.453	4.2336e-06
Heart_Atrial_Appendage	LTL-PAD	ENSG00000116774	OLFML3	1	114522030	114524875	33	4	1454507	4.355	6.6527e-06
Heart_Atrial_Appendage	LTL-PAD	ENSG00000164068	RNF123	3	49726950	49758962	351	9	1449612	4.6437	1.7109e-06
Heart_Atrial_Appendage	LTL-PAD	ENSG00000164078	MST1R	3	49924435	49941311	429	10	1448881	4.9007	4.7744e-07
Heart_Atrial_Appendage	LTL-PAD	ENSG00000004534	RBM6	3	49977474	50114685	1074	27	1447102	4.9862	3.0797e-07
Heart_Atrial_Appendage	LTL-PAD	ENSG00000001617	SEMA3F	3	50192562	50226508	262	9	1449579	4.3411	7.0898e-06
Heart_Atrial_Appendage	LTL-PAD	ENSG00000163902	RPN1	3	128338813	128369719	182	8	1445426	4.6179	1.9383e-06
Heart_Atrial_Appendage	LTL-PAD	ENSG00000075239	ACAT1	11	107992258	108018895	10	3	1444250	5.3534	4.3162e-08
Heart_Atrial_Appendage	LTL-PAD	ENSG00000111271	ACAD10	12	112123857	112194911	3	1	1437699	5.3457	4.5032e-08
Heart_Atrial_Appendage	LTL-PAD	ENSG00000111275	ALDH2	12	112204691	112247789	430	5	1447368	5.628	9.1162e-09
Heart_Atrial_Appendage	LTL-PAD	ENSG00000198270	TMEM116	12	112369086	112451023	901	10	1445875	6.03	8.1957e-10
Heart_Atrial_Appendage	LTL-PAD	ENSG00000258289	CHURC1	14	65381079	65410635	392	17	1448697	5.3785	3.7562e-08
Heart_Atrial_Appendage	LTL-PAD	ENSG00000125952	MAX	14	65472819	65569413	34	2	1450961	5.9113	1.6968e-09
Heart_Atrial_Appendage	LTL-PAD	ENSG00000188266	HYKK	15	78799906	78829715	35	1	1434980	5.0052	2.7897e-07
Heart_Atrial_Appendage	LTL-PAD	ENSG00000197599	CCDC154	16	1484389	1494490	312	15	1445291	4.5424	2.7807e-06
Heart_Atrial_Appendage	LTL-PAD	ENSG00000103249	CLCN7	16	1494934	1525085	120	7	1443403	4.7771	8.8922e-07
Heart_Atrial_Appendage	LTL-PAD	ENSG00000168807	SNTB2	16	69221050	69342955	238	12	1448293	4.4604	4.0899e-06
Heart_Atrial_Appendage	LTL-PAD	ENSG00000223496	EXOSC6	16	70284134	70285833	649	31	1444214	5.6462	8.2004e-09
Heart_Atrial_Appendage	LTL-PAD	ENSG00000103051	COG4	16	70514472	70557457	76	5	1446233	5.0459	2.2569e-07
Heart_Atrial_Appendage	LTL-PAD	ENSG00000132383	RPA1	17	1733273	1802848	178	12	1445214	5.4972	1.9298e-08
Heart_Atrial_Appendage	LTL-Stroke	ENSG00000196189	SEMA4A	1	156117145	156147542	16	3	2312500	4.3913	5.6346e-06
Heart_Atrial_Appendage	LTL-Stroke	ENSG00000164068	RNF123	3	49726950	49758962	351	9	2312500	4.4722	3.8711e-06
Heart_Atrial_Appendage	LTL-Stroke	ENSG00000173540	GMPPB	3	49758909	49761407	884	17	2312500	4.9636	3.4605e-07
Heart_Atrial_Appendage	LTL-Stroke	ENSG00000164078	MST1R	3	49924435	49941311	429	10	2312500	4.6142	1.9734e-06
Heart_Atrial_Appendage	LTL-Stroke	ENSG00000004534	RBM6	3	49977474	50114685	1074	27	2312500	5.4638	2.3301e-08
Heart_Atrial_Appendage	LTL-Stroke	ENSG00000001617	SEMA3F	3	50192562	50226508	262	9	2312500	4.8297	6.8358e-07
Heart_Atrial_Appendage	LTL-Stroke	ENSG00000186792	HYAL3	3	50330259	50336899	451	21	2312500	4.5991	2.1211e-06
Heart_Atrial_Appendage	LTL-Stroke	ENSG00000163902	RPN1	3	128338813	128369719	182	8	2312500	4.565	2.4976e-06
Heart_Atrial_Appendage	LTL-Stroke	ENSG00000109180	OCIAD1	4	48832599	48863834	341	8	2312500	4.9765	3.2378e-07
Heart_Atrial_Appendage	LTL-Stroke	ENSG00000031691	CENPQ	6	49431054	49460820	701	15	2312500	4.5247	3.0246e-06
Heart_Atrial_Appendage	LTL-Stroke	ENSG00000166925	TSC22D4	7	100064142	100076902	211	8	2312500	4.9823	3.142e-07
Heart_Atrial_Appendage	LTL-Stroke	ENSG00000128604	IRF5	7	128577976	128590089	105	6	2312500	4.5091	3.2552e-06
Heart_Atrial_Appendage	LTL-Stroke	ENSG00000177963	RIC8A	11	207499	215113	155	13	2312500	4.3595	6.5194e-06
Heart_Atrial_Appendage	LTL-Stroke	ENSG00000111271	ACAD10	12	112123857	112194911	3	1	2312500	4.9027	4.7264e-07
Heart_Atrial_Appendage	LTL-Stroke	ENSG00000111275	ALDH2	12	112204691	112247789	430	5	2312500	5.7287	5.0595e-09
Heart_Atrial_Appendage	LTL-Stroke	ENSG00000198270	TMEM116	12	112369086	112451023	901	10	2312500	6.2333	2.2831e-10
Heart_Atrial_Appendage	LTL-Stroke	ENSG00000150967	ABCB9	12	123405498	123451056	337	5	2312500	4.3774	6.0053e-06
Heart_Atrial_Appendage	LTL-Stroke	ENSG00000125952	MAX	14	65472819	65569413	34	2	2312500	4.6017	2.0955e-06
Heart_Atrial_Appendage	LTL-Stroke	ENSG00000168807	SNTB2	16	69221050	69342955	238	12	2312500	4.9759	3.2465e-07
Heart_Atrial_Appendage	LTL-Stroke	ENSG00000258429	PDF	16	69362524	69364498	113	3	2312500	4.8526	6.0936e-07
Heart_Atrial_Appendage	LTL-Stroke	ENSG00000223496	EXOSC6	16	70284134	70285833	649	31	2312500	5.5298	1.6033e-08
Heart_Atrial_Appendage	LTL-Stroke	ENSG00000101751	POLI	18	51795849	51837583	460	20	2312500	4.4208	4.9161e-06
Heart_Atrial_Appendage	LTL-Stroke	ENSG00000167670	CHAF1A	19	4402660	4443394	107	8	2312500	5.3147	5.3416e-08
Heart_Atrial_Appendage	LTL-Stroke	ENSG00000088298	EDEM2	20	33703160	33735161	684	21	2312500	4.8219	7.1101e-07
Heart_Atrial_Appendage	LTL-Stroke	ENSG00000025708	TYMP	22	50964181	50968514	102	12	2312500	4.42	4.9351e-06
Heart_Atrial_Appendage	LTL-Stroke	ENSG00000177989	CIMAP1B	22	50968836	50971008	14	3	2312500	5.2383	8.101e-08
h) Heart_Left_Ventricle (E8)
P < 1.31e-06	Bonferroni-corrected significant (i.e., P is lower than 0.05 / nGenes / nTrait pairs = 0.05 / 6,364 / 6 = 1.31e-06)
1.31e-06 < P < 7.86e-06	Nominally significant (i.e., P is lower than 0.05 / nGenes = 0.05 / 6,364 = 7.86e-06)
Tissue	Trait	GENE	SYMBOL	CHR	START	STOP	NSNPS	NPARAM	N	ZSTAT	P
Heart_Left_Ventricle	LTL-AF	ENSG00000163354	DCST2	1	154991003	155006257	21	3	2034876	4.6401	1.7411e-06
Heart_Left_Ventricle	LTL-AF	ENSG00000196141	SPATS2L	2	201170604	201346986	134	8	2034876	4.3948	5.5444e-06
Heart_Left_Ventricle	LTL-AF	ENSG00000084093	REST	4	57774042	57802010	89	5	2034876	4.3498	6.8128e-06
Heart_Left_Ventricle	LTL-AF	ENSG00000118804	STBD1	4	77227179	77232283	227	11	2034876	4.5884	2.233e-06
[truncated: 746 more rows]
