# Supplementary material for: Contribution of leukocyte telomere length to cardiovascular disease onset from genome-wide cross-trait analysis
Source: Nat Commun. 2025 Sep 30;16:8677. doi: 10.1038/s41467-025-63707-5 (PMC12485159; doi:10.1038/s41467-025-63707-5)
Supplement: Supplementary file 18 — Supplementary Data 16 [file 41467_2025_63707_MOESM18_ESM.xlsx]

## Sheet: Supplementary Data 16
Supplementary Data 16. Transcriptome-wide association study analysis for 10 related tissue-specific genes that were nominally significant for single-trait GWAS results of leukocyte telomere length and six cardiovascular diseases
Note: results of Transcriptome-wide association study analysis for single-trait GWAS results of leukocyte telomere length and six cardiovascular diseases. Cells marked light blue represent P-values that are nominally significant for the number of tissue-specific protein-coding genes (i.e., PAdipose Subcutaneous is lower than 0.05 / nGenes = 0.05 / 6,954 = 7.19e-06). Tests are two sided.
a) Adipose_Subcutaneous (E1)
P < 7.19e-06	Nominally significant (i.e., P is lower than 0.05 / nGenes = 0.05 / 6,954 = 7.19e-06)
Tissue	Trait	FILE	ID	CHR	P0	P1	HSQ	BEST.GWAS.ID	BEST.GWAS.Z	EQTL.ID	EQTL.R2	EQTL.Z	EQTL.GWAS.Z	NSNP	NWGT	MODEL	MODELCV.R2	MODELCV.PV	TWAS.Z	TWAS.P
Adipose_Subcutaneous	LTL	ENSG00000134262	AP4B1	1	113905139	113905140	0.0644	rs17464525	-12.51	rs1217397	0.0529	-5.37	6.84	469	1	top1	0.053	2.1e-07	-6.84	7.92e-12
Adipose_Subcutaneous	LTL	ENSG00000088280	ASAP3	1	23484567	23484568	0.2131	rs589939	5.265	rs1555024	0.127	-8.02	4.36	297	297	susie	0.13	3.1e-16	-4.54914	5.39e-06
Adipose_Subcutaneous	LTL	ENSG00000222009	BTBD19	1	44808481	44808482	0.0623	rs12407627	5.872	rs16832301	0.0534	-5.62	4.265	338	338	susie	0.059	4.2e-08	-4.57486	4.77e-06
Adipose_Subcutaneous	LTL	ENSG00000158825	CDA	1	20588947	20588948	0.3581	rs2072671	-8.2	rs4704	0.135	-8.84	3.036	487	487	susie	0.26	1.7e-33	-7.62158	2.51e-14
Adipose_Subcutaneous	LTL	ENSG00000011021	CLCN6	1	11807130	11807131	0.1209	rs17421560	-5.219	rs7553194	0.0695	6.37	-4.775	480	480	susie	0.077	4.4e-10	-4.96411	6.9e-07
Adipose_Subcutaneous	LTL	ENSG00000134248	LAMTOR5	1	110407523	110407524	0.0846	rs4498805	7.515	rs6657333	0.0424	5.38	-4.994	564	1	top1	0.042	3.3e-06	-4.994	5.91e-07
Adipose_Subcutaneous	LTL	ENSG00000066136	NFYC	1	40692066	40692067	0.081	rs4660456	5.943	rs545218	0.0458	-5.95	5.505	423	423	susie	0.053	1.9e-07	-5.50797	3.63e-08
Adipose_Subcutaneous	LTL	ENSG00000143799	PARP1	1	226408078	226408079	0.0903	rs932002	-14.376	rs3219090	0.0394	-5.9	-7.895	385	25	enet	0.095	2.8e-12	5.0912	3.56e-07
Adipose_Subcutaneous	LTL	ENSG00000143442	POGZ	1	151459464	151459465	0.1394	rs6587577	6.911	rs7172	0.129	8.1	6.758	345	345	susie	0.13	6.9e-17	6.82808	8.61e-12
Adipose_Subcutaneous	LTL	ENSG00000159377	PSMB4	1	151399533	151399534	0.0565	rs6587577	6.911	rs11204828	0.038	-5.13	4.344	335	9	lasso	0.04	6.4e-06	-4.9507	7.39e-07
Adipose_Subcutaneous	LTL	ENSG00000168679	SLC16A4	1	110391081	110391082	0.1127	rs4498805	7.515	rs1572263	0.108	7.34	-5.64	561	561	susie	0.11	9.3e-14	-5.55953	2.71e-08
Adipose_Subcutaneous	LTL	ENSG00000134668	SPOCD1	1	31816050	31816051	0.0888	rs10798893	8.747	rs751137	0.00376	-3.59	-7.33	319	319	susie	0.0074	0.033	5.4538	4.93e-08
Adipose_Subcutaneous	LTL	ENSG00000177994	C2orf73	2	54330033	54330034	0.1027	rs12615793	15.69	rs11904342	0.017169	4.52	7.165	474	27	enet	0.039	8.1e-06	5.07792	3.82e-07
Adipose_Subcutaneous	LTL	ENSG00000178295	GEN1	2	17753857	17753858	0.3896	rs9306855	-6.83	rs6531052	0.227427	10.71	-6.361	483	483	susie	0.32	1.4e-41	-4.50868	6.52e-06
Adipose_Subcutaneous	LTL	ENSG00000213639	PPP1CB	2	28751639	28751640	0.1505	rs12185717	-6.74	rs7475	0.154502	8.76	-6.551	527	5	lasso	0.16	1.2e-20	-6.47514	9.47e-11
Adipose_Subcutaneous	LTL	ENSG00000171103	TRMT61B	2	28870300	28870301	0.2765	rs12185717	-6.74	rs6547882	0.329603	12.75	6.604	585	585	susie	0.33	2.9e-44	6.5676	5.11e-11
Adipose_Subcutaneous	LTL	ENSG00000164062	APEH	3	49674001	49674002	0.1102	rs2230590	-7.87	rs3811697	0.096	6.95	5.199	318	1	top1	0.096	2.5e-12	5.199	2e-07
Adipose_Subcutaneous	LTL	ENSG00000158234	FAIM	3	138608608	138608609	0.0604	rs9878436	-7.11	rs2724729	-0.000492	-3.67	-1.2	274	4	lasso	0.0077	0.031	4.65949	3.17e-06
Adipose_Subcutaneous	LTL	ENSG00000179348	GATA2	3	128493184	128493185	0.0449	rs2860228	-7.99	rs4244694	8.27e-05	3.7	-0.974	361	15	enet	0.0051	0.063	-4.5073	6.57e-06
Adipose_Subcutaneous	LTL	ENSG00000173890	GPR160	3	170037928	170037929	0.0656	rs7621631	-39.01	rs17200223	0.0451	5.66	6.055	388	388	susie	0.055	1.2e-07	6.26483	3.73e-10
Adipose_Subcutaneous	LTL	ENSG00000186432	KPNA4	3	160565445	160565446	0.0549	rs9968151	8.68	rs3732706	0.0361	5.14	-7.846	353	1	top1	0.036	1.7e-05	-7.846	4.3e-15
Adipose_Subcutaneous	LTL	ENSG00000171757	LRRC34	3	169812985	169812986	0.1392	rs7621631	-38.94	rs6793160	0.0539	-6.67	-28.071	409	409	susie	0.076	4.9e-10	29.3503	2.37e-189
Adipose_Subcutaneous	LTL	ENSG00000164078	MST1R	3	49903843	49903844	0.0857	rs2230590	-7.87	rs2280406	0.0852	7.06	-7.555	315	1	top1	0.085	4.4e-11	-7.555	4.19e-14
Adipose_Subcutaneous	LTL	ENSG00000051382	PIK3CB	3	138834937	138834938	0.0478	rs9878436	-7.11	rs2595932	0.0615	-5.92	-6.275	301	1	top1	0.062	2.3e-08	6.275	3.5e-10
Adipose_Subcutaneous	LTL	ENSG00000004534	RBM6	3	49940006	49940007	0.4259	rs2230590	-7.87	rs6771546	0.563	16.46	6.657	316	316	susie	0.56	2e-88	6.67493	2.47e-11
Adipose_Subcutaneous	LTL	ENSG00000164068	RNF123	3	49689501	49689502	0.2176	rs2230590	-7.87	rs2271960	0.205	10.06	-6.642	315	315	susie	0.24	4.8e-31	-6.01246	1.83e-09
Adipose_Subcutaneous	LTL	ENSG00000163902	RPN1	3	128681074	128681075	0.1549	rs2860228	-7.99	rs13325747	0.101	-7.89	6.758	352	10	enet	0.13	7.5e-16	-7.66851	1.74e-14
Adipose_Subcutaneous	LTL	ENSG00000008952	SEC62	3	169966734	169966735	0.0351	rs7621631	-38.93	rs9868633	0.0392	4.52	7.954	393	1	top1	0.039	7.5e-06	7.954	1.81e-15
Adipose_Subcutaneous	LTL	ENSG00000001617	SEMA3F	3	50155044	50155045	0.1631	rs2230590	-7.87	rs3774745	0.00998	5.07	5.798	329	329	susie	0.031	7.1e-05	6.70155	2.06e-11
Adipose_Subcutaneous	LTL	ENSG00000138468	SENP7	3	101513240	101513241	0.1564	rs1918405	6.15	rs7431086	0.144	-8.44	-4.482	369	369	susie	0.15	5e-19	4.5653	4.99e-06
Adipose_Subcutaneous	LTL	ENSG00000213186	TRIM59	3	160485772	160485773	0.0482	rs9968151	8.68	rs1920664	0.0417	-5.37	7.81	361	1	top1	0.042	4e-06	-7.81	5.72e-15
Adipose_Subcutaneous	LTL	ENSG00000182179	UBA7	3	49813945	49813946	0.0659	rs2230590	-7.87	rs2280406	0.00871	-3.68	-7.555	315	315	susie	0.012	0.0091	6.73896	1.6e-11
Adipose_Subcutaneous	LTL	ENSG00000109519	GRPEL1	4	7068196	7068197	0.1528	rs10937779	8.69	rs2359012	0.0786	6.74	4.834	639	1	top1	0.079	2.5e-10	4.83393	1.34e-06
Adipose_Subcutaneous	LTL	ENSG00000109180	OCIAD1	4	48805211	48805212	0.0513	rs9291326	7.06	rs7665209	0.0432	-5.23	6.266	221	14	enet	0.059	4e-08	-5.79625	6.78e-09
Adipose_Subcutaneous	LTL	ENSG00000177556	ATOX1	5	151758778	151758779	0.0498	rs2964584	4.69	rs2915872	-0.001439	-3.62	4.329	562	562	susie	0.0038	0.094	-4.64792	3.35e-06
Adipose_Subcutaneous	LTL	ENSG00000113504	SLC12A7	5	1112034	1112035	0.3287	rs2736100	29.61	rs4535497	0.271798	11.45	4.725	375	15	enet	0.27	2.4e-35	4.88282	1.05e-06
Adipose_Subcutaneous	LTL	ENSG00000164329	TENT2	5	79612419	79612420	0.0822	rs7732613	-7.27	rs3829808	0.053352	-5.16	-7.217	431	21	enet	0.063	1.7e-08	6.15287	7.61e-10
Adipose_Subcutaneous	LTL	ENSG00000198945	L3MBTL3	6	130013698	130013699	0.3877	rs7755589	4.74	rs6569648	0.234	11.11	3.695	561	48	enet	0.26	4.3e-33	5.17877	2.23e-07
Adipose_Subcutaneous	LTL	ENSG00000185250	PPIL6	6	109440761	109440762	0.0979	rs13210693	7.12	rs7746734	-0.00203	3.78	-1.78	386	48	enet	0.044	2.5e-06	-4.84006	1.3e-06
Adipose_Subcutaneous	LTL	ENSG00000008018	PSMB1	6	170553340	170553341	0.0758	rs7775031	5.35	rs756519	0.0551	-6.14	5.019	263	263	susie	0.061	2.8e-08	-5.09963	3.4e-07
Adipose_Subcutaneous	LTL	ENSG00000170775	GPR37	7	124765626	124765627	0.1309	rs10271646	-19.73	rs2058136	0.0691	5.91	0.598	364	364	susie	0.079	2.4e-10	-8.41481	3.94e-17
Adipose_Subcutaneous	LTL	ENSG00000128604	IRF5	7	128937611	128937612	0.1689	rs4728142	-10.02	rs4728142	0.137	8.25	-10.024	333	1	top1	0.14	3.1e-17	-10.024	1.2e-23
Adipose_Subcutaneous	LTL	ENSG00000085514	PILRA	7	100373444	100373445	0.4591	rs11762932	-9.15	rs11761253	0.511	15.73	-6.151	303	3	lasso	0.52	1.1e-77	-5.96819	2.4e-09
Adipose_Subcutaneous	LTL	ENSG00000121716	PILRB	7	100352175	100352176	0.7073	rs11762932	-9.15	rs6946768	0.683	18.13	-6.044	295	5	lasso	0.69	1.8e-122	-6.06913	1.29e-09
Adipose_Subcutaneous	LTL	ENSG00000128513	POT1	7	124929871	124929872	0.0676	rs10271646	-19.73	rs10271776	0.0335	-4.55	-4.611	348	1	top1	0.033	3.3e-05	4.611	4.01e-06
Adipose_Subcutaneous	LTL	ENSG00000146700	SSC4D	7	76409694	76409695	0.2128	rs38664	5.93	rs4728710	0.172	9.63	-4.107	218	14	lasso	0.19	3.1e-23	-4.86423	1.15e-06
Adipose_Subcutaneous	LTL	ENSG00000066923	STAG3	7	100177562	100177563	0.0909	rs11762932	-9.15	rs7789890	0.0196	-4.93	-9.117	273	14	enet	0.029	0.00011	5.55678	2.75e-08
Adipose_Subcutaneous	LTL	ENSG00000078487	ZCWPW1	7	100428791	100428792	0.1198	rs11762932	-9.15	rs6955367	0.0582	6	-6.067	313	28	enet	0.063	1.6e-08	-5.0106	5.43e-07
Adipose_Subcutaneous	LTL	ENSG00000166526	ZNF3	7	100082547	100082548	0.0706	rs11762932	-9.15	rs660629	0.00432	-3.71	-2.692	274	274	susie	0.026	0.00022	5.90404	3.55e-09
Adipose_Subcutaneous	LTL	ENSG00000156162	DPY19L4	8	94719702	94719703	0.1545	rs1023767	-7.83	rs7816645	0.044975	6.19	-4.7	445	445	susie	0.078	2.8e-10	-5.33434	9.59e-08
Adipose_Subcutaneous	LTL	ENSG00000104738	MCM4	8	47960184	47960185	0.1994	rs4873772	-5.97	rs11782628	0.007527	-4.26	-5.229	187	187	susie	0.11	8.5e-14	10.3409	4.6e-25
Adipose_Subcutaneous	LTL	ENSG00000137574	TGS1	8	55773141	55773142	0.1233	rs13276393	9.39	rs6474016	0.073095	-6.95	9.357	405	405	susie	0.089	1.5e-11	-9.30533	1.34e-20
Adipose_Subcutaneous	LTL	ENSG00000167904	TMEM68	8	55773120	55773121	0.1442	rs13276393	9.39	rs6474016	0.087953	-6.76	9.357	405	1	top1	0.088	2.1e-11	-9.357	8.2e-21
Adipose_Subcutaneous	LTL	ENSG00000164944	VIRMA	8	94553528	94553529	0.0736	rs1023767	-7.83	rs1055800	0.058953	-6.17	-7.651	453	453	susie	0.065	8.9e-09	7.60277	2.9e-14
Adipose_Subcutaneous	LTL	ENSG00000023839	ABCC2	10	99782731	99782732	0.0467	rs10883359	-11.01	rs10883371	0.00457	4.06	10.086	451	12	enet	0.0094	0.019	8.00491	1.2e-15
Adipose_Subcutaneous	LTL	ENSG00000120029	ARMH3	10	102056192	102056193	0.0978	rs4919611	8.11	rs6584463	0.0336	-5.94	4.254	284	18	enet	0.043	2.7e-06	-4.84623	1.26e-06
Adipose_Subcutaneous	LTL	ENSG00000198018	ENTPD7	10	99659505	99659506	0.0471	rs10883359	-11.01	rs2756115	0.0242	-3.65	4.938	444	1	top1	0.024	0.00037	-4.938	7.89e-07
Adipose_Subcutaneous	LTL	ENSG00000057608	GDI2	10	5842131	5842132	0.2665	rs10905065	8.9	rs2275774	0.235	-10.94	5.253	700	3	lasso	0.24	4.6e-30	-5.29034	1.22e-07
Adipose_Subcutaneous	LTL	ENSG00000148834	GSTO1	10	104235355	104235356	0.1921	rs1265164	27.57	rs7896809	0.00967	5.09	6.21	425	56	enet	0.075	6.7e-10	8.79933	1.38e-18
Adipose_Subcutaneous	LTL	ENSG00000052749	RRP12	10	97426075	97426076	0.0901	rs17112674	4.96	rs3737194	0.0205	5.01	4.948	489	489	susie	0.04	5.5e-06	4.71802	2.38e-06
Adipose_Subcutaneous	LTL	ENSG00000156384	SFR1	10	104122057	104122058	0.0943	rs1265164	27.57	rs10883903	-0.00203	-3.61	8.815	427	12	enet	0.0075	0.032	-7.78072	7.21e-15
Adipose_Subcutaneous	LTL	ENSG00000075239	ACAT1	11	108121750	108121751	0.0554	rs227069	-18.08	rs4754298	-0.00198	3.84	17.2827	366	3	lasso	0.0078	0.03	17.3283	2.88e-67
Adipose_Subcutaneous	LTL	ENSG00000177951	BET1L	11	207427	207428	0.2009	rs3782123	-9.72	rs2280543	0.107	7.44	-3.973	281	16	enet	0.13	9.6e-17	-5.69991	1.2e-08
Adipose_Subcutaneous	LTL	ENSG00000178105	DDX10	11	108665024	108665025	0.0484	rs227069	-18.08	rs3858400	-0.000848	2.99	0.113	350	350	susie	0.0079	0.029	6.16584	7.01e-10
Adipose_Subcutaneous	LTL	ENSG00000149308	NPAT	11	108208583	108208584	0.0926	rs227069	-18.08	rs2070661	0.11	-7.38	16.88	356	1	top1	0.11	5.5e-14	-16.88	6.31e-64
Adipose_Subcutaneous	LTL	ENSG00000178202	POGLUT3	11	108498431	108498432	0.2896	rs227069	-18.08	rs10890853	0.233	-11.25	-3.363	321	6	lasso	0.26	7.9e-33	4.64472	3.41e-06
Adipose_Subcutaneous	LTL	ENSG00000111275	ALDH2	12	111766886	111766887	0.1043	rs10774625	-7.96	rs653178	0.0113	4.21	-7.638	222	16	enet	0.036	1.6e-05	-6.10899	1e-09
Adipose_Subcutaneous	LTL	ENSG00000111328	CDK2AP1	12	123272333	123272334	0.2721	rs1727302	-8.59	rs1879380	0.298	-12	-7.633	346	1	top1	0.3	1.1e-38	7.633	2.29e-14
Adipose_Subcutaneous	LTL	ENSG00000130779	CLIP1	12	122422631	122422632	0.0382	rs10846921	7.47	rs10847415	0.0101	-4.3	6.506	337	4	lasso	0.03	9e-05	-6.60615	3.94e-11
Adipose_Subcutaneous	LTL	ENSG00000257218	GATC	12	120446437	120446438	0.38	rs4102203	8.71	rs3742049	0.207	11.37	8.195	391	21	enet	0.35	9.9e-47	8.05519	7.94e-16
Adipose_Subcutaneous	LTL	ENSG00000173064	HECTD4	12	112382438	112382439	0.0632	rs17696736	-6.42	rs1981517	0.0311	-4.75	5.422	278	278	susie	0.038	9.8e-06	-5.41945	5.98e-08
Adipose_Subcutaneous	LTL	ENSG00000184445	KNTC1	12	122527245	122527246	0.0839	rs7305511	-7.78	rs10847242	-0.000194	3.24	5.604	311	311	susie	0.0098	0.017	5.2983	1.17e-07
Adipose_Subcutaneous	LTL	ENSG00000130921	MTRFR	12	123232915	123232916	0.0932	rs1727302	-8.59	rs12316131	0.0545	-6.61	-7.448	345	28	enet	0.077	4e-10	6.91382	4.72e-12
Adipose_Subcutaneous	LTL	ENSG00000111300	NAA25	12	112109021	112109022	0.0275	rs17696736	-6.42	rs632650	-2.94e-05	3.8	6.067	203	8	enet	0.0037	0.095	5.99834	1.99e-09
Adipose_Subcutaneous	LTL	ENSG00000111325	OGFOD2	12	122974682	122974683	0.0627	rs1727302	-8.59	rs1392237	0.00298	3.77	-0.806	319	319	susie	0.012	0.0087	-4.92627	8.38e-07
Adipose_Subcutaneous	LTL	ENSG00000033030	ZCCHC8	12	122501072	122501073	0.0653	rs7135296	-7.76	rs10773208	0.0713	-6.38	6.941	321	321	susie	0.075	7.5e-10	-7.04226	1.89e-12
Adipose_Subcutaneous	LTL	ENSG00000257365	FNTB	14	64986719	64986720	0.0587	rs762810	-9.66	rs8007405	0.039505	-5.07	-6.147	473	1	top1	0.04	7e-06	6.147	7.9e-10
Adipose_Subcutaneous	LTL	ENSG00000100767	PAPLN	14	73237496	73237497	0.0867	rs2572	13.65	rs17182286	-0.002095	3.93	-0.454	392	25	enet	0.01	0.015	-6.18839	6.08e-10
Adipose_Subcutaneous	LTL	ENSG00000100804	PSMB5	14	23035229	23035230	0.3137	rs10138759	-5.64	rs11543947	0.070609	-6.69	0.878	531	531	susie	0.21	4.6e-27	-5.15137	2.59e-07
Adipose_Subcutaneous	LTL	ENSG00000139998	RAB15	14	64972775	64972776	0.2503	rs762810	-9.66	rs4499147	0.118	8.24	-5.084	478	25	enet	0.18	2.3e-22	-6.50844	7.59e-11
Adipose_Subcutaneous	LTL	ENSG00000126804	ZBTB1	14	64503845	64503846	0.148	rs10873174	-6.72	rs10873174	0.083142	7.12	-6.721	492	492	susie	0.1	4.2e-13	-6.53527	6.35e-11
Adipose_Subcutaneous	LTL	ENSG00000165861	ZFYVE1	14	73027211	73027212	0.123	rs2572	13.65	rs4514602	0.022937	-4.68	7.941	442	7	lasso	0.032	5.2e-05	-6.65193	2.89e-11
Adipose_Subcutaneous	LTL	ENSG00000104043	ATP8B4	15	50119456	50119457	0.1505	rs41362650	-14.1	rs2009833	0.0814	6.36	3.891	435	20	enet	0.086	3.9e-11	4.66947	3.02e-06
Adipose_Subcutaneous	LTL	ENSG00000243789	JMJD7	15	41828084	41828085	0.2292	rs2241522	10.19	rs7166139	0.192	-10.54	-7.198	409	27	enet	0.28	1.3e-36	8.92197	4.58e-19
Adipose_Subcutaneous	LTL	ENSG00000137802	MAPKBP1	15	41774433	41774434	0.0556	rs2241522	10.19	rs1819454	0.00607	3.69	-8.059	412	412	susie	0.01	0.015	-9.13827	6.35e-20
Adipose_Subcutaneous	LTL	ENSG00000174197	MGA	15	41621223	41621224	0.0604	rs2241522	10.19	rs2277537	0.00588	-4.37	-2.632	411	11	enet	0.012	0.0085	7.57604	3.56e-14
Adipose_Subcutaneous	LTL	ENSG00000243708	PLA2G4B	15	41837774	41837775	0.2338	rs2241522	10.19	rs2241522	0.267	11.52	10.19	403	403	susie	0.27	1.4e-34	10.0413	1e-23
Adipose_Subcutaneous	LTL	ENSG00000181827	RFX7	15	56243265	56243266	0.3823	rs7164950	6.34	rs7496025	0.451	-14.72	4.856	356	1	top1	0.45	2.6e-64	-4.856	1.2e-06
Adipose_Subcutaneous	LTL	ENSG00000103932	RPAP1	15	41544268	41544269	0.2794	rs17676742	10.21	rs1200348	0.28	11.85	-6.3612	362	18	enet	0.29	8.6e-38	-6.78398	1.17e-11
Adipose_Subcutaneous	LTL	ENSG00000137877	SPTBN5	15	41890204	41890205	0.4876	rs2241522	10.19	rs1672461	0.41	-14.24	-5.662	415	24	enet	0.46	1.4e-65	5.34303	9.14e-08
Adipose_Subcutaneous	LTL	ENSG00000102977	ACD	16	67660814	67660815	0.0514	rs28711261	5.65	rs2285910	0.0169	-4.2	4.215	219	8	lasso	0.032	4.5e-05	-4.75814	1.95e-06
Adipose_Subcutaneous	LTL	ENSG00000196296	ATP2A1	16	28878404	28878405	0.0214	rs12443881	5.36	rs12928404	0.0245	3.87	5.089	184	1	top1	0.025	0.00034	5.089	3.6e-07
Adipose_Subcutaneous	LTL	ENSG00000157322	CLEC18A	16	69950704	69950705	0.5252	rs35567919	-10.07	rs1808417	0.333	-13.54	-8.79	209	209	susie	0.5	1e-73	9.51344	1.84e-21
Adipose_Subcutaneous	LTL	ENSG00000223496	EXOSC6	16	70251929	70251930	0.6617	rs35567919	-10.07	rs4985407	0.673	17.95	6.758	199	6	lasso	0.68	1.1e-120	7.58378	3.36e-14
Adipose_Subcutaneous	LTL	ENSG00000155393	HEATR3	16	50065940	50065941	0.3936	rs3887556	8.22	rs2287197	0.49	-15.37	7.131	374	374	susie	0.49	8e-73	-7.0582	1.69e-12
Adipose_Subcutaneous	LTL	ENSG00000157368	IL34	16	70579894	70579895	0.0832	rs35567919	-10.07	rs9936225	0.0499	5.79	6.289	151	151	susie	0.057	7.6e-08	6.51694	7.18e-11
Adipose_Subcutaneous	LTL	ENSG00000102910	LONP2	16	48244295	48244296	0.6529	rs8053839	6.81	rs8053839	0.418	-14.17	6.807	232	1	top1	0.42	3.3e-58	-6.807	9.97e-12
Adipose_Subcutaneous	LTL	ENSG00000135698	MPHOSPH6	16	82170225	82170226	0.2897	rs2303262	19.57	rs1134847	0.156	9.65	17.506	750	10	enet	0.17	1.5e-21	18.6244	2.04e-77
Adipose_Subcutaneous	LTL	ENSG00000176953	NFATC2IP	16	28950806	28950807	0.0404	rs12443881	5.36	rs35979293	0.013	-4.71	-3.607	186	186	susie	0.022	0.00059	4.77607	1.79e-06
Adipose_Subcutaneous	LTL	ENSG00000132603	NIP7	16	69339583	69339584	0.0373	rs3785074	10.83	rs1127231	0.0438	-5.04	8.513	299	299	susie	0.047	1.1e-06	-7.79596	6.39e-15
Adipose_Subcutaneous	LTL	ENSG00000167984	NLRC3	16	3577399	3577400	0.4472	rs13335490	-8.28	rs12933120	0.167	-10	3.568	359	38	enet	0.26	1.5e-33	-6.69318	2.18e-11
Adipose_Subcutaneous	LTL	ENSG00000258429	PDF	16	69330594	69330595	0.1008	rs3785074	10.83	rs9935533	0.0715	-6.44	5.982	297	14	enet	0.082	1e-10	-6.08501	1.16e-09
Adipose_Subcutaneous	LTL	ENSG00000090857	PDPR	16	70113625	70113626	0.0571	rs35567919	-10.07	rs34087264	0.0248	-4.82	-8.682	189	189	susie	0.028	0.00013	9.26396	1.97e-20
Adipose_Subcutaneous	LTL	ENSG00000132600	PRMT7	16	68310973	68310974	0.3159	rs4359427	4.5	rs11075672	0.212	-10.8	-3.509	303	25	enet	0.28	1.5e-36	4.60959	4.03e-06
Adipose_Subcutaneous	LTL	ENSG00000171490	RSL1D1	16	11851584	11851585	0.0793	rs17235629	4.84	rs7198817	0.00167	-4.77	4.314	458	19	enet	0.014	0.0057	-6.02882	1.65e-09
Adipose_Subcutaneous	LTL	ENSG00000189091	SF3B3	16	70523787	70523788	0.0924	rs35567919	-10.07	rs8053436	0.109	-7.79	4.45	156	7	lasso	0.12	3.8e-15	-5.3111	1.09e-07
Adipose_Subcutaneous	LTL	ENSG00000178188	SH2B1	16	28846599	28846600	0.0825	rs12443881	5.36	rs8062405	0.138	-8.28	5.253	184	1	top1	0.14	2.2e-17	-5.253	1.5e-07
Adipose_Subcutaneous	LTL	ENSG00000197165	SULT1A2	16	28597108	28597109	0.2988	rs12443881	5.36	rs3859172	0.305	12.5	4.786	188	188	susie	0.32	9.1e-42	4.90288	9.44e-07
Adipose_Subcutaneous	LTL	ENSG00000132604	TERF2	16	69408570	69408571	0.0399	rs3785074	10.83	rs11644226	0.0268	-4.56	5.012	303	1	top1	0.027	0.00019	-5.012	5.39e-07
Adipose_Subcutaneous	LTL	ENSG00000157315	TMED6	16	69351808	69351809	0.1009	rs3785074	10.83	rs153060	0.0293	-5.87	-3.195	299	7	lasso	0.083	7.5e-11	4.91676	8.8e-07
Adipose_Subcutaneous	LTL	ENSG00000198373	WWP2	16	69762305	69762306	0.0598	rs3785074	10.83	rs4985377	0.00992	3.65	5.536	252	16	enet	0.01	0.015	6.44983	1.12e-10
Adipose_Subcutaneous	LTL	ENSG00000178971	CTC1	17	8248043	8248044	0.3278	rs12453250	-17.47	rs3027234	0.178173	-9.53	-8.993	450	26	enet	0.2	8.3e-25	8.41569	3.91e-17
Adipose_Subcutaneous	LTL	ENSG00000188878	FBF1	17	75941055	75941056	0.4875	rs2069528	6.29	rs1135889	0.431458	14.38	5.519	400	1	top1	0.43	1.1e-60	5.519	3.41e-08
Adipose_Subcutaneous	LTL	ENSG00000068079	IFI35	17	43006724	43006725	0.1153	rs9912587	-8	rs528854	0.034983	-4.86	-5.64	232	1	top1	0.035	2.2e-05	5.64	1.7e-08
Adipose_Subcutaneous	LTL	ENSG00000188554	NBR1	17	43171201	43171202	0.0817	rs9912587	-8	rs4520874	0.02909	-5.58	-7.406	254	12	enet	0.054	1.7e-07	5.15081	2.59e-07
Adipose_Subcutaneous	LTL	ENSG00000132383	RPA1	17	1829701	1829702	0.2931	rs5030755	9.63	rs7216701	0.12211	7.97	-9.317	439	24	enet	0.19	7.9e-24	-7.8946	2.91e-15
Adipose_Subcutaneous	LTL	ENSG00000198863	RUNDC1	17	42980564	42980565	0.0313	rs9912587	-8	rs9911630	0.00312	-4.02	-7.034	224	224	susie	0.01	0.014	7.42387	1.14e-13
Adipose_Subcutaneous	LTL	ENSG00000132386	SERPINF1	17	1761958	1761959	0.1556	rs5030755	9.63	rs1136287	0.098068	-6.96	6.453	434	434	susie	0.11	2.4e-14	-5.00184	5.68e-07
Adipose_Subcutaneous	LTL	ENSG00000186532	SMYD4	17	1830633	1830634	0.3024	rs5030755	9.63	rs2071021	0.244344	-11.17	7.506	435	6	lasso	0.26	1.1e-33	-8.04821	8.4e-16
Adipose_Subcutaneous	LTL	ENSG00000257949	TEN1	17	75979363	75979364	0.5657	rs2069528	6.29	rs2069528	0.366968	-13.32	6.294	406	35	enet	0.38	2e-51	-6.01418	1.81e-09
Adipose_Subcutaneous	LTL	ENSG00000184988	TMEM106A	17	43211834	43211835	0.0452	rs9912587	-8	rs9646418	0.050372	-5.26	-7.074	263	263	susie	0.051	3.5e-07	7.35418	1.92e-13
Adipose_Subcutaneous	LTL	ENSG00000108828	VAT1	17	43025122	43025123	0.1304	rs9912587	-8	rs7218454	0.071393	-6.38	-6.266	237	27	enet	0.097	1.9e-12	6.43247	1.26e-10
Adipose_Subcutaneous	LTL	ENSG00000132471	WBP2	17	75856506	75856507	0.1163	rs2069528	6.29	rs3744032	0.003738	-4.13	-2.776	381	12	enet	0.041	4.9e-06	5.54808	2.89e-08
Adipose_Subcutaneous	LTL	ENSG00000141428	C18orf21	18	35972082	35972083	0.0893	rs2156775	4.57	rs9956938	0.09485	-6.9	4.519	437	1	top1	0.095	3.3e-12	-4.519	6.21e-06
Adipose_Subcutaneous	LTL	ENSG00000132199	ENOSF1	18	712675	712676	0.217	rs16948305	-16	rs2612081	0.146555	8.46	-4.764	626	9	lasso	0.18	4.7e-22	-5.22345	1.76e-07
Adipose_Subcutaneous	LTL	ENSG00000101751	POLI	18	54270028	54270029	0.6819	rs3730783	11.41	rs3730783	0.451151	-14.77	11.408	383	25	enet	0.52	3.4e-77	-9.7898	1.25e-22
Adipose_Subcutaneous	LTL	ENSG00000130856	ZNF236	18	76822606	76822607	0.1616	rs1049004	6.28	rs517637	0.120194	-7.9	-4.042	654	654	susie	0.13	6.2e-17	5.35173	8.71e-08
Adipose_Subcutaneous	LTL	ENSG00000167670	CHAF1A	19	4402661	4402662	0.5204	rs11085072	-5.57	rs11085074	0.368	-13.33	-4.825	380	380	susie	0.49	3.1e-72	5.40823	6.36e-08
Adipose_Subcutaneous	LTL	ENSG00000008382	MPND	19	4343526	4343527	0.1158	rs11085072	-5.57	rs11085072	0.0404	5.17	-5.566	370	370	susie	0.047	9e-07	-5.46559	4.61e-08
Adipose_Subcutaneous	LTL	ENSG00000197134	ZNF257	19	22052451	22052452	0.3378	rs8105767	14.92	rs17554725	0.316	12.73	12.644	320	42	enet	0.41	3.1e-56	12.1024	1.03e-33
Adipose_Subcutaneous	LTL	ENSG00000198521	ZNF43	19	21852124	21852125	0.0472	rs8105767	14.92	rs8112960	0.000906	-3.59	3.216	294	294	susie	0.012	0.011	-5.71078	1.12e-08
Adipose_Subcutaneous	LTL	ENSG00000186230	ZNF749	19	57435328	57435329	0.3327	rs2301663	-4.79	rs11665675	0.297	-12.2	-4.753	489	8	enet	0.31	7.1e-41	5.03829	4.7e-07
Adipose_Subcutaneous	LTL	ENSG00000203896	LIME1	20	63736282	63736283	0.0845	rs16983844	17.64	rs2315007	0.00822	3.95	15.457	437	15	enet	0.024	0.00036	20.0955	8.07e-90
Adipose_Subcutaneous	LTL	ENSG00000101079	NDRG3	20	36746077	36746078	0.134	rs4810362	-17.61	rs2298308	0.0689	-6.09	-4.775	224	1	top1	0.069	3.2e-09	4.775	1.8e-06
Adipose_Subcutaneous	LTL	ENSG00000080839	RBL1	20	37095783	37095784	0.0359	rs4810362	-17.61	rs1780706	0.0159	4.58	-15.512	257	257	susie	0.018	0.0021	-16.8363	1.32e-63
Adipose_Subcutaneous	LTL	ENSG00000258366	RTEL1	20	63657809	63657810	0.2777	rs16983844	17.64	rs6062484	0.0793	-7.67	9.3315	429	12	enet	0.1	4.5e-13	-11.3717	5.78e-30
Adipose_Subcutaneous	LTL	ENSG00000197122	SRC	20	37344684	37344685	0.0611	rs4810362	-17.61	rs6094373	-0.000395	-3.62	0.1	339	339	susie	0.0079	0.029	-7.03827	1.95e-12
Adipose_Subcutaneous	LTL	ENSG00000197457	STMN3	20	63657681	63657682	0.0566	rs16983844	17.64	rs311489	0.00952	3.85	7.751	429	7	enet	0.01	0.015	12.465	1.16e-35
Adipose_Subcutaneous	LTL	ENSG00000171703	TCEA2	20	64049835	64049836	0.2055	rs16983844	17.64	rs816953	0.0992	7.88	-4.3041	330	330	susie	0.16	1.5e-20	-5.07198	3.94e-07
Adipose_Subcutaneous	LTL	ENSG00000100299	ARSA	22	50628172	50628173	0.515	rs140522	10.05	rs6151429	0.316	-12.34	3.291	260	260	susie	0.37	2e-49	-4.50913	6.51e-06
Adipose_Subcutaneous	LTL	ENSG00000100288	CHKB	22	50601454	50601455	0.3732	rs140522	10.05	rs131750	0.265	12.04	-5.525	285	285	susie	0.31	1.1e-40	-6.67621	2.45e-11
Adipose_Subcutaneous	LTL	ENSG00000177989	CIMAP1B	22	50532579	50532580	0.1088	rs140522	10.05	rs2782	0.0575	-6.28	8.478	317	5	lasso	0.099	1.2e-12	-9.70575	2.85e-22
Adipose_Subcutaneous	LTL	ENSG00000205560	CPT1B	22	50578454	50578455	0.3672	rs140522	10.05	rs140514	0.24	10.89	-5.937	296	296	susie	0.32	6.3e-42	-6.22942	4.68e-10
Adipose_Subcutaneous	LTL	ENSG00000100258	LMF2	22	50507690	50507691	0.1902	rs140522	10.05	rs134975	0.111	-7.49	5.47	330	28	enet	0.11	3.7e-14	-5.6378	1.72e-08
Adipose_Subcutaneous	LTL	ENSG00000128408	RIBC2	22	45413690	45413691	0.0973	rs6006743	6.84	rs8138001	0.0583	-5.76	6.721	575	575	susie	0.065	8.5e-09	-5.69456	1.24e-08
Adipose_Subcutaneous	LTL	ENSG00000100284	TOM1	22	35299274	35299275	0.223	rs741996	-5.15	rs2235148	0.161	9.04	-4.811	598	1	top1	0.16	3.6e-20	-4.811	1.5e-06
Adipose_Subcutaneous	LTL	ENSG00000025708	TYMP	22	50530055	50530056	0.304	rs140522	10.05	rs3091397	0.201	-9.92	9.646	319	26	enet	0.23	1.1e-28	-10.6093	2.7e-26
Adipose_Subcutaneous	AF	ENSG00000163354	DCST2	1	155033780	155033781	0.1197	rs4578216	18.353	rs11264298	0.0664	-6	-8.616	378	5	lasso	0.072	1.3e-09	9.5656	1.12e-21
Adipose_Subcutaneous	AF	ENSG00000143603	KCNN3	1	154870279	154870280	0.1129	rs4578216	18.353	rs7528532	0.0633	-5.9	-12.353	417	16	enet	0.066	7.2e-09	12.3357	5.82e-35
Adipose_Subcutaneous	AF	ENSG00000099260	PALMD	1	99645942	99645943	0.1124	rs10783115	-4.746	rs834984	0.0261	-5.64	-4.322	498	498	susie	0.036	1.9e-05	4.71411	2.43e-06
Adipose_Subcutaneous	AF	ENSG00000163346	PBXIP1	1	154956122	154956123	0.1393	rs4578216	18.353	rs10908445	0.0857	-7.14	-13.123	397	397	susie	0.1	5e-13	11.4692	1.88e-30
Adipose_Subcutaneous	AF	ENSG00000160685	ZBTB7B	1	155002629	155002630	0.086	rs4578216	18.353	rs905938	0.0471	-5.52	5.723	385	385	susie	0.05	4.3e-07	-8.89188	6.01e-19
Adipose_Subcutaneous	AF	ENSG00000178074	C2orf69	2	199911255	199911256	0.0487	rs7605146	10.086	rs281766	0.063128	5.63	6.665	342	1	top1	0.063	1.5e-08	6.665	2.65e-11
Adipose_Subcutaneous	AF	ENSG00000011523	CEP68	2	65056365	65056366	0.2731	rs1009358	-9.474	rs1009358	0.28307	-11.73	-9.474	428	1	top1	0.28	1.4e-36	9.474	2.69e-21
Adipose_Subcutaneous	AF	ENSG00000115561	CHMP3	2	86563478	86563479	0.2871	rs17027163	-6.409	rs17027296	0.183356	9.52	-5.278	335	335	susie	0.22	6e-28	-5.62022	1.91e-08
Adipose_Subcutaneous	AF	ENSG00000087338	GMCL1	2	69829641	69829642	0.0373	rs6747542	-8.294	rs2168115	0.01428	4.25	-7.983	312	312	susie	0.022	0.00073	-6.64045	3.13e-11
Adipose_Subcutaneous	AF	ENSG00000084731	KIF3C	2	25982748	25982749	0.0728	rs6546620	-6.969	rs2138390	0.006879	3.79	-5.085	282	282	susie	0.043	2.5e-06	-5.76532	8.15e-09
Adipose_Subcutaneous	AF	ENSG00000115524	SF3B1	2	197435090	197435091	0.0539	rs7582536	4.983	rs6719483	0.055286	5.87	4.746	327	327	susie	0.06	3e-08	4.78978	1.67e-06
Adipose_Subcutaneous	AF	ENSG00000162971	TYW5	2	199948471	199948472	0.0497	rs7605146	10.086	rs4673634	0.011473	-5.03	6.917	355	355	susie	0.022	0.00073	-7.03223	2.03e-12
Adipose_Subcutaneous	AF	ENSG00000115464	USP34	2	61470768	61470769	0.0422	rs2694643	-5.797	rs34223071	0.001692	4.05	-2.859	299	10	enet	0.0097	0.018	-4.7981	1.6e-06
Adipose_Subcutaneous	AF	ENSG00000115935	WIPF1	2	174682915	174682916	0.0922	rs7574892	8.224	rs1991601	0.084893	6.68	-5.958	330	15	enet	0.085	4.5e-11	-6.34309	2.25e-10
Adipose_Subcutaneous	AF	ENSG00000114054	PCCB	3	136250305	136250306	0.0977	rs1278493	5.75	rs696081	0.0565	5.88	5.022	284	1	top1	0.057	8.4e-08	5.022	5.11e-07
Adipose_Subcutaneous	AF	ENSG00000177311	ZBTB38	3	141324212	141324213	0.075	rs6763931	5.18	rs6785073	0.0804	6.4	4.709	405	1	top1	0.08	1.6e-10	4.709	2.49e-06
Adipose_Subcutaneous	AF	ENSG00000145354	CISD2	4	102868977	102868978	0.1729	rs7681629	5.43	rs223420	0.178	-9.4	5.407	326	12	lasso	0.18	7e-23	-5.19707	2.02e-07
Adipose_Subcutaneous	AF	ENSG00000138674	SEC31A	4	82891265	82891266	0.0494	rs6841049	5.42	rs4693544	-0.000315	3.01	5.228	468	468	susie	0.01	0.016	4.75506	1.98e-06
Adipose_Subcutaneous	AF	ENSG00000109332	UBE2D3	4	102868895	102868896	0.0338	rs7681629	5.43	rs13130741	2.56e-05	-3.63	4.99	326	326	susie	0.0099	0.017	-5.15537	2.53e-07
Adipose_Subcutaneous	AF	ENSG00000120733	KDM3B	5	138352595	138352596	0.1433	rs2040862	12.47	rs4835682	0.054758	-5.38	-7.841	294	1	top1	0.055	1.3e-07	7.841	4.47e-15
Adipose_Subcutaneous	AF	ENSG00000132563	REEP2	5	138439016	138439017	0.1583	rs2040862	12.47	rs10055995	0.071066	6.31	-7.445	294	294	susie	0.096	2.4e-12	-5.07307	3.91e-07
Adipose_Subcutaneous	AF	ENSG00000272514	CFAP206	6	87407982	87407983	0.0644	rs2031522	-6.41	rs9362415	0.0379	5.26	-6.093	423	423	susie	0.042	3.6e-06	-6.0601	1.36e-09
Adipose_Subcutaneous	AF	ENSG00000146243	IRAK1BP1	6	78867471	78867472	0.1589	rs10455120	5.22	rs1890229	0.179	10.25	3.219	375	24	enet	0.22	2.8e-28	4.52843	5.94e-06
Adipose_Subcutaneous	AF	ENSG00000105974	CAV1	7	116524784	116524785	0.1029	rs11773845	-15.67	rs9920	0.0301	-5.13	-9.163	346	346	susie	0.049	6.2e-07	9.03455	1.65e-19
Adipose_Subcutaneous	AF	ENSG00000105971	CAV2	7	116287379	116287380	0.0548	rs11773845	-15.67	rs3807986	0.032	4.08	-7.974	368	1	top1	0.032	4.8e-05	-7.974	1.54e-15
Adipose_Subcutaneous	AF	ENSG00000263001	GTF2I	7	74657666	74657667	0.3063	rs2267812	5.15	rs35005436	0.269	11.65	4.7634	148	148	susie	0.27	5.1e-35	4.66456	3.09e-06
Adipose_Subcutaneous	AF	ENSG00000196275	GTF2IRD2	7	74851550	74851551	0.5881	rs2267812	5.15	rs2267812	0.477	15.13	5.152	96	6	lasso	0.5	2.9e-73	5.18845	2.12e-07
Adipose_Subcutaneous	AF	ENSG00000272391	POM121C	7	75486270	75486271	0.2659	rs17207196	-3.48	rs1167827	0.0723	-6.63	-3.141	198	198	susie	0.19	4e-24	5.12336	3e-07
Adipose_Subcutaneous	AF	ENSG00000091137	SLC26A4	7	107660634	107660635	0.0385	rs2204833	4.94	rs2178497	0.0249	4.78	4.453	391	391	susie	0.029	9.4e-05	4.60686	4.09e-06
Adipose_Subcutaneous	AF	ENSG00000216937	CCDC7	10	32446139	32446140	0.2295	rs11008969	-4.54	rs16933379	0.218	-10.25	-4.4	318	318	susie	0.24	9.4e-31	4.5725	4.82e-06
Adipose_Subcutaneous	AF	ENSG00000196968	FUT11	10	73772862	73772863	0.2186	rs10824026	-11.96	rs10762563	0.208	-10.1	-6.511	240	21	enet	0.21	3e-26	9.0275	1.76e-19
Adipose_Subcutaneous	AF	ENSG00000156384	SFR1	10	104122057	104122058	0.0943	rs7093473	12.71	rs10883903	-0.00203	-3.61	11.449	427	12	enet	0.0075	0.032	-7.0913	1.33e-12
Adipose_Subcutaneous	AF	ENSG00000165637	VDAC2	10	75210153	75210154	0.1836	rs2657291	-5.66	rs4746261	0.205	10	5.023	337	1	top1	0.21	7.3e-26	5.023	5.09e-07
Adipose_Subcutaneous	AF	ENSG00000166225	FRS2	12	69470348	69470349	0.0952	rs11177752	-6.42	rs221070	0.0148	-4.55	5.378	561	561	susie	0.018	0.0018	-4.74701	2.06e-06
Adipose_Subcutaneous	AF	ENSG00000123096	SSPN	12	26134963	26134964	0.5539	rs10743574	-6.36	rs16930329	0.204	-10.5	-3.188	575	62	enet	0.37	3.1e-49	5.94363	2.79e-09
Adipose_Subcutaneous	AF	ENSG00000139722	VPS37B	12	122896443	122896444	0.0793	rs897393	5.53	rs12255	0.0305	4.79	5.067	309	1	top1	0.031	7.2e-05	5.067	4.04e-07
Adipose_Subcutaneous	AF	ENSG00000126231	PROZ	13	113158653	113158654	0.1129	rs8001506	-5.61	rs4907598	0.101	-7.31	-5.098	434	13	enet	0.1	2.3e-13	5.0845	3.69e-07
Adipose_Subcutaneous	AF	ENSG00000165410	CFL2	14	34714822	34714823	0.1102	rs9491	7.2	rs4982208	0.023131	4.5	0.269	412	44	enet	0.065	8.1e-09	4.57624	4.73e-06
Adipose_Subcutaneous	AF	ENSG00000100714	MTHFD1	14	64388030	64388031	0.292	rs2738413	11.64	rs1076991	0.262785	-11.3	-6.845	499	1	top1	0.26	1.1e-33	6.845	7.65e-12
Adipose_Subcutaneous	AF	ENSG00000067141	NEO1	15	73051709	73051710	0.0699	rs8040533	12.4	rs17762146	0.00653	-4.35	-4.265	274	274	susie	0.016	0.0036	4.83593	1.33e-06
Adipose_Subcutaneous	AF	ENSG00000182685	BRICD5	16	2211949	2211950	0.1022	rs2815301	-5.89	rs27345	0.0996	-6.97	5.128	349	2	lasso	0.1	2.5e-13	-5.3016	1.15e-07
Adipose_Subcutaneous	AF	ENSG00000140990	NDUFB10	16	1959507	1959508	0.2128	rs2815301	-5.89	rs758335	0.0921	-6.93	-5.373	441	441	susie	0.096	2.3e-12	5.582	2.38e-08
Adipose_Subcutaneous	AF	ENSG00000184207	PGP	16	2214806	2214807	0.0898	rs2815301	-5.89	rs27345	0.067	-5.8	5.128	348	348	susie	0.073	1.2e-09	-5.9682	2.4e-09
Adipose_Subcutaneous	AF	ENSG00000140836	ZFHX3	16	73059697	73059698	0.1557	rs2106261	20.23	rs2068360	0.0451	4.76	-4.723	467	467	susie	0.053	2.2e-07	-4.7549	1.99e-06
Adipose_Subcutaneous	AF	ENSG00000159314	ARHGAP27	17	45434420	45434421	0.0441	rs8072451	5.68	rs17689471	0.010617	-3.71	5.528	183	183	susie	0.02	0.0012	-4.83427	1.34e-06
Adipose_Subcutaneous	AF	ENSG00000120088	CRHR1	17	45784279	45784280	0.0647	rs8072451	5.68	rs8072451	0.115507	7.62	5.681	34	1	top1	0.12	1.2e-14	5.681	1.34e-08
Adipose_Subcutaneous	AF	ENSG00000108669	CYTH1	17	78782296	78782297	0.1042	rs7224711	5.5	rs7221314	0.041452	-5.89	-4.554	582	27	enet	0.058	5.9e-08	4.92586	8.4e-07
Adipose_Subcutaneous	AF	ENSG00000108306	FBXL20	17	39402522	39402523	0.0472	rs3816470	6.57	rs8070695	0.062596	-6.21	4.4917	330	330	susie	0.073	1e-09	-4.53014	5.89e-06
Adipose_Subcutaneous	AF	ENSG00000176681	LRRC37A	17	46292732	46292733	0.7539	rs199448	5.75	rs8072451	0.271855	11.49	5.681	78	21	lasso	0.53	4.2e-80	4.53593	5.73e-06
Adipose_Subcutaneous	AF	ENSG00000172057	ORMDL3	17	39927600	39927601	0.0922	rs3816470	6.57	rs2305480	0.039308	5.36	-4.849	293	293	susie	0.052	3e-07	-4.64524	3.4e-06
Adipose_Subcutaneous	AF	ENSG00000161395	PGAP3	17	39696796	39696797	0.1036	rs3816470	6.57	rs2517955	0.071079	6.09	5.471	319	1	top1	0.071	1.8e-09	5.471	4.48e-08
Adipose_Subcutaneous	AF	ENSG00000055483	USP36	17	78841440	78841441	0.0508	rs7224711	5.5	rs3744802	0.030984	-5.19	4.812	624	1	top1	0.031	6.3e-05	-4.812	1.49e-06
Adipose_Subcutaneous	AF	ENSG00000108379	WNT3	17	46833057	46833058	0.127	rs17608766	6.16	rs199513	0.05836	6.62	5.746	255	25	enet	0.13	8.5e-17	6.12787	8.91e-10
Adipose_Subcutaneous	AF	ENSG00000160233	LRRC3	21	44455485	44455486	0.1374	rs2186932	-4.3	rs2838551	0.03325	5.45	3.437	446	17	enet	0.05	4.5e-07	4.90994	9.11e-07
Adipose_Subcutaneous	CAD	ENSG00000143437	ARNT	1	150876767	150876768	0.1912	rs11204680	-7.421	rs12568757	0.15	8.81	-6.755	305	26	enet	0.19	4.6e-24	-6.91	4.95e-12
Adipose_Subcutaneous	CAD	ENSG00000163141	BNIPL	1	151036569	151036570	0.0413	rs11204680	-7.421	rs12402939	0.00281	-3.64	-5.647	312	312	susie	0.016	0.0031	6.31	2.86e-10
Adipose_Subcutaneous	CAD	ENSG00000162757	C1orf74	1	209784558	209784559	0.0745	rs2046850	-5.022	rs646596	-0.0021	-3.77	-2.94	506	506	susie	0.0033	0.11	4.7	2.64e-06
Adipose_Subcutaneous	CAD	ENSG00000143126	CELSR2	1	109250018	109250019	0.1005	rs7528419	-15.885	rs17034466	0.0211	-5.15	-1.839	422	11	enet	0.044	2.4e-06	5.14	2.73e-07
Adipose_Subcutaneous	CAD	ENSG00000143418	CERS2	1	150975003	150975004	0.1235	rs11204680	-7.421	rs3849279	0.0936	7.71	-5.911	315	315	susie	0.11	1.4e-14	-5.76	8.32e-09
Adipose_Subcutaneous	CAD	ENSG00000118655	DCLRE1B	1	113905201	113905202	0.0386	rs1230666	7.223	rs1230666	0.00583	-3.61	7.223	469	469	susie	0.012	0.01	-6.47	9.71e-11
Adipose_Subcutaneous	CAD	ENSG00000118197	DDX59	1	200669968	200669969	0.4007	rs12126676	5.406	rs12126676	0.222	-10.34	5.406	536	38	enet	0.27	2.9e-34	-4.72	2.4e-06
Adipose_Subcutaneous	CAD	ENSG00000183386	FHL3	1	38005605	38005606	0.1115	rs34655914	-6.655	rs4072980	0.119	7.68	-6.254	464	1	top1	0.12	4.8e-15	-6.25	4e-10
Adipose_Subcutaneous	CAD	ENSG00000143512	HHIPL2	1	222548102	222548103	0.1125	rs17465637	-12.489	rs35822937	0.0346	5.79	4.323	341	341	susie	0.064	1.1e-08	5.09	3.56e-07
Adipose_Subcutaneous	CAD	ENSG00000143452	HORMAD1	1	150720887	150720888	0.3521	rs11204680	-7.421	rs10788792	0.437	14.48	-5.742	302	1	top1	0.44	1.1e-61	-5.74	9.36e-09
Adipose_Subcutaneous	CAD	ENSG00000163431	LMOD1	1	201946587	201946588	0.208	rs2172935	4.757	rs2644121	0.148	-9.11	4.462	477	477	susie	0.16	1.2e-19	-4.57	4.94e-06
Adipose_Subcutaneous	CAD	ENSG00000081026	MAGI3	1	113390748	113390749	0.0254	rs1230666	7.223	rs1217395	0.0192	-4.23	5.305	368	368	susie	0.021	0.00083	-5.34	9.06e-08
Adipose_Subcutaneous	CAD	ENSG00000154305	MIA3	1	222618085	222618086	0.1449	rs17465637	-12.489	rs2133189	0.0293	4.93	-12.481	318	318	susie	0.034	3.1e-05	-10.7	9.77e-27
Adipose_Subcutaneous	CAD	ENSG00000143156	NME7	1	169367966	169367967	0.2197	rs7413522	-6.698	rs10919132	0.292	-11.87	3.444	591	19	enet	0.3	1.4e-39	-4.92	8.6e-07
Adipose_Subcutaneous	CAD	ENSG00000134222	PSRC1	1	109283185	109283186	0.2659	rs7528419	-15.885	rs17645143	0.131	-8.01	-0.038	442	37	enet	0.15	8.5e-19	-5.34	9.54e-08
Adipose_Subcutaneous	CAD	ENSG00000183431	SF3A3	1	37990920	37990921	0.3716	rs34655914	-6.655	rs4072980	0.382	13.55	-6.254	468	1	top1	0.38	4.7e-52	-6.25	4e-10
Adipose_Subcutaneous	CAD	ENSG00000143498	TAF1A	1	222589823	222589824	0.1465	rs17465637	-12.489	rs9441829	0.0552	-5.91	-5.218	331	18	enet	0.073	1.1e-09	5.07	3.95e-07
Adipose_Subcutaneous	CAD	ENSG00000183520	UTP11	1	38009257	38009258	0.0962	rs34655914	-6.655	rs7366048	0.0583	6.06	-6.032	462	462	susie	0.062	2e-08	-6.08	1.17e-09
Adipose_Subcutaneous	CAD	ENSG00000084674	APOB	2	21044072	21044073	0.2157	rs541041	-8.72	rs11687710	0.18991	10.05	5.924	444	6	lasso	0.21	5.7e-26	4.66066	3.15e-06
Adipose_Subcutaneous	CAD	ENSG00000064989	CALCRL	2	187448459	187448460	0.0316	rs13417165	-5.32	rs17576323	0.043053	4.91	-5.114	249	1	top1	0.043	2.8e-06	-5.114	3.15e-07
Adipose_Subcutaneous	CAD	ENSG00000138380	CARF	2	202912226	202912227	0.192	rs35212307	14.72	rs6705330	0.126841	-8.12	14.439	242	16	enet	0.14	6e-18	-13.0192	9.51e-39
Adipose_Subcutaneous	CAD	ENSG00000121966	CXCR4	2	136118164	136118165	0.1783	rs4954580	-5.1	rs4954580	0.087592	6.97	-5.099	336	1	top1	0.088	2.3e-11	-5.099	3.41e-07
Adipose_Subcutaneous	CAD	ENSG00000138439	FAM117B	2	202635187	202635188	0.0684	rs35212307	14.72	rs12466268	0.015164	4.54	-1.361	240	19	enet	0.032	4.9e-05	-6.54686	5.88e-11
Adipose_Subcutaneous	CAD	ENSG00000115486	GGCX	2	85561546	85561547	0.1822	rs2166529	11.45	rs10187424	0.134162	8.48	10.553	473	4	lasso	0.14	8.6e-18	11.0091	3.46e-28
Adipose_Subcutaneous	CAD	ENSG00000163596	ICA1L	2	202871984	202871985	0.1029	rs35212307	14.72	rs4510208	0.072411	6.07	14.628	242	1	top1	0.072	1.3e-09	14.628	1.86e-48
Adipose_Subcutaneous	CAD	ENSG00000169047	IRS1	2	226799758	226799759	0.1583	rs908252	-6.93	rs2713552	0.107627	7.72	-6.693	458	458	susie	0.11	3.3e-14	-6.80519	1.01e-11
Adipose_Subcutaneous	CAD	ENSG00000144426	NBEAL1	2	203014878	203014879	0.2128	rs35212307	14.72	rs4510208	0.128133	-8.12	14.628	261	261	susie	0.13	1.1e-16	-14.4497	2.52e-47
Adipose_Subcutaneous	CAD	ENSG00000168883	USP39	2	85602855	85602856	0.1068	rs2166529	11.46	rs2040349	0.023219	-4.82	7.499	475	6	lasso	0.033	3.6e-05	-5.26783	1.38e-07
Adipose_Subcutaneous	CAD	ENSG00000118017	A4GNT	3	138132386	138132387	0.6288	rs1199338	8.85	rs2622694	0.359	-13.27	4.309	361	361	susie	0.42	4.7e-59	-5.0082	5.5e-07
Adipose_Subcutaneous	CAD	ENSG00000164062	APEH	3	49674001	49674002	0.1102	rs9814873	-6.38	rs3811697	0.096	6.95	-6.197	318	1	top1	0.096	2.5e-12	-6.197	5.75e-10
Adipose_Subcutaneous	CAD	ENSG00000114790	ARHGEF26	3	154121002	154121003	0.142	rs454837	-7.42	rs1713845	0.149	-8.75	-6.291	392	1	top1	0.15	9.8e-19	6.291	3.15e-10
Adipose_Subcutaneous	CAD	ENSG00000164047	CAMP	3	48223346	48223347	0.0369	rs3172494	-6.28	rs7619865	0.0448	5.02	-4.645	244	1	top1	0.045	1.8e-06	-4.645	3.4e-06
Adipose_Subcutaneous	CAD	ENSG00000164045	CDC25A	3	48188401	48188402	0.2048	rs6787500	-5.05	rs745116	0.283	11.78	-4.656	227	227	susie	0.28	9.1e-37	-4.6061	4.1e-06
Adipose_Subcutaneous	CAD	ENSG00000174953	DHX36	3	154324496	154324497	0.0508	rs454837	-7.42	rs357504	0.0423	5.45	-6.948	326	326	susie	0.049	5.2e-07	-7.2304	4.82e-13
Adipose_Subcutaneous	CAD	ENSG00000154783	FGD5	3	14810852	14810853	0.0769	rs748431	6.5	rs1389300	0.0136	-4.22	4.5	595	595	susie	0.014	0.0052	-5.4725	4.44e-08
Adipose_Subcutaneous	CAD	ENSG00000068745	IP6K2	3	48740352	48740353	0.2568	rs34759087	-6.54	rs3172494	0.0474	-4.9	-6.278	275	18	enet	0.059	4.4e-08	6.6556	2.82e-11
Adipose_Subcutaneous	CAD	ENSG00000158186	MRAS	3	138347647	138347648	0.0671	rs1199338	8.85	rs2293251	0.0263	-4.85	8.262	305	1	top1	0.026	0.00021	-8.262	1.43e-16
Adipose_Subcutaneous	CAD	ENSG00000164078	MST1R	3	49903843	49903844	0.0857	rs9814873	-6.38	rs2280406	0.0852	7.06	4.8	315	1	top1	0.085	4.4e-11	4.8	1.59e-06
Adipose_Subcutaneous	CAD	ENSG00000004534	RBM6	3	49940006	49940007	0.4259	rs1801143	-6.32	rs6771546	0.563	16.46	-5.031	316	316	susie	0.56	2e-88	-5.0496	4.43e-07
Adipose_Subcutaneous	CAD	ENSG00000164068	RNF123	3	49689501	49689502	0.2176	rs9814873	-6.38	rs2271960	0.205	10.06	5.59	315	315	susie	0.24	4.8e-31	4.573	4.81e-06
Adipose_Subcutaneous	CAD	ENSG00000001617	SEMA3F	3	50155044	50155045	0.1631	rs11718165	-6.09	rs3774745	0.00998	5.07	-4.133	329	329	susie	0.031	7.1e-05	-4.8966	9.75e-07
Adipose_Subcutaneous	CAD	ENSG00000182179	UBA7	3	49813945	49813946	0.0659	rs9814873	-6.38	rs2280406	0.00871	-3.68	4.8	315	315	susie	0.012	0.0091	-5.0021	5.67e-07
Adipose_Subcutaneous	CAD	ENSG00000164048	ZNF589	3	48241099	48241100	0.4283	rs3172494	-6.28	rs6787500	0.468	15.17	-5.048	245	27	enet	0.48	5.5e-70	-4.6823	2.84e-06
Adipose_Subcutaneous	CAD	ENSG00000164096	C4orf3	4	119304444	119304445	0.0756	rs10518329	-6.6	rs11731571	-0.00153	3.41	-5.348	439	439	susie	0.002	0.16	-4.62332	3.78e-06
Adipose_Subcutaneous	CAD	ENSG00000164116	GUCY1A1	4	155666710	155666711	0.1106	rs2306556	-9.79	rs3796592	0.00845	4.7	-9.204	437	25	enet	0.034	2.7e-05	-10.3799	3.06e-25
Adipose_Subcutaneous	CAD	ENSG00000127415	IDUA	4	986996	986997	0.2164	rs4690220	-4.54	rs11724804	0.0969	6.93	-4.505	401	1	top1	0.097	1.9e-12	-4.505	6.64e-06
Adipose_Subcutaneous	CAD	ENSG00000164307	ERAP1	5	96808099	96808100	0.368	rs27433	-4.38	rs27433	0.248523	11.54	-4.378	494	45	enet	0.37	1.2e-50	-4.52	6.21e-06
Adipose_Subcutaneous	CAD	ENSG00000134986	NREP	5	111997463	111997464	0.0854	rs1494585	-4.79	rs6898801	0.013449	-3.85	-3.367	454	454	susie	0.014	0.0051	4.6	4.28e-06
Adipose_Subcutaneous	CAD	ENSG00000065060	BLTP3A	6	34792014	34792015	0.3102	rs2744961	6.53	rs11759151	0.468	15.14	5.977	356	29	enet	0.48	2.1e-69	5.47412	4.4e-08
Adipose_Subcutaneous	CAD	ENSG00000203760	CENPW	6	126340173	126340174	0.056	rs1591805	-5.88	rs9375435	0.0758	-6.63	-5.547	185	185	susie	0.081	1.4e-10	5.51536	3.48e-08
Adipose_Subcutaneous	CAD	ENSG00000151914	DST	6	56954627	56954628	0.0977	rs223288	7.22	rs7760349	0.00358	-3.6	-6.078	280	280	susie	0.015	0.0037	4.74465	2.09e-06
Adipose_Subcutaneous	CAD	ENSG00000196821	ILRUN	6	34696858	34696859	0.1139	rs2744961	6.53	rs2744972	0.0706	6.11	6.134	339	339	susie	0.072	1.4e-09	5.68672	1.3e-08
Adipose_Subcutaneous	CAD	ENSG00000164626	KCNK5	6	39229449	39229450	0.2638	rs733701	7.3	rs1428373	0.206	-10.02	4.091	618	618	susie	0.23	1.4e-29	-4.6906	2.72e-06
Adipose_Subcutaneous	CAD	ENSG00000112137	PHACTR1	6	12716804	12716805	0.117	rs9349379	22.7	rs4130157	0.0309	5.1	-5.991	495	24	enet	0.056	1e-07	-4.67977	2.87e-06
Adipose_Subcutaneous	CAD	ENSG00000175003	SLC22A1	6	160121788	160121789	0.182	rs2292334	14	rs7760552	0.0399	-6.25	2.273	543	15	lasso	0.072	1.6e-09	-7.09944	1.25e-12
Adipose_Subcutaneous	CAD	ENSG00000146477	SLC22A3	6	160348267	160348268	0.1077	rs2292334	14	rs2048327	0.103	7.63	13.936	542	542	susie	0.12	1.4e-14	12.7853	1.98e-37
Adipose_Subcutaneous	CAD	ENSG00000124562	SNRPC	6	34757405	34757406	0.1402	rs2744961	6.53	rs11759151	0.15	-9.01	5.977	354	33	enet	0.16	2.7e-20	-5.26765	1.38e-07
Adipose_Subcutaneous	CAD	ENSG00000118526	TCF21	6	133889430	133889431	0.2038	rs2327429	-11.29	rs2327429	0.0868	6.71	-11.287	433	433	susie	0.12	4.5e-15	-13.4001	6.04e-41
Adipose_Subcutaneous	CAD	ENSG00000164535	DAGLB	7	6448011	6448012	0.5444	rs3828944	-6.27	rs3828944	0.52	15.85	-6.266	304	1	top1	0.52	3.5e-78	-6.266	3.7e-10
Adipose_Subcutaneous	CAD	ENSG00000128573	FOXP2	7	114086326	114086327	0.1072	rs10266297	-5.46	rs10279936	0.0599	-6.31	3.655	253	8	enet	0.073	1.1e-09	-4.62584	3.73e-06
Adipose_Subcutaneous	CAD	ENSG00000146963	LUC7L2	7	139340358	139340359	0.0582	rs8137	-4.51	rs9656510	-0.000793	-3.5	-1.317	360	360	susie	0.0062	0.047	4.76384	1.9e-06
Adipose_Subcutaneous	CAD	ENSG00000015520	NPC1L1	7	44541314	44541315	0.0899	rs2107732	-5.66	rs17725246	0.102	7.11	4.506	362	1	top1	0.1	5e-13	4.506	6.61e-06
Adipose_Subcutaneous	CAD	ENSG00000091137	SLC26A4	7	107660634	107660635	0.0385	rs1015411	6.02	rs2178497	0.0249	4.78	5.699	391	391	susie	0.029	9.4e-05	5.84571	5.04e-09
Adipose_Subcutaneous	CAD	ENSG00000175445	LPL	8	19901716	19901717	0.115	rs2083637	-8.21	rs17411045	0.050402	5.5	-8.136	648	648	susie	0.053	2e-07	-8.19694	2.47e-16
Adipose_Subcutaneous	CAD	ENSG00000175164	ABO	9	133275213	133275214	0.5241	rs651007	8.807	rs651007	0.14	9.55	8.807	566	34	enet	0.41	1.5e-57	6.076	1.23e-09
Adipose_Subcutaneous	CAD	ENSG00000147894	C9orf72	9	27573865	27573866	0.2136	rs13691	-4.694	rs13691	0.166	-9.18	-4.694	714	1	top1	0.17	7.4e-21	4.694	2.68e-06
Adipose_Subcutaneous	CAD	ENSG00000147874	HAUS6	9	19103118	19103119	0.16	rs4327934	5.36	rs4977492	0.118	-7.61	4.837	647	1	top1	0.12	5.4e-15	-4.837	1.32e-06
Adipose_Subcutaneous	CAD	ENSG00000099810	MTAP	9	21802542	21802543	0.2713	rs2891168	35.629	rs7023954	0.314	-12.39	-7.825	445	10	lasso	0.34	2e-44	7.341	2.12e-13
Adipose_Subcutaneous	CAD	ENSG00000056558	TRAF1	9	120929172	120929173	0.1774	rs7867876	-5.547	rs10985085	0.0926	7.29	-5.157	342	4	lasso	0.1	6.6e-13	-4.8045	1.55e-06
Adipose_Subcutaneous	CAD	ENSG00000138175	ARL3	10	102714406	102714407	0.1406	rs11191514	-7.86	rs11191375	0.0787	-6.5	-5.074	365	7	lasso	0.12	6.1e-15	5.6572	1.54e-08
Adipose_Subcutaneous	CAD	ENSG00000107798	LIPA	10	89414556	89414557	0.1028	rs1051338	11.09	rs12415827	0.033	5.65	3.309	560	11	enet	0.067	5.4e-09	8.5626	1.1e-17
Adipose_Subcutaneous	CAD	ENSG00000148843	PDCD11	10	103396647	103396648	0.2349	rs11191514	-7.86	rs2271751	0.0848	-6.66	-3.825	352	31	enet	0.092	6.5e-12	6.5477	5.84e-11
Adipose_Subcutaneous	CAD	ENSG00000166024	R3HCC1L	10	98134623	98134624	0.0803	rs10786405	-5.9	rs2095365	0.0187	4.38	-4.824	533	7	lasso	0.031	6.9e-05	-4.5169	6.28e-06
Adipose_Subcutaneous	CAD	ENSG00000035403	VCL	10	73995192	73995193	0.1141	rs2675676	-4.53	rs4745727	0.0662	-6.13	4.155	240	240	susie	0.082	9.5e-11	-5.2187	1.8e-07
Adipose_Subcutaneous	CAD	ENSG00000165895	ARHGAP42	11	100738442	100738443	0.0658	rs604723	-7.05	rs4312035	0.0276	4.64	-6.384	527	7	enet	0.028	0.00013	-5.88154	4.06e-09
Adipose_Subcutaneous	CAD	ENSG00000177951	BET1L	11	207427	207428	0.2009	rs3782121	4.69	rs2280543	0.107	7.44	4.557	281	16	enet	0.13	9.6e-17	4.769	1.85e-06
Adipose_Subcutaneous	CAD	ENSG00000173442	EHBP1L1	11	65576037	65576038	0.0766	rs12801636	-6.55	rs6591182	0.00903	4.44	-4.936	352	1	top1	0.009	0.021	-4.936	7.97e-07
Adipose_Subcutaneous	CAD	ENSG00000256269	HMBS	11	119084865	119084866	0.3176	rs1177562	6.51	rs1799993	0.277	11.63	5.621	375	1	top1	0.28	1e-35	5.621	1.9e-08
Adipose_Subcutaneous	CAD	ENSG00000173327	MAP3K11	11	65614248	65614249	0.2368	rs12801636	-6.55	rs2004649	0.25	10.99	4.855	349	1	top1	0.25	8.2e-32	4.855	1.2e-06
Adipose_Subcutaneous	CAD	ENSG00000197136	PCNX3	11	65615772	65615773	0.0704	rs12801636	-6.55	rs2004649	0.0432	5.38	4.855	346	346	susie	0.049	6.6e-07	4.70268	2.57e-06
Adipose_Subcutaneous	CAD	ENSG00000213445	SIPA1	11	65638096	65638097	0.1085	rs12801636	-6.55	rs12801636	0.0332	-5.47	-6.547	336	10	enet	0.069	3e-09	6.51869	7.09e-11
Adipose_Subcutaneous	CAD	ENSG00000181264	TLCD5	11	120325128	120325129	0.1532	rs4938809	5.47	rs10892563	0.125	8.13	4.273	549	9	lasso	0.14	1.4e-17	4.77985	1.75e-06
Adipose_Subcutaneous	CAD	ENSG00000109917	ZPR1	11	116788049	116788050	0.0863	rs3741298	6.78	rs12292921	0.0223	-4.91	5.776	550	3	lasso	0.042	4e-06	-5.82115	5.84e-09
Adipose_Subcutaneous	CAD	ENSG00000111275	ALDH2	12	111766886	111766887	0.1043	rs10774625	11.09	rs653178	0.0113	4.21	10.829	222	16	enet	0.036	1.6e-05	9.19853	3.63e-20
Adipose_Subcutaneous	CAD	ENSG00000119242	CCDC92	12	123972830	123972831	0.2736	rs7133378	-5.89	rs863750	0.119	8.11	-5.393	433	37	enet	0.23	1.8e-29	-6.12802	8.9e-10
Adipose_Subcutaneous	CAD	ENSG00000197653	DNAH10	12	123762187	123762188	0.2307	rs7133378	-5.89	rs7133378	0.0315	5.81	-5.886	409	15	enet	0.09	1.4e-11	-5.09786	3.44e-07
Adipose_Subcutaneous	CAD	ENSG00000180263	FGD6	12	95217481	95217482	0.073	rs11107909	-8.56	rs11107896	0.0433	-5.23	-8.418	608	608	susie	0.047	1e-06	8.48426	2.17e-17
Adipose_Subcutaneous	CAD	ENSG00000173064	HECTD4	12	112382438	112382439	0.0632	rs11066188	9.53	rs1981517	0.0311	-4.75	-6.508	278	278	susie	0.038	9.8e-06	6.21846	5.02e-10
Adipose_Subcutaneous	CAD	ENSG00000089022	MAPKAPK5	12	111843102	111843103	0.1519	rs10774625	11.09	rs1980364	0.107	-7.48	-5.534	204	1	top1	0.11	1.1e-13	5.534	3.13e-08
Adipose_Subcutaneous	CAD	ENSG00000111300	NAA25	12	112109021	112109022	0.0275	rs11066188	9.53	rs632650	-2.94e-05	3.8	-5.579	203	8	enet	0.0037	0.095	-7.74954	9.22e-15
Adipose_Subcutaneous	CAD	ENSG00000139323	POC1B	12	89526023	89526024	0.0926	rs2681472	8.73	rs11105302	0.0954	-7.14	6.692	356	1	top1	0.095	2.9e-12	-6.692	2.2e-11
Adipose_Subcutaneous	CAD	ENSG00000157837	SPPL3	12	120904370	120904371	0.1799	rs2251468	8.71	rs11065283	0.131	-8.8	4.325	460	460	susie	0.14	1.7e-17	-4.62874	3.68e-06
Adipose_Subcutaneous	CAD	ENSG00000198270	TMEM116	12	112013184	112013185	0.1843	rs653178	10.83	rs7959011	0.216	10.34	-6.46	196	196	susie	0.22	6.5e-28	-5.95475	2.6e-09
Adipose_Subcutaneous	CAD	ENSG00000175970	UNC119B	12	120710434	120710435	0.0661	rs2251468	8.71	rs9204	0.00528	4.21	0.453	447	13	enet	0.021	0.00078	5.91502	3.32e-09
Adipose_Subcutaneous	CAD	ENSG00000179195	ZNF664	12	123973122	123973123	0.186	rs7133378	-5.89	rs863750	0.0894	6.67	-5.393	432	432	susie	0.11	3.1e-14	-4.97569	6.5e-07
Adipose_Subcutaneous	CAD	ENSG00000119718	EIF2B2	14	75002910	75002911	0.2611	rs175040	-6.95	rs175040	0.339738	-12.91	-6.95	415	415	susie	0.34	1.1e-45	6.67694	2.44e-11
Adipose_Subcutaneous	CAD	ENSG00000182218	HHIPL1	14	99645109	99645110	0.4066	rs12589575	-10.17	rs12890020	0.165373	10.02	-2.469	445	41	enet	0.28	4.2e-36	-7.1952	6.24e-13
Adipose_Subcutaneous	CAD	ENSG00000119638	NEK9	14	75127151	75127152	0.0504	rs175040	-6.95	rs175479	0.021681	-4.36	-5.352	418	1	top1	0.022	0.00072	5.352	8.7e-08
Adipose_Subcutaneous	CAD	ENSG00000119596	YLPM1	14	74763365	74763366	0.0686	rs175040	-6.95	rs2359239	-0.000547	-3.67	-2.881	331	331	susie	0.007	0.038	5.0294	4.92e-07
Adipose_Subcutaneous	CAD	ENSG00000182511	FES	15	90883694	90883695	0.104	rs8039305	11.9	rs1029420	0.0743	6.2	-11.234	487	1	top1	0.074	7.9e-10	-11.234	2.78e-29
Adipose_Subcutaneous	CAD	ENSG00000153774	CFDP1	16	75433484	75433485	0.2534	rs1549306	-9.14	rs10871308	0.245	11.04	-6.935	348	22	enet	0.25	1.3e-31	-7.66141	1.84e-14
Adipose_Subcutaneous	CAD	ENSG00000257017	HP	16	72054591	72054592	0.102	rs2000999	5.62	rs9941087	0.0761	-6.45	5.038	358	358	susie	0.077	3.6e-10	-5.04719	4.48e-07
Adipose_Subcutaneous	CAD	ENSG00000166822	TMEM170A	16	75465496	75465497	0.0503	rs1549306	-9.14	rs4888380	-0.000673	3.82	-8.667	349	349	susie	0.0052	0.063	-8.64938	5.18e-18
Adipose_Subcutaneous	CAD	ENSG00000169180	XPO6	16	28211919	28211920	0.1325	rs9927626	-5.09	rs9926820	0.0893	6.96	-5.073	323	1	top1	0.089	1.5e-11	-5.073	3.92e-07
Adipose_Subcutaneous	CAD	ENSG00000126581	BECN1	17	42833140	42833141	0.0849	rs1905339	6.11	rs324079	0.002678	4.08	2.926	233	27	enet	0.02	0.0012	5.28895	1.23e-07
Adipose_Subcutaneous	CAD	ENSG00000176390	CRLF3	17	30824775	30824776	0.1965	rs8081187	4.33	rs9915139	0.119918	-8.46	-3.075	279	279	susie	0.18	1.1e-22	4.65858	3.18e-06
Adipose_Subcutaneous	CAD	ENSG00000108771	DHX58	17	42112732	42112733	0.3171	rs1905339	6.11	rs2074166	0.274953	-11.59	6.01	317	1	top1	0.27	2.1e-35	-6.01	1.86e-09
Adipose_Subcutaneous	CAD	ENSG00000167083	GNGT2	17	49209399	49209400	0.0684	rs12940887	7.98	rs4794029	0.039531	5	5.867	375	14	enet	0.048	7.1e-07	7.52507	5.27e-14
Adipose_Subcutaneous	CAD	ENSG00000089558	KCNH4	17	42181277	42181278	0.12	rs1905339	6.11	rs8081327	0.099406	7.1	5.954	322	1	top1	0.099	9.8e-13	5.954	2.62e-09
Adipose_Subcutaneous	CAD	ENSG00000204316	MRPL38	17	75905412	75905413	0.1335	rs9900122	-5.83	rs2305913	0.071189	-6.06	-5.241	390	1	top1	0.071	1.8e-09	5.241	1.6e-07
Adipose_Subcutaneous	CAD	ENSG00000108774	RAB5C	17	42154997	42154998	0.1528	rs1905339	6.11	rs8081327	0.138984	8.66	5.954	319	319	susie	0.15	1.1e-18	5.80037	6.62e-09
Adipose_Subcutaneous	CAD	ENSG00000072310	SREBF1	17	17837001	17837002	0.0531	rs4924822	6.17	rs4925114	0.024545	4.44	5.375	418	19	enet	0.033	4.1e-05	5.19002	2.1e-07
Adipose_Subcutaneous	CAD	ENSG00000141298	SSH2	17	29930275	29930276	0.0281	rs7220401	6.78	rs7225956	0.001056	3.44	-2.716	333	333	susie	0.0083	0.026	-4.66932	3.02e-06
Adipose_Subcutaneous	CAD	ENSG00000168610	STAT3	17	42388567	42388568	0.0322	rs1905339	6.11	rs963987	0.011529	-4.26	4.974	259	1	top1	0.012	0.011	-4.974	6.56e-07
Adipose_Subcutaneous	CAD	ENSG00000175662	TOM1L2	17	17972421	17972422	0.1335	rs4924822	6.17	rs4459604	0.155754	-9.48	5.241	371	17	enet	0.18	3.7e-23	-5.85217	4.85e-09
Adipose_Subcutaneous	CAD	ENSG00000141569	TRIM65	17	75897002	75897003	0.1939	rs9900122	-5.83	rs3760128	0.106989	8.12	-5.322	388	4	lasso	0.14	7.9e-18	-4.60712	4.08e-06
Adipose_Subcutaneous	CAD	ENSG00000170703	TTLL6	17	48817213	48817214	0.0878	rs850521	7.34	rs612720	0.071932	6.53	-4.546	394	12	enet	0.083	8.5e-11	-5.71466	1.1e-08
Adipose_Subcutaneous	CAD	ENSG00000037042	TUBG2	17	42659304	42659305	0.1668	rs1905339	6.11	rs12603358	0.255311	11.2	-3.854	258	25	enet	0.27	8.6e-35	-5.51421	3.5e-08
Adipose_Subcutaneous	CAD	ENSG00000132471	WBP2	17	75856506	75856507	0.1163	rs9900122	-5.83	rs3744032	0.003738	-4.13	0.568	381	12	enet	0.041	4.9e-06	-5.11632	3.12e-07
Adipose_Subcutaneous	CAD	ENSG00000198740	ZNF652	17	49362115	49362116	0.0778	rs12940887	7.98	rs16948048	0.022933	-5.55	7.909	347	5	lasso	0.037	1.2e-05	-7.0141	2.31e-12
Adipose_Subcutaneous	CAD	ENSG00000074695	LMAN1	18	59359961	59359962	0.1233	rs7228681	5.51	rs4806	0.071445	6.16	5.434	649	1	top1	0.071	1.7e-09	5.434	5.51e-08
Adipose_Subcutaneous	CAD	ENSG00000142453	CARM1	19	10871512	10871513	0.0513	rs6511720	-13.79	rs12985197	0.00679	3.61	-5.957	378	1	top1	0.0068	0.039	-5.957	2.57e-09
Adipose_Subcutaneous	CAD	ENSG00000104936	DMPK	19	45782551	45782552	0.0785	rs17571725	6.59	rs9807819	0.08	-6.43	6.522	390	1	top1	0.08	1.8e-10	-6.522	6.94e-11
Adipose_Subcutaneous	CAD	ENSG00000079805	DNM2	19	10718078	10718079	0.1511	rs6511720	-13.79	rs2043332	0.103	-7.22	-5.281	381	1	top1	0.1	3.3e-13	5.281	1.28e-07
Adipose_Subcutaneous	CAD	ENSG00000204978	ERICH4	19	41443157	41443158	0.1109	rs8109627	-8.92	rs2231940	0.0979	-7.15	5.786	365	1	top1	0.098	1.5e-12	-5.786	7.21e-09
Adipose_Subcutaneous	CAD	ENSG00000099785	MARCHF2	19	8413269	8413270	0.4583	rs3111576	-5.4	rs17160520	0.451	14.72	4.74	368	368	susie	0.46	1.7e-65	4.88991	1.01e-06
Adipose_Subcutaneous	CAD	ENSG00000142347	MYO1F	19	8577576	8577577	0.2175	rs3111576	-5.4	rs4804311	0.123	7.77	-5.35	421	1	top1	0.12	1.5e-15	-5.35	8.8e-08
Adipose_Subcutaneous	CAD	ENSG00000105287	PRKD2	19	46717126	46717127	0.0877	rs425105	4.66	rs425105	0.0407	5.43	4.66	351	351	susie	0.041	4.7e-06	4.74865	2.05e-06
Adipose_Subcutaneous	CAD	ENSG00000125510	OPRL1	20	64080172	64080173	0.176	rs6090040	4.73	rs8121509	0.15	8.6	-4.572	312	1	top1	0.15	9.5e-19	-4.572	4.83e-06
Adipose_Subcutaneous	CAD	ENSG00000171700	RGS19	20	64079987	64079988	0.1356	rs6090040	4.73	rs8121509	0.115	7.56	-4.572	312	1	top1	0.12	1.4e-14	-4.572	4.83e-06
Adipose_Subcutaneous	CAD	ENSG00000125844	RRBP1	20	17682294	17682295	0.138	rs1132274	5.63	rs2236250	0.0756	6.68	4.781	622	622	susie	0.08	1.6e-10	4.75358	2e-06
Adipose_Subcutaneous	CAD	ENSG00000171703	TCEA2	20	64049835	64049836	0.2055	rs6090040	4.73	rs816953	0.0992	7.88	4.014	330	330	susie	0.16	1.5e-20	5.04929	4.43e-07
Adipose_Subcutaneous	CAD	ENSG00000240972	MIF	22	23894003	23894004	0.6048	rs5760220	-5.82	rs2739338	0.6	-16.95	4.346	429	28	enet	0.62	2.9e-103	-4.88414	1.04e-06
Adipose_Subcutaneous	CAD	ENSG00000099994	SUSD2	22	24181258	24181259	0.2221	rs5760220	-5.82	rs176159	0.239	10.92	-5.75	375	37	enet	0.29	8.7e-38	-6.46771	9.95e-11
Adipose_Subcutaneous	CAD	ENSG00000100296	THOC5	22	29554253	29554254	0.5893	rs5763301	4.85	rs2302141	0.509	-15.74	4.646	403	403	susie	0.6	2.2e-96	-4.9361	7.97e-07
Adipose_Subcutaneous	VTE	ENSG00000143196	DPT	1	168729263	168729264	0.0604	rs16861990	37.37	rs2786758	0.0168	-4.07	7.078	581	1	top1	0.017	0.0026	-7.078	1.46e-12
Adipose_Subcutaneous	VTE	ENSG00000171824	EXOSC10	1	11098155	11098156	0.0667	rs7553827	5.61	rs2486920	0.0288	4.52	4.817	357	1	top1	0.029	0.00011	4.817	1.46e-06
Adipose_Subcutaneous	VTE	ENSG00000075945	KIFAP3	1	170085207	170085208	0.0923	rs3917862	17.84	rs11806707	0.00578	-3.99	-2.444	490	490	susie	0.031	6.6e-05	7.06413	1.62e-12
Adipose_Subcutaneous	VTE	ENSG00000163431	LMOD1	1	201946587	201946588	0.208	rs4379719	-7	rs2644121	0.148	-9.11	5.556	477	477	susie	0.16	1.2e-19	-5.65481	1.56e-08
Adipose_Subcutaneous	VTE	ENSG00000171806	METTL18	1	169794965	169794966	0.294	rs1018827	37.37	rs17603666	0.438	-14.7	8.539	555	555	susie	0.45	9.6e-64	-8.69407	3.5e-18
Adipose_Subcutaneous	VTE	ENSG00000266472	MRPS21	1	150293719	150293720	0.1535	rs6693567	5.85	rs3754217	0.0807	-6.61	5.325	249	25	enet	0.085	4.9e-11	-5.20226	1.97e-07
Adipose_Subcutaneous	VTE	ENSG00000198793	MTOR	1	11262506	11262507	0.0464	rs7553827	5.61	rs2791653	0.0132	3.86	5.007	377	1	top1	0.013	0.0068	5.007	5.53e-07
Adipose_Subcutaneous	VTE	ENSG00000143156	NME7	1	169367966	169367967	0.2197	rs1018827	37.37	rs10919132	0.292	-11.87	10.505	591	19	enet	0.3	1.4e-39	-9.89191	4.51e-23
Adipose_Subcutaneous	VTE	ENSG00000060642	PIGV	1	26787471	26787472	0.1118	rs34889971	-4.99	rs12743862	0.0901	-6.87	-4.79	291	1	top1	0.09	1.2e-11	4.79	1.67e-06
Adipose_Subcutaneous	VTE	ENSG00000000457	SCYL3	1	169894266	169894267	0.1162	rs1018827	37.37	rs16862682	0.0372	-6.73	4.7028	555	555	susie	0.086	3.3e-11	-7.88984	3.03e-15
Adipose_Subcutaneous	VTE	ENSG00000174175	SELP	1	169630192	169630193	0.08	rs1018827	37.37	rs10800463	0.0253	4.61	4.703	536	9	lasso	0.046	1.4e-06	8.6444	5.41e-18
Adipose_Subcutaneous	VTE	ENSG00000198892	SHISA4	1	201888679	201888680	0.1032	rs4379719	-7	rs2047264	0.0582	5.86	-6.333	508	508	susie	0.06	3.8e-08	-6.69206	2.2e-11
Adipose_Subcutaneous	VTE	ENSG00000155380	SLC16A1	1	112956352	112956353	0.1028	rs2996295	-4.86	rs1728232	0.0548	-5.54	-4.756	329	329	susie	0.057	8e-08	4.70786	2.5e-06
Adipose_Subcutaneous	VTE	ENSG00000143374	TARS2	1	150487363	150487364	0.0988	rs6693567	5.85	rs1498308	0.0788	-6.82	-5.292	280	280	susie	0.087	2.6e-11	5.3357	9.52e-08
Adipose_Subcutaneous	VTE	ENSG00000143185	XCL2	1	168543996	168543997	0.1044	rs1933116	11.31	rs11580138	0.0773	-6.42	4.592	529	5	lasso	0.08	1.9e-10	-5.37194	7.79e-08
Adipose_Subcutaneous	VTE	ENSG00000160685	ZBTB7B	1	155002629	155002630	0.086	rs6673081	5.69	rs905938	0.0471	-5.52	5.022	385	385	susie	0.05	4.3e-07	-5.70569	1.16e-08
Adipose_Subcutaneous	VTE	ENSG00000115380	EFEMP1	2	55924138	55924139	0.1218	rs3791679	-5.39	rs11695502	0.00858	-4.44	2.457	466	466	susie	0.036	1.6e-05	-4.78164	1.74e-06
Adipose_Subcutaneous	VTE	ENSG00000163161	ERCC3	2	127294175	127294176	0.2973	rs1158867	11.55	rs1011019	0.335786	-12.72	9.118	455	455	susie	0.34	2.5e-45	-8.70263	3.24e-18
Adipose_Subcutaneous	VTE	ENSG00000072163	LIMS2	2	127681785	127681786	0.096	rs1158867	11.55	rs10211103	0.029049	-4.84	-1.801	363	18	enet	0.046	1.2e-06	4.74326	2.1e-06
Adipose_Subcutaneous	VTE	ENSG00000169967	MAP3K2	2	127388464	127388465	0.2662	rs1158867	11.55	rs9636237	0.150657	-9.61	-5.482	438	20	enet	0.22	2.6e-27	8.82895	1.06e-18
Adipose_Subcutaneous	VTE	ENSG00000221823	PPP3R1	2	68256236	68256237	0.1291	rs1867312	9.01	rs6740317	0.030816	-5.52	-3.136	489	27	enet	0.059	4.4e-08	5.863	4.55e-09
Adipose_Subcutaneous	VTE	ENSG00000162944	RFTN2	2	197676044	197676045	0.0602	rs7595819	-5.01	rs4850808	0.07388	6.31	-4.302	317	15	enet	0.075	5.9e-10	-4.51637	6.29e-06
Adipose_Subcutaneous	VTE	ENSG00000179021	C3orf38	3	88149885	88149886	0.0366	rs4858985	-4.63	rs7628689	0.0287	-4.38	-4.606	294	1	top1	0.029	0.00012	4.606	4.1e-06
Adipose_Subcutaneous	VTE	ENSG00000180767	CHST13	3	126524282	126524283	0.4245	rs10934779	6.34	rs11718493	0.328	-12.67	5.939	536	33	enet	0.35	4.2e-46	-5.83435	5.4e-09
Adipose_Subcutaneous	VTE	ENSG00000178750	STX19	3	94028609	94028610	0.0721	rs9990106	8.45	rs7432837	0.045	5.28	-4.588	185	1	top1	0.045	1.7e-06	-4.588	4.48e-06
Adipose_Subcutaneous	VTE	ENSG00000168026	TTC21A	3	39109084	39109085	0.1161	rs1274963	-5.42	rs7615849	0.127	8.08	4.517	472	4	lasso	0.13	4.7e-16	4.73501	2.19e-06
Adipose_Subcutaneous	VTE	ENSG00000114742	WDR48	3	39051997	39051998	0.1268	rs1274963	-5.42	rs7615849	0.113	7.62	4.517	498	1	top1	0.11	2.4e-14	4.517	6.27e-06
Adipose_Subcutaneous	VTE	ENSG00000173950	XXYLT1	3	195271166	195271167	0.1479	rs6794037	-6.59	rs6794037	0.047	5.19	-6.592	381	381	susie	0.069	3.1e-09	-6.21297	5.2e-10
Adipose_Subcutaneous	VTE	ENSG00000138639	ARHGAP24	4	85475113	85475114	0.1458	rs10516757	-6.43	rs1823762	0.0427	5.7	-6.183	420	420	susie	0.048	8.7e-07	-6.36694	1.93e-10
Adipose_Subcutaneous	VTE	ENSG00000145476	CYP4V2	4	186191519	186191520	0.489	rs2289252	29.88	rs3736455	0.284	11.74	-16.208	584	584	susie	0.39	1.3e-52	-9.04808	1.46e-19
Adipose_Subcutaneous	VTE	ENSG00000164342	TLR3	4	186069151	186069152	0.1505	rs2289252	29.88	rs4862633	0.0265	-4.78	-0.354	597	25	enet	0.034	2.9e-05	-4.67152	2.99e-06
Adipose_Subcutaneous	VTE	ENSG00000164251	F2RL1	5	76818932	76818933	0.1459	rs250736	-4.88	rs2242993	0.066654	-6.64	3.71	559	5	lasso	0.11	7.1e-14	-4.7439	2.1e-06
Adipose_Subcutaneous	VTE	ENSG00000164338	UTP15	5	73565686	73565687	0.1419	rs6861106	4.82	rs3822452	0.121414	7.87	4.146	536	5	lasso	0.14	5.9e-18	4.7425	2.11e-06
Adipose_Subcutaneous	VTE	ENSG00000168079	SCARA5	8	27992726	27992727	0.1659	rs9644133	-7.02	rs2685403	0.059802	-6.67	5.765	611	13	enet	0.099	1.2e-12	-5.3995	6.68e-08
Adipose_Subcutaneous	VTE	ENSG00000175164	ABO	9	133275213	133275214	0.5241	rs579459	37.37	rs651007	0.14	9.55	37.334	566	34	enet	0.41	1.5e-57	41.598	0
Adipose_Subcutaneous	VTE	ENSG00000169925	BRD3	9	134068534	134068535	0.1977	rs10993895	-5.25	rs410876	0.0765	-7.09	-5.162	590	8	lasso	0.082	1.1e-10	4.7665	1.87e-06
Adipose_Subcutaneous	VTE	ENSG00000148229	POLE3	9	113410671	113410672	0.1654	rs3810926	4.91	rs3827674	0.0942	-6.82	4.578	564	4	lasso	0.095	3.6e-12	-4.552	5.32e-06
Adipose_Subcutaneous	VTE	ENSG00000148300	REXO4	9	133418095	133418096	0.1159	rs579459	37.37	rs4962144	0.0536	5.49	-5.239	577	577	susie	0.056	8.8e-08	-4.9211	8.61e-07
Adipose_Subcutaneous	VTE	ENSG00000148290	SURF1	9	133356675	133356676	0.6619	rs579459	37.37	rs571549	0.407	-14.17	4.087	575	575	susie	0.59	8.9e-94	-9.7279	2.29e-22
Adipose_Subcutaneous	VTE	ENSG00000148291	SURF2	9	133356913	133356914	0.0652	rs579459	37.37	rs3124768	0.0165	-4.44	7.744	575	575	susie	0.018	0.0017	-4.8818	1.05e-06
Adipose_Subcutaneous	VTE	ENSG00000148296	SURF6	9	133336397	133336398	0.4673	rs579459	37.37	rs886090	0.392	-13.77	3.758	581	581	susie	0.46	2.1e-66	-6.6468	2.99e-11
Adipose_Subcutaneous	VTE	ENSG00000087884	AAMDC	11	77821108	77821109	0.1727	rs2051484	5.52	rs4944176	0.143	-8.78	5.262	352	352	susie	0.14	5e-18	-5.35567	8.52e-08
Adipose_Subcutaneous	VTE	ENSG00000134575	ACP2	11	47248905	47248906	0.0632	rs2306029	11.45	rs830085	0.0629	-6.07	6.254	297	297	susie	0.067	5.5e-09	-6.46546	1.01e-10
Adipose_Subcutaneous	VTE	ENSG00000178301	AQP11	11	77589390	77589391	0.0701	rs2051484	5.52	rs12577951	0.0066	-4.54	5.514	364	364	susie	0.03	9.3e-05	-5.26921	1.37e-07
Adipose_Subcutaneous	VTE	ENSG00000175220	ARHGAP1	11	46700598	46700599	0.1104	rs3136516	12.32	rs10769205	0.121	-7.7	8.376	238	1	top1	0.12	3.1e-15	-8.376	5.48e-17
Adipose_Subcutaneous	VTE	ENSG00000074201	CLNS1A	11	77637804	77637805	0.1154	rs2051484	5.52	rs7118516	0.126	8.07	5.416	361	361	susie	0.13	4.5e-16	5.41141	6.25e-08
Adipose_Subcutaneous	VTE	ENSG00000149532	CPSF7	11	61430030	61430031	0.0694	rs174566	-9.14	rs174460	0.00688	4.04	-6.108	364	1	top1	0.0069	0.038	-6.108	1.01e-09
Adipose_Subcutaneous	VTE	ENSG00000180210	F2	11	46719179	46719180	0.0349	rs3136516	12.32	rs10769205	0.0356	-4.28	8.376	239	1	top1	0.036	1.9e-05	-8.376	5.48e-17
Adipose_Subcutaneous	VTE	ENSG00000149485	FADS1	11	61829317	61829318	0.0575	rs174566	-9.14	rs174549	0.0191	-4.55	-8.843	422	2	lasso	0.023	0.00052	9.13385	6.61e-20
Adipose_Subcutaneous	VTE	ENSG00000168496	FEN1	11	61792802	61792803	0.0685	rs174566	-9.14	rs198444	-0.00123	-3.71	-1.16	404	404	susie	0.0083	0.026	8.25382	1.53e-16
Adipose_Subcutaneous	VTE	ENSG00000109919	MTCH2	11	47642622	47642623	0.0348	rs10838663	8.47	rs2293578	0.00533	3.64	-5.022	288	288	susie	0.015	0.004	-4.84923	1.24e-06
Adipose_Subcutaneous	VTE	ENSG00000025434	NR1H3	11	47248299	47248300	0.0651	rs2306029	11.45	rs3781619	0.0421	5.09	7.326	296	6	lasso	0.045	1.8e-06	6.52298	6.89e-11
Adipose_Subcutaneous	VTE	ENSG00000165916	PSMC3	11	47426472	47426473	0.1952	rs4494268	8.52	rs7105122	0.0778	-7.45	5.715	288	15	enet	0.12	1.3e-15	-5.33434	9.59e-08
Adipose_Subcutaneous	VTE	ENSG00000165915	SLC39A13	11	47407131	47407132	0.1453	rs4494268	8.52	rs10769258	0.0831	6.73	-4.848	288	1	top1	0.083	7.6e-11	-4.848	1.25e-06
Adipose_Subcutaneous	VTE	ENSG00000134825	TMEM258	11	61792635	61792636	0.0728	rs174566	-9.14	rs174538	0.0721	6.59	-8.143	404	404	susie	0.074	9.3e-10	-8.20531	2.3e-16
Adipose_Subcutaneous	VTE	ENSG00000111275	ALDH2	12	111766886	111766887	0.1043	rs653178	7.09	rs653178	0.0113	4.21	7.088	222	16	enet	0.036	1.6e-05	5.4646	4.64e-08
Adipose_Subcutaneous	VTE	ENSG00000111328	CDK2AP1	12	123272333	123272334	0.2721	rs1727309	-6.44	rs1879380	0.298	-12	-6.389	346	1	top1	0.3	1.1e-38	6.389	1.67e-10
Adipose_Subcutaneous	VTE	ENSG00000111666	CHPT1	12	101696946	101696947	0.481	rs2695284	4.65	rs2695284	0.361	-13.39	4.649	480	480	susie	0.44	2.9e-62	-5.05985	4.2e-07
Adipose_Subcutaneous	VTE	ENSG00000173064	HECTD4	12	112382438	112382439	0.0632	rs17630235	5.58	rs1981517	0.0311	-4.75	-4.709	278	278	susie	0.038	9.8e-06	4.80923	1.52e-06
Adipose_Subcutaneous	VTE	ENSG00000130921	MTRFR	12	123232915	123232916	0.0932	rs1727309	-6.44	rs12316131	0.0545	-6.61	-6.314	345	28	enet	0.077	4e-10	5.07564	3.86e-07
Adipose_Subcutaneous	VTE	ENSG00000133962	CATSPERB	14	91779069	91779070	0.2616	rs1884841	8.7	rs10133762	0.242336	11.03	7.897	462	462	susie	0.24	5.3e-31	8.01803	1.07e-15
Adipose_Subcutaneous	VTE	ENSG00000119608	PROX2	14	74871939	74871940	0.0641	rs12887044	-6.98	rs2241275	0.02228	-4.69	5.642	372	372	susie	0.029	0.00011	-5.01446	5.32e-07
Adipose_Subcutaneous	VTE	ENSG00000165929	TC2N	14	91867535	91867536	0.4446	rs1884841	8.7	rs1884841	0.414988	14.11	8.702	458	50	enet	0.43	8.2e-60	9.09679	9.3e-20
Adipose_Subcutaneous	VTE	ENSG00000119596	YLPM1	14	74763365	74763366	0.0686	rs12887044	-6.98	rs2359239	-0.000547	-3.67	-6.032	331	331	susie	0.007	0.038	6.08986	1.13e-09
Adipose_Subcutaneous	VTE	ENSG00000103591	AAGAB	15	67254735	67254736	0.0846	rs7166081	-4.68	rs7166081	0.0427	4.9	-4.678	483	483	susie	0.046	1.4e-06	-4.72385	2.31e-06
Adipose_Subcutaneous	VTE	ENSG00000140374	ETFA	15	76311471	76311472	0.0463	rs182253	-4.26	rs4886490	0.0149	-3.94	-3.486	278	8	enet	0.03	9.1e-05	4.77076	1.84e-06
Adipose_Subcutaneous	VTE	ENSG00000103599	IQCH	15	67254799	67254800	0.0815	rs7166081	-4.68	rs8042007	0.0768	-6.36	-4.606	483	1	top1	0.077	4e-10	4.606	4.1e-06
Adipose_Subcutaneous	VTE	ENSG00000153774	CFDP1	16	75433484	75433485	0.2534	rs12917651	7.29	rs10871308	0.245	11.04	4.374	348	22	enet	0.25	1.3e-31	4.90211	9.48e-07
Adipose_Subcutaneous	VTE	ENSG00000102967	DHODH	16	72008587	72008588	0.44	rs3213422	-5.37	rs3213422	0.3	-12.14	-5.368	369	23	enet	0.36	3.3e-48	4.87143	1.11e-06
Adipose_Subcutaneous	VTE	ENSG00000257017	HP	16	72054591	72054592	0.102	rs3213422	-5.37	rs9941087	0.0761	-6.45	3.936	358	358	susie	0.077	3.6e-10	-4.71585	2.41e-06
Adipose_Subcutaneous	VTE	ENSG00000099377	HSD3B7	16	30988270	30988271	0.0792	rs4889599	6.15	rs7206511	0.0206	4.98	5.765	234	234	susie	0.046	1.3e-06	5.73734	9.62e-09
Adipose_Subcutaneous	VTE	ENSG00000166822	TMEM170A	16	75465496	75465497	0.0503	rs12917651	7.29	rs4888380	-0.000673	3.82	7.176	349	349	susie	0.0052	0.063	7.26832	3.64e-13
Adipose_Subcutaneous	VTE	ENSG00000167395	ZNF646	16	31074421	31074422	0.0645	rs4889599	6.15	rs750952	0.0737	6.04	4.786	243	1	top1	0.074	9.2e-10	4.786	1.7e-06
Adipose_Subcutaneous	VTE	ENSG00000167394	ZNF668	16	31074319	31074320	0.057	rs4889599	6.15	rs881929	0.0324	4.78	-4.279	243	11	enet	0.041	4.2e-06	-4.80522	1.55e-06
Adipose_Subcutaneous	VTE	ENSG00000159314	ARHGAP27	17	45434420	45434421	0.0441	rs8072451	4.75	rs17689471	0.010617	-3.71	4.725	183	183	susie	0.02	0.0012	-4.58697	4.5e-06
Adipose_Subcutaneous	VTE	ENSG00000120088	CRHR1	17	45784279	45784280	0.0647	rs8072451	4.75	rs8072451	0.115507	7.62	4.748	34	1	top1	0.12	1.2e-14	4.748	2.05e-06
Adipose_Subcutaneous	VTE	ENSG00000132507	EIF5A	17	7306998	7306999	0.2608	rs8081902	-4.78	rs4796398	0.200683	9.9	-3.384	455	17	enet	0.21	4.5e-27	-4.51641	6.29e-06
Adipose_Subcutaneous	VTE	ENSG00000173917	HOXB2	17	48544988	48544989	0.1598	rs208009	4.84	rs9904760	0.137117	-9	-4.122	410	18	enet	0.15	2.6e-18	4.55349	5.28e-06
Adipose_Subcutaneous	VTE	ENSG00000132510	KDM6B	17	7839903	7839904	0.1682	rs17807204	5.61	rs3744251	0.062536	-5.83	5.335	516	516	susie	0.065	1e-08	-5.61795	1.93e-08
Adipose_Subcutaneous	VTE	ENSG00000186868	MAPT	17	45894381	45894382	0.0277	rs8072451	4.75	rs11012	0.028713	3.91	4.515	31	1	top1	0.029	0.00011	4.515	6.33e-06
Adipose_Subcutaneous	VTE	ENSG00000183011	NAA38	17	7885237	7885238	0.1206	rs17807204	5.61	rs3744251	0.080347	6.42	5.2766	508	1	top1	0.08	1.6e-10	5.27659	1.32e-07
Adipose_Subcutaneous	VTE	ENSG00000225190	PLEKHM1	17	45490748	45490749	0.0774	rs8072451	4.75	rs11012	0.066849	5.92	4.515	160	1	top1	0.067	5.6e-09	4.515	6.33e-06
Adipose_Subcutaneous	VTE	ENSG00000141458	NPC1	18	23586897	23586898	0.342	rs1805081	-5.45	rs11663558	0.411183	14.13	-5.111	366	366	susie	0.41	1.2e-57	-5.09694	3.45e-07
Adipose_Subcutaneous	VTE	ENSG00000141452	RMC1	18	23503469	23503470	0.2158	rs1805081	-5.45	rs2435307	0.18744	9.67	-4.619	348	20	enet	0.2	1.3e-25	-5.2832	1.27e-07
Adipose_Subcutaneous	VTE	ENSG00000142453	CARM1	19	10871512	10871513	0.0513	rs12972963	-13.78	rs12985197	0.00679	3.61	-4.638	378	1	top1	0.0068	0.039	-4.638	3.52e-06
Adipose_Subcutaneous	VTE	ENSG00000104936	DMPK	19	45782551	45782552	0.0785	rs11672660	-6.38	rs9807819	0.08	-6.43	5.562	390	1	top1	0.08	1.8e-10	-5.562	2.67e-08
Adipose_Subcutaneous	VTE	ENSG00000079805	DNM2	19	10718078	10718079	0.1511	rs12972963	-13.78	rs2043332	0.103	-7.22	-5.097	381	1	top1	0.1	3.3e-13	5.097	3.45e-07
Adipose_Subcutaneous	VTE	ENSG00000174951	FUT1	19	48755389	48755390	0.1891	rs838147	6.77	rs4021	0.111	7.37	-5.901	425	1	top1	0.11	4.1e-14	-5.901	3.61e-09
Adipose_Subcutaneous	VTE	ENSG00000142233	NTN5	19	48673080	48673081	0.1794	rs838147	6.77	rs281385	0.00196	-4.32	-3.388	460	36	enet	0.072	1.4e-09	4.73797	2.16e-06
Adipose_Subcutaneous	VTE	ENSG00000129353	SLC44A2	19	10602456	10602457	0.0817	rs12972963	-13.78	rs11668224	0.026	4.55	5.737	356	16	enet	0.037	1.2e-05	4.77835	1.77e-06
Adipose_Subcutaneous	VTE	ENSG00000088298	EDEM2	20	35147363	35147364	0.2261	rs6088764	16.02	rs6060270	0.133	-9.22	8.904	345	24	enet	0.21	7.9e-27	-6.15	7.71e-10
Adipose_Subcutaneous	VTE	ENSG00000242372	EIF6	20	35284984	35284985	0.2991	rs6088764	16.02	rs2425044	0.0256	6.38	7.144	344	344	susie	0.058	5.2e-08	6.39	1.68e-10
Adipose_Subcutaneous	VTE	ENSG00000101460	MAP1LC3A	20	34546853	34546854	0.1826	rs11906160	11.95	rs6059918	0.245	11.09	7.511	303	16	enet	0.25	1.3e-31	7.29	3.04e-13
Adipose_Subcutaneous	VTE	ENSG00000078814	MYH7B	20	34975402	34975403	0.0882	rs6088764	16.02	rs3746429	0.0318	5.44	5.887	351	351	susie	0.036	1.7e-05	9.18	4.22e-20
Adipose_Subcutaneous	VTE	ENSG00000101000	PROCR	20	35172072	35172073	0.2268	rs6088764	16.02	rs6060270	0.226	-10.58	8.904	353	353	susie	0.23	1.7e-29	-8.53	1.44e-17
Adipose_Subcutaneous	VTE	ENSG00000125775	SDCBP2	20	1329238	1329239	0.1464	rs6131399	4.52	rs6131399	0.0425	5.56	4.52	687	687	susie	0.049	6.4e-07	4.54	5.73e-06
Adipose_Subcutaneous	VTE	ENSG00000100991	TRPC4AP	20	35092870	35092871	0.0846	rs6088764	16.02	rs6088667	0.0199	-4.85	6.702	342	342	susie	0.034	3.1e-05	-12.9	3.05e-38
Adipose_Subcutaneous	VTE	ENSG00000101019	UQCC1	20	35412140	35412141	0.1787	rs6088764	16.02	rs4911494	0.147	-8.43	6.77	331	1	top1	0.15	2e-18	-6.77	1.29e-11
Adipose_Subcutaneous	VTE	ENSG00000128268	MGAT3	22	39457343	39457344	0.1155	rs4821897	5.43	rs5757680	0.1	-7.48	5.172	385	385	susie	0.1	2.4e-13	-5.19068	2.1e-07
Adipose_Subcutaneous	VTE	ENSG00000100234	TIMP3	22	32801700	32801701	0.1657	rs713996	-6.04	rs4820094	0.0408	5.25	-5.882	678	6	lasso	0.065	9.4e-09	-4.78934	1.67e-06
Adipose_Subcutaneous	HF	ENSG00000196275	GTF2IRD2	7	74851550	74851551	0.5881	rs2267812	4.57	rs2267812	0.477	15.13	4.568	96	6	lasso	0.5	2.9e-73	4.59153	4.4e-06
Adipose_Subcutaneous	HF	ENSG00000175164	ABO	9	133275213	133275214	0.5241	rs495828	5.75	rs651007	0.14	9.55	5.642	566	34	enet	0.41	1.5e-57	4.49869	6.84e-06
Adipose_Subcutaneous	HF	ENSG00000196968	FUT11	10	73772862	73772863	0.2186	rs10824026	-5.89	rs10762563	0.208	-10.1	-3.968	240	21	enet	0.21	3e-26	4.5581	5.16e-06
Adipose_Subcutaneous	HF	ENSG00000111275	ALDH2	12	111766886	111766887	0.1043	rs10774625	5.3	rs653178	0.0113	4.21	5.281	222	16	enet	0.036	1.6e-05	5.3949	6.86e-08
Adipose_Subcutaneous	PAD	ENSG00000136381	IREB2	15	78437430	78437431	0.0451	rs9788682	-5.55	rs2869045	0.046	4.94	-4.678	387	1	top1	0.046	1.3e-06	-4.678	2.9e-06
Adipose_Subcutaneous	Stroke	ENSG00000160783	PMF1	1	156212992	156212993	0.1222	rs1060604	-7.82	rs2758603	0.0678	-6.24	-7.51	376	31	enet	0.087	2.4e-11	6.37212	1.86e-10
Adipose_Subcutaneous	Stroke	ENSG00000160785	SLC25A44	1	156193931	156193932	0.1332	rs1060604	-7.82	rs2241109	0.124	-7.87	-5.81	374	6	lasso	0.13	8.9e-16	6.4623	1.03e-10
Adipose_Subcutaneous	Stroke	ENSG00000163596	ICA1L	2	202871984	202871985	0.1029	rs6722332	-6.28	rs4510208	0.072411	6.07	-5.503	242	1	top1	0.072	1.3e-09	-5.503	3.73e-08
Adipose_Subcutaneous	Stroke	ENSG00000144426	NBEAL1	2	203014878	203014879	0.2128	rs6722332	-6.28	rs4510208	0.128133	-8.12	-5.503	261	261	susie	0.13	1.1e-16	6.06167	1.35e-09
Adipose_Subcutaneous	Stroke	ENSG00000031691	CENPQ	6	49463377	49463378	0.592	rs2501966	-5.84	rs2501966	0.529	15.98	-5.843	347	8	lasso	0.55	6.8e-86	-5.37108	7.83e-08
Adipose_Subcutaneous	Stroke	ENSG00000137273	FOXF2	6	1389833	1389834	0.1345	rs12524544	7.16	rs1922929	0.0285	4.68	5.808	729	1	top1	0.029	0.00012	5.808	6.32e-09
Adipose_Subcutaneous	Stroke	ENSG00000175164	ABO	9	133275213	133275214	0.5241	rs495828	5.88	rs651007	0.14	9.55	5.487	566	34	enet	0.41	1.5e-57	5.7387	9.54e-09
Adipose_Subcutaneous	Stroke	ENSG00000111275	ALDH2	12	111766886	111766887	0.1043	rs10774625	8.36	rs653178	0.0113	4.21	7.503	222	16	enet	0.036	1.6e-05	7.18657	6.64e-13
Adipose_Subcutaneous	Stroke	ENSG00000111300	NAA25	12	112109021	112109022	0.0275	rs11065987	7.92	rs632650	-2.94e-05	3.8	-3.334	203	8	enet	0.0037	0.095	-5.45624	4.86e-08
Adipose_Subcutaneous	Stroke	ENSG00000136141	LRCH1	13	46553167	46553168	0.094	rs4942556	-5.26	rs6561321	0.0789	6.41	-4.554	560	1	top1	0.079	2.3e-10	-4.554	5.26e-06
b) Adipose_Visceral_Omentum (E2)
P < 9.07e-06	Nominally significant (i.e., P is lower than 0.05 / nGenes = 0.05 / 5,513 = 9.07e-06)
Tissue	Trait	FILE	ID	CHR	P0	P1	HSQ	BEST.GWAS.ID	BEST.GWAS.Z	EQTL.ID	EQTL.R2	EQTL.Z	EQTL.GWAS.Z	NSNP	NWGT	MODEL	MODELCV.R2	MODELCV.PV	TWAS.Z	TWAS.P
Adipose_Visceral_Omentum	LTL	ENSG00000158825	CDA	1	20588947	20588948	0.3911	rs2072671	-8.2	rs558946	0.156	-8.57	3.138	487	487	susie	0.32	1.3e-34	-7.33246	2.26e-13
Adipose_Visceral_Omentum	LTL	ENSG00000162613	FUBP1	1	77979109	77979110	0.1174	rs17391694	4.397	rs12049202	0.0413	-5.16	4.029	332	332	susie	0.048	7.3e-06	-4.57522	4.76e-06
Adipose_Visceral_Omentum	LTL	ENSG00000134248	LAMTOR5	1	110407523	110407524	0.0899	rs4498805	7.515	rs532121	0.0165	4.11	-5.229	561	1	top1	0.017	0.0062	-5.229	1.7e-07
Adipose_Visceral_Omentum	LTL	ENSG00000066136	NFYC	1	40692066	40692067	0.1331	rs4660456	5.943	rs545218	0.0407	-5.42	5.505	422	422	susie	0.044	1.8e-05	-5.51972	3.4e-08
Adipose_Visceral_Omentum	LTL	ENSG00000143442	POGZ	1	151459464	151459465	0.1465	rs6587577	6.911	rs4603	0.123	7.23	6.593	336	1	top1	0.12	4.9e-13	6.593	4.31e-11
Adipose_Visceral_Omentum	LTL	ENSG00000168679	SLC16A4	1	110391081	110391082	0.3197	rs4498805	7.515	rs566689	0.0816	-6.74	4.234	558	558	susie	0.16	2.4e-16	-4.69813	2.63e-06
Adipose_Visceral_Omentum	LTL	ENSG00000178295	GEN1	2	17753857	17753858	0.4224	rs9306855	-6.83	rs6531052	0.291	10.83	-6.361	475	475	susie	0.36	1.3e-40	-5.00344	5.63e-07
Adipose_Visceral_Omentum	LTL	ENSG00000213639	PPP1CB	2	28751639	28751640	0.225	rs12185717	-6.74	rs3768666	0.186	8.72	-6.583	527	1	top1	0.19	1.8e-19	-6.583	4.61e-11
Adipose_Visceral_Omentum	LTL	ENSG00000171103	TRMT61B	2	28870300	28870301	0.2262	rs12185717	-6.74	rs4233729	0.205	9.5	6.551	585	16	enet	0.21	2.5e-22	5.95649	2.58e-09
Adipose_Visceral_Omentum	LTL	ENSG00000164062	APEH	3	49674001	49674002	0.0929	rs2230590	-7.87	rs17080528	0.0264	4.75	5.309	321	321	susie	0.037	7.7e-05	4.5534	5.28e-06
Adipose_Visceral_Omentum	LTL	ENSG00000187492	CDHR4	3	49799834	49799835	0.0293	rs2230590	-7.87	rs2352974	-0.000722	3.5	-6.642	328	6	lasso	0.0071	0.052	-6.695	2.16e-11
Adipose_Visceral_Omentum	LTL	ENSG00000173890	GPR160	3	170037928	170037929	0.1038	rs7621631	-39.01	rs7635413	0.0578	5.5	8.186	388	3	lasso	0.068	1e-07	7.2926	3.04e-13
Adipose_Visceral_Omentum	LTL	ENSG00000068885	IFT80	3	160399272	160399273	0.0561	rs9968151	8.68	rs11709336	0.0141	4.86	-6.96	375	375	susie	0.024	0.0011	-7.2005	6e-13
Adipose_Visceral_Omentum	LTL	ENSG00000186432	KPNA4	3	160565445	160565446	0.0455	rs9968151	8.68	rs6809153	0.0189	4.81	-8.293	353	353	susie	0.033	0.00019	-8.756	2.02e-18
Adipose_Visceral_Omentum	LTL	ENSG00000171757	LRRC34	3	169812985	169812986	0.2085	rs7621631	-38.94	rs9878797	0.13	-7.33	-22.548	413	1	top1	0.13	1e-13	22.548	1.4e-112
Adipose_Visceral_Omentum	LTL	ENSG00000164078	MST1R	3	49903843	49903844	0.0347	rs2230590	-7.87	rs6771546	0.0287	-4.59	6.657	340	340	susie	0.03	0.00033	-6.8735	6.26e-12
Adipose_Visceral_Omentum	LTL	ENSG00000051382	PIK3CB	3	138834937	138834938	0.054	rs9878436	-7.11	rs774008	0.00584	-4.68	-4.716	302	6	enet	0.008	0.042	5.4202	5.95e-08
Adipose_Visceral_Omentum	LTL	ENSG00000003756	RBM5	3	50088907	50088908	0.0645	rs2230590	-7.87	rs2280406	0.0115	-4.28	-7.555	357	357	susie	0.021	0.0025	6.4534	1.09e-10
Adipose_Visceral_Omentum	LTL	ENSG00000004534	RBM6	3	49940006	49940007	0.3943	rs2230590	-7.87	rs9861216	0.544	14.65	6.692	341	1	top1	0.54	6.1e-69	6.692	2.2e-11
Adipose_Visceral_Omentum	LTL	ENSG00000164068	RNF123	3	49689501	49689502	0.2609	rs2230590	-7.87	rs6785549	0.137	7.89	-6.386	318	318	susie	0.2	1.3e-20	-5.8277	5.62e-09
Adipose_Visceral_Omentum	LTL	ENSG00000163902	RPN1	3	128681074	128681075	0.0798	rs2860228	-7.99	rs6787559	0.0399	5.19	-6.934	353	1	top1	0.04	4e-05	-6.934	4.09e-12
Adipose_Visceral_Omentum	LTL	ENSG00000151967	SCHIP1	3	159839860	159839861	0.1184	rs4680576	8.65	rs13088856	0.0245	-5.14	1.911	352	25	enet	0.07	5.7e-08	-6.1199	9.36e-10
Adipose_Visceral_Omentum	LTL	ENSG00000001617	SEMA3F	3	50155044	50155045	0.0608	rs2230590	-7.87	rs3774745	0.0576	5.31	5.798	354	1	top1	0.058	8.9e-07	5.798	6.71e-09
Adipose_Visceral_Omentum	LTL	ENSG00000213186	TRIM59	3	160485772	160485773	0.048	rs9968151	8.68	rs12490985	0.000337	3.51	-4.896	361	361	susie	0.012	0.016	-6.4959	8.26e-11
Adipose_Visceral_Omentum	LTL	ENSG00000109519	GRPEL1	4	7068196	7068197	0.1157	rs10937779	8.69	rs10516184	0.019016	4.98	4.716	640	640	susie	0.037	7e-05	4.76193	1.92e-06
Adipose_Visceral_Omentum	LTL	ENSG00000109180	OCIAD1	4	48805211	48805212	0.099	rs9291326	7.06	rs7665209	0.136542	-7.5	6.266	220	1	top1	0.14	2.2e-14	-6.266	3.7e-10
Adipose_Visceral_Omentum	LTL	ENSG00000177556	ATOX1	5	151758778	151758779	0.1403	rs2964584	4.69	rs7733241	0.089531	-6.28	4.485	558	558	susie	0.091	6e-10	-4.46992	7.82e-06
Adipose_Visceral_Omentum	LTL	ENSG00000113504	SLC12A7	5	1112034	1112035	0.3155	rs2736100	29.61	rs4535497	0.11252	7.15	4.725	375	16	enet	0.15	8.5e-16	4.73177	2.23e-06
Adipose_Visceral_Omentum	LTL	ENSG00000008018	PSMB1	6	170553340	170553341	0.0974	rs7775031	5.35	rs9348325	0.102905	-6.44	4.753	266	1	top1	0.1	4.5e-11	-4.753	2e-06
Adipose_Visceral_Omentum	LTL	ENSG00000197093	GAL3ST4	7	100168749	100168750	0.0698	rs11762932	-9.15	rs2261360	0.000493	-3.75	-3.615	276	3	lasso	0.0015	0.21	4.76871	1.85e-06
Adipose_Visceral_Omentum	LTL	ENSG00000128604	IRF5	7	128937611	128937612	0.2259	rs4728142	-10.02	rs4728142	0.149	7.82	-10.024	332	1	top1	0.15	1.2e-15	-10.024	1.2e-23
Adipose_Visceral_Omentum	LTL	ENSG00000085514	PILRA	7	100373444	100373445	0.3204	rs11762932	-9.15	rs6955367	0.377	12.23	-6.067	301	1	top1	0.38	2.4e-42	-6.067	1.3e-09
Adipose_Visceral_Omentum	LTL	ENSG00000121716	PILRB	7	100352175	100352176	0.6697	rs11762932	-9.15	rs6946768	0.633	15.87	-6.044	293	18	enet	0.65	1.9e-90	-5.71997	1.07e-08
Adipose_Visceral_Omentum	LTL	ENSG00000005075	POLR2J	7	102478906	102478907	0.0893	rs12533649	4.66	rs6465866	0.0451	-5.12	4.553	241	1	top1	0.045	1.3e-05	-4.553	5.29e-06
Adipose_Visceral_Omentum	LTL	ENSG00000196335	STK31	7	23710166	23710167	0.1166	rs13230646	-7.46	rs6968174	0.0687	-6.27	-6.015	441	441	susie	0.071	4.5e-08	6.19038	6e-10
Adipose_Visceral_Omentum	LTL	ENSG00000243566	UPK3B	7	76510427	76510428	0.2456	rs38664	5.93	rs2286990	0.239	-9.74	5.165	192	18	enet	0.25	4.3e-26	-5.93633	2.91e-09
Adipose_Visceral_Omentum	LTL	ENSG00000106018	VIPR2	7	159144956	159144957	0.1562	rs1985369	9.34	rs2037909	0.016	4.52	8.015	293	8	enet	0.057	1e-06	6.79844	1.06e-11
Adipose_Visceral_Omentum	LTL	ENSG00000078487	ZCWPW1	7	100428791	100428792	0.0774	rs11762932	-9.15	rs6946768	0.0447	5.1	-6.044	311	311	susie	0.05	4.4e-06	-6.15146	7.68e-10
Adipose_Visceral_Omentum	LTL	ENSG00000156162	DPY19L4	8	94719702	94719703	0.0506	rs1023767	-7.83	rs6988635	0.0242	4.72	-4.549	445	21	enet	0.028	0.00053	-4.66205	3.13e-06
Adipose_Visceral_Omentum	LTL	ENSG00000164949	GEM	8	94262349	94262350	0.0837	rs1023767	-7.83	rs2623166	0.000597	-3.44	1.15	455	455	susie	0.024	0.0012	-4.8012	1.58e-06
Adipose_Visceral_Omentum	LTL	ENSG00000104738	MCM4	8	47960184	47960185	0.1098	rs4873772	-5.97	rs4594029	0.0236	-4.79	-5.88	187	187	susie	0.034	0.00013	5.54786	2.89e-08
Adipose_Visceral_Omentum	LTL	ENSG00000137574	TGS1	8	55773141	55773142	0.0778	rs13276393	9.39	rs16922239	0.0493	-5	9.308	402	1	top1	0.049	5.2e-06	-9.308	1.3e-20
Adipose_Visceral_Omentum	LTL	ENSG00000167904	TMEM68	8	55773120	55773121	0.0732	rs13276393	9.39	rs6474016	0.0583	-5.09	9.357	402	402	susie	0.059	6.4e-07	-9.30537	1.34e-20
Adipose_Visceral_Omentum	LTL	ENSG00000164944	VIRMA	8	94553528	94553529	0.0917	rs1023767	-7.83	rs1055800	0.0847	-5.89	-7.651	453	1	top1	0.085	2.5e-09	7.651	1.99e-14
Adipose_Visceral_Omentum	LTL	ENSG00000188938	FAM120AOS	9	93453591	93453592	0.0511	rs10821160	-4.62	rs12376738	0.0266	4.28	-4.444	493	1	top1	0.027	0.00068	-4.44358	8.85e-06
Adipose_Visceral_Omentum	LTL	ENSG00000165006	UBAP1	9	34179004	34179005	0.0669	rs11557154	-11.52	rs13284229	0.0684	5.62	4.622	319	1	top1	0.068	8.6e-08	4.622	3.8e-06
Adipose_Visceral_Omentum	LTL	ENSG00000057608	GDI2	10	5842131	5842132	0.2975	rs10905065	8.9	rs2275774	0.23	-9.59	5.253	699	1	top1	0.23	3e-24	-5.253	1.5e-07
Adipose_Visceral_Omentum	LTL	ENSG00000148834	GSTO1	10	104235355	104235356	0.0605	rs1265164	27.57	rs2282326	0.0335	4.97	4.254	424	424	susie	0.044	1.7e-05	5.1728	2.31e-07
Adipose_Visceral_Omentum	LTL	ENSG00000119969	HELLS	10	94501433	94501434	0.1048	rs12572897	-10.8	rs10882486	0.135	7.35	-4.611	340	1	top1	0.14	2.9e-14	-4.611	4.01e-06
Adipose_Visceral_Omentum	LTL	ENSG00000148843	PDCD11	10	103396647	103396648	0.1421	rs911547	26.72	rs1163073	0.0169	-4.49	2.044	352	21	enet	0.041	3.4e-05	-5.3552	8.55e-08
Adipose_Visceral_Omentum	LTL	ENSG00000065613	SLK	10	103967200	103967201	0.0788	rs1265164	27.57	rs805688	0.0141	4.04	-2.958	417	2	lasso	0.016	0.0066	-5.6115	2.01e-08
Adipose_Visceral_Omentum	LTL	ENSG00000149311	ATM	11	108222483	108222484	0.0365	rs227069	-18.08	rs419716	0.040333	4.24	17.646	345	1	top1	0.04	3.6e-05	17.6	1.09e-69
Adipose_Visceral_Omentum	LTL	ENSG00000149308	NPAT	11	108208583	108208584	0.0333	rs227069	-18.08	rs724787	0.014048	-4.16	9.008	351	351	susie	0.029	0.00041	-17.4	9.65e-68
Adipose_Visceral_Omentum	LTL	ENSG00000180785	OR51E1	11	4643419	4643420	0.3012	rs10768147	5.91	rs10768147	0.10809	-7.99	5.911	706	14	enet	0.2	4.6e-21	-5.16	2.52e-07
Adipose_Visceral_Omentum	LTL	ENSG00000142082	SIRT3	11	236430	236431	0.1857	rs3782123	-9.72	rs4758633	0.158621	-7.94	6.633	295	1	top1	0.16	1.3e-16	-6.63	3.29e-11
Adipose_Visceral_Omentum	LTL	ENSG00000111275	ALDH2	12	111766886	111766887	0.0259	rs10774625	-7.96	rs632650	0.00535	-3.6	6.067	221	221	susie	0.017	0.005	-5.7744	7.72e-09
Adipose_Visceral_Omentum	LTL	ENSG00000182196	ARL6IP4	12	122981649	122981650	0.0656	rs1727302	-8.59	rs7296418	0.0665	-6.05	-7.727	318	318	susie	0.073	2.8e-08	8.106	5.23e-16
Adipose_Visceral_Omentum	LTL	ENSG00000111328	CDK2AP1	12	123272333	123272334	0.2323	rs1727302	-8.59	rs1879380	0.224	-9.79	-7.633	347	347	susie	0.23	2.2e-24	7.5838	3.35e-14
Adipose_Visceral_Omentum	LTL	ENSG00000257218	GATC	12	120446437	120446438	0.4258	rs4102203	8.71	rs11613214	0.214	10.42	8.305	391	34	enet	0.39	3.7e-44	8.0853	6.2e-16
Adipose_Visceral_Omentum	LTL	ENSG00000184445	KNTC1	12	122527245	122527246	0.0819	rs7305511	-7.78	rs10847242	0.0059	3.71	5.604	311	1	top1	0.0059	0.069	5.604	2.09e-08
Adipose_Visceral_Omentum	LTL	ENSG00000051825	MPHOSPH9	12	123244013	123244014	0.0663	rs1727302	-8.59	rs655293	0.0532	5.54	-7.696	350	350	susie	0.057	1e-06	-7.6093	2.76e-14
Adipose_Visceral_Omentum	LTL	ENSG00000130921	MTRFR	12	123232915	123232916	0.1382	rs1727302	-8.59	rs641760	0.108	-7.57	-7.688	346	346	susie	0.13	2.7e-13	7.0038	2.49e-12
Adipose_Visceral_Omentum	LTL	ENSG00000111325	OGFOD2	12	122974682	122974683	0.0523	rs1727302	-8.59	rs28713448	0.02	-3.99	1.645	320	320	susie	0.021	0.0023	-8.5178	1.63e-17
Adipose_Visceral_Omentum	LTL	ENSG00000167272	POP5	12	120581397	120581398	0.0939	rs4102203	8.71	rs540520	0.0677	5.45	4.744	411	1	top1	0.068	9.9e-08	4.744	2.1e-06
Adipose_Visceral_Omentum	LTL	ENSG00000100714	MTHFD1	14	64388030	64388031	0.1397	rs10873174	-6.72	rs2987979	0.121788	-7.19	4.523	497	497	susie	0.13	2.1e-13	-4.49977	6.8e-06
Adipose_Visceral_Omentum	LTL	ENSG00000139998	RAB15	14	64972775	64972776	0.322	rs762810	-9.66	rs4902355	0.12587	7.51	-5.612	478	50	enet	0.19	3.3e-20	-6.29263	3.12e-10
Adipose_Visceral_Omentum	LTL	ENSG00000126804	ZBTB1	14	64503845	64503846	0.0778	rs10873174	-6.72	rs13329053	0.039796	4.68	-6.378	490	1	top1	0.04	4e-05	-6.378	1.79e-10
Adipose_Visceral_Omentum	LTL	ENSG00000243789	JMJD7	15	41828084	41828085	0.137	rs2241522	10.19	rs7166139	0.147886	-8.1	-7.198	409	1	top1	0.15	1.6e-15	7.198	6.11e-13
Adipose_Visceral_Omentum	LTL	ENSG00000243708	PLA2G4B	15	41837774	41837775	0.2141	rs2241522	10.19	rs2241522	0.171186	8.76	10.19	403	14	enet	0.18	3.7e-19	10.0207	1.24e-23
Adipose_Visceral_Omentum	LTL	ENSG00000181827	RFX7	15	56243265	56243266	0.1353	rs7164950	6.34	rs8024031	0.159294	-8.05	4.549	356	1	top1	0.16	1.1e-16	-4.549	5.39e-06
Adipose_Visceral_Omentum	LTL	ENSG00000103932	RPAP1	15	41544268	41544269	0.2315	rs17676742	10.21	rs1200345	0.221686	9.39	-6.748	362	5	lasso	0.23	6.6e-24	-6.8268	8.68e-12
Adipose_Visceral_Omentum	LTL	ENSG00000140284	SLC27A2	15	50182195	50182196	0.0705	rs41362650	-14.1	rs12593937	0.002271	-3.75	-6.668	434	434	susie	0.017	0.0057	5.86632	4.46e-09
Adipose_Visceral_Omentum	LTL	ENSG00000137877	SPTBN5	15	41890204	41890205	0.6409	rs2241522	10.19	rs1209334	0.426838	-13.34	-5.541	415	19	enet	0.48	9.3e-58	5.39115	7e-08
Adipose_Visceral_Omentum	LTL	ENSG00000157322	CLEC18A	16	69950704	69950705	0.5979	rs35567919	-10.07	rs1808417	0.319727	-11.34	-8.79	209	31	enet	0.43	3.3e-50	8.73126	2.52e-18
Adipose_Visceral_Omentum	LTL	ENSG00000223496	EXOSC6	16	70251929	70251930	0.622	rs35567919	-10.07	rs7192268	0.638013	15.88	6.758	198	198	susie	0.64	2.3e-89	6.78585	1.15e-11
Adipose_Visceral_Omentum	LTL	ENSG00000155393	HEATR3	16	50065940	50065941	0.3678	rs3887556	8.22	rs2287197	0.431425	-13.07	7.131	375	1	top1	0.43	4.3e-50	-7.131	9.96e-13
Adipose_Visceral_Omentum	LTL	ENSG00000102910	LONP2	16	48244295	48244296	0.2616	rs8053839	6.81	rs8053839	0.166312	-8.16	6.807	232	232	susie	0.17	2e-17	-6.85704	7.03e-12
Adipose_Visceral_Omentum	LTL	ENSG00000135698	MPHOSPH6	16	82170225	82170226	0.1681	rs2303262	19.57	rs1134847	0.125269	7.3	17.506	748	1	top1	0.13	2.9e-13	17.506	1.29e-68
Adipose_Visceral_Omentum	LTL	ENSG00000167984	NLRC3	16	3577399	3577400	0.2624	rs13335490	-8.28	rs12933120	0.077349	-6.7	3.568	361	361	susie	0.17	8.9e-18	-7.544	4.56e-14
Adipose_Visceral_Omentum	LTL	ENSG00000258429	PDF	16	69330594	69330595	0.0807	rs3785074	10.83	rs2288039	0.078242	-5.99	5.943	297	10	lasso	0.078	9.8e-09	-6.37084	1.88e-10
Adipose_Visceral_Omentum	LTL	ENSG00000090857	PDPR	16	70113625	70113626	0.0668	rs35567919	-10.07	rs1808417	0.012199	-3.95	-8.79	188	1	top1	0.012	0.016	8.79	1.5e-18
Adipose_Visceral_Omentum	LTL	ENSG00000132600	PRMT7	16	68310973	68310974	0.3735	rs4359427	4.5	rs9928605	0.183122	9.03	3.707	305	305	susie	0.24	1.6e-25	4.57585	4.74e-06
Adipose_Visceral_Omentum	LTL	ENSG00000168411	RFWD3	16	74666880	74666881	0.1327	rs4395097	11.77	rs2288054	0.044062	-5.13	-4.628	356	5	lasso	0.056	1.2e-06	6.26391	3.75e-10
Adipose_Visceral_Omentum	LTL	ENSG00000189091	SF3B3	16	70523787	70523788	0.0938	rs35567919	-10.07	rs2303792	0.066291	-6	4.378	155	155	susie	0.067	1.2e-07	-5.19353	2.06e-07
Adipose_Visceral_Omentum	LTL	ENSG00000178188	SH2B1	16	28846599	28846600	0.0722	rs12443881	5.36	rs11074907	0.093116	-6.53	5.015	184	184	susie	0.094	3.6e-10	-4.99093	6.01e-07
Adipose_Visceral_Omentum	LTL	ENSG00000124067	SLC12A4	16	67969600	67969601	0.0394	rs28711261	5.65	rs13334205	0.020952	4.14	5.265	246	246	susie	0.026	0.00086	5.0682	4.02e-07
Adipose_Visceral_Omentum	LTL	ENSG00000168807	SNTB2	16	69187128	69187129	0.0862	rs3785074	10.83	rs35076456	0.044047	-5.83	5.955	319	319	susie	0.06	5e-07	-6.22117	4.93e-10
Adipose_Visceral_Omentum	LTL	ENSG00000197165	SULT1A2	16	28597108	28597109	0.266	rs12443881	5.36	rs3859172	0.283483	10.99	4.786	188	23	enet	0.33	1.8e-36	4.72487	2.3e-06
Adipose_Visceral_Omentum	LTL	ENSG00000157315	TMED6	16	69351808	69351809	0.1075	rs3785074	10.83	rs715162	0.070969	5.58	4.197	299	4	lasso	0.072	3.7e-08	5.00464	5.6e-07
Adipose_Visceral_Omentum	LTL	ENSG00000250506	CDK3	17	76000905	76000906	0.3506	rs2069528	6.29	rs2069528	0.116789	-8.01	6.294	403	11	enet	0.26	1.2e-27	-5.51772	3.43e-08
Adipose_Visceral_Omentum	LTL	ENSG00000178971	CTC1	17	8248043	8248044	0.2207	rs12453250	-17.47	rs3027246	0.147359	-7.87	-9.019	449	22	enet	0.2	1.5e-20	7.96763	1.62e-15
Adipose_Visceral_Omentum	LTL	ENSG00000188878	FBF1	17	75941055	75941056	0.2601	rs2069528	6.29	rs1135889	0.258526	10.17	5.519	400	1	top1	0.26	1.9e-27	5.519	3.41e-08
Adipose_Visceral_Omentum	LTL	ENSG00000188554	NBR1	17	43171201	43171202	0.0535	rs9912587	-8	rs11657004	0.006156	-4.3	-7.074	254	254	susie	0.038	6.4e-05	7.75059	9.15e-15
Adipose_Visceral_Omentum	LTL	ENSG00000132383	RPA1	17	1829701	1829702	0.219	rs5030755	9.63	rs7216701	0.103979	7.11	-9.317	439	32	enet	0.17	6.6e-18	-6.96767	3.22e-12
Adipose_Visceral_Omentum	LTL	ENSG00000186532	SMYD4	17	1830633	1830634	0.2927	rs5030755	9.63	rs2071021	0.175188	-8.81	7.506	435	6	lasso	0.19	2.6e-20	-7.31719	2.53e-13
Adipose_Visceral_Omentum	LTL	ENSG00000257949	TEN1	17	75979363	75979364	0.5431	rs2069528	6.29	rs2069528	0.356019	-11.86	6.294	406	406	susie	0.36	4.6e-40	-6.36215	1.99e-10
Adipose_Visceral_Omentum	LTL	ENSG00000184988	TMEM106A	17	43211834	43211835	0.0698	rs9912587	-8	rs4239149	-0.001052	-3.39	-7.309	263	263	susie	0.026	0.00078	6.67805	2.42e-11
Adipose_Visceral_Omentum	LTL	ENSG00000108828	VAT1	17	43025122	43025123	0.0486	rs9912587	-8	rs2298862	0.028363	-4.49	-7.231	237	237	susie	0.035	0.00012	7.44218	9.9e-14
Adipose_Visceral_Omentum	LTL	ENSG00000101751	POLI	18	54270028	54270029	0.6099	rs3730783	11.41	rs3730783	0.428483	-13.01	11.408	383	14	lasso	0.44	6.2e-52	-11.043	2.37e-28
Adipose_Visceral_Omentum	LTL	ENSG00000130856	ZNF236	18	76822606	76822607	0.1151	rs1049004	6.28	rs12957245	0.076721	-6.01	-3.371	657	657	susie	0.084	3.2e-09	4.6948	2.67e-06
Adipose_Visceral_Omentum	LTL	ENSG00000167670	CHAF1A	19	4402661	4402662	0.4654	rs11085072	-5.57	rs11085074	0.383	-12.3	-4.825	378	378	susie	0.42	4.3e-49	5.42464	5.81e-08
Adipose_Visceral_Omentum	LTL	ENSG00000197134	ZNF257	19	22052451	22052452	0.3709	rs8105767	14.92	rs17554725	0.172	9.12	12.644	320	11	lasso	0.32	1.5e-34	10.3645	3.6e-25
Adipose_Visceral_Omentum	LTL	ENSG00000186230	ZNF749	19	57435328	57435329	0.4571	rs2301663	-4.79	rs11665675	0.395	-12.5	-4.753	489	489	susie	0.4	1.6e-45	4.63506	3.57e-06
Adipose_Visceral_Omentum	LTL	ENSG00000197360	ZNF98	19	22532484	22532485	0.2597	rs8105767	14.92	rs10404998	0.218	-9.4	-9.317	305	1	top1	0.22	6.3e-23	9.317	1.2e-20
Adipose_Visceral_Omentum	LTL	ENSG00000125977	EIF2S2	20	34112331	34112332	0.0302	rs2284388	-4.63	rs6059824	0.012067	-3.56	-4.378	281	281	susie	0.016	0.0075	4.45043	8.57e-06
Adipose_Visceral_Omentum	LTL	ENSG00000101216	GMEB2	20	63627040	63627041	0.2451	rs16983844	17.64	rs3810492	0.143881	7.84	7.891	429	57	enet	0.15	5.7e-16	6.32521	2.53e-10
Adipose_Visceral_Omentum	LTL	ENSG00000101079	NDRG3	20	36746077	36746078	0.1819	rs4810362	-17.61	rs723887	0.044928	-5.6	-5.367	223	29	enet	0.072	4.3e-08	7.08535	1.39e-12
Adipose_Visceral_Omentum	LTL	ENSG00000258366	RTEL1	20	63657809	63657810	0.1974	rs16983844	17.64	rs2297437	0.053855	-5.7	-11.722	430	430	susie	0.11	5e-12	17.5266	8.98e-69
Adipose_Visceral_Omentum	LTL	ENSG00000100288	CHKB	22	50601454	50601455	0.2416	rs140522	10.05	rs131750	0.154485	8.77	-5.525	285	285	susie	0.18	3.6e-19	-5.75034	8.91e-09
Adipose_Visceral_Omentum	LTL	ENSG00000177989	CIMAP1B	22	50532579	50532580	0.1826	rs140522	10.05	rs140522	0.058803	-5.66	10.05	317	13	enet	0.087	1.4e-09	-9.22657	2.79e-20
Adipose_Visceral_Omentum	LTL	ENSG00000205560	CPT1B	22	50578454	50578455	0.3593	rs140522	10.05	rs5770917	0.156077	-8.6	3.846	296	296	susie	0.25	5.1e-26	-6.76815	1.3e-11
Adipose_Visceral_Omentum	LTL	ENSG00000100376	FAM118A	22	45308967	45308968	0.7521	rs6006743	6.84	rs104664	0.614475	15.51	-3.386	612	612	susie	0.69	2.7e-101	-4.45222	8.5e-06
Adipose_Visceral_Omentum	LTL	ENSG00000077935	SMC1B	22	45413618	45413619	0.0836	rs6006743	6.84	rs6006733	0.003622	-3.7	6.467	574	574	susie	0.018	0.0048	-5.72616	1.03e-08
Adipose_Visceral_Omentum	LTL	ENSG00000025708	TYMP	22	50530055	50530056	0.3678	rs140522	10.05	rs140522	0.165374	-8.67	10.05	319	36	enet	0.24	8.9e-25	-10.4299	1.81e-25
Adipose_Visceral_Omentum	AF	ENSG00000163354	DCST2	1	155033780	155033781	0.1262	rs4578216	18.353	rs10908452	0.0709	-5.7	-8.997	378	1	top1	0.071	5e-08	8.997	2.32e-19
Adipose_Visceral_Omentum	AF	ENSG00000160752	FDPS	1	155308747	155308748	0.0522	rs4578216	18.353	rs10908452	0.0428	-4.36	-8.997	274	1	top1	0.043	2.1e-05	8.997	2.32e-19
Adipose_Visceral_Omentum	AF	ENSG00000143603	KCNN3	1	154870279	154870280	0.0757	rs4578216	18.353	rs4845681	0.0373	-4.41	-11.731	417	1	top1	0.037	6.9e-05	11.731	8.84e-32
Adipose_Visceral_Omentum	AF	ENSG00000185499	MUC1	1	155192915	155192916	0.1392	rs4578216	18.353	rs12058931	0.0112	4.1	16.581	338	29	enet	0.018	0.0047	9.58724	9.05e-22
Adipose_Visceral_Omentum	AF	ENSG00000099260	PALMD	1	99645942	99645943	0.1005	rs10783115	-4.746	rs10783115	0.0288	-4.54	-4.746	499	1	top1	0.029	0.00043	4.746	2.07e-06
Adipose_Visceral_Omentum	AF	ENSG00000163346	PBXIP1	1	154956122	154956123	0.1873	rs4578216	18.353	rs705094	0.0928	-6.57	-12.135	397	397	susie	0.097	1.7e-10	12.2445	1.8e-34
Adipose_Visceral_Omentum	AF	ENSG00000116132	PRRX1	1	170662727	170662728	0.0861	rs588837	13.484	rs2251095	0.00129	3.8	-4.527	447	17	enet	0.044	1.6e-05	-5.25502	1.48e-07
Adipose_Visceral_Omentum	AF	ENSG00000010803	SCMH1	1	41242115	41242116	0.0698	rs2024860	4.698	rs2154319	0.0159	-3.98	4.253	428	428	susie	0.025	0.00097	-5.03631	4.75e-07
Adipose_Visceral_Omentum	AF	ENSG00000011523	CEP68	2	65056365	65056366	0.3482	rs1009358	-9.474	rs1009358	0.281	-10.56	-9.474	428	1	top1	0.28	4.7e-30	9.474	2.69e-21
Adipose_Visceral_Omentum	AF	ENSG00000115561	CHMP3	2	86563478	86563479	0.3359	rs17027163	-6.409	rs7596717	0.211	-9.23	3.583	335	335	susie	0.25	1.9e-26	-5.59061	2.26e-08
Adipose_Visceral_Omentum	AF	ENSG00000079150	FKBP7	2	178478599	178478600	0.1803	rs3731746	10.194	rs6704545	0.132	7.93	6.284	463	463	susie	0.14	5.4e-15	6.33894	2.31e-10
Adipose_Visceral_Omentum	AF	ENSG00000115935	WIPF1	2	174682915	174682916	0.1225	rs7574892	8.224	rs2115874	0.0406	5.98	-6.387	330	330	susie	0.058	8.9e-07	-6.9588	3.43e-12
Adipose_Visceral_Omentum	AF	ENSG00000114054	PCCB	3	136250305	136250306	0.1284	rs1278493	5.75	rs556788	0.0524	5.57	5.351	284	284	susie	0.055	1.6e-06	5.13669	2.8e-07
Adipose_Visceral_Omentum	AF	ENSG00000145354	CISD2	4	102868977	102868978	0.0949	rs7681629	5.43	rs223315	0.124741	-7.28	4.863	325	1	top1	0.12	3.3e-13	-4.863	1.16e-06
Adipose_Visceral_Omentum	AF	ENSG00000138792	ENPEP	4	110365732	110365733	0.2216	rs2723334	37.37	rs13116912	0.045506	-5.32	-1.467	426	426	susie	0.058	8.5e-07	6.37244	1.86e-10
Adipose_Visceral_Omentum	AF	ENSG00000120733	KDM3B	5	138352595	138352596	0.0483	rs2040862	12.47	rs9327809	0.012975	4.59	6.888	293	3	lasso	0.025	0.001	8.69669	3.42e-18
Adipose_Visceral_Omentum	AF	ENSG00000132563	REEP2	5	138439016	138439017	0.0678	rs2040862	12.47	rs11242417	0.047345	4.7	-5.119	293	1	top1	0.047	8e-06	-5.119	3.07e-07
Adipose_Visceral_Omentum	AF	ENSG00000263001	GTF2I	7	74657666	74657667	0.3087	rs2267812	5.15	rs35005436	0.274	10.44	4.763	148	148	susie	0.28	2.1e-29	4.6342	3.58e-06
Adipose_Visceral_Omentum	AF	ENSG00000196275	GTF2IRD2	7	74851550	74851551	0.5718	rs2267812	5.15	rs2267812	0.42	12.87	5.152	96	6	enet	0.44	8.1e-51	5.18903	2.11e-07
Adipose_Visceral_Omentum	AF	ENSG00000119326	CTNNAL1	9	109013528	109013529	0.3251	rs7852550	-4.567	rs7852550	0.214	-9.27	-4.567	622	6	lasso	0.23	9.2e-25	4.58666	4.5e-06
Adipose_Visceral_Omentum	AF	ENSG00000196968	FUT11	10	73772862	73772863	0.1026	rs10824026	-11.96	rs2894040	0.0759	-6.11	-6.435	240	42	enet	0.11	5.2e-12	9.5567	1.22e-21
Adipose_Visceral_Omentum	AF	ENSG00000148843	PDCD11	10	103396647	103396648	0.1421	rs6584555	15.06	rs1163073	0.0169	-4.49	2.586	352	21	enet	0.041	3.4e-05	-6.856	7.08e-12
Adipose_Visceral_Omentum	AF	ENSG00000166348	USP54	10	73625952	73625953	0.034	rs10824026	-11.96	rs16930701	0.00791	-3.73	-4.77	251	251	susie	0.022	0.002	5.286	1.25e-07
Adipose_Visceral_Omentum	AF	ENSG00000165637	VDAC2	10	75210153	75210154	0.1927	rs2657291	-5.66	rs4746261	0.139	7.65	5.023	337	1	top1	0.14	1.2e-14	5.023	5.09e-07
Adipose_Visceral_Omentum	AF	ENSG00000262655	SPON1	11	13962688	13962689	0.103	rs7116230	5.06	rs10766134	0.08869	6.18	4.907	419	419	susie	0.089	1e-09	5.00455	5.6e-07
Adipose_Visceral_Omentum	AF	ENSG00000119242	CCDC92	12	123972830	123972831	0.3022	rs10846580	-5.14	rs12311114	0.2	9.63	-5.025	433	29	enet	0.29	1.1e-31	-4.73883	2.15e-06
Adipose_Visceral_Omentum	AF	ENSG00000126231	PROZ	13	113158653	113158654	0.1376	rs8001506	-5.61	rs3024769	0.119	-7.1	-5.155	432	432	susie	0.12	1.1e-12	5.1616	2.45e-07
Adipose_Visceral_Omentum	AF	ENSG00000100714	MTHFD1	14	64388030	64388031	0.1397	rs2738413	11.64	rs2987979	0.121788	-7.19	-5.654	497	497	susie	0.13	2.1e-13	5.9688	2.39e-09
Adipose_Visceral_Omentum	AF	ENSG00000136379	ABHD17C	15	80679683	80679684	0.0828	rs12901357	6.76	rs1531895	0.025913	4.19	5.016	528	1	top1	0.026	0.0008	5.016	5.28e-07
Adipose_Visceral_Omentum	AF	ENSG00000103253	HAGHL	16	726935	726936	0.369	rs6600231	4.82	rs12448432	0.235534	10.51	4.357	466	13	enet	0.28	4.8e-30	4.50725	6.57e-06
Adipose_Visceral_Omentum	AF	ENSG00000176953	NFATC2IP	16	28950806	28950807	0.0382	rs2071342	-5.11	rs2081199	0.035181	-4.34	-4.304	186	186	susie	0.041	3.4e-05	4.77633	1.79e-06
Adipose_Visceral_Omentum	AF	ENSG00000120088	CRHR1	17	45784279	45784280	0.0966	rs8072451	5.68	rs17689471	0.18241	8.64	5.528	34	34	susie	0.18	2.6e-19	5.56487	2.62e-08
Adipose_Visceral_Omentum	AF	ENSG00000108669	CYTH1	17	78782296	78782297	0.1236	rs7224711	5.5	rs12451377	0.07227	-5.47	-4.471	582	1	top1	0.072	3.7e-08	4.471	7.79e-06
Adipose_Visceral_Omentum	AF	ENSG00000186868	MAPT	17	45894381	45894382	0.0357	rs8072451	5.68	rs17689882	0.04823	4.68	5.477	31	1	top1	0.048	6.6e-06	5.477	4.33e-08
Adipose_Visceral_Omentum	AF	ENSG00000161395	PGAP3	17	39696796	39696797	0.1363	rs3816470	6.57	rs907089	0.116402	7.23	5.221	319	319	susie	0.12	7.3e-13	5.13381	2.84e-07
Adipose_Visceral_Omentum	AF	ENSG00000225190	PLEKHM1	17	45490748	45490749	0.0659	rs8072451	5.68	rs17689882	0.028221	4.52	5.477	158	158	susie	0.042	2.3e-05	5.45685	4.85e-08
Adipose_Visceral_Omentum	AF	ENSG00000141744	PNMT	17	39667980	39667981	0.0424	rs3816470	6.57	rs876493	0.087824	6.21	4.721	323	1	top1	0.088	1.2e-09	4.721	2.35e-06
Adipose_Visceral_Omentum	CAD	ENSG00000143437	ARNT	1	150876767	150876768	0.1111	rs11204680	-7.421	rs12568757	0.115	7.08	-6.755	302	12	enet	0.13	9.8e-14	-6.7404	1.58e-11
Adipose_Visceral_Omentum	CAD	ENSG00000118197	DDX59	1	200669968	200669969	0.3688	rs12126676	5.406	rs12126676	0.277	-10.47	5.406	540	15	enet	0.3	5.7e-33	-4.83975	1.3e-06
Adipose_Visceral_Omentum	CAD	ENSG00000183386	FHL3	1	38005605	38005606	0.1702	rs34655914	-6.655	rs7366048	0.193	8.96	-6.032	467	467	susie	0.19	3e-20	-6.45544	1.08e-10
Adipose_Visceral_Omentum	CAD	ENSG00000143452	HORMAD1	1	150720887	150720888	0.0534	rs11204680	-7.421	rs7521898	0.0615	5.07	-5.933	299	1	top1	0.061	3.8e-07	-5.933	2.97e-09
Adipose_Visceral_Omentum	CAD	ENSG00000204084	INPP5B	1	37947056	37947057	0.5507	rs34655914	-6.655	rs4653329	0.384	12.36	-1.975	462	10	lasso	0.48	5e-58	-4.58787	4.48e-06
Adipose_Visceral_Omentum	CAD	ENSG00000143156	NME7	1	169367966	169367967	0.3303	rs7413522	-6.698	rs10919132	0.302	-11.17	3.444	592	26	enet	0.32	5.5e-35	-4.81561	1.47e-06
Adipose_Visceral_Omentum	CAD	ENSG00000169174	PCSK9	1	55039547	55039548	0.3424	rs11591147	-11.095	rs2479393	0.23	9.63	5.464	616	616	susie	0.23	1.6e-24	5.63788	1.72e-08
Adipose_Visceral_Omentum	CAD	ENSG00000116793	PHTF1	1	113759488	113759489	0.0665	rs1230666	7.223	rs1230661	0.0489	-4.87	5.392	494	2	lasso	0.057	9.9e-07	-5.35605	8.51e-08
Adipose_Visceral_Omentum	CAD	ENSG00000159352	PSMD4	1	151254702	151254703	0.0696	rs3754211	-6.911	rs3811405	-0.00254	-3.28	-4.941	296	296	susie	0.018	0.004	4.68809	2.76e-06
Adipose_Visceral_Omentum	CAD	ENSG00000134222	PSRC1	1	109283185	109283186	0.2121	rs7528419	-15.885	rs17645143	0.12	-7.11	-0.038	442	2	lasso	0.15	8e-16	-5.5625	2.66e-08
Adipose_Visceral_Omentum	CAD	ENSG00000143379	SETDB1	1	150926262	150926263	0.0424	rs11204680	-7.421	rs12410869	0.00452	-3.39	-5.84	303	303	susie	0.0082	0.04	4.97172	6.64e-07
Adipose_Visceral_Omentum	CAD	ENSG00000183431	SF3A3	1	37990920	37990921	0.3078	rs34655914	-6.655	rs7366048	0.303	11.12	-6.032	471	471	susie	0.31	4.9e-34	-6.53049	6.56e-11
Adipose_Visceral_Omentum	CAD	ENSG00000143498	TAF1A	1	222589823	222589824	0.1121	rs17465637	-12.489	rs4481859	0.0801	-6.79	-6.946	331	6	enet	0.094	3.4e-10	5.69102	1.26e-08
Adipose_Visceral_Omentum	CAD	ENSG00000138380	CARF	2	202912226	202912227	0.077	rs35212307	14.72	rs4675310	0.0389	-4.33	14.216	242	1	top1	0.039	4.8e-05	-14.216	7.29e-46
Adipose_Visceral_Omentum	CAD	ENSG00000115486	GGCX	2	85561546	85561547	0.2051	rs2166529	11.45	rs2028900	0.108	7.58	11.073	473	7	lasso	0.14	2.5e-14	10.5668	4.25e-26
Adipose_Visceral_Omentum	CAD	ENSG00000144426	NBEAL1	2	203014878	203014879	0.0829	rs35212307	14.72	rs4675310	0.0775	-5.65	14.216	261	1	top1	0.078	1.2e-08	-14.216	7.29e-46
Adipose_Visceral_Omentum	CAD	ENSG00000169599	NFU1	2	69437627	69437628	0.0761	rs10221903	4.51	rs7422275	0.058	5.43	4.367	393	24	enet	0.087	1.5e-09	4.99247	5.96e-07
Adipose_Visceral_Omentum	CAD	ENSG00000169554	ZEB2	2	144524582	144524583	0.131	rs1371046	6.93	rs6740731	0.0257	-4.39	6.389	263	1	top1	0.026	0.00084	-6.389	1.67e-10
Adipose_Visceral_Omentum	CAD	ENSG00000118017	A4GNT	3	138132386	138132387	0.424	rs1199338	8.85	rs2622694	0.252	-10.06	4.309	361	361	susie	0.28	1.9e-29	-4.50144	6.75e-06
Adipose_Visceral_Omentum	CAD	ENSG00000164062	APEH	3	49674001	49674002	0.0929	rs9814873	-6.38	rs17080528	0.0264	4.75	-6.312	321	321	susie	0.037	7.7e-05	-5.92258	3.17e-09
Adipose_Visceral_Omentum	CAD	ENSG00000114790	ARHGEF26	3	154121002	154121003	0.0783	rs454837	-7.42	rs1713845	0.121	-7.01	-6.291	392	1	lasso	0.13	2.8e-13	6.291	3.15e-10
Adipose_Visceral_Omentum	CAD	ENSG00000188315	C3orf62	3	49277829	49277830	0.0383	rs34759087	-6.54	rs11714957	0.00697	3.28	4.494	278	1	top1	0.007	0.054	4.494	6.99e-06
Adipose_Visceral_Omentum	CAD	ENSG00000164045	CDC25A	3	48188401	48188402	0.2323	rs6787500	-5.05	rs17647717	0.175	8.78	-4.52	227	227	susie	0.18	1.8e-18	-4.5566	5.2e-06
Adipose_Visceral_Omentum	CAD	ENSG00000187492	CDHR4	3	49799834	49799835	0.0293	rs9814873	-6.38	rs2352974	-0.000722	3.5	5.764	328	6	lasso	0.0071	0.052	5.28758	1.24e-07
Adipose_Visceral_Omentum	CAD	ENSG00000174953	DHX36	3	154324496	154324497	0.0718	rs454837	-7.42	rs454837	0.0718	5.89	-7.424	326	1	top1	0.072	4.1e-08	-7.424	1.14e-13
Adipose_Visceral_Omentum	CAD	ENSG00000164078	MST1R	3	49903843	49903844	0.0347	rs9814873	-6.38	rs6771546	0.0287	-4.59	-5.031	340	340	susie	0.03	0.00033	5.12624	2.96e-07
Adipose_Visceral_Omentum	CAD	ENSG00000172113	NME6	3	48301684	48301685	0.219	rs3172494	-6.28	rs9819094	0.225	-9.63	-4.673	256	256	susie	0.23	5.5e-24	4.5174	6.26e-06
Adipose_Visceral_Omentum	CAD	ENSG00000003756	RBM5	3	50088907	50088908	0.0645	rs9875617	-6.26	rs2280406	0.0115	-4.28	4.8	357	357	susie	0.021	0.0025	-4.62534	3.74e-06
Adipose_Visceral_Omentum	CAD	ENSG00000004534	RBM6	3	49940006	49940007	0.3943	rs1801143	-6.32	rs9861216	0.544	14.65	-5.131	341	1	top1	0.54	6.1e-69	-5.131	2.88e-07
Adipose_Visceral_Omentum	CAD	ENSG00000164048	ZNF589	3	48241099	48241100	0.378	rs3172494	-6.28	rs936427	0.412	12.78	-4.382	245	245	susie	0.42	7.9e-49	-4.65069	3.31e-06
Adipose_Visceral_Omentum	CAD	ENSG00000164096	C4orf3	4	119304444	119304445	0.114	rs10518329	-6.6	rs4643791	0.024042	4.25	-6.061	439	439	susie	0.036	8.8e-05	-4.6487	3.34e-06
Adipose_Visceral_Omentum	CAD	ENSG00000145214	DGKQ	4	986894	986895	0.533	rs4690220	-4.54	rs4690220	0.407672	12.83	-4.535	401	25	enet	0.44	1e-51	-4.4603	8.18e-06
Adipose_Visceral_Omentum	CAD	ENSG00000164307	ERAP1	5	96808099	96808100	0.4188	rs27433	-4.378	rs27043	0.339884	11.56	-4.267	495	495	susie	0.36	4.3e-40	-4.61078	4.01e-06
Adipose_Visceral_Omentum	CAD	ENSG00000120733	KDM3B	5	138352595	138352596	0.0483	rs17207555	-4.207	rs9327809	0.012975	4.59	3.913	293	3	lasso	0.025	0.001	4.53468	5.77e-06
Adipose_Visceral_Omentum	CAD	ENSG00000065060	BLTP3A	6	34792014	34792015	0.3494	rs2744961	6.53	rs11759151	0.45872	13.58	5.977	357	357	susie	0.46	4.6e-55	5.8671	4.44e-09
Adipose_Visceral_Omentum	CAD	ENSG00000146477	SLC22A3	6	160348267	160348268	0.1332	rs2292334	14	rs2048327	0.121645	7.74	13.936	542	542	susie	0.13	6.1e-14	13.1546	1.6e-39
Adipose_Visceral_Omentum	CAD	ENSG00000124562	SNRPC	6	34757405	34757406	0.1128	rs2744961	6.53	rs2477508	0.106021	-6.92	5.642	355	355	susie	0.11	2.1e-11	-5.7509	8.88e-09
Adipose_Visceral_Omentum	CAD	ENSG00000118526	TCF21	6	133889430	133889431	0.1096	rs2327429	-11.29	rs9375992	0.032834	-4.6	6.038	435	30	enet	0.088	1.2e-09	-9.754	1.77e-22
Adipose_Visceral_Omentum	CAD	ENSG00000164535	DAGLB	7	6448011	6448012	0.4807	rs3828944	-6.27	rs3828944	0.353	11.85	-6.266	305	1	top1	0.35	4e-39	-6.266	3.7e-10
Adipose_Visceral_Omentum	CAD	ENSG00000128573	FOXP2	7	114086326	114086327	0.0499	rs10266297	-5.46	rs4727799	0.016	4.18	-5.251	257	1	top1	0.016	0.0069	-5.251	1.51e-07
Adipose_Visceral_Omentum	CAD	ENSG00000105856	HBP1	7	107168960	107168961	0.0666	rs1015411	6.02	rs763386	0.0391	4.78	-4.539	335	1	top1	0.039	4.7e-05	-4.539	5.65e-06
Adipose_Visceral_Omentum	CAD	ENSG00000175164	ABO	9	133275213	133275214	0.6568	rs651007	8.807	rs630014	0.282	-11.08	-5.24	564	32	enet	0.57	9.1e-75	5.98595	2.15e-09
Adipose_Visceral_Omentum	CAD	ENSG00000099810	MTAP	9	21802542	21802543	0.1838	rs2891168	35.629	rs10757257	0.209	-9.46	-7.423	445	26	enet	0.23	9.8e-24	7.16239	7.93e-13
Adipose_Visceral_Omentum	CAD	ENSG00000138175	ARL3	10	102714406	102714407	0.2641	rs11191514	-7.86	rs999867	0.0607	-5.47	-5.772	365	32	enet	0.079	8.6e-09	4.72847	2.26e-06
Adipose_Visceral_Omentum	CAD	ENSG00000107798	LIPA	10	89414556	89414557	0.3021	rs1051338	11.09	rs12415827	0.201	9.01	3.309	560	3	lasso	0.26	9.2e-28	8.14548	3.78e-16
Adipose_Visceral_Omentum	CAD	ENSG00000099194	SCD	10	100347123	100347124	0.1535	rs603424	4.44	rs603424	0.0733	-5.65	4.443	411	1	top1	0.073	2.9e-08	-4.443	8.87e-06
Adipose_Visceral_Omentum	CAD	ENSG00000065613	SLK	10	103967200	103967201	0.0788	rs4918069	7.46	rs805688	0.0141	4.04	3.989	417	2	lasso	0.016	0.0066	5.02255	5.1e-07
Adipose_Visceral_Omentum	CAD	ENSG00000035403	VCL	10	73995192	73995193	0.2446	rs2675676	-4.53	rs4746166	0.0654	-5.9	3.531	240	6	lasso	0.087	1.6e-09	-5.09655	3.46e-07
Adipose_Visceral_Omentum	CAD	ENSG00000256269	HMBS	11	119084865	119084866	0.3427	rs1177562	6.51	rs7127212	0.352261	11.78	5.758	375	1	top1	0.35	5.5e-39	5.758	8.51e-09
Adipose_Visceral_Omentum	CAD	ENSG00000173327	MAP3K11	11	65614248	65614249	0.143	rs12801636	-6.55	rs1144789	0.184198	8.59	4.934	349	1	top1	0.18	2.9e-19	4.934	8.06e-07
Adipose_Visceral_Omentum	CAD	ENSG00000181264	TLCD5	11	120325128	120325129	0.1392	rs4938809	5.47	rs12806740	0.149877	8.22	4.644	551	1	top1	0.15	1e-15	4.644	3.42e-06
Adipose_Visceral_Omentum	CAD	ENSG00000111275	ALDH2	12	111766886	111766887	0.0259	rs10774625	11.09	rs632650	0.00535	-3.6	-5.579	221	221	susie	0.017	0.005	6.587	4.49e-11
Adipose_Visceral_Omentum	CAD	ENSG00000157895	C12orf43	12	121016501	121016502	0.3742	rs2251468	8.71	rs7961178	0.208	9.14	-3.281	460	460	susie	0.23	2.1e-24	-5.4854	4.12e-08
Adipose_Visceral_Omentum	CAD	ENSG00000119242	CCDC92	12	123972830	123972831	0.3022	rs7133378	-5.89	rs12311114	0.2	9.63	-5.169	433	29	enet	0.29	1.1e-31	-6.7321	1.67e-11
Adipose_Visceral_Omentum	CAD	ENSG00000110880	CORO1C	12	108731595	108731596	0.1276	rs3741782	4.74	rs3741782	0.0866	-6.13	4.744	486	1	top1	0.087	1.6e-09	-4.744	2.1e-06
Adipose_Visceral_Omentum	CAD	ENSG00000089022	MAPKAPK5	12	111843102	111843103	0.2204	rs10774625	11.09	rs16941724	0.124	-7.17	-5.975	203	1	top1	0.12	3.7e-13	5.975	2.3e-09
Adipose_Visceral_Omentum	CAD	ENSG00000139323	POC1B	12	89526023	89526024	0.1292	rs2681472	8.73	rs11105298	0.0456	-5.77	6.184	356	13	enet	0.05	4.5e-06	-6.1268	8.97e-10
Adipose_Visceral_Omentum	CAD	ENSG00000198270	TMEM116	12	112013184	112013185	0.3574	rs653178	10.83	rs4766764	0.195	9.25	-5.414	194	1	top1	0.19	2.1e-20	-5.414	6.16e-08
Adipose_Visceral_Omentum	CAD	ENSG00000135148	TRAFD1	12	112125500	112125501	0.0645	rs11066188	9.53	rs12422941	0.0241	-3.38	-6.158	207	1	top1	0.024	0.0012	6.158	7.37e-10
Adipose_Visceral_Omentum	CAD	ENSG00000256223	ZNF10	12	133130574	133130575	0.0943	rs7974709	4.79	rs11614654	0.0766	-5.6	4.615	163	1	top1	0.077	1.4e-08	-4.615	3.93e-06
Adipose_Visceral_Omentum	CAD	ENSG00000179195	ZNF664	12	123973122	123973123	0.1305	rs7133378	-5.89	rs863750	0.0739	5.69	-5.393	432	1	top1	0.074	2.6e-08	-5.393	6.93e-08
Adipose_Visceral_Omentum	CAD	ENSG00000119718	EIF2B2	14	75002910	75002911	0.2027	rs175040	-6.95	rs1548807	0.329078	-11.52	-6.416	416	1	top1	0.33	5.5e-36	6.416	1.4e-10
Adipose_Visceral_Omentum	CAD	ENSG00000119638	NEK9	14	75127151	75127152	0.0524	rs175040	-6.95	rs174994	0.00522	3.74	5.622	419	2	lasso	0.015	0.0088	5.7663	8.1e-09
Adipose_Visceral_Omentum	CAD	ENSG00000136378	ADAMTS7	15	78811430	78811431	0.1213	rs4468572	-13.45	rs9806363	0.042671	-4.62	-12.188	416	11	enet	0.044	1.6e-05	12.1	1.04e-33
Adipose_Visceral_Omentum	CAD	ENSG00000182511	FES	15	90883694	90883695	0.3253	rs8039305	11.9	rs1894400	0.13929	-7.9	11.539	495	25	enet	0.17	1.1e-17	-11.9	8.13e-33
Adipose_Visceral_Omentum	CAD	ENSG00000041357	PSMA4	15	78540404	78540405	0.1003	rs4468572	-13.45	rs680244	0.045339	-4.98	0.732	422	14	enet	0.049	6e-06	-5.2	1.95e-07
Adipose_Visceral_Omentum	CAD	ENSG00000153774	CFDP1	16	75433484	75433485	0.201	rs1549306	-9.14	rs9934007	0.181093	8.62	-8.106	347	1	top1	0.18	6.2e-19	-8.106	5.23e-16
Adipose_Visceral_Omentum	CAD	ENSG00000277481	PKD1L3	16	71999977	71999978	0.1494	rs2000999	5.62	rs11864453	0.056402	5.69	4.542	372	372	susie	0.069	7.8e-08	5.14633	2.66e-07
Adipose_Visceral_Omentum	CAD	ENSG00000166822	TMEM170A	16	75465496	75465497	0.0709	rs1549306	-9.14	rs729109	0.001321	3.52	-4.377	348	348	susie	0.017	0.0057	-4.99976	5.74e-07
Adipose_Visceral_Omentum	CAD	ENSG00000169180	XPO6	16	28211919	28211920	0.1231	rs9927626	-5.09	rs8057415	0.073466	6.13	-4.981	322	322	susie	0.081	5.1e-09	-5.01682	5.25e-07
Adipose_Visceral_Omentum	CAD	ENSG00000108771	DHX58	17	42112732	42112733	0.2391	rs1905339	6.11	rs2074166	0.215927	-9.3	6.01	317	1	top1	0.22	1.2e-22	-6.01	1.86e-09
Adipose_Visceral_Omentum	CAD	ENSG00000089558	KCNH4	17	42181277	42181278	0.1231	rs1905339	6.11	rs8072215	0.060182	5.3	5.811	322	322	susie	0.062	3.2e-07	5.8422	5.15e-09
Adipose_Visceral_Omentum	CAD	ENSG00000108774	RAB5C	17	42154997	42154998	0.1282	rs1905339	6.11	rs8081327	0.068303	5.68	5.954	319	1	top1	0.068	8.8e-08	5.954	2.62e-09
Adipose_Visceral_Omentum	CAD	ENSG00000177728	TMEM94	17	75441158	75441159	0.0633	rs9900122	-5.83	rs4393627	-0.002557	3.45	-4.801	345	4	lasso	0.0063	0.062	-4.80476	1.55e-06
Adipose_Visceral_Omentum	CAD	ENSG00000175662	TOM1L2	17	17972421	17972422	0.1097	rs4924822	6.17	rs11078400	0.15114	-8.26	5.497	374	374	susie	0.16	1.1e-16	-5.85678	4.72e-09
Adipose_Visceral_Omentum	CAD	ENSG00000170703	TTLL6	17	48817213	48817214	0.1126	rs850521	7.34	rs532154	0.034712	5.75	-4.863	394	11	enet	0.07	6.8e-08	-6.33622	2.35e-10
Adipose_Visceral_Omentum	CAD	ENSG00000074695	LMAN1	18	59359961	59359962	0.0591	rs7228681	5.51	rs4806	0.01737	4.73	5.434	649	1	top1	0.017	0.0051	5.434	5.51e-08
Adipose_Visceral_Omentum	CAD	ENSG00000079805	DNM2	19	10718078	10718079	0.0839	rs6511720	-13.79	rs2043332	0.0408	-4.93	-5.281	382	382	susie	0.048	7.2e-06	5.27911	1.3e-07
Adipose_Visceral_Omentum	CAD	ENSG00000204978	ERICH4	19	41443157	41443158	0.1392	rs8109627	-8.92	rs284661	0.0418	-5.51	5.753	365	23	enet	0.071	5.1e-08	-6.27691	3.45e-10
Adipose_Visceral_Omentum	CAD	ENSG00000105323	HNRNPUL1	19	41262495	41262496	0.0603	rs8109627	-8.92	rs12984160	0.00738	4.16	-7.953	384	384	susie	0.011	0.02	-7.38656	1.51e-13
Adipose_Visceral_Omentum	CAD	ENSG00000099785	MARCHF2	19	8413269	8413270	0.3867	rs3111576	-5.4	rs17160520	0.355	11.94	4.74	368	36	enet	0.36	3.8e-40	5.51735	3.44e-08
Adipose_Visceral_Omentum	CAD	ENSG00000142347	MYO1F	19	8577576	8577577	0.1036	rs3111576	-5.4	rs4804311	0.00926	4.72	-5.35	421	5	lasso	0.013	0.015	-5.69701	1.22e-08
Adipose_Visceral_Omentum	CAD	ENSG00000179846	NKPD1	19	45158736	45158737	0.1195	rs7412	-15.58	rs10417101	-0.000936	-3.41	-0.074	365	365	susie	0.0058	0.07	4.5295	5.91e-06
Adipose_Visceral_Omentum	CAD	ENSG00000011478	QPCTL	19	45692482	45692483	0.0995	rs17571725	6.59	rs12975617	0.0467	-4.51	4.739	373	1	top1	0.047	9.2e-06	-4.739	2.15e-06
Adipose_Visceral_Omentum	CAD	ENSG00000205517	RGL3	19	11419341	11419342	0.1029	rs6511720	-13.79	rs318720	0.0479	4.68	5.027	392	1	top1	0.048	7e-06	5.027	4.98e-07
Adipose_Visceral_Omentum	CAD	ENSG00000127616	SMARCA4	19	10961000	10961001	0.0612	rs6511720	-13.79	rs17001095	0.0284	-4.61	-5.365	390	390	susie	0.041	2.8e-05	6.53245	6.47e-11
Adipose_Visceral_Omentum	CAD	ENSG00000171700	RGS19	20	64079987	64079988	0.1598	rs6090040	4.73	rs6090043	0.098451	7.48	-4.108	312	3	lasso	0.14	6.4e-15	-4.86021	1.17e-06
Adipose_Visceral_Omentum	CAD	ENSG00000160207	HSF2BP	21	43659492	43659493	0.0712	rs4819289	-4.93	rs8129601	0.070044	5.64	-4.619	282	1	top1	0.07	6e-08	-4.619	3.86e-06
Adipose_Visceral_Omentum	CAD	ENSG00000099977	DDT	22	23980468	23980469	0.2683	rs5760220	-5.82	rs4822466	0.20002	-8.99	5.253	416	1	top1	0.2	6.1e-21	-5.253	1.5e-07
Adipose_Visceral_Omentum	CAD	ENSG00000240972	MIF	22	23894003	23894004	0.5152	rs5760220	-5.82	rs2739338	0.48768	-13.88	4.346	429	9	lasso	0.49	4.8e-60	-4.81919	1.44e-06
Adipose_Visceral_Omentum	CAD	ENSG00000099994	SUSD2	22	24181258	24181259	0.2421	rs5760220	-5.82	rs5760186	0.200525	9.41	-5.572	373	15	lasso	0.23	5.8e-24	-5.93499	2.94e-09
Adipose_Visceral_Omentum	CAD	ENSG00000100296	THOC5	22	29554253	29554254	0.5454	rs5763301	4.85	rs2302141	0.449901	-13.58	4.646	402	28	enet	0.53	3.8e-67	-5.24826	1.54e-07
Adipose_Visceral_Omentum	VTE	ENSG00000123838	C4BPA	1	207104261	207104262	0.5901	rs11120218	5.4	rs2808470	0.354	11.84	5.366	391	1	top1	0.35	3e-39	5.366	8.05e-08
Adipose_Visceral_Omentum	VTE	ENSG00000171824	EXOSC10	1	11098155	11098156	0.0784	rs7553827	5.61	rs2486920	0.0568	4.91	4.817	356	1	top1	0.057	1.1e-06	4.817	1.46e-06
Adipose_Visceral_Omentum	VTE	ENSG00000162613	FUBP1	1	77979109	77979110	0.1174	rs6695572	4.66	rs12049202	0.0413	-5.16	4.314	332	332	susie	0.048	7.3e-06	-4.75391	2e-06
Adipose_Visceral_Omentum	VTE	ENSG00000163431	LMOD1	1	201946587	201946588	0.188	rs4379719	-7	rs2820313	0.0903	-6.6	4.03	477	477	susie	0.11	2.8e-11	-5.2368	1.63e-07
Adipose_Visceral_Omentum	VTE	ENSG00000171806	METTL18	1	169794965	169794966	0.2753	rs1018827	37.37	rs12135361	0.394	-12.6	8.658	556	556	susie	0.4	8.7e-46	-8.54477	1.29e-17
Adipose_Visceral_Omentum	VTE	ENSG00000143156	NME7	1	169367966	169367967	0.3303	rs1018827	37.37	rs10919132	0.302	-11.17	10.505	592	26	enet	0.32	5.5e-35	-10.7804	4.26e-27
Adipose_Visceral_Omentum	VTE	ENSG00000060642	PIGV	1	26787471	26787472	0.0881	rs34889971	-4.99	rs11555809	0.0767	-5.82	-4.89	291	1	top1	0.077	1.4e-08	4.89	1.01e-06
Adipose_Visceral_Omentum	VTE	ENSG00000198892	SHISA4	1	201888679	201888680	0.0981	rs4379719	-7	rs2820292	0.0664	5.56	-6.218	508	1	top1	0.066	1.3e-07	-6.218	5.04e-10
Adipose_Visceral_Omentum	VTE	ENSG00000143374	TARS2	1	150487363	150487364	0.1308	rs6693567	5.85	rs3737240	0.0608	-6.3	-5.31	278	278	susie	0.086	2e-09	5.37428	7.69e-08
Adipose_Visceral_Omentum	VTE	ENSG00000143184	XCL1	1	168576472	168576473	0.1587	rs909928	12.86	rs11580138	0.114	6.9	4.592	544	1	top1	0.11	3.5e-12	4.592	4.39e-06
Adipose_Visceral_Omentum	VTE	ENSG00000143185	XCL2	1	168543996	168543997	0.3247	rs1933116	11.31	rs11580138	0.199	-9	4.592	530	7	lasso	0.2	3.2e-21	-4.9934	5.93e-07
Adipose_Visceral_Omentum	VTE	ENSG00000119865	CNRIP1	2	68320050	68320051	0.1414	rs1867312	9.01	rs17035355	0.0705	6.12	-5.119	514	1	top1	0.071	5.4e-08	-5.119	3.07e-07
Adipose_Visceral_Omentum	VTE	ENSG00000115380	EFEMP1	2	55924138	55924139	0.1271	rs3791679	-5.39	rs3791675	0.0304	4.08	-5.038	466	1	top1	0.03	0.0003	-5.038	4.7e-07
Adipose_Visceral_Omentum	VTE	ENSG00000163161	ERCC3	2	127294175	127294176	0.2578	rs1158867	11.55	rs7607907	0.246	-9.91	9.094	456	20	enet	0.28	6e-30	-8.83776	9.77e-19
Adipose_Visceral_Omentum	VTE	ENSG00000171055	FEZ2	2	36646086	36646087	0.1178	rs10172196	7.49	rs5003670	0.0211	4.68	6.44	599	3	lasso	0.035	0.00012	5.70053	1.19e-08
Adipose_Visceral_Omentum	VTE	ENSG00000169967	MAP3K2	2	127388464	127388465	0.259	rs1158867	11.55	rs4150496	0.224	-9.5	-5.759	438	438	susie	0.24	1.2e-25	6.579	4.74e-11
Adipose_Visceral_Omentum	VTE	ENSG00000180767	CHST13	3	126524282	126524283	0.398	rs10934779	6.34	rs11718493	0.259	-11.31	5.939	536	27	enet	0.36	1.7e-40	-6.05682	1.39e-09
Adipose_Visceral_Omentum	VTE	ENSG00000178750	STX19	3	94028609	94028610	0.183	rs9990106	8.45	rs10934674	0.118	6.9	-4.687	185	1	top1	0.12	1.5e-12	-4.687	2.77e-06
Adipose_Visceral_Omentum	VTE	ENSG00000114742	WDR48	3	39051997	39051998	0.0784	rs1274963	-5.42	rs7615849	0.0868	5.96	4.517	498	1	top1	0.087	1.6e-09	4.517	6.27e-06
Adipose_Visceral_Omentum	VTE	ENSG00000173950	XXYLT1	3	195271166	195271167	0.163	rs6794037	-6.59	rs6787005	0.0536	5.33	-5.065	381	381	susie	0.082	4.5e-09	-5.94189	2.82e-09
Adipose_Visceral_Omentum	VTE	ENSG00000145476	CYP4V2	4	186191519	186191520	0.6144	rs2289252	29.88	rs3736455	0.257485	10.53	-16.208	581	581	susie	0.39	2.8e-44	-11.2547	2.19e-29
Adipose_Visceral_Omentum	VTE	ENSG00000197410	DCHS2	4	154491715	154491716	0.08	rs7659024	29.43	rs4323084	0.028297	5.16	11.233	418	418	susie	0.028	0.00046	10.6441	1.86e-26
Adipose_Visceral_Omentum	VTE	ENSG00000109794	FAM149A	4	186104418	186104419	0.269	rs2289252	29.88	rs11733307	0.129805	-7.3	0.664	591	16	enet	0.17	1.4e-17	-7.14636	8.91e-13
Adipose_Visceral_Omentum	VTE	ENSG00000164344	KLKB1	4	186226437	186226438	0.3904	rs2289252	29.88	rs4253239	0.205283	9.07	-5.162	569	26	enet	0.27	9.7e-29	-5.68422	1.31e-08
Adipose_Visceral_Omentum	VTE	ENSG00000164342	TLR3	4	186069151	186069152	0.1137	rs2289252	29.88	rs10025405	-0.002552	4.09	0.104	597	24	enet	0.011	0.019	-9.98047	1.86e-23
Adipose_Visceral_Omentum	VTE	ENSG00000164251	F2RL1	5	76818932	76818933	0.2633	rs250736	-4.881	rs4703719	0.128218	7.71	-4.551	557	39	enet	0.16	1.6e-16	-4.79169	1.65e-06
Adipose_Visceral_Omentum	VTE	ENSG00000002726	AOC1	7	150824626	150824627	0.1944	rs6977081	4.54	rs6977081	0.0925	6.8	4.543	541	4	lasso	0.11	2.4e-11	4.55156	5.33e-06
Adipose_Visceral_Omentum	VTE	ENSG00000175164	ABO	9	133275213	133275214	0.6568	rs579459	37.37	rs630014	0.282	-11.08	-29.057	564	32	enet	0.57	9.1e-75	41.1966	0
Adipose_Visceral_Omentum	VTE	ENSG00000148229	POLE3	9	113410671	113410672	0.2112	rs3810926	4.91	rs3827674	0.123	-7.42	4.578	563	1	top1	0.12	5.3e-13	-4.578	4.69e-06
Adipose_Visceral_Omentum	VTE	ENSG00000160326	SLC2A6	9	133479136	133479137	0.1293	rs579459	37.37	rs621907	0.00961	-4.19	-11.344	596	44	enet	0.055	1.6e-06	6.07851	1.21e-09
Adipose_Visceral_Omentum	VTE	ENSG00000148290	SURF1	9	133356675	133356676	0.5141	rs579459	37.37	rs571549	0.246	-10.93	4.087	573	39	enet	0.45	2e-52	-9.76602	1.58e-22
Adipose_Visceral_Omentum	VTE	ENSG00000148296	SURF6	9	133336397	133336398	0.4219	rs579459	37.37	rs886090	0.338	-11.55	3.758	579	4	lasso	0.39	1.7e-44	-6.51075	7.48e-11
Adipose_Visceral_Omentum	VTE	ENSG00000150051	MKX	10	27746059	27746060	0.0857	rs903282	5.06	rs903282	0.039	-4.86	5.06	471	471	susie	0.052	2.8e-06	-4.5991	4.24e-06
Adipose_Visceral_Omentum	VTE	ENSG00000087884	AAMDC	11	77821108	77821109	0.1037	rs2051484	5.52	rs17135809	0.094897	-6.46	5.433	352	1	top1	0.095	2.6e-10	-5.433	5.54e-08
Adipose_Visceral_Omentum	VTE	ENSG00000134575	ACP2	11	47248905	47248906	0.1298	rs2306029	11.45	rs326222	0.090387	-6.09	6.115	297	1	top1	0.09	7.1e-10	-6.115	9.66e-10
Adipose_Visceral_Omentum	VTE	ENSG00000175220	ARHGAP1	11	46700598	46700599	0.1761	rs3136516	12.32	rs10769205	0.120422	-6.99	8.376	238	1	top1	0.12	8.8e-13	-8.376	5.48e-17
Adipose_Visceral_Omentum	VTE	ENSG00000074201	CLNS1A	11	77637804	77637805	0.0363	rs2051484	5.52	rs4945186	0.01124	3.78	5.371	361	361	susie	0.018	0.0044	5.38443	7.27e-08
Adipose_Visceral_Omentum	VTE	ENSG00000151364	KCTD14	11	78046190	78046191	0.0548	rs2051484	5.52	rs606732	0.005107	-3.52	2.207	348	348	susie	0.015	0.0081	-4.82615	1.39e-06
Adipose_Visceral_Omentum	VTE	ENSG00000025434	NR1H3	11	47248299	47248300	0.0754	rs2306029	11.45	rs7395581	0.020598	4	6.211	296	1	top1	0.021	0.0025	6.211	5.26e-10
Adipose_Visceral_Omentum	VTE	ENSG00000165916	PSMC3	11	47426472	47426473	0.1417	rs4494268	8.52	rs10838708	0.032694	5.22	-7.378	288	15	enet	0.077	1.4e-08	-4.52852	5.94e-06
Adipose_Visceral_Omentum	VTE	ENSG00000149177	PTPRJ	11	47980557	47980558	0.0457	rs1681630	6.01	rs747782	0.02265	4.38	2.902	237	9	lasso	0.036	0.0001	4.50788	6.55e-06
Adipose_Visceral_Omentum	VTE	ENSG00000165917	RAPSN	11	47449177	47449178	0.0696	rs4494268	8.52	rs3817334	0.027485	-5.27	-3.874	286	286	susie	0.033	0.00016	4.55662	5.2e-06
Adipose_Visceral_Omentum	VTE	ENSG00000134825	TMEM258	11	61792635	61792636	0.079	rs174566	-9.14	rs968567	0.034635	4.65	-4.424	401	17	enet	0.051	3.8e-06	-5.8557	4.75e-09
Adipose_Visceral_Omentum	VTE	ENSG00000175213	ZNF408	11	46700817	46700818	0.0476	rs3136516	12.32	rs10838612	0.019938	-4.39	6.843	238	238	susie	0.033	0.00019	-9.08303	1.06e-19
Adipose_Visceral_Omentum	VTE	ENSG00000111275	ALDH2	12	111766886	111766887	0.0259	rs653178	7.09	rs632650	0.00535	-3.6	-3.637	221	221	susie	0.017	0.005	4.82536	1.4e-06
Adipose_Visceral_Omentum	VTE	ENSG00000182196	ARL6IP4	12	122981649	122981650	0.0656	rs1727309	-6.44	rs7296418	0.0665	-6.05	-4.644	318	318	susie	0.073	2.8e-08	4.95425	7.26e-07
Adipose_Visceral_Omentum	VTE	ENSG00000130783	CCDC62	12	122774326	122774327	0.0398	rs1727309	-6.44	rs12305822	0.0117	-3.68	2.072	306	12	enet	0.018	0.004	-4.86972	1.12e-06
Adipose_Visceral_Omentum	VTE	ENSG00000111328	CDK2AP1	12	123272333	123272334	0.2323	rs1727309	-6.44	rs1879380	0.224	-9.79	-6.389	347	347	susie	0.23	2.2e-24	6.35203	2.12e-10
Adipose_Visceral_Omentum	VTE	ENSG00000111666	CHPT1	12	101696946	101696947	0.3822	rs2695284	4.65	rs3809260	0.256	-10.08	4.302	481	22	enet	0.3	1.5e-32	-4.57711	4.71e-06
Adipose_Visceral_Omentum	VTE	ENSG00000051825	MPHOSPH9	12	123244013	123244014	0.0663	rs1727309	-6.44	rs655293	0.0532	5.54	-5.64	350	350	susie	0.057	1e-06	-6.01908	1.75e-09
Adipose_Visceral_Omentum	VTE	ENSG00000130921	MTRFR	12	123232915	123232916	0.1382	rs1727309	-6.44	rs641760	0.108	-7.57	-5.631	346	346	susie	0.13	2.7e-13	5.74017	9.46e-09
Adipose_Visceral_Omentum	VTE	ENSG00000111325	OGFOD2	12	122974682	122974683	0.0523	rs1727309	-6.44	rs28713448	0.02	-3.99	2.82	320	320	susie	0.021	0.0023	-5.45629	4.86e-08
Adipose_Visceral_Omentum	VTE	ENSG00000133962	CATSPERB	14	91779069	91779070	0.2506	rs1884841	8.7	rs10134181	0.170185	8.41	7.942	462	462	susie	0.17	3.9e-18	7.90948	2.58e-15
Adipose_Visceral_Omentum	VTE	ENSG00000165929	TC2N	14	91867535	91867536	0.3465	rs1884841	8.7	rs1884841	0.235572	10.06	8.702	458	458	susie	0.24	1.2e-25	8.7219	2.74e-18
Adipose_Visceral_Omentum	VTE	ENSG00000153774	CFDP1	16	75433484	75433485	0.201	rs12917651	7.29	rs9934007	0.181093	8.62	4.547	347	1	top1	0.18	6.2e-19	4.547	5.44e-06
Adipose_Visceral_Omentum	VTE	ENSG00000102967	DHODH	16	72008587	72008588	0.2837	rs3213422	-5.37	rs3213422	0.152114	-7.82	-5.368	369	1	top1	0.15	6e-16	5.368	7.96e-08
Adipose_Visceral_Omentum	VTE	ENSG00000099377	HSD3B7	16	30988270	30988271	0.044	rs4889599	6.15	rs9938550	0.021875	4	6.142	234	8	lasso	0.024	0.0011	6.15279	7.61e-10
Adipose_Visceral_Omentum	VTE	ENSG00000103510	KAT8	16	31115753	31115754	0.3535	rs4889599	6.15	rs4527034	0.214106	-9.92	-4.033	244	244	susie	0.31	6.2e-34	4.67428	2.95e-06
Adipose_Visceral_Omentum	VTE	ENSG00000277481	PKD1L3	16	71999977	71999978	0.1494	rs3213422	-5.37	rs11864453	0.056402	5.69	4.882	372	372	susie	0.069	7.8e-08	4.80317	1.56e-06
Adipose_Visceral_Omentum	VTE	ENSG00000099381	SETD1A	16	30957293	30957294	0.0761	rs4889599	6.15	rs4889614	0.072022	5.42	5.045	234	1	top1	0.072	3.9e-08	5.045	4.54e-07
Adipose_Visceral_Omentum	VTE	ENSG00000099365	STX1B	16	31010660	31010661	0.0262	rs4889599	6.15	rs4889609	0.021047	3.95	5.565	232	232	susie	0.023	0.0014	5.79222	6.95e-09
Adipose_Visceral_Omentum	VTE	ENSG00000166822	TMEM170A	16	75465496	75465497	0.0709	rs12917651	7.29	rs729109	0.001321	3.52	4.679	348	348	susie	0.017	0.0057	4.848	1.25e-06
Adipose_Visceral_Omentum	VTE	ENSG00000120088	CRHR1	17	45784279	45784280	0.0966	rs8072451	4.75	rs17689471	0.18241	8.64	4.725	34	34	susie	0.18	2.6e-19	4.65345	3.26e-06
Adipose_Visceral_Omentum	VTE	ENSG00000132507	EIF5A	17	7306998	7306999	0.2504	rs8081902	-4.78	rs7220464	0.174217	8.63	-4.363	454	11	enet	0.2	5.8e-21	-4.5842	4.56e-06
Adipose_Visceral_Omentum	VTE	ENSG00000186868	MAPT	17	45894381	45894382	0.0357	rs8072451	4.75	rs17689882	0.04823	4.68	4.684	31	1	top1	0.048	6.6e-06	4.684	2.81e-06
Adipose_Visceral_Omentum	VTE	ENSG00000129255	MPDU1	17	7583528	7583529	0.1432	rs17807204	5.61	rs3809824	-0.001922	3.36	-4.506	476	476	susie	0.027	0.00067	-6.12607	9.01e-10
Adipose_Visceral_Omentum	VTE	ENSG00000225190	PLEKHM1	17	45490748	45490749	0.0659	rs8072451	4.75	rs17689882	0.028221	4.52	4.684	158	158	susie	0.042	2.3e-05	4.69189	2.71e-06
Adipose_Visceral_Omentum	VTE	ENSG00000141458	NPC1	18	23586897	23586898	0.2566	rs1805081	-5.45	rs11663558	0.233419	9.8	-5.111	366	366	susie	0.24	6.1e-25	-5.12927	2.91e-07
Adipose_Visceral_Omentum	VTE	ENSG00000141452	RMC1	18	23503469	23503470	0.163	rs1805081	-5.45	rs1788821	0.116877	-7.34	4.161	348	14	enet	0.13	1.7e-13	-5.21937	1.8e-07
Adipose_Visceral_Omentum	VTE	ENSG00000134490	TMEM241	18	23437960	23437961	0.0851	rs1805081	-5.45	rs12607475	0.013778	4.72	-4.588	346	15	enet	0.044	1.8e-05	-4.99398	5.91e-07
Adipose_Visceral_Omentum	VTE	ENSG00000079805	DNM2	19	10718078	10718079	0.0839	rs12972963	-13.78	rs2043332	0.0408	-4.93	-5.097	382	382	susie	0.048	7.2e-06	6.12911	8.84e-10
Adipose_Visceral_Omentum	VTE	ENSG00000087086	FTL	19	48965300	48965301	0.0911	rs838147	6.77	rs281377	0.0062	-4.38	-5.332	423	2	lasso	0.014	0.0099	5.33169	9.73e-08
Adipose_Visceral_Omentum	VTE	ENSG00000088053	GP6	19	55038263	55038264	0.1409	rs892090	-8.95	rs1671214	0.081	-5.92	-6.418	460	1	top1	0.081	5.5e-09	6.418	1.38e-10
Adipose_Visceral_Omentum	VTE	ENSG00000129353	SLC44A2	19	10602456	10602457	0.0749	rs12972963	-13.78	rs11668224	0.0166	4.66	5.737	357	357	susie	0.023	0.0015	6.82786	8.62e-12
Adipose_Visceral_Omentum	VTE	ENSG00000127616	SMARCA4	19	10961000	10961001	0.0612	rs12972963	-13.78	rs17001095	0.0284	-4.61	-5.857	390	390	susie	0.041	2.8e-05	5.99033	2.09e-09
Adipose_Visceral_Omentum	VTE	ENSG00000125977	EIF2S2	20	34112331	34112332	0.0302	rs6087600	8.65	rs6059824	0.012067	-3.56	-7.664	281	281	susie	0.016	0.0075	7.86916	3.57e-15
Adipose_Visceral_Omentum	VTE	ENSG00000125965	GDF5	20	35454745	35454746	0.0268	rs6088764	16.02	rs2425170	0.000425	3.32	4.192	328	328	susie	0.011	0.022	7.98762	1.38e-15
Adipose_Visceral_Omentum	VTE	ENSG00000101460	MAP1LC3A	20	34546853	34546854	0.2801	rs11906160	11.95	rs6059918	0.274449	10.47	7.511	304	1	top1	0.27	2.7e-29	7.511	5.87e-14
Adipose_Visceral_Omentum	VTE	ENSG00000078814	MYH7B	20	34975402	34975403	0.0839	rs6088764	16.02	rs6088667	0.069348	5.52	6.702	352	1	top1	0.069	7e-08	6.702	2.06e-11
Adipose_Visceral_Omentum	VTE	ENSG00000101417	PXMP4	20	33720318	33720319	0.0762	rs6119437	6.35	rs6120316	0.021445	-4.35	-3.506	270	270	susie	0.022	0.002	4.45041	8.57e-06
Adipose_Visceral_Omentum	VTE	ENSG00000100991	TRPC4AP	20	35092870	35092871	0.0875	rs6088764	16.02	rs752448	0.0066	-3.7	6.659	342	342	susie	0.013	0.015	-8.61877	6.77e-18
Adipose_Visceral_Omentum	VTE	ENSG00000101019	UQCC1	20	35412140	35412141	0.2306	rs6088764	16.02	rs1540927	0.124751	-7.82	6.786	331	331	susie	0.14	1.2e-14	-6.951	3.63e-12
Adipose_Visceral_Omentum	VTE	ENSG00000128268	MGAT3	22	39457343	39457344	0.1543	rs4821897	5.43	rs5750812	0.0657	-5.98	5.275	386	7	lasso	0.08	7.2e-09	-5.1139	3.16e-07
Adipose_Visceral_Omentum	VTE	ENSG00000100335	MIEF1	22	39499431	39499432	0.0758	rs4821897	5.43	rs7287617	0.008418	4.22	-3.376	394	394	susie	0.024	0.0013	-5.78544	7.23e-09
Adipose_Visceral_Omentum	HF	ENSG00000196275	GTF2IRD2	7	74851550	74851551	0.5718	rs2267812	4.57	rs2267812	0.42	12.87	4.568	96	6	enet	0.44	8.1e-51	4.88274	1.05e-06
Adipose_Visceral_Omentum	HF	ENSG00000175164	ABO	9	133275213	133275214	0.6568	rs495828	5.75	rs630014	0.282	-11.08	-3.187	564	32	enet	0.57	9.1e-75	4.52547	6.03e-06
Adipose_Visceral_Omentum	HF	ENSG00000196968	FUT11	10	73772862	73772863	0.1026	rs10824026	-5.89	rs2894040	0.0759	-6.11	-3.891	240	42	enet	0.11	5.2e-12	4.59061	4.42e-06
Adipose_Visceral_Omentum	HF	ENSG00000141452	RMC1	18	23503469	23503470	0.163	rs1623060	-4.69	rs1788821	0.116877	-7.34	4.171	348	14	enet	0.13	1.7e-13	-4.5293	5.92e-06
Adipose_Visceral_Omentum	Stroke	ENSG00000138380	CARF	2	202912226	202912227	0.077	rs6722332	-6.28	rs4675310	0.0389	-4.33	-5.69	242	1	top1	0.039	4.8e-05	5.69	1.27e-08
Adipose_Visceral_Omentum	Stroke	ENSG00000144426	NBEAL1	2	203014878	203014879	0.0829	rs6722332	-6.28	rs4675310	0.0775	-5.65	-5.69	261	1	top1	0.078	1.2e-08	5.69	1.27e-08
Adipose_Visceral_Omentum	Stroke	ENSG00000170185	USP38	4	143184916	143184917	0.0612	rs7666785	4.83	rs7682068	0.050705	-4.89	4.657	290	1	top1	0.051	3.9e-06	-4.657	3.21e-06
Adipose_Visceral_Omentum	Stroke	ENSG00000031691	CENPQ	6	49463377	49463378	0.4094	rs2501966	-5.84	rs2501966	0.387529	12.39	-5.843	347	347	susie	0.39	5.5e-44	-5.66272	1.49e-08
Adipose_Visceral_Omentum	Stroke	ENSG00000175164	ABO	9	133275213	133275214	0.6568	rs495828	5.88	rs630014	0.282	-11.08	-5.538	564	32	enet	0.57	9.1e-75	5.9209	3.2e-09
Adipose_Visceral_Omentum	Stroke	ENSG00000182511	FES	15	90883694	90883695	0.3253	rs1573643	5.03	rs1894400	0.13929	-7.9	4.258	495	25	enet	0.17	1.1e-17	-4.5035	6.68e-06
c) Artery_Aorta (E3)
P < 8.82e-06	Nominally significant (i.e., P is lower than 0.05 / nGenes = 0.05 / 5,666 = 8.82e-06)
Tissue	Trait	FILE	ID	CHR	P0	P1	HSQ	BEST.GWAS.ID	BEST.GWAS.Z	EQTL.ID	EQTL.R2	EQTL.Z	EQTL.GWAS.Z	NSNP	NWGT	MODEL	MODELCV.R2	MODELCV.PV	TWAS.Z	TWAS.P
Artery_Aorta	LTL	ENSG00000134262	AP4B1	1	113905139	113905140	0.0702	rs17464525	-12.51	rs1217397	0.00609	-4.58	6.84	469	29	enet	0.043	9.2e-05	-4.57082	4.86e-06
Artery_Aorta	LTL	ENSG00000158825	CDA	1	20588947	20588948	0.1638	rs2072671	-8.2	rs12404655	0.0831	-5.78	5.229	487	20	enet	0.12	7.2e-11	-7.40266	1.33e-13
Artery_Aorta	LTL	ENSG00000116774	OLFML3	1	113979390	113979391	0.1901	rs17464525	-12.51	rs878129	0.0483	4.87	-9.542	472	30	enet	0.05	2.6e-05	-4.66114	3.14e-06
Artery_Aorta	LTL	ENSG00000090621	PABPC4	1	39576789	39576790	0.0678	rs4660293	-4.95	rs4660293	0.0401	-5	-4.951	377	377	susie	0.053	1.4e-05	4.52904	5.93e-06
Artery_Aorta	LTL	ENSG00000143442	POGZ	1	151459464	151459465	0.2128	rs6587577	6.91	rs4603	0.121	7.19	6.593	335	11	lasso	0.14	8.6e-13	5.81149	6.19e-09
Artery_Aorta	LTL	ENSG00000143125	PROK1	1	110451199	110451200	0.1087	rs4498805	7.51	rs11102100	0.0131	4.23	5.56	556	12	enet	0.041	0.00013	4.47813	7.53e-06
Artery_Aorta	LTL	ENSG00000168679	SLC16A4	1	110391081	110391082	0.1835	rs4498805	7.51	rs566689	0.0734	-5.96	4.234	566	566	susie	0.083	6.4e-08	-4.99425	5.91e-07
Artery_Aorta	LTL	ENSG00000186150	UBL4B	1	110112467	110112468	0.0667	rs4498805	7.51	rs2198612	-0.00304	-3.31	2.601	541	541	susie	0.012	0.028	-5.03497	4.78e-07
Artery_Aorta	LTL	ENSG00000163029	SMC6	2	17800241	17800242	0.1146	rs9306855	-6.83	rs300168	0.0808	5.46	-6.347	466	1	top1	0.081	9.3e-08	-6.347	2.2e-10
Artery_Aorta	LTL	ENSG00000163806	SPDYA	2	28782516	28782517	0.0832	rs12185717	-6.74	rs7561164	0.0129	-4.51	-2.366	543	17	enet	0.02	0.0054	4.86018	1.17e-06
Artery_Aorta	LTL	ENSG00000171103	TRMT61B	2	28870300	28870301	0.3462	rs12185717	-6.74	rs4233729	0.279	9.76	6.551	585	1	top1	0.28	3.2e-25	6.551	5.72e-11
Artery_Aorta	LTL	ENSG00000187492	CDHR4	3	49799834	49799835	0.0825	rs2230590	-7.87	rs6775384	0.0828	5.44	-6.405	328	1	top1	0.083	6.5e-08	-6.41	1.5e-10
Artery_Aorta	LTL	ENSG00000114107	CEP70	3	138594537	138594538	0.1178	rs9878436	-7.11	rs2347469	0.0205	-4.24	-4.664	270	1	top1	0.02	0.0054	4.66	3.1e-06
Artery_Aorta	LTL	ENSG00000158234	FAIM	3	138608608	138608609	0.0388	rs9878436	-7.11	rs523975	0.00212	-3.88	-4.452	272	272	susie	0.011	0.033	5.83	5.69e-09
Artery_Aorta	LTL	ENSG00000068885	IFT80	3	160399272	160399273	0.116	rs9968151	8.68	rs11720689	0.0913	5.65	-6.835	375	1	top1	0.091	1.4e-08	-6.84	8.2e-12
Artery_Aorta	LTL	ENSG00000185614	INKA1	3	49803253	49803254	0.0926	rs2230590	-7.87	rs6775384	0.0768	-5.58	-6.405	329	1	top1	0.077	1.9e-07	6.41	1.5e-10
Artery_Aorta	LTL	ENSG00000171757	LRRC34	3	169812985	169812986	0.1397	rs7621631	-38.94	rs1920119	0.123	-6.95	-28.035	412	4	lasso	0.15	2.8e-13	27.1	7.63e-162
Artery_Aorta	LTL	ENSG00000085276	MECOM	3	169663617	169663618	0.1325	rs7621631	-39.02	rs16854019	0.114	-6.62	-4.716	422	1	top1	0.11	1.8e-10	4.72	2.41e-06
Artery_Aorta	LTL	ENSG00000164078	MST1R	3	49903843	49903844	0.0464	rs2230590	-7.87	rs2230590	0.0342	4.54	-7.868	340	340	susie	0.039	0.00019	-7.31	2.76e-13
Artery_Aorta	LTL	ENSG00000085274	MYNN	3	169772830	169772831	0.1099	rs7621631	-38.93	rs12630450	0.0195	4.27	-36.747	416	5	lasso	0.043	8.9e-05	-26.4	1.17e-153
Artery_Aorta	LTL	ENSG00000243477	NAA80	3	50299116	50299117	0.1403	rs2230590	-7.87	rs1283	0.025	4.76	-3.547	326	13	enet	0.042	0.00012	-4.53	5.85e-06
Artery_Aorta	LTL	ENSG00000160796	NBEAL2	3	46979682	46979683	0.0535	rs12485875	4.86	rs12485875	0.00658	-3.71	4.856	290	21	enet	0.024	0.0029	-4.47	7.94e-06
Artery_Aorta	LTL	ENSG00000173889	PHC3	3	170181748	170181749	0.1282	rs10936599	-39.16	rs1421018	3.94e-05	3.04	-11.817	371	371	susie	0.011	0.033	-8.16	3.34e-16
Artery_Aorta	LTL	ENSG00000163558	PRKCI	3	170222364	170222365	0.056	rs10936599	-39.14	rs17826483	-0.00281	3.4	2.29	376	376	susie	0.021	0.005	6.21	5.41e-10
Artery_Aorta	LTL	ENSG00000004534	RBM6	3	49940006	49940007	0.4095	rs2230590	-7.87	rs6771546	0.54	13.33	6.657	339	1	top1	0.54	2.7e-57	6.66	2.79e-11
Artery_Aorta	LTL	ENSG00000164068	RNF123	3	49689501	49689502	0.3553	rs2230590	-7.87	rs7648987	0.144	7.33	-6.427	318	79	enet	0.15	9.2e-14	-5.89	3.89e-09
Artery_Aorta	LTL	ENSG00000163902	RPN1	3	128681074	128681075	0.1405	rs2860228	-7.99	rs4857859	0.0821	-6.18	5.998	355	20	enet	0.11	8.2e-10	-6.96	3.36e-12
Artery_Aorta	LTL	ENSG00000001617	SEMA3F	3	50155044	50155045	0.1076	rs2230590	-7.87	rs2526397	0.0607	5.88	-5.293	351	1	top1	0.061	3.7e-06	-5.29	1.2e-07
Artery_Aorta	LTL	ENSG00000188338	SLC38A3	3	50205245	50205246	0.0666	rs2230590	-7.87	rs1858828	0.0246	4.38	-4.541	342	342	susie	0.034	0.00047	-6.01	1.88e-09
Artery_Aorta	LTL	ENSG00000145022	TCTA	3	49412205	49412206	0.0603	rs2230590	-7.87	rs34762726	0.0359	4.35	5.547	289	289	susie	0.037	0.00027	5.44	5.37e-08
Artery_Aorta	LTL	ENSG00000182179	UBA7	3	49813945	49813946	0.1434	rs2230590	-7.87	rs7613875	0.0489	5.67	6.333	330	17	enet	0.074	3e-07	5.08	3.79e-07
Artery_Aorta	LTL	ENSG00000109184	DCUN1D4	4	51842999	51843000	0.0505	rs1910739	5.11	rs4865414	0.016418	4.22	4.254	156	156	susie	0.023	0.0033	4.9613	7e-07
Artery_Aorta	LTL	ENSG00000109180	OCIAD1	4	48805211	48805212	0.1185	rs9291326	7.06	rs2572350	0.203665	-8.54	6.369	221	221	susie	0.21	9.9e-19	-6.4979	8.15e-11
Artery_Aorta	LTL	ENSG00000145248	SLC10A4	4	48483342	48483343	0.2035	rs9291326	7.06	rs6829716	0.135904	7.77	6.427	326	20	enet	0.21	7.1e-19	5.6595	1.52e-08
Artery_Aorta	LTL	ENSG00000008018	PSMB1	6	170553340	170553341	0.1012	rs7775031	5.35	rs13207114	0.0681	-5.72	5.034	263	263	susie	0.075	2.8e-07	-5.00672	5.54e-07
Artery_Aorta	LTL	ENSG00000172354	GNB2	7	100673530	100673531	0.0686	rs11762932	-9.15	rs221784	-0.000451	-3.54	-1.15	318	318	susie	0.039	0.00019	5.55	2.87e-08
Artery_Aorta	LTL	ENSG00000128604	IRF5	7	128937611	128937612	0.3448	rs4728142	-10.02	rs3807306	0.281578	-10.3	9.964	332	3	lasso	0.3	5e-27	-10.2	1.38e-24
Artery_Aorta	LTL	ENSG00000146834	MEPCE	7	100428816	100428817	0.0617	rs11762932	-9.15	rs4472444	0.033204	3.81	-5.7	312	1	top1	0.033	0.00053	-5.7	1.2e-08
Artery_Aorta	LTL	ENSG00000085514	PILRA	7	100373444	100373445	0.396	rs11762932	-9.15	rs6955367	0.493953	12.89	-6.067	302	302	susie	0.5	4.4e-51	-6.15	7.74e-10
Artery_Aorta	LTL	ENSG00000121716	PILRB	7	100352175	100352176	0.6929	rs11762932	-9.15	rs6946768	0.681826	15.03	-6.044	294	9	lasso	0.69	2.7e-84	-6.1	1.07e-09
Artery_Aorta	LTL	ENSG00000213413	PVRIG	7	100218240	100218241	0.0682	rs11762932	-9.15	rs11761624	0.002226	3.67	-5.084	281	281	susie	0.011	0.034	-6.19	6.1e-10
Artery_Aorta	LTL	ENSG00000243566	UPK3B	7	76510427	76510428	0.1461	rs38664	5.93	rs7807719	0.026826	-5.13	5.094	190	3	lasso	0.048	3.4e-05	-5.18	2.17e-07
Artery_Aorta	LTL	ENSG00000265817	FSBP	8	94436951	94436952	0.069	rs1023767	-7.83	rs2921385	0.05107	-4.62	-5.872	471	5	lasso	0.054	1.2e-05	5.94801	2.71e-09
Artery_Aorta	LTL	ENSG00000104738	MCM4	8	47960184	47960185	0.1279	rs4873772	-5.97	rs7842068	0.029087	-4.62	-5.662	186	25	enet	0.034	0.00047	8.33411	7.81e-17
Artery_Aorta	LTL	ENSG00000137574	TGS1	8	55773141	55773142	0.0893	rs13276393	9.39	rs6474016	0.043703	-4.05	9.357	404	1	top1	0.044	7.9e-05	-9.357	8.2e-21
Artery_Aorta	LTL	ENSG00000167904	TMEM68	8	55773120	55773121	0.1235	rs13276393	9.39	rs7016151	0.05737	-4.53	9.293	404	1	top1	0.057	6.7e-06	-9.293	1.5e-20
Artery_Aorta	LTL	ENSG00000164944	VIRMA	8	94553528	94553529	0.0854	rs1023767	-7.83	rs1055800	0.040245	-4.47	-7.651	452	9	lasso	0.048	3.5e-05	7.55028	4.34e-14
Artery_Aorta	LTL	ENSG00000119946	CNNM1	10	99329098	99329099	0.0844	rs10883359	-11.01	rs10786489	0.031346	4.36	3.062	415	415	susie	0.033	0.00052	4.5024	6.72e-06
Artery_Aorta	LTL	ENSG00000057608	GDI2	10	5842131	5842132	0.2608	rs10905065	8.9	rs4748572	0.200461	-8.61	5.379	697	697	susie	0.21	1.6e-18	-5.3994	6.68e-08
Artery_Aorta	LTL	ENSG00000148834	GSTO1	10	104235355	104235356	0.1102	rs1265164	27.57	rs17823862	0.031947	-4.83	-1.44	426	426	susie	0.099	3.2e-09	4.5002	6.79e-06
Artery_Aorta	LTL	ENSG00000152804	HHEX	10	92689950	92689951	0.1035	rs10786052	5.64	rs11187076	0.03877	-4.26	5.573	390	1	top1	0.039	0.00019	-5.573	2.5e-08
Artery_Aorta	LTL	ENSG00000052749	RRP12	10	97426075	97426076	0.103	rs17112674	4.96	rs9888026	0.100367	6.06	4.424	489	489	susie	0.1	1.7e-09	4.4564	8.34e-06
Artery_Aorta	LTL	ENSG00000065613	SLK	10	103967200	103967201	0.1186	rs1265164	27.57	rs7902587	0.035174	4.46	25.245	419	1	top1	0.035	0.00037	25.245	1.29e-140
Artery_Aorta	LTL	ENSG00000075239	ACAT1	11	108121750	108121751	0.1746	rs227069	-18.08	rs10749914	0.0575	4.69	2.17	366	366	susie	0.058	6.3e-06	6.09067	1.12e-09
Artery_Aorta	LTL	ENSG00000165923	AGBL2	11	47715388	47715389	0.0493	rs2293579	-6.28	rs11828339	0.00805	3.76	3.486	279	279	susie	0.023	0.0031	5.35645	8.49e-08
Artery_Aorta	LTL	ENSG00000149311	ATM	11	108222483	108222484	0.0783	rs227069	-18.08	rs609261	0.0854	5.61	17.597	350	1	top1	0.085	4e-08	17.597	2.6e-69
Artery_Aorta	LTL	ENSG00000149308	NPAT	11	108208583	108208584	0.0795	rs227069	-18.08	rs4754317	0.015	4.26	0.063	356	27	enet	0.036	0.00033	-9.69736	3.09e-22
Artery_Aorta	LTL	ENSG00000025434	NR1H3	11	47248299	47248300	0.1835	rs2293579	-6.28	rs11039035	0.0639	5.68	3.957	296	9	lasso	0.095	7.5e-09	4.77515	1.8e-06
Artery_Aorta	LTL	ENSG00000178202	POGLUT3	11	108498431	108498432	0.4394	rs227069	-18.08	rs3741060	0.302	-10.28	-4.329	321	8	lasso	0.31	1.9e-28	4.56924	4.89e-06
Artery_Aorta	LTL	ENSG00000150967	ABCB9	12	122981569	122981570	0.0598	rs1727302	-8.59	rs1609520	0.041417	4.39	-8.257	318	1	top1	0.041	0.00012	-8.257	1.49e-16
Artery_Aorta	LTL	ENSG00000111275	ALDH2	12	111766886	111766887	0.0815	rs10774625	-7.96	rs6489819	0.107757	-6.63	5.199	222	222	susie	0.12	7.8e-11	-5.4502	5.03e-08
Artery_Aorta	LTL	ENSG00000111328	CDK2AP1	12	123272333	123272334	0.2076	rs1727302	-8.59	rs12316131	0.195741	-8.29	-7.448	347	7	lasso	0.23	9.5e-21	5.4634	4.67e-08
Artery_Aorta	LTL	ENSG00000257218	GATC	12	120446437	120446438	0.4938	rs4102203	8.71	rs719450	0.304484	10.15	8.265	390	30	enet	0.36	4.1e-34	7.5932	3.12e-14
Artery_Aorta	LTL	ENSG00000183955	KMT5A	12	123383772	123383773	0.0331	rs1727302	-8.59	rs1969354	0.024556	3.9	-7.21	346	1	top1	0.025	0.0025	-7.21	5.6e-13
Artery_Aorta	LTL	ENSG00000051825	MPHOSPH9	12	123244013	123244014	0.067	rs1727302	-8.59	rs1790108	0.068035	5.16	-7.688	350	1	top1	0.068	9.6e-07	-7.688	1.49e-14
Artery_Aorta	LTL	ENSG00000130921	MTRFR	12	123232915	123232916	0.1016	rs1727302	-8.59	rs1790099	0.08274	-6.41	-4.671	346	12	enet	0.11	3.9e-10	6.7493	1.49e-11
Artery_Aorta	LTL	ENSG00000111325	OGFOD2	12	122974682	122974683	0.0343	rs1727302	-8.59	rs28569885	0.026096	3.87	-6.699	320	1	top1	0.026	0.0019	-6.699	2.1e-11
Artery_Aorta	LTL	ENSG00000167272	POP5	12	120581397	120581398	0.2447	rs4102203	8.71	rs540520	0.162013	7.79	4.744	410	6	lasso	0.2	2.1e-17	5.452	4.98e-08
Artery_Aorta	LTL	ENSG00000139697	SBNO1	12	123350440	123350441	0.0527	rs1727302	-8.59	rs7135296	0.001231	-3.15	-7.758	340	340	susie	0.0029	0.16	6.6841	2.32e-11
Artery_Aorta	LTL	ENSG00000083535	PIBF1	13	72782096	72782097	0.0687	rs9573031	5.81	rs9573031	0.04743	-4.74	5.811	514	1	top1	0.047	4e-05	-5.811	6.21e-09
Artery_Aorta	LTL	ENSG00000119661	DNAL1	14	73644874	73644875	0.1266	rs362340	12.5	rs6830	0.052519	5.48	-4.288	386	11	enet	0.085	4e-08	-4.778	1.77e-06
Artery_Aorta	LTL	ENSG00000100804	PSMB5	14	23035229	23035230	0.2027	rs10138759	-5.64	rs11543947	0.089418	-5.75	0.878	531	531	susie	0.27	5.7e-24	-5.1492	2.62e-07
Artery_Aorta	LTL	ENSG00000139998	RAB15	14	64972775	64972776	0.2491	rs762810	-9.66	rs10151701	0.138728	6.85	-3.826	478	51	enet	0.16	3.3e-14	-5.2044	1.95e-07
Artery_Aorta	LTL	ENSG00000126804	ZBTB1	14	64503845	64503846	0.1977	rs10873174	-6.72	rs12432891	0.129861	-7.15	3.185	491	5	lasso	0.15	3.3e-13	-4.9933	5.94e-07
Artery_Aorta	LTL	ENSG00000243789	JMJD7	15	41828084	41828085	0.1623	rs2241522	10.19	rs2303518	0.194741	8.07	9.912	409	1	top1	0.19	2.5e-17	9.912	3.69e-23
Artery_Aorta	LTL	ENSG00000137802	MAPKBP1	15	41774433	41774434	0.0927	rs2241522	10.19	rs12902047	0.040611	4.89	-5.961	412	412	susie	0.056	8.8e-06	-7.65156	1.99e-14
Artery_Aorta	LTL	ENSG00000243708	PLA2G4B	15	41837774	41837775	0.1997	rs2241522	10.19	rs4924575	0.184633	8.09	9.899	403	403	susie	0.19	5.8e-17	10.0836	6.53e-24
Artery_Aorta	LTL	ENSG00000181827	RFX7	15	56243265	56243266	0.1323	rs7164950	6.34	rs7496025	0.058062	-6.6	4.856	356	356	susie	0.084	5.4e-08	-5.26569	1.4e-07
Artery_Aorta	LTL	ENSG00000103932	RPAP1	15	41544268	41544269	0.3284	rs17676742	10.21	rs2297379	0.255626	-9.75	6.178	362	14	enet	0.29	1.7e-26	-6.90754	4.93e-12
Artery_Aorta	LTL	ENSG00000137877	SPTBN5	15	41890204	41890205	0.7106	rs2241522	10.19	rs1209334	0.493069	-12.74	-5.541	415	31	enet	0.53	5.8e-56	5.45041	5.03e-08
Artery_Aorta	LTL	ENSG00000151575	TEX9	15	56244008	56244009	0.144	rs7164950	6.34	rs7170307	0.029654	4.52	5.902	356	33	enet	0.033	0.00058	5.72344	1.04e-08
Artery_Aorta	LTL	ENSG00000157322	CLEC18A	16	69950704	69950705	0.6486	rs35567919	-10.07	rs1808417	0.562	-13.66	-8.79	209	209	susie	0.57	2.3e-61	8.79	1.5e-18
Artery_Aorta	LTL	ENSG00000223496	EXOSC6	16	70251929	70251930	0.6196	rs35567919	-10.07	rs4985407	0.662	14.81	6.758	198	198	susie	0.67	1.2e-80	6.7893	1.13e-11
Artery_Aorta	LTL	ENSG00000103342	GSPT1	16	11916081	11916082	0.0917	rs17235629	4.84	rs4493057	0.0216	-4.25	4.592	462	1	top1	0.022	0.0044	-4.592	4.39e-06
Artery_Aorta	LTL	ENSG00000155393	HEATR3	16	50065940	50065941	0.4247	rs3887556	8.22	rs2287197	0.518	-13.15	7.131	372	15	enet	0.52	3e-54	-7.6675	1.75e-14
Artery_Aorta	LTL	ENSG00000102910	LONP2	16	48244295	48244296	0.3182	rs8053839	6.81	rs8053839	0.237	-8.91	6.807	232	232	susie	0.28	2.3e-25	-7.4921	6.78e-14
Artery_Aorta	LTL	ENSG00000135698	MPHOSPH6	16	82170225	82170226	0.2106	rs2303262	19.57	rs1134847	0.104	6.56	17.506	747	1	top1	0.1	1.4e-09	17.506	1.29e-68
Artery_Aorta	LTL	ENSG00000258429	PDF	16	69330594	69330595	0.1673	rs3785074	10.83	rs1048818	0.2	-8.66	9.079	297	5	lasso	0.21	5.2e-19	-8.6622	4.63e-18
Artery_Aorta	LTL	ENSG00000090857	PDPR	16	70113625	70113626	0.0592	rs35567919	-10.07	rs12447090	0.053	-4.59	-7.638	188	1	top1	0.053	1.5e-05	7.638	2.21e-14
Artery_Aorta	LTL	ENSG00000132600	PRMT7	16	68310973	68310974	0.5253	rs4359427	4.5	rs3785129	0.325	-10.51	-3.575	303	34	enet	0.35	6.4e-33	4.6368	3.54e-06
Artery_Aorta	LTL	ENSG00000188322	SBK1	16	28292518	28292519	0.0732	rs151181	5.08	rs34835	0.0442	-4.57	5.046	289	21	enet	0.047	4.2e-05	-5.2083	1.91e-07
Artery_Aorta	LTL	ENSG00000178188	SH2B1	16	28846599	28846600	0.0419	rs12443881	5.36	rs6565259	0.0204	-4.04	5.19	183	183	susie	0.032	0.00066	-5.2778	1.31e-07
Artery_Aorta	LTL	ENSG00000197165	SULT1A2	16	28597108	28597109	0.1835	rs12443881	5.36	rs149299	0.268	9.71	4.873	187	1	top1	0.27	3.4e-24	4.873	1.1e-06
Artery_Aorta	LTL	ENSG00000178952	TUFM	16	28846407	28846408	0.2473	rs12443881	5.36	rs4451951	0.322	10.43	5.199	183	9	lasso	0.33	8e-31	5.0658	4.07e-07
Artery_Aorta	LTL	ENSG00000250506	CDK3	17	76000905	76000906	0.4893	rs2069528	6.29	rs2069538	0.17	8.95	-2.605	404	404	susie	0.38	2.7e-36	-5.51346	3.52e-08
Artery_Aorta	LTL	ENSG00000178971	CTC1	17	8248043	8248044	0.1802	rs12453250	-17.47	rs3027240	0.0317	4.63	0.202	447	447	susie	0.063	2.6e-06	5.59318	2.23e-08
Artery_Aorta	LTL	ENSG00000188878	FBF1	17	75941055	75941056	0.4909	rs2069528	6.29	rs1135889	0.402	11.56	5.519	400	1	top1	0.4	1.3e-38	5.519	3.41e-08
Artery_Aorta	LTL	ENSG00000197879	MYO1C	17	1492811	1492812	0.1116	rs5030755	9.63	rs9889773	-0.00153	3.08	6.987	432	5	lasso	0.00065	0.27	5.29718	1.18e-07
Artery_Aorta	LTL	ENSG00000188554	NBR1	17	43171201	43171202	0.0563	rs9912587	-8	rs4239149	0.0349	-5.07	-7.309	253	253	susie	0.057	7.2e-06	7.40961	1.27e-13
Artery_Aorta	LTL	ENSG00000186532	SMYD4	17	1830633	1830634	0.1711	rs5030755	9.63	rs2071021	0.123	-6.49	7.506	435	1	top1	0.12	3.5e-11	-7.506	6.1e-14
Artery_Aorta	LTL	ENSG00000257949	TEN1	17	75979363	75979364	0.4876	rs2069528	6.29	rs2069528	0.383	-11.23	6.294	406	13	enet	0.4	1e-38	-6.09703	1.08e-09
Artery_Aorta	LTL	ENSG00000184988	TMEM106A	17	43211834	43211835	0.3944	rs9912587	-8	rs4792990	0.0809	-6.78	-3.09	262	57	enet	0.18	8.8e-16	5.66849	1.44e-08
Artery_Aorta	LTL	ENSG00000132199	ENOSF1	18	712675	712676	0.2281	rs16948305	-16	rs2606260	0.144	7.02	-4.935	626	626	susie	0.15	7.8e-14	-4.7655	1.88e-06
Artery_Aorta	LTL	ENSG00000101751	POLI	18	54270028	54270029	0.5493	rs3730783	11.41	rs11083046	0.333	-10.59	11.406	383	383	susie	0.4	3.7e-38	-9.5512	1.28e-21
Artery_Aorta	LTL	ENSG00000167670	CHAF1A	19	4402661	4402662	0.4409	rs11085072	-5.57	rs11085074	0.420142	-11.81	-4.825	379	4	lasso	0.43	1.9e-41	5.23147	1.68e-07
Artery_Aorta	LTL	ENSG00000197134	ZNF257	19	22052451	22052452	0.3471	rs8105767	14.92	rs17554725	0.210532	8.99	12.644	320	10	lasso	0.33	2.8e-30	11.2009	4.03e-29
Artery_Aorta	LTL	ENSG00000186230	ZNF749	19	57435328	57435329	0.4892	rs2301663	-4.79	rs11665675	0.401137	-11.56	-4.753	489	1	top1	0.4	1.6e-38	4.753	2e-06
Artery_Aorta	LTL	ENSG00000101191	DIDO1	20	62937951	62937952	0.1434	rs2427507	5.07	rs13040088	0.114061	-6.71	4.503	501	4	lasso	0.12	1.2e-10	-4.5103	6.47e-06
Artery_Aorta	LTL	ENSG00000101216	GMEB2	20	63627040	63627041	0.2277	rs16983844	17.64	rs2872810	0.180077	7.76	7.84	428	1	top1	0.18	4.9e-16	7.84	4.51e-15
Artery_Aorta	LTL	ENSG00000203896	LIME1	20	63736282	63736283	0.2078	rs16983844	17.64	rs6011058	0.145296	7.01	14.466	437	15	enet	0.17	6.4e-15	19.3834	1.07e-83
Artery_Aorta	LTL	ENSG00000258366	RTEL1	20	63657809	63657810	0.3181	rs16983844	17.64	rs6010620	0.240364	-9.04	11.754	429	39	enet	0.32	1.2e-29	-8.59	8.69e-18
Artery_Aorta	LTL	ENSG00000125508	SRMS	20	63547503	63547504	0.094	rs16983844	17.64	rs3829704	-0.000474	3.55	4.36	435	4	lasso	0.01	0.037	7.7107	1.25e-14
Artery_Aorta	LTL	ENSG00000130584	ZBTB46	20	63831243	63831244	0.1095	rs16983844	17.64	rs4809340	0.002108	4.1	7.716	433	1	top1	0.0021	0.19	7.716	1.2e-14
Artery_Aorta	LTL	ENSG00000100288	CHKB	22	50601454	50601455	0.4169	rs140522	10.05	rs470117	0.364944	10.98	-5.64	285	35	enet	0.37	3.4e-35	-6.20596	5.44e-10
Artery_Aorta	LTL	ENSG00000205560	CPT1B	22	50578454	50578455	0.461	rs140522	10.05	rs131750	0.250211	9.16	-5.525	295	24	enet	0.36	1.3e-33	-7.95008	1.86e-15
Artery_Aorta	LTL	ENSG00000100376	FAM118A	22	45308967	45308968	0.7808	rs6006743	6.84	rs104664	0.595194	14	-3.386	613	613	susie	0.64	2.8e-74	-4.77209	1.82e-06
Artery_Aorta	LTL	ENSG00000100281	HMGXB4	22	35257451	35257452	0.1728	rs741996	-5.15	rs2235148	0.084476	-5.46	-4.811	610	36	enet	0.12	7.9e-11	4.71617	2.4e-06
Artery_Aorta	LTL	ENSG00000128408	RIBC2	22	45413690	45413691	0.132	rs6006743	6.84	rs7284306	0.072285	-5.92	6.758	575	575	susie	0.085	4.5e-08	-6.73278	1.66e-11
Artery_Aorta	LTL	ENSG00000025708	TYMP	22	50530055	50530056	0.202	rs140522	10.05	rs140521	0.164183	-7.43	8.815	318	3	lasso	0.17	2.5e-15	-9.6217	6.48e-22
Artery_Aorta	AF	ENSG00000163354	DCST2	1	155033780	155033781	0.1194	rs4578216	18.353	rs11264298	0.097	-5.95	-8.616	378	378	susie	0.1	2.8e-09	8.78504	1.56e-18
Artery_Aorta	AF	ENSG00000169242	EFNA1	1	155127459	155127460	0.0732	rs4578216	18.353	rs11264275	-0.00274	3.58	-10.395	355	355	susie	0.00077	0.26	-7.13448	9.72e-13
Artery_Aorta	AF	ENSG00000185499	MUC1	1	155192915	155192916	0.1564	rs4578216	18.353	rs6427184	-0.000673	3.8	1.653	338	15	enet	0.024	0.0029	9.74475	1.94e-22
Artery_Aorta	AF	ENSG00000163346	PBXIP1	1	154956122	154956123	0.052	rs4578216	18.353	rs6699080	0.0336	-4.3	-11.443	397	1	top1	0.034	0.00049	11.443	2.55e-30
Artery_Aorta	AF	ENSG00000010803	SCMH1	1	41242115	41242116	0.1605	rs2024860	4.698	rs17357954	0.0899	-5.71	4.563	427	427	susie	0.14	1.7e-12	-6.65416	2.85e-11
Artery_Aorta	AF	ENSG00000160685	ZBTB7B	1	155002629	155002630	0.0822	rs4578216	18.353	rs905938	0.08	-5.34	5.723	385	1	top1	0.08	1.1e-07	-5.723	1.05e-08
Artery_Aorta	AF	ENSG00000011523	CEP68	2	65056365	65056366	0.3665	rs1009358	-9.474	rs1009358	0.281	-9.73	-9.474	428	428	susie	0.28	1e-25	9.59198	8.64e-22
Artery_Aorta	AF	ENSG00000115561	CHMP3	2	86563478	86563479	0.2848	rs17027163	-6.409	rs17027296	0.0884	6.98	-5.278	335	335	susie	0.2	1e-17	-5.37938	7.47e-08
Artery_Aorta	AF	ENSG00000079150	FKBP7	2	178478599	178478600	0.2159	rs3731746	10.194	rs6704545	0.241	8.97	6.284	462	11	lasso	0.26	4.2e-23	7.08253	1.42e-12
Artery_Aorta	AF	ENSG00000115524	SF3B1	2	197435090	197435091	0.0704	rs7582536	4.983	rs787983	0.057	4.53	4.888	328	1	top1	0.057	7.2e-06	4.888	1.02e-06
Artery_Aorta	AF	ENSG00000114450	GNB4	3	179451589	179451590	0.0746	rs7612445	5.85	rs4855074	0.0295	-4.73	5.59	366	8	enet	0.059	5.3e-06	-5.40247	6.57e-08
Artery_Aorta	AF	ENSG00000114054	PCCB	3	136250305	136250306	0.1807	rs1278493	5.75	rs11717954	0.126	7.08	5.201	284	284	susie	0.14	6.2e-13	4.94555	7.59e-07
Artery_Aorta	AF	ENSG00000144824	PHLDB2	3	111859179	111859180	0.1449	rs1282932	-7.75	rs6784441	0.0575	4.6	2.796	519	32	enet	0.079	1.3e-07	5.03379	4.81e-07
Artery_Aorta	AF	ENSG00000145354	CISD2	4	102868977	102868978	0.0503	rs7681629	5.43	rs223420	0.046288	-5.18	5.407	322	322	susie	0.067	1.1e-06	-5.1832	2.18e-07
Artery_Aorta	AF	ENSG00000138795	LEF1	4	108168955	108168956	0.084	rs3796999	3.97	rs6533326	0.013542	-3.97	3.451	375	21	enet	0.021	0.0048	-4.5589	5.14e-06
Artery_Aorta	AF	ENSG00000109323	MANBA	4	102760993	102760994	0.0884	rs7681629	5.43	rs223413	0.0514	4.64	4.634	337	1	top1	0.051	2e-05	4.634	3.59e-06
Artery_Aorta	AF	ENSG00000109332	UBE2D3	4	102868895	102868896	0.0735	rs7681629	5.43	rs223490	0.007535	-4.56	5.068	322	3	lasso	0.019	0.0068	-4.5567	5.2e-06
Artery_Aorta	AF	ENSG00000094880	CDC23	5	138213342	138213343	0.0436	rs2040862	12.47	rs6864444	0.046897	-4.14	-4.66	279	1	top1	0.047	4.4e-05	4.66	3.16e-06
Artery_Aorta	AF	ENSG00000164463	CREBRF	5	173056351	173056352	0.1152	rs2161118	-8.78	rs3131916	0.001694	4.06	-5.165	557	1	top1	0.0017	0.21	-5.165	2.4e-07
Artery_Aorta	AF	ENSG00000132563	REEP2	5	138439016	138439017	0.1607	rs2040862	12.47	rs12516269	0.076559	-5.27	5.571	292	1	top1	0.077	2e-07	-5.571	2.53e-08
Artery_Aorta	AF	ENSG00000111860	CEP85L	6	118710074	118710075	0.1106	rs4946333	9.64	rs11153768	0.101	6.04	-8.793	392	6	lasso	0.1	1.1e-09	-10.047	9.47e-24
Artery_Aorta	AF	ENSG00000165097	KDM1B	6	18155328	18155329	0.081	rs10949499	8.61	rs4712329	-0.00279	-3.36	8.594	495	24	enet	0.014	0.02	-6.0813	1.19e-09
Artery_Aorta	AF	ENSG00000198523	PLN	6	118548297	118548298	0.0641	rs4946333	9.64	rs1743257	0.0365	4.65	4.573	361	17	enet	0.07	6.2e-07	4.9042	9.38e-07
Artery_Aorta	AF	ENSG00000188994	ZNF292	6	87155285	87155286	0.0596	rs2031522	-6.41	rs406981	0.0544	-5.47	-5.642	382	1	lasso	0.073	3.6e-07	5.642	1.68e-08
Artery_Aorta	AF	ENSG00000263001	GTF2I	7	74657666	74657667	0.5443	rs2267812	5.15	rs35005436	0.31719	10.24	4.76338	155	155	susie	0.33	5.6e-30	5.05576	4.29e-07
Artery_Aorta	AF	ENSG00000196275	GTF2IRD2	7	74851550	74851551	0.5722	rs2267812	5.15	rs2267812	0.422984	11.87	5.152	103	103	susie	0.45	5.1e-45	5.17736	2.25e-07
Artery_Aorta	AF	ENSG00000169398	PTK2	8	141002215	141002216	0.0647	rs6994744	6.09	rs938724	0.008325	-3.67	3.987	407	407	susie	0.015	0.016	-4.46	8.18e-06
Artery_Aorta	AF	ENSG00000148110	MFSD14B	9	94374550	94374551	0.1078	rs7851726	11.79	rs2479615	0.0122	4.65	3.265	404	24	enet	0.031	0.00084	5.5648	2.62e-08
Artery_Aorta	AF	ENSG00000156042	CFAP70	10	73358858	73358859	0.1917	rs10824026	-11.96	rs7900359	0.084097	-5.83	-4.27	212	13	lasso	0.093	9.1e-09	4.73	2.27e-06
Artery_Aorta	AF	ENSG00000196968	FUT11	10	73772862	73772863	0.0606	rs10824026	-11.96	rs9664184	0.048132	-4.7	-8.29	228	1	top1	0.048	3.5e-05	8.29	1.1e-16
Artery_Aorta	AF	ENSG00000150093	ITGB1	10	33005791	33005792	0.184	rs11008969	-4.54	rs1342548	0.115238	6.52	-4.26	481	481	susie	0.13	2.3e-11	-4.56	5.23e-06
Artery_Aorta	AF	ENSG00000065613	SLK	10	103967200	103967201	0.1186	rs6584555	15.06	rs7902587	0.035174	4.46	8.88	419	1	top1	0.035	0.00037	8.88	6.63e-19
Artery_Aorta	AF	ENSG00000130595	TNNT3	11	1919561	1919562	0.1501	rs569550	4.63	rs3781956	0.0123	-4.4	4.318	422	6	lasso	0.027	0.0016	-4.46685	7.94e-06
Artery_Aorta	AF	ENSG00000139722	VPS37B	12	122896443	122896444	0.1337	rs897393	5.53	rs12255	0.079494	5.69	5.067	309	1	top1	0.079	1.2e-07	5.067	4.04e-07
Artery_Aorta	AF	ENSG00000126226	PCID2	13	113208692	113208693	0.1033	rs8001506	-5.61	rs4907593	0.07881	5.37	-5.243	419	1	top1	0.079	1.3e-07	-5.243	1.58e-07
Artery_Aorta	AF	ENSG00000126231	PROZ	13	113158653	113158654	0.1079	rs8001506	-5.61	rs3024745	0.09386	-5.85	-5.025	432	1	top1	0.094	8.4e-09	5.025	5.03e-07
Artery_Aorta	AF	ENSG00000179841	AKAP5	14	64465498	64465499	0.0701	rs2738413	11.64	rs1256063	-0.000362	-3.85	2.816	497	497	susie	0.013	0.02	-5.67389	1.4e-08
Artery_Aorta	AF	ENSG00000100714	MTHFD1	14	64388030	64388031	0.3155	rs2738413	11.64	rs1076991	0.234206	-9.11	-6.845	498	498	susie	0.24	7.7e-22	6.05534	1.4e-09
Artery_Aorta	AF	ENSG00000089775	ZBTB25	14	64505212	64505213	0.0829	rs2738413	11.64	rs8022428	0.001883	3.45	-0.461	492	492	susie	0.012	0.024	-5.4481	5.09e-08
Artery_Aorta	AF	ENSG00000136379	ABHD17C	15	80679683	80679684	0.1242	rs12901357	6.76	rs1531895	0.089372	5.61	5.016	526	2	lasso	0.096	5.5e-09	4.58561	4.53e-06
Artery_Aorta	AF	ENSG00000196296	ATP2A1	16	28878404	28878405	0.0932	rs2071342	-5.11	rs11150675	0.0456	-4.1	-4.716	183	4	lasso	0.046	5.5e-05	4.91414	8.92e-07
Artery_Aorta	AF	ENSG00000182685	BRICD5	16	2211949	2211950	0.2013	rs2815301	-5.89	rs27345	0.137	-7.32	5.128	349	1	top1	0.14	2.6e-12	-5.128	2.93e-07
Artery_Aorta	AF	ENSG00000184207	PGP	16	2214806	2214807	0.144	rs2815301	-5.89	rs27345	0.206	-8.31	5.128	348	348	susie	0.21	2e-18	-5.128	2.93e-07
Artery_Aorta	AF	ENSG00000176476	SGF29	16	28581054	28581055	0.1261	rs2071342	-5.11	rs1074631	0.0823	-5.42	2.424	188	17	enet	0.11	9.2e-10	-4.50321	6.69e-06
Artery_Aorta	AF	ENSG00000108306	FBXL20	17	39402522	39402523	0.0608	rs3816470	6.57	rs8070695	0.0605	-5.36	4.492	330	330	susie	0.068	9.9e-07	-4.54826	5.41e-06
Artery_Aorta	AF	ENSG00000172057	ORMDL3	17	39927600	39927601	0.0693	rs3816470	6.57	rs869402	-0.00154	4.14	6.023	292	292	susie	0.014	0.019	7.08541	1.39e-12
Artery_Aorta	AF	ENSG00000161395	PGAP3	17	39696796	39696797	0.087	rs3816470	6.57	rs2271308	0.0559	5.93	4.744	318	19	enet	0.074	3.3e-07	5.17329	2.3e-07
Artery_Aorta	AF	ENSG00000055483	USP36	17	78841440	78841441	0.168	rs7224711	5.5	rs2279308	0.196	-8.41	4.659	624	624	susie	0.2	5.8e-18	-4.72007	2.36e-06
Artery_Aorta	CAD	ENSG00000143437	ARNT	1	150876767	150876768	0.1601	rs11204680	-7.42	rs12568757	0.137	7.1	-6.755	299	11	enet	0.15	1.3e-13	-6.9	5.13e-12
Artery_Aorta	CAD	ENSG00000143153	ATP1B1	1	169105696	169105697	0.2216	rs7413522	-6.7	rs17349222	0.225	-8.85	-5.815	584	584	susie	0.23	1.7e-20	5.72	1.07e-08
Artery_Aorta	CAD	ENSG00000117477	CCDC181	1	169460668	169460669	0.2584	rs7413522	-6.7	rs16862172	0.217	-8.57	5.122	578	578	susie	0.22	1.8e-19	-5.49	4e-08
Artery_Aorta	CAD	ENSG00000186409	CCDC30	1	42463329	42463330	0.2724	rs12039696	-4.9	rs10493108	0.131	7.12	-3.859	340	38	enet	0.18	1.2e-15	-4.57	4.88e-06
Artery_Aorta	CAD	ENSG00000143418	CERS2	1	150975003	150975004	0.103	rs11204680	-7.42	rs4970986	0.115	6.56	-5.374	301	1	top1	0.12	1.5e-10	-5.37	7.7e-08
Artery_Aorta	CAD	ENSG00000143387	CTSK	1	150808322	150808323	0.2161	rs11204680	-7.42	rs6679701	0.064	-5.93	-2.595	291	291	susie	0.12	1.4e-10	5.78	7.47e-09
Artery_Aorta	CAD	ENSG00000143369	ECM1	1	150508061	150508062	0.1356	rs11204680	-7.42	rs698915	0.0582	-4.6	-4.954	278	16	enet	0.078	1.6e-07	5.97	2.35e-09
Artery_Aorta	CAD	ENSG00000197520	FAM177B	1	222737206	222737207	0.1021	rs17465637	-12.49	rs2270707	-0.00305	-3.24	-9.949	323	323	susie	0.0074	0.065	6.96	3.51e-12
Artery_Aorta	CAD	ENSG00000183386	FHL3	1	38005605	38005606	0.3458	rs34655914	-6.66	rs7366048	0.265	10.04	-6.032	464	3	lasso	0.32	8.9e-30	-6.75	1.53e-11
Artery_Aorta	CAD	ENSG00000143457	GOLPH3L	1	150697143	150697144	0.0305	rs11204680	-7.42	rs2280078	0.0319	-4.09	-6.315	298	1	top1	0.032	0.00066	6.31	2.7e-10
Artery_Aorta	CAD	ENSG00000204084	INPP5B	1	37947056	37947057	0.5183	rs34655914	-6.66	rs12728438	0.111	-8.1	5.3	459	22	enet	0.31	6.4e-28	-6.45	1.09e-10
Artery_Aorta	CAD	ENSG00000163431	LMOD1	1	201946587	201946588	0.07	rs2172935	4.76	rs2820315	0.0482	-4.79	4.506	475	1	top1	0.048	3.5e-05	-4.51	6.61e-06
Artery_Aorta	CAD	ENSG00000154305	MIA3	1	222618085	222618086	0.0833	rs17465637	-12.49	rs2133189	0.0433	3.92	-12.481	317	1	top1	0.043	8.5e-05	-12.5	9.48e-36
Artery_Aorta	CAD	ENSG00000143156	NME7	1	169367966	169367967	0.3757	rs7413522	-6.7	rs929133	0.366	11.21	-6.308	590	23	enet	0.43	1.5e-41	-5.43	5.67e-08
Artery_Aorta	CAD	ENSG00000159352	PSMD4	1	151254702	151254703	0.0754	rs3754211	-6.91	rs4971013	0.0207	-4.18	-4.167	295	9	lasso	0.04	0.00015	4.88	1.08e-06
Artery_Aorta	CAD	ENSG00000183431	SF3A3	1	37990920	37990921	0.3234	rs34655914	-6.66	rs7366048	0.278	9.65	-6.032	468	5	lasso	0.28	7.8e-26	-6.03	1.62e-09
Artery_Aorta	CAD	ENSG00000143498	TAF1A	1	222589823	222589824	0.1079	rs17465637	-12.49	rs4481859	0.0187	-4.13	-6.946	330	10	enet	0.026	0.0018	8.04	8.78e-16
Artery_Aorta	CAD	ENSG00000183520	UTP11	1	38009257	38009258	0.1717	rs34655914	-6.66	rs12044531	0.0827	-5.62	6.24	462	16	enet	0.089	2.2e-08	-5.72	1.05e-08
Artery_Aorta	CAD	ENSG00000064989	CALCRL	2	187448459	187448460	0.1754	rs13417165	-5.32	rs17705966	0.167	7.74	-4.935	249	1	top1	0.17	7e-15	-4.935	8.02e-07
Artery_Aorta	CAD	ENSG00000138380	CARF	2	202912226	202912227	0.0781	rs35212307	14.72	rs12693982	0.0323	-4.58	7.319	242	1	top1	0.032	0.00062	-7.319	2.5e-13
Artery_Aorta	CAD	ENSG00000178562	CD28	2	203706474	203706475	0.0921	rs12466364	9.71	rs2351774	0.00242	-3.76	7.937	395	395	susie	0.018	0.0084	-4.6554	3.23e-06
Artery_Aorta	CAD	ENSG00000138439	FAM117B	2	202635187	202635188	0.0831	rs35212307	14.72	rs4675310	0.0742	-5.15	14.216	240	1	top1	0.074	3.1e-07	-14.216	7.29e-46
Artery_Aorta	CAD	ENSG00000182263	FIGN	2	163736011	163736012	0.2783	rs13031230	-6.33	rs13031230	0.121	-6.55	-6.335	330	330	susie	0.18	3.2e-16	7.58038	3.45e-14
Artery_Aorta	CAD	ENSG00000115486	GGCX	2	85561546	85561547	0.4325	rs2166529	11.45	rs6705971	0.192	9.07	11.255	473	473	susie	0.3	2.1e-27	9.34783	8.95e-21
Artery_Aorta	CAD	ENSG00000163596	ICA1L	2	202871984	202871985	0.0711	rs35212307	14.72	rs1866423	0.0292	-4.43	-6.286	242	1	top1	0.029	0.0011	6.286	3.26e-10
Artery_Aorta	CAD	ENSG00000168906	MAT2A	2	85539164	85539165	0.0901	rs2166529	11.44	rs6733550	0.0418	4.82	7.683	480	4	lasso	0.052	1.7e-05	8.35677	6.45e-17
Artery_Aorta	CAD	ENSG00000144426	NBEAL1	2	203014878	203014879	0.4878	rs35212307	14.72	rs4675310	0.356	-10.83	14.216	261	1	top1	0.36	2.7e-33	-14.216	7.29e-46
Artery_Aorta	CAD	ENSG00000164062	APEH	3	49674001	49674002	0.1076	rs9814873	-6.38	rs4855884	0.0375	4.71	-4.068	321	5	lasso	0.057	7.2e-06	-4.77332	1.81e-06
Artery_Aorta	CAD	ENSG00000114790	ARHGEF26	3	154121002	154121003	0.1186	rs454837	-7.42	rs357482	0.0724	-6.05	-7.419	392	392	susie	0.086	3.5e-08	7.26506	3.73e-13
Artery_Aorta	CAD	ENSG00000164045	CDC25A	3	48188401	48188402	0.2579	rs6787500	-5.05	rs9819094	0.324	10.42	-4.673	226	1	top1	0.32	8e-30	-4.673	2.97e-06
Artery_Aorta	CAD	ENSG00000187492	CDHR4	3	49799834	49799835	0.0825	rs9814873	-6.38	rs6775384	0.0828	5.44	5.58	328	1	top1	0.083	6.5e-08	5.58	2.41e-08
Artery_Aorta	CAD	ENSG00000174953	DHX36	3	154324496	154324497	0.1058	rs454837	-7.42	rs11924531	0.0782	5.63	-4.473	326	326	susie	0.093	1e-08	-6.65069	2.92e-11
Artery_Aorta	CAD	ENSG00000158220	ESYT3	3	138434612	138434613	0.1544	rs1199338	8.85	rs1720819	0.0958	6.45	7.551	300	15	enet	0.11	4.3e-10	6.49866	8.1e-11
Artery_Aorta	CAD	ENSG00000185614	INKA1	3	49803253	49803254	0.0926	rs9814873	-6.38	rs6775384	0.0768	-5.58	5.58	329	1	top1	0.077	1.9e-07	-5.58	2.41e-08
Artery_Aorta	CAD	ENSG00000158186	MRAS	3	138347647	138347648	0.6112	rs1199338	8.85	rs13324341	0.522	13.23	8.778	305	16	enet	0.53	3.3e-56	8.70135	3.28e-18
Artery_Aorta	CAD	ENSG00000174579	MSL2	3	136197240	136197241	0.0304	rs571513	-7.75	rs6793835	0.0256	3.96	5.773	284	284	susie	0.027	0.0017	5.56252	2.66e-08
Artery_Aorta	CAD	ENSG00000164078	MST1R	3	49903843	49903844	0.0464	rs9814873	-6.38	rs2230590	0.0342	4.54	5.161	340	340	susie	0.039	0.00019	5.37574	7.63e-08
Artery_Aorta	CAD	ENSG00000172113	NME6	3	48301684	48301685	0.2845	rs3172494	-6.28	rs3197223	0.221	-8.61	-4.489	255	1	top1	0.22	9.4e-20	4.489	7.16e-06
Artery_Aorta	CAD	ENSG00000004534	RBM6	3	49940006	49940007	0.4095	rs1801143	-6.32	rs6771546	0.54	13.33	-5.031	339	1	top1	0.54	2.7e-57	-5.031	4.88e-07
Artery_Aorta	CAD	ENSG00000145022	TCTA	3	49412205	49412206	0.0603	rs34759087	-6.54	rs34762726	0.0359	4.35	-6.119	289	289	susie	0.037	0.00027	-6.17651	6.55e-10
Artery_Aorta	CAD	ENSG00000182179	UBA7	3	49813945	49813946	0.1434	rs9814873	-6.38	rs7613875	0.0489	5.67	-5.181	330	17	enet	0.074	3e-07	-4.61736	3.89e-06
Artery_Aorta	CAD	ENSG00000164048	ZNF589	3	48241099	48241100	0.5025	rs3172494	-6.28	rs13059037	0.591	13.98	-4.484	244	22	enet	0.59	1e-65	-4.7429	2.11e-06
Artery_Aorta	CAD	ENSG00000196616	ADH1B	4	99321400	99321401	0.137	rs10516440	5.17	rs1826906	0.07396	-5.53	4.506	493	5	lasso	0.091	1.4e-08	-5.42753	5.71e-08
Artery_Aorta	CAD	ENSG00000164116	GUCY1A1	4	155666710	155666711	0.3656	rs2306556	-9.79	rs17033041	0.195499	-8.27	3.862	437	8	lasso	0.21	1.6e-18	-5.8828	4.03e-09
Artery_Aorta	CAD	ENSG00000061918	GUCY1B1	4	155758991	155758992	0.1858	rs2306556	-9.79	rs1517294	0.040104	5.23	-4.925	468	7	lasso	0.081	8.3e-08	-4.55619	5.21e-06
Artery_Aorta	CAD	ENSG00000138735	PDE5A	4	119628990	119628991	0.2488	rs13134800	7.56	rs4834827	0.096345	6.54	5.992	375	30	enet	0.12	6.9e-11	5.48631	4.1e-08
Artery_Aorta	CAD	ENSG00000151612	ZNF827	4	145938634	145938635	0.1304	rs1979974	-5.78	rs988163	0.097772	-6.11	5.764	364	364	susie	0.1	2.8e-09	-6.05866	1.37e-09
Artery_Aorta	CAD	ENSG00000151422	FER	5	108747821	108747822	0.2899	rs10064960	-5.141	rs990133	0.162071	7.81	-5.002	317	317	susie	0.23	1.9e-20	-5.86856	4.4e-09
Artery_Aorta	CAD	ENSG00000112902	SEMA5A	5	9546074	9546075	0.4309	rs605126	-7.555	rs605126	0.199794	-8.27	-7.555	692	43	enet	0.27	1.4e-24	8.10299	5.36e-16
Artery_Aorta	CAD	ENSG00000065060	BLTP3A	6	34792014	34792015	0.3337	rs2744961	6.53	rs2235569	0.346	10.94	5.505	357	33	enet	0.36	2.7e-33	6.07035	1.28e-09
Artery_Aorta	CAD	ENSG00000112214	FHL5	6	96562547	96562548	0.1029	rs2983896	-6.05	rs2064947	0.0823	-5.55	-5.64	420	1	top1	0.082	7.1e-08	5.64	1.7e-08
Artery_Aorta	CAD	ENSG00000164694	FNDC1	6	159169396	159169397	0.0913	rs686168	5.09	rs446504	0.00942	3.88	2.956	569	569	susie	0.021	0.0048	4.86273	1.16e-06
Artery_Aorta	CAD	ENSG00000196821	ILRUN	6	34696858	34696859	0.1177	rs2744961	6.53	rs2814944	0.0577	5.05	6.2	339	339	susie	0.073	4.2e-07	5.763	8.26e-09
Artery_Aorta	CAD	ENSG00000120254	MTHFD1L	6	150865548	150865549	0.1624	rs17080093	-5.58	rs1771817	0.0903	-5.73	4.796	724	724	susie	0.093	9.3e-09	-4.80614	1.54e-06
Artery_Aorta	CAD	ENSG00000112137	PHACTR1	6	12716804	12716805	0.152	rs9349379	22.7	rs9349379	0.138	-6.83	22.705	501	11	enet	0.15	1.9e-13	-19.5243	6.82e-85
Artery_Aorta	CAD	ENSG00000112210	RAB23	6	57222313	57222314	0.1315	rs223288	7.22	rs6459182	0.0697	5.71	-5.746	190	4	lasso	0.085	4.3e-08	-5.88693	3.93e-09
Artery_Aorta	CAD	ENSG00000175003	SLC22A1	6	160121788	160121789	0.1198	rs2292334	14	rs806383	0.0127	3.95	-0.947	543	31	enet	0.023	0.0037	-7.50204	6.28e-14
Artery_Aorta	CAD	ENSG00000146477	SLC22A3	6	160348267	160348268	0.1216	rs2292334	14	rs644992	0.00441	4.26	3.566	542	7	lasso	0.023	0.0036	8.45696	2.74e-17
Artery_Aorta	CAD	ENSG00000124562	SNRPC	6	34757405	34757406	0.0826	rs2744961	6.53	rs6457792	0.0698	-5.11	6.18	355	1	top1	0.07	7e-07	-6.18	6.41e-10
Artery_Aorta	CAD	ENSG00000131018	SYNE1	6	152637800	152637801	0.1409	rs7745725	4.77	rs2623972	0.0441	5.23	4.427	628	628	susie	0.079	1.3e-07	4.50856	6.53e-06
Artery_Aorta	CAD	ENSG00000118526	TCF21	6	133889430	133889431	0.1252	rs2327429	-11.29	rs2327429	0.0959	5.87	-11.287	431	1	top1	0.096	5.8e-09	-11.287	1.52e-29
Artery_Aorta	CAD	ENSG00000253276	CCDC71L	7	106660995	106660996	0.1662	rs17398575	4.95	rs12705390	0.077585	5.32	4.576	470	1	top1	0.078	1.7e-07	4.576	4.74e-06
Artery_Aorta	CAD	ENSG00000164535	DAGLB	7	6448011	6448012	0.3988	rs3828944	-6.27	rs3750038	0.308772	10.67	-5.767	303	28	enet	0.33	1.5e-30	-4.9851	6.19e-07
Artery_Aorta	CAD	ENSG00000055118	KCNH2	7	150978314	150978315	0.2046	rs3918239	6.67	rs2968853	0.19865	8.46	4.425	562	2	lasso	0.2	4.5e-18	4.4907	7.1e-06
Artery_Aorta	CAD	ENSG00000059378	PARP12	7	140063720	140063721	0.1119	rs2286196	-5.09	rs2269997	0.000516	3.73	-4.789	478	478	susie	0.0071	0.068	-5.0427	4.59e-07
Artery_Aorta	CAD	ENSG00000005249	PRKAR2B	7	107044648	107044649	0.2337	rs1015411	6.02	rs12705390	0.107644	6.1	4.576	365	365	susie	0.13	9.6e-12	4.7187	2.37e-06
Artery_Aorta	CAD	ENSG00000168487	BMP1	8	22164735	22164736	0.3089	rs4072420	6.64	rs7819541	0.176177	-7.78	5.876	455	10	enet	0.19	6e-17	-6.51472	7.28e-11
Artery_Aorta	CAD	ENSG00000147874	HAUS6	9	19103118	19103119	0.1452	rs4327934	5.36	rs4977492	0.11	-6.11	4.837	645	1	top1	0.11	4.1e-10	-4.837	1.32e-06
Artery_Aorta	CAD	ENSG00000099810	MTAP	9	21802542	21802543	0.1436	rs2891168	35.63	rs7023954	0.142	-7.52	-7.825	445	445	susie	0.15	5e-13	7.62287	2.48e-14
Artery_Aorta	CAD	ENSG00000138175	ARL3	10	102714406	102714407	0.2685	rs11191514	-7.86	rs11191375	0.08636	-6.15	-5.074	365	365	susie	0.1	1.4e-09	5.43065	5.61e-08
Artery_Aorta	CAD	ENSG00000138152	BTBD16	10	122271305	122271306	0.6954	rs4752700	5.95	rs9630110	0.609062	-14.16	-4.859	597	43	enet	0.63	3e-72	4.71749	2.39e-06
Artery_Aorta	CAD	ENSG00000183049	CAMK1D	10	12349481	12349482	0.1077	rs7068966	6.39	rs11819728	0.005929	4.17	5.628	562	17	enet	0.059	5.2e-06	4.61175	3.99e-06
Artery_Aorta	CAD	ENSG00000148798	INA	10	103277162	103277163	0.0657	rs11191514	-7.86	rs1891292	0.057831	-4.99	-4.718	358	358	susie	0.061	3.7e-06	4.77582	1.79e-06
Artery_Aorta	CAD	ENSG00000165757	JCAD	10	30115493	30115494	0.3937	rs9337951	10.01	rs3739996	0.22432	-9.53	-6.703	593	34	enet	0.33	5.5e-31	10.0233	1.2e-23
Artery_Aorta	CAD	ENSG00000107798	LIPA	10	89414556	89414557	0.0936	rs1051338	11.09	rs1332327	0.057719	4.72	10.904	557	1	top1	0.058	6.3e-06	10.904	1.1e-27
Artery_Aorta	CAD	ENSG00000065613	SLK	10	103967200	103967201	0.1186	rs4918069	7.46	rs7902587	0.035174	4.46	-6.32	419	1	top1	0.035	0.00037	-6.32	2.62e-10
Artery_Aorta	CAD	ENSG00000035403	VCL	10	73995192	73995193	0.1729	rs2675676	-4.53	rs7902395	0.075129	-5.65	4.411	229	229	susie	0.14	1.4e-12	-5.35999	8.32e-08
Artery_Aorta	CAD	ENSG00000137494	ANKRD42	11	83193794	83193795	0.1736	rs10898126	-4.96	rs565674	0.0639	5.55	4.28	402	4	lasso	0.093	1.1e-08	4.93693	7.94e-07
Artery_Aorta	CAD	ENSG00000165895	ARHGAP42	11	100738442	100738443	0.266	rs604723	-7.05	rs604723	0.239	8.94	-7.05	527	527	susie	0.25	3.9e-22	-7.52189	5.4e-14
Artery_Aorta	CAD	ENSG00000177951	BET1L	11	207427	207428	0.1051	rs3782121	4.69	rs2280543	0.055	4.39	4.557	280	1	top1	0.055	1e-05	4.557	5.19e-06
Artery_Aorta	CAD	ENSG00000110063	DCPS	11	126303751	126303752	0.125	rs10790800	-5.75	rs12788021	0.0148	-4.58	3.836	661	17	enet	0.022	0.0039	-4.56392	5.02e-06
Artery_Aorta	CAD	ENSG00000184014	DENND5A	11	9265389	9265390	0.2507	rs173396	-7.51	rs1353729	0.012	5.45	4.64	373	26	enet	0.094	8.3e-09	4.82401	1.41e-06
Artery_Aorta	CAD	ENSG00000256269	HMBS	11	119084865	119084866	0.4024	rs1177562	6.51	rs15818	0.21	8.5	5.823	372	45	enet	0.22	1.7e-19	5.49303	3.95e-08
Artery_Aorta	CAD	ENSG00000149243	KLHL35	11	75430628	75430629	0.3885	rs584961	-7.69	rs565976	0.25	-9.29	5.091	446	1	top1	0.25	1.9e-22	-5.091	3.56e-07
Artery_Aorta	CAD	ENSG00000173327	MAP3K11	11	65614248	65614249	0.1926	rs12801636	-6.55	rs2004649	0.238	9.41	4.855	349	6	lasso	0.24	6e-22	4.69217	2.7e-06
Artery_Aorta	CAD	ENSG00000170962	PDGFD	11	104164378	104164379	0.0901	rs2128739	12.05	rs2128739	0.00195	3.62	12.049	438	438	susie	0.0055	0.093	9.31802	1.19e-20
Artery_Aorta	CAD	ENSG00000166387	PPFIBP2	11	7513297	7513298	0.3022	rs4758198	-3.39	rs4551757	0.0791	6.12	2.955	659	40	enet	0.15	1.4e-13	4.46074	8.17e-06
Artery_Aorta	CAD	ENSG00000137502	RAB30	11	83071922	83071923	0.0612	rs10898126	-4.96	rs6592112	0.015	4.09	4.314	423	423	susie	0.022	0.0038	5.09289	3.53e-07
Artery_Aorta	CAD	ENSG00000137700	SLC37A4	11	119030905	119030906	0.2451	rs1177562	6.51	rs3825061	0.0338	6.12	5.885	376	31	enet	0.14	8.8e-13	5.31107	1.09e-07
Artery_Aorta	CAD	ENSG00000181264	TLCD5	11	120325128	120325129	0.1378	rs4938809	5.47	rs1893261	0.108	6.68	4.709	548	548	susie	0.11	4.7e-10	4.60264	4.17e-06
Artery_Aorta	CAD	ENSG00000111275	ALDH2	12	111766886	111766887	0.0815	rs10774625	11.09	rs6489819	0.107757	-6.63	-5.69	222	222	susie	0.12	7.8e-11	6.0726	1.26e-09
Artery_Aorta	CAD	ENSG00000070961	ATP2B1	12	89708830	89708831	0.0889	rs2681472	8.73	rs7302816	0.03712	4.04	7.046	349	1	top1	0.037	0.00026	7.046	1.84e-12
Artery_Aorta	CAD	ENSG00000180263	FGD6	12	95217481	95217482	0.2452	rs11107909	-8.56	rs4762452	0.165604	-7.48	-8.236	607	6	lasso	0.18	6.5e-16	8.3646	6.03e-17
Artery_Aorta	CAD	ENSG00000123384	LRP1	12	57128492	57128493	0.1173	rs1106766	-5.09	rs11172113	0.09491	-5.77	4.967	338	1	top1	0.095	6.9e-09	-4.967	6.8e-07
Artery_Aorta	CAD	ENSG00000089022	MAPKAPK5	12	111843102	111843103	0.1643	rs10774625	11.09	rs7114	0.049771	-4.56	-5.445	204	1	top1	0.05	2.6e-05	5.445	5.18e-08
Artery_Aorta	CAD	ENSG00000120798	NR2C1	12	95073702	95073703	0.1749	rs11107909	-8.56	rs4762311	0.082026	-5.44	-5.576	609	1	top1	0.082	7.5e-08	5.576	2.46e-08
Artery_Aorta	CAD	ENSG00000139323	POC1B	12	89526023	89526024	0.0863	rs2681472	8.73	rs11105298	0.073701	-5.41	6.184	356	1	top1	0.074	3.4e-07	-6.184	6.25e-10
Artery_Aorta	CAD	ENSG00000198270	TMEM116	12	112013184	112013185	0.1271	rs653178	10.83	rs11066118	0.07284	5.17	-6.408	196	1	top1	0.073	4e-07	-6.408	1.47e-10
Artery_Aorta	CAD	ENSG00000102780	DGKH	13	42040035	42040036	0.0793	rs7329533	4.29	rs9594670	0.00996	-4.1	3.449	499	5	lasso	0.013	0.021	-4.4505	8.57e-06
Artery_Aorta	CAD	ENSG00000244754	N4BP2L2	13	32538884	32538885	0.0646	rs7328733	-5.63	rs9595795	0.02176	4.63	-5.248	485	485	susie	0.04	0.00016	-5.1769	2.26e-07
Artery_Aorta	CAD	ENSG00000119718	EIF2B2	14	75002910	75002911	0.2481	rs175040	-6.95	rs1548807	0.255022	-9.57	-6.416	414	35	enet	0.26	1.6e-23	6.75416	1.44e-11
Artery_Aorta	CAD	ENSG00000182218	HHIPL1	14	99645109	99645110	0.189	rs12589575	-10.17	rs7158073	0.056401	-6.08	8.232	445	15	enet	0.13	1.2e-11	-11.2862	1.54e-29
Artery_Aorta	CAD	ENSG00000119638	NEK9	14	75127151	75127152	0.1368	rs175040	-6.95	rs4903292	0.150598	7.33	-5.012	417	417	susie	0.15	1.5e-13	-5.98157	2.21e-09
Artery_Aorta	CAD	ENSG00000136378	ADAMTS7	15	78811430	78811431	0.3115	rs4468572	-13.45	rs7168915	0.195381	8.91	-12.36	415	25	enet	0.27	3.1e-24	-13.6062	3.68e-42
Artery_Aorta	CAD	ENSG00000170776	AKAP13	15	85380570	85380571	0.0489	rs12902447	-5.26	rs4842886	0.024027	4.07	4.27	579	579	susie	0.035	0.00035	4.77247	1.82e-06
Artery_Aorta	CAD	ENSG00000182511	FES	15	90883694	90883695	0.2462	rs8039305	11.9	rs1894400	0.144032	-7.14	11.539	493	1	top1	0.14	6.2e-13	-11.539	8.39e-31
Artery_Aorta	CAD	ENSG00000140545	MFGE8	15	88913410	88913411	0.458	rs12593383	-7.26	rs8037001	0.138677	-6.91	-6.727	452	452	susie	0.16	3.4e-14	6.59573	4.23e-11
Artery_Aorta	CAD	ENSG00000185787	MORF4L1	15	78810486	78810487	0.1006	rs4468572	-13.45	rs7168915	0.0761	5.35	-12.36	414	5	lasso	0.08	1e-07	-13.1655	1.39e-39
Artery_Aorta	CAD	ENSG00000140391	TSPAN3	15	77083983	77083984	0.1085	rs6495237	-4.93	rs7169831	0.032301	-4.67	-4.248	255	255	susie	0.038	0.00024	4.6647	3.09e-06
Artery_Aorta	CAD	ENSG00000050820	BCAR1	16	75268052	75268053	0.1828	rs1549306	-9.14	rs12933281	0.19	-8.03	-8.846	378	1	top1	0.19	6.3e-17	8.846	9.07e-19
Artery_Aorta	CAD	ENSG00000140945	CDH13	16	82626802	82626803	0.2714	rs7500448	-8.56	rs7500448	0.233	-8.81	-8.562	929	16	enet	0.24	3e-21	8.54375	1.3e-17
Artery_Aorta	CAD	ENSG00000176390	CRLF3	17	30824775	30824776	0.2505	rs8081187	4.33	rs999797	0.135	-7.09	-2.887	279	21	lasso	0.17	2.9e-15	4.4475	8.69e-06
Artery_Aorta	CAD	ENSG00000108771	DHX58	17	42112732	42112733	0.3567	rs1905339	6.11	rs2074166	0.231	-9.11	6.01	317	317	susie	0.23	5.8e-21	-5.9955	2.03e-09
Artery_Aorta	CAD	ENSG00000176927	EFCAB5	17	29929199	29929200	0.0691	rs7220401	6.78	rs2729435	0.0542	5.63	-4.821	332	332	susie	0.074	3.1e-07	-4.918	8.74e-07
Artery_Aorta	CAD	ENSG00000167083	GNGT2	17	49209399	49209400	0.0672	rs12940887	7.98	rs11079866	0.0201	4.59	6.892	375	375	susie	0.036	0.00034	7.8921	2.97e-15
Artery_Aorta	CAD	ENSG00000243678	NME2	17	51165434	51165435	0.2904	rs8069453	-4.81	rs8069453	0.138	7.62	-4.806	444	444	susie	0.16	1.8e-14	-4.7144	2.42e-06
Artery_Aorta	CAD	ENSG00000159210	SNF8	17	48945116	48945117	0.1028	rs12940887	7.98	rs8078510	0.106	-6.84	-6.596	399	399	susie	0.12	1.4e-10	6.6774	2.43e-11
Artery_Aorta	CAD	ENSG00000072310	SREBF1	17	17837001	17837002	0.0471	rs4924822	6.17	rs854787	0.0293	4.35	4.302	413	413	susie	0.042	0.0001	5.6627	1.49e-08
Artery_Aorta	CAD	ENSG00000175662	TOM1L2	17	17972421	17972422	0.0751	rs4924822	6.17	rs12941039	0.0606	-5.34	5.471	365	365	susie	0.061	3.3e-06	-5.7209	1.06e-08
Artery_Aorta	CAD	ENSG00000141569	TRIM65	17	75897002	75897003	0.1552	rs9900122	-5.83	rs3760128	0.0791	5.99	-5.322	388	388	susie	0.086	3.3e-08	-5.1507	2.6e-07
Artery_Aorta	CAD	ENSG00000074695	LMAN1	18	59359961	59359962	0.0825	rs7228681	5.51	rs599535	0.00455	4.18	5.132	647	1	top1	0.0046	0.11	5.132	2.87e-07
Artery_Aorta	CAD	ENSG00000104936	DMPK	19	45782551	45782552	0.1347	rs17571725	6.59	rs725660	0.072515	-5.98	6.42	388	5	lasso	0.096	5.3e-09	-5.89983	3.64e-09
Artery_Aorta	CAD	ENSG00000185800	DMWD	19	45792801	45792802	0.1869	rs17571725	6.59	rs8109951	0.131688	-7.53	6.558	396	17	enet	0.16	1.3e-14	-5.01293	5.36e-07
Artery_Aorta	CAD	ENSG00000099785	MARCHF2	19	8413269	8413270	0.4852	rs3111576	-5.4	rs17160520	0.485391	12.71	4.74	368	368	susie	0.49	5e-50	4.77142	1.83e-06
Artery_Aorta	CAD	ENSG00000142347	MYO1F	19	8577576	8577577	0.1049	rs3111576	-5.4	rs3111576	0.046071	5.1	-5.399	421	1	top1	0.046	5.1e-05	-5.399	6.7e-08
Artery_Aorta	CAD	ENSG00000130202	NECTIN2	19	44846174	44846175	0.2757	rs7412	-15.58	rs6859	0.063166	-5.83	6.102	416	20	enet	0.13	8.1e-12	-5.63233	1.78e-08
Artery_Aorta	CAD	ENSG00000105287	PRKD2	19	46717126	46717127	0.2331	rs425105	4.66	rs425105	0.129588	7.08	4.66	351	351	susie	0.13	5.2e-12	4.84413	1.27e-06
Artery_Aorta	CAD	ENSG00000088298	EDEM2	20	35147363	35147364	0.1596	rs2275274	-6.49	rs6088732	0.135841	-7.55	4.534	345	6	lasso	0.15	2.9e-13	-4.56588	4.97e-06
Artery_Aorta	CAD	ENSG00000131067	GGT7	20	34872859	34872860	0.1068	rs2275274	-6.44	rs6058107	0.004619	-4.23	-5.182	350	19	enet	0.043	8.9e-05	7.63497	2.26e-14
Artery_Aorta	CAD	ENSG00000125510	OPRL1	20	64080172	64080173	0.3444	rs6090040	4.73	rs8121509	0.307191	10.1	-4.572	312	312	susie	0.31	3.5e-28	-4.57201	4.83e-06
Artery_Aorta	CAD	ENSG00000124126	PREX1	20	48827882	48827883	0.2086	rs6095302	-5.78	rs6066791	0.183529	7.88	4.975	462	1	top1	0.18	2.5e-16	4.975	6.52e-07
Artery_Aorta	CAD	ENSG00000171700	RGS19	20	64079987	64079988	0.1863	rs6090040	4.73	rs8121509	0.158831	7.61	-4.572	312	1	top1	0.16	3.4e-14	-4.572	4.83e-06
Artery_Aorta	CAD	ENSG00000124226	RNF114	20	49936335	49936336	0.2871	rs2769980	4.74	rs2769980	0.152893	7.49	4.736	464	1	top1	0.15	1.1e-13	4.736	2.18e-06
Artery_Aorta	CAD	ENSG00000078804	TP53INP2	20	34704289	34704290	0.1092	rs12626122	6.31	rs6059916	0.031157	-4.5	-2.492	326	46	enet	0.076	2.1e-07	5.32418	1.01e-07
Artery_Aorta	CAD	ENSG00000159197	KCNE2	21	34364023	34364024	0.2021	rs9305545	13.13	rs9305545	0.017521	4.67	13.135	445	445	susie	0.028	0.0015	12.2851	1.09e-34
Artery_Aorta	CAD	ENSG00000243927	MRPS6	21	34073223	34073224	0.1355	rs9305545	13.13	rs9305545	0.036047	5.12	13.135	394	1	top1	0.036	0.00031	13.135	2.07e-39
Artery_Aorta	CAD	ENSG00000160209	PDXK	21	43719093	43719094	0.2531	rs4819289	-4.93	rs8133276	0.155031	7.52	-4.525	273	18	enet	0.18	8.6e-16	-4.70779	2.5e-06
Artery_Aorta	CAD	ENSG00000198743	SLC5A3	21	34094862	34094863	0.0922	rs9305545	13.13	rs9305545	0.027556	4.82	13.135	401	8	enet	0.028	0.0013	12.6287	1.47e-36
Artery_Aorta	CAD	ENSG00000099889	ARVCF	22	20016807	20016808	0.3479	rs756653	5.62	rs2238786	0.28552	-9.91	5.427	548	548	susie	0.29	2.4e-26	-5.52366	3.32e-08
Artery_Aorta	CAD	ENSG00000099977	DDT	22	23980468	23980469	0.4761	rs5760220	-5.82	rs4822466	0.320461	-10.73	5.253	416	416	susie	0.39	1.1e-37	-5.12993	2.9e-07
Artery_Aorta	CAD	ENSG00000099974	DDTL	22	23966900	23966901	0.2599	rs5760220	-5.82	rs5751770	0.253646	9.41	4.814	423	19	enet	0.27	3.9e-24	4.84251	1.28e-06
Artery_Aorta	CAD	ENSG00000240972	MIF	22	23894003	23894004	0.5921	rs5760220	-5.82	rs2739338	0.497247	-12.95	4.346	427	25	enet	0.54	6e-57	-4.89901	9.63e-07
Artery_Aorta	CAD	ENSG00000099994	SUSD2	22	24181258	24181259	0.1344	rs5760220	-5.82	rs5760186	0.041757	4.86	-5.572	370	370	susie	0.058	6.4e-06	-7.12658	1.03e-12
Artery_Aorta	CAD	ENSG00000100296	THOC5	22	29554253	29554254	0.7764	rs5763301	4.85	rs2302141	0.689767	-15.04	4.646	402	402	susie	0.73	1.5e-95	-4.95439	7.26e-07
Artery_Aorta	VTE	ENSG00000143382	ADAMTSL4	1	150549368	150549369	0.3544	rs6693567	5.849	rs6693567	0.223	-8.62	5.849	285	285	susie	0.24	1e-21	-5.6074	2.05e-08
Artery_Aorta	VTE	ENSG00000143153	ATP1B1	1	169105696	169105697	0.2216	rs1018827	37.369	rs17349222	0.225	-8.85	13.902	584	584	susie	0.23	1.7e-20	-13.8574	1.15e-43
Artery_Aorta	VTE	ENSG00000123838	C4BPA	1	207104261	207104262	0.2465	rs11120218	5.399	rs8942	0.171	7.59	5.26	390	1	top1	0.17	2.9e-15	5.26	1.44e-07
Artery_Aorta	VTE	ENSG00000117477	CCDC181	1	169460668	169460669	0.2584	rs1018827	37.369	rs16862172	0.217	-8.57	-4.799	578	578	susie	0.22	1.8e-19	4.7198	2.36e-06
Artery_Aorta	VTE	ENSG00000143196	DPT	1	168729263	168729264	0.1383	rs16861990	37.368	rs485187	0.052	-5.11	5.985	577	577	susie	0.065	1.8e-06	-4.6974	2.64e-06
Artery_Aorta	VTE	ENSG00000143369	ECM1	1	150508061	150508062	0.1356	rs6693567	5.849	rs698915	0.0582	-4.6	5.736	278	16	enet	0.078	1.6e-07	-5.204	1.95e-07
Artery_Aorta	VTE	ENSG00000198700	IPO9	1	201834953	201834954	0.0934	rs4379719	-7.002	rs2678209	0.00624	4.2	3.801	539	539	susie	0.0092	0.045	6.6591	2.75e-11
Artery_Aorta	VTE	ENSG00000163431	LMOD1	1	201946587	201946588	0.07	rs4379719	-7.002	rs2820315	0.0482	-4.79	5.655	475	1	top1	0.048	3.5e-05	-5.655	1.56e-08
Artery_Aorta	VTE	ENSG00000171806	METTL18	1	169794965	169794966	0.3136	rs1018827	37.369	rs17543370	0.387	-11.38	8.7043	556	1	top1	0.39	7e-37	-8.7043	3.2e-18
Artery_Aorta	VTE	ENSG00000266472	MRPS21	1	150293719	150293720	0.1786	rs6693567	5.849	rs9661040	0.108	-6.55	5.223	247	1	top1	0.11	5.6e-10	-5.223	1.76e-07
Artery_Aorta	VTE	ENSG00000177000	MTHFR	1	11806919	11806920	0.1203	rs198375	5.15	rs1801131	0.0329	5.4	4.83	479	479	susie	0.052	1.6e-05	4.5107	6.46e-06
Artery_Aorta	VTE	ENSG00000143156	NME7	1	169367966	169367967	0.3757	rs1018827	37.369	rs929133	0.366	11.21	-6.275	590	23	enet	0.43	1.5e-41	-10.1771	2.51e-24
Artery_Aorta	VTE	ENSG00000060642	PIGV	1	26787471	26787472	0.1101	rs34889971	-4.989	rs12746810	0.115	-6.4	-4.568	292	1	top1	0.12	1.5e-10	4.568	4.92e-06
Artery_Aorta	VTE	ENSG00000143374	TARS2	1	150487363	150487364	0.0648	rs6693567	5.849	rs1625468	0.0119	-3.76	-5.339	276	276	susie	0.02	0.0056	4.8285	1.38e-06
Artery_Aorta	VTE	ENSG00000160685	ZBTB7B	1	155002629	155002630	0.0822	rs6673081	5.687	rs905938	0.08	-5.34	5.022	385	1	top1	0.08	1.1e-07	-5.022	5.11e-07
Artery_Aorta	VTE	ENSG00000150938	CRIM1	2	36355925	36355926	0.0995	rs10172196	7.49	rs861051	0.0163	4.11	-3.86	673	11	enet	0.016	0.012	-4.69479	2.67e-06
Artery_Aorta	VTE	ENSG00000163161	ERCC3	2	127294175	127294176	0.2324	rs1158867	11.55	rs1011019	0.262	-9.7	9.118	453	19	enet	0.28	1.2e-25	-9.53556	1.49e-21
Artery_Aorta	VTE	ENSG00000144230	GPR17	2	127645863	127645864	0.7667	rs1158867	11.55	rs6754610	0.172	8.88	1.147	386	71	enet	0.5	5.9e-52	5.06493	4.09e-07
Artery_Aorta	VTE	ENSG00000196659	IFT70B	2	177553013	177553014	0.0392	rs4893829	4.87	rs1446837	0.0169	4.43	4.352	440	440	susie	0.027	0.0015	5.09029	3.58e-07
Artery_Aorta	VTE	ENSG00000169967	MAP3K2	2	127388464	127388465	0.1295	rs1158867	11.55	rs1799808	0.0527	-5.1	-6.667	436	436	susie	0.062	2.7e-06	5.91815	3.26e-09
Artery_Aorta	VTE	ENSG00000179021	C3orf38	3	88149885	88149886	0.0937	rs4858985	-4.63	rs7628689	0.084	-5.54	-4.606	292	1	top1	0.084	5.2e-08	4.606	4.1e-06
Artery_Aorta	VTE	ENSG00000180767	CHST13	3	126524282	126524283	0.3821	rs10934779	6.34	rs11718493	0.35	-10.75	5.939	536	1	top1	0.35	1.3e-32	-5.939	2.87e-09
Artery_Aorta	VTE	ENSG00000163938	GNL3	3	52681155	52681156	0.0576	rs3796353	-5.04	rs2083180	0.0503	-5.56	-4.808	385	385	susie	0.071	6e-07	4.467	7.93e-06
Artery_Aorta	VTE	ENSG00000178750	STX19	3	94028609	94028610	0.0451	rs9990106	8.45	rs8178607	0.0425	4.28	-4.653	184	1	top1	0.042	9.8e-05	-4.653	3.27e-06
Artery_Aorta	VTE	ENSG00000168026	TTC21A	3	39109084	39109085	0.1258	rs1274963	-5.42	rs7615849	0.0355	5.13	4.517	469	3	lasso	0.054	1.2e-05	4.9921	5.97e-07
Artery_Aorta	VTE	ENSG00000114742	WDR48	3	39051997	39051998	0.1527	rs1274963	-5.42	rs6599001	0.0826	6.04	4.512	495	1	top1	0.083	6.7e-08	4.512	6.42e-06
Artery_Aorta	VTE	ENSG00000173950	XXYLT1	3	195271166	195271167	0.2022	rs6794037	-6.59	rs6794037	0.0975	5.89	-6.592	381	381	susie	0.13	6.8e-12	-6.38	1.77e-10
Artery_Aorta	VTE	ENSG00000138639	ARHGAP24	4	85475113	85475114	0.2992	rs10516757	-6.43	rs17010957	0.163867	8.11	-5.727	420	14	enet	0.2	3.8e-18	-6.42	1.36e-10
Artery_Aorta	VTE	ENSG00000145476	CYP4V2	4	186191519	186191520	0.4611	rs2289252	29.88	rs3736455	0.162297	7.36	-16.208	580	580	susie	0.28	6.6e-25	-7.23	4.88e-13
Artery_Aorta	VTE	ENSG00000088926	F11	4	186265944	186265945	0.1237	rs2289252	29.88	rs4253236	0.017269	4.13	-14.305	547	1	top1	0.017	0.0097	-14.3	2.04e-46
Artery_Aorta	VTE	ENSG00000164308	ERAP2	5	96875938	96875939	0.7804	rs2549794	-5.748	rs2762	0.723977	15.56	-5.626	497	497	susie	0.73	2e-96	-5.4925	3.96e-08
Artery_Aorta	VTE	ENSG00000113441	LNPEP	5	96935809	96935810	0.0628	rs2549794	-5.748	rs27306	0.055221	4.59	-5.604	497	1	top1	0.055	9.8e-06	-5.604	2.09e-08
Artery_Aorta	VTE	ENSG00000196821	ILRUN	6	34696858	34696859	0.1177	rs2815003	5.09	rs2814944	0.0577	5.05	4.765	339	339	susie	0.073	4.2e-07	4.49043	7.11e-06
Artery_Aorta	VTE	ENSG00000168575	SLC20A2	8	42541596	42541597	0.3089	rs2978457	-5.99	rs2978457	0.248142	9.1	-5.987	264	20	enet	0.25	7.9e-23	-5.40365	6.53e-08
Artery_Aorta	VTE	ENSG00000175164	ABO	9	133275213	133275214	0.2199	rs579459	37.37	rs568203	0.181	-7.95	-16.915	565	565	susie	0.22	8.1e-20	22.8706	9.11e-116
Artery_Aorta	VTE	ENSG00000148288	GBGT1	9	133163944	133163945	0.2287	rs579459	37.37	rs4962095	0.149	7.14	-7.279	547	4	lasso	0.18	2.7e-16	-5.0809	3.76e-07
Artery_Aorta	VTE	ENSG00000148229	POLE3	9	113410671	113410672	0.1785	rs3810926	4.91	rs3827674	0.118	-6.54	4.578	564	1	top1	0.12	9.5e-11	-4.578	4.69e-06
Artery_Aorta	VTE	ENSG00000148290	SURF1	9	133356675	133356676	0.4901	rs579459	37.37	rs3118667	0.261	9.32	-4.588	574	574	susie	0.4	3.5e-38	-10.4445	1.55e-25
Artery_Aorta	VTE	ENSG00000148296	SURF6	9	133336397	133336398	0.4725	rs579459	37.37	rs886090	0.192	-8.54	3.758	580	580	susie	0.47	4.9e-47	-9.5098	1.91e-21
Artery_Aorta	VTE	ENSG00000087884	AAMDC	11	77821108	77821109	0.1497	rs2051484	5.52	rs12418734	0.146	-7.22	5.435	352	1	top1	0.15	4.3e-13	-5.435	5.48e-08
Artery_Aorta	VTE	ENSG00000178301	AQP11	11	77589390	77589391	0.1221	rs2051484	5.52	rs7119934	0.142	-7.42	5.247	364	364	susie	0.15	2.2e-13	-5.32848	9.9e-08
Artery_Aorta	VTE	ENSG00000175220	ARHGAP1	11	46700598	46700599	0.2544	rs3136516	12.32	rs10769205	0.0347	-4.73	8.376	237	23	enet	0.094	7.6e-09	-5.33401	9.61e-08
Artery_Aorta	VTE	ENSG00000074201	CLNS1A	11	77637804	77637805	0.0627	rs2051484	5.52	rs7925252	0.0243	4.05	5.36	361	19	enet	0.032	0.00069	4.94204	7.73e-07
Artery_Aorta	VTE	ENSG00000134824	FADS2	11	61816255	61816256	0.2281	rs174566	-9.14	rs968567	0.0822	6.44	-4.424	416	416	susie	0.088	2.6e-08	-5.1718	2.32e-07
Artery_Aorta	VTE	ENSG00000110514	MADD	11	47269160	47269161	0.2757	rs2306029	11.45	rs11039369	0.0342	-4.64	-4.233	302	40	enet	0.093	1e-08	4.94436	7.64e-07
Artery_Aorta	VTE	ENSG00000025434	NR1H3	11	47248299	47248300	0.1835	rs2306029	11.45	rs11039035	0.0639	5.68	7.227	296	9	lasso	0.095	7.5e-09	6.85345	7.21e-12
Artery_Aorta	VTE	ENSG00000165912	PACSIN3	11	47186442	47186443	0.1256	rs3136516	12.32	rs10838660	0.0584	5.69	7.536	293	14	enet	0.072	4.9e-07	6.16969	6.84e-10
Artery_Aorta	VTE	ENSG00000165916	PSMC3	11	47426472	47426473	0.1692	rs4494268	8.52	rs10838698	0.0724	5.42	-4.943	288	1	top1	0.072	4.4e-07	-4.943	7.69e-07
Artery_Aorta	VTE	ENSG00000165915	SLC39A13	11	47407131	47407132	0.0611	rs4494268	8.52	rs10769258	0.0452	4.5	-4.848	288	1	top1	0.045	6e-05	-4.848	1.25e-06
Artery_Aorta	VTE	ENSG00000134825	TMEM258	11	61792635	61792636	0.1196	rs174566	-9.14	rs968567	0.0277	4.38	-4.424	405	8	lasso	0.03	0.00093	-6.70016	2.08e-11
Artery_Aorta	VTE	ENSG00000175213	ZNF408	11	46700817	46700818	0.0837	rs3136516	12.32	rs11038977	0.0517	-5.16	9.554	237	237	susie	0.056	8.4e-06	-9.98521	1.77e-23
Artery_Aorta	VTE	ENSG00000150967	ABCB9	12	122981569	122981570	0.0598	rs1727309	-6.44	rs1609520	0.041417	4.39	-5.734	318	1	top1	0.041	0.00012	-5.734	9.81e-09
Artery_Aorta	VTE	ENSG00000111275	ALDH2	12	111766886	111766887	0.0815	rs653178	7.09	rs6489819	0.107757	-6.63	-4.762	222	222	susie	0.12	7.8e-11	4.8026	1.57e-06
Artery_Aorta	VTE	ENSG00000111328	CDK2AP1	12	123272333	123272334	0.2076	rs1727309	-6.44	rs12316131	0.195741	-8.29	-6.314	347	7	lasso	0.23	9.5e-21	6.2195	4.99e-10
Artery_Aorta	VTE	ENSG00000111666	CHPT1	12	101696946	101696947	0.4881	rs2695284	4.65	rs2695284	0.306693	-10.2	4.649	467	43	enet	0.4	8.3e-39	-4.5792	4.67e-06
Artery_Aorta	VTE	ENSG00000139572	GPR84	12	54364486	54364487	0.0955	rs4759076	-7.35	rs10876550	0.001186	-3.62	5.495	423	423	susie	0.0093	0.044	-5.4209	5.93e-08
Artery_Aorta	VTE	ENSG00000183955	KMT5A	12	123383772	123383773	0.0331	rs1727309	-6.44	rs1969354	0.024556	3.9	-6.2	346	1	top1	0.025	0.0025	-6.2	5.65e-10
Artery_Aorta	VTE	ENSG00000051825	MPHOSPH9	12	123244013	123244014	0.067	rs1727309	-6.44	rs1790108	0.068035	5.16	-5.871	350	1	top1	0.068	9.6e-07	-5.871	4.33e-09
Artery_Aorta	VTE	ENSG00000130921	MTRFR	12	123232915	123232916	0.1016	rs1727309	-6.44	rs1790099	0.08274	-6.41	-4.519	346	12	enet	0.11	3.9e-10	5.6577	1.53e-08
Artery_Aorta	VTE	ENSG00000111325	OGFOD2	12	122974682	122974683	0.0343	rs1727309	-6.44	rs28569885	0.026096	3.87	-5.922	320	1	top1	0.026	0.0019	-5.922	3.18e-09
Artery_Aorta	VTE	ENSG00000102468	HTR2A	13	46897075	46897076	0.4803	rs2149434	4.79	rs1216958	0.05169	-6.3	1.687	520	67	enet	0.31	8.7e-29	-4.74306	2.11e-06
Artery_Aorta	VTE	ENSG00000133962	CATSPERB	14	91779069	91779070	0.2394	rs1884841	8.7	rs2402076	0.062407	-5.13	-7.18	462	1	top1	0.062	2.7e-06	7.18	6.97e-13
Artery_Aorta	VTE	ENSG00000165929	TC2N	14	91867535	91867536	0.1538	rs1884841	8.7	rs12891090	0.022822	5.25	7.423	458	19	enet	0.067	1.2e-06	7.36514	1.77e-13
Artery_Aorta	VTE	ENSG00000050820	BCAR1	16	75268052	75268053	0.1828	rs12917651	7.29	rs12933281	0.19	-8.03	7.257	378	1	top1	0.19	6.3e-17	-7.257	3.96e-13
Artery_Aorta	VTE	ENSG00000099385	BCL7C	16	30894546	30894547	0.0879	rs4889599	6.15	rs729482	0.0148	-3.81	5.431	236	1	top1	0.015	0.015	-5.431	5.6e-08
Artery_Aorta	VTE	ENSG00000102967	DHODH	16	72008587	72008588	0.3813	rs3213422	-5.37	rs3213422	0.268	-9.55	-5.368	369	369	susie	0.27	3.2e-24	5.33265	9.68e-08
Artery_Aorta	VTE	ENSG00000099377	HSD3B7	16	30988270	30988271	0.0715	rs4889599	6.15	rs8060857	0.037	4.62	6.008	233	233	susie	0.043	8.3e-05	5.9468	2.73e-09
Artery_Aorta	VTE	ENSG00000099365	STX1B	16	31010660	31010661	0.2079	rs4889599	6.15	rs732172	0.237	8.89	5.123	231	1	top1	0.24	3.7e-21	5.123	3.01e-07
Artery_Aorta	VTE	ENSG00000167394	ZNF668	16	31074319	31074320	0.049	rs4889599	6.15	rs12930545	-0.00213	-3.72	5.869	242	242	susie	0.021	0.005	-5.86677	4.44e-09
Artery_Aorta	VTE	ENSG00000073969	NSF	17	46590668	46590669	0.0873	rs199457	4.98	rs35732828	0.0171	4.62	-2.246	143	8	enet	0.046	5.4e-05	-4.5192	6.21e-06
Artery_Aorta	VTE	ENSG00000141293	SKAP1	17	48430274	48430275	0.0769	rs208009	4.84	rs10514944	0.00817	5.02	4.399	439	439	susie	0.013	0.024	4.51146	6.44e-06
Artery_Aorta	VTE	ENSG00000101782	RIOK3	18	23452822	23452823	0.1231	rs1805081	-5.45	rs9967119	0.0249	3.99	-4.522	347	1	top1	0.025	0.0024	-4.522	6.13e-06
Artery_Aorta	VTE	ENSG00000104936	DMPK	19	45782551	45782552	0.1347	rs11672660	-6.38	rs725660	0.072515	-5.98	5.571	388	5	lasso	0.096	5.3e-09	-5.8554	4.76e-09
Artery_Aorta	VTE	ENSG00000176920	FUT2	19	48695970	48695971	0.1614	rs838147	6.77	rs281381	0.038893	4.22	-5.099	456	2	lasso	0.043	8.3e-05	-5.3819	7.37e-08
Artery_Aorta	VTE	ENSG00000167641	PPP1R14A	19	38256590	38256591	0.0741	rs12611009	-4.89	rs4802324	0.018066	-4.72	-3.766	363	13	enet	0.033	0.00056	4.5285	5.94e-06
Artery_Aorta	VTE	ENSG00000105538	RASIP1	19	48740720	48740721	0.0836	rs838147	6.77	rs281408	0.015923	-4.23	-6.516	436	436	susie	0.038	0.00023	6.9069	4.95e-12
Artery_Aorta	VTE	ENSG00000180739	S1PR5	19	10517930	10517931	0.142	rs12972963	-13.78	rs7246953	0.001369	4.16	-3.271	369	3	lasso	0.016	0.013	-6.4261	1.31e-10
Artery_Aorta	VTE	ENSG00000126001	CEP250	20	35455163	35455164	0.0512	rs6088764	16.02	rs224419	0.018796	4.02	4.585	326	326	susie	0.031	0.00079	4.52	6.33e-06
Artery_Aorta	VTE	ENSG00000088298	EDEM2	20	35147363	35147364	0.1596	rs6088764	16.02	rs6088732	0.135841	-7.55	8.904	345	6	lasso	0.15	2.9e-13	-7.98	1.52e-15
Artery_Aorta	VTE	ENSG00000101460	MAP1LC3A	20	34546853	34546854	0.1958	rs11906160	11.95	rs6088527	0.186792	7.95	8.327	304	1	top1	0.19	1.3e-16	8.33	8.29e-17
Artery_Aorta	VTE	ENSG00000078814	MYH7B	20	34975402	34975403	0.316	rs6088764	16.02	rs6088662	0.156706	7.67	6.322	352	8	lasso	0.21	2.4e-18	11.1	1.74e-28
Artery_Aorta	VTE	ENSG00000101000	PROCR	20	35172072	35172073	0.12	rs6088764	16.02	rs3746429	0.110427	-6.09	5.887	353	1	top1	0.11	3.8e-10	-5.89	3.93e-09
Artery_Aorta	VTE	ENSG00000171222	SCAND1	20	35959471	35959472	0.1161	rs6060450	5.32	rs6120993	0.119779	7.13	4.415	285	5	lasso	0.16	2e-14	5.06	4.2e-07
Artery_Aorta	VTE	ENSG00000078804	TP53INP2	20	34704289	34704290	0.1092	rs7265317	12.04	rs6059916	0.031157	-4.5	-3.655	326	46	enet	0.076	2.1e-07	7.16	8.14e-13
Artery_Aorta	VTE	ENSG00000100991	TRPC4AP	20	35092870	35092871	0.0762	rs6088764	16.02	rs3746429	0.005215	-3.49	5.887	342	1	top1	0.0052	0.1	-5.89	3.93e-09
Artery_Aorta	VTE	ENSG00000128274	A4GALT	22	42721297	42721298	0.4114	rs738526	-7.58	rs2143921	0.174869	8.18	-3.339	470	21	enet	0.22	5.1e-20	-5.69097	1.26e-08
Artery_Aorta	VTE	ENSG00000100413	POLR3H	22	41544605	41544606	0.2117	rs2073167	-4.87	rs2899345	0.101925	-6.05	-4.299	292	292	susie	0.11	7.6e-10	4.61854	3.86e-06
Artery_Aorta	HF	ENSG00000196275	GTF2IRD2	7	74851550	74851551	0.5722	rs2267812	4.57	rs2267812	0.422984	11.87	4.568	103	103	susie	0.45	5.1e-45	5.00003	5.73e-07
Artery_Aorta	Stroke	ENSG00000138439	FAM117B	2	202635187	202635188	0.0831	rs6722332	-6.28	rs4675310	0.0742	-5.15	-5.69	240	1	top1	0.074	3.1e-07	5.69	1.27e-08
Artery_Aorta	Stroke	ENSG00000144426	NBEAL1	2	203014878	203014879	0.4878	rs6722332	-6.28	rs4675310	0.356	-10.83	-5.69	261	1	top1	0.36	2.7e-33	5.69	1.27e-08
Artery_Aorta	Stroke	ENSG00000031691	CENPQ	6	49463377	49463378	0.3963	rs2501966	-5.84	rs2501966	0.352	11.11	-5.843	347	42	enet	0.38	1.3e-35	-5.25004	1.52e-07
Artery_Aorta	Stroke	ENSG00000253276	CCDC71L	7	106660995	106660996	0.1662	rs11760498	5.34	rs12705390	0.077585	5.32	5.111	470	1	top1	0.078	1.7e-07	5.111	3.2e-07
Artery_Aorta	Stroke	ENSG00000140945	CDH13	16	82626802	82626803	0.2714	rs10492869	-4.83	rs7500448	0.233	-8.81	-4.726	929	16	enet	0.24	3e-21	5.52989	3.2e-08
Artery_Aorta	Stroke	ENSG00000140948	ZCCHC14	16	87492044	87492045	0.0954	rs12445022	6.2	rs8059654	0.0426	-4.46	-5.132	587	587	susie	0.048	3.5e-05	4.8259	1.39e-06
Artery_Aorta	Stroke	ENSG00000141295	SCRN2	17	47841332	47841333	0.4127	rs4793688	3.87	rs11079797	0.207	-8.37	3.776	385	385	susie	0.3	2.2e-27	-4.45028	8.58e-06
d) Artery_Coronary (E4)
P < 1.90e-05	Nominally significant (i.e., P is lower than 0.05 / nGenes = 0.05 / 2,626 = 1.90e-05)
Tissue	Trait	FILE	ID	CHR	P0	P1	HSQ	BEST.GWAS.ID	BEST.GWAS.Z	EQTL.ID	EQTL.R2	EQTL.Z	EQTL.GWAS.Z	NSNP	NWGT	MODEL	MODELCV.R2	MODELCV.PV	TWAS.Z	TWAS.P
Artery_Coronary	LTL	ENSG00000117335	CD46	1	207752056	207752057	0.1397	rs4844395	4.685	rs4844621	0.126269	-5.39	4.488	475	475	susie	0.13	4.8e-07	-4.5233	6.09e-06
Artery_Coronary	LTL	ENSG00000188396	DYNLT4	1	44806674	44806675	0.1835	rs12407627	5.872	rs3795712	-0.002539	-3.33	5.857	337	337	susie	0.035	0.0075	-5.0295	4.92e-07
Artery_Coronary	LTL	ENSG00000143125	PROK1	1	110451199	110451200	0.3915	rs4498805	7.515	rs6674775	0.251304	6.79	5.34	554	1	top1	0.25	9.6e-13	5.34	9.29e-08
Artery_Coronary	LTL	ENSG00000213639	PPP1CB	2	28751639	28751640	0.1484	rs12185717	-6.74	rs4531886	0.023575	-4.07	4.378	527	527	susie	0.051	0.0015	-5.66004	1.51e-08
Artery_Coronary	LTL	ENSG00000171103	TRMT61B	2	28870300	28870301	0.3765	rs12185717	-6.74	rs6547882	0.2925	7.35	6.604	585	585	susie	0.3	2.8e-15	6.61432	3.73e-11
Artery_Coronary	LTL	ENSG00000158220	ESYT3	3	138434612	138434613	0.1704	rs9878436	-7.11	rs361073	0.039249	4.57	-6.9	300	15	enet	0.067	0.00031	-7.05716	1.7e-12
Artery_Coronary	LTL	ENSG00000068885	IFT80	3	160399272	160399273	0.1439	rs9968151	8.68	rs11709336	0.088922	4.11	-6.96	374	1	top1	0.089	3.6e-05	-6.96	3.4e-12
Artery_Coronary	LTL	ENSG00000185614	INKA1	3	49803253	49803254	0.0841	rs2230590	-7.87	rs6775384	0.025789	-3.81	-6.405	329	329	susie	0.057	0.00089	6.69299	2.19e-11
Artery_Coronary	LTL	ENSG00000004534	RBM6	3	49940006	49940007	0.5335	rs2230590	-7.87	rs6765484	0.436388	8.84	6.793	341	1	top1	0.44	1.6e-23	6.793	1.1e-11
Artery_Coronary	LTL	ENSG00000164068	RNF123	3	49689501	49689502	0.1348	rs2230590	-7.87	rs2271960	0.141345	5.66	-6.642	317	317	susie	0.17	1e-08	-6.59142	4.36e-11
Artery_Coronary	LTL	ENSG00000113810	SMC4	3	160399880	160399881	0.227	rs9968151	8.68	rs4679903	0.076479	4.36	-6.015	374	374	susie	0.082	7.3e-05	-6.15208	7.65e-10
Artery_Coronary	LTL	ENSG00000213186	TRIM59	3	160485772	160485773	0.2438	rs9968151	8.68	rs11709336	0.078143	4.07	-6.96	360	1	top1	0.078	0.00011	-6.96	3.4e-12
Artery_Coronary	LTL	ENSG00000004838	ZMYND10	3	50346851	50346852	0.0805	rs2230590	-7.87	rs762898	-0.005777	3.44	-3.398	336	51	enet	0.021	0.032	-6.08793	1.14e-09
Artery_Coronary	LTL	ENSG00000109180	OCIAD1	4	48805211	48805212	0.1268	rs9291326	7.06	rs7665209	0.098407	-5.01	6.266	221	221	susie	0.11	4.2e-06	-6.6725	2.52e-11
Artery_Coronary	LTL	ENSG00000111906	HDDC2	6	125302077	125302078	0.3542	rs2243390	4.83	rs987168	0.0323	-4.49	4.764	420	420	susie	0.07	0.00024	-4.7385	2.15e-06
Artery_Coronary	LTL	ENSG00000198945	L3MBTL3	6	130013698	130013699	0.1417	rs7755589	4.74	rs6569648	0.0598	4.56	3.695	562	14	enet	0.063	0.00049	4.4529	8.47e-06
Artery_Coronary	LTL	ENSG00000091073	DTX2	7	76461675	76461676	0.1392	rs38664	5.93	rs2903813	0.010819	-3.69	2.863	219	5	lasso	0.025	0.021	-4.626	3.73e-06
Artery_Coronary	LTL	ENSG00000128604	IRF5	7	128937611	128937612	0.1571	rs4728142	-10.02	rs11761199	0.030847	4.03	-9.06	332	332	susie	0.042	0.0037	-10.3599	3.77e-25
Artery_Coronary	LTL	ENSG00000214309	MBLAC1	7	100126693	100126694	0.2666	rs11762932	-9.15	rs2272346	0.069308	4.77	1.227	278	29	enet	0.13	8.5e-07	5.8577	4.69e-09
Artery_Coronary	LTL	ENSG00000085514	PILRA	7	100373444	100373445	0.4044	rs11762932	-9.15	rs6946768	0.364439	8.09	-6.044	300	300	susie	0.37	4.7e-19	-6.067	1.3e-09
Artery_Coronary	LTL	ENSG00000121716	PILRB	7	100352175	100352176	0.5188	rs11762932	-9.15	rs6946768	0.49811	9.68	-6.044	292	292	susie	0.52	6.2e-30	-6.0985	1.07e-09
Artery_Coronary	LTL	ENSG00000128513	POT1	7	124929871	124929872	0.1015	rs10271646	-19.73	rs4731214	0.100955	-4.55	17.044	348	348	susie	0.11	6.7e-06	-17.1174	1.1e-65
Artery_Coronary	LTL	ENSG00000243566	UPK3B	7	76510427	76510428	0.2629	rs38664	5.93	rs6465128	0.08126	-5.19	5.199	191	191	susie	0.09	3.4e-05	-5.2333	1.67e-07
Artery_Coronary	LTL	ENSG00000107341	UBE2R2	9	33817566	33817567	0.2565	rs11557154	-11.52	rs12375483	0.00334	-3.56	4.166	306	14	enet	0.038	0.0057	-5.29907	1.16e-07
Artery_Coronary	LTL	ENSG00000052749	RRP12	10	97426075	97426076	0.1968	rs17112674	4.96	rs10882904	0.062879	4.14	4.639	488	1	top1	0.063	0.00048	4.639	3.5e-06
Artery_Coronary	LTL	ENSG00000178202	POGLUT3	11	108498431	108498432	0.1726	rs227069	-18.08	rs11212509	0.08683	-4.69	-4.056	316	3	lasso	0.1	1.1e-05	4.7579	1.96e-06
Artery_Coronary	LTL	ENSG00000257218	GATC	12	120446437	120446438	0.4291	rs4102203	8.71	rs7027	0.23	6.44	8.59	390	1	top1	0.23	1.1e-11	8.59	8.7e-18
Artery_Coronary	LTL	ENSG00000167272	POP5	12	120581397	120581398	0.1558	rs4102203	8.71	rs2292681	0.109	4.67	4.7	410	1	top1	0.11	4.7e-06	4.7	2.6e-06
Artery_Coronary	LTL	ENSG00000100714	MTHFD1	14	64388030	64388031	0.202	rs10873174	-6.72	rs1076991	0.205163	-6.39	4.36	500	500	susie	0.21	1.1e-10	-4.4637	8.05e-06
Artery_Coronary	LTL	ENSG00000243789	JMJD7	15	41828084	41828085	0.102	rs2241522	10.19	rs11070349	0.007203	-4.16	-7.465	409	409	susie	0.05	0.0018	8.9501	3.55e-19
Artery_Coronary	LTL	ENSG00000243708	PLA2G4B	15	41837774	41837775	0.2355	rs2241522	10.19	rs2303518	0.154793	5.69	9.912	403	403	susie	0.16	2.2e-08	10.0471	9.46e-24
Artery_Coronary	LTL	ENSG00000181827	RFX7	15	56243265	56243266	0.2242	rs7164950	6.34	rs1520418	0.020365	3.9	-2.075	356	5	lasso	0.058	0.0008	-4.8382	1.31e-06
Artery_Coronary	LTL	ENSG00000103932	RPAP1	15	41544268	41544269	0.3309	rs17676742	10.21	rs2297381	0.16688	-6.53	4.166	362	19	enet	0.24	5.3e-12	-5.8595	4.64e-09
Artery_Coronary	LTL	ENSG00000137877	SPTBN5	15	41890204	41890205	0.3669	rs2241522	10.19	rs3088159	0.283725	-7.35	-3.633	415	33	enet	0.3	2.1e-15	5.8565	4.73e-09
Artery_Coronary	LTL	ENSG00000157322	CLEC18A	16	69950704	69950705	0.6753	rs35567919	-10.07	rs1808417	0.469285	-9.1	-8.79	209	8	lasso	0.48	6.2e-27	8.41417	3.96e-17
Artery_Coronary	LTL	ENSG00000223496	EXOSC6	16	70251929	70251930	0.6845	rs35567919	-10.07	rs7192268	0.571241	10.03	6.758	202	202	susie	0.57	4e-34	6.85636	7.06e-12
Artery_Coronary	LTL	ENSG00000155393	HEATR3	16	50065940	50065941	0.3894	rs3887556	8.22	rs1187411	0.423409	-8.66	6.294	374	2	lasso	0.43	4.5e-23	-6.9219	4.46e-12
Artery_Coronary	LTL	ENSG00000102910	LONP2	16	48244295	48244296	0.2265	rs8053839	6.81	rs8053839	0.10492	-5.54	6.807	232	11	enet	0.21	1.2e-10	-6.26395	3.75e-10
Artery_Coronary	LTL	ENSG00000135698	MPHOSPH6	16	82170225	82170226	0.2078	rs2303262	19.57	rs6564982	0.042087	4.2	19.127	746	1	top1	0.042	0.0037	19.127	1.5e-81
Artery_Coronary	LTL	ENSG00000132603	NIP7	16	69339583	69339584	0.0978	rs3785074	10.83	rs7191614	0.016301	-3.93	10.425	299	1	top1	0.016	0.05	-10.425	1.91e-25
Artery_Coronary	LTL	ENSG00000258429	PDF	16	69330594	69330595	0.1876	rs3785074	10.83	rs2288039	0.151101	-5.34	5.943	297	1	top1	0.15	6.3e-08	-5.943	2.8e-09
Artery_Coronary	LTL	ENSG00000132600	PRMT7	16	68310973	68310974	0.3272	rs4359427	4.5	rs4783624	0.258418	7.33	3.707	303	28	enet	0.32	1.9e-16	4.60856	4.05e-06
Artery_Coronary	LTL	ENSG00000168411	RFWD3	16	74666880	74666881	0.138	rs4395097	11.77	rs4402594	0.04786	-4.12	-9.812	356	5	lasso	0.064	0.00044	6.29735	3.03e-10
Artery_Coronary	LTL	ENSG00000197165	SULT1A2	16	28597108	28597109	0.2301	rs12443881	5.36	rs28698667	0.290115	7.24	4.985	186	1	top1	0.29	9e-15	4.985	6.2e-07
Artery_Coronary	LTL	ENSG00000102904	TSNAXIP1	16	67806764	67806765	0.0929	rs28711261	5.65	rs3785098	0.05486	3.97	3.509	217	217	susie	0.067	0.00033	4.28148	1.86e-05
Artery_Coronary	LTL	ENSG00000178952	TUFM	16	28846407	28846408	0.1673	rs12443881	5.36	rs28698667	0.0926	5.15	4.985	182	1	top1	0.093	2.5e-05	4.985	6.2e-07
Artery_Coronary	LTL	ENSG00000188878	FBF1	17	75941055	75941056	0.4672	rs2069528	6.29	rs1135889	0.25162	6.74	5.519	399	1	top1	0.25	9.3e-13	5.519	3.41e-08
Artery_Coronary	LTL	ENSG00000068079	IFI35	17	43006724	43006725	0.1626	rs9912587	-8	rs1043284	0.00501	-3.55	-5.837	233	22	enet	0.029	0.014	6.8426	7.78e-12
Artery_Coronary	LTL	ENSG00000167720	SRR	17	2303382	2303383	0.5467	rs5030755	9.63	rs1555569	0.40587	-8.62	-4.465	406	406	susie	0.41	9.8e-22	4.5408	5.6e-06
Artery_Coronary	LTL	ENSG00000257949	TEN1	17	75979363	75979364	0.5368	rs2069528	6.29	rs2069528	0.24657	-6.69	6.294	405	1	top1	0.25	1.7e-12	-6.294	3.09e-10
Artery_Coronary	LTL	ENSG00000141569	TRIM65	17	75897002	75897003	0.2504	rs2069528	6.29	rs7370	0.17548	5.78	4.764	388	1	top1	0.18	4.8e-09	4.764	1.9e-06
Artery_Coronary	LTL	ENSG00000101751	POLI	18	54270028	54270029	0.508	rs3730783	11.41	rs11083046	0.35	-7.9	11.406	383	383	susie	0.36	1.8e-18	-11.458	2.14e-30
Artery_Coronary	LTL	ENSG00000167670	CHAF1A	19	4402661	4402662	0.357	rs11085072	-5.57	rs760369	0.217	-6.46	-4.892	378	10	lasso	0.24	2e-12	5.3613	8.26e-08
Artery_Coronary	LTL	ENSG00000166359	WDR88	19	33132089	33132090	0.203	rs4530278	-6.75	rs8101550	0.0425	4.52	-0.659	435	40	enet	0.09	3.2e-05	-4.632	3.62e-06
Artery_Coronary	LTL	ENSG00000197134	ZNF257	19	22052451	22052452	0.33	rs8105767	14.92	rs17554725	0.136	5.81	12.644	320	7	lasso	0.23	1.7e-11	10.9339	7.93e-28
Artery_Coronary	LTL	ENSG00000131845	ZNF304	19	57351359	57351360	0.257	rs8102497	-7.4	rs7250521	0.0716	-4.7	-4.428	506	506	susie	0.093	2.5e-05	4.3142	1.6e-05
Artery_Coronary	LTL	ENSG00000186230	ZNF749	19	57435328	57435329	0.511	rs2301663	-4.79	rs11665675	0.345	-7.81	-4.753	488	1	top1	0.35	7.7e-18	4.753	2e-06
Artery_Coronary	LTL	ENSG00000101216	GMEB2	20	63627040	63627041	0.195	rs16983844	17.64	rs817311	-0.005691	-3.46	-2.101	428	6	lasso	0.012	0.078	6.1459	7.95e-10
Artery_Coronary	LTL	ENSG00000258366	RTEL1	20	63657809	63657810	0.2294	rs16983844	17.64	rs6010620	0.101679	-5.18	11.754	429	429	susie	0.12	1.4e-06	-12.1568	5.28e-34
Artery_Coronary	LTL	ENSG00000100288	CHKB	22	50601454	50601455	0.3243	rs140522	10.05	rs131750	0.22069	6.46	-5.525	282	5	lasso	0.24	4.6e-12	-5.7384	9.55e-09
Artery_Coronary	LTL	ENSG00000205560	CPT1B	22	50578454	50578455	0.3383	rs140522	10.05	rs3091399	0.17099	5.94	-5.834	292	12	enet	0.22	4.1e-11	-7.1963	6.18e-13
Artery_Coronary	LTL	ENSG00000100284	TOM1	22	35299274	35299275	0.1843	rs741996	-5.15	rs5755674	0.11441	5.41	-4.716	591	591	susie	0.12	1.5e-06	-4.9145	8.9e-07
Artery_Coronary	LTL	ENSG00000025708	TYMP	22	50530055	50530056	0.2467	rs140522	10.05	rs3091397	0.16958	-5.52	9.646	315	1	top1	0.17	9e-09	-9.646	5.11e-22
Artery_Coronary	AF	ENSG00000118729	CASQ2	1	115768780	115768781	0.2203	rs4073778	-7.227	rs6659025	0.215056	6.7	-6.304	516	516	susie	0.22	5.4e-11	-6.50193	7.93e-11
Artery_Coronary	AF	ENSG00000163239	TDRD10	1	154502218	154502219	0.3625	rs4578216	18.353	rs7556449	0.188556	-6.08	4.227	403	403	susie	0.2	4.5e-10	-4.43147	9.36e-06
Artery_Coronary	AF	ENSG00000011523	CEP68	2	65056365	65056366	0.2479	rs1009358	-9.474	rs1009358	0.156141	-5.69	-9.474	427	427	susie	0.16	3.5e-08	8.8492	8.82e-19
Artery_Coronary	AF	ENSG00000079150	FKBP7	2	178478599	178478600	0.2046	rs3731746	10.194	rs10207436	0.092631	5.38	4.378	461	461	susie	0.13	3.5e-07	5.9257	3.11e-09
Artery_Coronary	AF	ENSG00000132313	MRPL35	2	86199354	86199355	0.2986	rs17027163	-6.409	rs4832255	0.153865	5.53	3.755	449	46	enet	0.19	6.7e-10	5.0513	4.39e-07
Artery_Coronary	AF	ENSG00000018699	TTC27	2	32628031	32628032	0.3007	rs10490453	3.659	rs7594173	0.021746	-4.12	-3.542	426	13	lasso	0.089	3.6e-05	4.6066	4.09e-06
Artery_Coronary	AF	ENSG00000114054	PCCB	3	136250305	136250306	0.0932	rs1278493	5.75	rs838199	0.070798	-3.81	-4.475	283	1	top1	0.071	0.00022	4.475	7.64e-06
Artery_Coronary	AF	ENSG00000109667	SLC2A9	4	10054935	10054936	0.2757	rs4393994	-5.09	rs10516200	0.119673	5.5	3.521	562	19	enet	0.19	7.4e-10	4.30783	1.65e-05
Artery_Coronary	AF	ENSG00000025156	HSF2	6	122399545	122399546	0.3031	rs6901617	-8.83	rs1741820	0.213	-6.21	3.908	414	14	enet	0.22	4.2e-11	-4.55449	5.25e-06
Artery_Coronary	AF	ENSG00000172594	SMPDL3A	6	122789048	122789049	0.2077	rs517442	-6.75	rs7573	0.00797	-3.78	-1.248	417	417	susie	0.026	0.018	4.88579	1.03e-06
Artery_Coronary	AF	ENSG00000196275	GTF2IRD2	7	74851550	74851551	0.514	rs2267812	5.15	rs2267812	0.483123	9.19	5.152	103	1	top1	0.48	8.5e-27	5.152	2.58e-07
Artery_Coronary	AF	ENSG00000078674	PCM1	8	17922839	17922840	0.2683	rs7508	-9.52	rs11987695	0.133298	4.98	-4.779	872	1	top1	0.13	4e-07	-4.779	1.76e-06
Artery_Coronary	AF	ENSG00000119326	CTNNAL1	9	109013528	109013529	0.1613	rs7852550	-4.57	rs7028081	0.0513	-4.15	-4.434	622	1	top1	0.051	0.0015	4.434	9.25e-06
Artery_Coronary	AF	ENSG00000139722	VPS37B	12	122896443	122896444	0.1372	rs897393	5.53	rs967281	0.0654	4.49	4.859	309	1	top1	0.065	0.00037	4.859	1.18e-06
Artery_Coronary	AF	ENSG00000126231	PROZ	13	113158653	113158654	0.2451	rs8001506	-5.61	rs3861723	0.103	-4.96	-5.088	434	434	susie	0.1	8.2e-06	5.22845	1.71e-07
Artery_Coronary	AF	ENSG00000100714	MTHFD1	14	64388030	64388031	0.202	rs2738413	11.64	rs1076991	0.205163	-6.39	-6.845	500	500	susie	0.21	1.1e-10	6.5254	6.78e-11
Artery_Coronary	AF	ENSG00000182685	BRICD5	16	2211949	2211950	0.184	rs2815301	-5.89	rs27345	0.072848	-5.01	5.128	348	3	lasso	0.12	1e-06	-5.23923	1.61e-07
Artery_Coronary	AF	ENSG00000103245	CIAO3	16	741328	741329	0.2493	rs6600231	4.82	rs2071951	0.247412	6.88	4.226	462	462	susie	0.25	1e-12	4.40895	1.04e-05
Artery_Coronary	AF	ENSG00000184207	PGP	16	2214806	2214807	0.2119	rs2815301	-5.89	rs27345	0.022824	-3.98	5.128	347	1	top1	0.023	0.026	-5.128	2.93e-07
Artery_Coronary	AF	ENSG00000108306	FBXL20	17	39402522	39402523	0.1225	rs3816470	6.57	rs4795369	0.0559	-4.45	3.966	330	330	susie	0.073	0.00018	-4.4051	1.06e-05
Artery_Coronary	AF	ENSG00000176681	LRRC37A	17	46292732	46292733	0.6706	rs199448	5.75	rs17689471	0.27401	7.13	5.528	78	38	enet	0.53	2.5e-30	4.2903	1.78e-05
Artery_Coronary	AF	ENSG00000055483	USP36	17	78841440	78841441	0.2262	rs7224711	5.5	rs2279308	0.16395	-5.83	4.659	624	1	top1	0.16	1.6e-08	-4.659	3.18e-06
Artery_Coronary	AF	ENSG00000108379	WNT3	17	46833057	46833058	0.1896	rs17608766	6.16	rs199529	0.08063	4.93	4.79	255	255	susie	0.097	1.5e-05	5.3594	8.35e-08
Artery_Coronary	CAD	ENSG00000143437	ARNT	1	150876767	150876768	0.1318	rs11204680	-7.421	rs9733	0.117434	5.06	-5.278	303	1	top1	0.12	2.1e-06	-5.278	1.31e-07
Artery_Coronary	CAD	ENSG00000143153	ATP1B1	1	169105696	169105697	0.2249	rs7413522	-6.698	rs7552323	0.146435	-5.33	-5.651	587	1	top1	0.15	1e-07	5.651	1.6e-08
Artery_Coronary	CAD	ENSG00000162819	BROX	1	222712737	222712738	0.2571	rs17465637	-12.489	rs3008635	0.15154	5.53	-3.738	324	324	susie	0.15	5.5e-08	-4.3274	1.51e-05
Artery_Coronary	CAD	ENSG00000143418	CERS2	1	150975003	150975004	0.1148	rs11204680	-7.421	rs12410869	0.100759	5.28	-5.84	305	305	susie	0.12	2.3e-06	-5.8268	5.65e-09
Artery_Coronary	CAD	ENSG00000163131	CTSS	1	150765956	150765957	0.1239	rs11204680	-7.421	rs11204675	0.10053	4.47	-7.314	302	1	top1	0.1	1.1e-05	-7.314	2.59e-13
Artery_Coronary	CAD	ENSG00000118655	DCLRE1B	1	113905201	113905202	0.1671	rs1230666	7.223	rs11102691	0.109689	-4.73	5.773	469	1	top1	0.11	4.5e-06	-5.773	7.79e-09
Artery_Coronary	CAD	ENSG00000118197	DDX59	1	200669968	200669969	0.3634	rs12126676	5.406	rs12126676	0.250114	-6.74	5.406	531	11	enet	0.25	9.9e-13	-4.3757	1.21e-05
Artery_Coronary	CAD	ENSG00000183386	FHL3	1	38005605	38005606	0.2706	rs34655914	-6.655	rs28435150	0.198357	6.1	-6.589	466	466	susie	0.2	2.1e-10	-6.5857	4.53e-11
Artery_Coronary	CAD	ENSG00000134184	GSTM1	1	109687813	109687814	0.605	rs7528419	-15.885	rs2234696	0.040006	4.4	0.257	457	13	lasso	0.11	3.6e-06	6.3398	2.3e-10
Artery_Coronary	CAD	ENSG00000143452	HORMAD1	1	150720887	150720888	0.1102	rs11204680	-7.421	rs11552229	0.088958	5.05	-5.47	300	300	susie	0.11	5.8e-06	-6.0233	1.71e-09
Artery_Coronary	CAD	ENSG00000204084	INPP5B	1	37947056	37947057	0.4825	rs34655914	-6.655	rs36084352	0.203421	-6.8	4.925	462	20	enet	0.31	4.5e-16	-6.3328	2.41e-10
Artery_Coronary	CAD	ENSG00000143156	NME7	1	169367966	169367967	0.3107	rs7413522	-6.698	rs929133	0.127026	6.36	-6.308	591	39	enet	0.19	1.1e-09	-5.7933	6.9e-09
Artery_Coronary	CAD	ENSG00000183431	SF3A3	1	37990920	37990921	0.3318	rs34655914	-6.655	rs7366048	0.200903	6.13	-6.032	471	6	lasso	0.2	2.9e-10	-6.1871	6.13e-10
Artery_Coronary	CAD	ENSG00000143376	SNX27	1	151612399	151612400	0.1547	rs4845579	-6.658	rs6702842	0.033702	4.44	3.518	325	26	enet	0.11	5.3e-06	6.502	7.92e-11
Artery_Coronary	CAD	ENSG00000183520	UTP11	1	38009257	38009258	0.183	rs34655914	-6.655	rs17531077	0.10854	5.03	-6.262	464	1	top1	0.11	5.1e-06	-6.262	3.8e-10
Artery_Coronary	CAD	ENSG00000064989	CALCRL	2	187448459	187448460	0.2035	rs13417165	-5.32	rs8176580	0.155589	6.31	-4.459	249	18	enet	0.2	2.5e-10	-5.0725	3.93e-07
Artery_Coronary	CAD	ENSG00000138380	CARF	2	202912226	202912227	0.1562	rs35212307	14.72	rs1866423	0.095648	4.49	-6.286	242	1	top1	0.096	1.9e-05	-6.286	3.26e-10
Artery_Coronary	CAD	ENSG00000071967	CYBRD1	2	171522246	171522247	0.4547	rs3731986	-4.81	rs7585194	0.140413	6.32	-1.958	358	13	enet	0.29	1.1e-14	-4.4067	1.05e-05
Artery_Coronary	CAD	ENSG00000115486	GGCX	2	85561546	85561547	0.2372	rs2166529	11.45	rs1374370	0.090344	4.68	7.638	473	1	top1	0.09	3.1e-05	7.638	2.21e-14
Artery_Coronary	CAD	ENSG00000115523	GNLY	2	85694290	85694291	0.2169	rs2166529	11.46	rs12151742	0.066069	5.1	-2.094	474	23	enet	0.14	1.3e-07	-5.75	8.92e-09
Artery_Coronary	CAD	ENSG00000168906	MAT2A	2	85539164	85539165	0.3333	rs2166529	11.44	rs699664	0.093813	4.62	9.418	480	480	susie	0.12	1.3e-06	9.8524	6.7e-23
Artery_Coronary	CAD	ENSG00000144426	NBEAL1	2	203014878	203014879	0.3961	rs35212307	14.72	rs4675310	0.258376	-7.06	14.216	261	261	susie	0.27	1.3e-13	-14.418	3.99e-47
Artery_Coronary	CAD	ENSG00000114790	ARHGEF26	3	154121002	154121003	0.1698	rs454837	-7.42	rs454837	0.110952	-5.7	-7.424	391	26	enet	0.14	1.5e-07	6.81128	9.67e-12
Artery_Coronary	CAD	ENSG00000164045	CDC25A	3	48188401	48188402	0.2948	rs6787500	-5.05	rs936426	0.242736	6.59	-4.776	226	1	top1	0.24	2.6e-12	-4.776	1.79e-06
Artery_Coronary	CAD	ENSG00000174953	DHX36	3	154324496	154324497	0.156	rs454837	-7.42	rs355780	0.041466	4.57	-7.032	325	325	susie	0.082	7.1e-05	-7.09157	1.33e-12
Artery_Coronary	CAD	ENSG00000158220	ESYT3	3	138434612	138434613	0.1704	rs1199338	8.85	rs361073	0.039249	4.57	4.412	300	15	enet	0.067	0.00031	5.69269	1.25e-08
Artery_Coronary	CAD	ENSG00000185614	INKA1	3	49803253	49803254	0.0841	rs9814873	-6.38	rs6775384	0.025789	-3.81	5.58	329	329	susie	0.057	0.00089	-5.50306	3.73e-08
Artery_Coronary	CAD	ENSG00000158186	MRAS	3	138347647	138347648	0.381	rs1199338	8.85	rs9828345	0.159548	6	5.401	305	8	enet	0.18	4.1e-09	8.01174	1.13e-15
Artery_Coronary	CAD	ENSG00000172113	NME6	3	48301684	48301685	0.0958	rs3172494	-6.28	rs3197223	0.042763	-4.24	-4.489	255	255	susie	0.061	0.00055	4.62886	3.68e-06
Artery_Coronary	CAD	ENSG00000004534	RBM6	3	49940006	49940007	0.5335	rs1801143	-6.32	rs6765484	0.436388	8.84	-5.184	341	1	top1	0.44	1.6e-23	-5.184	2.17e-07
Artery_Coronary	CAD	ENSG00000164068	RNF123	3	49689501	49689502	0.1348	rs9814873	-6.38	rs2271960	0.141345	5.66	5.59	317	317	susie	0.17	1e-08	5.38307	7.32e-08
Artery_Coronary	CAD	ENSG00000164048	ZNF589	3	48241099	48241100	0.4305	rs3172494	-6.28	rs13059037	0.377793	8.7	-4.484	244	244	susie	0.42	3.7e-22	-4.49795	6.86e-06
Artery_Coronary	CAD	ENSG00000196616	ADH1B	4	99321400	99321401	0.1944	rs10516440	5.17	rs1826906	0.048532	-4.32	4.506	496	8	lasso	0.078	0.0001	-4.39477	1.11e-05
Artery_Coronary	CAD	ENSG00000164096	C4orf3	4	119304444	119304445	0.1022	rs10518329	-6.6	rs4643791	0.027112	3.62	-6.061	438	1	top1	0.027	0.017	-6.061	1.35e-09
Artery_Coronary	CAD	ENSG00000145214	DGKQ	4	986894	986895	0.4102	rs4690220	-4.54	rs4690326	0.225097	-6.95	3.706	400	24	enet	0.27	7.8e-14	-4.40216	1.07e-05
Artery_Coronary	CAD	ENSG00000112902	SEMA5A	5	9546074	9546075	0.2418	rs605126	-7.55	rs605126	0.126437	-5.14	-7.555	697	697	susie	0.13	5.5e-07	7.8022	6.08e-15
Artery_Coronary	CAD	ENSG00000197375	SLC22A5	5	132369751	132369752	0.1269	rs273909	6.23	rs3857440	0.034904	3.75	5.487	422	1	top1	0.035	0.0076	5.487	4.09e-08
Artery_Coronary	CAD	ENSG00000065060	BLTP3A	6	34792014	34792015	0.4261	rs2744961	6.53	rs2814984	0.388	8.57	5.575	355	355	susie	0.39	9.5e-21	5.7543	8.7e-09
Artery_Coronary	CAD	ENSG00000203760	CENPW	6	126340173	126340174	0.0742	rs1591805	-5.88	rs6918725	0.0692	4.44	4.936	183	183	susie	0.075	0.00015	5.3209	1.03e-07
Artery_Coronary	CAD	ENSG00000112137	PHACTR1	6	12716804	12716805	0.2271	rs9349379	22.7	rs9349379	0.104	-4.96	22.705	493	1	top1	0.1	7.9e-06	-22.705	4e-114
Artery_Coronary	CAD	ENSG00000124562	SNRPC	6	34757405	34757406	0.1125	rs2744961	6.53	rs12215331	0.0331	3.55	-4.425	353	353	susie	0.059	0.00069	-5.9417	2.82e-09
Artery_Coronary	CAD	ENSG00000118526	TCF21	6	133889430	133889431	0.2136	rs2327429	-11.29	rs12193973	0.063	5.14	-10.595	430	430	susie	0.087	4.2e-05	-11.3153	1.1e-29
Artery_Coronary	CAD	ENSG00000164535	DAGLB	7	6448011	6448012	0.5009	rs3828944	-6.27	rs12537894	0.278199	7.51	-5.826	305	305	susie	0.31	7e-16	-5.8245	5.73e-09
Artery_Coronary	CAD	ENSG00000158604	TMED4	7	44582286	44582287	0.1583	rs2107732	-5.66	rs732797	0.05611	-3.89	-4.8	364	1	top1	0.056	0.00093	4.8	1.59e-06
Artery_Coronary	CAD	ENSG00000175164	ABO	9	133275213	133275214	0.429	rs651007	8.81	rs630014	0.0987	-5.62	-5.24	566	30	enet	0.27	1.1e-13	5.0167	5.26e-07
Artery_Coronary	CAD	ENSG00000147889	CDKN2A	9	21995300	21995301	0.1611	rs2891168	35.63	rs16938590	-6.85e-05	3.28	-0.221	447	447	susie	0.036	0.0066	7.1107	1.15e-12
Artery_Coronary	CAD	ENSG00000138175	ARL3	10	102714406	102714407	0.1201	rs11191514	-7.86	rs11191375	0.144575	-5.17	-5.074	365	1	top1	0.14	1.3e-07	5.074	3.9e-07
Artery_Coronary	CAD	ENSG00000138152	BTBD16	10	122271305	122271306	0.6084	rs4752700	5.95	rs9630110	0.496853	-9.47	-4.859	595	595	susie	0.51	3.9e-29	4.8582	1.18e-06
Artery_Coronary	CAD	ENSG00000165895	ARHGAP42	11	100738442	100738443	0.3392	rs604723	-7.05	rs604723	0.197	6.2	-7.05	527	527	susie	0.21	1.7e-10	-7.1336	9.78e-13
Artery_Coronary	CAD	ENSG00000137500	CCDC90B	11	83286126	83286127	0.497	rs10898126	-4.96	rs565674	0.41286	8.84	4.28	390	390	susie	0.41	5.4e-22	4.3427	1.41e-05
Artery_Coronary	CAD	ENSG00000256269	HMBS	11	119084865	119084866	0.3491	rs1177562	6.51	rs15818	0.21669	6.42	5.823	375	375	susie	0.24	3e-12	5.2176	1.81e-07
Artery_Coronary	CAD	ENSG00000173327	MAP3K11	11	65614248	65614249	0.1542	rs12801636	-6.55	rs1144789	0.21202	6.26	4.934	349	1	top1	0.21	8.7e-11	4.934	8.06e-07
Artery_Coronary	CAD	ENSG00000137700	SLC37A4	11	119030905	119030906	0.2127	rs1177562	6.51	rs1786690	0.10563	4.55	6.15	380	1	top1	0.11	6.8e-06	6.15	7.75e-10
Artery_Coronary	CAD	ENSG00000181264	TLCD5	11	120325128	120325129	0.2472	rs4938809	5.47	rs4938809	0.10724	4.65	5.467	549	1	top1	0.11	5.8e-06	5.467	4.58e-08
Artery_Coronary	CAD	ENSG00000157895	C12orf43	12	121016501	121016502	0.2947	rs2251468	8.71	rs2708081	0.00883	4.53	-6.098	460	20	enet	0.09	3.2e-05	-5.5747	2.48e-08
Artery_Coronary	CAD	ENSG00000198270	TMEM116	12	112013184	112013185	0.1999	rs653178	10.83	rs4766764	0.18	5.95	-5.414	196	1	top1	0.18	2.9e-09	-5.414	6.16e-08
Artery_Coronary	CAD	ENSG00000134905	CARS2	13	110713276	110713277	0.2952	rs9515203	-10.95	rs9555724	0.167	-5.86	4.654	678	678	susie	0.18	5e-09	-4.3483	1.37e-05
Artery_Coronary	CAD	ENSG00000119718	EIF2B2	14	75002910	75002911	0.2245	rs175040	-6.95	rs175016	0.129943	-5.41	-6.925	414	414	susie	0.16	2.7e-08	6.3422	2.26e-10
Artery_Coronary	CAD	ENSG00000198208	RPS6KL1	14	74923395	74923396	0.1716	rs175040	-6.95	rs7156590	0.124162	5.27	3.148	378	9	lasso	0.13	8.1e-07	4.7516	2.02e-06
Artery_Coronary	CAD	ENSG00000136378	ADAMTS7	15	78811430	78811431	0.212	rs4468572	-13.45	rs11072810	0.071326	4.33	-12.67	416	416	susie	0.074	0.00015	-12.3	1.27e-34
Artery_Coronary	CAD	ENSG00000153774	CFDP1	16	75433484	75433485	0.2312	rs1549306	-9.14	rs8046416	0.099091	4.69	-7.425	347	1	top1	0.099	1.3e-05	-7.425	1.13e-13
Artery_Coronary	CAD	ENSG00000166848	TERF2IP	16	75647785	75647786	0.1566	rs1549306	-9.14	rs11641943	0.020299	-3.04	4.595	400	1	top1	0.02	0.033	-4.595	4.33e-06
Artery_Coronary	CAD	ENSG00000108797	CNTNAP1	17	42683917	42683918	0.0914	rs1905339	6.11	rs1053004	-0.00444	3.33	3.496	266	14	enet	0.015	0.057	4.6417	3.46e-06
Artery_Coronary	CAD	ENSG00000108771	DHX58	17	42112732	42112733	0.3734	rs1905339	6.11	rs2074166	0.20771	-6.12	6.01	316	1	top1	0.21	1.4e-10	-6.01	1.86e-09
Artery_Coronary	CAD	ENSG00000178852	EFCAB13	17	47323289	47323290	0.369	rs17608766	6.03	rs3809863	0.17361	6.1	3.856	346	20	enet	0.21	1.1e-10	4.3634	1.28e-05
Artery_Coronary	CAD	ENSG00000188878	FBF1	17	75941055	75941056	0.4672	rs9900122	-5.83	rs1135889	0.25162	6.74	-4.314	399	1	top1	0.25	9.3e-13	-4.314	1.6e-05
Artery_Coronary	CAD	ENSG00000108784	NAGLU	17	42536171	42536172	0.1734	rs1905339	6.11	rs1032070	0.09492	-4.72	4.761	246	1	top1	0.095	2e-05	-4.761	1.93e-06
Artery_Coronary	CAD	ENSG00000159210	SNF8	17	48945116	48945117	0.1222	rs12940887	7.98	rs999475	-0.00517	-3.07	-6.386	399	9	lasso	0.00029	0.31	6.7835	1.17e-11
Artery_Coronary	CAD	ENSG00000141569	TRIM65	17	75897002	75897003	0.2504	rs9900122	-5.83	rs7370	0.17548	5.78	-4.912	388	1	top1	0.18	4.8e-09	-4.912	9.02e-07
Artery_Coronary	CAD	ENSG00000170703	TTLL6	17	48817213	48817214	0.1397	rs850521	7.34	rs612720	0.00349	3.79	-4.546	394	6	lasso	0.015	0.057	-4.643	3.43e-06
Artery_Coronary	CAD	ENSG00000074695	LMAN1	18	59359961	59359962	0.292	rs7228681	5.51	rs599535	0.0401	4.01	5.132	648	1	top1	0.04	0.0045	5.132	2.87e-07
Artery_Coronary	CAD	ENSG00000185800	DMWD	19	45792801	45792802	0.192	rs17571725	6.59	rs1548029	0.00237	-4.05	6.093	398	19	enet	0.024	0.022	-4.7082	2.5e-06
Artery_Coronary	CAD	ENSG00000197256	KANK2	19	11197547	11197548	0.215	rs6511720	-13.79	rs892112	0.0229	-4.42	4.281	385	17	enet	0.11	3.8e-06	-5.1097	3.23e-07
Artery_Coronary	CAD	ENSG00000099785	MARCHF2	19	8413269	8413270	0.417	rs3111576	-5.4	rs17160520	0.368	8.06	4.74	366	1	top1	0.37	3.5e-19	4.74	2.14e-06
Artery_Coronary	CAD	ENSG00000105287	PRKD2	19	46717126	46717127	0.281	rs425105	4.66	rs425105	0.108	5.5	4.66	351	13	enet	0.19	1.2e-09	5.0527	4.36e-07
Artery_Coronary	CAD	ENSG00000125510	OPRL1	20	64080172	64080173	0.2015	rs6090040	4.73	rs8121509	0.211491	6.52	-4.572	312	1	top1	0.21	9.2e-11	-4.572	4.83e-06
Artery_Coronary	CAD	ENSG00000171700	RGS19	20	64079987	64079988	0.1852	rs6090040	4.73	rs8121509	0.15944	5.39	-4.572	312	2	lasso	0.17	1.2e-08	-4.56096	5.09e-06
Artery_Coronary	CAD	ENSG00000078804	TP53INP2	20	34704289	34704290	0.1625	rs12626122	6.31	rs2424994	-0.005492	-3.27	-5.077	326	24	enet	0.022	0.028	4.68757	2.76e-06
Artery_Coronary	CAD	ENSG00000099889	ARVCF	22	20016807	20016808	0.2495	rs756653	5.62	rs2012714	0.1031	-4.88	4.889	548	548	susie	0.11	3.5e-06	-5.32005	1.04e-07
Artery_Coronary	CAD	ENSG00000099977	DDT	22	23980468	23980469	0.4812	rs5760220	-5.82	rs4822466	0.25136	-6.88	5.253	416	26	enet	0.26	2.6e-13	-4.73402	2.2e-06
Artery_Coronary	CAD	ENSG00000099974	DDTL	22	23966900	23966901	0.247	rs5760220	-5.82	rs2739338	0.18342	5.84	4.346	423	1	top1	0.18	2e-09	4.346	1.39e-05
Artery_Coronary	CAD	ENSG00000240972	MIF	22	23894003	23894004	0.6062	rs5760220	-5.82	rs2739338	0.52214	-9.83	4.346	427	33	enet	0.54	8.3e-31	-5.02941	4.92e-07
Artery_Coronary	CAD	ENSG00000100296	THOC5	22	29554253	29554254	0.7178	rs5763301	4.85	rs2302141	0.43419	-9.33	4.646	406	22	enet	0.52	2.3e-29	-5.22242	1.77e-07
Artery_Coronary	VTE	ENSG00000143153	ATP1B1	1	169105696	169105697	0.2249	rs1018827	37.37	rs7552323	0.146435	-5.33	13.653	587	1	top1	0.15	1e-07	-13.653	1.94e-42
Artery_Coronary	VTE	ENSG00000118292	C1orf54	1	150268566	150268567	0.1649	rs6693567	5.85	rs7512552	0.029969	-3.72	-5.441	243	243	susie	0.03	0.012	5.61342	1.98e-08
Artery_Coronary	VTE	ENSG00000011021	CLCN6	1	11807130	11807131	0.1363	rs198375	5.15	rs1023252	0.010987	3.9	4.6	479	479	susie	0.029	0.014	5.23606	1.64e-07
Artery_Coronary	VTE	ENSG00000171806	METTL18	1	169794965	169794966	0.4059	rs1018827	37.37	rs12135361	0.359716	-7.92	8.658	555	1	top1	0.36	1.1e-18	-8.658	4.8e-18
Artery_Coronary	VTE	ENSG00000060642	PIGV	1	26787471	26787472	0.1431	rs34889971	-4.99	rs12738345	0.083457	-4.16	-4.616	291	291	susie	0.085	5.3e-05	4.8549	1.2e-06
Artery_Coronary	VTE	ENSG00000163161	ERCC3	2	127294175	127294176	0.1853	rs1158867	11.55	rs4662713	0.104094	-5.01	8.711	455	11	enet	0.12	1.5e-06	-7.75343	8.94e-15
Artery_Coronary	VTE	ENSG00000169967	MAP3K2	2	127388464	127388465	0.3288	rs1158867	11.55	rs6753288	0.132066	5.25	10.982	437	9	lasso	0.14	1.5e-07	10.8756	1.51e-27
Artery_Coronary	VTE	ENSG00000180767	CHST13	3	126524282	126524283	0.3962	rs10934779	6.34	rs11718493	0.277786	-7.47	5.939	534	12	enet	0.28	2.7e-14	-6.0145	1.8e-09
Artery_Coronary	VTE	ENSG00000163938	GNL3	3	52681155	52681156	0.1969	rs3796353	-5.04	rs3774354	0.148896	-5.98	-3.381	383	383	susie	0.18	4.8e-09	4.3554	1.33e-05
Artery_Coronary	VTE	ENSG00000173950	XXYLT1	3	195271166	195271167	0.2022	rs6794037	-6.59	rs1538767	-0.001244	-3.8	1.444	381	14	lasso	0.043	0.0034	-4.4064	1.05e-05
Artery_Coronary	VTE	ENSG00000145476	CYP4V2	4	186191519	186191520	0.4472	rs2289252	29.88	rs4253239	0.096495	4.84	-5.162	580	1	top1	0.096	1.7e-05	-5.162	2.44e-07
Artery_Coronary	VTE	ENSG00000175164	ABO	9	133275213	133275214	0.429	rs579459	37.37	rs630014	0.0987	-5.62	-29.057	566	30	enet	0.27	1.1e-13	35.9676	2.68e-283
Artery_Coronary	VTE	ENSG00000148290	SURF1	9	133356675	133356676	0.4974	rs579459	37.37	rs3124768	0.198	-6.57	7.744	575	47	enet	0.25	1e-12	-9.9227	3.32e-23
Artery_Coronary	VTE	ENSG00000148296	SURF6	9	133336397	133336398	0.3046	rs579459	37.37	rs886090	0.263	-7.09	3.758	581	11	enet	0.28	1.7e-14	-6.3214	2.59e-10
Artery_Coronary	VTE	ENSG00000065809	FAM107B	10	14774896	14774897	0.5589	rs11259186	-5.02	rs1555985	0.302715	7.47	-4.43	617	617	susie	0.31	8e-16	-4.36471	1.27e-05
Artery_Coronary	VTE	ENSG00000087884	AAMDC	11	77821108	77821109	0.1086	rs2051484	5.52	rs12418734	0.01722	-4.05	5.435	352	352	susie	0.07	0.00024	-5.4001	6.66e-08
Artery_Coronary	VTE	ENSG00000178301	AQP11	11	77589390	77589391	0.1298	rs2051484	5.52	rs7939623	0.01589	-4.04	5.439	364	18	lasso	0.083	6.4e-05	-5.19416	2.06e-07
Artery_Coronary	VTE	ENSG00000175220	ARHGAP1	11	46700598	46700599	0.0755	rs3136516	12.32	rs4581406	-0.00362	-3.57	7.586	238	13	enet	0.002	0.25	-6.31904	2.63e-10
Artery_Coronary	VTE	ENSG00000180210	F2	11	46719179	46719180	0.1102	rs3136516	12.32	rs2306027	0.06779	-4.25	7.849	239	239	susie	0.083	6.3e-05	-7.8271	4.99e-15
Artery_Coronary	VTE	ENSG00000175213	ZNF408	11	46700817	46700818	0.086	rs3136516	12.32	rs7929294	0.00231	-3.49	7.87	238	238	susie	0.038	0.0054	-8.8855	6.36e-19
Artery_Coronary	VTE	ENSG00000111666	CHPT1	12	101696946	101696947	0.4375	rs2695284	4.65	rs2695284	0.172	-6.4	4.649	455	455	susie	0.25	1.9e-12	-4.8243	1.4e-06
Artery_Coronary	VTE	ENSG00000133962	CATSPERB	14	91779069	91779070	0.2577	rs1884841	8.7	rs12891090	0.160512	6.29	7.423	462	462	susie	0.19	1.3e-09	8.0113	1.14e-15
Artery_Coronary	VTE	ENSG00000165929	TC2N	14	91867535	91867536	0.251	rs1884841	8.7	rs7152641	0.186932	6.38	8.632	458	17	enet	0.21	6.7e-11	8.6674	4.42e-18
Artery_Coronary	VTE	ENSG00000196118	CFAP119	16	30762709	30762710	0.2091	rs4889599	6.15	rs7186852	-0.000793	-3.58	2.572	208	208	susie	0.026	0.018	-5.7004	1.2e-08
Artery_Coronary	VTE	ENSG00000153774	CFDP1	16	75433484	75433485	0.2312	rs12917651	7.29	rs8046416	0.099091	4.69	4.58	347	1	top1	0.099	1.3e-05	4.58	4.65e-06
Artery_Coronary	VTE	ENSG00000150281	CTF1	16	30896606	30896607	0.183	rs4889599	6.15	rs2032915	0.000367	-3.28	-3.946	236	236	susie	0.033	0.009	4.8378	1.31e-06
Artery_Coronary	VTE	ENSG00000174177	CTU2	16	88706462	88706463	0.2207	rs3751674	-7.89	rs881633	-0.001084	3.78	1.67	389	389	susie	0.055	0.0011	4.3329	1.47e-05
Artery_Coronary	VTE	ENSG00000102967	DHODH	16	72008587	72008588	0.3405	rs3213422	-5.37	rs7195958	0.171527	-5.56	-5.304	369	1	top1	0.17	7.3e-09	5.304	1.13e-07
Artery_Coronary	VTE	ENSG00000099365	STX1B	16	31010660	31010661	0.1225	rs4889599	6.15	rs1870293	0.081059	4.94	5.875	231	231	susie	0.093	2.3e-05	5.8556	4.75e-09
Artery_Coronary	VTE	ENSG00000166848	TERF2IP	16	75647785	75647786	0.1566	rs12917651	7.29	rs11641943	0.020299	-3.04	-5.203	400	1	top1	0.02	0.033	5.203	1.96e-07
Artery_Coronary	VTE	ENSG00000108379	WNT3	17	46833057	46833058	0.1896	rs199457	4.98	rs199529	0.08063	4.93	4.907	255	255	susie	0.097	1.5e-05	4.80909	1.52e-06
Artery_Coronary	VTE	ENSG00000141458	NPC1	18	23586897	23586898	0.284	rs1805081	-5.45	rs1805081	0.125	5.69	-5.452	360	6	lasso	0.13	4.1e-07	-5.599	2.16e-08
Artery_Coronary	VTE	ENSG00000141452	RMC1	18	23503469	23503470	0.181	rs1805081	-5.45	rs6507716	0.012	4.36	-4.712	343	6	lasso	0.038	0.0054	-4.659	3.18e-06
Artery_Coronary	VTE	ENSG00000142453	CARM1	19	10871512	10871513	0.167	rs12972963	-13.78	rs6511719	0.0039	-3.52	-4.454	377	377	susie	0.062	0.00055	7.41299	1.23e-13
Artery_Coronary	VTE	ENSG00000088053	GP6	19	55038263	55038264	0.224	rs892090	-8.95	rs1671214	0.0741	-4.62	-6.418	460	3	lasso	0.083	6.4e-05	6.09087	1.12e-09
Artery_Coronary	VTE	ENSG00000105088	OLFM2	19	9936551	9936552	0.371	rs12459673	-4.39	rs12459673	0.129	-4.98	-4.389	334	1	top1	0.13	6.2e-07	4.389	1.14e-05
Artery_Coronary	VTE	ENSG00000101460	MAP1LC3A	20	34546853	34546854	0.2208	rs11906160	11.95	rs1205340	0.164924	-5.78	-7.389	304	304	susie	0.17	1.3e-08	8.02754	9.94e-16
Artery_Coronary	VTE	ENSG00000078814	MYH7B	20	34975402	34975403	0.1304	rs6088764	16.02	rs6120777	0.009526	3.57	6.737	352	352	susie	0.018	0.043	7.79822	6.28e-15
Artery_Coronary	VTE	ENSG00000185022	MAFF	22	38201881	38201882	0.1682	rs11089862	5.05	rs2899297	0.05546	-4.35	4.379	344	344	susie	0.077	0.00012	-4.3392	1.43e-05
Artery_Coronary	VTE	ENSG00000128268	MGAT3	22	39457343	39457344	0.1298	rs4821897	5.43	rs909674	0.08109	-5.17	4.852	386	386	susie	0.1	1.1e-05	-5.202	1.97e-07
Artery_Coronary	VTE	ENSG00000100413	POLR3H	22	41544605	41544606	0.1655	rs2073167	-4.87	rs1799932	0.06191	-4.44	-4.7	291	1	top1	0.062	0.00053	4.7	2.6e-06
Artery_Coronary	VTE	ENSG00000198792	TMEM184B	22	38273033	38273034	0.1697	rs11914181	5	rs4820314	0.06404	-4.17	4.553	351	1	top1	0.064	0.00043	-4.553	5.29e-06
Artery_Coronary	HF	ENSG00000196275	GTF2IRD2	7	74851550	74851551	0.514	rs2267812	4.57	rs2267812	0.483123	9.19	4.568	103	1	top1	0.48	8.5e-27	4.568	4.92e-06
Artery_Coronary	Stroke	ENSG00000144426	NBEAL1	2	203014878	203014879	0.3961	rs6722332	-6.28	rs4675310	0.258376	-7.06	-5.69	261	261	susie	0.27	1.3e-13	6.00112	1.96e-09
Artery_Coronary	Stroke	ENSG00000031691	CENPQ	6	49463377	49463378	0.4687	rs2501966	-5.84	rs2501966	0.452	9.15	-5.843	347	347	susie	0.46	1.9e-25	-5.77084	7.89e-09
Artery_Coronary	Stroke	ENSG00000146085	MMUT	6	49463190	49463191	0.2412	rs2501966	-5.84	rs2501968	0.0773	4.8	-5.714	347	347	susie	0.14	2.5e-07	-4.56197	5.07e-06
Artery_Coronary	Stroke	ENSG00000175164	ABO	9	133275213	133275214	0.429	rs495828	5.88	rs630014	0.0987	-5.62	-5.538	566	30	enet	0.27	1.1e-13	5.0271	4.98e-07
e) Artery_Tibial (E5)
P < 7.10e-06	Nominally significant (i.e., P is lower than 0.05 / nGenes = 0.05 / 7,042 = 7.10e-06)
Tissue	Trait	FILE	ID	CHR	P0	P1	HSQ	BEST.GWAS.ID	BEST.GWAS.Z	EQTL.ID	EQTL.R2	EQTL.Z	EQTL.GWAS.Z	NSNP	NWGT	MODEL	MODELCV.R2	MODELCV.PV	TWAS.Z	TWAS.P
Artery_Tibial	LTL	ENSG00000134262	AP4B1	1	113905139	113905140	0.0984	rs17464525	-12.51	rs1217397	0.0605	-5.61	6.84	469	1	top1	0.06	3.3e-08	-6.84	7.92e-12
Artery_Tibial	LTL	ENSG00000222009	BTBD19	1	44808481	44808482	0.0561	rs12407627	5.87	rs3795712	0.0403	-5.3	5.857	334	334	susie	0.047	1.2e-06	-5.28093	1.29e-07
Artery_Tibial	LTL	ENSG00000158825	CDA	1	20588947	20588948	0.2621	rs2072671	-8.2	rs2072671	0.0682	7.37	-8.2	487	17	enet	0.2	1.9e-24	-8.00412	1.2e-15
Artery_Tibial	LTL	ENSG00000081026	MAGI3	1	113390748	113390749	0.0611	rs3811021	-11.07	rs1217379	0.0331	-5.74	-7.417	367	18	enet	0.051	3.9e-07	4.92053	8.63e-07
Artery_Tibial	LTL	ENSG00000090621	PABPC4	1	39576789	39576790	0.1037	rs4660293	-4.95	rs4660293	0.139	-8.49	-4.951	378	378	susie	0.14	1.6e-17	4.94443	7.64e-07
Artery_Tibial	LTL	ENSG00000143442	POGZ	1	151459464	151459465	0.177	rs6587577	6.91	rs4603	0.179	9.53	6.593	343	343	susie	0.18	1.1e-22	6.82016	9.09e-12
Artery_Tibial	LTL	ENSG00000143125	PROK1	1	110451199	110451200	0.0746	rs4498805	7.51	rs6674775	0.0414	5.15	5.34	551	551	susie	0.05	4.8e-07	6.26985	3.61e-10
Artery_Tibial	LTL	ENSG00000168679	SLC16A4	1	110391081	110391082	0.1128	rs4498805	7.51	rs3768460	0.014	-5.09	7.469	561	21	enet	0.024	0.0004	-5.91059	3.41e-09
Artery_Tibial	LTL	ENSG00000170634	ACYP2	2	53970840	53970841	0.2235	rs12615793	15.69	rs4671178	0.0229	-5.72	-0.69	456	44	enet	0.091	1.2e-11	8.31138	9.46e-17
Artery_Tibial	LTL	ENSG00000213639	PPP1CB	2	28751639	28751640	0.1843	rs12185717	-6.74	rs7601413	0.145	8.72	-6.491	527	527	susie	0.15	8.2e-19	-6.6267	3.43e-11
Artery_Tibial	LTL	ENSG00000214842	RAD51AP2	2	17518438	17518439	0.0595	rs9306855	-6.83	rs6734462	0.0317	-5.1	-6.825	408	22	enet	0.035	2.2e-05	6.26687	3.68e-10
Artery_Tibial	LTL	ENSG00000163029	SMC6	2	17800241	17800242	0.0614	rs9306855	-6.83	rs7598718	0.0287	4.85	-1.66	462	6	lasso	0.049	7.2e-07	-4.80232	1.57e-06
Artery_Tibial	LTL	ENSG00000163806	SPDYA	2	28782516	28782517	0.0623	rs12185717	-6.74	rs7597048	0.0557	-6.08	-6.583	543	543	susie	0.069	3.8e-09	6.65229	2.89e-11
Artery_Tibial	LTL	ENSG00000115306	SPTBN1	2	54456284	54456285	0.2591	rs12615793	15.69	rs17046108	0.0689	6.73	0	526	37	enet	0.11	7.2e-14	5.16619	2.39e-07
Artery_Tibial	LTL	ENSG00000171103	TRMT61B	2	28870300	28870301	0.275	rs12185717	-6.74	rs4233729	0.31	12.21	6.551	585	1	top1	0.31	2.7e-40	6.551	5.72e-11
Artery_Tibial	LTL	ENSG00000163032	VSNL1	2	17539125	17539126	0.0503	rs9306855	-6.83	rs12478492	0.021	-4.25	-5.34	413	413	susie	0.026	0.00026	5.40596	6.45e-08
Artery_Tibial	LTL	ENSG00000187492	CDHR4	3	49799834	49799835	0.0583	rs2230590	-7.87	rs7648987	0.0728	6.03	-6.427	327	8	lasso	0.074	9.8e-10	-5.93312	2.97e-09
Artery_Tibial	LTL	ENSG00000158220	ESYT3	3	138434612	138434613	0.0483	rs9878436	-7.11	rs2306374	0.0135	4.77	-2.409	300	22	enet	0.046	1.3e-06	-5.29472	1.19e-07
Artery_Tibial	LTL	ENSG00000158234	FAIM	3	138608608	138608609	0.054	rs9878436	-7.11	rs774015	0.0509	-5.92	-6.378	274	7	enet	0.054	1.6e-07	6.47399	9.54e-11
Artery_Tibial	LTL	ENSG00000068885	IFT80	3	160399272	160399273	0.1113	rs9968151	8.68	rs1873076	0.0432	5.72	-6.828	375	375	susie	0.047	1.1e-06	-6.76275	1.35e-11
Artery_Tibial	LTL	ENSG00000185614	INKA1	3	49803253	49803254	0.0334	rs2230590	-7.87	rs1858828	0.016	-4.55	-4.541	328	13	enet	0.028	0.00015	5.45703	4.84e-08
Artery_Tibial	LTL	ENSG00000176095	IP6K1	3	49786541	49786542	0.0465	rs2230590	-7.87	rs2271960	0.00159	4.3	-6.642	324	26	enet	0.013	0.0077	-5.58876	2.29e-08
Artery_Tibial	LTL	ENSG00000171757	LRRC34	3	169812985	169812986	0.2053	rs7621631	-38.94	rs9878797	0.112	-7.91	-22.548	413	5	lasso	0.13	1e-16	24.8397	3.34e-136
Artery_Tibial	LTL	ENSG00000164078	MST1R	3	49903843	49903844	0.0834	rs2230590	-7.87	rs2280406	0.0742	6.35	-7.555	339	1	top1	0.074	9.2e-10	-7.555	4.19e-14
Artery_Tibial	LTL	ENSG00000160796	NBEAL2	3	46979682	46979683	0.1984	rs12485875	4.86	rs10461018	0.0681	6.44	-2.978	291	27	enet	0.1	3.3e-13	-4.74035	2.13e-06
Artery_Tibial	LTL	ENSG00000004534	RBM6	3	49940006	49940007	0.3547	rs2230590	-7.87	rs6771546	0.521	15.78	6.657	340	1	top1	0.52	6.2e-78	6.657	2.79e-11
Artery_Tibial	LTL	ENSG00000164068	RNF123	3	49689501	49689502	0.167	rs2230590	-7.87	rs2271960	0.181	9.55	-6.642	316	5	lasso	0.2	1.2e-24	-7.06612	1.59e-12
Artery_Tibial	LTL	ENSG00000163902	RPN1	3	128681074	128681075	0.1806	rs2860228	-7.99	rs4557179	0.131	-8.38	6.044	354	21	enet	0.16	9.7e-20	-7.09062	1.34e-12
Artery_Tibial	LTL	ENSG00000213186	TRIM59	3	160485772	160485773	0.0609	rs9968151	8.68	rs6441306	0.00675	-3.75	-4.931	361	361	susie	0.01	0.014	5.68886	1.28e-08
Artery_Tibial	LTL	ENSG00000182179	UBA7	3	49813945	49813946	0.0601	rs2230590	-7.87	rs2681780	0.0223	-5.58	-7.37	329	25	enet	0.05	4.5e-07	5.99288	2.06e-09
Artery_Tibial	LTL	ENSG00000138686	BBS7	4	121870496	121870497	0.0734	rs13145213	-7	rs4833235	0.042288	5.46	-5.58	377	1	top1	0.042	3.6e-06	-5.58	2.41e-08
Artery_Tibial	LTL	ENSG00000109184	DCUN1D4	4	51842999	51843000	0.1256	rs1910739	5.11	rs2030333	0.059065	5.96	4.945	157	8	enet	0.068	4.8e-09	4.93429	8.04e-07
Artery_Tibial	LTL	ENSG00000109519	GRPEL1	4	7068196	7068197	0.1076	rs10937779	8.69	rs3796908	0.094165	7.21	4.84	641	641	susie	0.096	2.8e-12	4.75822	1.95e-06
Artery_Tibial	LTL	ENSG00000123933	MXD4	4	2262293	2262294	0.0807	rs2282764	-7.75	rs1745335	0.051143	5.82	-7.37	320	320	susie	0.061	2.7e-08	-7.80359	6.02e-15
Artery_Tibial	LTL	ENSG00000109180	OCIAD1	4	48805211	48805212	0.1342	rs9291326	7.06	rs2712156	0.181126	-9.53	6.258	221	221	susie	0.18	6.2e-23	-6.27149	3.58e-10
Artery_Tibial	LTL	ENSG00000145248	SLC10A4	4	48483342	48483343	0.0345	rs9291326	7.06	rs4413478	0.024132	4.75	4.463	326	326	susie	0.025	0.00029	6.16903	6.87e-10
Artery_Tibial	LTL	ENSG00000008018	PSMB1	6	170553340	170553341	0.1065	rs7775031	5.35	rs6928843	0.0795	-6.46	5.015	263	263	susie	0.084	7.1e-11	-4.96109	7.01e-07
Artery_Tibial	LTL	ENSG00000241468	ATP5MF	7	99466330	99466331	0.0542	rs6974831	-4.91	rs17161700	0.0334	-5.37	-4.329	316	316	susie	0.042	3.6e-06	4.55906	5.14e-06
Artery_Tibial	LTL	ENSG00000128604	IRF5	7	128937611	128937612	0.2272	rs4728142	-10.02	rs3807306	0.183	-9.88	9.964	332	6	enet	0.19	1.2e-23	-10.5374	5.81e-26
Artery_Tibial	LTL	ENSG00000085514	PILRA	7	100373444	100373445	0.2527	rs11762932	-9.15	rs6946768	0.381	13.52	-6.044	302	302	susie	0.38	9.2e-52	-5.94287	2.8e-09
Artery_Tibial	LTL	ENSG00000121716	PILRB	7	100352175	100352176	0.6222	rs11762932	-9.15	rs6946768	0.655	17.69	-6.044	294	12	lasso	0.66	1.2e-112	-6.02772	1.66e-09
Artery_Tibial	LTL	ENSG00000128513	POT1	7	124929871	124929872	0.0625	rs10271646	-19.73	rs10264288	-0.00176	-4.31	17.067	350	350	susie	0.016	0.0032	-16.8025	2.34e-63
Artery_Tibial	LTL	ENSG00000166925	TSC22D4	7	100479278	100479279	0.0896	rs11762932	-9.15	rs11760536	0.0355	4.72	-5.673	307	1	top1	0.035	2.1e-05	-5.673	1.4e-08
Artery_Tibial	LTL	ENSG00000243566	UPK3B	7	76510427	76510428	0.2093	rs38664	5.93	rs2110464	0.138	-8.28	5.1	192	21	enet	0.18	9.6e-23	-5.18349	2.18e-07
Artery_Tibial	LTL	ENSG00000078487	ZCWPW1	7	100428791	100428792	0.0492	rs11762932	-9.15	rs11761725	0.0057	4.05	-5.888	312	11	enet	0.022	0.00075	-4.8554	1.2e-06
Artery_Tibial	LTL	ENSG00000104738	MCM4	8	47960184	47960185	0.1937	rs4873772	-5.97	rs4873772	0.0726	-6.61	-5.975	187	41	enet	0.12	1.5e-14	8.7478	2.18e-18
Artery_Tibial	LTL	ENSG00000164933	SLC25A32	8	103407783	103407784	0.1986	rs2917548	3.38	rs2917548	0.0581	-5.86	3.382	413	28	enet	0.075	7.5e-10	-4.8929	9.94e-07
Artery_Tibial	LTL	ENSG00000137574	TGS1	8	55773141	55773142	0.0717	rs13276393	9.39	rs6474016	0.0633	-5.86	9.357	405	1	top1	0.063	1.6e-08	-9.357	8.2e-21
Artery_Tibial	LTL	ENSG00000167904	TMEM68	8	55773120	55773121	0.2002	rs13276393	9.39	rs1818	0.187	-9.56	9.262	405	405	susie	0.19	3.1e-24	-9.4445	3.57e-21
Artery_Tibial	LTL	ENSG00000164944	VIRMA	8	94553528	94553529	0.0866	rs1023767	-7.83	rs1055800	0.0491	-5.01	-7.651	454	22	enet	0.054	1.9e-07	5.1167	3.11e-07
Artery_Tibial	LTL	ENSG00000130227	XPO7	8	21919670	21919671	0.0723	rs878873	10.28	rs2306645	0.0255	-4.08	10.194	479	38	enet	0.032	5.5e-05	-6.604	4e-11
Artery_Tibial	LTL	ENSG00000147905	ZCCHC7	9	37120538	37120539	0.074	rs1999142	-4.68	rs9407060	0.0273	4.18	-4.664	478	1	top1	0.027	0.00017	-4.66	3.1e-06
Artery_Tibial	LTL	ENSG00000057608	GDI2	10	5842131	5842132	0.3528	rs10905065	8.9	rs2275774	0.282	-12.17	5.253	699	18	enet	0.3	4.8e-39	-5.7002	1.2e-08
Artery_Tibial	LTL	ENSG00000148834	GSTO1	10	104235355	104235356	0.1673	rs1265164	27.57	rs7896809	0.0658	6.06	6.21	424	41	enet	0.069	3.7e-09	7.4913	6.82e-14
Artery_Tibial	LTL	ENSG00000119969	HELLS	10	94501433	94501434	0.0663	rs12572897	-10.8	rs2244241	0.072	6.12	-4.811	342	1	top1	0.072	1.6e-09	-4.811	1.5e-06
Artery_Tibial	LTL	ENSG00000148841	ITPRIP	10	104338403	104338404	0.0695	rs1265164	27.57	rs7072534	0.0545	5.89	2.62	429	429	susie	0.058	6e-08	5.0479	4.47e-07
Artery_Tibial	LTL	ENSG00000107833	NPM3	10	101783412	101783413	0.0392	rs4919611	8.11	rs11191118	0.0106	-3.94	-4.734	261	4	lasso	0.02	0.0011	4.6809	2.86e-06
Artery_Tibial	LTL	ENSG00000075239	ACAT1	11	108121750	108121751	0.1196	rs227069	-18.08	rs12807544	0.073818	6.87	2.075	366	366	susie	0.12	1.3e-14	11.4797	1.67e-30
Artery_Tibial	LTL	ENSG00000149311	ATM	11	108222483	108222484	0.0552	rs227069	-18.08	rs419716	0.061168	5.58	17.646	350	1	top1	0.061	2.7e-08	17.646	1.09e-69
Artery_Tibial	LTL	ENSG00000177951	BET1L	11	207427	207428	0.2835	rs3782123	-9.72	rs1023430	0.109711	7.39	-7.319	279	33	enet	0.14	9.1e-18	-4.53288	5.82e-06
Artery_Tibial	LTL	ENSG00000149308	NPAT	11	108208583	108208584	0.0567	rs227069	-18.08	rs7118967	0.052709	-5.79	16.664	356	356	susie	0.06	4e-08	-17.1932	2.98e-66
Artery_Tibial	LTL	ENSG00000180785	OR51E1	11	4643419	4643420	0.2431	rs10768147	5.91	rs11033277	0.079286	6.89	-2.366	703	703	susie	0.14	1.7e-17	-5.26879	1.37e-07
Artery_Tibial	LTL	ENSG00000150967	ABCB9	12	122981569	122981570	0.1076	rs1727302	-8.59	rs4275659	0.0696	6.97	-7.688	318	11	lasso	0.084	7.6e-11	-8.18059	2.82e-16
Artery_Tibial	LTL	ENSG00000111275	ALDH2	12	111766886	111766887	0.1361	rs10774625	-7.96	rs4646777	0.0853	-7.06	5.811	220	6	lasso	0.098	1.6e-12	-5.79928	6.66e-09
Artery_Tibial	LTL	ENSG00000094916	CBX5	12	54280132	54280133	0.1125	rs3809162	6.34	rs34094446	0.0208	4.51	5.265	434	23	enet	0.046	1.5e-06	5.40722	6.4e-08
Artery_Tibial	LTL	ENSG00000111328	CDK2AP1	12	123272333	123272334	0.1375	rs1727302	-8.59	rs1879380	0.153	-8.86	-7.633	347	16	enet	0.17	4.8e-21	6.60094	4.09e-11
Artery_Tibial	LTL	ENSG00000130779	CLIP1	12	122422631	122422632	0.0404	rs10846921	7.47	rs10846968	0.0232	-4.6	6.164	336	336	susie	0.027	0.00017	-6.41419	1.42e-10
Artery_Tibial	LTL	ENSG00000257218	GATC	12	120446437	120446438	0.4218	rs4102203	8.71	rs3742049	0.263	11.67	8.195	391	391	susie	0.35	1.2e-46	8.29874	1.05e-16
Artery_Tibial	LTL	ENSG00000139572	GPR84	12	54364486	54364487	0.071	rs3809162	6.34	rs7967622	0.0283	-4.5	-4.503	423	3	lasso	0.029	0.0001	4.73371	2.2e-06
Artery_Tibial	LTL	ENSG00000183955	KMT5A	12	123383772	123383773	0.0641	rs1727302	-8.59	rs12368208	0.0216	-4.22	0.496	346	4	lasso	0.04	7e-06	-4.65017	3.32e-06
Artery_Tibial	LTL	ENSG00000051825	MPHOSPH9	12	123244013	123244014	0.0831	rs1727302	-8.59	rs1051431	0.0707	6.39	-7.766	350	350	susie	0.075	8.2e-10	-7.78674	6.88e-15
Artery_Tibial	LTL	ENSG00000130921	MTRFR	12	123232915	123232916	0.0692	rs1727302	-8.59	rs940904	0.0615	-5.66	-5.673	346	1	top1	0.061	2.5e-08	5.673	1.4e-08
Artery_Tibial	LTL	ENSG00000111325	OGFOD2	12	122974682	122974683	0.0363	rs1727302	-8.59	rs7135296	0.00958	3.87	-7.758	320	320	susie	0.012	0.0086	-7.9047	2.69e-15
Artery_Tibial	LTL	ENSG00000167272	POP5	12	120581397	120581398	0.0988	rs4102203	8.71	rs540520	0.0538	5.54	4.744	411	1	top1	0.054	1.9e-07	4.744	2.1e-06
Artery_Tibial	LTL	ENSG00000111011	RSRC2	12	122526999	122527000	0.0312	rs7305511	-7.78	rs6489159	0.036	-4.58	6.748	311	1	top1	0.036	1.8e-05	-6.748	1.5e-11
Artery_Tibial	LTL	ENSG00000083535	PIBF1	13	72782096	72782097	0.0917	rs9573031	5.81	rs1543695	0.030898	-5.55	5.094	514	514	susie	0.045	1.9e-06	-6.01621	1.79e-09
Artery_Tibial	LTL	ENSG00000100804	PSMB5	14	23035229	23035230	0.2868	rs10138759	-5.64	rs10138759	0.06963	7.15	-5.64	531	531	susie	0.28	2.3e-36	-5.15868	2.49e-07
Artery_Tibial	LTL	ENSG00000139998	RAB15	14	64972775	64972776	0.1646	rs762810	-9.66	rs10151701	0.10866	7.36	-3.826	479	15	enet	0.12	1.3e-14	-4.91555	8.85e-07
Artery_Tibial	LTL	ENSG00000126804	ZBTB1	14	64503845	64503846	0.1121	rs10873174	-6.72	rs13329053	0.068019	6.33	-6.378	491	1	top1	0.068	4.6e-09	-6.378	1.79e-10
Artery_Tibial	LTL	ENSG00000104043	ATP8B4	15	50119456	50119457	0.0711	rs41362650	-14.1	rs11070759	-0.001019	3.12	6.226	435	435	susie	0.0052	0.063	7.05641	1.71e-12
Artery_Tibial	LTL	ENSG00000103966	EHD4	15	41972577	41972578	0.1343	rs2241522	10.19	rs1113333	0.079154	-6.51	5.731	430	1	top1	0.079	2.5e-10	-5.731	9.98e-09
Artery_Tibial	LTL	ENSG00000243789	JMJD7	15	41828084	41828085	0.1383	rs2241522	10.19	rs2241522	0.146824	8.43	10.19	409	18	enet	0.15	8.9e-19	9.95341	2.44e-23
Artery_Tibial	LTL	ENSG00000062524	LTK	15	41513886	41513887	0.0577	rs17676742	10.2	rs2777490	0.049274	-5.51	6.499	340	340	susie	0.052	3e-07	-6.48115	9.1e-11
Artery_Tibial	LTL	ENSG00000137802	MAPKBP1	15	41774433	41774434	0.0871	rs2241522	10.19	rs12902047	0.046612	5.96	-5.961	412	12	enet	0.056	9.3e-08	-7.71689	1.19e-14
Artery_Tibial	LTL	ENSG00000174197	MGA	15	41621223	41621224	0.09	rs2241522	10.19	rs1197772	0.007642	-4.71	-2.958	411	9	enet	0.03	8.5e-05	7.09631	1.28e-12
Artery_Tibial	LTL	ENSG00000243708	PLA2G4B	15	41837774	41837775	0.1292	rs2241522	10.19	rs2303518	0.1038	7.44	9.912	403	403	susie	0.11	8.1e-14	10.0088	1.39e-23
Artery_Tibial	LTL	ENSG00000181827	RFX7	15	56243265	56243266	0.1173	rs7164950	6.34	rs4774232	0.108385	-7.43	4.578	356	1	top1	0.11	1e-13	-4.578	4.69e-06
Artery_Tibial	LTL	ENSG00000103932	RPAP1	15	41544268	41544269	0.3574	rs17676742	10.21	rs1200348	0.301629	12.06	-6.361	362	11	enet	0.31	4.6e-40	-6.89626	5.34e-12
Artery_Tibial	LTL	ENSG00000137877	SPTBN5	15	41890204	41890205	0.5233	rs2241522	10.19	rs17686769	0.411219	-14.45	-3.791	415	415	susie	0.48	8.8e-70	4.94356	7.67e-07
Artery_Tibial	LTL	ENSG00000157322	CLEC18A	16	69950704	69950705	0.5561	rs35567919	-10.07	rs1808417	0.453	-14.7	-8.79	209	30	enet	0.47	3.8e-67	9.0321	1.68e-19
Artery_Tibial	LTL	ENSG00000213380	COG8	16	69339428	69339429	0.0457	rs3785074	10.83	rs9930284	0.0352	-4.58	6.924	299	1	top1	0.035	2.2e-05	-6.924	4.39e-12
Artery_Tibial	LTL	ENSG00000223496	EXOSC6	16	70251929	70251930	0.647	rs35567919	-10.07	rs4985407	0.699	18.23	6.758	199	6	lasso	0.71	2.1e-128	7.58225	3.4e-14
Artery_Tibial	LTL	ENSG00000155393	HEATR3	16	50065940	50065941	0.4623	rs3887556	8.22	rs2287197	0.52	-15.86	7.131	374	374	susie	0.53	5.9e-79	-7.04258	1.89e-12
Artery_Tibial	LTL	ENSG00000213398	LCAT	16	67943472	67943473	0.0693	rs28711261	5.65	rs7196789	0.0322	5.02	4.224	250	6	lasso	0.041	4.5e-06	4.56642	4.96e-06
Artery_Tibial	LTL	ENSG00000102910	LONP2	16	48244295	48244296	0.3514	rs8053839	6.81	rs8053839	0.214	-10.34	6.807	232	232	susie	0.25	3.8e-31	-7.47457	7.75e-14
Artery_Tibial	LTL	ENSG00000135698	MPHOSPH6	16	82170225	82170226	0.2002	rs2303262	19.57	rs2967355	0.2	9.9	19.315	745	1	top1	0.2	4.9e-25	19.315	4.02e-83
Artery_Tibial	LTL	ENSG00000176953	NFATC2IP	16	28950806	28950807	0.0337	rs12443881	5.36	rs7188071	0.0241	4.43	5.173	185	185	susie	0.03	8.1e-05	5.33038	9.8e-08
Artery_Tibial	LTL	ENSG00000132603	NIP7	16	69339583	69339584	0.0904	rs3785074	10.83	rs1048818	0.0745	-6.67	9.079	299	299	susie	0.076	5e-10	-8.84928	8.81e-19
Artery_Tibial	LTL	ENSG00000176046	NUPR1	16	28539173	28539174	0.187	rs12443881	5.36	rs1074631	0.246	-11.33	4.07	208	24	enet	0.27	5.3e-34	-4.67937	2.88e-06
Artery_Tibial	LTL	ENSG00000140694	PARN	16	14632727	14632728	0.0647	rs8051249	5.6	rs8051249	0.0271	4.61	5.604	184	1	top1	0.027	0.00018	5.604	2.09e-08
Artery_Tibial	LTL	ENSG00000258429	PDF	16	69330594	69330595	0.2	rs3785074	10.83	rs9924894	0.254	-11.35	6.969	297	16	enet	0.28	1.3e-36	-8.05045	8.25e-16
Artery_Tibial	LTL	ENSG00000132600	PRMT7	16	68310973	68310974	0.4946	rs4359427	4.5	rs3743742	0.392	14.05	3.719	303	20	enet	0.47	4e-67	4.67566	2.93e-06
Artery_Tibial	LTL	ENSG00000188322	SBK1	16	28292518	28292519	0.0341	rs151181	5.08	rs26528	0.0195	-4.61	4.557	290	290	susie	0.024	0.00038	-4.85574	1.2e-06
Artery_Tibial	LTL	ENSG00000189091	SF3B3	16	70523787	70523788	0.1269	rs35567919	-10.07	rs2303792	0.168	-9.07	4.378	156	5	lasso	0.17	4.7e-21	-5.25757	1.46e-07
Artery_Tibial	LTL	ENSG00000178188	SH2B1	16	28846599	28846600	0.0299	rs12443881	5.36	rs6565259	0.0181	-3.57	5.19	183	1	top1	0.018	0.0019	-5.19	2.1e-07
Artery_Tibial	LTL	ENSG00000197165	SULT1A2	16	28597108	28597109	0.2247	rs12443881	5.36	rs3859172	0.347	12.91	4.786	187	1	top1	0.35	5e-46	4.786	1.7e-06
Artery_Tibial	LTL	ENSG00000132604	TERF2	16	69408570	69408571	0.0412	rs3785074	10.83	rs3785074	0.00491	-4.38	10.826	303	18	enet	0.023	0.00059	-7.94523	1.94e-15
Artery_Tibial	LTL	ENSG00000178952	TUFM	16	28846407	28846408	0.2346	rs12443881	5.36	rs8049439	0.344	12.88	5.105	183	1	top1	0.34	1.6e-45	5.105	3.31e-07
Artery_Tibial	LTL	ENSG00000198373	WWP2	16	69762305	69762306	0.1368	rs3785074	10.83	rs1566452	0.0611	-5.55	6.944	252	1	top1	0.061	2.8e-08	-6.944	3.81e-12
Artery_Tibial	LTL	ENSG00000183077	AFMID	17	78187316	78187317	0.127	rs870355	7.35	rs7221585	0.0677	5.93	5.798	529	529	susie	0.07	2.7e-09	5.15141	2.59e-07
Artery_Tibial	LTL	ENSG00000012048	BRCA1	17	43125482	43125483	0.0342	rs9912587	-8	rs3950989	0.0255	4.68	-7.537	245	245	susie	0.031	6.5e-05	-7.43439	1.05e-13
Artery_Tibial	LTL	ENSG00000250506	CDK3	17	76000905	76000906	0.5522	rs2069528	6.29	rs2069528	0.234	-10.72	6.294	404	404	susie	0.38	1.2e-50	-5.80604	6.4e-09
Artery_Tibial	LTL	ENSG00000188878	FBF1	17	75941055	75941056	0.4949	rs2069528	6.29	rs1135889	0.437	14.44	5.519	400	41	enet	0.44	1.3e-62	4.89898	9.63e-07
Artery_Tibial	LTL	ENSG00000068079	IFI35	17	43006724	43006725	0.1504	rs9912587	-8	rs1043284	0.0625	-5.56	-5.837	234	1	top1	0.062	2e-08	5.837	5.31e-09
Artery_Tibial	LTL	ENSG00000188554	NBR1	17	43171201	43171202	0.0814	rs9912587	-8	rs4239149	0.0931	-6.98	-7.309	256	1	top1	0.093	6.3e-12	7.309	2.69e-13
Artery_Tibial	LTL	ENSG00000132383	RPA1	17	1829701	1829702	0.2793	rs5030755	9.63	rs6416881	0.136	8.26	-9.423	439	439	susie	0.18	2.2e-22	-7.77427	7.59e-15
Artery_Tibial	LTL	ENSG00000125434	SLC25A35	17	8295342	8295343	0.0925	rs12453250	-17.47	rs871841	0.000964	3.9	-5.165	447	18	enet	0.016	0.0031	-4.98026	6.35e-07
Artery_Tibial	LTL	ENSG00000186532	SMYD4	17	1830633	1830634	0.3083	rs5030755	9.63	rs17821469	0.233	-10.67	7.428	435	1	top1	0.23	2e-29	-7.428	1.1e-13
Artery_Tibial	LTL	ENSG00000257949	TEN1	17	75979363	75979364	0.6223	rs2069528	6.29	rs2069528	0.43	-14.38	6.294	406	406	susie	0.43	7.3e-61	-6.29621	3.05e-10
Artery_Tibial	LTL	ENSG00000184988	TMEM106A	17	43211834	43211835	0.0921	rs9912587	-8	rs17600502	0.126	-7.93	-7.377	265	26	enet	0.13	6.8e-16	8.46422	2.58e-17
Artery_Tibial	LTL	ENSG00000108828	VAT1	17	43025122	43025123	0.1011	rs9912587	-8	rs455055	0.0536	-5.47	-6.201	239	1	top1	0.054	2e-07	6.201	5.61e-10
Artery_Tibial	LTL	ENSG00000101751	POLI	18	54270028	54270029	0.6537	rs3730783	11.41	rs3730783	0.426	-14.33	11.408	383	383	susie	0.47	8.7e-68	-9.96015	2.28e-23
Artery_Tibial	LTL	ENSG00000167670	CHAF1A	19	4402661	4402662	0.5014	rs11085072	-5.57	rs11085074	0.537	-16.01	-4.825	378	10	lasso	0.57	2.9e-90	5.40088	6.63e-08
Artery_Tibial	LTL	ENSG00000197134	ZNF257	19	22052451	22052452	0.3285	rs8105767	14.92	rs17554725	0.244	10.88	12.644	320	39	enet	0.32	3.4e-41	10.8747	1.52e-27
Artery_Tibial	LTL	ENSG00000186230	ZNF749	19	57435328	57435329	0.4018	rs2301663	-4.79	rs11665675	0.355	-13	-4.753	489	489	susie	0.36	7.1e-49	4.50052	6.78e-06
Artery_Tibial	LTL	ENSG00000101246	ARFRP1	20	63708024	63708025	0.0728	rs16983844	17.64	rs12625387	0.0265	5.19	-9.778	436	11	enet	0.044	2.5e-06	-13.7507	5.05e-43
Artery_Tibial	LTL	ENSG00000101216	GMEB2	20	63627040	63627041	0.0741	rs16983844	17.64	rs2236508	0.03	4.75	13.486	428	428	susie	0.035	2.2e-05	8.0934	5.8e-16
Artery_Tibial	LTL	ENSG00000203896	LIME1	20	63736282	63736283	0.17	rs16983844	17.64	rs6011058	0.102	7.15	14.466	437	25	enet	0.13	1.4e-16	12.8059	1.52e-37
Artery_Tibial	LTL	ENSG00000101161	PRPF6	20	63981134	63981135	0.166	rs16983844	17.64	rs7264220	0.000993	-4.54	-9.785	371	52	enet	0.024	0.00038	7.2467	4.27e-13
Artery_Tibial	LTL	ENSG00000258366	RTEL1	20	63657809	63657810	0.2965	rs16983844	17.64	rs2297440	0.231	-10.6	11.582	429	26	enet	0.27	1.4e-34	-12.8125	1.4e-37
Artery_Tibial	LTL	ENSG00000243509	TNFRSF6B	20	63696667	63696668	0.0543	rs16983844	17.64	rs6089953	0.00281	-4.33	11.754	429	429	susie	0.0052	0.063	-12.7224	4.44e-37
Artery_Tibial	LTL	ENSG00000100288	CHKB	22	50601454	50601455	0.3546	rs140522	10.05	rs131750	0.307	12.16	-5.525	283	283	susie	0.33	5.7e-43	-6.45017	1.12e-10
Artery_Tibial	LTL	ENSG00000177989	CIMAP1B	22	50532579	50532580	0.1305	rs140522	10.05	rs140521	0.0581	-5.84	8.815	315	5	lasso	0.067	6.6e-09	-9.61962	6.61e-22
Artery_Tibial	LTL	ENSG00000205560	CPT1B	22	50578454	50578455	0.3911	rs140522	10.05	rs131750	0.248	11.1	-5.525	294	294	susie	0.35	3.3e-46	-6.36743	1.92e-10
Artery_Tibial	LTL	ENSG00000025708	TYMP	22	50530055	50530056	0.2544	rs140522	10.05	rs3091397	0.149	-8.51	9.646	317	317	susie	0.15	2.6e-19	-10.0106	1.37e-23
Artery_Tibial	AF	ENSG00000118729	CASQ2	1	115768780	115768781	0.2808	rs4073778	-7.227	rs6659025	0.238	10.97	-6.304	517	19	enet	0.25	2.5e-32	-7.05605	1.71e-12
Artery_Tibial	AF	ENSG00000163354	DCST2	1	155033780	155033781	0.1363	rs4578216	18.353	rs11264298	0.0423	-5.95	-8.616	378	2	lasso	0.054	1.6e-07	9.06234	1.28e-19
Artery_Tibial	AF	ENSG00000160712	IL6R	1	154405192	154405193	0.1435	rs6426987	16.858	rs6664201	0.147	-8.55	-6.068	406	406	susie	0.15	2.4e-18	6.04204	1.52e-09
Artery_Tibial	AF	ENSG00000171385	KCND3	1	111989154	111989155	0.1611	rs1545300	-7.689	rs12033257	-0.00174	-4.21	-1.628	574	40	enet	0.025	0.00031	5.0711	3.96e-07
Artery_Tibial	AF	ENSG00000143603	KCNN3	1	154870279	154870280	0.0935	rs4578216	18.353	rs10908445	0.0832	-6.65	-13.123	417	1	top1	0.083	8.6e-11	13.123	2.43e-39
Artery_Tibial	AF	ENSG00000163346	PBXIP1	1	154956122	154956123	0.0722	rs4578216	18.353	rs10752609	-0.000949	3.54	-1.92	397	397	susie	0.0098	0.017	10.1333	3.93e-24
Artery_Tibial	AF	ENSG00000116132	PRRX1	1	170662727	170662728	0.0681	rs588837	13.484	rs3862938	-0.000198	3.54	-3.546	447	447	susie	0.0095	0.019	-8.71776	2.84e-18
Artery_Tibial	AF	ENSG00000010803	SCMH1	1	41242115	41242116	0.1421	rs2024860	4.698	rs11577910	0.0638	6.54	-3.817	427	47	enet	0.1	1.1e-12	-5.35557	8.53e-08
Artery_Tibial	AF	ENSG00000169231	THBS3	1	155207980	155207981	0.0579	rs4578216	18.353	rs7517162	-0.00176	3.33	1.166	335	3	lasso	0.0026	0.13	6.67427	2.48e-11
Artery_Tibial	AF	ENSG00000122435	TRMT13	1	100133149	100133150	0.0601	rs10783115	-4.746	rs1538364	0.0211	4.43	-4.674	450	1	top1	0.021	0.00087	-4.674	2.95e-06
Artery_Tibial	AF	ENSG00000160685	ZBTB7B	1	155002629	155002630	0.2317	rs4578216	18.353	rs905938	0.121	-8.04	5.723	385	1	top1	0.12	3.3e-15	-5.723	1.05e-08
Artery_Tibial	AF	ENSG00000196975	ANXA4	2	69644424	69644425	0.1212	rs6747542	-8.294	rs6546548	0.0432	4.86	-7.093	321	1	top1	0.043	2.9e-06	-7.093	1.31e-12
Artery_Tibial	AF	ENSG00000011523	CEP68	2	65056365	65056366	0.4056	rs1009358	-9.474	rs1009358	0.444	-14.58	-9.474	428	428	susie	0.45	5.2e-63	9.47397	2.69e-21
Artery_Tibial	AF	ENSG00000115561	CHMP3	2	86563478	86563479	0.3476	rs17027163	-6.409	rs17027296	0.214	10.5	-5.278	335	23	enet	0.26	2.6e-33	-6.13305	8.62e-10
Artery_Tibial	AF	ENSG00000079150	FKBP7	2	178478599	178478600	0.259	rs3731746	10.194	rs6739142	0.202	9.93	6.307	464	16	enet	0.21	1.1e-26	6.01128	1.84e-09
Artery_Tibial	AF	ENSG00000163328	GPR155	2	174487093	174487094	0.0403	rs7574892	8.224	rs7593976	0.0183	-4.68	-2.837	365	14	enet	0.043	2.9e-06	4.52958	5.91e-06
Artery_Tibial	AF	ENSG00000138069	RAB1A	2	65130105	65130106	0.0582	rs1009358	-9.474	rs10185243	0.0448	-4.97	-7.858	441	1	top1	0.045	1.9e-06	7.858	3.9e-15
Artery_Tibial	AF	ENSG00000119042	SATB2	2	199465166	199465167	0.064	rs11694369	7.074	rs6759644	0.0263	-4.69	-3.704	244	244	susie	0.039	8e-06	4.95786	7.13e-07
Artery_Tibial	AF	ENSG00000162971	TYW5	2	199948471	199948472	0.1097	rs7605146	10.086	rs203772	0.0642	-7.21	4.247	356	4	lasso	0.11	6.2e-14	-6.29767	3.02e-10
Artery_Tibial	AF	ENSG00000144827	ABHD10	3	111979009	111979010	0.042	rs1282932	-7.75	rs1282730	0.00101	-4.12	-6.859	538	538	susie	0.0022	0.16	8.38619	5.02e-17
Artery_Tibial	AF	ENSG00000075975	MKRN2	3	12557013	12557014	0.4417	rs11718898	-10.03	rs11710163	0.173	10.17	3.93	467	33	enet	0.33	1.8e-43	5.11025	3.22e-07
Artery_Tibial	AF	ENSG00000114054	PCCB	3	136250305	136250306	0.123	rs1278493	5.75	rs711975	0.0797	7.14	5.032	284	284	susie	0.092	7.4e-12	5.47439	4.39e-08
Artery_Tibial	AF	ENSG00000145354	CISD2	4	102868977	102868978	0.1487	rs7681629	5.43	rs223420	0.145897	-8.75	5.407	325	27	enet	0.16	7e-20	-5.31242	1.08e-07
Artery_Tibial	AF	ENSG00000031003	FAM13B	5	138051960	138051961	0.0573	rs2040862	12.47	rs7713839	0.0137	4.73	3.964	317	317	susie	0.033	3.5e-05	-4.5182	6.24e-06
Artery_Tibial	AF	ENSG00000120733	KDM3B	5	138352595	138352596	0.031	rs2040862	12.47	rs10072318	0.0327	4.56	6.677	294	1	top1	0.033	4.3e-05	6.677	2.44e-11
Artery_Tibial	AF	ENSG00000203872	C6orf163	6	87344848	87344849	0.1274	rs2031522	-6.41	rs398140	0.076	6.98	-5.645	409	22	enet	0.094	4.6e-12	-5.06112	4.17e-07
Artery_Tibial	AF	ENSG00000111860	CEP85L	6	118710074	118710075	0.0528	rs4946333	9.64	rs9481842	0.0512	-5.09	9.446	392	1	top1	0.051	3.6e-07	-9.446	3.52e-21
Artery_Tibial	AF	ENSG00000165097	KDM1B	6	18155328	18155329	0.0597	rs10949499	8.61	rs1951923	0.00155	-3.62	6.747	495	495	susie	0.0071	0.036	-6.74051	1.58e-11
Artery_Tibial	AF	ENSG00000111897	SERINC1	6	122471821	122471822	0.0677	rs6901617	-8.83	rs3799545	0.0329	4.43	-5.653	437	1	top1	0.033	4e-05	-5.653	1.58e-08
Artery_Tibial	AF	ENSG00000196376	SLC35F1	6	117907525	117907526	0.0973	rs4946333	9.64	rs1413630	0.0603	5.64	5.134	407	1	top1	0.06	3.5e-08	5.134	2.84e-07
Artery_Tibial	AF	ENSG00000105971	CAV2	7	116287379	116287380	0.1558	rs11773845	-15.67	rs3807986	0.0605	6.08	-7.974	368	5	lasso	0.069	3.6e-09	-5.94405	2.78e-09
Artery_Tibial	AF	ENSG00000263001	GTF2I	7	74657666	74657667	0.2283	rs2267812	5.15	rs35005436	0.252	10.99	4.763	148	1	top1	0.25	5e-32	4.76338	1.9e-06
Artery_Tibial	AF	ENSG00000196275	GTF2IRD2	7	74851550	74851551	0.5732	rs2267812	5.15	rs2267812	0.463	14.85	5.152	96	18	enet	0.51	6.3e-76	5.48326	4.18e-08
Artery_Tibial	AF	ENSG00000182150	ERCC6L2	9	95875977	95875978	0.3233	rs473902	-5.01	rs7852346	0.305	12.29	3.75	524	524	susie	0.38	4.4e-51	4.5439	5.52e-06
Artery_Tibial	AF	ENSG00000196968	FUT11	10	73772862	73772863	0.1556	rs10824026	-11.96	rs7076525	0.0803	-6.91	-6.419	240	240	susie	0.084	6.1e-11	6.5163	7.2e-11
Artery_Tibial	AF	ENSG00000148572	NRBF2	10	63133246	63133247	0.0456	rs4746203	-6.9	rs7897379	0.00844	4.23	6.689	377	377	susie	0.017	0.0027	6.037	1.57e-09
Artery_Tibial	AF	ENSG00000156374	PCGF6	10	103351133	103351134	0.0718	rs6584555	15.06	rs1163087	-0.00122	-3.56	3.473	353	353	susie	0.0035	0.1	-5.5561	2.76e-08
Artery_Tibial	AF	ENSG00000122861	PLAU	10	73909176	73909177	0.0295	rs10824026	-11.96	rs2688623	-0.00191	3.19	-2.919	235	235	susie	0.0074	0.033	-5.1265	2.95e-07
Artery_Tibial	AF	ENSG00000176986	SEC24C	10	73744383	73744384	0.0442	rs10824026	-11.96	rs7069592	0.000231	3.32	-4.631	243	243	susie	0.015	0.0049	-7.1019	1.23e-12
Artery_Tibial	AF	ENSG00000166348	USP54	10	73625952	73625953	0.0711	rs10824026	-11.96	rs16930701	0.084	-6.77	-4.77	251	1	top1	0.084	6.9e-11	4.77	1.84e-06
Artery_Tibial	AF	ENSG00000166226	CCT2	12	69585333	69585334	0.1102	rs11177752	-6.42	rs528856	0.0236	5.06	5.114	604	27	enet	0.049	6.8e-07	6.25049	4.09e-10
Artery_Tibial	AF	ENSG00000197653	DNAH10	12	123762187	123762188	0.2043	rs10846580	-5.14	rs7973683	0.143	8.41	-4.908	410	1	top1	0.14	7e-18	-4.908	9.2e-07
Artery_Tibial	AF	ENSG00000025423	HSD17B6	12	56752160	56752161	0.0582	rs2958149	7.1	rs898611	0.0157	4.13	5.547	336	336	susie	0.026	0.00022	6.11352	9.75e-10
Artery_Tibial	AF	ENSG00000123096	SSPN	12	26134963	26134964	0.4881	rs10743574	-6.36	rs16930329	0.209	-10.01	-3.188	577	40	enet	0.28	3.3e-35	4.73747	2.16e-06
Artery_Tibial	AF	ENSG00000139722	VPS37B	12	122896443	122896444	0.2117	rs897393	5.53	rs3825143	0.199	10.17	5.343	309	17	enet	0.21	6.4e-27	5.31695	1.06e-07
Artery_Tibial	AF	ENSG00000126226	PCID2	13	113208692	113208693	0.1045	rs8001506	-5.61	rs3024735	0.052039	5.77	-5.003	421	1	top1	0.052	2.9e-07	-5.003	5.64e-07
Artery_Tibial	AF	ENSG00000126231	PROZ	13	113158653	113158654	0.1811	rs8001506	-5.61	rs4907593	0.141391	-8.46	-5.243	434	1	top1	0.14	1.2e-17	5.243	1.58e-07
Artery_Tibial	AF	ENSG00000100714	MTHFD1	14	64388030	64388031	0.4789	rs2738413	11.64	rs1076991	0.320671	-12.44	-6.845	498	498	susie	0.32	5.2e-42	6.89996	5.2e-12
Artery_Tibial	AF	ENSG00000126822	PLEKHG3	14	64704101	64704102	0.0689	rs2738413	11.64	rs1256044	0.001947	4.17	9.508	492	492	susie	0.017	0.0024	7.77216	7.72e-15
Artery_Tibial	AF	ENSG00000067141	NEO1	15	73051709	73051710	0.0448	rs8040533	12.4	rs16957297	-0.001023	-3.16	-0.773	275	5	lasso	-3.1e-05	0.32	5.71106	1.12e-08
Artery_Tibial	AF	ENSG00000182685	BRICD5	16	2211949	2211950	0.3414	rs2815301	-5.89	rs27345	0.22	-10.32	5.128	349	4	enet	0.24	2e-30	-4.77569	1.79e-06
Artery_Tibial	AF	ENSG00000184207	PGP	16	2214806	2214807	0.4707	rs2815301	-5.89	rs27345	0.246	-10.86	5.128	348	1	top1	0.25	3.5e-31	-5.128	2.93e-07
Artery_Tibial	AF	ENSG00000108306	FBXL20	17	39402522	39402523	0.0696	rs3816470	6.57	rs632202	0.0816	-7.09	4.614	330	330	susie	0.088	2.6e-11	-4.57894	4.67e-06
Artery_Tibial	AF	ENSG00000073605	GSDMB	17	39918649	39918650	0.2042	rs3816470	6.57	rs3169572	0.025	-5.38	-3.259	291	31	enet	0.074	9e-10	4.70308	2.56e-06
Artery_Tibial	AF	ENSG00000186868	MAPT	17	45894381	45894382	0.0356	rs8072451	5.68	rs16940665	0.0493	-5	5.501	31	1	top1	0.049	5.9e-07	-5.501	3.78e-08
Artery_Tibial	AF	ENSG00000172057	ORMDL3	17	39927600	39927601	0.171	rs3816470	6.57	rs3169572	0.0205	-4.94	-3.259	293	26	enet	0.048	7.8e-07	4.51578	6.31e-06
Artery_Tibial	AF	ENSG00000141744	PNMT	17	39667980	39667981	0.0704	rs3816470	6.57	rs11078921	0.00605	-3.48	-4.825	323	1	top1	0.006	0.049	4.825	1.4e-06
Artery_Tibial	AF	ENSG00000055483	USP36	17	78841440	78841441	0.2178	rs7224711	5.5	rs3744802	0.203	-10.03	4.812	624	1	top1	0.2	2.1e-25	-4.812	1.49e-06
Artery_Tibial	AF	ENSG00000108379	WNT3	17	46833057	46833058	0.143	rs17608766	6.16	rs199520	0.114	7.46	3.796	255	255	susie	0.12	1.2e-14	4.71795	2.38e-06
Artery_Tibial	AF	ENSG00000160226	CFAP410	21	44339374	44339375	0.7454	rs2186932	-4.3	rs2838551	0.251	11.02	3.437	403	403	susie	0.48	9e-70	4.56787	4.93e-06
Artery_Tibial	CAD	ENSG00000143382	ADAMTSL4	1	150549368	150549369	0.2333	rs11204680	-7.42	rs6693567	0.154	-9.29	-5.653	289	289	susie	0.16	4.8e-20	5.6474	1.63e-08
Artery_Tibial	CAD	ENSG00000186063	AIDA	1	222713209	222713210	0.1784	rs17465637	-12.49	rs2936025	0.098	-7.11	-3.432	324	6	lasso	0.11	2.2e-14	5.49233	3.97e-08
Artery_Tibial	CAD	ENSG00000143412	ANXA9	1	150982016	150982017	0.0852	rs11204680	-7.42	rs7532008	0.0192	-4.56	-2.972	312	312	susie	0.02	0.001	5.73056	1e-08
Artery_Tibial	CAD	ENSG00000143437	ARNT	1	150876767	150876768	0.1481	rs11204680	-7.42	rs12568757	0.169	9.12	-6.755	303	303	susie	0.18	2e-22	-6.39466	1.61e-10
Artery_Tibial	CAD	ENSG00000143153	ATP1B1	1	169105696	169105697	0.1535	rs7413522	-6.7	rs12731646	0.0962	-6.97	-5.327	588	24	enet	0.1	2.6e-13	4.68766	2.76e-06
Artery_Tibial	CAD	ENSG00000118200	CAMSAP2	1	200739557	200739558	0.1335	rs12126676	5.41	rs12126676	0.025	5.35	5.406	551	15	lasso	0.057	7.7e-08	5.36934	7.9e-08
Artery_Tibial	CAD	ENSG00000117477	CCDC181	1	169460668	169460669	0.1422	rs7413522	-6.7	rs16862172	0.0854	-6.69	5.122	577	5	lasso	0.096	3.1e-12	-6.53008	6.57e-11
Artery_Tibial	CAD	ENSG00000186409	CCDC30	1	42463329	42463330	0.3145	rs12039696	-4.9	rs10493108	0.27	11.41	-3.859	340	340	susie	0.31	5e-40	-4.59833	4.26e-06
Artery_Tibial	CAD	ENSG00000154309	DISP1	1	222872270	222872271	0.1653	rs17465637	-12.49	rs2609379	0.0455	5.3	3.423	364	35	enet	0.099	1.2e-12	5.17577	2.27e-07
Artery_Tibial	CAD	ENSG00000197520	FAM177B	1	222737206	222737207	0.0489	rs17465637	-12.49	rs2378607	-0.00131	-2.87	-10.79	325	325	susie	0.0057	0.054	8.58923	8.76e-18
Artery_Tibial	CAD	ENSG00000183386	FHL3	1	38005605	38005606	0.3601	rs34655914	-6.66	rs4072980	0.355	13.09	-6.254	464	464	susie	0.37	1.7e-49	-6.56503	5.2e-11
Artery_Tibial	CAD	ENSG00000143457	GOLPH3L	1	150697143	150697144	0.0647	rs11204680	-7.42	rs4451553	0.055	-6.07	-5.533	301	301	susie	0.056	1.1e-07	6.05316	1.42e-09
Artery_Tibial	CAD	ENSG00000160712	IL6R	1	154405192	154405193	0.1435	rs7549250	7.88	rs6664201	0.147	-8.55	-6.763	406	406	susie	0.15	2.4e-18	6.76085	1.37e-11
Artery_Tibial	CAD	ENSG00000204084	INPP5B	1	37947056	37947057	0.5015	rs34655914	-6.66	rs34354043	0.195	10.83	-5.208	459	11	lasso	0.42	1.8e-58	-6.63436	3.26e-11
Artery_Tibial	CAD	ENSG00000081026	MAGI3	1	113390748	113390749	0.0611	rs1230666	7.22	rs1217379	0.0331	-5.74	5.391	367	18	enet	0.051	3.9e-07	-5.52396	3.31e-08
Artery_Tibial	CAD	ENSG00000154305	MIA3	1	222618085	222618086	0.06	rs17465637	-12.49	rs17011714	0.049	-5.24	3.52	319	10	enet	0.059	4.3e-08	-7.08827	1.36e-12
Artery_Tibial	CAD	ENSG00000116793	PHTF1	1	113759488	113759489	0.0701	rs1230666	7.22	rs10858017	0.0137	-4.42	5.402	494	494	susie	0.021	0.00097	-5.46911	4.52e-08
Artery_Tibial	CAD	ENSG00000159352	PSMD4	1	151254702	151254703	0.0506	rs3754211	-6.91	rs6695344	0.0141	-5.23	-4.03	305	6	lasso	0.029	0.00012	4.98359	6.24e-07
Artery_Tibial	CAD	ENSG00000143379	SETDB1	1	150926262	150926263	0.0213	rs11204680	-7.42	rs4970986	0.00564	-3.67	-5.374	307	307	susie	0.015	0.0039	5.95076	2.67e-09
Artery_Tibial	CAD	ENSG00000183431	SF3A3	1	37990920	37990921	0.3073	rs34655914	-6.66	rs4072980	0.269	11.61	-6.254	468	468	susie	0.28	2e-36	-6.19765	5.73e-10
Artery_Tibial	CAD	ENSG00000143376	SNX27	1	151612399	151612400	0.2966	rs4845579	-6.66	rs6702842	0.311	12.31	3.5179	332	24	enet	0.32	3.1e-42	4.90697	9.25e-07
Artery_Tibial	CAD	ENSG00000183520	UTP11	1	38009257	38009258	0.2587	rs34655914	-6.66	rs12138115	0.196	9.91	-6.179	462	45	enet	0.21	2.1e-26	-7.16039	8.04e-13
Artery_Tibial	CAD	ENSG00000065978	YBX1	1	42682426	42682427	0.0457	rs12039696	-4.9	rs12039696	0.0433	4.66	-4.898	375	1	top1	0.043	2.8e-06	-4.898	9.68e-07
Artery_Tibial	CAD	ENSG00000075884	ARHGAP15	2	143091361	143091362	0.0915	rs10928176	-6.73	rs13010737	0.0225	5.22	-5.52	375	16	enet	0.055	1.5e-07	-5.79871	6.68e-09
Artery_Tibial	CAD	ENSG00000064989	CALCRL	2	187448459	187448460	0.6283	rs13417165	-5.32	rs17705966	0.426	14.42	-4.935	249	23	enet	0.44	9.2e-62	-5.3784	7.52e-08
Artery_Tibial	CAD	ENSG00000138380	CARF	2	202912226	202912227	0.1663	rs35212307	14.72	rs10497870	0.068	-7.06	7.238	242	242	susie	0.11	2.1e-14	-12.8426	9.47e-38
Artery_Tibial	CAD	ENSG00000138439	FAM117B	2	202635187	202635188	0.0998	rs35212307	14.72	rs10497870	0.0175	-4.85	7.238	240	240	susie	0.023	0.00051	-8.73975	2.34e-18
Artery_Tibial	CAD	ENSG00000115486	GGCX	2	85561546	85561547	0.2718	rs2166529	11.45	rs10187424	0.223	10.38	10.553	473	473	susie	0.25	3.5e-31	9.40956	4.98e-21
Artery_Tibial	CAD	ENSG00000163596	ICA1L	2	202871984	202871985	0.0715	rs35212307	14.72	rs4675310	0.0438	4.81	14.216	242	11	lasso	0.046	1.5e-06	12.9335	2.91e-38
Artery_Tibial	CAD	ENSG00000123600	METTL8	2	171434108	171434109	0.0637	rs3731986	-4.81	rs11674632	0.0186	-4.11	-4.532	346	1	top1	0.019	0.0017	4.532	5.84e-06
Artery_Tibial	CAD	ENSG00000144426	NBEAL1	2	203014878	203014879	0.4293	rs35212307	14.72	rs4510208	0.408	-13.94	14.628	262	1	top1	0.41	3.6e-56	-14.628	1.86e-48
Artery_Tibial	CAD	ENSG00000143867	OSR1	2	19358652	19358653	0.0583	rs2123538	-6.24	rs12619053	0.0488	-5.31	4.946	565	1	top1	0.049	6.8e-07	-4.946	7.58e-07
Artery_Tibial	CAD	ENSG00000168899	VAMP5	2	85584407	85584408	0.0718	rs2166529	11.45	rs12463933	0.0336	-4.71	7.429	478	1	top1	0.034	3.4e-05	-7.429	1.09e-13
Artery_Tibial	CAD	ENSG00000114790	ARHGEF26	3	154121002	154121003	0.1387	rs454837	-7.42	rs1713818	0.146	-9.22	-6.095	392	7	lasso	0.2	6.1e-25	7.27449	3.48e-13
Artery_Tibial	CAD	ENSG00000164045	CDC25A	3	48188401	48188402	0.2647	rs6787500	-5.05	rs936426	0.304	12.25	-4.776	226	226	susie	0.31	4e-40	-4.67373	2.96e-06
Artery_Tibial	CAD	ENSG00000187492	CDHR4	3	49799834	49799835	0.0583	rs9814873	-6.38	rs7648987	0.0728	6.03	5.633	327	8	lasso	0.074	9.8e-10	5.16456	2.41e-07
Artery_Tibial	CAD	ENSG00000174953	DHX36	3	154324496	154324497	0.047	rs454837	-7.42	rs355754	0.013	-4.4	4.08	326	17	enet	0.019	0.0013	-6.19896	5.68e-10
Artery_Tibial	CAD	ENSG00000158220	ESYT3	3	138434612	138434613	0.0483	rs1199338	8.85	rs2306374	0.0135	4.77	8.44	300	22	enet	0.046	1.3e-06	5.65634	1.55e-08
Artery_Tibial	CAD	ENSG00000158234	FAIM	3	138608608	138608609	0.054	rs1199338	8.85	rs774015	0.0509	-5.92	4.779	274	7	enet	0.054	1.6e-07	-6.32766	2.49e-10
Artery_Tibial	CAD	ENSG00000075420	FNDC3B	3	172039627	172039628	0.0488	rs12897	5.72	rs6786564	-0.00204	3.3	0.679	459	459	susie	0.0071	0.036	5.45087	5.01e-08
Artery_Tibial	CAD	ENSG00000172986	GXYLT2	3	72888072	72888073	0.2864	rs6805260	4.63	rs1052278	0.176	-9.19	2.07	442	442	susie	0.29	1.3e-37	-4.71649	2.4e-06
Artery_Tibial	CAD	ENSG00000068745	IP6K2	3	48740352	48740353	0.4491	rs34759087	-6.54	rs12496747	0.049	6.54	1.054	274	29	enet	0.14	2e-17	5.15075	2.59e-07
Artery_Tibial	CAD	ENSG00000158186	MRAS	3	138347647	138347648	0.4217	rs1199338	8.85	rs13324341	0.307	12.36	8.778	305	9	lasso	0.31	8.9e-41	8.56371	1.09e-17
Artery_Tibial	CAD	ENSG00000164078	MST1R	3	49903843	49903844	0.0834	rs9814873	-6.38	rs2280406	0.0742	6.35	4.8	339	1	top1	0.074	9.2e-10	4.8	1.59e-06
Artery_Tibial	CAD	ENSG00000004534	RBM6	3	49940006	49940007	0.3547	rs1801143	-6.32	rs6771546	0.521	15.78	-5.031	340	1	top1	0.52	6.2e-78	-5.031	4.88e-07
Artery_Tibial	CAD	ENSG00000164068	RNF123	3	49689501	49689502	0.167	rs9814873	-6.38	rs2271960	0.181	9.55	5.59	316	5	lasso	0.2	1.2e-24	5.49818	3.84e-08
Artery_Tibial	CAD	ENSG00000182179	UBA7	3	49813945	49813946	0.0601	rs9814873	-6.38	rs2681780	0.0223	-5.58	5.517	329	25	enet	0.05	4.5e-07	-5.68649	1.3e-08
Artery_Tibial	CAD	ENSG00000164048	ZNF589	3	48241099	48241100	0.3993	rs3172494	-6.28	rs11710861	0.512	15.61	-4.648	244	1	top1	0.51	5e-76	-4.648	3.35e-06
Artery_Tibial	CAD	ENSG00000196616	ADH1B	4	99321400	99321401	0.108	rs10516440	5.17	rs1826907	0.063691	-5.71	5.16	493	1	top1	0.064	1.4e-08	-5.16	2.47e-07
Artery_Tibial	CAD	ENSG00000164116	GUCY1A1	4	155666710	155666711	0.1077	rs2306556	-9.79	rs3796592	0.048053	5.41	-9.204	438	41	enet	0.063	1.9e-08	-11.999	3.6e-33
Artery_Tibial	CAD	ENSG00000061918	GUCY1B1	4	155758991	155758992	0.1183	rs2306556	-9.79	rs2219538	0.028752	5.62	-5.348	468	12	enet	0.061	2.6e-08	-5.65407	1.57e-08
Artery_Tibial	CAD	ENSG00000164109	MAD2L1	4	120067073	120067074	0.0514	rs13134800	7.56	rs1558763	-0.000791	3.44	1.514	371	371	susie	0.0058	0.052	6.27068	3.59e-10
Artery_Tibial	CAD	ENSG00000151612	ZNF827	4	145938634	145938635	0.1766	rs1979974	-5.78	rs7662070	0.141571	8.71	-5.487	365	13	enet	0.17	1.1e-20	-6.04905	1.46e-09
Artery_Tibial	CAD	ENSG00000151422	FER	5	108747821	108747822	0.1782	rs10064960	-5.141	rs6871239	0.116	-7.6	3.182	318	29	enet	0.17	1.6e-21	-4.83	1.37e-06
Artery_Tibial	CAD	ENSG00000112902	SEMA5A	5	9546074	9546075	0.3212	rs605126	-7.555	rs605126	0.142	-8.42	-7.555	697	697	susie	0.17	6e-21	7.37944	1.59e-13
Artery_Tibial	CAD	ENSG00000065060	BLTP3A	6	34792014	34792015	0.3713	rs2744961	6.53	rs2477508	0.511	15.66	5.642	356	18	lasso	0.52	4.1e-77	5.8377	5.29e-09
Artery_Tibial	CAD	ENSG00000112214	FHL5	6	96562547	96562548	0.0667	rs2983896	-6.05	rs11153058	0.00768	-3.8	-5.581	419	419	susie	0.0099	0.017	5.29519	1.19e-07
Artery_Tibial	CAD	ENSG00000197081	IGF2R	6	159969098	159969099	0.1718	rs2292334	14	rs3798189	0.0197	5.19	3.273	599	25	enet	0.061	2.9e-08	4.59466	4.33e-06
Artery_Tibial	CAD	ENSG00000196821	ILRUN	6	34696858	34696859	0.1197	rs2744961	6.53	rs11753634	0.0329	5.78	3.988	338	8	lasso	0.066	8.1e-09	4.75876	1.95e-06
Artery_Tibial	CAD	ENSG00000112137	PHACTR1	6	12716804	12716805	0.3619	rs9349379	22.7	rs9349379	0.293	-11.87	22.705	495	1	top1	0.29	9.3e-38	-22.705	4e-114
Artery_Tibial	CAD	ENSG00000175003	SLC22A1	6	160121788	160121789	0.1088	rs2292334	14	rs1803989	0.00511	-4.46	7.771	543	12	enet	0.018	0.0017	-6.6821	2.36e-11
Artery_Tibial	CAD	ENSG00000146477	SLC22A3	6	160348267	160348268	0.2242	rs2292334	14	rs2457564	0.0778	-7.06	-9.096	542	44	enet	0.14	2.9e-17	7.04142	1.9e-12
Artery_Tibial	CAD	ENSG00000146411	SLC2A12	6	134052635	134052636	0.3589	rs2327429	-11.29	rs965652	0.203	9.96	6.9	432	432	susie	0.25	1.8e-31	4.89517	9.82e-07
Artery_Tibial	CAD	ENSG00000124562	SNRPC	6	34757405	34757406	0.1188	rs2744961	6.53	rs11759151	0.0953	-7.37	5.977	354	354	susie	0.1	5.9e-13	-5.8169	5.99e-09
Artery_Tibial	CAD	ENSG00000145979	TBC1D7	6	13328582	13328583	0.3402	rs9349379	22.7	rs499818	0.025	6.2	0.822	504	504	susie	0.11	6.3e-14	-11.3433	8e-30
Artery_Tibial	CAD	ENSG00000118526	TCF21	6	133889430	133889431	0.0857	rs2327429	-11.29	rs1029212	0.0328	-5.95	9.73	435	16	enet	0.061	3.2e-08	-10.9055	1.09e-27
Artery_Tibial	CAD	ENSG00000014123	UFL1	6	96521594	96521595	0.0858	rs2983896	-6.05	rs2983896	0.0438	5.95	-6.051	422	4	lasso	0.056	1e-07	-5.67302	1.4e-08
Artery_Tibial	CAD	ENSG00000164535	DAGLB	7	6448011	6448012	0.2925	rs3828944	-6.27	rs3828944	0.287	11.84	-6.266	303	1	top1	0.29	5.3e-37	-6.266	3.7e-10
Artery_Tibial	CAD	ENSG00000136271	DDX56	7	44575050	44575051	0.1166	rs2107732	-5.66	rs217355	0.0764	-6.22	-4.728	362	1	top1	0.076	5.1e-10	4.728	2.27e-06
Artery_Tibial	CAD	ENSG00000136238	RAC1	7	6374522	6374523	0.0813	rs3828944	-6.27	rs836472	3.4e-05	-3.3	-5.588	295	295	susie	0.0067	0.041	5.75143	8.85e-09
Artery_Tibial	CAD	ENSG00000106261	ZKSCAN1	7	100015571	100015572	0.0414	rs10281368	4.86	rs4424195	0.0186	4.58	4.689	274	274	susie	0.029	0.00012	5.10015	3.39e-07
Artery_Tibial	CAD	ENSG00000168487	BMP1	8	22164735	22164736	0.3047	rs4072420	6.64	rs4072420	0.166	-9.02	6.643	454	1	top1	0.17	1e-20	-6.643	3.07e-11
Artery_Tibial	CAD	ENSG00000104412	EMC2	8	108443600	108443601	0.0839	rs10111457	4.3	rs370662	0.0396	-5.68	3.631	345	10	lasso	0.071	2.3e-09	-4.6475	3.36e-06
Artery_Tibial	CAD	ENSG00000175164	ABO	9	133275213	133275214	0.2891	rs651007	8.81	rs630014	0.0857	-7.66	-5.24	566	566	susie	0.2	3.6e-25	6.43832	1.21e-10
Artery_Tibial	CAD	ENSG00000147894	C9orf72	9	27573865	27573866	0.2357	rs13691	-4.69	rs13691	0.177	-9.47	-4.694	714	13	enet	0.19	2e-23	4.67775	2.9e-06
Artery_Tibial	CAD	ENSG00000176399	DMRTA1	9	22446840	22446841	0.1383	rs2891168	35.63	rs693370	0.0594	6.2	1.689	430	14	enet	0.087	3.2e-11	7.46725	8.19e-14
Artery_Tibial	CAD	ENSG00000147874	HAUS6	9	19103118	19103119	0.1783	rs4327934	5.36	rs4977492	0.175	-9.3	4.837	644	644	susie	0.18	2.7e-22	-5.00167	5.68e-07
Artery_Tibial	CAD	ENSG00000099810	MTAP	9	21802542	21802543	0.1814	rs2891168	35.63	rs10757257	0.115	-8.78	-7.423	445	445	susie	0.2	2.3e-25	6.91401	4.71e-12
Artery_Tibial	CAD	ENSG00000138175	ARL3	10	102714406	102714407	0.1567	rs11191514	-7.86	rs11191375	0.0747	-6.52	-5.074	365	21	enet	0.092	7.4e-12	6.26248	3.79e-10
Artery_Tibial	CAD	ENSG00000183049	CAMK1D	10	12349481	12349482	0.1472	rs7068966	6.39	rs2271804	0.0654	6.7	5.816	562	562	susie	0.079	2.7e-10	5.90245	3.58e-09
Artery_Tibial	CAD	ENSG00000165757	JCAD	10	30115493	30115494	0.1336	rs9337951	10.01	rs2505084	0.0253	5.18	8.012	593	28	enet	0.048	7.5e-07	7.53548	4.87e-14
Artery_Tibial	CAD	ENSG00000076685	NT5C2	10	103193305	103193306	0.0774	rs11191514	-7.86	rs10786712	0.0273	-5.08	-5.045	351	27	enet	0.043	3e-06	5.52591	3.28e-08
Artery_Tibial	CAD	ENSG00000035403	VCL	10	73995192	73995193	0.1403	rs2675676	-4.53	rs4745740	0.104	-7.3	4.415	240	7	lasso	0.12	8.5e-15	-5.03692	4.73e-07
Artery_Tibial	CAD	ENSG00000165895	ARHGAP42	11	100738442	100738443	0.3139	rs604723	-7.05	rs604723	0.359952	13.12	-7.05	528	27	enet	0.37	8.2e-50	-7.16762	7.63e-13
Artery_Tibial	CAD	ENSG00000184014	DENND5A	11	9265389	9265390	0.3141	rs173396	-7.51	rs7116459	0.115912	8.08	3.612	374	45	enet	0.18	2.1e-22	4.72797	2.27e-06
Artery_Tibial	CAD	ENSG00000256269	HMBS	11	119084865	119084866	0.3087	rs1177562	6.51	rs7127212	0.206016	10.34	5.758	375	25	enet	0.23	3.4e-29	6.244	4.27e-10
Artery_Tibial	CAD	ENSG00000149243	KLHL35	11	75430628	75430629	0.0807	rs584961	-7.69	rs2508619	0.077881	-6.18	5.352	455	1	top1	0.078	3.5e-10	-5.352	8.7e-08
Artery_Tibial	CAD	ENSG00000173327	MAP3K11	11	65614248	65614249	0.3271	rs12801636	-6.55	rs2004649	0.360353	13.18	4.855	350	350	susie	0.36	2.4e-48	4.90673	9.26e-07
Artery_Tibial	CAD	ENSG00000213445	SIPA1	11	65638096	65638097	0.0563	rs12801636	-6.55	rs948494	0.014586	4.01	4.685	337	1	top1	0.015	0.0048	4.685	2.8e-06
Artery_Tibial	CAD	ENSG00000137700	SLC37A4	11	119030905	119030906	0.1356	rs1177562	6.51	rs10892322	0.086407	-6.97	-4.128	379	21	enet	0.097	2.4e-12	5.17108	2.33e-07
Artery_Tibial	CAD	ENSG00000133789	SWAP70	11	9664076	9664077	0.0951	rs173396	-7.51	rs360140	0.075923	-7.41	-6.065	357	16	enet	0.11	2.3e-14	5.07607	3.85e-07
Artery_Tibial	CAD	ENSG00000181264	TLCD5	11	120325128	120325129	0.1581	rs4938809	5.47	rs1893261	0.119991	8.05	4.709	552	552	susie	0.13	4.1e-16	4.52487	6.04e-06
Artery_Tibial	CAD	ENSG00000111275	ALDH2	12	111766886	111766887	0.1361	rs10774625	11.09	rs4646777	0.0853	-7.06	-6.345	220	6	lasso	0.098	1.6e-12	7.01609	2.28e-12
Artery_Tibial	CAD	ENSG00000070961	ATP2B1	12	89708830	89708831	0.1218	rs2681472	8.73	rs2681492	0.11	7.83	8.558	349	1	top1	0.11	6.2e-14	8.558	1.15e-17
Artery_Tibial	CAD	ENSG00000197653	DNAH10	12	123762187	123762188	0.2043	rs7133378	-5.89	rs7973683	0.143	8.41	-5.515	410	1	top1	0.14	7e-18	-5.515	3.49e-08
Artery_Tibial	CAD	ENSG00000180263	FGD6	12	95217481	95217482	0.1589	rs11107909	-8.56	rs6538592	0.0572	-6.72	-5.99	608	608	susie	0.095	3.8e-12	6.99049	2.74e-12
Artery_Tibial	CAD	ENSG00000123384	LRP1	12	57128492	57128493	0.223	rs1106766	-5.09	rs11172113	0.135	-8.25	4.967	332	1	top1	0.14	6.8e-17	-4.967	6.8e-07
Artery_Tibial	CAD	ENSG00000089022	MAPKAPK5	12	111843102	111843103	0.1287	rs10774625	11.09	rs12422941	0.0622	-6.36	-6.158	202	202	susie	0.072	1.5e-09	6.24794	4.16e-10
Artery_Tibial	CAD	ENSG00000139323	POC1B	12	89526023	89526024	0.1299	rs2681472	8.73	rs11105314	0.0786	-6.6	6.756	356	356	susie	0.084	6.6e-11	-6.50579	7.73e-11
Artery_Tibial	CAD	ENSG00000198270	TMEM116	12	112013184	112013185	0.2462	rs653178	10.83	rs1980364	0.195	9.93	-5.534	193	193	susie	0.2	1.7e-25	-5.56875	2.57e-08
Artery_Tibial	CAD	ENSG00000028203	VEZT	12	95217745	95217746	0.2358	rs11107909	-8.56	rs249180	-0.000628	4.39	2.613	608	59	enet	0.037	1.3e-05	4.5183	6.23e-06
Artery_Tibial	CAD	ENSG00000244754	N4BP2L2	13	32538884	32538885	0.0906	rs7328733	-5.63	rs1324414	0.04447	5.08	-4.496	485	1	top1	0.044	2.1e-06	-4.496	6.92e-06
Artery_Tibial	CAD	ENSG00000119640	ACYP1	14	75069278	75069279	0.0395	rs175040	-6.95	rs2012627	0.00817	3.77	-6.455	420	1	top1	0.0082	0.027	-6.455	1.08e-10
Artery_Tibial	CAD	ENSG00000119718	EIF2B2	14	75002910	75002911	0.1747	rs175040	-6.95	rs1548807	0.203542	-9.95	-6.416	414	414	susie	0.2	1.8e-25	6.651	2.91e-11
Artery_Tibial	CAD	ENSG00000119638	NEK9	14	75127151	75127152	0.1059	rs175040	-6.95	rs175512	0.066105	5.83	-5.674	417	5	lasso	0.067	6.1e-09	-5.9161	3.3e-09
Artery_Tibial	CAD	ENSG00000136378	ADAMTS7	15	78811430	78811431	0.2928	rs4468572	-13.45	rs11072810	0.245888	11.22	-12.67	416	21	enet	0.3	2.5e-39	-12.2194	2.45e-34
Artery_Tibial	CAD	ENSG00000182511	FES	15	90883694	90883695	0.252	rs8039305	11.9	rs1894400	0.073701	-6.92	11.539	487	35	enet	0.13	6.6e-16	-11.869	1.71e-32
Artery_Tibial	CAD	ENSG00000140564	FURIN	15	90868591	90868592	0.0821	rs8039305	11.9	rs4702	0.061447	-5.62	-8.628	482	1	top1	0.061	2.5e-08	8.628	6.24e-18
Artery_Tibial	CAD	ENSG00000140511	HAPLN3	15	88895625	88895626	0.1163	rs12593383	-7.26	rs12593383	0.026774	-5.29	-7.259	442	442	susie	0.048	7.5e-07	5.46417	4.65e-08
Artery_Tibial	CAD	ENSG00000140545	MFGE8	15	88913410	88913411	0.1775	rs12593383	-7.26	rs8037001	0.080209	-6.36	-6.727	452	1	top1	0.08	1.9e-10	6.727	1.73e-11
Artery_Tibial	CAD	ENSG00000185787	MORF4L1	15	78810486	78810487	0.1409	rs4468572	-13.45	rs7168915	0.092143	7.23	-12.36	415	415	susie	0.097	2.4e-12	-12.7022	5.75e-37
Artery_Tibial	CAD	ENSG00000050820	BCAR1	16	75268052	75268053	0.1612	rs1549306	-9.14	rs4888378	0.183	-9.51	-8.664	378	18	enet	0.19	4.7e-24	9.04293	1.53e-19
Artery_Tibial	CAD	ENSG00000140945	CDH13	16	82626802	82626803	0.1471	rs7500448	-8.56	rs7500448	0.0993	-7.05	-8.562	929	1	top1	0.099	1.2e-12	8.562	1.11e-17
Artery_Tibial	CAD	ENSG00000159199	ATP5MC1	17	48892764	48892765	0.0653	rs12940887	7.98	rs8078510	0.0103	-4.38	-6.596	392	25	enet	0.024	0.00042	4.82124	1.43e-06
Artery_Tibial	CAD	ENSG00000108771	DHX58	17	42112732	42112733	0.3889	rs1905339	6.11	rs2074166	0.342	-12.84	6.01	317	29	enet	0.35	6.8e-46	-6.20031	5.64e-10
Artery_Tibial	CAD	ENSG00000176927	EFCAB5	17	29929199	29929200	0.0452	rs7220401	6.78	rs8080078	0.0192	-5.19	4.971	333	333	susie	0.042	4e-06	-4.98778	6.11e-07
Artery_Tibial	CAD	ENSG00000167083	GNGT2	17	49209399	49209400	0.0561	rs12940887	7.98	rs11650158	0.00592	-4.35	-4.805	375	5	lasso	0.012	0.0089	7.68714	1.5e-14
Artery_Tibial	CAD	ENSG00000120093	HOXB3	17	48590271	48590272	0.0468	rs4643373	-6.92	rs8072250	0.000216	-4.24	-0.475	400	400	susie	0.0084	0.025	4.62496	3.75e-06
Artery_Tibial	CAD	ENSG00000068137	PLEKHH3	17	42676993	42676994	0.0293	rs1905339	6.11	rs3760386	0.00647	3.62	2.161	264	264	susie	0.01	0.015	4.58577	4.52e-06
Artery_Tibial	CAD	ENSG00000108946	PRKAR1A	17	68511779	68511780	0.303	rs2909218	-5.88	rs2952289	0.173	9.87	-5.878	444	444	susie	0.24	3.8e-30	-5.36308	8.18e-08
Artery_Tibial	CAD	ENSG00000141127	PRPSAP2	17	18856298	18856299	0.4035	rs11078421	-4.43	rs8067882	0.425	-14.32	3.479	152	152	susie	0.49	4.9e-72	-4.56829	4.92e-06
Artery_Tibial	CAD	ENSG00000141699	RETREG3	17	42609674	42609675	0.059	rs1905339	6.11	rs2292749	0.0325	4.72	5.378	275	1	top1	0.032	4.5e-05	5.378	7.53e-08
Artery_Tibial	CAD	ENSG00000126858	RHOT1	17	32142713	32142714	0.2296	rs1551355	4.71	rs7216102	0.137	-8.47	-2.961	306	56	enet	0.2	8.3e-25	4.69017	2.73e-06
Artery_Tibial	CAD	ENSG00000159210	SNF8	17	48945116	48945117	0.1018	rs12940887	7.98	rs4793990	0.044	-5.26	-6.057	399	1	top1	0.044	2.3e-06	6.057	1.39e-09
Artery_Tibial	CAD	ENSG00000072310	SREBF1	17	17837001	17837002	0.0316	rs4924822	6.17	rs11078406	0.0305	4.83	5.516	421	421	susie	0.034	3.4e-05	5.68642	1.3e-08
Artery_Tibial	CAD	ENSG00000175662	TOM1L2	17	17972421	17972422	0.0939	rs4924822	6.17	rs11870660	0.114	-8.36	5.087	376	376	susie	0.14	4.4e-17	-5.44008	5.33e-08
Artery_Tibial	CAD	ENSG00000037042	TUBG2	17	42659304	42659305	0.1527	rs1905339	6.11	rs12603358	0.239	10.75	-3.854	260	21	enet	0.25	2.3e-31	-4.91375	8.93e-07
Artery_Tibial	CAD	ENSG00000198740	ZNF652	17	49362115	49362116	0.0922	rs12940887	7.98	rs747039	0.0677	-6.5	7.545	349	349	susie	0.073	1.3e-09	-7.53585	4.85e-14
Artery_Tibial	CAD	ENSG00000074695	LMAN1	18	59359961	59359962	0.1979	rs7228681	5.51	rs599535	0.192	9.79	5.132	649	649	susie	0.19	2.6e-24	5.1625	2.44e-07
Artery_Tibial	CAD	ENSG00000187244	BCAM	19	44809058	44809059	0.0638	rs7412	-15.58	rs4803759	0.0456	-4.87	-4.739	422	1	top1	0.046	1.5e-06	4.739	2.15e-06
Artery_Tibial	CAD	ENSG00000142453	CARM1	19	10871512	10871513	0.1127	rs6511720	-13.79	rs12985197	0.0242	4.45	-5.957	378	4	lasso	0.033	4.1e-05	-5.20428	1.95e-07
Artery_Tibial	CAD	ENSG00000105341	DMAC2	19	41440716	41440717	0.0845	rs8109627	-8.92	rs10409485	0.0431	-5.07	5.799	366	1	top1	0.043	2.9e-06	-5.799	6.67e-09
Artery_Tibial	CAD	ENSG00000104936	DMPK	19	45782551	45782552	0.1331	rs17571725	6.59	rs8109951	0.0967	-7.15	6.558	389	22	enet	0.1	8.9e-13	-5.43662	5.43e-08
Artery_Tibial	CAD	ENSG00000185800	DMWD	19	45792801	45792802	0.2441	rs17571725	6.59	rs17571725	0.15	-9.85	6.595	397	6	lasso	0.21	9e-27	-5.05524	4.3e-07
Artery_Tibial	CAD	ENSG00000077348	EXOSC5	19	41397458	41397459	0.1007	rs8109627	-8.92	rs12602	0.0391	4.92	5.908	377	377	susie	0.041	4.9e-06	5.95988	2.52e-09
Artery_Tibial	CAD	ENSG00000197256	KANK2	19	11197547	11197548	0.2295	rs6511720	-13.79	rs17678521	0.0718	-6.76	6.157	385	19	enet	0.17	2e-21	-8.27381	1.3e-16
Artery_Tibial	CAD	ENSG00000099785	MARCHF2	19	8413269	8413270	0.4306	rs3111576	-5.4	rs17160520	0.429	14.35	4.74	368	12	enet	0.45	4e-63	5.18624	2.15e-07
Artery_Tibial	CAD	ENSG00000142347	MYO1F	19	8577576	8577577	0.0756	rs3111576	-5.4	rs4804311	0.0278	4.41	-5.35	421	1	top1	0.028	0.00015	-5.35	8.8e-08
Artery_Tibial	CAD	ENSG00000133246	PRAM1	19	8503111	8503112	0.1441	rs3111576	-5.4	rs11259989	0.000824	-4.51	1.444	435	29	enet	0.018	0.002	-4.78754	1.69e-06
Artery_Tibial	CAD	ENSG00000180739	S1PR5	19	10517930	10517931	0.0569	rs17001002	-8.09	rs10420809	-0.0021	3.15	-4.659	370	370	susie	0.004	0.088	-4.91913	8.69e-07
Artery_Tibial	CAD	ENSG00000129353	SLC44A2	19	10602456	10602457	0.1026	rs6511720	-13.79	rs11672431	0.0194	-4.66	0.005	356	10	enet	0.056	1.2e-07	5.14033	2.74e-07
Artery_Tibial	CAD	ENSG00000088298	EDEM2	20	35147363	35147364	0.2949	rs2275274	-6.49	rs6060270	0.225	-10.4	4.369	345	6	lasso	0.23	9.8e-29	-5.18894	2.11e-07
Artery_Tibial	CAD	ENSG00000088367	EPB41L1	20	36091503	36091504	0.2111	rs6141600	5.13	rs2746105	0.206	10	4.669	253	1	top1	0.21	9.1e-26	4.669	3.03e-06
Artery_Tibial	CAD	ENSG00000131067	GGT7	20	34872859	34872860	0.0659	rs2275274	-6.44	rs17122844	0.04	-4.89	-5.971	349	1	top1	0.04	6.6e-06	5.971	2.36e-09
Artery_Tibial	CAD	ENSG00000244005	NFS1	20	35699270	35699271	0.0471	rs2275274	-6.33	rs6058227	2.33e-08	-3.29	-3.667	295	295	susie	0.0011	0.22	5.20295	1.96e-07
Artery_Tibial	CAD	ENSG00000125510	OPRL1	20	64080172	64080173	0.2797	rs6090040	4.73	rs8121509	0.191	9.84	-4.572	312	312	susie	0.19	2.5e-24	-4.63652	3.54e-06
Artery_Tibial	CAD	ENSG00000101000	PROCR	20	35172072	35172073	0.207	rs2275274	-6.48	rs6060270	0.132	-8.26	4.369	353	15	enet	0.14	5e-17	-4.90779	9.21e-07
Artery_Tibial	CAD	ENSG00000171700	RGS19	20	64079987	64079988	0.1578	rs6090040	4.73	rs6090040	0.0908	-6.82	4.727	312	1	top1	0.091	1.1e-11	-4.727	2.28e-06
Artery_Tibial	CAD	ENSG00000171703	TCEA2	20	64049835	64049836	0.2248	rs6090040	4.73	rs4408777	0.138	-8.58	-4.573	330	330	susie	0.15	7.1e-19	4.59658	4.29e-06
Artery_Tibial	CAD	ENSG00000078804	TP53INP2	20	34704289	34704290	0.2777	rs12626122	6.31	rs6088638	0.137	8.28	4.881	325	325	susie	0.14	3.1e-17	4.89525	9.82e-07
Artery_Tibial	CAD	ENSG00000159197	KCNE2	21	34364023	34364024	0.0755	rs9305545	13.13	rs2009879	0.0277	4.93	8.233	441	3	lasso	0.032	5.4e-05	8.77648	1.69e-18
Artery_Tibial	CAD	ENSG00000243927	MRPS6	21	34073223	34073224	0.0638	rs9305545	13.13	rs743339	0.0206	4.02	9.275	394	394	susie	0.023	0.0005	9.69603	3.13e-22
Artery_Tibial	CAD	ENSG00000160209	PDXK	21	43719093	43719094	0.1216	rs4819289	-4.93	rs9941787	0.123	8.41	-4.832	273	3	lasso	0.14	3.3e-17	-4.6799	2.87e-06
Artery_Tibial	CAD	ENSG00000198743	SLC5A3	21	34094862	34094863	0.0595	rs9305545	13.13	rs7277800	0.0315	4.59	9.193	401	1	top1	0.031	5.9e-05	9.193	3.82e-20
Artery_Tibial	CAD	ENSG00000099889	ARVCF	22	20016807	20016808	0.2554	rs756653	5.62	rs1034564	0.157	-8.82	5.57	548	548	susie	0.16	1e-19	-5.50729	3.64e-08
Artery_Tibial	CAD	ENSG00000240972	MIF	22	23894003	23894004	0.4911	rs5760220	-5.82	rs2739338	0.495	-15.42	4.346	428	6	lasso	0.51	2e-75	-4.78129	1.74e-06
Artery_Tibial	CAD	ENSG00000100320	RBFOX2	22	36028424	36028425	0.0804	rs9610329	4.2	rs9610329	0.0565	-5.42	4.196	485	22	enet	0.064	1.4e-08	-4.58786	4.48e-06
Artery_Tibial	CAD	ENSG00000099994	SUSD2	22	24181258	24181259	0.1088	rs5760220	-5.82	rs3788368	0.0437	5.08	-5.128	373	33	enet	0.068	5.1e-09	-6.47091	9.74e-11
Artery_Tibial	CAD	ENSG00000100296	THOC5	22	29554253	29554254	0.7471	rs5763301	4.85	rs2302141	0.67	-17.86	4.646	403	403	susie	0.71	6.2e-131	-4.94736	7.52e-07
Artery_Tibial	VTE	ENSG00000143382	ADAMTSL4	1	150549368	150549369	0.2333	rs6693567	5.849	rs6693567	0.154	-9.29	5.849	289	289	susie	0.16	4.8e-20	-5.85	4.86e-09
Artery_Tibial	VTE	ENSG00000143153	ATP1B1	1	169105696	169105697	0.1535	rs1018827	37.369	rs12731646	0.0962	-6.97	13.679	588	24	enet	0.1	2.6e-13	-14.5	1.07e-47
Artery_Tibial	VTE	ENSG00000117475	BLZF1	1	169367969	169367970	0.0637	rs1018827	37.369	rs12131631	0.0419	-4.82	12.148	591	1	top1	0.042	4e-06	-12.1	5.88e-34
Artery_Tibial	VTE	ENSG00000011021	CLCN6	1	11807130	11807131	0.153	rs198375	5.15	rs17037425	0.0863	7.28	4.357	480	29	enet	0.12	3e-15	4.92	8.79e-07
Artery_Tibial	VTE	ENSG00000143196	DPT	1	168729263	168729264	0.1176	rs16861990	37.368	rs610403	-0.00135	-3.21	6.97	581	581	susie	0.0072	0.035	-7.72	1.18e-14
Artery_Tibial	VTE	ENSG00000171824	EXOSC10	1	11098155	11098156	0.0916	rs7553827	5.613	rs2486920	0.0688	5.95	4.817	357	8	enet	0.071	1.9e-09	4.52	6.07e-06
Artery_Tibial	VTE	ENSG00000163431	LMOD1	1	201946587	201946588	0.0936	rs4379719	-7.002	rs2820315	0.0608	-6.07	5.655	478	4	lasso	0.065	9.7e-09	-6.35	2.14e-10
Artery_Tibial	VTE	ENSG00000116604	MEF2D	1	156500827	156500828	0.2026	rs2274316	4.783	rs1109751	0.141	8.71	4.574	431	9	enet	0.16	5.5e-20	4.86	1.16e-06
Artery_Tibial	VTE	ENSG00000171806	METTL18	1	169794965	169794966	0.3251	rs1018827	37.369	rs12135361	0.446	-14.83	8.658	555	5	lasso	0.46	1.7e-65	-8.66	4.8e-18
Artery_Tibial	VTE	ENSG00000177000	MTHFR	1	11806919	11806920	0.1449	rs198375	5.15	rs1476413	0.128	8.54	4.385	480	11	enet	0.15	1.9e-18	4.53	5.86e-06
Artery_Tibial	VTE	ENSG00000143156	NME7	1	169367966	169367967	0.3387	rs1018827	37.369	rs10800408	0.381	-13.53	10.89	591	591	susie	0.4	5.6e-54	-10.1	4.29e-24
Artery_Tibial	VTE	ENSG00000060642	PIGV	1	26787471	26787472	0.0653	rs34889971	-4.989	rs12738345	0.0686	-5.98	-4.616	291	291	susie	0.07	2.7e-09	4.87	1.14e-06
Artery_Tibial	VTE	ENSG00000155380	SLC16A1	1	112956352	112956353	0.1208	rs2996295	-4.858	rs1728232	0.0861	-7.13	-4.756	328	14	enet	0.097	2.1e-12	4.75	2.04e-06
Artery_Tibial	VTE	ENSG00000160685	ZBTB7B	1	155002629	155002630	0.2317	rs6673081	5.687	rs905938	0.121	-8.04	5.022	385	1	top1	0.12	3.3e-15	-5.02	5.11e-07
Artery_Tibial	VTE	ENSG00000150938	CRIM1	2	36355925	36355926	0.089	rs10172196	7.49	rs861051	0.0662	6.54	-3.86	673	6	lasso	0.086	3.8e-11	-4.66596	3.07e-06
Artery_Tibial	VTE	ENSG00000163161	ERCC3	2	127294175	127294176	0.2398	rs1158867	11.55	rs1011019	0.298	-11.96	9.118	453	1	top1	0.3	1.3e-38	-9.118	7.65e-20
Artery_Tibial	VTE	ENSG00000169967	MAP3K2	2	127388464	127388465	0.2839	rs1158867	11.55	rs12622436	0.292	-11.95	-5.823	435	17	enet	0.3	1.9e-39	6.05802	1.38e-09
Artery_Tibial	VTE	ENSG00000180767	CHST13	3	126524282	126524283	0.3135	rs10934779	6.34	rs11718493	0.31	-12.21	5.939	535	1	top1	0.31	2.9e-40	-5.939	2.87e-09
Artery_Tibial	VTE	ENSG00000044524	EPHA3	3	89107523	89107524	0.1122	rs6782527	-5.87	rs12636710	0.0379	5.16	-5.573	266	17	enet	0.064	1.3e-08	-5.82915	5.57e-09
Artery_Tibial	VTE	ENSG00000178750	STX19	3	94028609	94028610	0.088	rs9990106	8.45	rs7432837	0.0355	5.21	-4.588	184	184	susie	0.046	1.4e-06	-4.50378	6.68e-06
Artery_Tibial	VTE	ENSG00000163659	TIPARP	3	156673234	156673235	0.3162	rs10049090	-6.8	rs344081	0.0731	6.95	-0.445	430	39	enet	0.14	1.3e-17	-4.52519	6.03e-06
Artery_Tibial	VTE	ENSG00000114742	WDR48	3	39051997	39051998	0.1247	rs1274963	-5.42	rs6599001	0.0673	6.08	4.512	496	1	top1	0.067	5.5e-09	4.512	6.42e-06
Artery_Tibial	VTE	ENSG00000173950	XXYLT1	3	195271166	195271167	0.2238	rs6794037	-6.59	rs6794037	0.128	7.89	-6.592	381	381	susie	0.18	6.4e-23	-6.6807	2.38e-11
Artery_Tibial	VTE	ENSG00000138639	ARHGAP24	4	85475113	85475114	0.4277	rs10516757	-6.43	rs17010957	0.291055	11.83	-5.727	420	20	enet	0.3	1.1e-38	-6.64419	3.05e-11
Artery_Tibial	VTE	ENSG00000145476	CYP4V2	4	186191519	186191520	0.4678	rs2289252	29.88	rs4253239	0.071986	7.39	-5.162	584	51	enet	0.21	8.3e-27	-4.655	3.24e-06
Artery_Tibial	VTE	ENSG00000088926	F11	4	186265944	186265945	0.1965	rs2289252	29.88	rs4253238	0.086891	6.66	-19.265	551	30	enet	0.095	3.3e-12	-12.8492	8.69e-38
Artery_Tibial	VTE	ENSG00000214944	ARHGEF28	5	73626157	73626158	0.0864	rs6861106	4.818	rs735705	0.0756	6.54	4.176	545	545	susie	0.078	3.4e-10	4.5041	6.66e-06
Artery_Tibial	VTE	ENSG00000164308	ERAP2	5	96875938	96875939	0.6944	rs2549794	-5.748	rs2762	0.749	18.91	-5.626	496	40	enet	0.76	8.9e-149	-5.4599	4.76e-08
Artery_Tibial	VTE	ENSG00000113441	LNPEP	5	96935809	96935810	0.1107	rs2549794	-5.748	rs27306	0.114	7.68	-5.604	493	493	susie	0.12	1.3e-14	-5.5211	3.37e-08
Artery_Tibial	VTE	ENSG00000164338	UTP15	5	73565686	73565687	0.126	rs6861106	4.818	rs343118	0.138	-8.21	-3.491	536	2	lasso	0.16	8.5e-20	4.5343	5.78e-06
Artery_Tibial	VTE	ENSG00000152661	GJA1	6	121435691	121435692	0.0944	rs942380	5.24	rs9320821	0.0356	4.44	4.287	344	344	susie	0.036	1.7e-05	4.7921	1.65e-06
Artery_Tibial	VTE	ENSG00000002933	TMEM176A	7	150800533	150800534	0.1891	rs6977081	4.54	rs4463336	0.0561	6.19	4.542	531	36	enet	0.14	6.1e-17	4.71587	2.41e-06
Artery_Tibial	VTE	ENSG00000168575	SLC20A2	8	42541596	42541597	0.0931	rs2978457	-5.99	rs2978457	0.0622	6.72	-5.987	264	14	enet	0.073	1.1e-09	-5.6515	1.59e-08
Artery_Tibial	VTE	ENSG00000175164	ABO	9	133275213	133275214	0.2891	rs579459	37.37	rs630014	0.0857	-7.66	-29.057	566	566	susie	0.2	3.6e-25	42.5962	0
Artery_Tibial	VTE	ENSG00000160325	CACFD1	9	133459964	133459965	0.1618	rs579459	37.37	rs3094375	0.0551	-5.34	-10.701	594	1	top1	0.055	1.3e-07	10.701	1.01e-26
Artery_Tibial	VTE	ENSG00000148229	POLE3	9	113410671	113410672	0.1958	rs3810926	4.91	rs3827674	0.115	-7.5	4.578	563	16	enet	0.12	1.5e-14	-4.62931	3.67e-06
Artery_Tibial	VTE	ENSG00000148290	SURF1	9	133356675	133356676	0.4571	rs579459	37.37	rs3124768	0.239	-10.97	7.744	575	575	susie	0.39	1.3e-53	-12.469	1.1e-35
Artery_Tibial	VTE	ENSG00000148296	SURF6	9	133336397	133336398	0.4266	rs579459	37.37	rs886090	0.29	-11.79	3.758	581	581	susie	0.48	3.3e-69	-8.99065	2.46e-19
Artery_Tibial	VTE	ENSG00000138193	PLCE1	10	94030811	94030812	0.1156	rs1547643	-5.6	rs2689705	0.0837	6.48	3.391	420	6	lasso	0.11	6e-14	5.18493	2.16e-07
Artery_Tibial	VTE	ENSG00000087884	AAMDC	11	77821108	77821109	0.2725	rs2051484	5.52	rs2186564	0.249762	-11.26	5.433	352	17	enet	0.28	5.2e-36	-5.16282	2.43e-07
Artery_Tibial	VTE	ENSG00000178301	AQP11	11	77589390	77589391	0.0768	rs2051484	5.52	rs7119934	0.103343	-7.2	5.247	364	1	top1	0.1	4e-13	-5.247	1.55e-07
Artery_Tibial	VTE	ENSG00000175220	ARHGAP1	11	46700598	46700599	0.0664	rs3136516	12.32	rs6485690	0.041321	-5.5	8.523	238	238	susie	0.042	4.3e-06	-8.56998	1.04e-17
Artery_Tibial	VTE	ENSG00000172247	C1QTNF4	11	47594658	47594659	0.1947	rs10838663	8.47	rs10838757	0.133407	-8.69	-4.497	286	17	enet	0.17	1.3e-21	4.9438	7.66e-07
Artery_Tibial	VTE	ENSG00000074201	CLNS1A	11	77637804	77637805	0.0666	rs2051484	5.52	rs1540179	0.082688	7.28	5.275	361	361	susie	0.085	5.2e-11	5.33882	9.36e-08
Artery_Tibial	VTE	ENSG00000149485	FADS1	11	61829317	61829318	0.0978	rs174566	-9.14	rs174555	0.064904	-6.18	-8.957	423	21	enet	0.09	1.5e-11	7.2665	3.69e-13
Artery_Tibial	VTE	ENSG00000134824	FADS2	11	61816255	61816256	0.1746	rs174566	-9.14	rs968567	0.14688	8.66	-4.424	416	15	enet	0.15	1.2e-18	-6.15252	7.63e-10
Artery_Tibial	VTE	ENSG00000025434	NR1H3	11	47248299	47248300	0.0587	rs2306029	11.45	rs830085	0.002222	3.41	6.254	296	296	susie	0.0046	0.075	5.19711	2.02e-07
Artery_Tibial	VTE	ENSG00000110536	PTPMT1	11	47565796	47565797	0.0687	rs10838663	8.47	rs1681630	0.004218	3.9	6.007	276	4	lasso	0.009	0.022	6.96909	3.19e-12
Artery_Tibial	VTE	ENSG00000054967	RELT	11	73376263	73376264	0.0655	rs10751226	4.84	rs7925226	0.028668	4.84	4.537	309	309	susie	0.037	1.3e-05	4.60112	4.2e-06
Artery_Tibial	VTE	ENSG00000165915	SLC39A13	11	47407131	47407132	0.1137	rs4494268	8.52	rs2293578	0.102802	7.44	-5.022	288	288	susie	0.11	1.8e-13	-4.88939	1.01e-06
Artery_Tibial	VTE	ENSG00000134825	TMEM258	11	61792635	61792636	0.0616	rs174566	-9.14	rs174538	0.059488	5.57	-8.143	405	1	top1	0.059	4.2e-08	-8.143	3.86e-16
Artery_Tibial	VTE	ENSG00000175213	ZNF408	11	46700817	46700818	0.111	rs3136516	12.32	rs10769205	0.109551	-7.33	8.376	238	1	top1	0.11	7.5e-14	-8.376	5.48e-17
Artery_Tibial	VTE	ENSG00000150967	ABCB9	12	122981569	122981570	0.1076	rs1727309	-6.44	rs4275659	0.0696	6.97	-4.15	318	11	lasso	0.084	7.6e-11	-4.63175	3.63e-06
Artery_Tibial	VTE	ENSG00000111275	ALDH2	12	111766886	111766887	0.1361	rs653178	7.09	rs4646777	0.0853	-7.06	-4.731	220	6	lasso	0.098	1.6e-12	4.50187	6.74e-06
Artery_Tibial	VTE	ENSG00000094916	CBX5	12	54280132	54280133	0.1125	rs4759076	-7.35	rs34094446	0.0208	4.51	3.231	434	23	enet	0.046	1.5e-06	4.50783	6.55e-06
Artery_Tibial	VTE	ENSG00000111328	CDK2AP1	12	123272333	123272334	0.1375	rs1727309	-6.44	rs1879380	0.153	-8.86	-6.389	347	16	enet	0.17	4.8e-21	6.34566	2.21e-10
Artery_Tibial	VTE	ENSG00000111666	CHPT1	12	101696946	101696947	0.5899	rs2695284	4.65	rs3809260	0.432	-14.44	4.302	468	41	enet	0.53	8.8e-80	-4.81723	1.46e-06
Artery_Tibial	VTE	ENSG00000120820	GLT8D2	12	104064182	104064183	0.0903	rs3751198	-6.44	rs2722195	0.00742	3.99	1.577	703	703	susie	0.018	0.0021	4.58097	4.63e-06
Artery_Tibial	VTE	ENSG00000139572	GPR84	12	54364486	54364487	0.071	rs4759076	-7.35	rs7967622	0.0283	-4.5	5.362	423	3	lasso	0.029	0.0001	-5.20954	1.89e-07
Artery_Tibial	VTE	ENSG00000051825	MPHOSPH9	12	123244013	123244014	0.0831	rs1727309	-6.44	rs1051431	0.0707	6.39	-5.853	350	350	susie	0.075	8.2e-10	-5.92475	3.13e-09
Artery_Tibial	VTE	ENSG00000111325	OGFOD2	12	122974682	122974683	0.0363	rs1727309	-6.44	rs7135296	0.00958	3.87	-4.556	320	320	susie	0.012	0.0086	-4.63212	3.62e-06
Artery_Tibial	VTE	ENSG00000119682	AREL1	14	74713114	74713115	0.0459	rs12887044	-6.98	rs888413	0.007258	-4.18	5.645	341	1	top1	0.0073	0.035	-5.645	1.65e-08
Artery_Tibial	VTE	ENSG00000133962	CATSPERB	14	91779069	91779070	0.2218	rs1884841	8.7	rs10133762	0.183199	9.45	7.897	462	4	lasso	0.18	6.3e-23	7.88142	3.24e-15
Artery_Tibial	VTE	ENSG00000075413	MARK3	14	103385391	103385392	0.0984	rs8020912	5.23	rs6575988	0.036755	-5.3	5.105	357	357	susie	0.05	5.2e-07	-5.33608	9.5e-08
Artery_Tibial	VTE	ENSG00000119608	PROX2	14	74871939	74871940	0.0698	rs12887044	-6.98	rs2241275	0.013473	-3.88	5.642	372	1	top1	0.013	0.0064	-5.642	1.68e-08
Artery_Tibial	VTE	ENSG00000165929	TC2N	14	91867535	91867536	0.3182	rs1884841	8.7	rs1884841	0.228443	11.09	8.702	458	32	enet	0.29	1e-36	8.90191	5.49e-19
Artery_Tibial	VTE	ENSG00000103591	AAGAB	15	67254735	67254736	0.0586	rs7166081	-4.68	rs7166081	0.01713	4.66	-4.678	483	25	enet	0.021	0.00096	-4.49993	6.8e-06
Artery_Tibial	VTE	ENSG00000103599	IQCH	15	67254799	67254800	0.0736	rs7166081	-4.68	rs12910062	0.06429	-6.17	-4.614	483	483	susie	0.069	3.7e-09	4.55852	5.15e-06
Artery_Tibial	VTE	ENSG00000050820	BCAR1	16	75268052	75268053	0.1612	rs12917651	7.29	rs4888378	0.183	-9.51	7.089	378	18	enet	0.19	4.7e-24	-7.53916	4.73e-14
Artery_Tibial	VTE	ENSG00000102967	DHODH	16	72008587	72008588	0.4687	rs3213422	-5.37	rs3213422	0.355	-13.02	-5.368	369	369	susie	0.4	3.3e-54	5.39253	6.95e-08
Artery_Tibial	VTE	ENSG00000167395	ZNF646	16	31074421	31074422	0.0347	rs4889599	6.15	rs1060506	0.0185	3.75	3.529	243	8	enet	0.02	0.0011	4.68435	2.81e-06
Artery_Tibial	VTE	ENSG00000173917	HOXB2	17	48544988	48544989	0.1856	rs208009	4.84	rs8072250	0.14	-8.63	-4.02	410	23	enet	0.16	2.2e-19	4.7247	2.3e-06
Artery_Tibial	VTE	ENSG00000132510	KDM6B	17	7839903	7839904	0.1593	rs17807204	5.61	rs3744251	0.0554	-6.71	5.335	515	515	susie	0.062	2.4e-08	-5.79438	6.86e-09
Artery_Tibial	VTE	ENSG00000186868	MAPT	17	45894381	45894382	0.0356	rs8072451	4.75	rs16940665	0.0493	-5	4.735	31	1	top1	0.049	5.9e-07	-4.735	2.19e-06
Artery_Tibial	VTE	ENSG00000141458	NPC1	18	23586897	23586898	0.1999	rs1805081	-5.45	rs891386	0.144	8.94	-5.031	365	17	enet	0.19	2e-23	-5.29017	1.22e-07
Artery_Tibial	VTE	ENSG00000141452	RMC1	18	23503469	23503470	0.167	rs1805081	-5.45	rs1788826	0.146	-8.53	4.49	347	11	enet	0.15	1.7e-18	-4.73748	2.16e-06
Artery_Tibial	VTE	ENSG00000104936	DMPK	19	45782551	45782552	0.1331	rs11672660	-6.38	rs8109951	0.0967	-7.15	5.284	389	22	enet	0.1	8.9e-13	-5.67009	1.43e-08
Artery_Tibial	VTE	ENSG00000088053	GP6	19	55038263	55038264	0.0962	rs892090	-8.95	rs1671214	0.0512	-5.02	-6.418	460	1	top1	0.051	3.6e-07	6.418	1.38e-10
Artery_Tibial	VTE	ENSG00000180739	S1PR5	19	10517930	10517931	0.0569	rs12972963	-13.78	rs10420809	-0.0021	3.15	-10.786	370	370	susie	0.004	0.088	-9.48064	2.53e-21
Artery_Tibial	VTE	ENSG00000129353	SLC44A2	19	10602456	10602457	0.1026	rs12972963	-13.78	rs11672431	0.0194	-4.66	-5.99	356	10	enet	0.056	1.2e-07	7.51304	5.78e-14
Artery_Tibial	VTE	ENSG00000088298	EDEM2	20	35147363	35147364	0.2949	rs6088764	16.02	rs6060270	0.225	-10.4	8.904	345	6	lasso	0.23	9.8e-29	-6.41502	1.41e-10
Artery_Tibial	VTE	ENSG00000101460	MAP1LC3A	20	34546853	34546854	0.2307	rs11906160	11.95	rs6059918	0.302	12.07	7.511	303	5	lasso	0.31	1.4e-39	8.18847	2.65e-16
Artery_Tibial	VTE	ENSG00000078814	MYH7B	20	34975402	34975403	0.2701	rs6088764	16.02	rs6088662	0.113	8.58	6.322	351	23	enet	0.2	2e-24	9.16956	4.75e-20
Artery_Tibial	VTE	ENSG00000101000	PROCR	20	35172072	35172073	0.207	rs6088764	16.02	rs6060270	0.132	-8.26	8.904	353	15	enet	0.14	5e-17	-6.65814	2.77e-11
Artery_Tibial	VTE	ENSG00000171222	SCAND1	20	35959471	35959472	0.0727	rs6060450	5.32	rs6060450	0.0502	5.7	5.323	286	286	susie	0.052	3.3e-07	5.47198	4.45e-08
Artery_Tibial	VTE	ENSG00000100991	TRPC4AP	20	35092870	35092871	0.0646	rs6088764	16.02	rs6088662	0.00199	-3.66	6.322	342	1	top1	0.002	0.16	-6.322	2.58e-10
Artery_Tibial	VTE	ENSG00000101019	UQCC1	20	35412140	35412141	0.0628	rs6088764	16.02	rs224331	0.0332	-4.89	6.141	331	1	top1	0.033	3.8e-05	-6.141	8.2e-10
Artery_Tibial	VTE	ENSG00000128274	A4GALT	22	42721297	42721298	0.34	rs738526	-7.58	rs8136914	0.124	-7.73	1.424	470	19	enet	0.2	1.4e-25	-5.39496	6.85e-08
Artery_Tibial	VTE	ENSG00000184381	PLA2G6	22	38205689	38205690	0.1382	rs11089862	5.05	rs3827354	0.0613	-6.94	-3.467	345	10	enet	0.087	3e-11	5.08609	3.66e-07
Artery_Tibial	VTE	ENSG00000100413	POLR3H	22	41544605	41544606	0.1192	rs2073167	-4.87	rs9619974	0.0272	-4.36	-4.683	296	1	top1	0.027	0.00018	4.683	2.83e-06
Artery_Tibial	VTE	ENSG00000100234	TIMP3	22	32801700	32801701	0.0837	rs713996	-6.04	rs16990857	0.000775	-3.71	0.558	676	676	susie	0.0063	0.045	-4.81345	1.48e-06
Artery_Tibial	HF	ENSG00000196275	GTF2IRD2	7	74851550	74851551	0.5732	rs2267812	4.57	rs2267812	0.463	14.85	4.568	96	18	enet	0.51	6.3e-76	4.67658	2.92e-06
Artery_Tibial	HF	ENSG00000175164	ABO	9	133275213	133275214	0.2891	rs495828	5.75	rs630014	0.0857	-7.66	-3.187	566	566	susie	0.2	3.6e-25	4.81477	1.47e-06
Artery_Tibial	Stroke	ENSG00000160785	SLC25A44	1	156193931	156193932	0.2456	rs1060604	-7.821	rs7534339	0.132	-8.2	-6.584	374	374	susie	0.13	1.5e-16	6.18286	6.29e-10
Artery_Tibial	Stroke	ENSG00000163596	ICA1L	2	202871984	202871985	0.0715	rs6722332	-6.28	rs4675310	0.0438	4.81	-5.69	242	11	lasso	0.046	1.5e-06	-5.05838	4.23e-07
Artery_Tibial	Stroke	ENSG00000144426	NBEAL1	2	203014878	203014879	0.4293	rs6722332	-6.28	rs4510208	0.408	-13.94	-5.503	262	1	top1	0.41	3.6e-56	5.503	3.73e-08
Artery_Tibial	Stroke	ENSG00000031691	CENPQ	6	49463377	49463378	0.6426	rs2501966	-5.84	rs2501966	0.623	17.34	-5.843	347	9	lasso	0.64	5.4e-107	-5.63755	1.72e-08
Artery_Tibial	Stroke	ENSG00000175164	ABO	9	133275213	133275214	0.2891	rs495828	5.88	rs630014	0.0857	-7.66	-5.538	566	566	susie	0.2	3.6e-25	6.1298	8.8e-10
Artery_Tibial	Stroke	ENSG00000175220	ARHGAP1	11	46700598	46700599	0.0664	rs6485702	4.64	rs6485690	0.041321	-5.5	4.498	238	238	susie	0.042	4.3e-06	-4.49654	6.91e-06
Artery_Tibial	Stroke	ENSG00000111275	ALDH2	12	111766886	111766887	0.1361	rs10774625	8.36	rs4646777	0.0853	-7.06	-3.403	220	6	lasso	0.098	1.6e-12	5.29975	1.16e-07
Artery_Tibial	Stroke	ENSG00000136141	LRCH1	13	46553167	46553168	0.1099	rs4942556	-5.26	rs9534454	0.01164	4.19	-4.847	560	560	susie	0.019	0.0013	-4.71495	2.42e-06
Artery_Tibial	Stroke	ENSG00000140945	CDH13	16	82626802	82626803	0.1471	rs10492869	-4.83	rs7500448	0.0993	-7.05	-4.726	929	1	top1	0.099	1.2e-12	4.726	2.29e-06
Artery_Tibial	Stroke	ENSG00000140948	ZCCHC14	16	87492044	87492045	0.1001	rs12445022	6.2	rs12445022	0.0862	-6.61	6.2	586	586	susie	0.093	6.5e-12	-5.23319	1.67e-07
f) Cells_EBV-transformed_lymphocytes (E6)
P < 2.65e-05	Nominally significant (i.e., P is lower than 0.05 / nGenes = 0.05 / 1,888 = 2.65e-05)
Tissue	Trait	FILE	ID	CHR	P0	P1	HSQ	BEST.GWAS.ID	BEST.GWAS.Z	EQTL.ID	EQTL.R2	EQTL.Z	EQTL.GWAS.Z	NSNP	NWGT	MODEL	MODELCV.R2	MODELCV.PV	TWAS.Z	TWAS.P
Cells_EBV-transformed_lymphocytes	LTL	ENSG00000049089	COL9A2	1	40317293	40317294	0.156	rs4660456	5.94	rs10789078	0.018325	3.73	-1.852	413	413	susie	0.02	0.074	-4.4795	7.48e-06
Cells_EBV-transformed_lymphocytes	LTL	ENSG00000177000	MTHFR	1	11806919	11806920	0.272	rs17421560	-5.22	rs1476413	0.103753	5.01	-4.265	476	20	enet	0.17	3.2e-06	-4.9195	8.68e-07
Cells_EBV-transformed_lymphocytes	LTL	ENSG00000115239	ASB3	2	53787609	53787610	0.153	rs12615793	15.69	rs805374	0.007339	-3.86	0.176	472	14	enet	0.047	0.012	-5.59247	2.24e-08
Cells_EBV-transformed_lymphocytes	LTL	ENSG00000213639	PPP1CB	2	28751639	28751640	0.284	rs12185717	-6.74	rs7586405	0.166878	-4.85	2.894	526	24	enet	0.18	1.7e-06	-4.47006	7.82e-06
Cells_EBV-transformed_lymphocytes	LTL	ENSG00000171103	TRMT61B	2	28870300	28870301	0.434	rs12185717	-6.74	rs7567861	0.403632	6.85	6.624	583	11	lasso	0.42	6.5e-15	6.56063	5.36e-11
Cells_EBV-transformed_lymphocytes	LTL	ENSG00000004534	RBM6	3	49940006	49940007	0.18	rs2230590	-7.87	rs6771546	0.074948	4.33	6.657	310	310	susie	0.11	0.00019	6.847	7.54e-12
Cells_EBV-transformed_lymphocytes	LTL	ENSG00000164068	RNF123	3	49689501	49689502	0.118	rs2230590	-7.87	rs7613875	0.033743	-3.8	6.333	312	312	susie	0.05	0.0099	-7.176	7.18e-13
Cells_EBV-transformed_lymphocytes	LTL	ENSG00000138468	SENP7	3	101513240	101513241	0.377	rs1918405	6.15	rs7431086	0.068157	-4.51	-4.482	368	368	susie	0.14	3.6e-05	4.6252	3.74e-06
Cells_EBV-transformed_lymphocytes	LTL	ENSG00000179010	MRFAP1	4	6640090	6640091	0.42	rs10937779	8.69	rs6446552	0.0102	3.51	4.5	522	522	susie	0.054	0.0077	6.4077	1.48e-10
Cells_EBV-transformed_lymphocytes	LTL	ENSG00000113504	SLC12A7	5	1112034	1112035	0.439	rs2736100	29.61	rs4535497	0.32994	6.56	4.725	374	2	lasso	0.37	3.8e-13	4.69585	2.65e-06
Cells_EBV-transformed_lymphocytes	LTL	ENSG00000198945	L3MBTL3	6	130013698	130013699	0.463	rs7755589	4.74	rs1337775	0.085292	4.7	3.343	561	24	enet	0.19	8.9e-07	4.34752	1.38e-05
Cells_EBV-transformed_lymphocytes	LTL	ENSG00000008018	PSMB1	6	170553340	170553341	0.23	rs7775031	5.35	rs9348325	0.01522	-3.88	4.753	264	3	lasso	0.048	0.011	-4.77551	1.79e-06
Cells_EBV-transformed_lymphocytes	LTL	ENSG00000188186	LAMTOR4	7	100148906	100148907	0.201	rs11762932	-9.15	rs11762932	0.028972	-3.91	-9.154	277	11	lasso	0.034	0.029	7.9675	1.62e-15
Cells_EBV-transformed_lymphocytes	LTL	ENSG00000121716	PILRB	7	100352175	100352176	0.636	rs11762932	-9.15	rs6945952	0.559393	8.06	-6.164	294	294	susie	0.56	8.4e-22	-6.1592	7.31e-10
Cells_EBV-transformed_lymphocytes	LTL	ENSG00000104738	MCM4	8	47960184	47960185	0.283	rs4873772	-5.97	rs7827571	0.184053	-4.84	-5.434	185	1	top1	0.18	1.3e-06	5.434	5.51e-08
Cells_EBV-transformed_lymphocytes	LTL	ENSG00000164944	VIRMA	8	94553528	94553529	0.284	rs1023767	-7.83	rs1055800	0.213888	-5.25	-7.651	452	1	top1	0.21	1.5e-07	7.651	1.99e-14
Cells_EBV-transformed_lymphocytes	LTL	ENSG00000130227	XPO7	8	21919670	21919671	0.223	rs878873	10.28	rs13278159	-0.00825	3.53	-8.102	477	5	lasso	0.0065	0.19	-8.18614	2.7e-16
Cells_EBV-transformed_lymphocytes	LTL	ENSG00000095794	CREM	10	35126790	35126791	0.125	rs4934735	4.58	rs11597483	0.058266	-3.5	4.36	303	303	susie	0.092	0.00064	-4.27585	1.9e-05
Cells_EBV-transformed_lymphocytes	LTL	ENSG00000108094	CUL2	10	35090641	35090642	0.1576	rs4934735	4.58	rs2295415	0.068016	-3.92	3.662	296	296	susie	0.078	0.0016	-4.38674	1.15e-05
Cells_EBV-transformed_lymphocytes	LTL	ENSG00000057608	GDI2	10	5842131	5842132	0.2692	rs10905065	8.9	rs2275774	0.054384	-4.37	5.253	693	1	top1	0.054	0.0074	-5.253	1.5e-07
Cells_EBV-transformed_lymphocytes	LTL	ENSG00000075239	ACAT1	11	108121750	108121751	0.178	rs227069	-18.08	rs2640779	0.0892	4.28	9.869	364	1	top1	0.089	0.00077	9.869	5.67e-23
Cells_EBV-transformed_lymphocytes	LTL	ENSG00000178202	POGLUT3	11	108498431	108498432	0.345	rs227069	-18.08	rs3741060	0.197	-4.97	-4.329	319	1	top1	0.2	5.1e-07	4.329	1.5e-05
Cells_EBV-transformed_lymphocytes	LTL	ENSG00000133789	SWAP70	11	9664076	9664077	0.375	rs7939541	6.41	rs12273601	0.178	5.33	-4.397	356	356	susie	0.2	5e-07	-4.65161	3.29e-06
Cells_EBV-transformed_lymphocytes	LTL	ENSG00000257218	GATC	12	120446437	120446438	0.455	rs4102203	8.71	rs540520	0.044459	4.54	4.744	380	25	enet	0.18	1.6e-06	5.19117	2.09e-07
Cells_EBV-transformed_lymphocytes	LTL	ENSG00000111325	OGFOD2	12	122974682	122974683	0.317	rs1727302	-8.59	rs940904	0.09759	5.29	-5.673	314	23	enet	0.23	3.2e-08	-8.96355	3.14e-19
Cells_EBV-transformed_lymphocytes	LTL	ENSG00000167272	POP5	12	120581397	120581398	0.483	rs4102203	8.71	rs566124	0.225178	5.3	4.811	400	1	top1	0.23	6.6e-08	4.811	1.5e-06
Cells_EBV-transformed_lymphocytes	LTL	ENSG00000089163	SIRT4	12	120302315	120302316	0.3	rs4102203	8.71	rs16950058	-5.5e-05	3.91	4.244	370	370	susie	0.053	0.0081	4.27511	1.91e-05
Cells_EBV-transformed_lymphocytes	LTL	ENSG00000100714	MTHFD1	14	64388030	64388031	0.195	rs10873174	-6.72	rs3866741	-0.002034	3.95	2.308	495	17	enet	0.011	0.14	5.09582	3.47e-07
Cells_EBV-transformed_lymphocytes	LTL	ENSG00000088808	PPP1R13B	14	103847589	103847590	0.175	rs12147460	-4.56	rs8016348	-0.003642	3.68	3.481	320	5	lasso	0.1	0.00031	4.41006	1.03e-05
Cells_EBV-transformed_lymphocytes	LTL	ENSG00000241839	PLEKHO2	15	64841882	64841883	0.199	rs17208301	4.24	rs17208301	0.160328	-4.42	4.244	284	1	top1	0.16	6.6e-06	-4.244	2.2e-05
Cells_EBV-transformed_lymphocytes	LTL	ENSG00000103932	RPAP1	15	41544268	41544269	0.284	rs17676742	10.21	rs2274858	0.275804	5.92	-6.284	362	362	susie	0.28	7.7e-10	-5.6782	1.36e-08
Cells_EBV-transformed_lymphocytes	LTL	ENSG00000137877	SPTBN5	15	41890204	41890205	0.205	rs2241522	10.19	rs1672461	0.182142	-4.98	-5.662	415	1	top1	0.18	1.5e-06	5.662	1.5e-08
Cells_EBV-transformed_lymphocytes	LTL	ENSG00000155393	HEATR3	16	50065940	50065941	0.207	rs3887556	8.22	rs2287197	0.21963	-5.39	7.131	374	374	susie	0.23	4.5e-08	-7.0503	1.79e-12
Cells_EBV-transformed_lymphocytes	LTL	ENSG00000135698	MPHOSPH6	16	82170225	82170226	0.599	rs2303262	19.57	rs2967370	0.207247	5.37	11.705	729	729	susie	0.22	1.1e-07	11.8862	1.4e-32
Cells_EBV-transformed_lymphocytes	LTL	ENSG00000258429	PDF	16	69330594	69330595	0.161	rs3785074	10.83	rs3817030	0.005821	-3.15	6.369	297	297	susie	0.081	0.0013	-6.9096	4.86e-12
Cells_EBV-transformed_lymphocytes	LTL	ENSG00000132600	PRMT7	16	68310973	68310974	0.436	rs4359427	4.5	rs9928605	0.207302	5.31	3.707	299	22	enet	0.3	1.4e-10	4.5235	6.08e-06
Cells_EBV-transformed_lymphocytes	LTL	ENSG00000168411	RFWD3	16	74666880	74666881	0.375	rs4395097	11.77	rs4888262	0.143916	-5.3	-11.001	352	352	susie	0.17	4.6e-06	11.0369	2.53e-28
Cells_EBV-transformed_lymphocytes	LTL	ENSG00000132604	TERF2	16	69408570	69408571	0.204	rs3785074	10.83	rs12325454	0.041818	-4.24	4.276	303	22	enet	0.093	0.00059	-7.1001	1.25e-12
Cells_EBV-transformed_lymphocytes	LTL	ENSG00000178952	TUFM	16	28846407	28846408	0.125	rs12443881	5.36	rs12928404	0.147495	4.31	5.089	181	1	top1	0.15	1.6e-05	5.089	3.6e-07
Cells_EBV-transformed_lymphocytes	LTL	ENSG00000257949	TEN1	17	75979363	75979364	0.424	rs2069528	6.29	rs2069528	0.332514	-6.39	6.294	400	7	lasso	0.39	7e-14	-5.73199	9.93e-09
Cells_EBV-transformed_lymphocytes	LTL	ENSG00000184988	TMEM106A	17	43211834	43211835	0.469	rs9912587	-8	rs4793189	0.272365	6.3	-7.231	262	262	susie	0.33	1.4e-11	-7.46754	8.17e-14
Cells_EBV-transformed_lymphocytes	LTL	ENSG00000158270	COLEC12	18	500721	500722	0.248	rs16948305	-16	rs502396	0.007337	-3.62	-9.661	564	1	top1	0.0073	0.18	9.661	4.42e-22
Cells_EBV-transformed_lymphocytes	LTL	ENSG00000101751	POLI	18	54270028	54270029	0.366	rs3730783	11.41	rs3730783	0.341062	-6.28	11.408	383	1	top1	0.34	6.8e-12	-11.408	3.81e-30
Cells_EBV-transformed_lymphocytes	LTL	ENSG00000130856	ZNF236	18	76822606	76822607	0.223	rs1049004	6.28	rs937824	0.031669	4.19	4.921	653	653	susie	0.1	0.00036	5.43	5.64e-08
Cells_EBV-transformed_lymphocytes	LTL	ENSG00000197134	ZNF257	19	22052451	22052452	0.2725	rs8105767	14.92	rs7253490	0.028988	4.17	13.319	320	50	enet	0.047	0.012	10.9755	5.01e-28
Cells_EBV-transformed_lymphocytes	LTL	ENSG00000186230	ZNF749	19	57435328	57435329	0.3385	rs2301663	-4.79	rs11665675	0.110135	-4.38	-4.753	488	1	top1	0.11	0.00019	4.753	2e-06
Cells_EBV-transformed_lymphocytes	LTL	ENSG00000101216	GMEB2	20	63627040	63627041	0.256	rs16983844	17.64	rs2872810	0.1436	4.2	7.84	428	1	top1	0.14	2.1e-05	7.84	4.51e-15
Cells_EBV-transformed_lymphocytes	LTL	ENSG00000205560	CPT1B	22	50578454	50578455	0.366	rs140522	10.05	rs1557503	0.101093	-4.71	3.398	295	295	susie	0.22	7.3e-08	-6.2228	4.88e-10
Cells_EBV-transformed_lymphocytes	LTL	ENSG00000128408	RIBC2	22	45413690	45413691	0.374	rs6006743	6.84	rs9754402	0.301447	6.24	-4.224	574	574	susie	0.31	7.8e-11	-4.2537	2.1e-05
Cells_EBV-transformed_lymphocytes	AF	ENSG00000143537	ADAM15	1	155050565	155050566	0.21	rs4578216	18.353	rs12034326	0.01325	-3.85	2.68	378	378	susie	0.074	0.0021	-5.12093	3.04e-07
Cells_EBV-transformed_lymphocytes	AF	ENSG00000163357	DCST1	1	155033823	155033824	0.245	rs4578216	18.353	rs4999127	-0.00591	-2.9	-8.405	377	377	susie	0.055	0.0071	7.95414	1.8e-15
Cells_EBV-transformed_lymphocytes	AF	ENSG00000178074	C2orf69	2	199911255	199911256	0.135	rs7605146	10.09	rs4673660	0.03455	4.2	5.328	342	1	top1	0.035	0.027	5.33	9.93e-08
Cells_EBV-transformed_lymphocytes	AF	ENSG00000180228	PRKRA	2	178451434	178451435	0.172	rs3731746	10.19	rs3769866	0.108534	-4.6	7.416	465	465	susie	0.13	4.2e-05	-8.77	1.76e-18
Cells_EBV-transformed_lymphocytes	AF	ENSG00000114054	PCCB	3	136250305	136250306	0.161	rs1278493	5.75	rs1153877	0.170138	4.8	5.409	282	1	top1	0.17	3.4e-06	5.409	6.34e-08
Cells_EBV-transformed_lymphocytes	AF	ENSG00000109332	UBE2D3	4	102868895	102868896	0.238	rs7681629	5.43	rs223484	0.0397	-3.89	5.128	322	322	susie	0.097	0.00046	-5.1538	2.55e-07
Cells_EBV-transformed_lymphocytes	AF	ENSG00000203872	C6orf163	6	87344848	87344849	0.25	rs2031522	-6.41	rs406981	0.207574	4.97	-5.642	408	1	top1	0.21	2.4e-07	-5.642	1.68e-08
Cells_EBV-transformed_lymphocytes	AF	ENSG00000255587	RAB44	6	36697850	36697851	0.423	rs3176326	-7.39	rs3176326	0.132687	-4.37	-7.394	544	1	top1	0.13	4.3e-05	7.394	1.42e-13
Cells_EBV-transformed_lymphocytes	AF	ENSG00000105974	CAV1	7	116524784	116524785	0.207	rs11773845	-15.67	rs4730738	0.098482	-4.16	-7.851	346	1	top1	0.098	0.00042	7.851	4.13e-15
Cells_EBV-transformed_lymphocytes	AF	ENSG00000105971	CAV2	7	116287379	116287380	0.555	rs11773845	-15.67	rs13247015	0.35937	6.45	-6.329	367	1	top1	0.36	1.4e-12	-6.329	2.47e-10
Cells_EBV-transformed_lymphocytes	AF	ENSG00000146535	GNA12	7	2844323	2844324	0.622	rs1182188	-4.54	rs2533878	0.433036	7.31	-4.353	556	556	susie	0.44	9.6e-16	-4.26805	1.97e-05
Cells_EBV-transformed_lymphocytes	AF	ENSG00000196275	GTF2IRD2	7	74851550	74851551	0.608	rs2267812	5.15	rs2267812	0.492503	7.42	5.152	99	1	top1	0.49	2.9e-18	5.152	2.58e-07
Cells_EBV-transformed_lymphocytes	AF	ENSG00000165072	MAMDC2	9	70043580	70043581	0.279	rs10780928	3.81	rs9697092	-0.008141	-2.84	1.771	410	410	susie	0.049	0.011	-4.62576	3.73e-06
Cells_EBV-transformed_lymphocytes	AF	ENSG00000172650	AGAP5	10	73698158	73698159	0.2249	rs10824026	-11.96	rs12570126	0.122011	4.37	-11.82	246	1	top1	0.12	8.8e-05	-11.82	3.08e-32
Cells_EBV-transformed_lymphocytes	AF	ENSG00000216937	CCDC7	10	32446139	32446140	0.287	rs11008969	-4.54	rs16933379	0.176434	-4.69	-4.4	316	1	top1	0.18	2.2e-06	4.4	1.08e-05
Cells_EBV-transformed_lymphocytes	AF	ENSG00000166348	USP54	10	73625952	73625953	0.0989	rs10824026	-11.96	rs2140933	0.041534	3.8	-4.515	247	247	susie	0.053	0.008	-4.6699	3.01e-06
Cells_EBV-transformed_lymphocytes	AF	ENSG00000135437	RDH5	12	55720366	55720367	0.47	rs10783768	4.64	rs7959622	0.043711	4.42	-0.848	302	37	enet	0.098	0.00043	-4.2225	2.42e-05
Cells_EBV-transformed_lymphocytes	AF	ENSG00000165410	CFL2	14	34714822	34714823	0.552	rs9491	7.2	rs9743965	0.25689	5.44	6.64	413	413	susie	0.27	1.9e-09	5.4418	5.27e-08
Cells_EBV-transformed_lymphocytes	AF	ENSG00000100714	MTHFD1	14	64388030	64388031	0.195	rs2738413	11.64	rs3866741	-0.002034	3.95	-8.405	495	17	enet	0.011	0.14	-9.0236	1.82e-19
Cells_EBV-transformed_lymphocytes	AF	ENSG00000103245	CIAO3	16	741328	741329	0.291	rs6600231	4.82	rs9928077	0.180026	5.01	4.303	460	1	top1	0.18	1.7e-06	4.303	1.69e-05
Cells_EBV-transformed_lymphocytes	AF	ENSG00000159314	ARHGAP27	17	45434420	45434421	0.328	rs8072451	5.68	rs17689471	0.075576	-5.31	5.528	180	180	susie	0.21	1.4e-07	-5.5101	3.59e-08
Cells_EBV-transformed_lymphocytes	AF	ENSG00000073605	GSDMB	17	39918649	39918650	0.29	rs3816470	6.57	rs11557467	0.134253	4.88	6.435	286	1	top1	0.13	3.9e-05	6.435	1.23e-10
Cells_EBV-transformed_lymphocytes	AF	ENSG00000172057	ORMDL3	17	39927600	39927601	0.53	rs3816470	6.57	rs8067378	0.426126	7.04	6.413	288	1	top1	0.43	2.8e-15	6.413	1.43e-10
Cells_EBV-transformed_lymphocytes	AF	ENSG00000055483	USP36	17	78841440	78841441	0.482	rs7224711	5.5	rs1057040	0.127841	-5.34	5.053	602	602	susie	0.16	5.4e-06	-5.2626	1.42e-07
Cells_EBV-transformed_lymphocytes	AF	ENSG00000108379	WNT3	17	46833057	46833058	0.18	rs17608766	6.16	rs199520	0.044781	3.77	3.796	253	253	susie	0.062	0.0044	4.4905	7.11e-06
Cells_EBV-transformed_lymphocytes	CAD	ENSG00000163131	CTSS	1	150765956	150765957	0.271	rs11204680	-7.42	rs12409208	0.260482	6.21	-5.767	302	302	susie	0.3	1.8e-10	-5.9783	2.26e-09
Cells_EBV-transformed_lymphocytes	CAD	ENSG00000168765	GSTM4	1	109656080	109656081	0.256	rs7528419	-15.88	rs12745189	0.046302	-4.22	3.323	450	14	enet	0.07	0.0026	-5.3217	1.03e-07
Cells_EBV-transformed_lymphocytes	CAD	ENSG00000143452	HORMAD1	1	150720887	150720888	0.184	rs11204680	-7.42	rs7521898	0.221478	5.18	-5.933	300	1	top1	0.22	8.6e-08	-5.933	2.97e-09
Cells_EBV-transformed_lymphocytes	CAD	ENSG00000204084	INPP5B	1	37947056	37947057	0.389	rs34655914	-6.66	rs28739509	0.29531	-6.5	4.765	454	3	lasso	0.31	1.1e-10	-4.6569	3.21e-06
Cells_EBV-transformed_lymphocytes	CAD	ENSG00000143156	NME7	1	169367966	169367967	0.197	rs7413522	-6.7	rs12121994	0.029353	4.26	-5.927	588	588	susie	0.07	0.0026	-6.2074	5.39e-10
Cells_EBV-transformed_lymphocytes	CAD	ENSG00000183431	SF3A3	1	37990920	37990921	0.224	rs34655914	-6.66	rs4072980	0.136431	4.69	-6.254	463	1	top1	0.14	3.4e-05	-6.254	4e-10
Cells_EBV-transformed_lymphocytes	CAD	ENSG00000143498	TAF1A	1	222589823	222589824	0.192	rs17465637	-12.49	rs4846767	0.121634	-4.43	-9.084	322	7	enet	0.13	3.7e-05	8.865	7.65e-19
Cells_EBV-transformed_lymphocytes	CAD	ENSG00000138380	CARF	2	202912226	202912227	0.301	rs35212307	14.72	rs12693982	0.037789	-3.58	7.319	242	30	enet	0.092	0.00064	-5.4576	4.83e-08
Cells_EBV-transformed_lymphocytes	CAD	ENSG00000115486	GGCX	2	85561546	85561547	0.568	rs2166529	11.42	rs6705971	0.22009	6.36	11.255	471	471	susie	0.27	1.8e-09	10.6515	1.72e-26
Cells_EBV-transformed_lymphocytes	CAD	ENSG00000163596	ICA1L	2	202871984	202871985	0.196	rs35212307	14.72	rs16839308	0.08548	-4.26	-1.714	242	10	enet	0.095	0.00054	6.97	3.17e-12
Cells_EBV-transformed_lymphocytes	CAD	ENSG00000129055	ANAPC13	3	134486715	134486716	0.711	rs9876658	4.66	rs2241556	0.477214	-7.65	4.531	469	469	susie	0.51	5.9e-19	-4.20688	2.59e-05
Cells_EBV-transformed_lymphocytes	CAD	ENSG00000047849	MAP4	3	48089271	48089272	0.094	rs6787500	-5.05	rs12495221	0.092944	-4.17	-4.968	196	1	top1	0.093	0.0006	4.968	6.76e-07
Cells_EBV-transformed_lymphocytes	CAD	ENSG00000172113	NME6	3	48301684	48301685	0.581	rs3172494	-6.28	rs3197223	0.51952	-7.66	-4.489	253	1	top1	0.52	1.4e-19	4.489	7.16e-06
Cells_EBV-transformed_lymphocytes	CAD	ENSG00000004534	RBM6	3	49940006	49940007	0.18	rs1801143	-6.32	rs6771546	0.074948	4.33	-5.031	310	310	susie	0.11	0.00019	-5.14864	2.62e-07
Cells_EBV-transformed_lymphocytes	CAD	ENSG00000164068	RNF123	3	49689501	49689502	0.118	rs9814873	-6.38	rs7613875	0.033743	-3.8	-5.181	312	312	susie	0.05	0.0099	5.48419	4.15e-08
Cells_EBV-transformed_lymphocytes	CAD	ENSG00000065060	BLTP3A	6	34792014	34792015	0.218	rs2744961	6.53	rs3800424	0.018526	3.69	0.906	352	352	susie	0.045	0.013	5.4122	6.23e-08
Cells_EBV-transformed_lymphocytes	CAD	ENSG00000106351	AGFG2	7	100539210	100539211	0.187	rs10281368	4.86	rs4424195	0.094681	4.29	4.689	305	305	susie	0.11	0.00027	4.66595	3.07e-06
Cells_EBV-transformed_lymphocytes	CAD	ENSG00000106392	C1GALT1	7	7156933	7156934	0.453	rs1047763	5.28	rs11762665	0.189851	5.35	4.072	463	463	susie	0.22	9.9e-08	4.52439	6.06e-06
Cells_EBV-transformed_lymphocytes	CAD	ENSG00000136238	RAC1	7	6374522	6374523	0.231	rs3828944	-6.27	rs3729790	0.178703	-4.62	-5.806	292	1	top1	0.18	1.8e-06	5.806	6.4e-09
Cells_EBV-transformed_lymphocytes	CAD	ENSG00000164941	INTS8	8	94813310	94813311	0.341	rs11783878	4.86	rs716733	0.263329	5.94	4.47	440	1	top1	0.26	3.7e-09	4.47	7.82e-06
Cells_EBV-transformed_lymphocytes	CAD	ENSG00000172785	ZNG1A	9	179146	179147	0.603	rs478882	-4.49	rs478882	0.446091	7.09	-4.488	450	30	enet	0.5	1.2e-18	-4.6349	3.57e-06
Cells_EBV-transformed_lymphocytes	CAD	ENSG00000173915	ATP5MK	10	103396465	103396466	0.1982	rs11191514	-7.86	rs1163073	0.109418	-4.25	-3.859	352	352	susie	0.12	0.00013	4.208	2.58e-05
Cells_EBV-transformed_lymphocytes	CAD	ENSG00000256269	HMBS	11	119084865	119084866	0.518	rs1177562	6.51	rs7127212	0.3	5.89	5.758	372	1	top1	0.3	2.1e-10	5.758	8.51e-09
Cells_EBV-transformed_lymphocytes	CAD	ENSG00000213445	SIPA1	11	65638096	65638097	0.324	rs12801636	-6.55	rs12801636	0.191	-5.05	-6.547	329	12	enet	0.22	1.2e-07	6.89557	5.37e-12
Cells_EBV-transformed_lymphocytes	CAD	ENSG00000157895	C12orf43	12	121016501	121016502	0.281	rs2251468	8.71	rs1182933	0.174597	-4.58	7.9	447	1	top1	0.17	2.5e-06	-7.9	2.79e-15
Cells_EBV-transformed_lymphocytes	CAD	ENSG00000119718	EIF2B2	14	75002910	75002911	0.325	rs175040	-6.95	rs1548807	0.307332	-6.04	-6.416	410	1	top1	0.31	1.1e-10	6.416	1.4e-10
Cells_EBV-transformed_lymphocytes	CAD	ENSG00000136378	ADAMTS7	15	78811430	78811431	0.443	rs4468572	-13.45	rs7182567	0.163987	5.86	10.544	419	419	susie	0.17	3.7e-06	11.8469	2.23e-32
Cells_EBV-transformed_lymphocytes	CAD	ENSG00000172575	RASGRP1	15	38565574	38565575	0.327	rs8032939	4.63	rs7173565	0.184712	5.13	4.282	534	1	top1	0.18	1.2e-06	4.282	1.85e-05
Cells_EBV-transformed_lymphocytes	CAD	ENSG00000153774	CFDP1	16	75433484	75433485	0.19	rs1549306	-9.14	rs10781977	0.028719	4.53	-7.868	346	13	enet	0.1	0.00037	-7.6642	1.8e-14
Cells_EBV-transformed_lymphocytes	CAD	ENSG00000108771	DHX58	17	42112732	42112733	0.423	rs1905339	6.11	rs2074166	0.406876	-6.9	6.01	317	1	top1	0.41	1.8e-14	-6.01	1.86e-09
Cells_EBV-transformed_lymphocytes	CAD	ENSG00000108262	GIT1	17	29594053	29594054	0.352	rs7220401	6.78	rs2292973	0.127319	-5.08	-4.528	316	11	lasso	0.13	5.7e-05	4.6468	3.37e-06
Cells_EBV-transformed_lymphocytes	CAD	ENSG00000243678	NME2	17	51165434	51165435	0.267	rs8069453	-4.81	rs16949649	0.115721	-4.87	3.826	426	426	susie	0.12	8.1e-05	-4.4461	8.75e-06
Cells_EBV-transformed_lymphocytes	CAD	ENSG00000189050	RNFT1	17	59964760	59964761	0.283	rs1295923	4.41	rs1292042	0.133244	-4.77	4.044	243	243	susie	0.18	1.7e-06	-4.2117	2.53e-05
Cells_EBV-transformed_lymphocytes	CAD	ENSG00000159202	UBE2Z	17	48908368	48908369	0.3	rs12940887	7.98	rs4793991	0.112686	4.67	-5.92	396	35	enet	0.18	2e-06	-7.7816	7.16e-15
Cells_EBV-transformed_lymphocytes	CAD	ENSG00000055483	USP36	17	78841440	78841441	0.482	rs8066695	5.5	rs1057040	0.127841	-5.34	4.571	602	602	susie	0.16	5.4e-06	-4.5838	4.57e-06
Cells_EBV-transformed_lymphocytes	CAD	ENSG00000125743	SNRPD2	19	45692388	45692389	0.3521	rs17571725	6.59	rs7246757	0.067481	-4.36	2.825	367	7	lasso	0.14	3.2e-05	-5.518	3.43e-08
Cells_EBV-transformed_lymphocytes	CAD	ENSG00000088298	EDEM2	20	35147363	35147364	0.338	rs2275274	-6.49	rs6088735	0.15485	-4.63	4.291	343	1	top1	0.15	9.6e-06	-4.291	1.78e-05
Cells_EBV-transformed_lymphocytes	CAD	ENSG00000198646	NCOA6	20	34825648	34825649	0.202	rs2275274	-6.39	rs2425024	0.11782	-3.93	5.442	346	1	top1	0.12	0.00012	-5.442	5.27e-08
Cells_EBV-transformed_lymphocytes	CAD	ENSG00000160207	HSF2BP	21	43659492	43659493	0.285	rs4819289	-4.93	rs2838340	0.267527	6.12	-3.708	279	279	susie	0.28	1.1e-09	-4.357	1.32e-05
[truncated: 1,308 more rows]
