# Supplementary material for: Contribution of leukocyte telomere length to cardiovascular disease onset from genome-wide cross-trait analysis
Source: Nat Commun. 2025 Sep 30;16:8677. doi: 10.1038/s41467-025-63707-5 (PMC12485159; doi:10.1038/s41467-025-63707-5)
Supplement: Supplementary file 19 — Supplementary Data 17 [file 41467_2025_63707_MOESM19_ESM.xlsx]

## Sheet: Supplementary Data 17
Supplementary Data 17. Biological processes and enriched signaling pathways between leukocyte telomere length and six cardiovascular diseases
a) Gene sets significantly associated with PLACO results between leukocyte telomere length and six cardiovascular diseases based on the susceptibility genes using MAGMA
Note: results of MAGMA gene-set analysis for PLACO results between leukocyte telomere length and six cardiovascular diseases. Only gene sets that showed nominally significant association with traits are listed. Cells marked light blue represent P-values that are nominally significant (i.e., P is lower than 0.05 / (no. of gene sets tested) = 0.05 / 7,744 = 6.46e-06), whereas cells marked dark blue…
P < 1.08e-07	Bonferroni-corrected significant (i.e., P is lower than 0.05 / no. of gene sets tested / no. of cardiovascular diseases = 0.05 / 7,744 / 6 = 1.08e-07)
1.08e-07 < P < 6.46e-06	Nominally significant (i.e., P is lower than 0.05 / no. of gene sets tested = 0.05 / 7,744 = 6.46e-06)
Trait	FULL_NAME	TYPE	NGENES	BETA	BETA_STD	SE	P
LTL-AF	GOBP_NEGATIVE_REGULATION_OF_TRANSCRIPTION_BY_RNA_POLYMERASE_II	SET	873	0.15976	0.034139	0.034226	1.5348e-06
LTL-AF	GOBP_CARDIAC_RIGHT_VENTRICLE_MORPHOGENESIS	SET	20	1.076	0.035647	0.23478	2.312e-06
LTL-AF	GOBP_CHROMATIN_ORGANIZATION	SET	596	0.23074	0.041063	0.041382	1.2537e-08
LTL-AF	GOBP_NEGATIVE_REGULATION_OF_BIOSYNTHETIC_PROCESS	SET	1474	0.12476	0.034035	0.026763	1.5822e-06
LTL-AF	GOBP_POSITIVE_REGULATION_OF_MACROMOLECULE_BIOSYNTHETIC_PROCESS	SET	1804	0.10833	0.03237	0.024449	4.7266e-06
LTL-AF	GOBP_CELL_CYCLE_G1_S_PHASE_TRANSITION	SET	242	0.28463	0.0326	0.065012	6.0267e-06
LTL-AF	GOBP_NEGATIVE_REGULATION_OF_NUCLEOBASE_CONTAINING_COMPOUND_METABOLIC_PROCESS	SET	1405	0.15657	0.041787	0.02739	5.552e-09
LTL-AF	GOBP_POSITIVE_REGULATION_OF_TRANSCRIPTION_BY_RNA_POLYMERASE_II	SET	1168	0.13761	0.033722	0.03003	2.3172e-06
LTL-AF	GOBP_POSITIVE_REGULATION_OF_RNA_METABOLIC_PROCESS	SET	1734	0.11453	0.033625	0.024978	2.2847e-06
LTL-AF	GOBP_NEGATIVE_REGULATION_OF_MIRNA_MATURATION	SET	8	1.4259	0.029886	0.32618	6.2149e-06
LTL-CAD	GOBP_NEGATIVE_REGULATION_OF_BIOSYNTHETIC_PROCESS	SET	1474	0.13163	0.03591	0.028269	1.6233e-06
LTL-CAD	GOBP_POSITIVE_REGULATION_OF_MACROMOLECULE_BIOSYNTHETIC_PROCESS	SET	1804	0.11298	0.03376	0.025807	6.0328e-06
LTL-CAD	GOBP_NEGATIVE_REGULATION_OF_GENE_EXPRESSION	SET	950	0.15805	0.035154	0.034117	1.8193e-06
LTL-CAD	GOBP_TRIGLYCERIDE_RICH_LIPOPROTEIN_PARTICLE_REMODELING	SET	12	1.898	0.048718	0.41055	1.9058e-06
LTL-CAD	GOBP_NEGATIVE_REGULATION_OF_NUCLEOBASE_CONTAINING_COMPOUND_METABOLIC_PROCESS	SET	1405	0.1434	0.038273	0.02894	3.652e-07
LTL-CAD	GOBP_REGULATION_OF_SMALL_GTPASE_MEDIATED_SIGNAL_TRANSDUCTION	SET	280	0.27997	0.034456	0.06384	5.8263e-06
LTL-CAD	GOBP_POSITIVE_REGULATION_OF_RNA_METABOLIC_PROCESS	SET	1734	0.12028	0.035312	0.026362	2.5456e-06
LTL-VTE	GOBP_ANTIGEN_PROCESSING_AND_PRESENTATION_OF_PEPTIDE_ANTIGEN_VIA_MHC_CLASS_I	SET	36	0.83478	0.037088	0.18868	4.8699e-06
LTL-VTE	GOBP_CHROMATIN_ORGANIZATION	SET	596	0.18531	0.032979	0.041664	4.3683e-06
LTL-VTE	GOBP_RNA_PROCESSING	SET	876	0.14926	0.031946	0.033559	4.3735e-06
LTL-VTE	GOBP_POSITIVE_REGULATION_OF_MACROMOLECULE_BIOSYNTHETIC_PROCESS	SET	1804	0.11105	0.033182	0.024588	3.1707e-06
LTL-VTE	GOBP_CELLULAR_RESPONSE_TO_STRESS	SET	1838	0.10625	0.032014	0.024048	5.0092e-06
LTL-VTE	GOBP_CELL_CYCLE_G1_S_PHASE_TRANSITION	SET	242	0.2911	0.033341	0.065399	4.3018e-06
LTL-VTE	GOBP_URATE_METABOLIC_PROCESS	SET	12	1.3367	0.034309	0.26549	2.4201e-07
LTL-VTE	GOBP_NEGATIVE_REGULATION_OF_RESPONSE_TO_STIMULUS	SET	1535	0.11951	0.033209	0.026485	3.2317e-06
LTL-HF	GOBP_NEGATIVE_REGULATION_OF_MIRNA_MATURATION	SET	8	1.3021	0.027291	0.29608	5.5106e-06
LTL-PAD	GOBP_NEGATIVE_REGULATION_OF_GENE_EXPRESSION	SET	950	0.13079	0.02909	0.028817	2.8517e-06
LTL-PAD	GOBP_REGULATION_OF_PRODUCTION_OF_SMALL_RNA_INVOLVED_IN_GENE_SILENCING_BY_RNA	SET	14	1.1053	0.030642	0.248	4.1907e-06
LTL-PAD	GOBP_NEGATIVE_REGULATION_OF_MIRNA_MATURATION	SET	8	1.5181	0.03182	0.2907	8.9516e-08
LTL-Stroke	GOBP_CATECHOL_CONTAINING_COMPOUND_CATABOLIC_PROCESS	SET	4	2.6415	0.039154	0.51327	1.3437e-07
LTL-Stroke	GOBP_STEM_CELL_PROLIFERATION	SET	106	0.36802	0.028003	0.084159	6.1704e-06
LTL-Stroke	GOBP_NEGATIVE_REGULATION_OF_MIRNA_MATURATION	SET	8	1.2854	0.026942	0.29253	5.6017e-06
b) Functional enrichment analysis targeting tissue-specific genes using ToppGene Functional Annotation tool
Note: results of ToppFun functional enrichment analysis: Only genes detected by MAGMA and e-MAGMA analysis in 2 or more trait pairs shared between leukocyte telomere length and six cardiovascular diseases are listed. Cells marked dark blue represent P-values that are significant (i.e., FDR is lower than 0.05). All reported P values are two-sided.
Category	Name	Term	p-value	q-value Bonferroni	q-value FDR B&H	q-value FDR B&Y	Hit Count in Query List	Hit Count in Genome	Hit in Query List
GO: Biological Process	telomere maintenance via telomerase	GO:0007004	8.94e-07	0.00107	0.000738	0.00566	5	76	RPA1,MAPKAPK5,HNRNPA1,STN1,SMG6
GO: Biological Process	RNA-templated DNA biosynthetic process	GO:0006278	1.23e-06	0.00148	0.000738	0.00566	5	81	RPA1,MAPKAPK5,HNRNPA1,STN1,SMG6
GO: Biological Process	telomere maintenance via telomere lengthening	GO:0010833	1.96e-06	0.00236	0.000786	0.00603	5	89	RPA1,MAPKAPK5,HNRNPA1,STN1,SMG6
GO: Biological Process	regulation of telomere maintenance via telomerase	GO:0032210	9.94e-06	0.0119	0.00298	0.0229	4	58	MAPKAPK5,HNRNPA1,STN1,SMG6
GO: Biological Process	regulation of telomere maintenance via telomere lengthening	GO:1904356	1.77e-05	0.0212	0.00425	0.0326	4	67	MAPKAPK5,HNRNPA1,STN1,SMG6
GO: Biological Process	telomere maintenance	GO:0000723	3.98e-05	0.0477	0.00795	0.061	5	165	RPA1,MAPKAPK5,HNRNPA1,STN1,SMG6
GO: Biological Process	telomere organization	GO:0032200	9e-05	0.108	0.0152	0.117	5	196	RPA1,MAPKAPK5,HNRNPA1,STN1,SMG6
GO: Biological Process	telomere capping	GO:0016233	0.000118	0.142	0.0152	0.117	3	41	MAPKAPK5,STN1,SMG6
GO: Biological Process	regulation of telomere maintenance	GO:0032204	0.000124	0.149	0.0152	0.117	4	110	MAPKAPK5,HNRNPA1,STN1,SMG6
GO: Biological Process	negative regulation of telomere maintenance	GO:0032205	0.000127	0.152	0.0152	0.117	3	42	HNRNPA1,STN1,SMG6
GO: Biological Process	DNA biosynthetic process	GO:0071897	0.000172	0.206	0.0187	0.144	5	225	RPA1,MAPKAPK5,HNRNPA1,STN1,SMG6
GO: Biological Process	regulation of DNA biosynthetic process	GO:2000278	0.000357	0.429	0.0357	0.274	4	145	MAPKAPK5,HNRNPA1,STN1,SMG6
GO: Biological Process	peptidyl-methionine modification	GO:0018206	0.000473	0.568	0.0437	0.335	2	14	PDF,NAA25
