# Supplementary material for: Contribution of leukocyte telomere length to cardiovascular disease onset from genome-wide cross-trait analysis
Source: Nat Commun. 2025 Sep 30;16:8677. doi: 10.1038/s41467-025-63707-5 (PMC12485159; doi:10.1038/s41467-025-63707-5)
Supplement: Supplementary file 20 — Supplementary Data 18 [file 41467_2025_63707_MOESM20_ESM.xlsx]

## Sheet: Supplementary Data 18
Supplementary Data 18. Proteome-wide MR analysis for causalities of plasma protein levels with leukocyte telomere length and six cardiovascular diseases including sensitivity analysis
Note: P-values of SMR lower than the Bonferroni-corrected significant (i.e., P is lower than 0.05 / (no. of proteins) = 0.05 / 1,922 = 2.60e-5), P-values of multi-SNPs-SMR lower than 0.05, and P-value of HEIDI test greater than 0.01 are considered significant and marked in dark blue. All reported P values are two-sided.
Panel	Trait	probeID	ProbeChr	Gene	Probe_bp	topSNP	topSNP_chr	topSNP_bp	A1	A2	Freq	b_GWAS	se_GWAS	p_GWAS	b_eQTL	se_eQTL	p_eQTL	b_SMR	se_SMR	p_SMR	p_SMR_multi	p_HEIDI	nsnp_HEIDI
UKB	LTL	ENSG00000143799	1	PARP1	226571883	rs1433574	1	226609339	C	A	0.172802	-0.037963	0.00271209	1.61016e-44	-0.158568	0.0100887	1.14843e-55	0.239411	0.0229032	1.41649e-25	6.78969e-21	0.511388	20
UKB	LTL	ENSG00000158825	1	CDA	20930488	rs2072671	1	20915701	C	A	0.310838	-0.0173734	0.0021189	2.41883e-16	-0.489364	0.00769761	0	0.035502	0.00436577	4.22612e-16	8.89782e-10	0.00031319	20
UKB	LTL	ENSG00000117748	1	RPA2	28229646	rs17185038	1	28219658	G	C	0.0613497	-0.0257788	0.00405796	2.11637e-10	0.204399	0.0154544	6.21298e-40	-0.12612	0.0220245	1.02612e-08	3.58665e-07	0.0914775	5
UKB	LTL	ENSG00000143125	1	PROK1	110996876	rs1857513	1	110993457	A	G	0.149284	0.0120163	0.00271336	9.48607e-06	0.478901	0.00763106	0	0.0250914	0.0056799	9.98109e-06	1.73244e-07	0.00946941	20
UKB	LTL	ENSG00000158769	1	F11R	160978067	rs60315407	1	161032805	C	T	0.323108	0.00806295	0.00222834	0.000296469	0.0627253	0.00834638	5.67939e-14	0.128544	0.0394286	0.00111345	0.00111345	0.101852	8
UKB	LTL	ENSG00000158859	1	ADAMTS4	161161468	rs4656993	1	161176137	G	A	0.584867	-0.00648649	0.00203371	0.00142526	-0.118273	0.00765873	8.42364e-54	0.0548434	0.017558	0.00178676	0.00909819	0.135121	20
UKB	LTL	ENSG00000162739	1	SLAMF6	160473936	rs11265413	1	160460099	A	T	0.192229	-0.00721265	0.0024926	0.00380823	-0.214546	0.00945296	4.8867e-114	0.0336182	0.0117121	0.00409965	0.00953316	0.670835	12
UKB	LTL	ENSG00000143368	1	SF3B4	149897452	rs12078573	1	149903609	A	G	0.0889571	-0.0119477	0.00379628	0.00164835	-0.0965541	0.0139661	4.73043e-12	0.123741	0.0432	0.00417831	0.00417831	0.184676	8
UKB	LTL	ENSG00000075151	1	EIF4G3	21318083	rs6691200	1	21306306	C	T	0.474438	0.00594091	0.00200437	0.00303689	-0.0710592	0.00746028	1.65046e-21	-0.0836051	0.0295412	0.00465304	0.0219748	0.942235	20
UKB	LTL	ENSG00000049249	1	TNFRSF9	7989578	rs2493214	1	7994420	G	A	0.187117	-0.00719892	0.00255622	0.00485899	-0.194434	0.0093022	5.14149e-97	0.037025	0.0132658	0.00525428	0.131845	0.136473	20
UKB	LTL	ENSG00000116288	1	PARK7	8029958	rs3766606	1	8022197	T	G	0.163599	-0.00717153	0.00265566	0.00692416	0.20857	0.00980743	2.3179e-100	-0.0343843	0.0128349	0.00738517	0.249045	0.590104	20
UKB	LTL	ENSG00000117335	1	CD46	207947129	rs2796268	1	207925192	A	G	0.603272	-0.00558659	0.00204061	0.00618694	-0.0884297	0.00765717	7.5025e-31	0.0631755	0.0237156	0.00772456	0.0513691	0.00223523	20
UKB	LTL	ENSG00000120937	1	NPPB	11918262	rs198389	1	11919271	G	A	0.41002	-0.00546451	0.00203932	0.00737158	0.182749	0.0076035	1.20223e-127	-0.0299017	0.0112283	0.007743	0.000133411	0.0425266	20
UKB	LTL	ENSG00000158874	1	APOA2	161192752	rs4503368	1	161190250	C	T	0.574642	-0.00574636	0.00204094	0.00486945	0.0537627	0.00743518	4.79954e-13	-0.106884	0.0407383	0.00869888	0.00869888	0.0262993	5
UKB	LTL	ENSG00000163431	1	LMOD1	201890650	rs2819351	1	201885157	T	C	0.315951	-0.00553056	0.00209804	0.00838748	-0.192482	0.00717004	9.56648e-159	0.0287329	0.0109524	0.00870461	0.013296	0.509538	20
UKB	LTL	ENSG00000134222	1	PSRC1	109823993	rs34863121	1	109823458	T	C	0.0112474	0.0230814	0.0091019	0.0112163	0.724787	0.0336403	5.87496e-103	0.0318458	0.0126447	0.0117855	0.141152	0.00238381	11
UKB	LTL	ENSG00000118298	1	CA14	150233562	rs1122967	1	150258838	G	C	0.54908	-0.00508516	0.00201826	0.0117496	0.173857	0.00718448	2.28034e-129	-0.0292491	0.0116715	0.0122095	0.00875251	0.00159904	20
UKB	LTL	ENSG00000159164	1	SV2A	149882133	rs68144650	1	149894445	C	A	0.0889571	-0.0092167	0.00368329	0.0123389	-0.296097	0.0140832	3.89033e-98	0.0311273	0.0125273	0.0129637	0.0109782	0.0247377	20
UKB	LTL	ENSG00000023902	1	PLEKHO1	150129145	rs72692857	1	150001632	C	T	0.166667	-0.00704986	0.0027349	0.00994489	0.0781059	0.00995664	4.3431e-15	-0.0902603	0.0368573	0.0143288	0.0143288	0.0791339	5
UKB	LTL	ENSG00000188157	1	AGRN	973499	rs3121560	1	968226	A	C	0.342536	-0.00501519	0.00211406	0.0176776	-0.377555	0.00776603	0	0.0132833	0.00560601	0.017813	0.0112352	0.108897	20
UKB	LTL	ENSG00000142949	1	PTPRF	44040098	rs2842194	1	44028962	A	G	0.258691	-0.00553431	0.00238891	0.0205219	-0.089483	0.00861582	2.87474e-25	0.0618476	0.0273529	0.0237531	0.070668	0.76543	9
UKB	LTL	ENSG00000169174	1	PCSK9	55517823	rs11591147	1	55505647	T	G	0.0214724	-0.017488	0.00778879	0.0247503	-1.15328	0.0277856	0	0.0151637	0.00676347	0.0249614	0.339921	0.340717	7
UKB	LTL	ENSG00000049246	1	PER3	7874809	rs228647	1	7914177	A	G	0.56953	0.00448658	0.00201441	0.0259311	0.370134	0.00765222	0	0.0121215	0.00544815	0.0260889	0.164033	0.325246	20
UKB	LTL	ENSG00000085552	1	IGSF9	159906116	rs3747617	1	159912899	T	C	0.0633947	-0.00968802	0.00446791	0.0301316	-0.478563	0.0166669	2.59737e-181	0.020244	0.00936268	0.0306028	0.0203038	0.545481	12
UKB	LTL	ENSG00000143167	1	GPA33	167078895	rs72689400	1	167038219	A	C	0.0184049	-0.017281	0.00823212	0.0357978	-0.678569	0.0286675	7.29447e-124	0.0254668	0.0121792	0.0365272	0.352555	0.550877	14
UKB	LTL	ENSG00000173614	1	NMNAT1	10024523	rs141727853	1	10025575	T	C	0.0368098	-0.0122207	0.00573425	0.0330746	0.175813	0.0203747	6.19013e-18	-0.0695096	0.0335956	0.0385454	0.330552	NA	NA
UKB	LTL	ENSG00000174175	1	SELP	169578759	rs6136	1	169563951	G	T	0.0869121	-0.00660229	0.0032174	0.0401641	-0.403494	0.0117671	1.10558e-257	0.0163628	0.00798811	0.0405215	0.224755	0.46466	15
UKB	LTL	ENSG00000143217	1	NECTIN4	161050068	rs35434391	1	161049509	T	G	0.135992	-0.00654417	0.00322674	0.0425495	-0.447125	0.011624	0	0.0146361	0.00722666	0.0428373	0.0527233	0.329214	20
UKB	LTL	ENSG00000126088	1	UROD	45478935	rs12749939	1	45478433	T	C	0.213701	-0.00463483	0.00229062	0.0430324	-0.477212	0.00849751	0	0.00971231	0.00480312	0.0431677	0.000187022	0.0709948	20
UKB	LTL	ENSG00000117450	1	PRDX1	45992495	rs12123350	1	45968686	G	C	0.0817996	-0.00696308	0.00335215	0.0377833	-0.108104	0.0124701	4.35814e-18	0.0644109	0.0318863	0.0433814	0.0455648	0.727126	9
UKB	LTL	ENSG00000117724	1	CENPF	214807226	rs3790647	1	214818945	C	A	0.0511247	-0.00903014	0.00438452	0.0394415	-0.125887	0.0167942	6.58718e-14	0.0717321	0.0361198	0.0470387	0.0470387	NA	NA
UKB	LTL	ENSG00000178096	1	BOLA1	149865896	rs72708157	1	149874606	A	G	0.0858896	-0.00739463	0.00370997	0.046242	-0.192324	0.0135773	1.50523e-45	0.0384488	0.0194802	0.048412	0.0930896	0.0106957	20
UKB	LTL	ENSG00000198369	2	SPRED2	65598878	rs7569084	2	65656969	T	C	0.578732	-0.0103681	0.00203531	3.50377e-07	-0.0724007	0.00773412	7.88323e-21	0.143204	0.0320045	7.65873e-06	7.65873e-06	0.221936	11
UKB	LTL	ENSG00000163032	2	VSNL1	17779339	rs446947	2	17712696	T	A	0.283231	0.0092412	0.00223557	3.56953e-05	0.313056	0.00753895	0	0.0295193	0.00717641	3.89908e-05	1.9274e-09	0.010352	20
UKB	LTL	ENSG00000115414	2	FN1	216262980	rs13423742	2	216287796	G	C	0.230061	0.008152	0.0022647	0.000318715	-0.419691	0.00838735	0	-0.0194238	0.00541006	0.000330277	0.000251751	0.00139466	20
UKB	LTL	ENSG00000143942	2	CHAC2	53998637	rs111607747	2	53986698	T	G	0.229039	0.00846016	0.00230657	0.000244596	-0.150378	0.00860604	2.27872e-68	-0.0562593	0.0156728	0.000331156	6.66202e-07	0.00431464	20
UKB	LTL	ENSG00000118640	2	VAMP8	85798920	rs3731828	2	85806266	T	C	0.297546	0.00766276	0.0022232	0.000567425	-0.173206	0.00843185	9.09917e-94	-0.0442407	0.013015	0.000675814	0.0247431	0.51063	20
UKB	LTL	ENSG00000168899	2	VAMP5	85816042	rs1446669	2	85762209	C	T	0.332311	0.00706789	0.00217518	0.00115675	0.0817291	0.00828429	5.87085e-23	0.0864795	0.0280209	0.002027	0.0293804	0.19646	20
UKB	LTL	ENSG00000115523	2	GNLY	85919137	rs7577293	2	85935282	T	C	0.234151	0.0071012	0.00237978	0.00284532	0.707629	0.00888253	0	0.0100352	0.00336539	0.00286482	0.040912	0.000432112	20
UKB	LTL	ENSG00000115866	2	DARS1	136703561	rs309152	2	136657252	C	T	0.209611	0.00869515	0.00310885	0.00515951	0.0963511	0.0122942	4.61104e-15	0.0902444	0.034259	0.00843409	0.00843409	0.00298608	14
UKB	LTL	ENSG00000197713	2	RPE	210877137	rs2723211	2	210880492	A	G	0.481595	0.00524861	0.00201901	0.00933336	0.0569095	0.00760434	7.21936e-14	0.0922273	0.037557	0.0140625	0.0140625	0.189385	16
UKB	LTL	ENSG00000054219	2	LY75	160710567	rs72957586	2	160762687	A	G	0.539877	-0.00491351	0.00203255	0.0156313	0.934393	0.00764454	0	-0.0052585	0.00217569	0.0156516	0.804888	0.494414	20
UKB	LTL	ENSG00000136720	2	HS6ST1	129035366	rs6761320	2	129050354	T	C	0.482618	-0.00448737	0.00202888	0.0269841	-0.209891	0.0075067	4.91512e-172	0.0213795	0.00969655	0.0274639	0.117778	0.196485	20
UKB	LTL	ENSG00000115425	2	PECR	216904365	rs10197542	2	216903894	C	A	0.097137	0.00695562	0.00319928	0.0296961	-0.454245	0.0125625	2.70545e-286	-0.0153125	0.00705579	0.0299916	0.0149855	0.0061073	20
UKB	LTL	ENSG00000115468	2	EFHD1	233509129	rs146096867	2	233520579	T	C	0.0879346	-0.00751836	0.00358957	0.0362153	0.324893	0.0130347	3.97193e-137	-0.023141	0.0110874	0.036875	0.151567	0.166301	15
UKB	LTL	ENSG00000132031	2	MATN3	20202121	rs1191774	2	20139224	C	T	0.44274	-0.00429112	0.00205998	0.0372432	0.523686	0.00769669	0	-0.00819407	0.00393546	0.0373322	0.263266	0.0425034	20
UKB	LTL	ENSG00000014641	2	MDH1	63825037	rs71422399	2	64213877	T	C	0.260736	0.00474159	0.00230241	0.0394557	0.0915329	0.00840295	1.24537e-27	0.051802	0.0255995	0.0430158	0.0799468	0.266118	20
UKB	LTL	ENSG00000178562	2	CD28	204587417	rs13406632	2	204649338	C	G	0.182004	0.0053737	0.00269027	0.0457755	-0.260668	0.0100966	5.63633e-147	-0.0206151	0.0103515	0.0464253	0.169283	0.835995	20
UKB	LTL	ENSG00000001617	3	SEMA3F	50209493	rs13100903	3	50174572	T	C	0.336401	-0.0131208	0.0021026	4.36805e-10	-0.133827	0.00769502	9.58961e-68	0.098043	0.0166921	4.26401e-09	2.62561e-08	0.00846786	20
UKB	LTL	ENSG00000173531	3	MST1	49724157	rs11130213	3	49712297	T	C	0.324131	0.0122989	0.00220071	2.289e-08	-1.05058	0.00844529	0	-0.0117068	0.00209687	2.3644e-08	1.38585e-11	0.000654768	20
UKB	LTL	ENSG00000173402	3	DAG1	49539594	rs17080528	3	49389842	T	C	0.336401	0.0115211	0.00217276	1.14216e-07	0.059407	0.00816486	3.44034e-13	0.193935	0.0452562	1.82514e-05	1.82514e-05	0.47275	5
UKB	LTL	ENSG00000055957	3	ITIH1	52818848	rs678	3	52820981	T	A	0.393661	-0.00698593	0.00210055	0.000881771	-0.140238	0.00796243	1.97654e-69	0.0498148	0.0152432	0.00108307	0.00553217	0.542291	20
UKB	LTL	ENSG00000247596	3	TWF2	52271716	rs7622851	3	52333671	G	C	0.52045	-0.00643933	0.00199486	0.00124676	0.0567099	0.0074941	3.81154e-14	-0.113549	0.0382433	0.00298661	0.00298661	0.962464	10
UKB	LTL	ENSG00000162267	3	ITIH3	52835905	rs9881468	3	52828628	T	C	0.392638	-0.0059476	0.00212769	0.00518464	0.310498	0.00749889	0	-0.019155	0.00686811	0.00528737	0.0773335	0.481783	20
UKB	LTL	ENSG00000164054	3	SHISA5	48525728	rs11706087	3	48539536	C	T	0.0184049	0.0180658	0.00644124	0.00503621	-0.391984	0.0232889	1.43683e-63	-0.0460881	0.016659	0.00566509	1.14912e-05	0.0424482	10
UKB	LTL	ENSG00000055955	3	ITIH4	52855841	rs2710331	3	52837855	C	T	0.393661	-0.00575418	0.00211345	0.00647611	0.247734	0.00764338	1.88551e-230	-0.0232273	0.00856117	0.00666585	0.0276514	0.345617	20
UKB	LTL	ENSG00000145050	3	MANF	51424775	rs17051762	3	51389976	T	G	0.0828221	-0.00982038	0.00345402	0.00446667	-0.115826	0.0131339	1.15637e-18	0.0847856	0.0313322	0.00680953	0.026053	0.0760698	12
UKB	LTL	ENSG00000114378	3	HYAL1	50343567	rs116482870	3	50339622	T	C	0.0541922	0.0110707	0.00410275	0.00696819	-0.548913	0.0155165	3.98303e-274	-0.0201684	0.00749603	0.00713353	2.53741e-07	0.197609	20
UKB	LTL	ENSG00000163536	3	SERPINI1	167498194	rs11717419	3	167464512	A	G	0.193252	-0.00591507	0.0023967	0.0135868	0.461805	0.00890009	0	-0.0128086	0.00519572	0.013693	0.0198775	0.923075	20
UKB	LTL	ENSG00000174564	3	IL20RB	136697500	rs747842	3	136703121	C	A	0.424335	0.00508738	0.002108	0.0158058	0.113336	0.00811326	2.40216e-44	0.0448876	0.0188751	0.0174003	0.073789	0.557651	20
UKB	LTL	ENSG00000074416	3	MGLL	127589469	rs7578	3	127408239	A	G	0.54499	-0.00433708	0.00200569	0.0305883	0.0601836	0.00752535	1.27028e-15	-0.0720642	0.0345229	0.0368493	0.102345	0.20317	4
UKB	LTL	ENSG00000188729	3	OSTN	190950217	rs9841250	3	190927936	A	G	0.310838	-0.00468611	0.00223692	0.0361804	0.0964175	0.0086241	5.10858e-29	-0.0486023	0.0236041	0.0394887	0.0927734	0.282645	20
UKB	LTL	ENSG00000091972	3	CD200	112066427	rs9842650	3	112069392	C	T	0.348671	0.00412366	0.00206776	0.0461232	0.148663	0.00756868	6.78735e-86	0.0277383	0.0139806	0.0472487	0.0743705	0.0586211	20
UKB	LTL	ENSG00000114019	3	AMOTL2	134084255	rs12496438	3	134094341	C	T	0.558282	-0.00416377	0.00203356	0.0406063	0.0572787	0.00771379	1.12357e-13	-0.0726932	0.0368279	0.0483975	0.0483975	0.119879	3
UKB	LTL	ENSG00000157404	4	KIT	55565483	rs218263	4	55408104	T	C	0.113497	-0.0132681	0.00297183	8.02099e-06	-0.0799376	0.0108013	1.35457e-13	0.165981	0.043418	0.000131914	0.00427593	0.0235906	7
UKB	LTL	ENSG00000109320	4	NFKB1	103480474	rs17032705	4	103432974	A	G	0.40184	0.00695758	0.00204295	0.000660059	0.114895	0.00767476	1.14446e-50	0.060556	0.0182353	0.000897572	0.0129561	0.0598902	20
UKB	LTL	ENSG00000174125	4	TLR1	38825368	rs5743618	4	38798648	A	C	0.327198	0.00779627	0.00242075	0.00127922	0.502836	0.00928811	0	0.0155046	0.00482271	0.00130482	0.0103762	0.447348	20
UKB	LTL	ENSG00000163106	4	HPGDS	95241857	rs901615	4	95228687	C	A	0.343558	-0.00604524	0.00208042	0.0036634	-0.464591	0.00795434	0	0.013012	0.0044835	0.00370565	0.0138086	0.0567441	20
UKB	LTL	ENSG00000109519	4	GRPEL1	7065207	rs67092773	4	7037846	T	C	0.126789	0.0107172	0.00328289	0.00109633	-0.0727289	0.0124602	5.31752e-09	-0.147358	0.051719	0.00438285	0.00438285	0.226041	3
UKB	LTL	ENSG00000164031	4	DNAJB14	100842590	rs55797991	4	100771395	T	C	0.142127	0.00777464	0.00283081	0.00602465	-0.0691933	0.0108786	2.01116e-10	-0.112361	0.0445627	0.0116882	0.0116882	NA	NA
UKB	LTL	ENSG00000137441	4	FGFBP2	15966400	rs35700679	4	15960246	G	A	0.158487	-0.00657809	0.00280109	0.0188541	0.719486	0.00974955	0	-0.00914276	0.00389515	0.0189143	0.058989	0.115569	20
UKB	LTL	ENSG00000178597	4	PSAPL1	7434335	rs10014338	4	7434607	A	C	0.184049	0.00605284	0.00261357	0.0205622	0.630218	0.00945193	0	0.00960436	0.00414959	0.0206385	0.641556	0.218475	20
UKB	LTL	ENSG00000137440	4	FGFBP1	15938782	rs9968276	4	15949551	A	G	0.223926	0.00572756	0.00250264	0.0221022	-0.121115	0.00903895	6.10948e-41	-0.0472903	0.0209626	0.0240746	0.0430656	0.434137	10
UKB	LTL	ENSG00000004468	4	CD38	15817377	rs6449182	4	15780453	G	C	0.235174	0.00535532	0.0024199	0.0268953	-0.42277	0.0074061	0	-0.0126672	0.00572822	0.0270101	0.0214884	0.117578	20
UKB	LTL	ENSG00000163735	4	CXCL5	74862877	rs56078309	4	74736180	A	G	0.0879346	-0.00687888	0.00347787	0.04794	0.494705	0.0125779	0	-0.013905	0.00703907	0.0482223	0.340032	0.130229	20
UKB	LTL	ENSG00000013810	4	TACC3	1730758	rs4865465	4	1745486	A	G	0.55726	0.00396616	0.00200492	0.0479046	-0.204165	0.00755534	8.01788e-161	-0.0194262	0.00984637	0.0485031	0.0336571	0.170117	20
UKB	LTL	ENSG00000177556	5	ATOX1	151136985	rs10044368	5	151193637	A	G	0.424335	0.00875254	0.00202287	1.51296e-05	-0.071774	0.00762624	4.89329e-21	-0.121946	0.0310197	8.45079e-05	8.45079e-05	0.571474	18
UKB	LTL	ENSG00000168685	5	IL7R	35866251	rs6897932	5	35874575	T	C	0.274029	0.00868122	0.00225842	0.000121077	-0.888648	0.00808145	0	-0.00976902	0.00254296	0.000122241	0.00021741	0.186876	20
UKB	LTL	ENSG00000113368	5	LMNB1	126142514	rs11745988	5	126097526	G	A	0.372188	-0.00603063	0.0020614	0.00343901	0.0429661	0.00773087	2.733e-08	-0.140358	0.0542182	0.0096323	0.0096323	0.401509	3
UKB	LTL	ENSG00000164509	5	IL31RA	55182934	rs161651	5	55205595	T	C	0.295501	0.00538482	0.00217193	0.0131648	-0.630712	0.00829015	0	-0.00853768	0.00344544	0.0132135	0.098042	0.0799373	20
UKB	LTL	ENSG00000249915	5	PDCD6	293413	rs9654451	5	299543	T	C	0.104294	0.0070095	0.00299514	0.0192687	-1.4973	0.0113473	0	-0.00468143	0.00200068	0.0192877	5.63149e-05	0.0660532	20
UKB	LTL	ENSG00000113600	5	C9	39354606	rs62358396	5	39384661	C	T	0.0378323	-0.0101508	0.0049559	0.0405379	0.213068	0.0181312	6.94068e-32	-0.0476411	0.0236104	0.0436115	0.600336	0.599429	11
UKB	LTL	ENSG00000164400	5	CSF2	131410673	rs25882	5	131411460	C	T	0.245399	0.00484777	0.0024474	0.0476155	0.243807	0.00938272	7.37879e-149	0.0198836	0.0100674	0.0482621	0.157259	0.0627771	20
UKB	LTL	ENSG00000145623	5	OSMR	38895829	rs9292723	5	38852572	T	C	0.276074	0.00438318	0.00223174	0.0495279	-0.595934	0.0081615	0	-0.00735514	0.0037463	0.0496103	0.330727	0.12834	20
UKB	LTL	ENSG00000111906	6	HDDC2	125582166	rs73581685	6	125623247	T	C	0.173824	0.0124063	0.00260373	1.89024e-06	-0.874	0.00976332	0	-0.0141949	0.00298331	1.9544e-06	2.01245e-05	0.277549	20
UKB	LTL	ENSG00000146085	6	MMUT	49414520	rs2448705	6	49451240	T	C	0.413088	0.006546	0.00206445	0.00152009	0.101116	0.00804121	2.90804e-36	0.0647375	0.0210557	0.00210799	0.00290182	0.209735	20
UKB	LTL	ENSG00000137198	6	GMPR	16267299	rs1042391	6	16290761	A	T	0.404908	-0.00614641	0.00207026	0.00298861	0.25207	0.00753618	2.75362e-245	-0.0243837	0.00824533	0.00310366	0.102197	0.384994	20
UKB	LTL	ENSG00000135298	6	ADGRB3	69722286	rs9446083	6	69711901	G	A	0.521472	0.00519776	0.00201436	0.00986993	-0.847148	0.00763594	0	-0.0061356	0.00237846	0.00988989	0.000605154	0.232259	20
UKB	LTL	ENSG00000122194	6	PLG	161149200	rs11751347	6	161092438	T	C	0.0705521	-0.00858544	0.00340328	0.0116459	-0.411884	0.01254	1.31561e-236	0.0208443	0.00828705	0.0118935	0.0741239	0.9305	20
UKB	LTL	ENSG00000131023	6	LATS1	150009265	rs11155675	6	150064019	C	T	0.348671	0.00504391	0.00212673	0.0177077	-0.0646851	0.0080513	9.42543e-16	-0.0779764	0.0342808	0.0229279	0.0229279	0.239458	17
UKB	LTL	ENSG00000124762	6	CDKN1A	36649676	rs3176345	6	36650565	C	G	0.0674847	-0.00898768	0.00392111	0.0218984	-0.267767	0.0151597	8.07018e-70	0.0335653	0.0147665	0.0230221	0.352415	0.544899	19
UKB	LTL	ENSG00000120256	6	LRP11	150162694	rs2342858	6	150127103	T	C	0.372188	0.00441091	0.00209827	0.0355388	0.604765	0.00780321	0	0.00729359	0.00347084	0.0356066	0.165586	0.168185	20
UKB	LTL	ENSG00000135535	6	CD164	109695694	rs12213313	6	109757893	G	C	0.350716	-0.00447007	0.00212523	0.0354365	-0.149478	0.00800394	7.82878e-78	0.0299045	0.0143076	0.036607	0.0029057	0.00631053	20
UKB	LTL	ENSG00000096006	6	CRISP3	49703620	rs1025347	6	49652977	A	G	0.481595	-0.00419601	0.00200774	0.0366252	-0.571139	0.00744656	0	0.00734674	0.00351663	0.036695	0.000602383	0.176986	20
UKB	LTL	ENSG00000131016	6	AKAP12	151620398	rs11961573	6	151583994	C	T	0.0828221	-0.00744029	0.00344362	0.0307262	0.0789566	0.0135783	6.06738e-09	-0.0942327	0.0465275	0.0428352	0.0428352	0.0186787	3
UKB	LTL	ENSG00000137392	6	CLPS	35763940	rs2296662	6	35744769	G	C	0.349693	0.00418532	0.00212878	0.0492911	-0.537674	0.00808391	0	-0.00778412	0.00396097	0.0493903	0.328492	0.0538739	20
UKB	LTL	ENSG00000188372	7	ZP3	76049112	rs10281089	7	76017997	T	C	0.404908	-0.00913182	0.00202131	6.24934e-06	1.10515	0.00775245	0	-0.00826297	0.00182991	6.31657e-06	0.00262422	0.0225704	20
UKB	LTL	ENSG00000106538	7	RARRES2	150037079	rs3735167	7	150039555	T	C	0.258691	0.00774083	0.00229552	0.000745847	0.215985	0.00844675	3.27352e-144	0.0358397	0.0107202	0.000828182	0.000220833	0.053423	20
UKB	LTL	ENSG00000132437	7	DDC	50579618	rs12112308	7	50603487	C	T	0.0173824	0.0236974	0.00773062	0.00217383	-1.43467	0.0299688	0	-0.0165177	0.00539947	0.00221981	0.00218393	0.0257464	20
UKB	LTL	ENSG00000087085	7	ACHE	100491105	rs6976053	7	100512119	T	C	0.460123	0.00480688	0.0020086	0.0167044	0.313169	0.00726754	0	0.0153492	0.00642367	0.0168728	0.043593	0.143687	20
UKB	LTL	ENSG00000166997	7	CNPY4	99720194	rs144305120	7	99745585	G	T	0.0654397	0.00931819	0.0039676	0.0188456	-0.335065	0.0148172	3.21358e-113	-0.0278101	0.011905	0.0194909	0.0101232	3.29638e-07	20
UKB	LTL	ENSG00000106278	7	PTPRZ1	121607617	rs7797305	7	121488137	T	C	0.472393	0.0047144	0.0020127	0.019164	-0.168529	0.00671691	6.35335e-139	-0.0279738	0.0119947	0.0196909	0.0224442	0.122317	20
UKB	LTL	ENSG00000122643	7	NT5C3A	33078068	rs10252880	7	33110659	C	G	0.351738	-0.00478921	0.00213382	0.0248047	-0.108636	0.00802169	8.74181e-42	0.0440849	0.0199098	0.0268131	0.00559685	0.00469969	20
UKB	LTL	ENSG00000105976	7	MET	116375341	rs41747	7	116443573	T	A	0.443763	0.00435626	0.00202091	0.0311154	-0.127315	0.00718821	3.41033e-70	-0.0342164	0.0159904	0.0323706	0.354373	0.164781	20
UKB	LTL	ENSG00000177409	7	SAMD9L	92768534	rs17165120	7	92777091	C	A	0.0572597	0.00816974	0.00393928	0.038087	-0.567159	0.0147284	0	-0.0144047	0.0069557	0.0383667	0.334094	0.154392	20
UKB	LTL	ENSG00000106211	7	HSPB1	75932801	rs2868371	7	75930759	G	C	0.260736	-0.00471308	0.0023356	0.0435984	-0.528012	0.00886415	0	0.00892609	0.00442592	0.0437191	0.00218802	0.00372756	20
UKB	LTL	ENSG00000105894	7	PTN	136970304	rs10255150	7	137013466	A	G	0.433538	0.00403858	0.00202907	0.0465513	0.15055	0.00733681	1.43224e-93	0.0268255	0.013541	0.0475843	0.181255	0.630278	20
UKB	LTL	ENSG00000147443	8	DOK2	21768793	rs67385415	8	21853733	C	T	0.460123	-0.0169303	0.00202529	6.30141e-17	0.0620101	0.00754283	2.01697e-16	-0.273025	0.0465795	4.58748e-09	1.55037e-06	0.000584685	9
UKB	LTL	ENSG00000168546	8	GFRA2	21608890	rs1480999	8	21474088	A	G	0.558282	-0.00642383	0.00202956	0.00155011	0.308538	0.00776918	0	-0.0208202	0.00659885	0.00160427	9.66076e-05	0.0362995	20
UKB	LTL	ENSG00000178814	8	OPLAH	145112518	rs55646585	8	144999621	T	C	0.416155	-0.00567266	0.00204815	0.00561164	0.187225	0.00767182	1.54168e-131	-0.0302986	0.0110097	0.00592353	0.0309473	0.270029	20
UKB	LTL	ENSG00000133742	8	CA1	86265540	rs1532423	8	86268313	G	A	0.626789	0.00570222	0.00202352	0.00483282	-0.0863782	0.00734878	6.72821e-32	-0.0660146	0.0240901	0.00613798	0.0210344	0.514065	20
UKB	LTL	ENSG00000164687	8	FABP5	82194892	rs118019635	8	82193282	A	C	0.0879346	-0.00986874	0.00393531	0.0121505	-0.199588	0.0143706	7.42162e-44	0.0494456	0.020036	0.0135933	0.0135933	0.479619	3
UKB	LTL	ENSG00000164879	8	CA3	86323467	rs2072696	8	86351051	C	G	0.247444	-0.00543362	0.00234304	0.0203925	-0.174144	0.0083399	8.00032e-97	0.0312019	0.0135373	0.0211735	0.138561	0.541818	20
UKB	LTL	ENSG00000136960	8	ENPP2	120627510	rs13267597	8	120654225	G	T	0.369121	0.00428649	0.00217551	0.0487996	-0.262099	0.00651984	0	-0.0163545	0.0083103	0.0490708	0.0302875	0.256644	20
UKB	LTL	ENSG00000164978	9	NUDT2	34336607	rs7848667	9	34340949	G	A	0.145194	-0.00867366	0.00271157	0.0013802	0.332279	0.0103869	1.49251e-224	-0.0261035	0.00820122	0.00145814	1.66632e-05	7.31348e-07	20
UKB	LTL	ENSG00000229314	9	ORM1	117087046	rs10982156	9	117088064	A	T	0.0725971	-0.0106549	0.00410415	0.00942808	0.740552	0.0155684	0	-0.0143878	0.00555026	0.00953448	0.399509	0.801895	20
UKB	LTL	ENSG00000135048	9	CEMIP2	74364944	rs62547012	9	74341156	G	A	0.0817996	0.00857929	0.00356502	0.0161054	0.247833	0.0138522	1.3788e-71	0.0346172	0.0145143	0.0170772	0.171983	0.219817	20
UKB	LTL	ENSG00000136869	9	TLR4	120476733	rs4986790	9	120475302	G	A	0.0572597	-0.00985035	0.00418282	0.018525	-0.327182	0.0162768	7.21277e-90	0.0301066	0.0128718	0.0193376	0.0246452	0.270267	20
UKB	LTL	ENSG00000148341	9	SH3GLB2	131779963	rs62585602	9	131782964	A	G	0.486708	-0.00472955	0.00202123	0.019287	-0.272618	0.00735121	4.94295e-301	0.0173486	0.00742889	0.0195281	0.0107604	0.185511	20
UKB	LTL	ENSG00000085265	9	FCN1	137802418	rs10858304	9	137857863	C	T	0.284254	-0.00480054	0.00228398	0.0355681	0.441881	0.00843269	0	-0.0108639	0.00517292	0.0357163	0.180696	0.317197	20
UKB	LTL	ENSG00000197646	9	PDCD1LG2	5540907	rs2381282	9	5514839	C	T	0.456033	-0.00409801	0.00202179	0.0426704	0.601419	0.00722287	0	-0.0068139	0.0033627	0.0427319	0.0313723	0.208086	20
UKB	LTL	ENSG00000099282	10	TSPAN15	71239322	rs1227967	10	71267834	C	T	0.449898	-0.00544418	0.00199946	0.00647263	-0.0558228	0.00776846	6.68037e-13	0.0975261	0.0383031	0.0108913	0.0108913	0.155273	4
UKB	LTL	ENSG00000077420	10	APBB1IP	26792001	rs11591540	10	26734517	A	G	0.391616	-0.00483497	0.00205858	0.0188395	0.216538	0.00761866	1.07971e-177	-0.0223285	0.00953919	0.0192469	0.03083	0.571142	20
UKB	LTL	ENSG00000165828	10	PRAP1	135163530	rs117161415	10	135056282	T	C	0.0245399	0.016492	0.00716664	0.0213793	-0.954345	0.0256571	7.87995e-301	-0.017281	0.00752384	0.0216287	0.0954549	0.0450697	11
UKB	LTL	ENSG00000026103	10	FAS	90763552	rs10887882	10	90782922	A	T	0.582822	0.00437062	0.00202759	0.031117	-0.256654	0.00710505	9.96519e-286	-0.0170292	0.00791414	0.0314173	0.0460303	0.0616255	20
UKB	LTL	ENSG00000122861	10	PLAU	75673095	rs2227568	10	75673879	T	C	0.156442	0.00611944	0.00278333	0.0279061	0.104426	0.0100485	2.6903e-25	0.0586007	0.0272436	0.0314768	0.105023	0.0232625	20
UKB	LTL	ENSG00000107614	10	TRDMT1	17211694	rs6602180	10	17192362	C	T	0.494888	0.00418037	0.00200911	0.0374607	-0.146682	0.00763516	2.97177e-82	-0.0284995	0.0137771	0.0385827	0.258085	0.239017	20
UKB	LTL	ENSG00000107796	10	ACTA2	90722964	rs1324551	10	90751516	T	C	0.466258	0.00420452	0.00199883	0.0354229	-0.0602131	0.00682486	1.11815e-18	-0.0698273	0.0341264	0.0407427	0.0229391	0.0251063	9
UKB	LTL	ENSG00000108187	10	PBLD	70067612	rs12246624	10	70036562	T	C	0.235174	0.00474855	0.00233089	0.0416274	0.574677	0.00890598	0	0.00826299	0.00405802	0.0417291	0.218938	0.559241	20
UKB	LTL	ENSG00000118094	11	TREH	118539213	rs514143	11	118558449	A	G	0.310838	0.0086546	0.00214402	5.42262e-05	0.882864	0.00808011	0	0.00980287	0.00243014	5.48655e-05	2.25304e-05	0.0820502	20
UKB	LTL	ENSG00000133789	11	SWAP70	9730082	rs74992301	11	9673993	C	T	0.0501022	-0.0161183	0.00426724	0.000158589	0.289971	0.0157894	2.50905e-75	-0.0555859	0.0150241	0.000215791	0.000200015	0.0640341	20
UKB	LTL	ENSG00000160613	11	PCSK7	117089147	rs171052	11	117081763	G	C	0.260736	0.00781045	0.00236147	0.000941487	-0.378856	0.00912376	0	-0.0206159	0.0062529	0.000977199	0.0115674	0.110313	20
UKB	LTL	ENSG00000048028	11	USP28	113707444	rs4288784	11	113745608	G	C	0.0480573	0.0128246	0.00392374	0.00108133	-0.153331	0.014392	1.67149e-26	-0.08364	0.0267671	0.00177972	0.000555145	0.00754118	13
UKB	LTL	ENSG00000166682	11	TMPRSS5	113567682	rs2465651	11	113616880	T	C	0.361963	0.00653933	0.00209663	0.00181483	-0.77895	0.00775664	0	-0.00839506	0.00269291	0.00182411	0.0400794	0.0617884	20
UKB	LTL	ENSG00000086205	11	FOLH1	49198417	rs7119205	11	49211197	A	G	0.0501022	0.0142506	0.00457088	0.00182273	0.192849	0.0173206	8.56053e-29	0.0738951	0.0246135	0.00268022	0.0268996	0.00234188	6
UKB	LTL	ENSG00000256269	11	HMBS	118959918	rs72997349	11	118945502	C	T	0.0245399	0.0173979	0.00595274	0.00347043	0.37997	0.0209781	2.53042e-73	0.0457876	0.015869	0.0039098	0.0179802	0.395685	13
UKB	LTL	ENSG00000087884	11	AAMDC	77580817	rs2186564	11	77583266	A	G	0.101227	-0.00917561	0.0032212	0.00439249	-1.06446	0.0123299	0	0.00861997	0.00302778	0.00441393	0.192207	0.929262	20
UKB	LTL	ENSG00000124942	11	AHNAK	62262361	rs74853209	11	62296601	C	T	0.0245399	-0.016803	0.00591833	0.00452345	-0.473173	0.0224177	6.84378e-99	0.0355113	0.0126204	0.0048959	0.0567875	0.49366	6
UKB	LTL	ENSG00000149428	11	HYOU1	118921419	rs2509121	11	118928253	T	C	0.351738	-0.00575524	0.00204408	0.00486916	0.183426	0.00759686	8.43393e-129	-0.0313764	0.0112194	0.00516411	0.00197127	0.616127	20
UKB	LTL	ENSG00000110324	11	IL10RA	117865419	rs3135932	11	117864063	G	A	0.165644	0.00759421	0.00272012	0.00524051	0.188879	0.0103325	1.19317e-74	0.0402067	0.0145684	0.00578255	0.157632	0.71669	20
UKB	LTL	ENSG00000150316	11	CWC15	94701268	rs12226696	11	94772301	A	C	0.247444	-0.0071762	0.00238042	0.00257252	0.0498792	0.00892385	2.27824e-08	-0.143872	0.0542227	0.00796977	0.00796977	NA	NA
UKB	LTL	ENSG00000069482	11	GAL	68454945	rs76634175	11	68441727	A	T	0.0838446	-0.00958879	0.00363795	0.00839473	0.151832	0.0130138	1.87846e-31	-0.0631539	0.0245642	0.0101413	0.0024676	0.663981	20
UKB	LTL	ENSG00000168040	11	FADD	70051449	rs10898847	11	70045922	A	G	0.361963	-0.00520156	0.00205278	0.0112798	0.0796562	0.00764009	1.88495e-25	-0.0653001	0.0265207	0.0138074	0.12062	0.111089	20
UKB	LTL	ENSG00000254550	11	OMP	76814132	rs10899353	11	76837552	T	C	0.0838446	-0.0088465	0.00358665	0.0136438	-0.176175	0.0140672	5.5335e-36	0.0502143	0.0207495	0.0155196	0.215299	0.449804	9
UKB	LTL	ENSG00000173992	11	CCS	66367057	rs498045	11	66362997	G	A	0.50818	-0.00473549	0.00201301	0.0186506	0.481208	0.00739018	0	-0.00984084	0.00418597	0.0187276	0.00612116	0.387226	20
UKB	LTL	ENSG00000126432	11	PRDX5	64087438	rs28395878	11	64027468	C	T	0.0644172	-0.00956809	0.00409864	0.0195719	-0.154933	0.0154607	1.23111e-23	0.0617563	0.0271626	0.0229913	0.0335698	2.57448e-05	20
UKB	LTL	ENSG00000013725	11	CD6	60763501	rs11230563	11	60776209	T	C	0.357873	-0.00464389	0.00210905	0.0276733	-0.809763	0.00770377	0	0.00573488	0.0026051	0.0277074	0.149088	0.0609219	20
UKB	LTL	ENSG00000149735	11	GPHA2	64702654	rs114391421	11	64730319	A	C	0.0460123	-0.00990848	0.00469462	0.0348064	0.498941	0.0177359	4.01334e-174	-0.019859	0.00943561	0.0353185	0.120361	0.171801	20
UKB	LTL	ENSG00000165973	11	NELL1	21144165	rs61652119	11	20955270	A	G	0.0541922	-0.00975478	0.00466152	0.0363833	0.793656	0.0170828	0	-0.0122909	0.00587943	0.0365731	0.722998	0.945163	20
UKB	LTL	ENSG00000148926	11	ADM	10327782	rs2923089	11	10357572	T	C	0.492843	-0.00409966	0.00200329	0.0407108	0.159189	0.00704887	6.28064e-113	-0.0257534	0.0126359	0.0415387	6.35213e-05	0.165693	20
UKB	LTL	ENSG00000121691	11	CAT	34477044	rs2284368	11	34469295	C	T	0.217791	0.00491118	0.00239943	0.0406766	-0.18379	0.0086294	1.18142e-100	-0.0267217	0.0131154	0.0416076	0.502249	0.0219223	20
UKB	LTL	ENSG00000109917	11	ZPR1	116651635	rs61905116	11	116649538	G	A	0.0674847	0.0085358	0.00413865	0.039164	0.103546	0.0157645	5.08979e-11	0.0824349	0.0418933	0.0490988	0.0490988	0.0215347	4
UKB	LTL	ENSG00000111252	12	SH2B3	111866577	rs7296313	12	111878526	C	T	0.202454	0.0130604	0.00243161	7.82615e-08	-0.0809456	0.00930055	3.22328e-18	-0.161348	0.0353	4.85943e-06	4.85943e-06	0.10522	15
UKB	LTL	ENSG00000123405	12	NFE2	54690347	rs10876550	12	54712308	A	G	0.550102	0.00916559	0.00202756	6.1693e-06	0.0658263	0.00754565	2.69156e-18	0.139239	0.0346914	5.97882e-05	7.27253e-06	5.87091e-09	10
UKB	LTL	ENSG00000139546	12	TARBP2	53897460	rs10876550	12	54712308	A	G	0.550102	0.00916559	0.00202756	6.1693e-06	0.0498186	0.00757255	4.74131e-11	0.183979	0.0493807	0.00019475	0.00019475	0.000249347	3
UKB	LTL	ENSG00000170890	12	PLA2G1B	120762750	rs11065078	12	120748585	T	C	0.196319	0.00815332	0.00246908	0.000959402	-0.0684269	0.00903341	3.595e-14	-0.119154	0.0393631	0.00246961	0.00246961	NA	NA
UKB	LTL	ENSG00000150977	12	RILPL2	123910409	rs149003910	12	123665289	A	G	0.0337423	0.0153338	0.00491633	0.00181495	0.147888	0.017878	1.31674e-16	0.103685	0.0355281	0.00351835	0.00136759	0.12942	8
UKB	LTL	ENSG00000111554	12	MDM1	68696192	rs17802097	12	68728371	T	A	0.131902	0.00718348	0.00280678	0.0104874	0.171624	0.010501	4.835e-60	0.0418559	0.0165535	0.0114546	0.0034504	0.0905105	20
UKB	LTL	ENSG00000150048	12	CLEC1A	10243190	rs11053574	12	10242814	A	G	0.217791	0.00589442	0.00234701	0.0120233	0.344803	0.00841719	0	0.017095	0.00681959	0.0121846	0.109685	0.689292	20
UKB	LTL	ENSG00000139540	12	SLC39A5	56627732	rs145181384	12	56294690	A	G	0.0184049	0.0193519	0.00789525	0.0142428	-0.247777	0.0287306	6.45653e-18	-0.0781021	0.0331263	0.0183882	0.0833984	0.250856	4
UKB	LTL	ENSG00000130038	12	CRACR2A	3794892	rs6489498	12	3902269	G	A	0.357873	-0.00453569	0.00211032	0.0316114	-0.13434	0.00788769	4.78737e-65	0.0337628	0.0158334	0.0329758	0.218701	0.0165783	20
UKB	LTL	ENSG00000110921	12	MVK	110023495	rs7135909	12	109871098	C	G	0.156442	-0.00623	0.00292604	0.0332412	-0.114909	0.0110127	1.73022e-25	0.0542168	0.0259887	0.0369634	0.0156571	0.585497	20
UKB	LTL	ENSG00000172243	12	CLEC7A	10276117	rs16910526	12	10271087	C	A	0.0674847	0.0075271	0.00362724	0.0379718	-1.56188	0.0133386	0	-0.00481926	0.00232272	0.038002	0.0991562	0.277353	20
UKB	LTL	ENSG00000089159	12	PXN	120675908	rs7960120	12	120646688	T	C	0.49591	-0.00407412	0.0020118	0.0428559	0.367861	0.00751694	0	-0.0110752	0.00547359	0.043034	0.00265238	0.0090231	20
UKB	LTL	ENSG00000139219	12	COL2A1	48382544	rs10875723	12	48417537	G	A	0.381391	-0.00413573	0.00206717	0.0454277	-0.744027	0.00781796	0	0.00555858	0.00277897	0.0454754	0.00520791	0.0237447	20
UKB	LTL	ENSG00000102524	13	TNFSF13B	108932210	rs150861794	13	109003805	T	C	0.0235174	0.0184454	0.00809466	0.0226842	0.743234	0.0289272	1.38996e-145	0.0248178	0.0109339	0.0232195	0.0425939	0.55573	17
UKB	LTL	ENSG00000083535	13	PIBF1	73473435	rs61966211	13	73562649	T	G	0.412065	-0.00463515	0.00205481	0.0240859	-0.0618154	0.00766962	7.64364e-16	0.0749837	0.0345184	0.0298345	0.0298345	6.95122e-05	20
UKB	LTL	ENSG00000125952	14	MAX	65521153	rs8005829	14	65576165	T	C	0.613497	0.0156916	0.00204072	1.48004e-14	0.0784266	0.00776087	5.22879e-24	0.20008	0.032697	9.40363e-10	9.40363e-10	0.0153956	20
UKB	LTL	ENSG00000129472	14	RAB2B	21936149	rs11845628	14	21925863	G	A	0.140082	0.0170871	0.00290582	4.09518e-09	-0.232589	0.0109615	6.40621e-100	-0.0734648	0.0129642	1.45552e-08	5.04378e-06	2.9582e-05	20
UKB	LTL	ENSG00000100938	14	GMPR2	24705038	rs34354104	14	24707479	A	G	0.0419223	0.0240251	0.004757	4.40717e-07	0.164606	0.017491	4.91923e-21	0.145955	0.0327979	8.58169e-06	1.42056e-05	0.00200515	11
UKB	LTL	ENSG00000133961	14	NUMB	73833569	rs10142359	14	73884540	G	A	0.492843	0.00954999	0.00201877	2.23859e-06	0.0753139	0.00754098	1.7326e-23	0.126802	0.0296596	1.90917e-05	3.49428e-07	1.50445e-05	20
UKB	LTL	ENSG00000100721	14	TCL1A	96178409	rs78986913	14	96162418	A	G	0.0460123	0.0190855	0.00504919	0.000156883	-0.713763	0.0182248	0	-0.0267393	0.00710691	0.00016827	1.99009e-07	0.000142059	20
UKB	LTL	ENSG00000012983	14	MAP4K5	50956532	rs17780143	14	50901768	A	G	0.0408998	0.0112571	0.00438967	0.0103339	-0.373277	0.0161068	8.10967e-119	-0.0301575	0.0118316	0.0108065	0.0951838	0.821897	20
UKB	LTL	ENSG00000100483	14	VCPKMT	50579334	rs36060549	14	50621600	G	T	0.0276074	0.0173015	0.00689412	0.0120867	-0.19105	0.0256324	9.0929e-14	-0.0905601	0.038076	0.0173878	0.00111983	NA	NA
UKB	LTL	ENSG00000126803	14	HSPA2	65007757	rs1256150	14	64937180	T	C	0.194274	0.00579415	0.00258772	0.0251498	-0.120292	0.00968943	2.17319e-35	-0.0481674	0.0218591	0.0275566	0.000234984	4.7544e-07	20
UKB	LTL	ENSG00000179364	14	PACS2	105815692	rs7149013	14	105759840	C	T	0.308793	0.00474063	0.00219995	0.0311712	0.1781	0.0082718	7.97991e-103	0.0266178	0.012414	0.0320194	0.0182057	0.671836	11
UKB	LTL	ENSG00000131981	14	LGALS3	55601485	rs6573005	14	55610242	A	C	0.42638	-0.00399526	0.00202942	0.0489909	-0.53281	0.00726038	0	0.00749847	0.00381027	0.0490723	0.109602	0.0790547	20
UKB	LTL	ENSG00000092445	15	TYRO3	41862830	rs8024626	15	41863181	A	G	0.304703	-0.0103652	0.00219505	2.33446e-06	-0.646026	0.0080972	0	0.0160446	0.00340372	2.43103e-06	5.39042e-15	0.000168214	20
UKB	LTL	ENSG00000138592	15	USP8	50761598	rs4380013	15	50759428	A	G	0.216769	0.0125111	0.00250132	5.67978e-07	0.09103	0.00945747	6.25892e-22	0.137439	0.0309666	9.06709e-06	2.60296e-05	0.00160526	9
UKB	LTL	ENSG00000166450	15	PRTG	55969546	rs4774802	15	56000470	C	T	0.5818	-0.00768661	0.00204709	0.000173414	0.38454	0.00763553	0	-0.0199891	0.00533825	0.000180751	4.10279e-05	0.0253525	20
UKB	LTL	ENSG00000178802	15	MPI	75188453	rs4886632	15	75173925	T	G	0.509202	-0.00566139	0.00204365	0.00560159	0.199669	0.00760316	5.3079e-152	-0.0283539	0.010292	0.00587013	0.00830744	0.231629	20
UKB	LTL	ENSG00000182511	15	FES	91432966	rs1894401	15	91429042	A	G	0.531697	-0.00467728	0.00201039	0.019989	0.133012	0.00765015	1.03777e-67	-0.0351643	0.0152491	0.0211106	0.0448884	0.00178994	18
UKB	LTL	ENSG00000103855	15	CD276	73991581	rs2291014	15	73996359	A	G	0.095092	-0.00753873	0.00329991	0.0223406	-1.3369	0.0124345	0	0.00563896	0.00246889	0.0223709	0.000228188	0.440615	20
UKB	LTL	ENSG00000138621	15	PPCDC	75362865	rs12591994	15	75320306	G	A	0.0777096	0.00813685	0.00390772	0.0373196	0.670013	0.0150023	0	0.0121443	0.00583864	0.0375264	0.012504	0.737695	20
UKB	LTL	ENSG00000198373	16	WWP2	69885938	rs72783174	16	69809678	T	C	0.0848671	-0.0204564	0.0038193	8.50563e-08	-0.30408	0.0138088	1.8239e-107	0.0672731	0.0129264	1.947e-07	2.14238e-07	0.00439381	20
UKB	LTL	ENSG00000184730	16	APOBR	28508128	rs149271	16	28506872	G	A	0.349693	0.00983127	0.00204035	1.44697e-06	-1.12313	0.00777238	0	-0.00875346	0.00181767	1.4665e-06	6.9755e-05	0.197501	20
UKB	LTL	ENSG00000196502	16	SULT1A1	28625106	rs6839	16	28617128	C	T	0.315951	0.0100185	0.00215089	3.19545e-06	-0.0964715	0.00799063	1.46553e-33	-0.103849	0.0238974	1.38869e-05	0.000529762	0.0278492	20
UKB	LTL	ENSG00000103066	16	PLA2G15	68287084	rs73612697	16	68162016	A	G	0.124744	0.0132864	0.00312043	2.0638e-05	-0.339877	0.0115834	3.04659e-189	-0.0390918	0.00927722	2.51177e-05	0.000146462	0.00210786	20
UKB	LTL	ENSG00000167261	16	DPEP2	68027893	rs73594556	16	67925435	A	G	0.132924	0.0121311	0.00313536	0.000109227	0.197946	0.0116247	5.08274e-65	0.0612849	0.0162432	0.000161326	5.17276e-05	0.106492	12
UKB	LTL	ENSG00000141086	16	CTRL	67963906	rs20549	16	67969930	G	A	0.184049	0.0100664	0.00265942	0.000153593	0.0894944	0.00983876	9.36267e-20	0.112481	0.0321863	0.00047463	0.00047463	0.0128894	20
UKB	LTL	ENSG00000159713	16	TPPP3	67425567	rs13334364	16	67332365	C	T	0.0715746	0.0140905	0.00369495	0.000137041	-0.117271	0.0146653	1.27997e-15	-0.120153	0.0349072	0.000577265	0.000577265	0.182073	17
UKB	LTL	ENSG00000168488	16	ATXN2L	28841457	rs497523	16	28577931	C	T	0.406953	-0.00824329	0.002106	9.07071e-05	-0.0508032	0.00788585	1.17655e-10	0.162259	0.0485056	0.000822343	0.000822343	0.807156	5
UKB	LTL	ENSG00000103056	16	SMPD3	68437321	rs4783557	16	68403945	C	T	0.49591	-0.00717452	0.00201216	0.000363051	0.0431049	0.0077215	2.37149e-08	-0.166443	0.0553898	0.00265631	0.00265631	NA	NA
UKB	LTL	ENSG00000086506	16	HBQ1	230818	rs11641118	16	269906	G	A	0.165644	-0.00693539	0.00253584	0.00623902	-0.466338	0.00929909	0	0.014872	0.00544585	0.00631636	0.00490474	0.244952	20
UKB	LTL	ENSG00000048462	16	TNFRSF17	12060496	rs12597429	16	12062396	C	T	0.354806	0.0057332	0.0021029	0.00640429	-0.142746	0.00791189	9.1242e-73	-0.0401636	0.014899	0.00702353	0.0164658	0.000221578	20
UKB	LTL	ENSG00000103512	16	NOMO1	14958796	rs76702213	16	15149086	C	T	0.106339	0.00847637	0.00322923	0.00866772	0.160245	0.0119848	8.96604e-41	0.0528963	0.0205365	0.010003	0.0563495	0.33997	20
UKB	LTL	ENSG00000151006	16	PRSS53	31097848	rs4468641	16	31096876	C	A	0.375256	-0.0048026	0.00205939	0.0196981	0.88509	0.00774632	0	-0.00542611	0.00232724	0.0197236	0.0451288	0.392942	20
UKB	LTL	ENSG00000103496	16	STX4	31049253	rs34454770	16	31005567	C	T	0.351738	-0.00523176	0.00209386	0.0124678	0.0428077	0.00775214	3.35075e-08	-0.122215	0.0536874	0.0228205	0.0228205	NA	NA
UKB	LTL	ENSG00000124391	16	IL17C	88705928	rs17700884	16	88684495	T	G	0.351738	0.00457978	0.00209166	0.0285574	-0.120102	0.0078494	7.55261e-53	-0.0381324	0.0175931	0.0301995	0.0066439	0.15768	20
UKB	LTL	ENSG00000167900	17	TK1	76176743	rs144204502	17	76183233	T	C	0.0122699	-0.100574	0.00913369	3.37022e-28	-0.350009	0.0345488	4.03087e-24	0.287347	0.0385418	8.95518e-14	8.95518e-14	9.78585e-05	10
UKB	LTL	ENSG00000108828	17	VAT1	41171882	rs7210098	17	41293613	T	C	0.366053	-0.0157252	0.00212044	1.20703e-13	-0.140627	0.00796081	7.81461e-70	0.111822	0.0163533	8.03759e-12	2.12933e-11	2.16378e-05	20
UKB	LTL	ENSG00000184988	17	TMEM106A	41367958	rs1554063	17	41287145	C	T	0.364008	-0.0156218	0.00211287	1.42863e-13	-0.103856	0.00793328	3.69828e-39	0.150418	0.0233647	1.21191e-10	1.96746e-09	2.18251e-09	20
UKB	LTL	ENSG00000132386	17	SERPINF1	1673091	rs62088172	17	1666253	T	C	0.346626	0.0131317	0.00210964	4.82735e-10	-0.282879	0.00769371	6.09233e-296	-0.0464216	0.00756387	8.39429e-10	4.53375e-07	1.00868e-15	20
UKB	LTL	ENSG00000266967	17	AARSD1	41109529	rs323500	17	41140545	T	C	0.333333	-0.0139222	0.00219772	2.37591e-10	0.131661	0.00797008	2.66014e-61	-0.105743	0.0178775	3.32192e-09	3.34474e-07	1.74905e-06	20
UKB	LTL	ENSG00000125458	17	NT5C	73127086	rs78625720	17	73140941	A	G	0.0245399	0.0243028	0.00594825	4.3943e-05	-1.53891	0.0213628	0	-0.0157922	0.00387145	4.52006e-05	0.000724579	0.688936	20
UKB	LTL	ENSG00000131096	17	PYY	42055972	rs1684666	17	42027081	C	T	0.570552	0.00773908	0.00202545	0.000132955	0.168198	0.0076277	9.35384e-108	0.0460117	0.0122215	0.000166671	0.046727	0.0737371	20
UKB	LTL	ENSG00000176974	17	SHMT1	18249026	rs664957	17	18287839	C	T	0.425358	0.00690315	0.00204924	0.000755403	-0.640746	0.00774898	0	-0.0107736	0.00320086	0.00076309	0.00352141	0.0398262	20
UKB	LTL	ENSG00000181374	17	CCL13	32684564	rs3136674	17	32682616	C	T	0.0501022	-0.0125122	0.0043619	0.00412396	-0.462266	0.0162166	9.94772e-179	0.0270671	0.00948356	0.00431581	0.00952226	0.384792	20
UKB	LTL	ENSG00000108375	17	RNF43	56462997	rs34523089	17	56436109	T	C	0.164622	-0.00794681	0.00278067	0.00426487	0.139438	0.0105069	3.40879e-40	-0.0569917	0.0203991	0.0052088	0.000705802	0.434998	20
UKB	LTL	ENSG00000271605	17	MILR1	62463165	rs7214692	17	62475167	C	G	0.0674847	0.0114567	0.00437245	0.00878778	0.783464	0.0165084	0	0.0146231	0.00558942	0.008891	0.0343244	0.201847	19
UKB	LTL	ENSG00000161533	17	ACOX1	73956423	rs2608880	17	73938957	T	C	0.359918	0.00558643	0.00211296	0.00819597	-0.0769015	0.00804843	1.23765e-21	-0.072644	0.0285087	0.01083	0.01083	0.00171534	20
UKB	LTL	ENSG00000141510	17	TP53	7577977	rs1641549	17	7574775	T	C	0.300613	0.00595342	0.00228689	0.00923359	0.0655565	0.0089204	1.99619e-13	0.0908136	0.0370083	0.0141327	0.0141327	0.342478	3
UKB	LTL	ENSG00000141736	17	ERBB2	37865423	rs3764354	17	37916823	T	C	0.157464	-0.00654309	0.00288035	0.0231089	0.200177	0.0100316	1.36395e-88	-0.0326865	0.014482	0.0240048	0.017316	0.0897261	20
UKB	LTL	ENSG00000258315	17	C17orf49	6919329	rs8065014	17	6888605	A	G	0.0828221	0.0085583	0.00375187	0.022544	-0.112333	0.0137575	3.20775e-16	-0.0761869	0.0346784	0.0280236	0.0280236	0.1664	14
UKB	LTL	ENSG00000275302	17	CCL4	34432117	rs8064426	17	34819750	A	G	0.179959	-0.00635521	0.00296139	0.0318712	-0.41863	0.0110745	0	0.015181	0.00708539	0.0321474	0.736873	0.470164	20
UKB	LTL	ENSG00000141503	17	MINK1	4768996	rs2286668	17	4797718	T	C	0.150307	-0.0063117	0.00292331	0.0308429	0.0804673	0.0112087	7.02265e-13	-0.0784381	0.0379366	0.0386769	0.0157604	0.591977	17
UKB	LTL	ENSG00000172156	17	CCL11	32614057	rs4471731	17	32556165	G	A	0.358896	0.00424729	0.00208006	0.0411607	-0.0972344	0.0072778	1.02991e-40	-0.0436809	0.0216406	0.0435423	0.0148934	0.194808	20
UKB	LTL	ENSG00000063015	17	SEZ6	27307689	rs4795475	17	27239376	C	G	0.118609	-0.00608617	0.00296705	0.0402423	-0.0937248	0.0113813	1.79554e-16	0.0649366	0.0326244	0.0465432	0.160689	0.110278	6
UKB	LTL	ENSG00000176105	18	YES1	767068	rs2741189	18	707511	C	G	0.203476	-0.0116644	0.00242372	1.48978e-06	0.0851272	0.00887244	8.42757e-22	-0.137023	0.0318527	1.69438e-05	2.3493e-05	0.000356431	20
UKB	LTL	ENSG00000152229	18	PSTPIP2	43607870	rs72642432	18	43571278	A	G	0.123722	0.00782344	0.00293184	0.00762043	-0.226152	0.0114093	1.93152e-87	-0.0345937	0.013081	0.00817914	0.0460519	0.653308	20
UKB	LTL	ENSG00000046604	18	DSG2	29103556	rs2848680	18	29093317	G	A	0.5	0.00500376	0.00202625	0.0135314	-0.218118	0.00725299	1.09801e-198	-0.0229406	0.00932096	0.0138479	0.0445936	0.190165	20
UKB	LTL	ENSG00000130203	19	APOE	45410849	rs429358	19	45411941	C	T	0.157464	0.0173498	0.00277091	3.81515e-10	-1.01199	0.0103711	0	-0.0171442	0.00274371	4.14261e-10	1.31725e-09	0.0724037	20
UKB	LTL	ENSG00000187244	19	BCAM	45318503	rs28399654	19	45316588	A	G	0.0296524	-0.0211156	0.00572448	0.000225448	-0.654361	0.019982	3.29317e-235	0.032269	0.00880352	0.000246885	0.000282381	0.0294586	17
UKB	LTL	ENSG00000068903	19	SIRT2	39379849	rs12974488	19	39349554	A	C	0.420245	-0.00710154	0.00202802	0.000462281	0.0757816	0.00760853	2.27877e-23	-0.0937106	0.0283671	0.00095488	0.000972836	0.00209872	19
UKB	LTL	ENSG00000074181	19	NOTCH3	15290828	rs4808238	19	15303729	A	G	0.144172	-0.00958836	0.00276983	0.000536747	0.107855	0.00984013	5.90205e-28	-0.0889005	0.0269314	0.000963431	0.00358256	0.0140429	9
UKB	LTL	ENSG00000105329	19	TGFB1	41833660	rs73045269	19	41825191	T	C	0.153374	0.00791182	0.00271739	0.00359639	0.287976	0.00986667	2.85659e-187	0.0274739	0.009483	0.00376544	0.111588	0.555797	20
UKB	LTL	ENSG00000104889	19	RNASEH2A	12920926	rs7247284	19	12921186	C	T	0.0245399	0.0157414	0.00542397	0.00370562	-0.286069	0.0210866	6.33868e-42	-0.0550266	0.0193894	0.00454001	0.0201001	0.0701465	17
UKB	LTL	ENSG00000124299	19	PEPD	33945277	rs17569	19	33882222	A	G	0.138037	-0.00785971	0.00277186	0.00457488	-0.492782	0.0102122	0	0.0159497	0.00563462	0.0046453	9.92806e-05	1.16177e-06	20
UKB	LTL	ENSG00000167772	19	ANGPTL4	8433714	rs2278236	19	8431581	A	G	0.5409	-0.00530088	0.00200551	0.00821367	0.279904	0.00751661	1.6532e-301	-0.0189382	0.00718302	0.00837601	0.000185173	0.0771049	20
UKB	LTL	ENSG00000131943	19	C19orf12	30198245	rs1048104	19	30193182	C	G	0.576687	0.0056097	0.00205511	0.00634045	-0.0578535	0.00772932	7.15814e-14	-0.0969639	0.0378111	0.0103346	0.0103346	0.0357755	9
UKB	LTL	ENSG00000130208	19	APOC1	45420055	rs8106813	19	45431658	G	A	0.511247	-0.0051853	0.00215903	0.01632	0.31274	0.00765861	0	-0.0165802	0.00691552	0.0165057	1.57211e-05	0.368248	17
UKB	LTL	ENSG00000186567	19	CEACAM19	45176588	rs62119322	19	45175069	C	G	0.0143149	-0.0146202	0.00612921	0.0170637	0.623089	0.0220035	2.09119e-176	-0.0234641	0.00987165	0.0174581	0.00179381	0.0374791	20
UKB	LTL	ENSG00000130513	19	GDF15	18492764	rs1054221	19	18499858	C	T	0.142127	-0.00625849	0.0028504	0.0281168	0.391818	0.00893373	0	-0.015973	0.00728392	0.0283141	0.223617	0.597816	20
UKB	LTL	ENSG00000099331	19	MYO9B	17255969	rs10421794	19	17311791	C	T	0.388548	-0.00465302	0.00204205	0.0226907	-0.0512674	0.00769743	2.73212e-11	0.0907598	0.0420979	0.0310895	0.0310895	0.347022	3
UKB	LTL	ENSG00000187116	19	LILRA5	54821395	rs414135	19	54813872	T	A	0.300613	0.00442701	0.0021471	0.0392215	-0.359963	0.00784112	0	-0.0122985	0.00597079	0.0394197	0.0565811	0.0222328	20
UKB	LTL	ENSG00000105398	19	SULT2A1	48381648	rs62129968	19	48383542	A	C	0.159509	0.00561325	0.00272296	0.03926	-0.372595	0.0100458	4.12867e-301	-0.0150653	0.00731937	0.0395638	0.254602	0.371484	20
UKB	LTL	ENSG00000007129	19	CEACAM21	42074542	rs62119412	19	42036509	T	A	0.0521472	-0.0098997	0.00485445	0.0414197	1.78288	0.0191299	0	-0.00555265	0.00272347	0.0414684	0.0436141	0.688952	20
UKB	LTL	ENSG00000129437	19	KLK14	51584127	rs2569491	19	51584916	A	G	0.319018	0.00440393	0.00217432	0.0428234	0.41576	0.00805561	0	0.0105925	0.00523377	0.0429834	0.0322016	0.84484	20
UKB	LTL	ENSG00000105705	19	SUGP1	19409073	rs17751061	19	19413092	T	C	0.164622	0.00558456	0.00276198	0.0431825	0.325118	0.0102213	5.03482e-222	0.017177	0.00851246	0.043605	0.0712904	0.213147	20
UKB	LTL	ENSG00000171747	19	LGALS4	39297948	rs140695578	19	39265229	T	A	0.0296524	0.0116538	0.0057881	0.0440719	0.279919	0.0194071	3.68046e-47	0.0416328	0.0208783	0.0461441	0.444868	0.106088	20
UKB	LTL	ENSG00000076662	19	ICAM3	10447395	rs28378712	19	10457472	G	T	0.316973	-0.00427958	0.00217042	0.0486353	0.318159	0.00788651	0	-0.0134511	0.00682995	0.0489044	0.000583351	0.0827254	20
UKB	LTL	ENSG00000243509	20	TNFRSF6B	62329021	rs6062496	20	62329099	A	G	0.600204	-0.0397963	0.00200962	2.8105e-87	-0.275887	0.0074201	1.38209e-301	0.144249	0.00825296	2.09251e-68	9.03676e-101	1.41593e-11	20
UKB	LTL	ENSG00000078898	20	BPIFB2	31603510	rs2377736	20	31582444	C	T	0.373211	-0.00724048	0.00204173	0.000390759	0.265266	0.00751973	1.37056e-272	-0.0272952	0.00773571	0.00041798	0.0223332	0.379898	20
UKB	LTL	ENSG00000125970	20	RALY	32638783	rs4911403	20	32672949	A	G	0.59816	0.00696498	0.00203243	0.000610463	0.0676338	0.00767381	1.21199e-18	0.102981	0.0322421	0.00140326	6.86842e-05	0.27587	13
UKB	LTL	ENSG00000088888	20	MAVS	3842108	rs45437096	20	3844929	T	C	0.158487	0.0076126	0.00303745	0.012202	-0.135419	0.0111659	7.51801e-34	-0.0562152	0.0229039	0.0141125	0.0236131	0.895866	11
UKB	LTL	ENSG00000198053	20	SIRPA	1898026	rs6136377	20	1896288	G	A	0.373211	-0.00462383	0.00206022	0.0248107	-1.234	0.00784906	0	0.00374703	0.00166972	0.0248254	0.27058	0.11368	20
UKB	LTL	ENSG00000101000	20	PROCR	33781959	rs867186	20	33764554	G	A	0.0879346	0.00724978	0.003489	0.0377189	0.730253	0.0138235	0	0.00992777	0.00478149	0.0378671	0.00121284	0.424373	20
UKB	LTL	ENSG00000159128	21	IFNGR2	34813687	rs9808753	21	34787312	G	A	0.142127	-0.00737377	0.00284343	0.00950692	1.43267	0.0109754	0	-0.00514687	0.0019851	0.00952108	0.0121505	0.0947769	20
UKB	LTL	ENSG00000160181	21	TFF2	43768786	rs13052596	21	43771516	A	C	0.317996	-0.00495839	0.0021451	0.0208055	0.113927	0.00766061	5.02461e-50	-0.0435225	0.0190548	0.0223673	0.32137	0.423104	16
UKB	LTL	ENSG00000160200	21	CBS	44485177	rs2851391	21	44487404	C	T	0.550102	-0.00463257	0.00201152	0.0212777	0.0881536	0.00759275	3.65593e-31	-0.0525511	0.0232629	0.023883	0.162215	0.00215485	17
UKB	LTL	ENSG00000025708	22	TYMP	50966321	rs78540291	22	50938771	A	G	0.201431	0.0169523	0.00251901	1.69958e-11	-0.167336	0.00946706	6.4654e-70	-0.101307	0.0161078	3.18865e-10	1.38974e-16	0.117738	20
UKB	LTL	ENSG00000177663	22	IL17RA	17581214	rs4819959	22	17586631	A	G	0.473415	0.00593974	0.00200918	0.00311354	0.85719	0.00767248	0	0.00692932	0.00234473	0.00312399	2.39157e-09	0.477348	20
UKB	LTL	ENSG00000093010	22	COMT	19943196	rs4680	22	19951271	A	G	0.501022	-0.00570815	0.00200337	0.00438191	-0.444885	0.0075906	0	0.0128306	0.00450844	0.00442843	0.106735	0.143613	20
UKB	LTL	ENSG00000100100	22	PIK3IP1	31683050	rs2413028	22	31541907	C	T	0.188139	-0.00730174	0.00261146	0.00517334	-0.368358	0.00948471	0	0.0198224	0.00710781	0.00529006	0.000327501	0.000964182	20
UKB	LTL	ENSG00000250479	22	CHCHD10	24109090	rs34284791	22	24166789	A	G	0.103272	0.00776117	0.0032794	0.0179502	-0.118256	0.0112612	8.531e-26	-0.0656302	0.0284269	0.0209581	0.318576	0.844445	20
UKB	LTL	ENSG00000100299	22	ARSA	51063892	rs873697	22	51064169	A	G	0.0480573	0.0104745	0.00485736	0.031051	1.49854	0.0177766	0	0.0069898	0.00324246	0.0311061	2.39553e-11	0.000284064	20
UKB	LTL	ENSG00000100031	22	GGT1	25007875	rs28509371	22	24997846	C	T	0.367076	-0.00442821	0.00210921	0.035776	0.254153	0.00732924	1.7761e-263	-0.0174234	0.00831417	0.0361153	0.00126524	0.382847	18
UKB	LTL	ENSG00000099998	22	GGT5	24628349	rs11090315	22	24642881	G	A	0.231084	0.00511017	0.00248881	0.0400475	0.32933	0.00937613	2.86993e-270	0.0155169	0.00757009	0.0403879	0.0605082	0.0137238	20
UKB	AF	ENSG00000160712	1	IL6R	154409798	rs4129267	1	154426264	T	C	0.353783	-0.0402	0.0068	3.38462e-09	1.10524	0.00780922	0	-0.0363722	0.00615787	3.4921e-09	1.12535e-10	0.0456911	20
UKB	AF	ENSG00000163344	1	PMVK	154903206	rs12144978	1	154850445	A	G	0.377301	-0.0842	0.007	2.51474e-33	0.0467941	0.007985	4.62168e-09	-1.79937	0.341549	1.37711e-07	1.11125e-06	0.00562409	4
UKB	AF	ENSG00000163346	1	PBXIP1	154922576	rs7553195	1	154837796	C	T	0.407975	-0.0818	0.0069	2.02549e-32	0.0448737	0.00763282	4.1264e-09	-1.82289	0.346099	1.38696e-07	1.38696e-07	NA	NA
UKB	AF	ENSG00000180667	1	YOD1	207221760	rs1044145	1	207217359	C	T	0.586912	-0.0305	0.0067	5.3078e-06	0.105842	0.00738583	1.41287e-46	-0.288165	0.066419	1.43396e-05	0.000130931	0.206739	20
UKB	AF	ENSG00000123836	1	PFKFB2	207231040	rs1560	1	207250631	G	A	0.440695	0.0275	0.0066	3.09086e-05	-0.188351	0.00742106	4.13036e-142	-0.146004	0.03551	3.92877e-05	5.95642e-05	0.330218	20
UKB	AF	ENSG00000143627	1	PKLR	155265157	rs77350683	1	155484430	C	T	0.0725971	0.0541	0.0138	8.84425e-05	-0.363653	0.0148554	2.44343e-132	-0.148768	0.0384318	0.000108405	5.88363e-16	0.000357015	20
UKB	AF	ENSG00000072694	1	FCGR2B	161640691	rs1801274	1	161479745	G	A	0.505112	-0.0242	0.0067	0.000303915	-0.450778	0.00771422	0	0.053685	0.0148916	0.000312081	0.034417	0.577464	20
UKB	AF	ENSG00000117020	1	AKT3	243832958	rs4515770	1	243686913	C	T	0.225971	0.0303	0.0079	0.000125338	0.0647252	0.0092764	3.00677e-12	0.468133	0.139279	0.0007763	0.0007763	0.641145	11
UKB	AF	ENSG00000116521	1	SCAMP3	155228996	rs1142287	1	155230131	T	C	0.273006	0.0253	0.0076	0.000871749	-0.0849939	0.00857321	3.62244e-23	-0.297668	0.0943246	0.00160066	0.00194625	0.00330229	20
UKB	AF	ENSG00000143536	1	CRNN	152384229	rs10494275	1	152391567	A	G	0.0858896	0.039	0.0126	0.00196655	-1.18739	0.0144204	0	-0.0328451	0.010619	0.00198108	0.022241	0.731643	20
UKB	AF	ENSG00000130695	1	CEP85	26582995	rs12563057	1	26613704	A	G	0.0725971	0.0415	0.0127	0.00108419	-0.142447	0.0152499	9.5544e-21	-0.291336	0.094454	0.00203946	0.00703344	0.779283	11
UKB	AF	ENSG00000162729	1	IGSF8	160064932	rs12408242	1	160061934	C	T	0.193252	-0.0242	0.0082	0.00316522	0.156221	0.00913207	1.31946e-65	-0.154909	0.0532651	0.00363447	0.0318954	0.16583	20
UKB	AF	ENSG00000162722	1	TRIM58	248031965	rs6659169	1	248017236	G	A	0.201431	0.0243	0.0083	0.00341467	-0.223859	0.00926434	5.3828e-129	-0.10855	0.0373481	0.0036555	0.0108777	0.839135	20
UKB	AF	ENSG00000189334	1	S100A14	153588097	rs11548102	1	153587256	T	A	0.462168	0.0197	0.0068	0.00376679	-0.175186	0.00749156	6.15209e-121	-0.112452	0.0391126	0.00403926	0.00117889	0.113609	20
UKB	AF	ENSG00000154380	1	ENAH	225757691	rs1222440	1	225662678	T	C	0.256646	-0.0231	0.0079	0.00345509	-0.120704	0.009073	2.20445e-40	0.191377	0.0670116	0.00429175	0.00695812	0.295309	20
UKB	AF	ENSG00000188643	1	S100A16	153582492	rs9700928	1	153584986	C	A	0.461145	0.02	0.0069	0.00374892	-0.103526	0.00778701	2.48424e-40	-0.193188	0.0682156	0.00462544	0.01943	0.194901	20
UKB	AF	ENSG00000092969	1	TGFB2	218568320	rs7538934	1	218694349	T	C	0.135992	0.0292	0.0102	0.00419988	0.196627	0.0118193	3.81853e-62	0.148505	0.0526373	0.00478327	0.00478327	0.243075	20
UKB	AF	ENSG00000143816	1	WNT9A	228120995	rs4653881	1	228079939	T	C	0.377301	-0.0194	0.0069	0.00492966	-0.128786	0.00718186	6.6207e-72	0.150637	0.0542318	0.0054752	0.00709715	0.00496231	20
UKB	AF	ENSG00000117592	1	PRDX6	173452212	rs33951697	1	173458326	T	C	0.159509	0.0239	0.0086	0.00545148	0.17395	0.00956473	6.59026e-74	0.137396	0.0500134	0.006011	0.0299872	0.946334	20
UKB	AF	ENSG00000011007	1	ELOA	24079097	rs2813878	1	24039605	T	C	0.555215	0.0189	0.0067	0.00478898	0.0738896	0.00736535	1.10205e-23	0.255787	0.0941924	0.00661595	0.0246471	0.207596	13
UKB	AF	ENSG00000162836	1	ACP6	147122050	rs12119079	1	147129014	G	A	0.281186	0.0201	0.0074	0.00660328	-1.01208	0.00834953	0	-0.0198601	0.00731351	0.00661689	1.06055e-08	0.141274	20
UKB	AF	ENSG00000243364	1	EFNA4	155039121	rs11465206	1	155160556	G	A	0.0122699	-0.1011	0.0346	0.0034783	0.196591	0.0315666	4.72987e-10	-0.514266	0.194409	0.00816228	0.00816228	NA	NA
UKB	AF	ENSG00000153904	1	DDAH1	85914105	rs1498374	1	85787334	T	C	0.203476	-0.0224	0.0084	0.00766076	-0.186237	0.0092604	5.89786e-90	0.120277	0.0454986	0.00820468	0.113695	0.0946402	20
UKB	AF	ENSG00000007908	1	SELE	169712814	rs2750014	1	169903077	T	C	0.276074	0.0197	0.0075	0.00862258	0.0845275	0.00691539	2.3399e-34	0.23306	0.0907541	0.0102275	2.15362e-06	0.000475431	20
UKB	AF	ENSG00000143167	1	GPA33	167078895	rs72689400	1	167038219	A	C	0.0184049	0.0698	0.0274	0.0108515	-0.678569	0.0286675	7.29447e-124	-0.102864	0.0406123	0.0113149	0.0479855	0.799836	14
UKB	AF	ENSG00000158825	1	CDA	20930488	rs2072671	1	20915701	C	A	0.310838	0.0178	0.0071	0.0121746	-0.489364	0.00769761	0	-0.0363737	0.0145199	0.0122419	0.314977	0.911324	20
UKB	AF	ENSG00000143226	1	FCGR2A	161484512	rs11810143	1	161480649	G	A	0.146217	0.0253	0.0101	0.0122469	-1.47429	0.0118432	0	-0.0171608	0.00685214	0.0122644	0.0996497	0.289715	20
UKB	AF	ENSG00000168765	1	GSTM4	110208090	rs3819350	1	110212293	A	C	0.348671	-0.0177	0.0072	0.0139583	-0.187934	0.00819785	2.63032e-116	0.094182	0.038531	0.0145126	0.146861	0.135374	20
UKB	AF	ENSG00000197273	1	GUCA2A	42629389	rs12727077	1	42630724	A	G	0.5818	0.0164	0.0069	0.017463	-0.144597	0.00759747	9.2175e-81	-0.113419	0.0480895	0.0183494	0.161749	0.0396721	20
UKB	AF	ENSG00000143537	1	ADAM15	155029147	rs11589479	1	155033308	A	G	0.182004	-0.0217	0.0094	0.0209707	1.02374	0.0102859	0	-0.0211968	0.00918449	0.0210053	5.145e-36	7.21148e-05	20
UKB	AF	ENSG00000130770	1	ATP5IF1	28568019	rs510379	1	28535233	C	T	0.361963	-0.0159	0.0069	0.0212031	0.11152	0.00786245	1.15292e-45	-0.142575	0.0626835	0.0229344	0.0383102	0.108875	20
UKB	AF	ENSG00000133048	1	CHI3L1	203151946	rs7515776	1	203155703	T	A	0.139059	-0.0207	0.0099	0.0365362	0.40728	0.0109159	1.10013e-301	-0.050825	0.0243457	0.0368309	1.12924e-05	0.131091	16
UKB	AF	ENSG00000054282	1	SDCCAG8	243541365	rs953492	1	243471192	G	A	0.53681	-0.014	0.0067	0.036658	0.202525	0.00739905	5.94975e-165	-0.0691273	0.0331786	0.0372066	0.00028232	0.00136817	20
UKB	AF	ENSG00000116171	1	SCP2	53455159	rs12405280	1	53423528	G	T	0.364008	0.0157	0.007	0.024906	-0.0439088	0.00803136	4.57277e-08	-0.357559	0.172315	0.0379835	0.0379835	NA	NA
UKB	AF	ENSG00000134256	1	CD101	117561735	rs12130298	1	117544331	C	A	0.0777096	0.0276	0.0135	0.0409097	-1.27797	0.0144045	0	-0.0215968	0.0105664	0.0409632	0.0444805	0.355842	20
UKB	AF	ENSG00000240038	1	AMY2B	104109297	rs12080068	1	104329823	A	C	0.106339	0.0238	0.0117	0.0419326	0.658622	0.0137058	0	0.0361361	0.0177803	0.0421164	0.429963	0.691397	20
UKB	AF	ENSG00000188404	1	SELL	169670325	rs2223286	1	169665632	C	T	0.274029	-0.0145	0.0072	0.0440212	-0.406701	0.00787369	0	0.0356527	0.0177169	0.044182	3.35061e-13	0.0110518	20
UKB	AF	ENSG00000179163	1	FUCA1	24183174	rs13551	1	24180962	C	T	0.329243	-0.0143	0.0072	0.047021	-0.381903	0.00463366	0	0.0374441	0.0188584	0.047085	0.102201	0.0142584	20
UKB	AF	ENSG00000132703	1	APCS	159558136	rs36126250	1	159563701	G	T	0.0214724	0.0441	0.0224	0.0489818	-0.535152	0.0235983	7.46422e-114	-0.0824065	0.0420147	0.0498356	0.601429	0.70534	12
UKB	AF	ENSG00000079150	2	FKBP7	179335859	rs7598228	2	179339606	G	T	0.214724	0.0512	0.0082	4.26786e-10	0.0795094	0.00987104	7.95975e-16	0.643949	0.13049	8.02109e-07	8.02109e-07	5.60524e-07	16
UKB	AF	ENSG00000196975	2	ANXA4	69962901	rs56398743	2	70018272	C	A	0.211656	-0.0534	0.0081	4.32211e-11	0.057062	0.00932264	9.31085e-10	-0.935824	0.208629	7.27144e-06	7.27144e-06	0.253266	4
UKB	AF	ENSG00000115380	2	EFEMP1	56122188	rs3791679	2	56096892	G	A	0.231084	-0.0286	0.0079	0.000294315	0.226222	0.00822244	1.23552e-166	-0.126424	0.0352225	0.000331551	0.00580007	0.0714318	20
UKB	AF	ENSG00000132305	2	IMMT	86396825	rs17551822	2	86422416	C	T	0.50409	-0.0202	0.0066	0.0022089	-0.115253	0.00739874	1.03704e-54	0.175267	0.0583602	0.00267167	0.000739913	0.0679151	20
UKB	AF	ENSG00000241399	2	CD302	160639953	rs148551775	2	160674334	T	G	0.0715746	0.0363	0.0123	0.00316522	0.4419	0.0128412	1.62986e-259	0.0821453	0.0279365	0.00327761	0.00193413	0.308435	20
UKB	AF	ENSG00000163217	2	BMP10	69093285	rs115458822	2	69052293	A	G	0.0470348	-0.0516	0.018	0.0041482	-0.456767	0.0178893	8.49202e-144	0.112968	0.039655	0.00438889	0.00116751	0.0722084	6
UKB	AF	ENSG00000150938	2	CRIM1	36680600	rs10221948	2	36576964	T	C	0.224949	0.0226	0.0084	0.00713501	-0.147446	0.00913119	1.18248e-58	-0.153276	0.0577554	0.00795698	0.0203714	0.127926	20
UKB	AF	ENSG00000169599	2	NFU1	69644003	rs74637005	2	69650730	A	G	0.0327198	0.0531	0.0203	0.00890282	-0.328022	0.0206148	5.23596e-57	-0.161879	0.0627167	0.00984804	0.0709052	0.374678	20
UKB	AF	ENSG00000144118	2	RALB	121024963	rs3925970	2	121018153	A	C	0.570552	-0.0175	0.0067	0.009003	-0.0952113	0.00778205	2.02771e-34	0.183802	0.0719555	0.0106377	0.00809716	0.903195	20
UKB	AF	ENSG00000118257	2	NRP2	206604786	rs2289023	2	205986321	G	A	0.229039	0.019	0.0079	0.0161697	-0.202243	0.00865767	1.09145e-120	-0.0939464	0.0392684	0.0167378	0.156714	0.556764	20
UKB	AF	ENSG00000115866	2	DARS1	136703561	rs309152	2	136657252	C	T	0.209611	-0.0247	0.0101	0.0144634	0.0963511	0.0122942	4.61104e-15	-0.256354	0.10981	0.0195683	0.0195683	0.584092	14
UKB	AF	ENSG00000123609	2	NMI	152136696	rs1048135	2	152139416	A	G	0.44274	0.0144	0.0066	0.029123	-0.453055	0.00755673	0	-0.0317842	0.0145774	0.0292297	0.732872	0.0333027	20
UKB	AF	ENSG00000115523	2	GNLY	85919137	rs7577293	2	85935282	T	C	0.234151	0.0173	0.008	0.0305797	0.707629	0.00888253	0	0.0244478	0.0113095	0.030641	0.00735341	0.170255	20
UKB	AF	ENSG00000124357	2	NAGK	71299206	rs11680831	2	71292522	C	T	0.322086	0.0147	0.007	0.0357288	-0.222962	0.00793539	1.06076e-173	-0.0659305	0.0314831	0.0362458	0.176183	0.86699	20
UKB	AF	ENSG00000042493	2	CAPG	85633716	rs7581471	2	85626706	C	T	0.42638	0.0139	0.0067	0.0380211	-0.647388	0.00751215	0	-0.0214709	0.0103523	0.0380769	0.0326481	0.0956071	20
UKB	AF	ENSG00000144749	3	LRIG1	66490454	rs2306272	3	66434643	C	T	0.292434	0.0404	0.0073	3.12569e-08	-0.858309	0.00820763	0	-0.0470693	0.008517	3.26658e-08	0.000273228	0.206556	20
UKB	AF	ENSG00000174564	3	IL20RB	136697500	rs747842	3	136703121	C	A	0.424335	0.0221	0.0068	0.00115405	0.113336	0.00811326	2.40216e-44	0.194995	0.061601	0.00154838	0.00165766	0.0863372	20
UKB	AF	ENSG00000243989	3	ACY1	52020285	rs142393739	3	52140882	T	C	0.0347648	0.0698	0.0214	0.00110753	-0.244946	0.0197315	2.19584e-35	-0.284961	0.0903315	0.00160712	0.00746533	0.121693	3
UKB	AF	ENSG00000196083	3	IL1RAP	190304690	rs9856858	3	190311414	G	C	0.288344	0.0234	0.0076	0.00207733	0.575706	0.00835736	0	0.0406457	0.0132144	0.00209885	0.102805	0.0387095	14
UKB	AF	ENSG00000173706	3	HEG1	124729698	rs1909585	3	124687460	T	C	0.332311	-0.0189	0.0071	0.00776844	-0.093183	0.00750156	1.98975e-35	0.202827	0.0779241	0.00924454	0.0725061	0.151634	9
UKB	AF	ENSG00000060971	3	ACAA1	38161677	rs156265	3	38170810	G	C	0.145194	0.0223	0.0094	0.0176758	-0.125267	0.0108057	4.48849e-31	-0.17802	0.0765949	0.0201162	0.00129429	0.0479298	20
UKB	AF	ENSG00000057019	3	DCBLD2	98567662	rs79795371	3	98662972	A	G	0.0501022	0.0339	0.0154	0.0277149	-0.506791	0.0164561	2.915e-208	-0.0668915	0.0304648	0.0281137	0.00546354	0.753464	20
UKB	AF	ENSG00000113905	3	HRG	186387014	rs9898	3	186390627	T	C	0.328221	0.0153	0.0071	0.0311673	0.501279	0.00797429	0	0.0305219	0.0141721	0.0312665	0.902556	0.802273	20
UKB	AF	ENSG00000173702	3	MUC13	124648476	rs1127233	3	124627024	G	T	0.252556	0.0161	0.0076	0.0341394	0.244474	0.00859975	9.10786e-178	0.0658557	0.0311733	0.0346381	0.176966	0.172415	20
UKB	AF	ENSG00000187672	3	ERC2	56022417	rs79784038	3	56133667	C	G	0.0163599	-0.0465	0.0227	0.0405151	-0.169855	0.0246018	5.0501e-12	0.273763	0.139402	0.0495484	0.143756	0.562815	16
UKB	AF	ENSG00000138675	4	FGF5	81222794	rs12509595	4	81182554	C	T	0.268916	0.0416	0.0072	7.56937e-09	0.682078	0.00783308	0	0.0609901	0.0105792	8.16091e-09	0.000132014	0.776798	20
UKB	AF	ENSG00000138674	4	SEC31A	83780991	rs11541628	4	83765605	A	C	0.0327198	-0.0602	0.0229	0.00856815	-0.3095	0.0242434	2.52638e-37	0.194507	0.0755427	0.0100298	0.0100298	NA	NA
UKB	AF	ENSG00000156219	4	ART3	76983146	rs4859614	4	77013191	G	A	0.300613	-0.0177	0.0072	0.0139583	0.243348	0.00740798	1.16015e-236	-0.0727353	0.02967	0.0142271	0.149656	0.185503	20
UKB	AF	ENSG00000163735	4	CXCL5	74862877	rs56078309	4	74736180	A	G	0.0879346	0.0282	0.0116	0.0150558	0.494705	0.0125779	0	0.0570037	0.0234931	0.0152493	0.0141827	0.173575	20
UKB	AF	ENSG00000138796	4	HADH	108933600	rs17038246	4	108899748	T	C	0.0797546	0.031	0.0122	0.0110541	0.105739	0.0139974	4.21408e-14	0.293175	0.121731	0.0160231	0.0160231	0.0777231	6
UKB	AF	ENSG00000196526	4	AFAP1	7851047	rs41264705	4	7780582	T	C	0.298569	-0.0178	0.0074	0.0161545	1.08258	0.0083864	0	-0.0164422	0.00683671	0.016173	0.0431524	0.974365	20
UKB	AF	ENSG00000169248	4	CXCL11	76958702	rs7699624	4	76962631	T	G	0.511247	-0.0146	0.0066	0.0269583	-0.212487	0.00742733	5.22207e-180	0.0687101	0.0311534	0.0274164	0.0115262	0.457488	20
UKB	AF	ENSG00000169245	4	CXCL10	76943461	rs6532086	4	76937278	A	G	0.502045	-0.0152	0.0067	0.0232892	0.0646743	0.00720397	2.76755e-19	-0.235024	0.106853	0.0278413	0.000718317	0.53926	20
UKB	AF	ENSG00000137440	4	FGFBP1	15938782	rs9968276	4	15949551	A	G	0.223926	0.018	0.0084	0.0321246	-0.121115	0.00903895	6.10948e-41	-0.148619	0.0702369	0.0343474	0.0743874	0.0372974	10
UKB	AF	ENSG00000146013	5	GFRA3	137599190	rs11950736	5	137598340	A	G	0.184049	-0.0452	0.0087	2.04278e-07	0.0918006	0.00925893	3.58922e-23	-0.492372	0.106993	4.18688e-06	1.23439e-06	2.40226e-06	20
UKB	AF	ENSG00000132842	5	AP3B1	77444336	rs11746090	5	77339846	A	G	0.284254	0.0256	0.0074	0.000541261	-0.0528314	0.00812175	7.77322e-11	-0.48456	0.158644	0.00225527	0.00225527	0.0565823	8
UKB	AF	ENSG00000152377	5	SPOCK1	136622528	rs4835737	5	136895064	G	A	0.382413	-0.0209	0.0069	0.00245377	-0.131286	0.00764647	4.49278e-66	0.159194	0.0533686	0.0028551	0.000702675	0.0048182	20
UKB	AF	ENSG00000145730	5	PAM	102228247	rs149802978	5	102346866	G	C	0.0378323	0.0449	0.0161	0.00529005	-1.09938	0.0165199	0	-0.0408412	0.0146575	0.00533013	0.0911915	0.960513	20
UKB	AF	ENSG00000164400	5	CSF2	131410673	rs25882	5	131411460	C	T	0.245399	-0.0198	0.0082	0.015751	0.243807	0.00938272	7.37879e-149	-0.0812118	0.0337781	0.0162045	0.0248022	0.142668	20
UKB	AF	ENSG00000168685	5	IL7R	35866251	rs6897932	5	35874575	T	C	0.274029	0.0165	0.0074	0.0257654	-0.888648	0.00808145	0	-0.0185675	0.00832897	0.0257958	0.0650761	0.885004	20
UKB	AF	ENSG00000112936	5	C7	40947172	rs74480769	5	40972211	G	A	0.0562372	0.0436	0.0205	0.0334343	-1.49753	0.0231062	0	-0.0291146	0.0136966	0.0335295	0.399621	0.451151	20
UKB	AF	ENSG00000145826	5	LECT2	135274320	rs257474	5	135317695	C	A	0.367076	0.0146	0.0069	0.0343497	0.78884	0.00684076	0	0.0185082	0.00874849	0.03438	0.0179496	0.0836	20
UKB	AF	ENSG00000172594	6	SMPDL3A	123120530	rs28385609	6	123122464	T	C	0.139059	-0.0305	0.0096	0.00148764	-1.01743	0.0105197	0	0.0299775	0.00944063	0.00149645	4.16286e-07	0.116224	18
UKB	AF	ENSG00000122194	6	PLG	161149200	rs11751347	6	161092438	T	C	0.0705521	-0.033	0.0116	0.00444355	-0.411884	0.01254	1.31561e-236	0.0801196	0.0282687	0.00459382	0.0690958	0.0909168	20
UKB	AF	ENSG00000135535	6	CD164	109695694	rs12213313	6	109757893	G	C	0.350716	-0.02	0.0071	0.00484894	-0.149478	0.00800394	7.82878e-78	0.133799	0.0480359	0.00534626	0.00223964	0.146415	20
UKB	AF	ENSG00000198670	6	LPA	161018911	rs56393506	6	161089307	T	C	0.185072	0.026	0.0095	0.00620321	0.761378	0.0103824	0	0.0341486	0.0124861	0.0062392	0.0311004	0.184608	20
UKB	AF	ENSG00000198721	6	ECI2	4125879	rs660560	6	4125941	G	A	0.331288	0.0196	0.0072	0.00648445	-0.278466	0.00826241	5.26743e-249	-0.0703856	0.0259401	0.00665996	0.489102	0.732959	20
UKB	AF	ENSG00000255587	6	RAB44	36683282	rs13194096	6	36679830	G	A	0.302658	0.0197	0.0073	0.00696255	-0.119958	0.00801717	1.28824e-50	-0.164224	0.0618365	0.0079125	0.0962288	0.00540678	20
UKB	AF	ENSG00000187871	6	GFRAL	55229779	rs72988065	6	55484581	G	A	0.154397	-0.0231	0.009	0.0102681	0.369612	0.010241	3.0945e-285	-0.062498	0.0244114	0.0104612	0.0597969	0.0823082	10
UKB	AF	ENSG00000164418	6	GRIK2	102073546	rs59321237	6	101329742	T	C	0.0347648	0.0481	0.0197	0.0146213	0.738315	0.022517	8.38618e-236	0.0651483	0.0267563	0.0148966	0.0475344	0.808363	20
UKB	AF	ENSG00000124767	6	GLO1	38657311	rs4746	6	38650628	G	T	0.419223	0.0146	0.0067	0.0293239	-0.330717	0.00752756	0	-0.0441465	0.0202839	0.0295232	0.213102	0.443684	20
UKB	AF	ENSG00000112655	6	PTK7	43086751	rs116450546	6	43057265	T	A	0.0276074	0.0422	0.0191	0.0271452	0.155729	0.0207937	6.9279e-14	0.270984	0.127875	0.0340794	0.0340794	0.0107551	20
UKB	AF	ENSG00000112419	6	PHACTR2	144005152	rs72994535	6	143858634	A	C	0.188139	-0.0171	0.0082	0.0370361	0.24826	0.00930631	8.81439e-157	-0.0688794	0.0331307	0.0376152	0.109038	0.249469	20
UKB	AF	ENSG00000112304	6	ACOT13	24686278	rs149284452	6	24679299	A	G	0.246421	0.0161	0.0077	0.0365362	0.0670947	0.00891824	5.34075e-14	0.239959	0.119113	0.0439516	0.189003	0.622433	5
UKB	AF	ENSG00000078401	6	EDN1	12294011	rs5370	6	12296255	T	G	0.212679	0.0161	0.0081	0.0468499	0.271847	0.00905546	5.34362e-198	0.0592245	0.0298614	0.0473326	0.0474096	0.427209	20
UKB	AF	ENSG00000137221	6	TJAP1	43459778	rs2270860	6	43270151	T	C	0.340491	0.0151	0.0072	0.0359739	-0.0481159	0.00806704	2.45374e-09	-0.313826	0.158619	0.0478745	0.0478745	NA	NA
UKB	AF	ENSG00000169919	7	GUSB	65436437	rs34356500	7	66236607	T	G	0.529652	-0.0262	0.0067	9.21252e-05	0.122784	0.00698419	3.4889e-69	-0.213383	0.055901	0.000134998	0.012177	0.20723	20
UKB	AF	ENSG00000146674	7	IGFBP3	45956659	rs11977526	7	46008110	A	G	0.40184	-0.0216	0.0069	0.00174548	0.431625	0.00737985	0	-0.0500434	0.016009	0.00177225	0.000906214	0.192101	20
UKB	AF	ENSG00000135218	7	CD36	80153742	rs6961069	7	80218961	T	C	0.419223	0.0188	0.0067	0.00501653	0.273148	0.00765071	3.64044e-279	0.0688272	0.0246045	0.00515247	0.0776672	0.0398758	20
UKB	AF	ENSG00000091129	7	NRCAM	107942615	rs12056165	7	107979495	T	C	0.325153	-0.0204	0.0073	0.00519767	0.296607	0.00819606	9.07657e-287	-0.0687779	0.024685	0.00533257	0.00629189	0.17019	20
UKB	AF	ENSG00000177409	7	SAMD9L	92768534	rs17165120	7	92777091	C	A	0.0572597	0.0359	0.0131	0.00613536	-0.567159	0.0147284	0	-0.0632979	0.023156	0.00626566	0.0930413	0.882305	20
UKB	AF	ENSG00000049540	7	ELN	73463178	rs17855988	7	73474825	C	G	0.091002	-0.0301	0.0118	0.0107461	0.143625	0.00942079	1.76276e-52	-0.209574	0.0833005	0.0118738	0.000753426	0.532768	18
UKB	AF	ENSG00000146700	7	SSC4D	76028833	rs12540573	7	76039013	C	A	0.0746421	0.0371	0.0148	0.0121844	0.687288	0.0146553	0	0.0539803	0.0215647	0.0123082	0.0444033	0.851005	20
UKB	AF	ENSG00000197993	7	KEL	142648826	rs8176058	7	142655008	A	G	0.0388548	-0.0408	0.018	0.0234106	0.651823	0.0172393	0	-0.0625937	0.0276644	0.0236601	0.175193	0.293399	16
UKB	AF	ENSG00000106541	7	AGR2	16852246	rs7807123	7	16856549	T	C	0.554192	-0.0153	0.0067	0.0223961	0.107279	0.00773048	8.68356e-44	-0.142619	0.0632939	0.0242416	0.0408435	0.306227	20
UKB	AF	ENSG00000179144	7	GIMAP7	150215061	rs3735080	7	150217309	T	C	0.223926	-0.0175	0.0078	0.0248588	-0.60671	0.00888555	0	0.0288441	0.0128632	0.0249368	0.00161976	0.0519856	20
UKB	AF	ENSG00000077454	7	LRCH4	100177693	rs56328569	7	100202219	G	C	0.217791	0.0179	0.0081	0.0271137	0.0774092	0.00905596	1.25372e-17	0.231239	0.108079	0.0323926	0.0323926	0.453046	12
UKB	AF	ENSG00000106178	7	CCL24	75446409	rs55879743	7	75470364	T	C	0.0685072	0.029	0.0138	0.0356016	1.47863	0.0151711	0	0.0196128	0.00933513	0.0356444	0.0024322	0.0362869	20
UKB	AF	ENSG00000258227	7	CLEC5A	141636982	rs6962383	7	141661450	C	A	0.314928	0.0151	0.0072	0.0359739	0.285861	0.00791678	1.68411e-285	0.0528229	0.0252295	0.0362873	0.515938	0.720023	20
UKB	AF	ENSG00000127946	7	HIP1	75265450	rs1186222	7	75247329	T	C	0.436605	0.0143	0.0068	0.0354709	-0.0442321	0.00782884	1.60546e-08	-0.323295	0.164038	0.0487413	0.114713	NA	NA
UKB	AF	ENSG00000104760	8	FGL1	17744882	rs10093134	8	17724693	T	G	0.562372	0.0348	0.0069	4.57145e-07	0.542681	0.00726829	0	0.0641261	0.0127436	4.85361e-07	3.81566e-08	1.27176e-18	20
UKB	AF	ENSG00000079112	8	CDH17	95184461	rs11786049	8	95204067	C	G	0.451943	-0.0218	0.0067	0.001139	-0.273615	0.00674842	0	0.079674	0.0245657	0.00118152	0.387867	0.0897925	20
UKB	AF	ENSG00000159167	8	STC1	23705881	rs57247992	8	23732894	A	G	0.0787321	-0.0385	0.0131	0.00329346	0.120611	0.0136922	1.2659e-18	-0.319208	0.114499	0.00530576	0.0198845	NA	NA
UKB	AF	ENSG00000129422	8	MTUS1	17579865	rs432495	8	17636584	A	G	0.0245399	0.0447	0.0166	0.00708609	0.382125	0.0187891	5.98131e-92	0.116977	0.0438204	0.00759702	9.84335e-08	0.557377	20
UKB	AF	ENSG00000175806	8	MSRA	10099102	rs12546887	8	10292876	T	C	0.57362	-0.0186	0.0068	0.00623246	-0.0574071	0.00765516	6.42392e-14	0.324002	0.126086	0.0101789	0.0343402	0.369	20
UKB	AF	ENSG00000131203	8	IDO1	39773052	rs7010461	8	39781444	T	C	0.322086	-0.0204	0.008	0.0107723	0.276412	0.00802683	7.29313e-260	-0.0738029	0.0290215	0.0109894	0.154071	0.0233227	20
UKB	AF	ENSG00000104626	8	ERI1	8916957	rs7814328	8	8876229	C	T	0.472393	0.0153	0.0067	0.0223961	-0.0710323	0.00760664	9.7994e-21	-0.215395	0.0971026	0.0265399	0.0787549	0.175457	20
UKB	AF	ENSG00000133742	8	CA1	86265540	rs1532423	8	86268313	G	A	0.626789	-0.0144	0.0067	0.0316143	-0.0863782	0.00734878	6.72821e-32	0.166709	0.0788519	0.0344981	0.078164	0.0743983	20
UKB	AF	ENSG00000156687	8	UNC5D	35373531	rs2056761	8	35102627	A	G	0.40593	-0.0138	0.0068	0.0424164	-0.0634679	0.00780796	4.34213e-16	0.217433	0.110429	0.048956	0.0464711	0.535258	11
UKB	AF	ENSG00000165140	9	FBP1	97383973	rs117815264	9	97360610	T	C	0.0449898	0.0595	0.0137	1.40508e-05	-0.575372	0.0141768	0	-0.103411	0.0239466	1.57157e-05	1.19203e-12	0.0143595	20
UKB	AF	ENSG00000175164	9	ABO	136130053	rs532436	9	136149830	A	G	0.187117	0.0342	0.0085	5.73324e-05	1.08383	0.009832	0	0.0315548	0.00784778	5.7988e-05	0.000766245	0.00464541	20
UKB	AF	ENSG00000023318	9	ERP44	102801375	rs4743381	9	102817835	C	T	0.44274	0.0283	0.0067	2.40131e-05	0.0469446	0.00726408	1.02939e-10	0.602838	0.170502	0.000406739	0.000406739	NA	NA
UKB	AF	ENSG00000148357	9	HMCN2	133178196	rs6415851	9	133053928	G	A	0.514315	-0.0221	0.0067	0.000972003	0.624118	0.00757447	0	-0.03541	0.0107437	0.000981182	0.693065	0.693053	20
UKB	AF	ENSG00000204291	9	COL15A1	101769268	rs10819566	9	101763477	C	T	0.400818	0.0221	0.0069	0.00136052	0.189483	0.00764437	1.23027e-135	0.116633	0.0367176	0.00149069	4.48545e-06	0.977651	20
UKB	AF	ENSG00000106819	9	ASPN	95231638	rs2295941	9	95036987	G	A	0.337423	-0.0223	0.007	0.00144397	-0.257487	0.00781739	6.34262e-238	0.0866063	0.0273127	0.00151958	0.00862002	0.0325772	20
UKB	AF	ENSG00000127083	9	OMD	95180708	rs10115290	9	95195858	A	G	0.317996	-0.022	0.0071	0.00194443	0.0692566	0.00774602	3.85919e-19	-0.317659	0.108499	0.00341418	0.00310917	0.0821841	18
UKB	AF	ENSG00000106809	9	OGN	95156264	rs7026361	9	95138564	T	G	0.364008	-0.0178	0.0069	0.00988833	0.59708	0.00727236	0	-0.0298118	0.0115619	0.00992482	0.166334	0.0716733	20
UKB	AF	ENSG00000164978	9	NUDT2	34336607	rs7848667	9	34340949	G	A	0.145194	0.0213	0.0089	0.0166995	0.332279	0.0103869	1.49251e-224	0.0641028	0.0268596	0.0170055	0.00328074	0.479956	20
UKB	AF	ENSG00000106868	9	SUSD1	114870320	rs12339388	9	114907890	T	C	0.225971	0.0171	0.008	0.0325573	0.139652	0.0092083	5.94979e-52	0.122447	0.0578514	0.0342954	0.416975	0.197251	20
UKB	AF	ENSG00000106952	9	TNFSF8	117674249	rs10081728	9	117695685	C	T	0.419223	0.0142	0.0067	0.0340564	-0.236101	0.00754498	5.90915e-215	-0.0601438	0.0284427	0.0344676	0.138888	0.810846	20
UKB	AF	ENSG00000120217	9	CD274	5460535	rs7041009	9	5463243	A	G	0.290389	0.0153	0.0076	0.044098	-0.340815	0.00862752	0	-0.0448924	0.0223284	0.0443731	0.609309	0.431049	20
UKB	AF	ENSG00000079393	10	DUSP13B	76861585	rs6480771	10	76861680	C	T	0.444785	-0.0381	0.0068	2.10745e-08	-0.265281	0.00763332	1.24742e-264	0.143621	0.0259642	3.17479e-08	2.80935e-06	0.110743	20
UKB	AF	ENSG00000198408	10	OGA	103561211	rs10883689	10	103586356	A	G	0.281186	-0.0406	0.0074	4.10007e-08	-0.134441	0.00819762	1.91245e-60	0.301991	0.0580412	1.96046e-07	5.30085e-08	0.00679787	20
UKB	AF	ENSG00000122861	10	PLAU	75673095	rs2227568	10	75673879	T	C	0.156442	-0.0453	0.0092	8.48305e-07	0.104426	0.0100485	2.6903e-25	-0.4338	0.0974894	8.59848e-06	5.94704e-07	0.000177991	20
UKB	AF	ENSG00000165731	10	RET	43599156	rs2744077	10	43364506	T	C	0.166667	-0.023	0.0089	0.00975855	0.471137	0.00976418	0	-0.0488181	0.0189175	0.0098637	0.0175191	0.77282	20
UKB	AF	ENSG00000188716	10	DUSP29	76807933	rs4745762	10	76828323	A	C	0.333333	-0.0171	0.0072	0.017549	-0.14018	0.00807668	1.77252e-67	0.121986	0.0518412	0.0186191	0.00549369	0.0252289	20
UKB	AF	ENSG00000123243	10	ITIH5	7655097	rs41298373	10	7622009	A	G	0.113497	0.0268	0.0121	0.0267686	0.16877	0.0127681	6.90083e-40	0.158796	0.0726948	0.0289313	0.0289313	NA	NA
UKB	AF	ENSG00000165806	10	CASP7	115464794	rs2227309	10	115489167	A	G	0.248466	0.0158	0.0075	0.0351465	-0.126922	0.00851402	2.94988e-50	-0.124486	0.0596785	0.036984	0.22668	0.354986	20
UKB	AF	ENSG00000107796	10	ACTA2	90722964	rs1324551	10	90751516	T	C	0.466258	-0.0142	0.0067	0.0340564	-0.0602131	0.00682486	1.11815e-18	0.235829	0.114437	0.0393244	0.105687	0.0439249	9
UKB	AF	ENSG00000185532	10	PRKG1	53404416	rs1937682	10	53678982	T	A	0.258691	0.0159	0.0077	0.0389291	-0.217952	0.00887058	2.63031e-133	-0.0729518	0.0354534	0.0396208	0.562077	0.127064	20
UKB	AF	ENSG00000262655	11	SPON1	14136975	rs10832164	11	14048480	T	C	0.505112	-0.0314	0.0066	1.95932e-06	-0.29149	0.00715004	0	0.107722	0.0227959	2.29542e-06	3.61125e-05	0.159744	20
UKB	AF	ENSG00000149428	11	HYOU1	118921419	rs2509121	11	118928253	T	C	0.351738	0.0214	0.0068	0.00164922	0.183426	0.00759686	8.43393e-129	0.116668	0.0373857	0.00180445	0.022572	0.0457728	20
UKB	AF	ENSG00000160613	11	PCSK7	117089147	rs171052	11	117081763	G	C	0.260736	0.023	0.0077	0.00281718	-0.378856	0.00912376	0	-0.0607091	0.0203769	0.00288894	0.00151892	0.000950633	20
UKB	AF	ENSG00000165973	11	NELL1	21144165	rs61652119	11	20955270	A	G	0.0541922	-0.0422	0.0152	0.00549788	0.793656	0.0170828	0	-0.0531717	0.019186	0.00558206	0.405953	0.111966	20
UKB	AF	ENSG00000254550	11	OMP	76814132	rs10899353	11	76837552	T	C	0.0838446	0.0324	0.012	0.00693395	-0.176175	0.0140672	5.5335e-36	-0.183908	0.0696791	0.00830629	0.00296694	0.14223	9
UKB	AF	ENSG00000087884	11	AAMDC	77580817	rs2186564	11	77583266	A	G	0.101227	0.0277	0.0106	0.00896968	-1.06446	0.0123299	0	-0.0260226	0.00996266	0.00900113	0.00627714	0.476089	20
UKB	AF	ENSG00000134917	11	ADAMTS8	130286661	rs2291344	11	130278924	G	T	0.505112	0.0163	0.0067	0.0149811	0.359473	0.00754567	0	0.0453442	0.0186627	0.0151126	0.881145	0.04249	20
UKB	AF	ENSG00000137693	11	YAP1	102042667	rs10791554	11	101923553	A	G	0.466258	0.0165	0.0067	0.01379	0.0623571	0.0069075	1.75711e-19	0.264605	0.111372	0.0175078	0.0175078	0.999517	20
UKB	AF	ENSG00000148926	11	ADM	10327782	rs2923089	11	10357572	T	C	0.492843	0.0158	0.0067	0.0183634	0.159189	0.00704887	6.28064e-113	0.0992531	0.0423172	0.0190038	0.0191527	0.494609	20
UKB	AF	ENSG00000133789	11	SWAP70	9730082	rs74992301	11	9673993	C	T	0.0501022	-0.034	0.0147	0.0207267	0.289971	0.0157894	2.50905e-75	-0.117253	0.0510952	0.0217448	0.0506488	0.245575	20
UKB	AF	ENSG00000262406	11	MMP12	102739590	rs17368814	11	102748695	G	A	0.126789	0.022	0.01	0.0278069	-0.749318	0.010568	0	-0.02936	0.0133519	0.0278821	0.141304	0.776589	20
UKB	AF	ENSG00000166682	11	TMPRSS5	113567682	rs2465651	11	113616880	T	C	0.361963	-0.015	0.007	0.0321246	-0.77895	0.00775664	0	0.0192567	0.0089885	0.0321638	0.0287237	0.0948623	20
UKB	AF	ENSG00000168040	11	FADD	70051449	rs10898847	11	70045922	A	G	0.361963	-0.014	0.0067	0.036658	0.0796562	0.00764009	1.88495e-25	-0.175755	0.0857841	0.0404806	0.0821304	0.123323	20
UKB	AF	ENSG00000150316	11	CWC15	94701268	rs12226696	11	94772301	A	C	0.247444	-0.0172	0.0081	0.0337156	0.0498792	0.00892385	2.27824e-08	-0.344833	0.173716	0.0471406	0.0471406	NA	NA
UKB	AF	ENSG00000004478	12	FKBP4	2909363	rs3814251	12	2903648	C	T	0.0378323	0.0505	0.0165	0.0022089	-0.133721	0.0196979	1.1324e-11	-0.377652	0.135352	0.00526839	0.00526839	NA	NA
UKB	AF	ENSG00000139567	12	ACVRL1	52308919	rs2277382	12	52306221	T	C	0.0797546	-0.029	0.0119	0.0148107	0.568278	0.0133099	0	-0.0510314	0.0209745	0.0149737	0.402311	0.35772	20
UKB	AF	ENSG00000078237	12	TIGAR	4443062	rs3217860	12	4399050	G	A	0.266871	-0.0188	0.0079	0.0173245	-0.0662248	0.00894833	1.35363e-13	0.283882	0.125306	0.0234817	0.0234817	0.19968	4
UKB	AF	ENSG00000089692	12	LAG3	6884650	rs61916271	12	6890522	A	G	0.209611	-0.0193	0.0085	0.0231719	0.0922724	0.00927275	2.49862e-23	-0.209163	0.0944862	0.0268501	0.291282	NA	NA
UKB	AF	ENSG00000060982	12	BCAT1	25032497	rs11047639	12	24951488	T	G	0.268916	-0.0164	0.0075	0.0287669	0.28232	0.00819217	2.9593e-260	-0.0580901	0.026619	0.029089	5.21408e-05	0.391649	20
UKB	AF	ENSG00000118972	12	FGF23	4483136	rs6489536	12	4491909	C	G	0.338446	-0.0145	0.0071	0.0411264	0.108306	0.00781878	1.23653e-43	-0.13388	0.0662636	0.0433406	0.14432	0.355752	20
UKB	AF	ENSG00000185896	13	LAMP1	113964771	rs9549739	13	113975290	A	G	0.319018	-0.0341	0.008	2.02152e-05	0.0666853	0.00860226	9.04066e-15	-0.511357	0.136906	0.000187639	0.000310049	0.202391	4
UKB	AF	ENSG00000153487	13	ING1	111370385	rs9521906	13	111358000	G	T	0.222904	0.0349	0.0086	4.94652e-05	-0.0616376	0.00992684	5.326e-10	-0.566213	0.166682	0.000681368	0.000681368	NA	NA
UKB	AF	ENSG00000187498	13	COL4A1	110880407	rs3742207	13	110818598	G	T	0.322086	-0.0196	0.007	0.00511026	-0.183177	0.00777182	7.94364e-123	0.107	0.0384831	0.00542839	0.0410451	0.428133	18
UKB	AF	ENSG00000184564	13	SLITRK6	86373872	rs12869554	13	86380453	G	A	0.0112474	-0.0581	0.0278	0.0366243	-1.41708	0.0294946	0	0.0409998	0.0196364	0.036802	0.494101	0.987437	14
UKB	AF	ENSG00000133961	14	NUMB	73833569	rs10142359	14	73884540	G	A	0.492843	-0.0224	0.0067	0.000827933	0.0753139	0.00754098	1.7326e-23	-0.297422	0.0938132	0.00152248	0.000507927	0.0243898	20
UKB	AF	ENSG00000170099	14	SERPINA6	94780156	rs2749527	14	94827068	T	C	0.506135	-0.0207	0.0066	0.00171057	-0.213858	0.00680137	5.17183e-217	0.0967932	0.0310147	0.00180313	0.16784	0.332655	20
UKB	AF	ENSG00000125952	14	MAX	65521153	rs8005829	14	65576165	T	C	0.613497	0.0209	0.0068	0.00211543	0.0784266	0.00776087	5.22879e-24	0.266491	0.090627	0.00327652	0.00327652	0.148435	20
UKB	AF	ENSG00000119655	14	NPC2	74951888	rs117281113	14	74530253	T	C	0.0255624	0.0634	0.0213	0.00291535	-0.378786	0.0212806	7.11378e-71	-0.167377	0.0570131	0.0033273	0.0194725	0.162227	5
UKB	AF	ENSG00000100938	14	GMPR2	24705038	rs34354104	14	24707479	A	G	0.0419223	0.0369	0.0159	0.0203001	0.164606	0.017491	4.91923e-21	0.224172	0.099488	0.0242433	0.0220366	0.912718	11
UKB	AF	ENSG00000100450	14	GZMH	25077296	rs12435208	14	25158946	T	C	0.492843	-0.0138	0.0066	0.0365362	0.14041	0.0073881	1.55412e-80	-0.0982836	0.0472888	0.0376754	0.0902034	0.38904	20
UKB	AF	ENSG00000182809	14	CRIP2	105942899	rs80324969	14	105917816	C	G	0.169734	0.0194	0.0098	0.0477494	0.183384	0.0100244	9.27899e-75	0.105789	0.0537517	0.0490563	0.15702	0.478724	11
UKB	AF	ENSG00000067141	15	NEO1	73470799	rs11632433	15	73467072	G	T	0.0828221	0.0454	0.0113	5.87692e-05	0.114371	0.012731	2.61877e-19	0.396954	0.108232	0.00024481	4.61854e-05	4.89082e-05	20
UKB	AF	ENSG00000138615	15	CILP	65495455	rs920686	15	65511429	A	G	0.539877	-0.0165	0.0067	0.01379	-0.21907	0.0073025	1.0017e-197	0.0753184	0.0306867	0.0141108	0.49064	0.00203145	20
UKB	AF	ENSG00000182175	15	RGMA	93605468	rs3752102	15	93616014	A	C	0.490798	-0.0156	0.0069	0.0237673	-0.227453	0.00726355	2.98079e-215	0.0685856	0.0304149	0.0241333	0.701626	0.756074	20
UKB	AF	ENSG00000168488	16	ATXN2L	28841457	rs497523	16	28577931	C	T	0.406953	-0.0235	0.0074	0.00149488	-0.0508032	0.00788585	1.17655e-10	0.462569	0.162396	0.00439383	0.00439383	0.128497	5
UKB	AF	ENSG00000063854	16	HAGH	1861390	rs11248891	16	1860128	T	C	0.0725971	0.036	0.0125	0.00397675	-0.154165	0.0127804	1.6638e-33	-0.233516	0.0833609	0.00509026	0.0111082	0.0808547	20
UKB	AF	ENSG00000213658	16	LAT	28999126	rs151234	16	28505660	C	G	0.139059	0.0338	0.0111	0.00232645	0.0635005	0.0111747	1.32727e-08	0.532279	0.198317	0.00727512	0.00727512	NA	NA
UKB	AF	ENSG00000172137	16	CALB2	71408478	rs1559419	16	71227774	C	T	0.290389	0.0183	0.007	0.00894142	-0.0625063	0.00805186	8.29658e-15	-0.29277	0.118169	0.0132281	0.0132281	0.874866	8
UKB	AF	ENSG00000184730	16	APOBR	28508128	rs149271	16	28506872	G	A	0.349693	0.0169	0.0069	0.0143144	-1.12313	0.00777238	0	-0.0150472	0.00614443	0.0143284	0.000256678	0.0716503	20
UKB	AF	ENSG00000015413	16	DPEP1	89692290	rs409170	16	89682350	G	A	0.600204	-0.0178	0.0073	0.0147542	0.798895	0.00764329	0	-0.0222808	0.00914011	0.0147813	0.0168005	0.484088	20
UKB	AF	ENSG00000006327	16	TNFRSF12A	3070415	rs74758164	16	3070628	T	C	0.0388548	-0.049	0.0196	0.0124193	0.158736	0.0181641	2.35233e-18	-0.308689	0.128429	0.0162354	0.0647904	0.105455	18
UKB	AF	ENSG00000065054	16	NHERF2	2082192	rs3211995	16	2089006	A	G	0.173824	-0.0217	0.0095	0.0223592	-0.147317	0.0102938	1.86206e-46	0.147301	0.065303	0.024092	0.0295196	0.0434235	20
UKB	AF	ENSG00000103126	16	AXIN1	370082	rs11647223	16	361321	T	C	0.429448	0.016	0.0067	0.0169376	0.047743	0.00740238	1.12083e-10	0.335128	0.149645	0.0251247	0.0251247	0.250456	4
UKB	AF	ENSG00000131165	16	CHMP1A	89715685	rs460879	16	89712889	T	C	0.486708	-0.014	0.0067	0.036658	-0.0950999	0.00769623	4.4822e-35	0.147214	0.0714524	0.0393697	0.0183967	0.4691	20
UKB	AF	ENSG00000161955	17	TNFSF13	7463267	rs116600817	17	7458795	G	A	0.255624	-0.045	0.0075	1.97318e-09	-0.264573	0.00796747	8.63039e-242	0.170085	0.0288066	3.5395e-09	0.000190321	0.000387416	20
UKB	AF	ENSG00000239697	17	TNFSF12	7456791	rs80067372	17	7452752	A	G	0.264826	-0.0408	0.0075	5.32806e-08	0.372462	0.00822831	0	-0.109541	0.0202812	6.62203e-08	2.09784e-06	0.132298	20
UKB	AF	ENSG00000185245	17	GP1BA	4836945	rs59419995	17	4813566	A	C	0.110429	0.0386	0.0117	0.000969797	-0.188917	0.0140995	6.14332e-41	-0.204323	0.0637817	0.00135785	0.0127314	0.428597	20
UKB	AF	ENSG00000091583	17	APOH	64230397	rs1801689	17	64210580	C	A	0.0398773	0.07	0.0226	0.00195262	-1.4615	0.0222055	0	-0.047896	0.0154807	0.0019753	0.00349406	0.36799	13
UKB	AF	ENSG00000258315	17	C17orf49	6919329	rs8065014	17	6888605	A	G	0.0828221	0.0333	0.0121	0.00592206	-0.112333	0.0137575	3.20775e-16	-0.29644	0.113669	0.00910943	0.00910943	0.0802761	14
UKB	AF	ENSG00000030582	17	GRN	42426544	rs5848	17	42430244	T	C	0.304703	-0.019	0.0076	0.0124193	-0.250314	0.00773573	1.06514e-229	0.0759047	0.0304523	0.0126822	0.188832	0.668086	20
UKB	AF	ENSG00000108342	17	CSF3	38172840	rs3859192	17	38128648	T	C	0.4591	0.0168	0.0066	0.0109136	0.0740586	0.00745145	2.82163e-23	0.226847	0.091995	0.0136682	0.000103234	7.43107e-05	20
UKB	AF	ENSG00000108515	17	ENO3	4855907	rs9914087	17	4831790	A	G	0.347648	0.0163	0.007	0.0198818	0.0890867	0.00760742	1.12618e-31	0.182968	0.0801135	0.0223799	0.0208565	0.00494035	20
UKB	AF	ENSG00000141293	17	SKAP1	46359221	rs12603827	17	46327902	T	C	0.443763	-0.016	0.0067	0.0169376	0.0538919	0.00754283	9.01364e-13	-0.296891	0.131084	0.023519	0.023519	0.553111	13
UKB	AF	ENSG00000131196	18	NFATC1	77222591	rs657693	18	77162462	G	A	0.336401	-0.0269	0.0074	0.000277835	-0.109871	0.00767022	1.54135e-46	0.244833	0.0694866	0.000425969	0.0508972	0.0691166	17
UKB	AF	ENSG00000134755	18	DSC2	28660646	rs2243907	18	28714384	C	T	0.135992	-0.0322	0.011	0.00341949	0.335181	0.011498	8.056e-187	-0.0960675	0.0329831	0.00358405	0.0108555	0.144209	20
UKB	AF	ENSG00000176105	18	YES1	767068	rs2741189	18	707511	C	G	0.203476	0.0191	0.0082	0.0198449	0.0851272	0.00887244	8.42757e-22	0.22437	0.0991244	0.0236036	0.0493582	0.3131	20
UKB	AF	ENSG00000171791	18	BCL2	60888970	rs4987845	18	60795188	T	C	0.113497	-0.026	0.0118	0.0275673	-0.0836381	0.0127266	4.96707e-11	0.310863	0.148802	0.0366987	0.0485422	NA	NA
UKB	AF	ENSG00000175065	18	DSG4	28975808	rs12960081	18	28993183	G	A	0.480573	0.0144	0.0067	0.0316143	0.0466608	0.00732435	1.88244e-10	0.30861	0.151541	0.041702	0.0278898	NA	NA
UKB	AF	ENSG00000172009	19	THOP1	2800653	rs2741990	19	2796644	T	C	0.314928	0.0278	0.0072	0.000112873	0.268047	0.00798555	5.17157e-247	0.103713	0.0270381	0.000125147	0.0412522	0.492964	20
UKB	AF	ENSG00000189377	19	CXCL17	42939764	rs11668599	19	42955136	G	A	0.0869121	0.032	0.0122	0.00871719	0.117925	0.012377	1.60767e-21	0.271359	0.107304	0.011443	0.0412176	0.610723	20
UKB	AF	ENSG00000079385	19	CEACAM1	43038421	rs10416089	19	43002369	G	C	0.100204	0.0282	0.0117	0.0159413	-0.482528	0.0134478	5.92462e-282	-0.0584422	0.0243019	0.0161797	0.0205275	0.721824	20
UKB	AF	ENSG00000161270	19	NPHS1	36338232	rs33950747	19	36339247	T	C	0.0541922	0.0323	0.0137	0.0183903	-0.798488	0.0145098	0	-0.0404515	0.0171732	0.0184976	0.181822	0.740235	20
UKB	AF	ENSG00000171236	19	LRG1	4538231	rs8105192	19	4547371	G	C	0.538855	0.0169	0.0073	0.0206092	-0.55974	0.00738934	0	-0.0301926	0.0130479	0.0206684	0.241606	0.180795	15
UKB	AF	ENSG00000125730	19	C3	6704144	rs11569470	19	6698454	A	G	0.134969	-0.0223	0.0099	0.0242891	-0.166481	0.0112225	8.75381e-50	0.133949	0.0601479	0.0259474	0.0259474	0.746762	12
UKB	AF	ENSG00000104946	19	TBC1D17	50386345	rs7248744	19	50385031	G	A	0.42638	-0.0151	0.0068	0.0263789	0.414199	0.00748833	0	-0.0364559	0.0164305	0.0265003	0.0511453	0.435773	20
UKB	AF	ENSG00000007129	19	CEACAM21	42074542	rs62119412	19	42036509	T	A	0.0521472	0.0323	0.0155	0.0371719	1.78288	0.0191299	0	0.0181168	0.00869597	0.0372193	0.0590083	0.0413635	20
UKB	AF	ENSG00000179954	19	SSC5D	56015119	rs8103017	19	55999142	G	C	0.296524	-0.0159	0.0078	0.0415038	0.514434	0.00799455	0	-0.0309078	0.0151699	0.041606	0.357714	0.342303	20
UKB	AF	ENSG00000105388	19	CEACAM5	42223429	rs9621	19	42231159	A	G	0.0337423	-0.036	0.0178	0.0431276	0.963008	0.0186498	0	-0.0373829	0.0184979	0.0432878	0.0861843	0.0721386	18
UKB	AF	ENSG00000101017	20	CD40	44752710	rs12624433	20	44680853	A	G	0.256646	0.0229	0.0077	0.0029392	-0.361877	0.00863575	0	-0.0632812	0.0213315	0.00301148	0.0834965	0.00642963	20
UKB	AF	ENSG00000087460	20	GNAS	57450510	rs2182249	20	57257825	C	T	0.5409	-0.0139	0.0068	0.0409419	0.0659185	0.00756139	2.83729e-18	-0.210866	0.105956	0.0465754	0.0465754	0.979472	20
UKB	AF	ENSG00000124256	20	ZBP1	56187267	rs45521631	20	56195349	T	C	0.0194274	0.0483	0.0245	0.0486749	-0.90863	0.0236007	0	-0.0531569	0.026999	0.0489704	0.114867	0.444497	4
UKB	AF	ENSG00000160221	21	GATD3	45591745	rs13047030	21	45477156	G	A	0.162577	0.0286	0.0088	0.00115405	0.122689	0.00990744	3.20921e-35	0.23311	0.0741551	0.00166916	0.00707128	0.196599	19
UKB	AF	ENSG00000160255	21	ITGB2	46328886	rs2011655	21	46328488	G	C	0.421268	0.0225	0.0069	0.00111071	0.0826806	0.00735468	2.53865e-29	0.272132	0.0868936	0.0017375	0.0559336	0.437116	17
UKB	AF	ENSG00000100147	22	CCDC134	42212426	rs28384790	22	42060917	C	G	0.43047	-0.0257	0.0068	0.000157199	-0.0570034	0.00764801	9.09913e-14	0.45085	0.133751	0.00074946	0.00083014	0.181595	20
UKB	AF	ENSG00000177663	22	IL17RA	17581214	rs4819959	22	17586631	A	G	0.473415	0.0165	0.0068	0.0152465	0.85719	0.00767248	0	0.0192489	0.00793477	0.0152705	0.0666754	0.0160944	20
UKB	AF	ENSG00000185339	22	TCN2	31013124	rs740234	22	31008745	G	A	0.198364	-0.0203	0.0085	0.0169295	0.632736	0.00887785	0	-0.0320829	0.0134413	0.0169913	0.00836927	0.222822	20
UKB	AF	ENSG00000244486	22	SCARF2	20785494	rs361566	22	20785639	A	G	0.175869	-0.0196	0.0085	0.0211172	-0.373673	0.00826214	0	0.0524523	0.0227767	0.021285	0.0926812	0.0539883	20
UKB	AF	ENSG00000100034	22	PPM1F	22290509	rs5750281	22	22327787	T	C	0.0296524	-0.0398	0.0165	0.01586	-0.126074	0.018466	8.64968e-12	0.315688	0.138804	0.022945	0.0590408	0.0235007	10
UKB	AF	ENSG00000196576	22	PLXNB2	50729742	rs4076566	22	50723474	A	G	0.387526	-0.0149	0.0072	0.0385044	-0.391361	0.00743093	0	0.0380723	0.0184115	0.0386543	0.0893023	0.118754	20
UKB	AF	ENSG00000167074	22	TEF	41779334	rs4822027	22	41786227	A	G	0.229039	0.0177	0.0084	0.0351052	0.0844593	0.00950793	6.5058e-19	0.209568	0.102216	0.04034	0.04034	0.878734	20
UKB	AF	ENSG00000198951	22	NAGA	42460592	rs133376	22	42466905	T	C	0.456033	0.0137	0.0067	0.0408769	0.136188	0.00757208	2.52871e-72	0.100596	0.0495136	0.0421852	0.097841	8.62085e-05	20
UKB	AF	ENSG00000100380	22	ST13	41236591	rs1005402	22	41291730	C	T	0.533742	0.0141	0.0067	0.0353368	-0.0539065	0.00739254	3.05351e-13	-0.261564	0.129362	0.0431808	0.0431808	0.958168	7
UKB	CAD	ENSG00000143126	1	CELSR2	109805267	rs12740374	1	109817590	T	G	0.213701	-0.0954833	0.00596909	1.35627e-57	0.46018	0.0090776	0	-0.207491	0.0136016	1.52849e-52	8.14423e-31	0.0314262	20
UKB	CAD	ENSG00000169174	1	PCSK9	55517823	rs11591147	1	55505647	T	G	0.0214724	-0.251338	0.0226529	1.32435e-28	-1.15328	0.0277856	0	0.217933	0.0203319	8.30748e-27	6.06616e-29	0.0136669	7
UKB	CAD	ENSG00000160712	1	IL6R	154409798	rs4129267	1	154426264	T	C	0.353783	-0.0350547	0.0050074	2.54898e-12	1.10524	0.00780922	0	-0.0317168	0.00453614	2.70926e-12	4.74322e-14	0.010543	20
UKB	CAD	ENSG00000163131	1	CTSS	150720494	rs11204752	1	150958133	C	T	0.539877	-0.0325575	0.00492158	3.70893e-11	-0.406959	0.00845638	0	0.080002	0.0122073	5.61533e-11	5.5343e-18	6.80951e-07	20
UKB	CAD	ENSG00000143382	1	ADAMTSL4	150527629	rs12067556	1	150614535	A	G	0.355828	-0.0318677	0.00510483	4.30206e-10	0.188563	0.00781545	1.30315e-128	-0.169003	0.0279638	1.50685e-09	9.97673e-13	0.000146332	20
UKB	CAD	ENSG00000163431	1	LMOD1	201890650	rs2819351	1	201885157	T	C	0.315951	0.0230543	0.00517921	8.53423e-06	-0.192482	0.00717004	9.56648e-159	-0.119774	0.0272749	1.12641e-05	3.46525e-05	0.312299	20
UKB	CAD	ENSG00000143641	1	GALNT2	230305803	rs621328	1	230310414	A	G	0.162577	0.0284295	0.00683649	3.20348e-05	-0.334556	0.0101224	1.50214e-239	-0.0849769	0.0205956	3.6918e-05	0.000166532	0.0768849	20
UKB	CAD	ENSG00000116194	1	ANGPTL1	178829441	rs12753251	1	178529898	A	G	0.46319	0.0202552	0.004895	3.50429e-05	-0.284166	0.00751466	0	-0.0712796	0.0173287	3.89888e-05	0.105401	0.116155	20
UKB	CAD	ENSG00000066056	1	TIE1	43777716	rs2282226	1	43774878	T	C	0.370143	0.0188325	0.00512713	0.000239612	-0.189498	0.00725019	1.38667e-150	-0.0993812	0.0273222	0.000275435	0.0599478	0.51052	20
UKB	CAD	ENSG00000008130	1	NADK	1697284	rs1014988	1	1680219	A	G	0.5	-0.0187477	0.00519459	0.000307281	0.252465	0.00740114	4.95785e-255	-0.0742587	0.0206903	0.000331884	0.0125408	0.884742	20
UKB	CAD	ENSG00000184144	1	CNTN2	205029741	rs1172122	1	205261174	C	T	0.125767	-0.0264334	0.00787053	0.000783582	0.957238	0.0110359	0	-0.0276142	0.00822828	0.000790743	0.00107265	0.00238042	20
UKB	CAD	ENSG00000116977	1	LGALS8	236698791	rs819425	1	236697528	C	A	0.261759	-0.0191551	0.00572016	0.000811922	-0.305853	0.00852642	8.5904e-282	0.0626284	0.0187836	0.000855447	0.00872693	0.152299	20
UKB	CAD	ENSG00000189334	1	S100A14	153588097	rs11548102	1	153587256	T	A	0.462168	0.0160666	0.00505043	0.00146645	-0.175186	0.00749156	6.15209e-121	-0.0917118	0.0290945	0.00162042	0.0130596	0.121674	20
UKB	CAD	ENSG00000116701	1	NCF2	183542354	rs34474108	1	183421304	T	A	0.0224949	0.0626874	0.0196689	0.00143686	-0.440095	0.0269413	5.53478e-60	-0.142441	0.045535	0.00175906	0.00347902	0.89751	3
UKB	CAD	ENSG00000188643	1	S100A16	153582492	rs9700928	1	153584986	C	A	0.461145	0.01588	0.00508648	0.00179621	-0.103526	0.00778701	2.48424e-40	-0.153392	0.0504689	0.00237104	0.0118471	0.166206	20
UKB	CAD	ENSG00000122224	1	LY9	160781958	rs12128261	1	160762784	G	T	0.233129	0.018072	0.00594965	0.00238555	0.59974	0.00914664	0	0.0301331	0.00993101	0.00241143	0.112389	0.261155	20
UKB	CAD	ENSG00000126088	1	UROD	45478935	rs12749939	1	45478433	T	C	0.213701	-0.0165381	0.00556947	0.00298371	-0.477212	0.00849751	0	0.0346556	0.0116872	0.00302419	0.0402939	0.0992529	20
UKB	CAD	ENSG00000054282	1	SDCCAG8	243541365	rs953492	1	243471192	G	A	0.53681	0.014405	0.0049224	0.00342891	0.202525	0.00739905	5.94975e-165	0.071127	0.0244437	0.00361621	0.409193	0.721211	20
UKB	CAD	ENSG00000143799	1	PARP1	226571883	rs1433574	1	226609339	C	A	0.172802	0.0182635	0.00638335	0.00422154	-0.158568	0.0100887	1.14843e-55	-0.115178	0.0409178	0.00487988	0.00467752	0.0414375	20
UKB	CAD	ENSG00000158825	1	CDA	20930488	rs2072671	1	20915701	C	A	0.310838	0.0148415	0.00527283	0.00488216	-0.489364	0.00769761	0	-0.0303281	0.0107854	0.00492417	0.0964994	0.360657	20
UKB	CAD	ENSG00000184371	1	CSF1	110463239	rs11577194	1	110500175	C	T	0.526585	-0.0137985	0.00490665	0.00492029	-0.186628	0.0074675	7.46449e-138	0.073936	0.026457	0.00519687	7.52542e-06	0.0154155	20
UKB	CAD	ENSG00000169242	1	EFNA1	155103864	rs4390169	1	155106054	G	A	0.525562	0.0131437	0.00492767	0.00764599	0.317183	0.00752294	0	0.0414387	0.0155668	0.00776794	4.87575e-05	0.192238	20
UKB	CAD	ENSG00000134243	1	SORT1	109896365	rs61394658	1	109873290	A	G	0.230061	-0.0157597	0.00593583	0.00793042	-0.186534	0.00890254	1.76561e-97	0.0844872	0.0320761	0.00843963	1.40523e-20	0.161391	20
UKB	CAD	ENSG00000159164	1	SV2A	149882133	rs68144650	1	149894445	C	A	0.0889571	-0.0242872	0.00957427	0.0111899	-0.296097	0.0140832	3.89033e-98	0.0820243	0.0325694	0.0117873	4.76006e-06	0.10285	20
UKB	CAD	ENSG00000142949	1	PTPRF	44040098	rs2842194	1	44028962	A	G	0.258691	0.015065	0.00581567	0.00958586	-0.089483	0.00861582	2.87474e-25	-0.168356	0.066983	0.0119566	0.0148777	0.266108	9
UKB	CAD	ENSG00000000938	1	FGR	27950136	rs3737803	1	27960792	A	G	0.0899796	-0.0239218	0.00939955	0.010928	-0.178818	0.0142661	4.83612e-36	0.133777	0.0536375	0.0126276	0.0289194	0.040544	20
UKB	CAD	ENSG00000143502	1	SUSD4	223465868	rs1418152	1	223447975	G	T	0.407975	-0.0124726	0.00507411	0.0139679	-0.380208	0.00765178	0	0.0328047	0.0133619	0.0140851	0.00606929	0.333067	20
UKB	CAD	ENSG00000158008	1	EXTL1	26354665	rs11247848	1	26357667	A	G	0.186094	-0.0153969	0.00631528	0.0147673	0.356407	0.00961825	1.47627e-300	-0.0432003	0.0177576	0.0149836	0.083194	0.145801	20
UKB	CAD	ENSG00000116809	1	ZBTB17	16285496	rs848217	1	16272250	G	A	0.503067	-0.012763	0.00490634	0.00928649	-0.0460104	0.00752999	9.94534e-10	0.277393	0.115897	0.0166908	0.0166908	NA	NA
UKB	CAD	ENSG00000132906	1	CASP9	15835178	rs12024833	1	15866416	G	A	0.51227	-0.0116992	0.00490167	0.0169965	-0.0814396	0.00767921	2.81838e-26	0.143655	0.0616932	0.0198834	0.0458342	0.58575	20
UKB	CAD	ENSG00000117118	1	SDHB	17362872	rs1497406	1	16505320	G	A	0.567485	0.0121925	0.00498291	0.0144103	0.0553465	0.00759198	3.09671e-13	0.220294	0.094967	0.0203575	0.0203575	0.558356	8
UKB	CAD	ENSG00000142627	1	EPHA2	16466698	rs924204	1	16513926	G	A	0.576687	0.0116809	0.00500509	0.0196055	-0.132954	0.00739708	3.12318e-72	-0.087857	0.0379613	0.0206466	0.00362012	0.177482	20
UKB	CAD	ENSG00000143536	1	CRNN	152384229	rs10494275	1	152391567	A	G	0.0858896	0.0214989	0.00947893	0.0233249	-1.18739	0.0144204	0	-0.018106	0.00798603	0.0233773	8.9241e-05	0.0222205	20
UKB	CAD	ENSG00000143337	1	TOR1AIP1	179870195	rs479094	1	179842107	T	C	0.400818	-0.0113252	0.00504324	0.0247284	-0.698115	0.00782639	0	0.0162225	0.00722637	0.024774	0.880392	0.886905	20
UKB	CAD	ENSG00000143368	1	SF3B4	149897452	rs12078573	1	149903609	A	G	0.0889571	-0.0237411	0.0100629	0.0183115	-0.0965541	0.0139661	4.73043e-12	0.245884	0.110122	0.0255605	0.0255605	0.91549	8
UKB	CAD	ENSG00000142224	1	IL19	206980217	rs2176511	1	206990784	A	T	0.186094	0.0136398	0.00612544	0.0259646	-0.301709	0.00946099	3.69898e-223	-0.0452083	0.0203519	0.0263285	0.183276	0.878513	20
UKB	CAD	ENSG00000178096	1	BOLA1	149865896	rs72708157	1	149874606	A	G	0.0858896	-0.021751	0.00970748	0.0250496	-0.192324	0.0135773	1.50523e-45	0.113095	0.0511022	0.0268892	9.71601e-05	0.0269397	20
UKB	CAD	ENSG00000067208	1	EVI5	93116107	rs11808092	1	93073228	A	C	0.271984	0.0127106	0.00573557	0.0266846	-0.145176	0.00863092	1.72825e-63	-0.087553	0.0398491	0.0280123	0.0835617	0.407764	20
UKB	CAD	ENSG00000143369	1	ECM1	150483402	rs3737240	1	150483355	T	C	0.375256	0.0111198	0.00506699	0.0281951	-0.677007	0.00783847	0	-0.016425	0.00748682	0.028246	2.2781e-12	4.33195e-06	20
UKB	CAD	ENSG00000143278	1	F13B	197022131	rs12134960	1	197009508	C	G	0.175869	-0.0143982	0.00658588	0.0287995	-0.558501	0.010037	0	0.02578	0.0118012	0.0289229	0.0673586	0.3736	20
UKB	CAD	ENSG00000118298	1	CA14	150233562	rs1122967	1	150258838	G	C	0.54908	-0.00998911	0.00492591	0.0425732	0.173857	0.00718448	2.28034e-129	-0.0574559	0.0284324	0.0433016	0.000529159	0.268965	20
UKB	CAD	ENSG00000174950	1	CD164L2	27707745	rs734725	1	27709858	T	G	0.119632	-0.0181937	0.00905619	0.0445398	0.792298	0.0138758	0	-0.0229632	0.0114374	0.0446718	0.00313177	0.000130044	20
UKB	CAD	ENSG00000115414	2	FN1	216262980	rs13423742	2	216287796	G	C	0.230061	0.0451103	0.00553249	3.52962e-16	-0.419691	0.00838735	0	-0.107484	0.0133562	8.44624e-16	2.82943e-12	0.176918	20
UKB	CAD	ENSG00000118640	2	VAMP8	85798920	rs3731828	2	85806266	T	C	0.297546	0.0490343	0.00567488	5.59205e-18	-0.173206	0.00843185	9.09917e-94	-0.283098	0.0355442	1.65662e-15	8.93078e-15	4.02436e-06	20
UKB	CAD	ENSG00000168899	2	VAMP5	85816042	rs1446669	2	85762209	C	T	0.332311	0.0475403	0.00536751	8.21601e-19	0.0817291	0.00828429	5.87085e-23	0.581682	0.0882582	4.37818e-11	1.30969e-08	4.79421e-05	20
UKB	CAD	ENSG00000003436	2	TFPI	188379722	rs7576066	2	188343781	A	G	0.299591	-0.0244738	0.00535705	4.91193e-06	0.347326	0.00796556	0	-0.0704634	0.0155081	5.52902e-06	0.0012378	0.204318	20
UKB	CAD	ENSG00000163359	2	COL6A3	238277748	rs13032404	2	238233483	A	G	0.320041	-0.0267154	0.00536281	6.30625e-07	-0.0866848	0.00792933	8.08906e-28	0.30819	0.067986	5.8115e-06	8.35422e-06	0.901952	10
UKB	CAD	ENSG00000042493	2	CAPG	85633716	rs7581471	2	85626706	C	T	0.42638	0.0204166	0.00497877	4.11834e-05	-0.647388	0.00751215	0	-0.0315369	0.00769925	4.20162e-05	8.22222e-11	0.0142448	20
UKB	CAD	ENSG00000163032	2	VSNL1	17779339	rs446947	2	17712696	T	A	0.283231	-0.0206974	0.00537119	0.000116483	0.313056	0.00753895	0	-0.066114	0.017231	0.000124584	0.00985031	0.00194009	20
UKB	CAD	ENSG00000178568	2	ERBB4	212822004	rs6735267	2	213403863	T	C	0.261759	-0.0215167	0.00564117	0.000136606	0.21909	0.00830685	2.67948e-153	-0.0982095	0.026016	0.000160032	0.00382332	0.011396	20
UKB	CAD	ENSG00000115386	2	REG1A	79349012	rs76841471	2	79330169	G	T	0.0705521	0.0344234	0.00983327	0.000464023	0.459782	0.0140159	5.11024e-236	0.074869	0.0215082	0.00049965	0.0271154	0.154434	20
UKB	CAD	ENSG00000135919	2	SERPINE2	224871899	rs68066031	2	224880498	C	T	0.225971	0.0200947	0.00625614	0.00131816	-0.631676	0.00901928	0	-0.0318117	0.00991444	0.00133372	0.110094	0.371066	20
UKB	CAD	ENSG00000136689	2	IL1RN	113878192	rs55709272	2	113867288	C	T	0.43865	-0.0152219	0.00503818	0.00251691	-0.213196	0.0075923	1.69268e-173	0.0713985	0.0237681	0.00266487	0.00428942	0.00641374	20
UKB	CAD	ENSG00000119782	2	FKBP1B	24279561	rs872169	2	24259188	G	C	0.222904	0.0185977	0.00616545	0.0025577	-0.254938	0.00934126	5.3353e-164	-0.0729497	0.0243314	0.00271603	0.0542354	0.148369	20
UKB	CAD	ENSG00000124831	2	LRRFIP1	238629278	rs62183645	2	238565893	A	T	0.159509	-0.0197159	0.00616517	0.00138411	0.0708423	0.00894946	2.45639e-15	-0.278306	0.0938603	0.0030257	0.0236322	0.075295	9
UKB	CAD	ENSG00000163219	2	ARHGAP25	68980349	rs7558602	2	69024789	C	T	0.52045	0.0143071	0.00515405	0.00550483	0.0849196	0.00761595	7.14163e-29	0.168479	0.0625458	0.0070667	0.0188506	0.346988	12
UKB	CAD	ENSG00000150938	2	CRIM1	36680600	rs10221948	2	36576964	T	C	0.224949	0.0163634	0.00608833	0.00719549	-0.147446	0.00913119	1.18248e-58	-0.110979	0.04186	0.00802097	0.187241	0.0327524	20
UKB	CAD	ENSG00000115598	2	IL1RL2	102829964	rs3917265	2	102778461	C	T	0.51636	0.0129494	0.00515408	0.0119894	-0.437368	0.00729339	0	-0.0296075	0.0117946	0.0120644	0.00246761	0.673871	20
UKB	CAD	ENSG00000172023	2	REG1B	79313647	rs1448213	2	79298364	A	C	0.535787	0.0128418	0.0051195	0.0121274	0.244173	0.00750329	2.70616e-232	0.0525932	0.0210289	0.0123844	0.0178833	0.0379347	20
UKB	CAD	ENSG00000115604	2	IL18R1	102971613	rs10200952	2	103027651	C	A	0.529652	0.0124563	0.00498856	0.0125259	-0.608907	0.00747487	0	-0.0204568	0.00819649	0.0125673	0.00928355	0.00264219	20
UKB	CAD	ENSG00000115828	2	QPCT	37585218	rs4670696	2	37599963	C	A	0.0378323	-0.0342972	0.0137797	0.0128115	-0.884485	0.0246965	6.64289e-281	0.0387765	0.0156169	0.0130289	0.00686044	0.0879403	15
UKB	CAD	ENSG00000115380	2	EFEMP1	56122188	rs3791679	2	56096892	G	A	0.231084	0.0139215	0.00585482	0.0174174	0.226222	0.00822244	1.23552e-166	0.0615389	0.0259773	0.0178389	0.0202202	0.135239	20
UKB	CAD	ENSG00000136694	2	IL36A	113764329	rs7580877	2	113718310	A	C	0.574642	-0.0126693	0.00498352	0.0110144	-0.0475056	0.00786339	1.5282e-09	0.266691	0.113813	0.0191177	0.0191177	NA	NA
UKB	CAD	ENSG00000114948	2	ADAM23	207397054	rs72933203	2	207311349	A	T	0.0889571	-0.0195429	0.00836731	0.0195112	0.877846	0.0123747	0	-0.0222623	0.00953681	0.0195772	0.112534	0.558398	20
UKB	CAD	ENSG00000054219	2	LY75	160710567	rs72957586	2	160762687	A	G	0.539877	-0.0114303	0.00501614	0.0226842	0.934393	0.00764454	0	-0.0122329	0.00536927	0.0227077	0.125709	0.607429	20
UKB	CAD	ENSG00000091409	2	ITGA6	173331635	rs6714597	2	173338486	C	T	0.281186	-0.0125546	0.00558048	0.0244657	0.230878	0.00815226	1.92009e-176	-0.0543777	0.0242468	0.024918	0.294063	0.54446	20
UKB	CAD	ENSG00000138030	2	KHK	27316623	rs2304681	2	27315252	A	G	0.374233	-0.0112815	0.00505449	0.0256162	-0.428219	0.00780866	0	0.0263452	0.0118133	0.0257385	0.00264093	0.191085	20
UKB	CAD	ENSG00000138028	2	CGREF1	27331877	rs10185736	2	27321224	C	T	0.380368	-0.0111874	0.00504517	0.0265933	0.55904	0.00763757	0	-0.0200117	0.00902885	0.0266628	0.00235104	0.312682	20
UKB	CAD	ENSG00000115718	2	PROC	128181411	rs1799810	2	128176040	T	A	0.41411	0.0110155	0.00499653	0.0274801	-0.198888	0.0071089	3.06747e-172	-0.0553854	0.0252002	0.0279622	0.000576581	0.000550264	20
UKB	CAD	ENSG00000124357	2	NAGK	71299206	rs11680831	2	71292522	C	T	0.322086	-0.0110886	0.0052215	0.0337009	-0.222962	0.00793539	1.06076e-173	0.0497329	0.0234856	0.0342096	0.00333857	0.064421	20
UKB	CAD	ENSG00000118960	2	HS1BP3	20805549	rs17662465	2	20814418	T	C	0.313906	-0.0116763	0.00540653	0.030799	-0.0864671	0.00818419	4.32312e-26	0.135037	0.06382	0.0343528	0.42659	0.0604675	14
UKB	CAD	ENSG00000136688	2	IL36G	113737008	rs13410389	2	113738023	A	G	0.156442	-0.0145751	0.00685344	0.033447	-0.106617	0.0103766	9.1601e-25	0.136705	0.0656434	0.0372936	0.16019	0.362762	13
UKB	CAD	ENSG00000115523	2	GNLY	85919137	rs7577293	2	85935282	T	C	0.234151	-0.0120868	0.00595482	0.0423814	0.707629	0.00888253	0	-0.0170807	0.0084179	0.0424484	6.7232e-06	0.0442905	20
UKB	CAD	ENSG00000115514	2	TXNDC9	99946305	rs7597141	2	100034331	G	A	0.431493	0.0106805	0.00500741	0.0329298	-0.0465848	0.00768685	1.35847e-09	-0.22927	0.113953	0.0442237	0.0442237	NA	NA
UKB	CAD	ENSG00000138448	2	ITGAV	187500206	rs2595391	2	187532373	G	T	0.091002	0.0165976	0.00823574	0.0438719	0.228576	0.0114945	5.42e-88	0.072613	0.0362152	0.0449585	0.00124208	0.513517	20
UKB	CAD	ENSG00000173531	3	MST1	49724157	rs11130213	3	49712297	T	C	0.324131	-0.0326541	0.00540966	1.57734e-09	-1.05058	0.00844529	0	0.031082	0.00515527	1.64815e-09	6.60133e-09	2.25331e-06	20
UKB	CAD	ENSG00000173402	3	DAG1	49539594	rs17080528	3	49389842	T	C	0.336401	-0.0337469	0.00534606	2.74608e-10	0.059407	0.00816486	3.44034e-13	-0.568062	0.119138	1.85966e-06	1.85966e-06	0.00370692	5
UKB	CAD	ENSG00000229453	3	SPINK8	48359082	rs7624450	3	48350375	G	A	0.279141	-0.024047	0.00534922	6.94298e-06	-0.460952	0.00839857	0	0.0521682	0.0116436	7.44945e-06	1.87591e-08	0.0239453	20
UKB	CAD	ENSG00000001617	3	SEMA3F	50209493	rs13100903	3	50174572	T	C	0.336401	0.0226143	0.00551263	4.09124e-05	-0.133827	0.00769502	9.58961e-68	-0.168982	0.0423227	6.53267e-05	5.50823e-05	0.122706	20
UKB	CAD	ENSG00000055955	3	ITIH4	52855841	rs2710331	3	52837855	C	T	0.393661	0.0204528	0.00515789	7.32899e-05	0.247734	0.00764338	1.88551e-230	0.0825595	0.0209755	8.28519e-05	6.2433e-07	0.0662303	20
UKB	CAD	ENSG00000162267	3	ITIH3	52835905	rs9881468	3	52828628	T	C	0.392638	0.0194001	0.00516159	0.000170907	0.310498	0.00749889	0	0.0624805	0.0166919	0.000181726	0.000687848	0.172429	20
UKB	CAD	ENSG00000114378	3	HYAL1	50343567	rs116482870	3	50339622	T	C	0.0541922	-0.0357373	0.0109562	0.00110696	-0.548913	0.0155165	3.98303e-274	0.0651055	0.0200445	0.00116198	1.7135e-10	0.00225057	20
UKB	CAD	ENSG00000055957	3	ITIH1	52818848	rs678	3	52820981	T	A	0.393661	0.015422	0.00510634	0.0025264	-0.140238	0.00796243	1.97654e-69	-0.10997	0.0369434	0.00291356	0.0375322	0.00145133	20
UKB	CAD	ENSG00000164054	3	SHISA5	48525728	rs11706087	3	48539536	C	T	0.0184049	-0.0472051	0.017541	0.00712107	-0.391984	0.0232889	1.43683e-63	0.120426	0.0453177	0.00787514	4.04019e-09	0.000267549	10
UKB	CAD	ENSG00000157150	3	TIMP4	12197490	rs60569434	3	12305059	A	G	0.160532	0.0159084	0.00638644	0.0127398	-0.364541	0.00931164	0	-0.0436394	0.0175545	0.0129212	0.000126621	6.74581e-06	20
UKB	CAD	ENSG00000134121	3	CHL1	344773	rs931679	3	259525	A	T	0.0858896	0.0218482	0.00897894	0.0149629	0.536467	0.0133718	0	0.0407261	0.0167679	0.0151484	0.107646	0.882259	20
UKB	CAD	ENSG00000144619	3	CNTN4	2620070	rs2729284	3	2135638	C	T	0.480573	-0.0122087	0.00501356	0.0148859	-0.201404	0.00734246	1.20216e-165	0.0606181	0.0249909	0.015283	0.0233887	0.672453	20
UKB	CAD	ENSG00000173702	3	MUC13	124648476	rs1127233	3	124627024	G	T	0.252556	0.0134908	0.00560895	0.0161621	0.244474	0.00859975	9.10786e-178	0.0551831	0.0230249	0.0165447	0.00244771	3.83445e-07	20
UKB	CAD	ENSG00000077097	3	TOP2B	25672897	rs3806631	3	25706846	T	A	0.190184	-0.0137822	0.00621039	0.026472	0.0978074	0.00947288	5.43248e-25	-0.140912	0.0649462	0.0300322	0.0300322	0.440546	17
UKB	CAD	ENSG00000082781	3	ITGB5	124550530	rs185447638	3	124526716	A	G	0.0204499	0.0371527	0.0177677	0.036526	0.29693	0.0269316	2.88408e-28	0.125123	0.0609047	0.0399368	4.6369e-05	0.017871	20
UKB	CAD	ENSG00000114021	3	NIT2	100067031	rs4928124	3	100136644	G	A	0.336401	0.010785	0.00533679	0.0432927	-0.0801954	0.00811184	4.7775e-23	-0.134484	0.0679234	0.0477111	0.0978988	0.68843	20
UKB	CAD	ENSG00000138675	4	FGF5	81222794	rs12509595	4	81182554	C	T	0.268916	0.0404252	0.00540066	7.14212e-14	0.682078	0.00783308	0	0.0592676	0.00794715	8.8027e-14	8.16753e-11	0.885861	20
UKB	CAD	ENSG00000145384	4	FABP2	120240849	rs17009129	4	120280617	T	C	0.323108	0.029552	0.00519884	1.31317e-08	-0.212769	0.00799018	3.14946e-156	-0.138892	0.0249847	2.71176e-08	5.45224e-13	0.0854903	20
UKB	CAD	ENSG00000138735	4	PDE5A	120482756	rs2389880	4	120559870	A	T	0.326176	-0.0272007	0.00521797	1.85918e-07	0.148373	0.00796425	1.83954e-77	-0.183327	0.0365187	5.16523e-07	7.34491e-10	0.00505028	20
UKB	CAD	ENSG00000109758	4	HGFAC	3447454	rs16844364	4	3438643	A	G	0.211656	0.0217641	0.00624849	0.000495665	-0.438852	0.00933394	0	-0.0495932	0.0142773	0.000513584	8.03967e-06	0.277221	20
UKB	CAD	ENSG00000138760	4	SCARB2	77117790	rs28563976	4	77097373	C	A	0.135992	-0.0224341	0.00692267	0.00119251	-0.31455	0.00997192	2.19646e-218	0.0713211	0.022124	0.00126547	0.000193776	0.389088	20
UKB	CAD	ENSG00000109610	4	SOD3	24796999	rs12649653	4	24791146	A	G	0.310838	0.0143334	0.00538334	0.00775507	0.289455	0.00760095	0	0.0495186	0.0186436	0.00790578	0.202875	0.0419557	18
UKB	CAD	ENSG00000013810	4	TACC3	1730758	rs4865465	4	1745486	A	G	0.55726	0.0131139	0.00501263	0.00889236	-0.204165	0.00755534	8.01788e-161	-0.0642318	0.0246667	0.00921455	0.0216357	0.227984	20
UKB	CAD	ENSG00000173083	4	HPSE	84234960	rs143771689	4	84185299	T	C	0.0163599	-0.061198	0.0248572	0.0138169	-0.659215	0.0392747	3.15799e-63	0.0928347	0.0381107	0.0148539	0.0488623	0.976403	9
UKB	CAD	ENSG00000163453	4	IGFBP7	57936745	rs1714004	4	57949460	C	T	0.597137	-0.0116498	0.00494999	0.0185978	-0.256429	0.00717891	1.95058e-279	0.0454308	0.0193454	0.018854	0.143488	0.336977	20
UKB	CAD	ENSG00000138755	4	CXCL9	76925545	rs13118503	4	76860470	T	C	0.249489	-0.0134451	0.00572666	0.0188847	-0.149477	0.00804661	4.99002e-77	0.0899473	0.0386161	0.0198448	0.0205567	0.420627	20
UKB	CAD	ENSG00000196616	4	ADH1B	100250023	rs284783	4	100313611	A	G	0.462168	-0.0118832	0.00496014	0.0165868	0.0512212	0.00746405	6.77174e-12	-0.231998	0.102569	0.0237057	0.0222189	0.00674805	4
UKB	CAD	ENSG00000174125	4	TLR1	38825368	rs5743618	4	38798648	A	C	0.327198	-0.0129791	0.00576459	0.0243522	0.502836	0.00928811	0	-0.0258118	0.0114741	0.0244755	0.223894	0.465799	20
UKB	CAD	ENSG00000152583	4	SPARCL1	88423350	rs56273319	4	88413024	G	A	0.381391	-0.010809	0.00505895	0.0326291	0.713632	0.00783376	0	-0.0151465	0.00709096	0.0326769	0.29935	0.0622023	20
UKB	CAD	ENSG00000109320	4	NFKB1	103480474	rs17032705	4	103432974	A	G	0.40184	0.0106796	0.00510174	0.0363204	0.114895	0.00767476	1.14446e-50	0.0929508	0.0448355	0.0381581	0.043946	0.155897	20
UKB	CAD	ENSG00000134363	5	FST	52779710	rs72750233	5	53351058	T	C	0.216769	0.027165	0.00619735	1.16883e-05	0.143813	0.00921173	6.03664e-55	0.188891	0.0447594	2.44151e-05	2.19527e-05	0.109433	20
UKB	CAD	ENSG00000145850	5	TIMD4	156368270	rs7379358	5	156403593	A	T	0.357873	0.0204604	0.00506079	5.27863e-05	-0.178168	0.00745266	2.61214e-126	-0.114838	0.0288079	6.71022e-05	7.01996e-05	0.269234	20
UKB	CAD	ENSG00000196923	5	PDLIM7	176917501	rs335431	5	176920144	A	C	0.523517	0.0249546	0.00533617	2.91822e-06	-0.0419634	0.00747899	2.01345e-08	-0.594675	0.16554	0.000327731	0.00141396	NA	NA
UKB	CAD	ENSG00000131187	5	F12	176832854	rs4976649	5	176833415	A	G	0.563395	-0.0180668	0.00531671	0.000678526	0.693961	0.00785013	0	-0.0260343	0.00766705	0.000684773	0.0186871	0.143648	20
UKB	CAD	ENSG00000181104	5	F2R	76021773	rs168753	5	76028124	T	A	0.177914	-0.0210153	0.00672111	0.00176747	-0.152045	0.0100289	6.44321e-52	0.138217	0.0451351	0.00219639	0.0066387	0.282411	20
UKB	CAD	ENSG00000182578	5	CSF1R	149462895	rs10079250	5	149450132	C	T	0.0664622	0.0280254	0.00932931	0.00266443	-0.397015	0.0143501	1.77415e-168	-0.0705902	0.0236367	0.00282227	0.000345693	0.527345	15
UKB	CAD	ENSG00000113361	5	CDH6	31261523	rs4626350	5	30839451	A	G	0.531697	0.0144805	0.00494527	0.00340991	0.510324	0.00753871	0	0.028375	0.00969951	0.00344004	0.0994785	0.696055	20
UKB	CAD	ENSG00000164400	5	CSF2	131410673	rs25882	5	131411460	C	T	0.245399	-0.0153854	0.00604645	0.0109426	0.243807	0.00938272	7.37879e-149	-0.0631046	0.0249188	0.011328	1.71745e-05	0.602464	20
UKB	CAD	ENSG00000168724	5	DNAJC21	34944367	rs35176895	5	34930387	C	T	0.458078	-0.0125566	0.00502953	0.0125398	-0.107348	0.00754929	6.92305e-46	0.116971	0.0475693	0.0139337	0.128344	0.853905	20
UKB	CAD	ENSG00000205302	5	SNX2	122140506	rs27740	5	122204772	T	A	0.57771	-0.0120882	0.00494693	0.0145424	0.095797	0.00760905	2.40049e-36	-0.126186	0.0526034	0.0164483	0.0164483	0.140008	20
UKB	CAD	ENSG00000050748	5	MAPK9	179689621	rs3763131	5	179734312	C	T	0.217791	-0.015009	0.00629617	0.0171335	0.143033	0.0094902	2.48829e-51	-0.104934	0.0445662	0.0185446	0.0814101	0.985912	20
UKB	CAD	ENSG00000145536	5	ADAMTS16	5230430	rs40468	5	4982814	G	A	0.344581	-0.0110825	0.00514476	0.0312293	-0.122806	0.00745285	5.30395e-61	0.0902441	0.0422498	0.0326824	0.00407231	0.0501691	13
UKB	CAD	ENSG00000132842	5	AP3B1	77444336	rs11746090	5	77339846	A	G	0.284254	-0.0121392	0.00547336	0.026564	-0.0528314	0.00812175	7.77322e-11	0.229772	0.109457	0.0357988	0.0357988	0.322572	8
UKB	CAD	ENSG00000145824	5	CXCL14	134910669	rs6858990	5	134944147	G	A	0.384458	0.0108173	0.00504591	0.032051	-0.0718181	0.0074028	2.97167e-22	-0.150621	0.0719546	0.0363245	0.0320076	0.181376	13
UKB	CAD	ENSG00000198670	6	LPA	161018911	rs56393506	6	161089307	T	C	0.185072	0.158815	0.00687331	4.02463e-118	0.761378	0.0103824	0	0.208589	0.00946496	1.24499e-107	1.62679e-138	1.73176e-07	20
UKB	CAD	ENSG00000122194	6	PLG	161149200	rs11751347	6	161092438	T	C	0.0705521	-0.0684122	0.00878053	6.62975e-15	-0.411884	0.01254	1.31561e-236	0.166096	0.0219095	3.42954e-14	2.99366e-32	6.15745e-46	20
UKB	CAD	ENSG00000130340	6	SNX9	158243764	rs11753210	6	158340849	C	T	0.257669	-0.0185407	0.0057507	0.00126377	-0.0605134	0.00859129	1.8737e-12	0.30639	0.104514	0.00337259	0.011507	0.853756	12
UKB	CAD	ENSG00000118520	6	ARG1	131848722	rs2781668	6	131897278	T	C	0.169734	0.0184525	0.00648596	0.00444138	-0.237197	0.0098563	5.74136e-128	-0.0777938	0.0275346	0.00472351	0.116805	0.65467	20
UKB	CAD	ENSG00000137198	6	GMPR	16267299	rs1042391	6	16290761	A	T	0.404908	-0.0140915	0.00505483	0.00530781	0.25207	0.00753618	2.75362e-245	-0.0559032	0.0201228	0.00546775	0.0145076	0.67738	20
UKB	CAD	ENSG00000255587	6	RAB44	36683282	rs13194096	6	36679830	G	A	0.302658	-0.0147865	0.00548605	0.00703273	-0.119958	0.00801717	1.28824e-50	0.123264	0.0464692	0.0079875	4.6662e-05	0.00212337	20
UKB	CAD	ENSG00000146085	6	MMUT	49414520	rs2448705	6	49451240	T	C	0.413088	-0.0136776	0.00504368	0.00669118	0.101116	0.00804121	2.90804e-36	-0.135267	0.0510269	0.00802795	0.0180903	0.462475	20
UKB	CAD	ENSG00000137221	6	TJAP1	43459778	rs2270860	6	43270151	T	C	0.340491	0.0154087	0.00529228	0.00359654	-0.0481159	0.00806704	2.45374e-09	-0.320241	0.122395	0.00888496	0.00888496	NA	NA
UKB	CAD	ENSG00000079950	6	STX7	132800672	rs3813356	6	132834518	T	C	0.486708	0.0130633	0.00517135	0.0115339	-0.590218	0.0075082	0	-0.022133	0.00876629	0.0115768	0.00699392	0.224691	20
UKB	CAD	ENSG00000164418	6	GRIK2	102073546	rs59321237	6	101329742	T	C	0.0347648	-0.0379923	0.0153416	0.0132706	0.738315	0.022517	8.38618e-236	-0.0514582	0.0208384	0.0135344	0.0379002	0.833731	20
UKB	CAD	ENSG00000146425	6	DYNLT1	159061641	rs2306751	6	159065758	G	C	0.587935	-0.0118906	0.00495786	0.01647	0.0807166	0.00664165	5.52328e-34	-0.147313	0.0626077	0.0186251	0.117246	0.0288712	20
UKB	CAD	ENSG00000146374	6	RSPO3	127480221	rs1936800	6	127436064	T	C	0.48364	0.0112576	0.00487311	0.0208802	0.157172	0.00699728	9.79555e-112	0.071626	0.0311685	0.0215605	0.00351312	0.0356997	20
UKB	CAD	ENSG00000164530	6	PI16	36924326	rs62406524	6	36925976	C	G	0.0736196	0.0182577	0.00886669	0.0394814	-0.430008	0.012682	5.26144e-252	-0.042459	0.0206578	0.0398454	0.00519599	0.000257708	18
UKB	CAD	ENSG00000156711	6	MAPK13	36103944	rs12210946	6	36098130	A	G	0.304703	-0.011835	0.00557494	0.0337634	0.0653819	0.00856026	2.20902e-14	-0.181013	0.0884997	0.0408202	0.0331142	0.286636	6
UKB	CAD	ENSG00000153162	6	BMP6	7804147	rs2327009	6	7718260	T	C	0.453988	-0.00993676	0.00490265	0.0426815	0.133936	0.0075437	1.58562e-70	-0.0741904	0.0368422	0.0440374	0.117105	0.840448	18
UKB	CAD	ENSG00000112139	6	MDGA1	37632769	rs9349050	6	37663624	C	T	0.5	0.0100065	0.00497262	0.0441853	-1.08027	0.00747255	0	-0.009263	0.00460357	0.0442058	0.07208	0.0557797	20
UKB	CAD	ENSG00000146674	7	IGFBP3	45956659	rs11977526	7	46008110	A	G	0.40184	0.0199237	0.00506991	8.50215e-05	0.431625	0.00737985	0	0.0461596	0.0117726	8.82023e-05	0.406039	0.405261	20
UKB	CAD	ENSG00000106538	7	RARRES2	150037079	rs3735167	7	150039555	T	C	0.258691	0.0176541	0.00557917	0.00155466	0.215985	0.00844675	3.27352e-144	0.0817375	0.0260283	0.00168759	0.00576572	0.238362	20
UKB	CAD	ENSG00000105894	7	PTN	136970304	rs10255150	7	137013466	A	G	0.433538	-0.0145252	0.00493388	0.00324034	0.15055	0.00733681	1.43224e-93	-0.0964807	0.0331079	0.00356683	0.221021	0.500524	20
UKB	CAD	ENSG00000179144	7	GIMAP7	150215061	rs3735080	7	150217309	T	C	0.223926	-0.0160983	0.005722	0.0049021	-0.60671	0.00888555	0	0.0265337	0.00943919	0.00493859	0.000110345	0.531553	20
UKB	CAD	ENSG00000196937	7	FAM3C	121012675	rs138090420	7	121036166	A	T	0.0296524	-0.0361083	0.0155318	0.0200825	0.277208	0.021459	3.56207e-38	-0.130257	0.0569294	0.0221348	0.0699209	0.795544	13
UKB	CAD	ENSG00000106178	7	CCL24	75446409	rs55879743	7	75470364	T	C	0.0685072	0.0233193	0.0102833	0.0233478	1.47863	0.0151711	0	0.0157709	0.00695646	0.0233853	0.0806586	0.6891	20
UKB	CAD	ENSG00000121716	7	PILRB	99957578	rs2906657	7	99984089	C	T	0.330266	0.0117699	0.00541952	0.0298743	-1.09256	0.00809773	0	-0.0107727	0.00496103	0.0298955	0.0135117	0.000869857	20
UKB	CAD	ENSG00000085514	7	PILRA	99981436	rs2906657	7	99984089	C	T	0.330266	0.0117699	0.00541952	0.0298743	-0.95339	0.00802956	0	-0.0123453	0.00568543	0.0299017	0.00437287	0.00118551	20
UKB	CAD	ENSG00000106524	7	ANKMY2	16662423	rs4719474	7	16676955	A	C	0.387526	-0.0113823	0.00532796	0.032653	0.081885	0.00800392	1.4461e-24	-0.139003	0.0664699	0.0365086	0.175727	0.233178	13
UKB	CAD	ENSG00000169919	7	GUSB	65436437	rs34356500	7	66236607	T	G	0.529652	-0.0100475	0.00491978	0.0411257	0.122784	0.00698419	3.4889e-69	-0.0818304	0.040338	0.0424972	0.249193	0.512404	20
UKB	CAD	ENSG00000087085	7	ACHE	100491105	rs6976053	7	100512119	T	C	0.460123	0.0102075	0.00506849	0.0440196	0.313169	0.00726754	0	0.0325941	0.0162022	0.0442507	0.0186559	0.227674	20
UKB	CAD	ENSG00000002726	7	AOC1	150540154	rs1049742	7	150554553	T	C	0.0777096	-0.0196213	0.00975201	0.0442174	0.495049	0.0140843	1.20422e-270	-0.039635	0.0197313	0.0445651	0.0180902	0.00514789	20
UKB	CAD	ENSG00000128510	7	CPA4	129948497	rs34587586	7	129938598	T	G	0.388548	-0.00931565	0.0047163	0.0482451	-0.53517	0.00784944	0	0.0174069	0.00881641	0.0483391	0.00395505	0.132295	20
UKB	CAD	ENSG00000175445	8	LPL	19791999	rs1801177	8	19805708	A	G	0.0112474	0.10913	0.0203171	7.81507e-08	-1.47896	0.0252767	0	-0.0737885	0.0137952	8.85121e-08	2.1085e-13	0.00133478	20
UKB	CAD	ENSG00000104728	8	ARHGEF10	1839450	rs13281104	8	1811923	G	A	0.221881	-0.0227148	0.00584206	0.000101013	0.316776	0.00868295	2.09877e-291	-0.0717061	0.0185467	0.000110521	0.000150144	0.00503183	20
UKB	CAD	ENSG00000147443	8	DOK2	21768793	rs67385415	8	21853733	C	T	0.460123	-0.014399	0.00502042	0.00412963	0.0620101	0.00754283	2.01697e-16	-0.232204	0.0857468	0.0067686	0.0400313	0.974641	9
UKB	CAD	ENSG00000104450	8	SPAG1	101220820	rs2439461	8	101223778	A	G	0.56953	0.0126641	0.00494204	0.0103916	-0.714785	0.00772099	0	-0.0177173	0.00691667	0.010421	0.0514693	0.00233343	20
UKB	CAD	ENSG00000164761	8	TNFRSF11B	119949960	rs6469812	8	120128070	C	T	0.543967	0.0117886	0.00491182	0.0163934	0.186665	0.00691015	1.03529e-160	0.0631536	0.0264172	0.01682	0.106378	0.201812	20
UKB	CAD	ENSG00000147654	8	EBAG9	110565083	rs2022934	8	110567774	A	G	0.364008	0.0121602	0.00501569	0.0153324	-0.0685459	0.00771683	6.52829e-19	-0.177402	0.0758494	0.0193418	0.0193418	0.623562	8
UKB	CAD	ENSG00000085788	8	DDHD2	38107906	rs12056698	8	38107873	G	C	0.251534	0.0121288	0.00579041	0.0362035	-0.108912	0.00860018	9.36919e-37	-0.111363	0.0538883	0.0387759	0.0239799	0.00907865	20
UKB	CAD	ENSG00000175164	9	ABO	136130053	rs532436	9	136149830	A	G	0.187117	0.0545625	0.00633523	7.14498e-18	1.08383	0.009832	0	0.0503423	0.00586304	8.97456e-18	1.58698e-10	0.000598548	20
UKB	CAD	ENSG00000119471	9	HSDL2	115188523	rs10817342	9	115199507	T	C	0.420245	0.0208609	0.00502376	3.28927e-05	0.60087	0.00789524	0	0.0347179	0.00837324	3.37908e-05	0.000732211	0.0014696	20
UKB	CAD	ENSG00000090054	9	SPTLC1	94820032	rs45461899	9	94830356	A	C	0.0204499	0.0486348	0.0165842	0.00336134	-0.550489	0.0249556	7.87037e-108	-0.0883484	0.0303914	0.00364884	0.00385788	0.0691168	20
UKB	CAD	ENSG00000135048	9	CEMIP2	74364944	rs62547012	9	74341156	G	A	0.0817996	0.0238798	0.0085147	0.00503893	0.247833	0.0138522	1.3788e-71	0.0963542	0.0347761	0.00559359	0.127573	0.462605	20
UKB	CAD	ENSG00000107165	9	TYRP1	12697862	rs2762461	9	12696499	T	G	0.576687	-0.0146542	0.00512618	0.00425394	-0.077668	0.00792491	1.12048e-22	0.188677	0.0687517	0.00606352	0.0223422	0.486231	20
UKB	CAD	ENSG00000106991	9	ENG	130597115	rs11794565	9	130601277	T	C	0.451943	-0.0136359	0.005198	0.0087085	0.259315	0.00767873	5.33688e-250	-0.0525842	0.0201055	0.008912	0.000250574	0.369859	20
UKB	CAD	ENSG00000136869	9	TLR4	120476733	rs4986790	9	120475302	G	A	0.0572597	0.0266449	0.0101172	0.00844798	-0.327182	0.0162768	7.21277e-90	-0.0814376	0.0311866	0.00901978	0.00206202	0.171772	20
UKB	CAD	ENSG00000041982	9	TNC	117831195	rs7021057	9	117897993	C	T	0.287321	-0.0134868	0.00532397	0.0113018	-0.243987	0.00783089	4.07802e-213	0.0552768	0.0218927	0.0115733	0.0457418	0.171199	20
UKB	CAD	ENSG00000176978	9	DPP7	140007314	rs72777546	9	139580967	T	C	0.0102249	0.0544301	0.0238883	0.0226954	-0.623479	0.028861	1.69045e-103	-0.0873006	0.0385271	0.0234542	0.121075	0.754803	4
UKB	CAD	ENSG00000160323	9	ADAMTS13	136302001	rs74715985	9	136304114	G	A	0.0184049	0.0486276	0.0214908	0.0236535	-1.45882	0.0287105	0	-0.0333335	0.0147463	0.023792	1.12473e-06	0.0382838	20
UKB	CAD	ENSG00000135047	9	CTSL	90342675	rs868561	9	90349202	C	G	0.53272	0.0101531	0.00488506	0.0376733	-0.148068	0.00726605	2.6176e-92	-0.0685703	0.0331631	0.0386715	0.127117	0.621911	20
UKB	CAD	ENSG00000165060	9	FXN	71672330	rs7041781	9	71832343	G	A	0.407975	0.0103432	0.00503905	0.0401109	0.0782615	0.00778499	8.92275e-24	0.132162	0.0657159	0.0443137	0.102646	0.241076	20
UKB	CAD	ENSG00000160447	9	PKN3	131473989	rs13283282	9	131465481	G	C	0.158487	-0.0151647	0.00757994	0.0454321	0.215463	0.0107859	8.83088e-89	-0.0703818	0.0353558	0.0465168	0.0125975	0.175655	20
UKB	CAD	ENSG00000079393	10	DUSP13B	76861585	rs6480771	10	76861680	C	T	0.444785	0.0202902	0.00516343	8.50864e-05	-0.265281	0.00763332	1.24742e-264	-0.0764858	0.019588	9.43344e-05	0.00176049	0.546475	20
UKB	CAD	ENSG00000165609	10	NUDT5	12222736	rs10508438	10	12244079	A	G	0.328221	0.0240259	0.00536288	7.46302e-06	0.0614984	0.00795364	1.05779e-14	0.390675	0.100784	0.000106027	0.000368536	0.0443669	20
UKB	CAD	ENSG00000198873	10	GRK5	121093170	rs10886430	10	121010256	G	A	0.128834	0.0303826	0.00803174	0.000155067	-0.407393	0.0117772	3.37111e-262	-0.074578	0.0198325	0.000169647	0.0173523	0.131328	20
UKB	CAD	ENSG00000185532	10	PRKG1	53404416	rs1937682	10	53678982	T	A	0.258691	0.017657	0.00558687	0.00157525	-0.217952	0.00887058	2.63031e-133	-0.0810133	0.0258447	0.00172074	0.0101311	0.576122	20
UKB	CAD	ENSG00000148600	10	CDHR1	85966835	rs7916271	10	85954220	T	C	0.52454	0.0148036	0.00504643	0.00335176	0.22561	0.0077243	1.54264e-187	0.065616	0.0224804	0.00351377	0.004549	0.283641	20
UKB	CAD	ENSG00000188716	10	DUSP29	76807933	rs4745762	10	76828323	A	C	0.333333	0.0153352	0.00524568	0.00346249	-0.14018	0.00807668	1.77252e-67	-0.109396	0.0379482	0.00394186	0.00912175	0.0524251	20
UKB	CAD	ENSG00000107562	10	CXCL12	44873777	rs2839686	10	44881455	A	G	0.292434	0.0155327	0.00546967	0.00451446	0.188008	0.00830293	1.61434e-113	0.082617	0.0293206	0.00483678	1.44229e-05	0.0209125	20
UKB	CAD	ENSG00000099250	10	NRP1	33545805	rs2506150	10	33483308	A	G	0.375256	0.0142594	0.00507733	0.00497829	-0.304724	0.00766843	0	-0.0467943	0.0167036	0.00508739	0.0951408	0.020555	20
UKB	CAD	ENSG00000095739	10	BAMBI	28969150	rs1034086	10	28934523	C	A	0.56953	-0.0143378	0.00503003	0.00436591	-0.0430118	0.00763129	1.738e-08	0.333346	0.13105	0.0109701	0.0109701	0.583116	3
UKB	CAD	ENSG00000174721	10	FGFBP3	93667792	rs11186737	10	93666349	T	C	0.331288	0.0121949	0.00539995	0.0239251	-0.386033	0.00782684	0	-0.0315902	0.014003	0.0240728	0.000832628	0.00507222	20
UKB	CAD	ENSG00000119917	10	IFIT3	91112147	rs2274878	10	91102098	G	C	0.256646	-0.011961	0.00572674	0.0367414	-0.108425	0.00878322	5.21194e-35	0.110316	0.0535682	0.03946	0.0414772	0.026048	20
UKB	CAD	ENSG00000149428	11	HYOU1	118921419	rs2509121	11	118928253	T	C	0.351738	0.0321854	0.00507198	2.21376e-10	0.183426	0.00759686	8.43393e-129	0.175468	0.0285904	8.3933e-10	2.01867e-08	0.0816022	20
UKB	CAD	ENSG00000109917	11	ZPR1	116651635	rs61905116	11	116649538	G	A	0.0674847	0.0648742	0.010368	3.92127e-10	0.103546	0.0157645	5.08979e-11	0.626525	0.138292	5.88534e-06	5.88534e-06	0.300392	4
UKB	CAD	ENSG00000168056	11	LTBP3	65316216	rs4099470	11	65319986	T	C	0.0449898	0.0417708	0.0104266	6.17138e-05	0.89636	0.0162699	0	0.0466005	0.0116629	6.45278e-05	2.47531e-05	0.435282	20
UKB	CAD	ENSG00000204381	11	LAYN	111421738	rs4938792	11	111420936	C	T	0.406953	0.0198798	0.00525019	0.000152788	-0.381075	0.00734441	0	-0.0521678	0.013814	0.000159078	0.00106996	0.169159	20
UKB	CAD	ENSG00000137745	11	MMP13	102820093	rs562736	11	102826913	T	A	0.578732	-0.0178189	0.00495349	0.000321617	-0.137896	0.00768995	6.6374e-72	0.12922	0.0366376	0.000420346	2.33476e-06	0.000166194	20
UKB	CAD	ENSG00000149968	11	MMP3	102710436	rs678815	11	102713777	C	G	0.530675	0.0170678	0.00495239	0.000568171	0.478635	0.00592748	0	0.0356593	0.0103563	0.000574798	7.61829e-08	0.0228898	20
UKB	CAD	ENSG00000165973	11	NELL1	21144165	rs61652119	11	20955270	A	G	0.0541922	0.0377586	0.0110461	0.000630201	0.793656	0.0170828	0	0.0475755	0.0139556	0.000651878	0.125711	0.828763	20
UKB	CAD	ENSG00000180210	11	F2	46750901	rs11038982	11	46762419	A	C	0.518405	-0.0138414	0.00499678	0.00560431	-0.0979855	0.00759787	4.71304e-38	0.14126	0.0521581	0.00676277	0.187705	0.100372	20
UKB	CAD	ENSG00000174080	11	CTSF	66333643	rs1044522	11	66335832	A	G	0.246421	-0.015791	0.00580636	0.00653593	0.216981	0.00842136	2.15774e-146	-0.072776	0.0269084	0.00683901	3.08375e-05	0.0567341	20
UKB	CAD	ENSG00000086205	11	FOLH1	49198417	rs7119205	11	49211197	A	G	0.0501022	-0.0341691	0.012477	0.00617066	0.192849	0.0173206	8.56053e-29	-0.177181	0.0666265	0.00783003	0.0314384	0.668715	6
UKB	CAD	ENSG00000087884	11	AAMDC	77580817	rs2186564	11	77583266	A	G	0.101227	-0.0212733	0.00803603	0.00811511	-1.06446	0.0123299	0	0.0199851	0.00755294	0.008145	0.0442418	0.910567	20
UKB	CAD	ENSG00000262406	11	MMP12	102739590	rs17368814	11	102748695	G	A	0.126789	0.0196327	0.00755947	0.0094014	-0.749318	0.010568	0	-0.0262008	0.0100952	0.00944915	2.46202e-06	0.000245257	20
UKB	CAD	ENSG00000196611	11	MMP1	102664512	rs534191	11	102671697	T	C	0.403885	-0.0127605	0.00505661	0.0116184	0.448154	0.00784496	0	-0.0284734	0.0112942	0.0116999	3.1476e-07	0.23659	20
UKB	CAD	ENSG00000132256	11	TRIM5	5822137	rs11821656	11	5689144	C	G	0.142127	0.0176469	0.00705726	0.0124009	-0.407554	0.01076	0	-0.0432994	0.0173538	0.0125923	1.60346e-07	0.00428725	20
UKB	CAD	ENSG00000110244	11	APOA4	116692718	rs1729407	11	116677370	G	C	0.5	0.0120292	0.00503283	0.0168416	0.141461	0.0076201	6.26324e-77	0.0850355	0.0358712	0.0177602	0.000378399	3.45181e-05	20
UKB	CAD	ENSG00000149090	11	PAMR1	35502609	rs61736408	11	35456061	C	T	0.130879	-0.0160396	0.00689706	0.0200417	-0.476234	0.0099184	0	0.03368	0.0144995	0.0201876	0.219267	0.257505	12
UKB	CAD	ENSG00000084207	11	GSTP1	67352670	rs762803	11	67352256	A	C	0.41002	0.0114918	0.00500699	0.0217248	0.205266	0.00781302	3.97611e-152	0.0559847	0.0244856	0.0222287	0.0749842	0.0852774	20
UKB	CAD	ENSG00000133789	11	SWAP70	9730082	rs74992301	11	9673993	C	T	0.0501022	-0.0261625	0.0114131	0.0218866	0.289971	0.0157894	2.50905e-75	-0.0902246	0.0396648	0.0229253	4.70781e-11	0.262284	20
UKB	CAD	ENSG00000130592	11	LSP1	1892816	rs907612	11	1874221	T	C	0.384458	0.0116833	0.00523757	0.0257033	0.14921	0.00761124	1.43214e-85	0.0783008	0.0353285	0.0266667	0.187294	0.291957	20
UKB	CAD	ENSG00000262655	11	SPON1	14136975	rs10832164	11	14048480	T	C	0.505112	-0.0111442	0.00508274	0.0283392	-0.29149	0.00715004	0	0.0382318	0.0174623	0.0285682	0.420069	0.911397	20
UKB	CAD	ENSG00000137714	11	FDX1	110318140	rs2724424	11	110261370	A	G	0.356851	-0.0116129	0.00518967	0.0252414	0.0537203	0.0081677	4.79514e-11	-0.216173	0.102043	0.0341379	0.0341379	NA	NA
UKB	CAD	ENSG00000166311	11	SMPD1	6413949	rs1050239	11	6415463	A	G	0.205521	-0.0125434	0.00600126	0.0366068	-0.437682	0.00834479	0	0.0286586	0.0137223	0.0367559	0.240983	0.915545	20
UKB	CAD	ENSG00000124942	11	AHNAK	62262361	rs74853209	11	62296601	C	T	0.0245399	0.0317727	0.0154344	0.0395367	-0.473173	0.0224177	6.84378e-99	-0.0671481	0.0327738	0.0404781	0.301579	0.92197	6
UKB	CAD	ENSG00000156587	11	UBE2L6	57327443	rs28362950	11	57371918	A	G	0.261759	-0.0115116	0.00564659	0.0414823	0.253906	0.00842821	2.23063e-199	-0.045338	0.0222898	0.0419491	0.732629	0.0040926	20
UKB	CAD	ENSG00000111252	12	SH2B3	111866577	rs7296313	12	111878526	C	T	0.202454	-0.0413934	0.00584878	1.47023e-12	-0.0809456	0.00930055	3.22328e-18	0.511373	0.0931299	3.99736e-08	3.99736e-08	0.0905306	15
UKB	CAD	ENSG00000175189	12	INHBC	57837206	rs3741414	12	57844049	T	C	0.195297	-0.0269796	0.00604208	7.99631e-06	-0.659375	0.00865308	0	0.0409169	0.00917906	8.28685e-06	0.000252555	0.219136	20
UKB	CAD	ENSG00000175336	12	APOF	56755497	rs2020854	12	56743367	C	T	0.0664622	-0.0411994	0.00963863	1.91649e-05	-0.351487	0.0143282	6.88647e-133	0.117215	0.0278356	2.5429e-05	0.00124388	0.254448	20
UKB	CAD	ENSG00000090615	12	GOLGA3	133375582	rs11147139	12	133457651	A	G	0.220859	0.0200981	0.0060218	0.000845172	0.118147	0.00895841	1.02353e-39	0.170111	0.0525755	0.00121404	0.000138522	0.683944	20
UKB	CAD	ENSG00000111644	12	ACRBP	6751920	rs7959658	12	6754191	G	A	0.310838	0.0146889	0.0053791	0.00631926	0.160696	0.00782972	1.31853e-93	0.0914081	0.0337688	0.0067918	0.253496	0.0339676	20
UKB	CAD	ENSG00000111405	12	ENDOU	48111434	rs61917617	12	48129562	G	A	0.307771	0.0144978	0.0053672	0.00690923	0.326504	0.00741787	0	0.0444032	0.0164693	0.00701533	0.00460671	0.105689	20
UKB	CAD	ENSG00000089220	12	PEBP1	118578659	rs1051077	12	118582908	T	C	0.0828221	0.0265161	0.0102866	0.00994526	0.172681	0.0158634	1.35145e-27	0.153555	0.0612175	0.0121294	0.0556717	0.627556	16
UKB	CAD	ENSG00000139178	12	C1RL	7252009	rs4963512	12	6942823	G	A	0.593047	0.0133044	0.00517633	0.0101631	-0.0685074	0.00762139	2.4986e-19	-0.194203	0.0785869	0.0134663	0.0657757	NA	NA
UKB	CAD	ENSG00000153233	12	PTPRR	71173186	rs4278599	12	71309063	T	G	0.517382	-0.0124674	0.00494535	0.0117012	0.0402259	0.00733857	4.2189e-08	-0.309934	0.135319	0.0219982	0.0219982	NA	NA
UKB	CAD	ENSG00000018236	12	CNTN1	41276229	rs11177604	12	41045385	A	C	0.354806	0.0114399	0.00510692	0.0250858	0.19899	0.0070555	5.29291e-175	0.0574898	0.025745	0.0255459	0.357216	0.0809956	20
UKB	CAD	ENSG00000182326	12	C1S	7137344	rs146111161	12	6909973	T	C	0.0184049	-0.0442394	0.0205354	0.0312168	-0.258273	0.0277776	1.43285e-20	0.171289	0.0816169	0.0358432	0.0148854	0.00209945	3
UKB	CAD	ENSG00000136011	12	STAB2	104070774	rs115840458	12	104034048	G	A	0.0756646	-0.0205986	0.0102168	0.0437832	0.800343	0.0144	0	-0.0257373	0.0127739	0.0439219	0.0271941	0.0724569	20
UKB	CAD	ENSG00000178498	12	DTX3	58000996	rs2277323	12	58009372	A	G	0.218814	-0.0120507	0.00592947	0.0421191	-0.109285	0.0080435	4.79961e-42	0.110269	0.0548606	0.0444334	2.93869e-05	0.0529044	20
UKB	CAD	ENSG00000187498	13	COL4A1	110880407	rs3742207	13	110818598	G	T	0.322086	0.0290264	0.00518717	2.19603e-08	-0.183177	0.00777182	7.94364e-123	-0.158461	0.029105	5.19624e-08	1.97044e-09	9.217e-11	18
UKB	CAD	ENSG00000153487	13	ING1	111370385	rs9521906	13	111358000	G	T	0.222904	0.0345123	0.00643707	8.25388e-08	-0.0616376	0.00992684	5.326e-10	-0.559923	0.137979	4.9491e-05	4.9491e-05	NA	NA
UKB	CAD	ENSG00000183087	13	GAS6	114545286	rs6602909	13	114551993	C	T	0.362986	0.017459	0.00545434	0.00136978	-0.33847	0.0077855	0	-0.0515822	0.0161583	0.00141143	0.000784847	0.00737829	20
UKB	CAD	ENSG00000080618	13	CPB2	46653245	rs1326401	13	46571602	G	A	0.322086	0.0133075	0.00534469	0.0127799	-0.579042	0.00801703	0	-0.0229818	0.00923571	0.0128331	0.0810502	0.0251926	20
UKB	CAD	ENSG00000122033	13	MTIF3	28017254	rs146301498	13	28010258	A	G	0.0255624	-0.0367723	0.0157491	0.0195495	-0.230415	0.0222863	4.70111e-25	0.159592	0.0700723	0.0227548	0.0370257	0.738516	11
UKB	CAD	ENSG00000178235	13	SLITRK1	84453975	rs2876803	13	84368785	A	T	0.173824	0.0142537	0.00638861	0.0256738	0.157284	0.00978755	4.15423e-58	0.090624	0.0410079	0.0271112	0.126021	0.623666	20
UKB	CAD	ENSG00000184226	13	PCDH9	67340772	rs73196184	13	67808183	A	G	0.111452	-0.0174607	0.00818036	0.0328051	0.340734	0.0117258	1.20218e-185	-0.0512443	0.0240727	0.033277	0.489495	0.111251	17
UKB	CAD	ENSG00000196199	13	MPHOSPH8	20227690	rs35424555	13	20221516	G	A	0.120654	0.0173788	0.0079402	0.0286179	0.0880808	0.0116954	5.02574e-14	0.197305	0.0938764	0.0355749	0.0355749	0.723718	18
UKB	CAD	ENSG00000119630	14	PGF	75415433	rs6574205	14	75453039	C	G	0.547035	0.0325282	0.00493106	4.2069e-11	-0.153021	0.00673509	2.84464e-114	-0.212574	0.0335555	2.37364e-10	5.54797e-07	0.362318	20
UKB	CAD	ENSG00000119640	14	ACYP1	75528063	rs7156328	14	75532941	C	T	0.50818	0.0315813	0.00490506	1.20642e-10	-0.157744	0.00747585	7.87202e-99	-0.200206	0.0325104	7.35704e-10	3.63128e-07	0.0167246	20
UKB	CAD	ENSG00000140105	14	WARS1	100821635	rs2273804	14	100842637	G	C	0.220859	-0.0239427	0.0057453	3.08142e-05	-0.257646	0.00855095	1.9211e-199	0.0929288	0.0225115	3.65826e-05	0.000157575	0.0297051	20
UKB	CAD	ENSG00000066427	14	ATXN3	92541903	rs55656743	14	92540054	G	A	0.225971	-0.0173726	0.0055622	0.00178818	-0.306859	0.00849727	1.43558e-285	0.0566142	0.0181939	0.00186006	0.128907	0.0825053	20
UKB	CAD	ENSG00000185559	14	DLK1	101198302	rs10146962	14	101170540	C	T	0.371166	-0.0157998	0.0051055	0.00197034	-0.446676	0.00772651	0	0.035372	0.0114463	0.00199993	0.000491545	0.025354	20
UKB	CAD	ENSG00000125952	14	MAX	65521153	rs8005829	14	65576165	T	C	0.613497	-0.0101364	0.00498608	0.0420578	0.0784266	0.00776087	5.22879e-24	-0.129247	0.0648501	0.0462595	0.0462595	0.0113596	20
UKB	CAD	ENSG00000140564	15	FURIN	91419306	rs2071410	15	91420940	G	C	0.321063	0.0605367	0.00538563	2.58215e-29	0.194343	0.00785385	3.51555e-135	0.311494	0.0304371	1.39604e-24	5.94871e-15	1.92579e-09	20
UKB	CAD	ENSG00000182511	15	FES	91432966	rs1894401	15	91429042	A	G	0.531697	-0.0592628	0.00501285	2.9981e-32	0.133012	0.00765015	1.03777e-67	-0.445545	0.045574	1.42314e-22	6.67894e-23	0.657665	18
UKB	CAD	ENSG00000166949	15	SMAD3	67421806	rs34189958	15	67356481	A	C	0.242331	-0.0288216	0.0056971	4.21478e-07	0.245182	0.00885131	6.96688e-169	-0.117552	0.0236206	6.46862e-07	4.56898e-05	0.00625978	20
UKB	CAD	ENSG00000166831	15	RBPMS2	65049939	rs28711906	15	65062278	A	T	0.0388548	-0.0392143	0.0101105	0.000105067	0.180936	0.0175589	6.7236e-25	-0.21673	0.0597059	0.000283465	0.000491336	0.936348	14
UKB	CAD	ENSG00000157766	15	ACAN	89382626	rs4293349	15	89253550	C	T	0.166667	0.0146872	0.00615237	0.0169757	0.133883	0.00886503	1.56208e-51	0.109701	0.0465239	0.0183758	0.211983	0.480007	20
UKB	CAD	ENSG00000138592	15	USP8	50761598	rs4380013	15	50759428	A	G	0.216769	0.0155696	0.00647087	0.0161234	0.09103	0.00945747	6.25892e-22	0.171039	0.0732725	0.019581	0.00795106	0.774747	9
UKB	CAD	ENSG00000182175	15	RGMA	93605468	rs3752102	15	93616014	A	C	0.490798	-0.0120758	0.00518751	0.01992	-0.227453	0.00726355	2.98079e-215	0.0530912	0.0228699	0.0202628	0.338848	0.0323273	20
UKB	CAD	ENSG00000140403	15	DNAJA4	78565483	rs11635166	15	78538899	T	C	0.184049	0.0136825	0.00662879	0.0390083	0.156735	0.00949318	3.09455e-61	0.0872969	0.0426222	0.0405448	0.00916117	0.163593	20
UKB	CAD	ENSG00000166825	15	ANPEP	90343380	rs1042499	15	90328305	C	T	0.0582822	0.02173	0.0108441	0.0450862	0.818797	0.0161798	0	0.0265389	0.0132543	0.0452546	0.0447177	0.447435	10
UKB	CAD	ENSG00000087253	16	LPCAT2	55581781	rs16955343	16	55566309	T	C	0.0541922	-0.0400084	0.0109305	0.000251977	-0.252858	0.0179781	6.25458e-45	0.158225	0.0446678	0.00039672	0.00039672	0.281367	14
UKB	CAD	ENSG00000159713	16	TPPP3	67425567	rs13334364	16	67332365	C	T	0.0715746	-0.0314965	0.00891191	0.000409007	-0.117271	0.0146653	1.27997e-15	0.268579	0.0830855	0.00122687	0.00122687	0.573536	17
UKB	CAD	ENSG00000063854	16	HAGH	1861390	rs11248891	16	1860128	T	C	0.0725971	0.0268823	0.00900743	0.00284082	-0.154165	0.0127804	1.6638e-33	-0.174373	0.0601889	0.00376626	0.0311527	0.0400985	20
UKB	CAD	ENSG00000103415	16	HMOX2	4542520	rs841231	16	4583147	T	C	0.281186	0.0155578	0.00552698	0.00487954	0.115176	0.00859124	5.56031e-41	0.135078	0.0490337	0.00587262	0.0112316	0.43615	19
UKB	CAD	ENSG00000103024	16	NME3	1821009	rs2917508	16	1815337	A	G	0.200409	0.0159474	0.00612093	0.00917707	-0.160295	0.00916792	1.88625e-68	-0.0994877	0.038607	0.00996812	0.0006508	0.934852	20
UKB	CAD	ENSG00000015413	16	DPEP1	89692290	rs409170	16	89682350	G	A	0.600204	0.0132019	0.0053836	0.014197	0.798895	0.00764329	0	0.0165252	0.00674067	0.0142236	0.128667	0.0204128	20
UKB	CAD	ENSG00000006210	16	CX3CL1	57412673	rs683544	16	57408778	T	C	0.578732	-0.0118384	0.00500646	0.0180482	-0.212176	0.00762524	2.13323e-170	0.0557953	0.0236809	0.0184662	0.00924825	0.7701	20
UKB	CAD	ENSG00000005194	16	CIAPIN1	57471716	rs686402	16	57486613	T	C	0.521472	-0.0118666	0.00489132	0.0152637	0.055789	0.0074758	8.48202e-14	-0.212706	0.092192	0.0210435	0.0210435	0.187306	8
UKB	CAD	ENSG00000103175	16	WFDC1	84345951	rs400345	16	84328494	T	C	0.180982	0.0143698	0.00635976	0.0238528	-0.356505	0.00994569	2.18645e-281	-0.0403075	0.0178746	0.0241323	0.885773	0.573056	20
UKB	CAD	ENSG00000065054	16	NHERF2	2082192	rs3211995	16	2089006	A	G	0.173824	-0.0157518	0.00706327	0.0257404	-0.147317	0.0102938	1.86206e-46	0.106925	0.0485247	0.0275586	0.10591	0.290318	20
UKB	CAD	ENSG00000172382	16	PRSS27	2766486	rs71386687	16	2767894	T	G	0.0582822	-0.0227718	0.0105491	0.0308772	0.386516	0.0130422	5.1695e-193	-0.0589156	0.0273651	0.0313228	0.349344	0.780067	19
UKB	CAD	ENSG00000090565	16	RAB11FIP3	524330	rs74847787	16	546321	C	T	0.0316973	-0.0320671	0.0143609	0.0255529	-0.16458	0.0216405	2.84511e-14	0.194842	0.0909414	0.0321532	0.012202	0.380576	5
UKB	CAD	ENSG00000103056	16	SMPD3	68437321	rs4783557	16	68403945	C	T	0.49591	0.0113676	0.00492209	0.0209152	0.0431049	0.0077215	2.37149e-08	0.26372	0.123575	0.0328354	0.0328354	NA	NA
UKB	CAD	ENSG00000102854	16	MSLN	814800	rs2235503	16	810593	A	C	0.162577	-0.0140402	0.00658098	0.0328881	0.75362	0.00937124	0	-0.0186303	0.00873556	0.0329496	0.0452846	0.878363	20
UKB	CAD	ENSG00000213658	16	LAT	28999126	rs151234	16	28505660	C	G	0.139059	0.0170606	0.00793815	0.031619	0.0635005	0.0111747	1.32727e-08	0.268669	0.133651	0.0444076	0.0444076	NA	NA
UKB	CAD	ENSG00000172236	16	TPSAB1	1291468	rs3874639	16	1294822	G	A	0.51227	-0.010392	0.00527345	0.0487675	0.783333	0.00751672	0	-0.0132663	0.00673327	0.0488079	0.0117998	0.847596	20
UKB	CAD	ENSG00000035862	17	TIMP2	76885264	rs8066695	17	76913843	C	T	0.470348	0.0272891	0.00496299	3.82985e-08	0.0932838	0.00759236	1.07004e-34	0.292538	0.0582878	5.19789e-07	2.87992e-05	0.00883721	20
UKB	CAD	ENSG00000161533	17	ACOX1	73956423	rs2608880	17	73938957	T	C	0.359918	-0.0269818	0.00518585	1.96141e-07	-0.0769015	0.00804843	1.23765e-21	0.350861	0.0767847	4.89082e-06	4.89082e-06	0.0965917	20
UKB	CAD	ENSG00000161649	17	CD300LG	41932762	rs72836561	17	41926126	T	C	0.0347648	0.0657979	0.0155591	2.34825e-05	-1.07199	0.0202519	0	-0.0613792	0.0145604	2.49248e-05	7.63308e-06	0.1162	19
UKB	CAD	ENSG00000266967	17	AARSD1	41109529	rs323500	17	41140545	T	C	0.333333	0.0224502	0.00543313	3.59482e-05	0.131661	0.00797008	2.66014e-61	0.170515	0.0425374	6.10832e-05	0.000753826	0.0137436	20
UKB	CAD	ENSG00000184988	17	TMEM106A	41367958	rs1554063	17	41287145	C	T	0.364008	0.0209163	0.00517864	5.36899e-05	-0.103856	0.00793328	3.69828e-39	-0.201397	0.052183	0.000113645	0.00182455	0.0227376	20
UKB	CAD	ENSG00000108828	17	VAT1	41171882	rs7210098	17	41293613	T	C	0.366053	0.0206912	0.0052341	7.71296e-05	-0.140627	0.00796081	7.81461e-70	-0.147135	0.0381404	0.000114444	0.000233775	0.0187643	20
UKB	CAD	ENSG00000091583	17	APOH	64230397	rs1801689	17	64210580	C	A	0.0398773	0.0597963	0.0161145	0.000206678	-1.4615	0.0222055	0	-0.0409143	0.0110435	0.000211535	0.0164586	0.0240845	13
UKB	CAD	ENSG00000141505	17	ASGR1	7079817	rs55714927	17	7080316	T	C	0.184049	-0.0222611	0.00660027	0.000744196	-0.19305	0.00938679	5.51948e-94	0.115313	0.0346461	0.000873786	0.026496	0.226406	16
UKB	CAD	ENSG00000108950	17	FAM20A	66564381	rs2286556	17	66533979	G	C	0.313906	-0.016282	0.00535197	0.00234825	-0.219362	0.00796991	9.12026e-167	0.0742242	0.0245465	0.00249601	0.000406426	0.0164947	20
UKB	CAD	ENSG00000108578	17	BLMH	28597148	rs1050565	17	28576076	C	T	0.329243	0.0152031	0.00520313	0.00347886	0.57895	0.00778994	0	0.0262598	0.00899413	0.00350413	6.82448e-06	0.0132214	20
UKB	CAD	ENSG00000186074	17	CD300LF	72699784	rs9908425	17	72685025	G	C	0.170757	0.0164406	0.00652366	0.0117306	-1.07399	0.00997385	0	-0.015308	0.0060759	0.0117536	0.0247267	0.257291	17
UKB	CAD	ENSG00000182853	17	VMO1	4689154	rs8078118	17	4690038	A	C	0.425358	0.0120439	0.00509054	0.0179848	0.755324	0.0076111	0	0.0159453	0.00674145	0.0180175	0.117822	0.147233	20
UKB	CAD	ENSG00000169696	17	ASPSCR1	79954983	rs8074498	17	79954544	A	T	0.574642	-0.0120582	0.00523672	0.0213001	-0.213285	0.00756964	1.13914e-174	0.0565355	0.0246345	0.0217348	0.111262	0.891549	20
UKB	CAD	ENSG00000167941	17	SOST	41833633	rs9899889	17	41823225	G	T	0.408998	-0.0116965	0.0050672	0.0209843	-0.0578365	0.00698804	1.26853e-16	0.202233	0.0909561	0.0261879	0.0275364	0.00171741	10
UKB	CAD	ENSG00000108622	17	ICAM2	62088974	rs74787440	17	62121787	T	G	0.139059	0.0148164	0.00664001	0.0256556	0.0779093	0.00760976	1.33876e-24	0.190175	0.0872281	0.0292423	0.0168607	0.270409	11
UKB	CAD	ENSG00000240505	17	TNFRSF13B	16854281	rs34562254	17	16842991	A	G	0.107362	-0.0163324	0.00793288	0.0395117	-0.173645	0.0123903	1.26998e-44	0.094056	0.0461748	0.0416545	0.0643536	0.770629	20
UKB	CAD	ENSG00000132386	17	SERPINF1	1673091	rs62088172	17	1666253	T	C	0.346626	0.0104039	0.00522457	0.0464436	-0.282879	0.00769371	6.09233e-296	-0.0367786	0.0184964	0.0467647	0.649804	0.261675	20
UKB	CAD	ENSG00000171791	18	BCL2	60888970	rs4987845	18	60795188	T	C	0.113497	0.0308301	0.00890567	0.000536477	-0.0836381	0.0127266	4.96707e-11	-0.368613	0.120348	0.00219212	0.00341368	NA	NA
UKB	CAD	ENSG00000141434	18	MEP1B	29782700	rs680321	18	29797958	C	T	0.440695	-0.0104728	0.00492211	0.0333614	-1.07416	0.00762105	0	0.00974977	0.00458281	0.0333815	0.363157	0.436574	20
UKB	CAD	ENSG00000166401	18	SERPINB8	61662138	rs3826616	18	61654463	G	A	0.539877	0.0111323	0.00532801	0.0366729	-0.726747	0.00755829	0	-0.015318	0.00733305	0.0367173	0.377311	NA	NA
UKB	CAD	ENSG00000130203	19	APOE	45410849	rs429358	19	45411941	C	T	0.157464	0.091423	0.00707914	3.73243e-38	-1.01199	0.0103711	0	-0.0903399	0.00705627	1.5819e-37	9.37267e-55	2.56492e-13	20
UKB	CAD	ENSG00000105329	19	TGFB1	41833660	rs73045269	19	41825191	T	C	0.153374	0.0629762	0.00695029	1.29318e-19	0.287976	0.00986667	2.85659e-187	0.218686	0.0252712	4.99271e-18	1.63594e-21	2.65914e-07	20
UKB	CAD	ENSG00000187244	19	BCAM	45318503	rs28399654	19	45316588	A	G	0.0296524	-0.0921087	0.0160367	9.26737e-09	-0.654361	0.019982	3.29317e-235	0.140761	0.0248815	1.53805e-08	3.2074e-11	5.4915e-11	17
UKB	CAD	ENSG00000167772	19	ANGPTL4	8433714	rs2278236	19	8431581	A	G	0.5409	-0.0175912	0.00514519	0.000628622	0.279904	0.00751661	1.6532e-301	-0.0628471	0.0184593	0.000662527	2.64802e-10	0.0080215	20
UKB	CAD	ENSG00000179954	19	SSC5D	56015119	rs8103017	19	55999142	G	C	0.296524	-0.0192896	0.005723	0.000750201	0.514434	0.00799455	0	-0.0374968	0.0111401	0.000762863	0.0270815	0.115673	20
UKB	CAD	ENSG00000105287	19	PRKD2	47198958	rs75206071	19	47274332	A	G	0.146217	0.0242332	0.00707445	0.000613765	0.0610124	0.0107707	1.47319e-08	0.397185	0.135503	0.00337654	0.00337654	NA	NA
UKB	CAD	ENSG00000186567	19	CEACAM19	45176588	rs62119322	19	45175069	C	G	0.0143149	-0.046418	0.0166316	0.00525531	0.623089	0.0220035	2.09119e-176	-0.0744966	0.0268215	0.00547795	2.25056e-10	1.19828e-08	20
UKB	CAD	ENSG00000132002	19	DNAJB1	14648392	rs60066737	19	14652119	T	C	0.224949	-0.0181377	0.00613446	0.0031096	-0.0521056	0.00932668	2.31393e-08	0.348095	0.133202	0.00896782	0.00896782	NA	NA
UKB	CAD	ENSG00000007129	19	CEACAM21	42074542	rs62119412	19	42036509	T	A	0.0521472	0.0291354	0.0116192	0.0121583	1.78288	0.0191299	0	0.0163418	0.00651947	0.0121895	2.67848e-16	0.338227	20
UKB	CAD	ENSG00000187116	19	LILRA5	54821395	rs414135	19	54813872	T	A	0.300613	0.0134906	0.0054191	0.0127939	-0.359963	0.00784112	0	-0.0374778	0.0150767	0.0129259	0.558781	0.00343275	20
UKB	CAD	ENSG00000167759	19	KLK13	51563627	rs3760739	19	51538561	T	G	0.306748	-0.0124042	0.00521607	0.0174035	-0.454419	0.00788647	0	0.0272968	0.0114883	0.0174992	0.347664	0.1071	18
UKB	CAD	ENSG00000167641	19	PPP1R14A	38744525	rs71354995	19	38791841	G	A	0.311861	0.012921	0.00556785	0.0203062	-0.226294	0.00862981	1.47755e-151	-0.0570982	0.0247007	0.0207994	0.00633003	0.659638	20
UKB	CAD	ENSG00000105248	19	YJU2	4258081	rs694443	19	4230121	G	A	0.237219	0.0157438	0.00644787	0.0146179	0.0618563	0.00937207	4.10961e-11	0.254522	0.111144	0.0220201	0.0220201	NA	NA
UKB	CAD	ENSG00000131943	19	C19orf12	30198245	rs1048104	19	30193182	C	G	0.576687	-0.0119454	0.00505612	0.0181491	-0.0578535	0.00772932	7.15814e-14	0.206477	0.0916455	0.0242596	0.0242596	0.322498	9
UKB	CAD	ENSG00000186474	19	KLK12	51535417	rs3745540	19	51535130	G	A	0.56544	-0.0113653	0.00511586	0.0263111	-1.1666	0.00780875	0	0.00974228	0.00438576	0.0263277	0.331564	0.137803	18
UKB	CAD	ENSG00000167601	19	AXL	41746400	rs66841352	19	41739180	C	G	0.386503	-0.0110895	0.0050821	0.0291044	-0.174151	0.00752716	1.99522e-118	0.0636774	0.0293116	0.0298233	2.67634e-06	6.95245e-12	20
UKB	CAD	ENSG00000130287	19	NCAN	19342905	rs3761077	19	19325963	T	G	0.104294	-0.0166459	0.00821811	0.0428152	-0.240654	0.0112025	2.28561e-102	0.0691692	0.0343005	0.043741	0.00228884	0.00161467	20
UKB	CAD	ENSG00000124299	19	PEPD	33945277	rs17569	19	33882222	A	G	0.138037	-0.0136389	0.00686989	0.0471089	-0.492782	0.0102122	0	0.0276774	0.0139528	0.0472957	0.0543687	0.00977954	20
UKB	CAD	ENSG00000101000	20	PROCR	33781959	rs867186	20	33764554	G	A	0.0879346	-0.0483946	0.00813579	2.70847e-09	0.730253	0.0138235	0	-0.066271	0.0112115	3.40032e-09	1.55688e-09	0.0453669	20
UKB	CAD	ENSG00000197586	20	ENTPD6	25192520	rs117495226	20	25565515	C	G	0.0296524	-0.0404229	0.0152687	0.00811028	-1.77964	0.021026	0	0.0227141	0.00858384	0.00814137	0.156906	0.240977	20
UKB	CAD	ENSG00000100979	20	PLTP	44534027	rs6073958	20	44551855	C	T	0.222904	-0.0154312	0.00607489	0.0110801	-0.501642	0.00911869	0	0.0307614	0.0121229	0.0111661	0.000262287	0.00510983	20
UKB	CAD	ENSG00000198053	20	SIRPA	1898026	rs6136377	20	1896288	G	A	0.373211	0.0128155	0.0051834	0.0134205	-1.234	0.00784906	0	-0.0103853	0.004201	0.013432	0.0992441	0.370798	20
UKB	CAD	ENSG00000198959	20	TGM2	36775384	rs2076380	20	36793529	A	G	0.320041	0.0126581	0.00520047	0.0149314	-0.164734	0.00772644	7.27752e-101	-0.0768399	0.0317739	0.0155919	0.00023672	0.000503803	20
UKB	CAD	ENSG00000125970	20	RALY	32638783	rs4911403	20	32672949	A	G	0.59816	0.0122343	0.00501418	0.0146901	0.0676338	0.00767381	1.21199e-18	0.18089	0.0769256	0.0186986	0.0138569	0.235658	13
UKB	CAD	ENSG00000243646	21	IL10RB	34660582	rs2247960	21	34661145	G	A	0.436605	0.0155592	0.0049426	0.0016441	0.530431	0.00747414	0	0.0293331	0.00932725	0.00166157	0.0813016	0.0210818	20
UKB	CAD	ENSG00000160223	21	ICOSLG	45648873	rs7280853	21	45649640	T	C	0.215746	-0.0128053	0.00609731	0.0357158	0.427316	0.00946268	0	-0.0299667	0.0142843	0.0359157	0.493945	0.00680594	19
UKB	CAD	ENSG00000133433	22	GSTT2B	24301492	rs5751777	22	24267047	T	C	0.610429	-0.025355	0.00500599	4.08528e-07	-1.03725	0.00774703	0	0.0244445	0.00482966	4.16364e-07	1.17466e-05	0.0502287	20
UKB	CAD	ENSG00000240972	22	MIF	24236992	rs5751771	22	24258777	T	C	0.605317	-0.0257259	0.00497074	2.27343e-07	-0.105477	0.00757604	4.6281e-44	0.243901	0.0502771	1.22762e-06	2.01226e-05	0.125819	20
UKB	CAD	ENSG00000099977	22	DDT	24317787	rs4822453	22	24254862	T	G	0.59407	-0.0242065	0.00494134	9.64403e-07	-0.184443	0.00740289	5.11685e-137	0.131241	0.0273035	1.53415e-06	8.13343e-05	0.0789484	20
UKB	CAD	ENSG00000093010	22	COMT	19943196	rs4680	22	19951271	A	G	0.501022	0.0220224	0.00492714	7.83622e-06	-0.444885	0.0075906	0	-0.0495013	0.0111072	8.32426e-06	0.00146408	0.0410266	20
UKB	CAD	ENSG00000099994	22	SUSD2	24581265	rs117587385	22	24577204	A	G	0.0429448	-0.0570641	0.0135486	2.53327e-05	1.20452	0.0194643	0	-0.047375	0.0112741	2.64458e-05	9.27121e-07	0.0193827	20
UKB	CAD	ENSG00000099998	22	GGT5	24628349	rs11090315	22	24642881	G	A	0.231084	-0.0255076	0.00617699	3.63622e-05	0.32933	0.00937613	2.86993e-270	-0.0774531	0.0188854	4.10995e-05	5.74469e-06	0.00298357	20
UKB	CAD	ENSG00000244486	22	SCARF2	20785494	rs361566	22	20785639	A	G	0.175869	-0.0232649	0.00627997	0.000211711	-0.373673	0.00826214	0	0.0622599	0.0168623	0.000222279	0.0120055	0.0561904	20
UKB	CAD	ENSG00000100024	22	UPB1	24907217	rs79402568	22	24891700	T	C	0.0531697	-0.0324402	0.012704	0.0106631	-0.093095	0.0167043	2.50242e-08	0.348464	0.150105	0.0202617	0.0202617	NA	NA
UKB	CAD	ENSG00000100147	22	CCDC134	42212426	rs28384790	22	42060917	C	G	0.43047	-0.0121134	0.00502444	0.0159137	-0.0570034	0.00764801	9.09913e-14	0.212503	0.0926393	0.0217979	0.0100449	0.49734	20
UKB	CAD	ENSG00000186716	22	BCR	23591058	rs142238209	22	23453393	G	C	0.0122699	-0.0474808	0.0216542	0.0283304	-0.242725	0.031636	1.68771e-14	0.195616	0.0927848	0.0350073	0.106863	0.116518	7
UKB	CAD	ENSG00000196576	22	PLXNB2	50729742	rs4076566	22	50723474	A	G	0.387526	0.0104917	0.00534063	0.0494721	-0.391361	0.00743093	0	-0.0268082	0.0136558	0.0496305	0.127121	0.447552	20
UKB	VTE	ENSG00000092969	1	TGFB2	218568320	rs7538934	1	218694349	T	C	0.135992	0.0538	0.0082	5.34569e-11	0.196627	0.0118193	3.81853e-62	0.273615	0.0448294	1.03794e-09	1.03794e-09	0.121843	20
UKB	VTE	ENSG00000143196	1	DPT	168681575	rs1018454	1	168697761	C	A	0.57362	-0.033	0.0054	9.89399e-10	0.330338	0.00699502	0	-0.0998977	0.0164832	1.35633e-09	7.26052e-24	6.00261e-10	20
UKB	VTE	ENSG00000163431	1	LMOD1	201890650	rs2819351	1	201885157	T	C	0.315951	0.0321	0.0057	1.78567e-08	-0.192482	0.00717004	9.56648e-159	-0.166769	0.0302577	3.55567e-08	2.35493e-09	2.41133e-05	20
UKB	VTE	ENSG00000118298	1	CA14	150233562	rs1122967	1	150258838	G	C	0.54908	0.0302	0.0054	2.23704e-08	0.173857	0.00718448	2.28034e-129	0.173706	0.0318787	5.06631e-08	3.40166e-06	3.36403e-05	20
UKB	VTE	ENSG00000143369	1	ECM1	150483402	rs3737240	1	150483355	T	C	0.375256	-0.0294	0.0055	9.01904e-08	-0.677007	0.00783847	0	0.0434264	0.00813954	9.5415e-08	2.28353e-06	0.000163916	20
UKB	VTE	ENSG00000171819	1	ANGPTL7	11252725	rs11581010	1	11212458	G	A	0.236196	0.0334	0.0063	1.148e-07	-0.370037	0.00865451	0	-0.0902612	0.0171557	1.43043e-07	0.00180401	0.592281	20
UKB	VTE	ENSG00000143126	1	CELSR2	109805267	rs12740374	1	109817590	T	G	0.213701	0.0335	0.0064	1.65544e-07	0.46018	0.0090776	0	0.0727976	0.0139815	1.92236e-07	2.26105e-05	0.0432694	20
UKB	VTE	ENSG00000120937	1	NPPB	11918262	rs198389	1	11919271	G	A	0.41002	0.0247	0.0054	4.78331e-06	0.182749	0.0076035	1.20223e-127	0.135158	0.0300791	7.00862e-06	0.000236531	0.27256	20
UKB	VTE	ENSG00000160712	1	IL6R	154409798	rs4129267	1	154426264	T	C	0.353783	0.0246	0.0055	7.72283e-06	1.10524	0.00780922	0	0.0222576	0.00497878	7.80386e-06	0.00136378	0.00061111	20
UKB	VTE	ENSG00000143641	1	GALNT2	230305803	rs621328	1	230310414	A	G	0.162577	0.0325	0.0073	8.50524e-06	-0.334556	0.0101224	1.50214e-239	-0.0971437	0.022017	1.02323e-05	0.00175647	0.016414	20
UKB	VTE	ENSG00000123836	1	PFKFB2	207231040	rs1560	1	207250631	G	A	0.440695	0.0225	0.0054	3.09086e-05	-0.188351	0.00742106	4.13036e-142	-0.119458	0.0290536	3.92877e-05	0.0120624	0.00748512	20
UKB	VTE	ENSG00000072694	1	FCGR2B	161640691	rs1801274	1	161479745	G	A	0.505112	-0.0216	0.0054	6.33425e-05	-0.450778	0.00771422	0	0.0479172	0.0120073	6.58893e-05	9.20714e-05	0.028798	20
UKB	VTE	ENSG00000155380	1	SLC16A1	113477342	rs6670866	1	113428827	G	A	0.575665	0.0247	0.0054	4.78331e-06	-0.0618751	0.00775415	1.46791e-15	-0.399191	0.100594	7.23742e-05	0.000274614	0.625677	9
UKB	VTE	ENSG00000188157	1	AGRN	973499	rs3121560	1	968226	A	C	0.342536	0.0221	0.0057	0.000105668	-0.377555	0.00776603	0	-0.0585345	0.0151451	0.000111125	0.00133617	0.774249	20
UKB	VTE	ENSG00000000971	1	CFH	196668904	rs731557	1	196705015	A	C	0.190184	0.027	0.0073	0.000216766	0.421186	0.00968701	0	0.0641047	0.0173946	0.000228415	0.00195402	0.0870182	20
UKB	VTE	ENSG00000203710	1	CR1	207742301	rs614709	1	207753275	C	T	0.225971	-0.0231	0.0065	0.000379641	-0.447315	0.00932635	0	0.0516415	0.014571	0.00039391	0.0947329	0.620334	20
UKB	VTE	ENSG00000143226	1	FCGR2A	161484512	rs11810143	1	161480649	G	A	0.146217	0.0289	0.0083	0.000497818	-1.47429	0.0118432	0	-0.0196027	0.00563203	0.000500355	0.00222203	0.000269139	20
UKB	VTE	ENSG00000120332	1	TNN	175077090	rs3980182	1	175077533	C	G	0.584867	-0.0187	0.0054	0.000534262	-0.554846	0.00762785	0	0.033703	0.00974345	0.000542094	5.00743e-06	0.0602602	20
UKB	VTE	ENSG00000117592	1	PRDX6	173452212	rs33951697	1	173458326	T	C	0.159509	-0.0249	0.0071	0.000453117	0.17395	0.00956473	6.59026e-74	-0.143145	0.0415683	0.000574024	0.000237386	0.545141	20
UKB	VTE	ENSG00000158874	1	APOA2	161192752	rs4503368	1	161190250	C	T	0.574642	-0.0221	0.0062	0.000364528	0.0537627	0.00743518	4.79954e-13	-0.411066	0.128572	0.00138791	0.00138791	0.00211078	5
UKB	VTE	ENSG00000116161	1	CACYBP	174974732	rs12565973	1	173989219	T	C	0.111452	-0.0281	0.0087	0.0012384	-0.17148	0.0120672	7.88865e-46	0.163868	0.0520288	0.00163519	0.0067582	0.49799	20
UKB	VTE	ENSG00000143702	1	CEP170	243353190	rs12741781	1	243428152	G	T	0.355828	0.0189	0.0057	0.000913846	0.0709513	0.00802738	9.6873e-19	0.26638	0.0858039	0.00190587	0.00577641	0.113358	20
UKB	VTE	ENSG00000158859	1	ADAMTS4	161161468	rs4656993	1	161176137	G	A	0.584867	-0.0171	0.0054	0.00154197	-0.118273	0.00765873	8.42364e-54	0.144581	0.0466071	0.00192141	0.0390344	0.0274249	20
UKB	VTE	ENSG00000117601	1	SERPINC1	173879702	rs2227590	1	173886037	A	G	0.120654	-0.0292	0.0086	0.000685412	0.0820763	0.0115729	1.32099e-12	-0.355767	0.11617	0.00219514	0.00265844	0.76467	6
UKB	VTE	ENSG00000158747	1	NBL1	19954211	rs12408663	1	19968058	C	T	0.233129	-0.0203	0.0065	0.00178971	-0.123387	0.00882113	1.85394e-44	0.164523	0.0539769	0.00230349	0.00338842	0.751492	17
UKB	VTE	ENSG00000116521	1	SCAMP3	155228996	rs1142287	1	155230131	T	C	0.273006	0.0187	0.0063	0.00299497	-0.0849939	0.00857321	3.62244e-23	-0.220016	0.077374	0.00446157	0.012468	0.259939	20
UKB	VTE	ENSG00000121769	1	FABP3	31843899	rs61780805	1	31877051	T	C	0.0449898	0.039	0.0134	0.00360911	-0.191542	0.0162131	3.30369e-32	-0.203611	0.0720502	0.00471398	0.0230093	0.416321	7
UKB	VTE	ENSG00000174175	1	SELP	169578759	rs6136	1	169563951	G	T	0.0869121	-0.0237	0.0084	0.00478103	-0.403494	0.0117671	1.10558e-257	0.0587369	0.0208885	0.00492458	1.32925e-10	5.78165e-11	15
UKB	VTE	ENSG00000162692	1	VCAM1	101194950	rs140681973	1	101129006	C	T	0.201431	0.0185	0.0065	0.00442508	-0.104273	0.00907495	1.47775e-30	-0.177419	0.0642203	0.00573322	0.0125825	0.404596	19
UKB	VTE	ENSG00000142949	1	PTPRF	44040098	rs2842194	1	44028962	A	G	0.258691	0.0182	0.0064	0.0044586	-0.089483	0.00861582	2.87474e-25	-0.203391	0.0741546	0.00609191	0.0184698	0.842678	9
UKB	VTE	ENSG00000137960	1	GIPC2	78524677	rs7537908	1	78518939	G	A	0.214724	-0.0181	0.0067	0.0069029	-0.31388	0.00896857	2.43225e-268	0.0576654	0.0214092	0.00707104	0.00241479	0.126235	20
UKB	VTE	ENSG00000162494	1	LRRC38	13820970	rs425097	1	13821440	T	C	0.305726	0.0153	0.0058	0.00834135	0.356986	0.00808524	0	0.0428588	0.0162761	0.00845757	0.0775206	0.522909	20
UKB	VTE	ENSG00000007908	1	SELE	169712814	rs2750014	1	169903077	T	C	0.276074	-0.0161	0.006	0.00728923	0.0845275	0.00691539	2.3399e-34	-0.190471	0.0726731	0.00876926	1.63122e-06	5.17383e-08	20
UKB	VTE	ENSG00000187800	1	PEAR1	156874858	rs4661012	1	156885491	G	T	0.359918	0.0147	0.0056	0.0086649	-0.213205	0.00777569	1.60893e-165	-0.0689477	0.0263859	0.00897374	0.46739	0.152703	20
UKB	VTE	ENSG00000196154	1	S100A4	153519351	rs56350425	1	153520520	C	T	0.0511247	-0.0328	0.0125	0.00869038	0.361045	0.0169052	3.35734e-101	-0.0908474	0.0348821	0.00920309	0.00428921	0.899233	20
UKB	VTE	ENSG00000155366	1	RHOC	113246903	rs351372	1	113059220	A	T	0.530675	0.0145	0.0054	0.00724896	-0.0809798	0.00760811	1.86209e-26	-0.179057	0.0687725	0.0092247	0.0138457	0.238893	16
UKB	VTE	ENSG00000117020	1	AKT3	243832958	rs4515770	1	243686913	C	T	0.225971	0.017	0.0063	0.0069671	0.0647252	0.0092764	3.00677e-12	0.262649	0.10436	0.011844	0.011844	0.26672	11
UKB	VTE	ENSG00000066027	1	PPP2R5A	212496974	rs351409	1	212459257	G	A	0.0368098	0.052	0.0202	0.0100456	-0.301058	0.0263262	2.77332e-30	-0.172724	0.0687757	0.0120249	0.0120249	0.125616	17
UKB	VTE	ENSG00000119535	1	CSF3R	36940262	rs3917999	1	36933317	T	C	0.0214724	-0.0524	0.0208	0.0117611	1.13229	0.037578	1.8618e-199	-0.0462779	0.0184339	0.012057	0.239751	0.519605	11
UKB	VTE	ENSG00000143537	1	ADAM15	155029147	rs11589479	1	155033308	A	G	0.182004	-0.0187	0.0075	0.012655	1.02374	0.0102859	0	-0.0182664	0.00732838	0.0126829	7.89862e-06	0.10157	20
UKB	VTE	ENSG00000130770	1	ATP5IF1	28568019	rs510379	1	28535233	C	T	0.361963	0.0143	0.0057	0.0121152	0.11152	0.00786245	1.15292e-45	0.128228	0.0519053	0.0134952	0.000540651	0.0171158	20
UKB	VTE	ENSG00000075151	1	EIF4G3	21318083	rs6691200	1	21306306	C	T	0.474438	-0.0137	0.0054	0.0111795	-0.0710592	0.00746028	1.65046e-21	0.192797	0.0786425	0.0142237	0.0152032	0.326588	20
UKB	VTE	ENSG00000134193	1	REG4	120345422	rs2298069	1	120354019	T	C	0.141104	0.0183	0.0077	0.0174719	-0.216653	0.0104312	8.13951e-96	-0.0844669	0.0357726	0.0182152	0.0243031	0.291624	20
UKB	VTE	ENSG00000162614	1	NEXN	78381889	rs11805735	1	78418487	G	A	0.0787321	0.0232	0.0097	0.0167681	-0.148423	0.0140267	3.63245e-26	-0.15631	0.0670024	0.0196534	0.132757	0.151571	15
UKB	VTE	ENSG00000143627	1	PKLR	155265157	rs77350683	1	155484430	C	T	0.0725971	0.026	0.0115	0.0237673	-0.363653	0.0148554	2.44343e-132	-0.0714967	0.0317581	0.0243673	0.00183007	0.0375813	20
UKB	VTE	ENSG00000169242	1	EFNA1	155103864	rs4390169	1	155106054	G	A	0.525562	-0.0121	0.0054	0.0250429	0.317183	0.00752294	0	-0.0381483	0.0170489	0.0252483	1.83144e-05	0.132721	20
UKB	VTE	ENSG00000180667	1	YOD1	207221760	rs1044145	1	207217359	C	T	0.586912	-0.0121	0.0054	0.0250429	0.105842	0.00738583	1.41287e-46	-0.114321	0.0516394	0.0268397	0.00312127	0.0373825	20
UKB	VTE	ENSG00000000938	1	FGR	27950136	rs3737803	1	27960792	A	G	0.0899796	0.0256	0.0116	0.0273213	-0.178818	0.0142661	4.83612e-36	-0.143162	0.0658682	0.0297453	0.17068	0.298887	20
UKB	VTE	ENSG00000142657	1	PGD	10469609	rs72867467	1	10470175	T	C	0.0265849	-0.0391	0.0182	0.0316858	0.865295	0.0286501	2.21859e-200	-0.0451869	0.0210864	0.0321181	0.131826	0.113353	20
UKB	VTE	ENSG00000171502	1	COL24A1	86408771	rs11161756	1	86616339	C	T	0.0674847	-0.0198	0.0095	0.037141	-0.257368	0.013112	8.84308e-86	0.0769326	0.0371196	0.0382133	0.264904	0.277113	20
UKB	VTE	ENSG00000117525	1	F3	95001022	rs6666213	1	95274365	G	A	0.408998	0.0112	0.0055	0.0417138	0.184699	0.00720739	7.76252e-145	0.0606392	0.029872	0.0423601	0.0995299	0.627307	20
UKB	VTE	ENSG00000242252	1	BGLAP	156212542	rs2246476	1	156241701	C	T	0.254601	-0.0133	0.0066	0.0438888	-0.113297	0.00860714	1.43021e-39	0.117391	0.0589327	0.0463772	0.379362	0.291192	11
UKB	VTE	ENSG00000143297	1	FCRL5	157502736	rs6694673	1	157515554	A	G	0.238241	-0.0132	0.0067	0.0488213	-0.49267	0.00885425	0	0.0267928	0.0136079	0.0489628	0.808037	0.237853	20
UKB	VTE	ENSG00000115718	2	PROC	128181411	rs1799810	2	128176040	T	A	0.41411	0.0626	0.0054	4.49323e-31	-0.198888	0.0071089	3.06747e-172	-0.31475	0.0293895	9.17407e-27	3.30323e-21	0.406059	20
UKB	VTE	ENSG00000115380	2	EFEMP1	56122188	rs3791679	2	56096892	G	A	0.231084	-0.0348	0.0065	8.61041e-08	0.226222	0.00822244	1.23552e-166	-0.153831	0.0292718	1.47808e-07	1.7317e-08	0.0142404	20
UKB	VTE	ENSG00000135919	2	SERPINE2	224871899	rs68066031	2	224880498	C	T	0.225971	0.0359	0.0069	1.96204e-07	-0.631676	0.00901928	0	-0.0568329	0.0109534	2.1188e-07	0.000396016	0.678965	20
UKB	VTE	ENSG00000003436	2	TFPI	188379722	rs7576066	2	188343781	A	G	0.299591	-0.0257	0.0058	9.37821e-06	0.347326	0.00796556	0	-0.0739939	0.016785	1.0417e-05	0.000786693	0.316397	20
UKB	VTE	ENSG00000115884	2	SDC1	20412876	rs907866	2	20371380	A	G	0.425358	0.0187	0.0054	0.000534262	0.130616	0.00734183	8.35058e-71	0.143168	0.0421185	0.000675916	0.00566057	0.461087	20
UKB	VTE	ENSG00000168899	2	VAMP5	85816042	rs1446669	2	85762209	C	T	0.332311	-0.0209	0.0058	0.000314023	0.0817291	0.00828429	5.87085e-23	-0.255723	0.0755518	0.000712474	0.00118135	0.519359	20
UKB	VTE	ENSG00000118640	2	VAMP8	85798920	rs3731828	2	85806266	T	C	0.297546	-0.0194	0.006	0.00122355	-0.173206	0.00843185	9.09917e-94	0.112005	0.0350673	0.00140312	0.00145746	0.521133	20
UKB	VTE	ENSG00000115866	2	DARS1	136703561	rs309152	2	136657252	C	T	0.209611	-0.0295	0.0092	0.0013435	0.0963511	0.0122942	4.61104e-15	-0.306172	0.103167	0.00300009	0.00300009	0.976879	14
UKB	VTE	ENSG00000198369	2	SPRED2	65598878	rs7569084	2	65656969	T	C	0.578732	-0.0151	0.0054	0.0051692	-0.0724007	0.00773412	7.88323e-21	0.208562	0.0778414	0.0073773	0.0073773	0.315819	11
UKB	VTE	ENSG00000014641	2	MDH1	63825037	rs71422399	2	64213877	T	C	0.260736	0.0207	0.0077	0.00718143	0.0915329	0.00840295	1.24537e-27	0.226148	0.0866467	0.00905415	0.000461176	0.436373	20
UKB	VTE	ENSG00000150938	2	CRIM1	36680600	rs10221948	2	36576964	T	C	0.224949	0.0172	0.0067	0.0102534	-0.147446	0.00913119	1.18248e-58	-0.116653	0.046011	0.0112344	2.95812e-06	0.0378704	20
UKB	VTE	ENSG00000156966	2	B3GNT7	232263148	rs2290130	2	232263127	A	G	0.285276	-0.0153	0.0062	0.0135968	-0.746562	0.00870357	0	0.0204939	0.00830817	0.0136356	0.292016	0.0957493	20
UKB	VTE	ENSG00000003400	2	CASP10	202070875	rs7576306	2	202074528	G	A	0.468303	0.0141	0.0057	0.0133728	0.182126	0.00761953	2.88401e-126	0.0774189	0.0314642	0.0138727	0.0536095	0.0934802	20
UKB	VTE	ENSG00000163359	2	COL6A3	238277748	rs13032404	2	238233483	A	G	0.320041	0.0144	0.0058	0.0130369	-0.0866848	0.00792933	8.08906e-28	-0.166119	0.0686129	0.0154733	0.145205	0.30625	10
UKB	VTE	ENSG00000055332	2	EIF2AK2	37355509	rs10187017	2	37386731	C	T	0.489775	0.0126	0.0054	0.0196307	0.149572	0.00750336	2.06347e-88	0.0842404	0.0363495	0.0204759	0.251033	0.768374	20
UKB	VTE	ENSG00000151689	2	INPP1	191222344	rs7601609	2	191219850	T	G	0.0685072	0.0255	0.0107	0.0171639	-0.154858	0.0161308	7.98553e-22	-0.164667	0.0711928	0.0207241	0.0652838	0.598163	6
UKB	VTE	ENSG00000138101	2	DTNB	25748292	rs6743988	2	25853389	C	T	0.482618	0.0114	0.0054	0.0347628	-0.0425655	0.00716658	2.85991e-09	-0.267823	0.134639	0.0466799	0.0466799	NA	NA
UKB	VTE	ENSG00000123992	2	DNPEP	220250755	rs11539909	2	220251685	G	T	0.0327198	0.0324	0.0157	0.0390467	-0.144797	0.021646	2.24233e-11	-0.223762	0.11347	0.0486115	0.0486115	NA	NA
UKB	VTE	ENSG00000184500	3	PROS1	93645371	rs6795524	3	93650604	G	A	0.0204499	0.1421	0.0168	2.71226e-17	-0.245108	0.022632	2.47799e-27	-0.579744	0.086968	2.62545e-11	3.76351e-18	0.997984	14
UKB	VTE	ENSG00000145192	3	AHSG	186334978	rs13068501	3	186341712	C	G	0.5409	0.0214	0.0054	7.40253e-05	0.642567	0.00759036	0	0.0333039	0.008413	7.53816e-05	0.000191718	0.0102482	20
UKB	VTE	ENSG00000162267	3	ITIH3	52835905	rs9881468	3	52828628	T	C	0.392638	-0.0216	0.0056	0.00011472	0.310498	0.00749889	0	-0.0695657	0.0181136	0.000122776	0.00645512	0.116929	20
UKB	VTE	ENSG00000055957	3	ITIH1	52818848	rs678	3	52820981	T	A	0.393661	-0.0207	0.0056	0.000218654	-0.140238	0.00796243	1.97654e-69	0.147606	0.0408021	0.000297332	0.00641665	0.0632863	20
UKB	VTE	ENSG00000055955	3	ITIH4	52855841	rs2710331	3	52837855	C	T	0.393661	-0.0203	0.0058	0.000465258	0.247734	0.00764338	1.88551e-230	-0.0819427	0.0235483	0.000501844	0.130715	0.00229329	20
UKB	VTE	ENSG00000247596	3	TWF2	52271716	rs7622851	3	52333671	G	C	0.52045	-0.0203	0.0053	0.000128045	0.0567099	0.0074941	3.81154e-14	-0.357962	0.104748	0.000632284	0.000632284	0.369276	10
UKB	VTE	ENSG00000163681	3	SLMAP	57828454	rs9861033	3	56861222	G	A	0.582822	0.0186	0.0054	0.000572234	0.0612674	0.00752457	3.87793e-16	0.303587	0.0957002	0.0015125	0.0190431	0.0610865	14
UKB	VTE	ENSG00000174564	3	IL20RB	136697500	rs747842	3	136703121	C	A	0.424335	0.0176	0.0056	0.00167307	0.113336	0.00811326	2.40216e-44	0.15529	0.0506457	0.00216789	0.0025466	0.0238941	20
UKB	VTE	ENSG00000157150	3	TIMP4	12197490	rs60569434	3	12305059	A	G	0.160532	0.0178	0.0069	0.00988833	-0.364541	0.00931164	0	-0.0488285	0.018969	0.0100493	0.0372576	0.0697226	20
UKB	VTE	ENSG00000180353	3	HCLS1	121365010	rs3732410	3	121415720	C	T	0.250511	0.0203	0.0077	0.00837999	0.0946348	0.00885171	1.11995e-26	0.214509	0.0838028	0.0104767	0.13166	0.556642	20
UKB	VTE	ENSG00000163703	3	CRELD1	9981295	rs9878047	3	9985457	C	T	0.212679	0.0149	0.0063	0.0180262	0.832059	0.00867344	0	0.0179074	0.00757388	0.0180612	0.0498633	0.678675	20
UKB	VTE	ENSG00000178732	3	GP5	194117317	rs1466733	3	194120998	G	A	0.252556	-0.0152	0.0064	0.017549	-0.134336	0.00902719	4.36218e-50	0.113149	0.0482447	0.0190108	0.120284	0.707415	20
UKB	VTE	ENSG00000163704	3	PRRT3	9990659	rs55847233	3	9991101	G	C	0.214724	0.0147	0.0063	0.0196307	-0.212683	0.00867724	1.14284e-132	-0.0691169	0.0297555	0.0201882	0.0254241	0.685901	20
UKB	VTE	ENSG00000113805	3	CNTN3	74441005	rs115521702	3	74604215	G	C	0.0828221	-0.0295	0.0134	0.0277012	0.512304	0.0137029	6.46615e-301	-0.057583	0.0262017	0.0279715	0.149896	0.155546	20
UKB	VTE	ENSG00000091513	3	TF	133490185	rs8177247	3	133479499	G	T	0.340491	-0.0124	0.0057	0.0295973	0.32877	0.00786269	0	-0.0377163	0.0173608	0.0298179	0.0376963	0.520968	20
UKB	VTE	ENSG00000114631	3	PODXL2	127369837	rs114895876	3	127352970	G	A	0.0194274	0.0408	0.0199	0.0403399	-1.14965	0.0339095	5.9201e-252	-0.0354891	0.0173412	0.040706	0.117676	0.00560272	7
UKB	VTE	ENSG00000091972	3	CD200	112066427	rs9842650	3	112069392	C	T	0.348671	0.0113	0.0055	0.0399229	0.148663	0.00756868	6.78735e-86	0.0760108	0.0371983	0.0410131	0.0998702	0.716564	20
UKB	VTE	ENSG00000088926	4	F11	187199089	rs2289252	4	187207381	T	C	0.391616	0.1623	0.0054	1.84725e-198	0.384964	0.00702899	0	0.421598	0.0160007	5.30759e-153	1.52212e-149	0.000107635	20
UKB	VTE	ENSG00000171560	4	FGA	155508089	rs1800789	4	155482743	A	G	0.219836	-0.0363	0.0068	9.38556e-08	0.163529	0.00927948	1.65084e-69	-0.221979	0.0434488	3.23904e-07	2.62838e-10	2.16905e-19	20
UKB	VTE	ENSG00000164344	4	KLKB1	187154879	rs4253306	4	187174030	T	G	0.115542	-0.0332	0.009	0.000225236	-0.562007	0.0116644	0	0.059074	0.0160609	0.000234955	7.92613e-66	3.19397e-51	20
UKB	VTE	ENSG00000174125	4	TLR1	38825368	rs5743618	4	38798648	A	C	0.327198	0.0177	0.0063	0.00496148	0.502836	0.00928811	0	0.0352003	0.0125458	0.00501999	7.00719e-05	0.0189889	20
UKB	VTE	ENSG00000138796	4	HADH	108933600	rs17038246	4	108899748	T	C	0.0797546	-0.0295	0.0102	0.00382607	0.105739	0.0139974	4.21408e-14	-0.278989	0.103292	0.00691369	0.00691369	0.53997	6
UKB	VTE	ENSG00000152583	4	SPARCL1	88423350	rs56273319	4	88413024	G	A	0.381391	-0.0151	0.0057	0.0080701	0.713632	0.00783376	0	-0.0211594	0.00799069	0.00809687	0.107724	0.394347	20
UKB	VTE	ENSG00000087274	4	ADD1	2888694	rs1263339	4	2917974	C	G	0.192229	0.0179	0.0069	0.00948105	-0.17659	0.00933082	7.03725e-80	-0.101365	0.0394389	0.0101649	0.0156122	0.0516329	20
UKB	VTE	ENSG00000173083	4	HPSE	84234960	rs143771689	4	84185299	T	C	0.0163599	-0.0698	0.0279	0.0123567	-0.659215	0.0392747	3.15799e-63	0.105884	0.0427906	0.0133439	0.00520835	0.97641	9
UKB	VTE	ENSG00000169851	4	PCDH7	30935232	rs1374657	4	30837143	T	C	0.246421	0.0146	0.0059	0.0133394	-0.11607	0.00827152	9.8628e-45	-0.125786	0.0516157	0.0148107	0.164865	0.72684	20
UKB	VTE	ENSG00000163281	4	GNPDA2	44706411	rs1595658	4	44622835	C	T	0.388548	-0.0137	0.0057	0.0162386	-0.230359	0.00793601	2.9984e-185	0.0594724	0.0248287	0.0166063	0.489934	0.16678	20
UKB	VTE	ENSG00000109758	4	HGFAC	3447454	rs16844364	4	3438643	A	G	0.211656	-0.0161	0.0068	0.0179016	-0.438852	0.00933394	0	0.0366866	0.0155146	0.0180471	0.0114707	0.0489061	20
UKB	VTE	ENSG00000157404	4	KIT	55565483	rs218263	4	55408104	T	C	0.113497	-0.0177	0.0081	0.0288753	-0.0799376	0.0108013	1.35457e-13	0.221423	0.105654	0.0361054	0.090093	0.745202	7
UKB	VTE	ENSG00000109472	4	CPE	166351023	rs1550270	4	166261800	C	T	0.312883	-0.012	0.0059	0.0419619	0.255847	0.00825542	7.03972e-211	-0.046903	0.0231103	0.0424041	0.0374968	0.0231533	20
UKB	VTE	ENSG00000138675	4	FGF5	81222794	rs12509595	4	81182554	C	T	0.268916	-0.0114	0.0058	0.0493544	0.682078	0.00783308	0	-0.0167136	0.00850559	0.0494123	0.434882	0.893612	20
UKB	VTE	ENSG00000181104	5	F2R	76021773	rs168753	5	76028124	T	A	0.177914	-0.0353	0.0078	6.02127e-06	-0.152045	0.0100289	6.44321e-52	0.232168	0.0535375	1.44737e-05	4.04288e-06	0.875486	20
UKB	VTE	ENSG00000145794	5	MEGF10	126713959	rs1422313	5	126630016	T	C	0.456033	-0.0241	0.0056	1.68067e-05	0.396662	0.00729849	0	-0.060757	0.014162	1.78559e-05	0.000314903	0.691499	20
UKB	VTE	ENSG00000131187	5	F12	176832854	rs4976649	5	176833415	A	G	0.563395	0.0193	0.0058	0.000876019	0.693961	0.00785013	0	0.0278114	0.00836374	0.000883452	0.00370768	0.143761	20
UKB	VTE	ENSG00000113758	5	DBN1	176892506	rs2544809	5	176885499	C	T	0.519427	0.0178	0.0054	0.000979686	-0.046919	0.00759549	6.52425e-10	-0.379377	0.130453	0.00363576	0.00363576	0.425138	3
UKB	VTE	ENSG00000171530	5	TBCA	77075798	rs254415	5	77071703	T	G	0.346626	-0.0157	0.0059	0.0077905	0.139917	0.00821937	5.56158e-65	-0.112209	0.04268	0.00856141	0.00610706	0.0216194	20
UKB	VTE	ENSG00000145708	5	CRHBP	76262927	rs2657047	5	76217504	G	A	0.327198	0.0154	0.0061	0.0115833	0.564846	0.00769984	0	0.0272641	0.0108058	0.0116326	0.000575807	0.00674969	20
UKB	VTE	ENSG00000113721	5	PDGFRB	149514419	rs2304058	5	149508544	G	C	0.563395	-0.0137	0.0056	0.0144279	1.17938	0.00761303	0	-0.0116163	0.00474885	0.0144402	0.109228	0.351425	20
UKB	VTE	ENSG00000156453	5	PCDH1	141245733	rs4645358	5	141260085	T	C	0.58998	0.0121	0.0054	0.0250429	0.080841	0.00740735	9.92211e-28	0.149677	0.0681912	0.0281669	0.118693	0.623493	12
UKB	VTE	ENSG00000132842	5	AP3B1	77444336	rs11746090	5	77339846	A	G	0.284254	0.0136	0.0059	0.0211618	-0.0528314	0.00812175	7.77322e-11	-0.257423	0.11848	0.0298026	0.0298026	0.0414691	8
UKB	VTE	ENSG00000118523	6	CCN2	132270914	rs7767139	6	132292781	G	C	0.233129	-0.0279	0.0074	0.000163071	-0.355477	0.00917678	0	0.0784861	0.0209155	0.000175054	0.00372993	0.311274	20
UKB	VTE	ENSG00000186340	6	THBS2	169635010	rs78109196	6	169624701	A	C	0.097137	-0.0308	0.0087	0.000399779	0.661309	0.0126719	0	-0.0465743	0.013186	0.000412255	1.61064e-05	0.144451	20
UKB	VTE	ENSG00000112419	6	PHACTR2	144005152	rs72994535	6	143858634	A	C	0.188139	-0.0208	0.0066	0.00162426	0.24826	0.00930631	8.81439e-157	-0.0837831	0.0267699	0.00174955	0.00283297	0.1706	20
UKB	VTE	ENSG00000137364	6	TPMT	18141925	rs115306927	6	18126938	T	A	0.0296524	-0.0359	0.0127	0.00470198	-1.0953	0.0174752	0	0.0327764	0.0116068	0.0047443	0.0882465	0.217016	20
UKB	VTE	ENSG00000135346	6	CGA	87800020	rs2031365	6	87805592	T	C	0.298569	0.0184	0.006	0.0021646	0.0380282	0.00601661	2.60652e-10	0.483851	0.175368	0.0057968	0.0057968	NA	NA
UKB	VTE	ENSG00000198670	6	LPA	161018911	rs56393506	6	161089307	T	C	0.185072	-0.0217	0.0081	0.00738397	0.761378	0.0103824	0	-0.028501	0.0106457	0.00742344	0.00059698	0.00361563	20
UKB	VTE	ENSG00000156711	6	MAPK13	36103944	rs12210946	6	36098130	A	G	0.304703	-0.0185	0.0065	0.00442508	0.0653819	0.00856026	2.20902e-14	-0.282953	0.106094	0.00765313	0.00480243	0.58573	6
UKB	VTE	ENSG00000131023	6	LATS1	150009265	rs11155675	6	150064019	C	T	0.348671	-0.0146	0.0057	0.010425	-0.0646851	0.0080513	9.42543e-16	0.225709	0.0924892	0.0146718	0.0146718	0.948454	17
UKB	VTE	ENSG00000078401	6	EDN1	12294011	rs5370	6	12296255	T	G	0.212679	-0.0157	0.0066	0.0173697	0.271847	0.00905546	5.34362e-198	-0.0577531	0.0243545	0.017723	0.0359176	0.460539	20
UKB	VTE	ENSG00000255587	6	RAB44	36683282	rs13194096	6	36679830	G	A	0.302658	-0.0138	0.0058	0.0173451	-0.119958	0.00801717	1.28824e-50	0.11504	0.0489577	0.0187841	0.050967	0.0854856	20
UKB	VTE	ENSG00000146425	6	DYNLT1	159061641	rs2306751	6	159065758	G	C	0.587935	-0.0128	0.0055	0.0199507	0.0807166	0.00664165	5.52328e-34	-0.15858	0.0693778	0.0222695	0.010157	0.874744	20
UKB	VTE	ENSG00000120256	6	LRP11	150162694	rs2342858	6	150127103	T	C	0.372188	-0.0128	0.0056	0.022271	0.604765	0.00780321	0	-0.0211652	0.00926382	0.0223292	0.234213	0.782826	20
UKB	VTE	ENSG00000096060	6	FKBP5	35618861	rs2817032	6	35688619	C	T	0.302658	-0.014	0.0063	0.0262683	0.208797	0.0083504	5.47041e-138	-0.0670508	0.0302918	0.0268633	0.149261	0.0674835	20
UKB	VTE	ENSG00000124762	6	CDKN1A	36649676	rs3176345	6	36650565	C	G	0.0674847	0.0272	0.0126	0.0308711	-0.267767	0.0151597	8.07018e-70	-0.101581	0.047406	0.0321303	0.0262023	0.224269	19
UKB	VTE	ENSG00000198087	6	CD2AP	47520262	rs9369695	6	47440565	A	C	0.252556	0.0124	0.0061	0.0420741	0.302064	0.00817421	6.44754e-299	0.0410509	0.0202249	0.0423852	0.0096908	0.68139	20
UKB	VTE	ENSG00000137221	6	TJAP1	43459778	rs2270860	6	43270151	T	C	0.340491	0.0123	0.0058	0.0339479	-0.0481159	0.00806704	2.45374e-09	-0.255633	0.127935	0.0457007	0.0457007	NA	NA
UKB	VTE	ENSG00000106366	7	SERPINE1	100776457	rs2227674	7	100776208	G	A	0.207566	0.0285	0.0069	3.62078e-05	-0.118866	0.00935975	5.93613e-37	-0.239766	0.0610416	8.56879e-05	0.0100776	0.245913	17
UKB	VTE	ENSG00000105976	7	MET	116375341	rs41747	7	116443573	T	A	0.443763	-0.0194	0.0054	0.000327404	-0.127315	0.00718821	3.41033e-70	0.152378	0.0432782	0.000430098	0.0102486	0.225554	20
UKB	VTE	ENSG00000135218	7	CD36	80153742	rs6961069	7	80218961	T	C	0.419223	0.0161	0.0054	0.00286857	0.273148	0.00765071	3.64044e-279	0.0589424	0.0198383	0.00296697	0.00259766	0.547476	20
UKB	VTE	ENSG00000179144	7	GIMAP7	150215061	rs3735080	7	150217309	T	C	0.223926	-0.0165	0.0062	0.00778418	-0.60671	0.00888555	0	0.0271959	0.0102268	0.00783099	0.00357323	0.213488	20
UKB	VTE	ENSG00000091704	7	CPA1	130024068	rs13226219	7	130019491	C	T	0.120654	-0.0203	0.008	0.0111647	0.2555	0.0110748	9.16289e-118	-0.0794521	0.0315	0.0116594	0.0342737	0.266643	20
UKB	VTE	ENSG00000005421	7	PON1	94940416	rs705379	7	94953895	A	G	0.484663	0.0127	0.0055	0.0209385	-0.756653	0.00758098	0	-0.0167844	0.0072708	0.0209728	0.0128267	0.384198	20
UKB	VTE	ENSG00000146678	7	IGFBP1	45930609	rs3828998	7	45928808	C	T	0.386503	-0.0135	0.0055	0.0141063	-0.0465568	0.00754654	6.85977e-10	0.289968	0.127142	0.0225684	0.0225684	0.635776	5
UKB	VTE	ENSG00000146904	7	EPHA1	143096666	rs75045569	7	143109208	G	T	0.177914	0.0157	0.007	0.024906	0.254349	0.00908574	1.90591e-172	0.0617262	0.0276094	0.0253719	0.00128877	0.00172198	20
UKB	VTE	ENSG00000105854	7	PON2	95049408	rs6961624	7	95037661	C	T	0.249489	-0.0136	0.0061	0.0257801	-0.903191	0.00899831	0	0.0150577	0.0067555	0.0258167	0.00143736	0.259641	20
UKB	VTE	ENSG00000106236	7	NPTX2	98252889	rs705318	7	98256335	T	G	0.356851	0.0126	0.0057	0.0270687	-0.256882	0.00676282	0	-0.0490498	0.0222267	0.0273286	0.088191	0.286988	20
UKB	VTE	ENSG00000002726	7	AOC1	150540154	rs1049742	7	150554553	T	C	0.0777096	-0.0221	0.01	0.0271052	0.495049	0.0140843	1.20422e-270	-0.044642	0.0202399	0.0274089	0.000683835	7.63855e-05	20
UKB	VTE	ENSG00000106483	7	SFRP4	38005416	rs75207237	7	37972390	A	T	0.103272	-0.0177	0.0081	0.0288753	0.295643	0.0111321	2.0925e-155	-0.0598695	0.0274905	0.029419	0.454098	0.938949	20
UKB	VTE	ENSG00000168079	8	SCARA5	27788795	rs2685417	8	27807434	C	G	0.252556	0.0385	0.006	1.3929e-10	-0.336814	0.00792727	0	-0.114306	0.018016	2.22831e-10	3.91107e-08	0.026034	20
UKB	VTE	ENSG00000129422	8	MTUS1	17579865	rs432495	8	17636584	A	G	0.0245399	0.039	0.0133	0.00336428	0.382125	0.0187891	5.98131e-92	0.102061	0.0351653	0.00370412	0.000125438	0.411856	20
UKB	VTE	ENSG00000038945	8	MSR1	16195193	rs76393968	8	16282937	A	G	0.0173824	0.0723	0.0259	0.00524634	-0.878785	0.0278779	4.25311e-218	-0.0822727	0.0295878	0.00542545	0.0135545	0.598729	20
UKB	VTE	ENSG00000181195	8	PENK	57354232	rs2576575	8	57361293	T	C	0.472393	0.0143	0.0054	0.0080934	-0.300544	0.00747343	0	-0.0475804	0.0180063	0.00823146	0.0506839	0.244173	20
UKB	VTE	ENSG00000147592	8	LACTB2	71564487	rs2639935	8	71866280	T	A	0.431493	0.0146	0.0057	0.010425	0.122878	0.00759275	6.58412e-59	0.118817	0.0469649	0.0114091	0.114172	0.0447498	17
UKB	VTE	ENSG00000085788	8	DDHD2	38107906	rs12056698	8	38107873	G	C	0.251534	-0.0158	0.0063	0.0121438	-0.108912	0.00860018	9.36919e-37	0.145071	0.0589683	0.0138876	0.0529298	0.918575	20
UKB	VTE	ENSG00000008513	8	ST3GAL1	134525637	rs9643300	8	134503148	T	C	0.579755	0.012	0.0054	0.0262683	-0.237049	0.00740413	6.57685e-225	-0.0506224	0.0228349	0.0266307	0.595906	0.663311	20
UKB	VTE	ENSG00000277494	8	GPIHBP1	144297069	rs6420185	8	144303071	A	G	0.40593	0.0123	0.0056	0.0280613	-0.271894	0.00782542	1.65081e-264	-0.0452382	0.0206374	0.0283757	0.0962218	0.33017	20
UKB	VTE	ENSG00000175164	9	ABO	136130053	rs532436	9	136149830	A	G	0.187117	0.2928	0.0071	0	1.08383	0.009832	0	0.270153	0.00699425	1e-300	4.17612e-262	1.04826e-05	20
UKB	VTE	ENSG00000171102	9	OBP2B	136082651	rs4357365	9	136113834	C	G	0.144172	0.1014	0.0095	1.35159e-26	-0.660504	0.00979291	0	-0.153519	0.0145619	5.50235e-26	1.64919e-77	7.41829e-32	20
UKB	VTE	ENSG00000197859	9	ADAMTSL2	136418964	rs1008250	9	136397834	G	A	0.311861	-0.0284	0.006	2.20862e-06	0.10608	0.00853067	1.6846e-35	-0.267722	0.0605201	9.70253e-06	9.77038e-12	0.000499044	14
UKB	VTE	ENSG00000165060	9	FXN	71672330	rs7041781	9	71832343	G	A	0.407975	0.0203	0.0055	0.000223454	0.0782615	0.00778499	8.92275e-24	0.259387	0.0748642	0.000530693	0.00120442	0.0280392	20
UKB	VTE	ENSG00000086062	9	B4GALT1	33135717	rs7019909	9	33113322	T	C	0.099182	0.0295	0.0089	0.000917721	0.331588	0.0120316	3.38068e-167	0.0889658	0.027034	0.000998706	0.0192061	0.00812769	20
UKB	VTE	ENSG00000229314	9	ORM1	117087046	rs10982156	9	117088064	A	T	0.0725971	-0.0374	0.0117	0.00139067	0.740552	0.0155684	0	-0.0505029	0.0158347	0.00142574	0.000356739	0.0975574	20
UKB	VTE	ENSG00000137101	9	CD72	35628392	rs869487	9	35615896	G	C	0.213701	0.0202	0.0074	0.00633863	-0.166377	0.00908427	6.30095e-75	-0.121411	0.0449686	0.0069359	0.00243156	0.10482	20
UKB	VTE	ENSG00000106819	9	ASPN	95231638	rs2295941	9	95036987	G	A	0.337423	-0.0149	0.0057	0.00894799	-0.257487	0.00781739	6.34262e-238	0.057867	0.0222066	0.00916488	0.00210071	0.0107381	20
UKB	VTE	ENSG00000137142	9	IGFBPL1	38415488	rs7046458	9	38430109	C	T	0.375256	0.0136	0.0055	0.0134086	0.356684	0.00737441	0	0.038129	0.0154399	0.0135301	0.194817	0.0302494	20
UKB	VTE	ENSG00000122711	9	SPINK4	33233464	rs1630171	9	33234039	G	A	0.176892	-0.0176	0.0074	0.017389	1.11354	0.0103315	0	-0.0158054	0.00664709	0.0174163	0.00131707	0.134433	20
UKB	VTE	ENSG00000177943	9	MAMDC4	139750323	rs61745456	9	139749554	T	C	0.0163599	-0.0395	0.0172	0.0216466	-0.519049	0.0231792	4.61321e-111	0.0761007	0.0333113	0.0223405	0.103492	NA	NA
UKB	VTE	ENSG00000123454	9	DBH	136512968	rs2797850	9	136504064	A	G	0.574642	-0.0113	0.0054	0.0363855	0.668583	0.00763007	0	-0.0169014	0.00807909	0.0364389	3.23589e-30	0.00201092	20
UKB	VTE	ENSG00000204291	9	COL15A1	101769268	rs10819566	9	101763477	C	T	0.400818	0.0117	0.0056	0.036682	0.189483	0.00764437	1.23027e-135	0.061747	0.0296589	0.0373513	0.0585942	0.879739	20
UKB	VTE	ENSG00000097007	9	ABL1	133675733	rs2229067	9	133760592	T	C	0.0184049	0.0421	0.0195	0.0308522	-0.177497	0.0316279	1.99954e-08	-0.237187	0.11771	0.0439037	0.0439037	NA	NA
UKB	VTE	ENSG00000130635	9	COL5A1	137635169	rs12002679	9	137533634	G	C	0.308793	-0.0121	0.006	0.0437303	0.236004	0.0085354	2.78912e-168	-0.0512703	0.0254908	0.0442912	0.00390711	0.441571	20
UKB	VTE	ENSG00000136810	9	TXN	113012439	rs4135159	9	113018271	A	C	0.182004	0.0144	0.007	0.0396725	0.0764454	0.00923841	1.28736e-16	0.18837	0.0943559	0.0458931	0.212431	0.691732	6
UKB	VTE	ENSG00000198873	10	GRK5	121093170	rs10886430	10	121010256	G	A	0.128834	0.1025	0.0087	4.85571e-32	-0.407393	0.0117772	3.37111e-262	-0.2516	0.02256	6.96252e-29	7.18635e-22	0.58457	20
UKB	VTE	ENSG00000099282	10	TSPAN15	71239322	rs1227967	10	71267834	C	T	0.449898	-0.0488	0.0054	1.60976e-19	-0.0558228	0.00776846	6.68037e-13	0.874195	0.155427	1.86089e-08	1.86089e-08	0.00345602	4
UKB	VTE	ENSG00000165672	10	PRDX3	120932778	rs7358070	10	120956728	C	G	0.292434	-0.0183	0.0057	0.00132492	-0.0645647	0.0081671	2.66935e-15	0.283437	0.0952861	0.00293385	0.00293385	0.665853	3
UKB	VTE	ENSG00000026103	10	FAS	90763552	rs10887882	10	90782922	A	T	0.582822	-0.0152	0.0058	0.00877521	-0.256654	0.00710505	9.96519e-286	0.0592237	0.0226579	0.00895362	0.25528	0.159755	20
UKB	VTE	ENSG00000107554	10	DNMBP	101702519	rs7069556	10	101770377	G	C	0.0695297	0.028	0.0109	0.0102049	-0.210681	0.0140854	1.39377e-50	-0.132902	0.0524944	0.0113498	0.00535572	0.860435	20
UKB	VTE	ENSG00000107796	10	ACTA2	90722964	rs1324551	10	90751516	T	C	0.466258	-0.0129	0.0054	0.0168994	-0.0602131	0.00682486	1.11815e-18	0.214239	0.0929109	0.0211187	0.0519785	0.00353289	9
UKB	VTE	ENSG00000148498	10	PARD3	34751371	rs9418120	10	35060501	A	G	0.258691	-0.0135	0.0061	0.0268897	0.0755386	0.00866168	2.7574e-18	-0.178717	0.083313	0.0319432	0.0944216	0.193873	8
UKB	VTE	ENSG00000120053	10	GOT1	101173504	rs10883451	10	101924418	C	T	0.481595	-0.0125	0.0056	0.0256055	-0.0410486	0.00728956	1.79011e-08	0.304517	0.146751	0.0379806	0.0379806	NA	NA
UKB	VTE	ENSG00000151532	10	VTI1A	114392630	rs79671623	10	114141103	A	G	0.095092	-0.0181	0.0088	0.0397037	-0.0862424	0.0116255	1.18549e-13	0.209874	0.105887	0.0474741	0.0474741	0.274247	5
UKB	VTE	ENSG00000180210	11	F2	46750901	rs11038982	11	46762419	A	C	0.518405	-0.0699	0.0057	1.42823e-34	-0.0979855	0.00759787	4.71304e-38	0.713371	0.080273	6.28859e-19	7.62578e-33	0.926924	20
UKB	VTE	ENSG00000087884	11	AAMDC	77580817	rs2186564	11	77583266	A	G	0.101227	0.045	0.0083	5.90393e-08	-1.06446	0.0123299	0	-0.042275	0.00781274	6.26644e-08	0.00398394	0.702743	20
UKB	VTE	ENSG00000156587	11	UBE2L6	57327443	rs28362950	11	57371918	A	G	0.261759	0.0273	0.006	5.36459e-06	0.253906	0.00842821	2.23063e-199	0.10752	0.0238988	6.82816e-06	3.00311e-05	0.0812209	20
UKB	VTE	ENSG00000154133	11	ROBO4	124760992	rs59648931	11	124767067	C	T	0.259714	0.0253	0.0063	5.92261e-05	-0.103611	0.00868805	8.69559e-33	-0.244183	0.0641592	0.000141299	0.000442506	0.445803	19
UKB	VTE	ENSG00000186652	11	PRG2	57156188	rs10896615	11	57164280	C	T	0.115542	0.0305	0.0085	0.000332924	0.145948	0.0110949	1.60292e-39	0.208979	0.0603678	0.000536661	4.86441e-05	5.19812e-05	20
UKB	VTE	ENSG00000156575	11	PRG3	57146433	rs34108746	11	57146225	G	A	0.108384	-0.0335	0.0099	0.000714801	0.226186	0.0135617	1.88582e-62	-0.148108	0.0446611	0.000912272	0.0186816	0.0537912	20
UKB	VTE	ENSG00000109906	11	ZBTB16	114028960	rs73000929	11	113953622	A	G	0.0204499	-0.047	0.0153	0.00212704	0.851914	0.0196824	0	-0.0551699	0.0180047	0.00218262	0.0228574	0.0247704	20
UKB	VTE	ENSG00000048028	11	USP28	113707444	rs4288784	11	113745608	G	C	0.0480573	0.0351	0.0123	0.0043219	-0.153331	0.014392	1.67149e-26	-0.228917	0.0830464	0.00584253	0.0374417	0.00279519	13
UKB	VTE	ENSG00000134917	11	ADAMTS8	130286661	rs2291344	11	130278924	G	T	0.505112	0.0147	0.0054	0.00648445	0.359473	0.00754567	0	0.0408932	0.0150465	0.00657198	0.107049	0.0081346	20
UKB	VTE	ENSG00000110492	11	MDK	46403847	rs41530551	11	46465394	C	T	0.0235174	0.0502	0.0186	0.00695639	0.267989	0.0233918	2.18119e-30	0.187321	0.0713058	0.00861383	0.00869277	0.443736	4
UKB	VTE	ENSG00000150787	11	PTS	112118884	rs12796145	11	112076587	C	G	0.249489	-0.0166	0.0063	0.0084157	-0.235581	0.00890685	3.70536e-154	0.0704641	0.0268748	0.00874303	0.0337505	0.227516	20
UKB	VTE	ENSG00000110244	11	APOA4	116692718	rs1729407	11	116677370	G	C	0.5	-0.0139	0.0055	0.0114952	0.141461	0.0076201	6.26324e-77	-0.0982603	0.0392386	0.0122738	0.0459979	0.0141134	20
UKB	VTE	ENSG00000137752	11	CASP1	104901074	rs498892	11	104918417	G	T	0.174847	0.0184	0.007	0.00857444	-0.0661008	0.00999229	3.71108e-11	-0.278363	0.113953	0.0145743	0.0145743	NA	NA
UKB	VTE	ENSG00000262655	11	SPON1	14136975	rs10832164	11	14048480	T	C	0.505112	0.0131	0.0054	0.0152694	-0.29149	0.00715004	0	-0.0449415	0.0185583	0.0154506	0.237235	0.644359	20
UKB	VTE	ENSG00000149294	11	NCAM1	112990564	rs11214489	11	112975934	T	C	0.203476	0.0161	0.0068	0.0179016	-0.332747	0.0092402	5.66797e-284	-0.0483851	0.0204801	0.0181499	0.21229	0.104623	20
UKB	VTE	ENSG00000188211	11	NCR3LG1	17386118	rs7484027	11	17368381	A	T	0.415133	-0.0117	0.0054	0.0302603	-0.32916	0.00696953	0	0.035545	0.0164226	0.0304344	0.234399	0.470886	20
UKB	VTE	ENSG00000109917	11	ZPR1	116651635	rs61905116	11	116649538	G	A	0.0674847	-0.0252	0.011	0.0219687	0.103546	0.0157645	5.08979e-11	-0.24337	0.112509	0.0305325	0.0305325	0.103869	4
UKB	VTE	ENSG00000166340	11	TPP1	6637339	rs11827437	11	6647622	C	T	0.373211	0.0115	0.0055	0.0365362	0.149894	0.00769187	1.40636e-84	0.0767209	0.0369032	0.0376195	0.552467	0.184291	16
UKB	VTE	ENSG00000137509	11	PRCP	82607802	rs2510290	11	82546916	T	A	0.518405	0.0113	0.0055	0.0399229	0.0685715	0.00718733	1.42004e-21	0.164791	0.082047	0.04459	0.0549222	0.75361	20
UKB	VTE	ENSG00000134809	11	TIMM10	57297107	rs3851117	11	57237113	A	G	0.202454	-0.0133	0.0066	0.0438888	0.176661	0.00909499	4.83839e-84	-0.0752854	0.0375602	0.0450279	0.000774024	0.125481	20
UKB	VTE	ENSG00000110799	12	VWF	6145990	rs68120218	12	6141449	A	G	0.345603	0.0438	0.0057	1.53943e-14	0.0975401	0.00777039	3.83705e-36	0.449046	0.0685173	5.61052e-11	1.5353e-10	2.37421e-10	20
UKB	VTE	ENSG00000123405	12	NFE2	54690347	rs10876550	12	54712308	A	G	0.550102	-0.0302	0.0055	3.9987e-08	0.0658263	0.00754565	2.69156e-18	-0.458783	0.0987262	3.36758e-06	1.09219e-08	0.0243033	10
UKB	VTE	ENSG00000197111	12	PCBP2	53860416	rs11170874	12	54726475	G	A	0.348671	-0.0366	0.0061	1.97318e-09	0.0507396	0.00807438	3.29913e-10	-0.72133	0.166221	1.42757e-05	8.61673e-08	0.158115	4
UKB	VTE	ENSG00000139546	12	TARBP2	53897460	rs10876550	12	54712308	A	G	0.550102	-0.0302	0.0055	3.9987e-08	0.0498186	0.00757255	4.74131e-11	-0.606199	0.143801	2.49181e-05	2.49181e-05	0.447003	3
UKB	VTE	ENSG00000111252	12	SH2B3	111866577	rs7296313	12	111878526	C	T	0.202454	-0.0318	0.0066	1.44872e-06	-0.0809456	0.00930055	3.22328e-18	0.392856	0.0931969	2.49404e-05	2.49404e-05	0.481586	15
UKB	VTE	ENSG00000120820	12	GLT8D2	104420363	rs117801489	12	104408832	C	T	0.0184049	-0.0709	0.018	8.18598e-05	0.674695	0.0296419	1.10407e-114	-0.105085	0.0270752	0.000103941	0.000318161	0.264623	18
UKB	VTE	ENSG00000176834	12	VSIG10	118537615	rs7307331	12	118509191	A	G	0.280164	-0.0212	0.0059	0.000326616	0.779253	0.00831781	0	-0.0272055	0.00757692	0.000329943	0.103753	0.947296	20
UKB	VTE	ENSG00000175189	12	INHBC	57837206	rs3741414	12	57844049	T	C	0.195297	0.0203	0.0061	0.00087513	-0.659375	0.00865308	0	-0.0307867	0.00926	0.000885138	0.155255	0.273925	20
UKB	VTE	ENSG00000118972	12	FGF23	4483136	rs6489536	12	4491909	C	G	0.338446	-0.0188	0.0057	0.00097291	0.108306	0.00781878	1.23653e-43	-0.173582	0.0541	0.00133408	0.00782223	0.590436	20
UKB	VTE	ENSG00000060982	12	BCAT1	25032497	rs11047639	12	24951488	T	G	0.268916	-0.018	0.0059	0.00228196	0.28232	0.00819217	2.9593e-260	-0.0637574	0.02098	0.00237395	0.0290544	0.11454	20
UKB	VTE	ENSG00000012822	12	CALCOCO1	54111915	rs17102261	12	54126732	G	T	0.188139	-0.0258	0.0085	0.00240301	0.138691	0.0103195	3.53755e-41	-0.186025	0.0628309	0.00306915	0.00306915	0.050105	4
UKB	VTE	ENSG00000166159	12	LRTM2	1937676	rs41276696	12	1940514	A	G	0.0603272	0.0404	0.0137	0.00318902	-0.369887	0.0188574	1.1516e-85	-0.109223	0.0374546	0.00354398	0.0385808	0.0719218	7
UKB	VTE	ENSG00000013583	12	HEBP1	13140502	rs1941	12	13128263	G	C	0.0286299	0.0421	0.0148	0.0044468	-0.319814	0.0201234	7.12694e-57	-0.131639	0.0470123	0.00510875	0.051095	0.0595354	6
UKB	VTE	ENSG00000110801	12	PSMD9	122341421	rs80090724	12	122365840	C	T	0.310838	-0.0154	0.0059	0.00904974	-0.193661	0.00801896	7.3958e-129	0.0795204	0.030643	0.00945753	0.0181762	0.0506861	20
UKB	VTE	ENSG00000161638	12	ITGA5	54801048	rs1795839	12	54849876	G	T	0.0807771	-0.027	0.0105	0.010128	0.092313	0.0137278	1.76157e-11	-0.292483	0.121776	0.016314	0.016314	0.0533927	6
UKB	VTE	ENSG00000120860	12	WASHC3	102431273	rs10860846	12	102611371	G	T	0.220859	0.0152	0.0063	0.0158349	-0.0986504	0.00903151	8.95775e-28	-0.154079	0.0654012	0.0184774	0.0184774	0.0182903	20
UKB	VTE	ENSG00000078237	12	TIGAR	4443062	rs3217860	12	4399050	G	A	0.266871	-0.015	0.0062	0.0155481	-0.0662248	0.00894833	1.35363e-13	0.226501	0.098496	0.021471	0.021471	0.00840293	4
UKB	VTE	ENSG00000150977	12	RILPL2	123910409	rs149003910	12	123665289	A	G	0.0337423	0.0311	0.0134	0.0202925	0.147888	0.017878	1.31674e-16	0.210294	0.0941079	0.0254431	0.0133008	0.44926	8
UKB	VTE	ENSG00000167779	12	IGFBP6	53493675	rs822688	12	53493387	T	C	0.143149	0.0186	0.0084	0.0268091	-0.126037	0.0101717	2.92414e-35	-0.147576	0.0677029	0.0292756	0.0452962	0.962127	20
UKB	VTE	ENSG00000130787	12	HIP1R	123333254	rs11060064	12	123286478	T	C	0.0378323	0.0314	0.0143	0.028106	-0.239629	0.0208665	1.58928e-30	-0.131036	0.0607567	0.0310265	0.00451524	0.292829	13
UKB	VTE	ENSG00000111725	12	PRKAB1	120112549	rs11064881	12	120146925	A	G	0.0664622	-0.0214	0.0103	0.0377398	0.329974	0.0146355	1.46556e-112	-0.0648536	0.0313468	0.0385551	0.225443	0.487727	20
UKB	VTE	ENSG00000126218	13	F10	113790478	rs3211764	13	113792390	C	G	0.48364	0.0578	0.0054	9.77897e-27	0.170272	0.00756922	4.61344e-112	0.339457	0.035121	4.23198e-22	7.2418e-14	3.45837e-11	15
UKB	VTE	ENSG00000057593	13	F7	113767551	rs510335	13	113759755	T	G	0.125767	-0.0353	0.0086	4.04925e-05	-0.778851	0.0116972	0	0.0453232	0.0110629	4.18767e-05	0.00058039	0.000542035	20
UKB	VTE	ENSG00000033170	14	FUT8	66044075	rs1269068	14	65767333	T	C	0.44274	-0.0196	0.0057	0.000584738	0.562777	0.00798028	0	-0.0348273	0.0101404	0.000593613	0.00553651	0.948542	20
UKB	VTE	ENSG00000196136	14	SERPINA3	95084557	rs61976127	14	95097666	G	A	0.193252	-0.0199	0.007	0.00447111	-0.447313	0.00980458	0	0.0444879	0.0156793	0.00454891	0.0713367	0.215677	20
UKB	VTE	ENSG00000100664	14	EIF5	103805622	rs138711694	14	103812439	C	T	0.0112474	-0.0646	0.0227	0.00442979	-0.249859	0.0306619	3.6745e-16	0.258546	0.0962321	0.00721637	0.00721637	NA	NA
UKB	VTE	ENSG00000166126	14	AMN	103394467	rs4708	14	103399448	C	T	0.440695	-0.0137	0.0058	0.0181733	0.277515	0.00782706	2.35784e-275	-0.0493667	0.0209461	0.018431	0.00691349	0.625768	20
UKB	VTE	ENSG00000170054	14	SERPINA9	94937540	rs2038499	14	94949291	T	C	0.251534	0.0131	0.0061	0.0317502	-0.497695	0.00841784	0	-0.0263213	0.0122646	0.031863	0.000697789	0.23753	20
UKB	VTE	ENSG00000181552	14	EDDM3B	21237835	rs4982355	14	21243605	G	A	0.193252	-0.0142	0.0066	0.0314356	0.154416	0.00582089	4.62053e-155	-0.0919594	0.042882	0.031995	0.296707	0.410217	20
UKB	VTE	ENSG00000100473	14	COCH	31353996	rs28400019	14	31343494	A	G	0.114519	-0.0226	0.0112	0.0436061	0.510216	0.0120629	0	-0.044295	0.0219765	0.0438455	0.443097	0.214016	20
UKB	VTE	ENSG00000066427	14	ATXN3	92541903	rs55656743	14	92540054	G	A	0.225971	0.0124	0.0062	0.0455003	-0.306859	0.00849727	1.43558e-285	-0.0404094	0.0202357	0.0458317	0.000162534	0.111843	20
UKB	VTE	ENSG00000012983	14	MAP4K5	50956532	rs17780143	14	50901768	A	G	0.0408998	0.0238	0.012	0.0473302	-0.373277	0.0161068	8.10967e-119	-0.0637596	0.0322652	0.0481423	0.0370735	0.193608	20
UKB	VTE	ENSG00000182718	15	ANXA2	60667208	rs72746642	15	60696254	A	T	0.140082	0.0322	0.0085	0.000151721	0.648808	0.0110111	0	0.0496295	0.013128	0.000156557	3.48045e-06	0.0606799	20
UKB	VTE	ENSG00000167004	15	PDIA3	44052042	rs688009	15	44156302	T	C	0.278119	-0.0254	0.0062	4.18947e-05	-0.0593536	0.00864199	6.50877e-12	0.427944	0.121631	0.000434191	0.000434191	0.0448372	16
UKB	VTE	ENSG00000140443	15	IGF1R	99349764	rs35115159	15	99490912	G	A	0.197342	0.0226	0.0066	0.000616516	0.129815	0.00880548	3.4372e-49	0.174094	0.052195	0.00085161	0.119275	0.820067	20
UKB	VTE	ENSG00000092445	15	TYRO3	41862830	rs8024626	15	41863181	A	G	0.304703	-0.0181	0.0057	0.0014961	-0.646026	0.0080972	0	0.0280174	0.00883016	0.00150911	0.010348	0.187017	20
UKB	VTE	ENSG00000166734	15	GOLM2	44644437	rs8023508	15	44176103	G	A	0.120654	-0.0341	0.0098	0.000502178	0.0652499	0.0117467	2.77984e-08	-0.522606	0.177226	0.00319	0.00319	NA	NA
UKB	VTE	ENSG00000182511	15	FES	91432966	rs1894401	15	91429042	A	G	0.531697	0.0164	0.0055	0.00286542	0.133012	0.00765015	1.03777e-67	0.123297	0.0419533	0.00329366	0.0453152	0.0604131	18
UKB	VTE	ENSG00000173546	15	CSPG4	75985926	rs77237106	15	75969335	T	C	0.176892	0.0212	0.0077	0.00590074	-0.151572	0.00927483	4.93627e-60	-0.139868	0.0515168	0.00662786	0.0464921	0.312153	20
UKB	VTE	ENSG00000157890	15	MEGF11	66366751	rs11630800	15	66535743	T	C	0.220859	0.0151	0.0068	0.0263789	0.164385	0.00943204	5.02687e-68	0.0918575	0.0417007	0.0276102	0.00851616	0.754546	20
UKB	VTE	ENSG00000166825	15	ANPEP	90343380	rs1042499	15	90328305	C	T	0.0582822	-0.026	0.0123	0.0345306	0.818797	0.0161798	0	-0.0317539	0.0150351	0.0346882	0.0156737	0.774929	10
UKB	VTE	ENSG00000151006	16	PRSS53	31097848	rs4468641	16	31096876	C	A	0.375256	0.0271	0.0055	8.33853e-07	0.88509	0.00774632	0	0.0306184	0.00621983	8.53593e-07	0.000362781	0.00586253	20
UKB	VTE	ENSG00000150281	16	CTF1	30911402	rs8050588	16	30937799	A	G	0.354806	0.033	0.0056	3.79575e-09	-0.0529954	0.0079555	2.71082e-11	-0.622696	0.141082	1.01606e-05	1.01606e-05	0.888058	4
UKB	VTE	ENSG00000103496	16	STX4	31049253	rs34454770	16	31005567	C	T	0.351738	0.0302	0.0056	6.93461e-08	0.0428077	0.00775214	3.35075e-08	0.705481	0.182853	0.00011423	0.00011423	NA	NA
UKB	VTE	ENSG00000069764	16	PLA2G10	14777285	rs4985147	16	15168760	C	T	0.588957	-0.0208	0.0055	0.000155687	-0.0730584	0.00728001	1.06439e-23	0.284704	0.0804503	0.000401835	0.0549764	0.000185565	19
UKB	VTE	ENSG00000052344	16	PRSS8	31144901	rs889555	16	31122571	T	C	0.283231	0.0188	0.0059	0.00144035	0.114932	0.00781412	5.70696e-49	0.163575	0.0525256	0.00184446	0.0162039	0.000227358	20
UKB	VTE	ENSG00000167261	16	DPEP2	68027893	rs73594556	16	67925435	A	G	0.132924	0.0253	0.0086	0.00326247	0.197946	0.0116247	5.08274e-65	0.127813	0.0440898	0.00374456	0.0049336	0.299652	12
UKB	VTE	ENSG00000169896	16	ITGAM	31307751	rs12935192	16	31359330	A	G	0.488753	-0.0158	0.0054	0.00343433	0.135062	0.00742098	5.15843e-74	-0.116983	0.040495	0.00386675	0.00522234	0.0279915	20
UKB	VTE	ENSG00000198373	16	WWP2	69885938	rs72783174	16	69809678	T	C	0.0848671	0.0295	0.0102	0.00382607	-0.30408	0.0138088	1.8239e-107	-0.0970139	0.0338319	0.00413689	0.0046931	0.24472	20
UKB	VTE	ENSG00000172382	16	PRSS27	2766486	rs71386687	16	2767894	T	G	0.0582822	-0.0271	0.0098	0.00568694	0.386516	0.0130422	5.1695e-193	-0.0701135	0.0254648	0.00589895	0.0237594	0.57967	19
UKB	VTE	ENSG00000196502	16	SULT1A1	28625106	rs6839	16	28617128	C	T	0.315951	0.0167	0.006	0.00538035	-0.0964715	0.00799063	1.46553e-33	-0.173108	0.0638259	0.006684	0.0278042	0.624188	20
UKB	VTE	ENSG00000008517	16	IL32	3123746	rs45499297	16	3115272	C	T	0.113497	0.0261	0.0098	0.00773864	-0.394571	0.0125813	6.7379e-216	-0.0661478	0.0249265	0.00796113	0.0961391	0.147621	20
UKB	VTE	ENSG00000129910	16	CDH15	89250028	rs11646135	16	89199108	A	G	0.157464	-0.0197	0.0076	0.00953906	0.437742	0.00928825	0	-0.0450037	0.0173881	0.00964808	7.82164e-06	0.00225412	20
UKB	VTE	ENSG00000168140	16	VASN	4427694	rs35713275	16	4431360	A	G	0.0623722	-0.0288	0.0113	0.0108134	-0.903974	0.0159605	0	0.0318593	0.012513	0.0108935	0.526729	0.226799	20
UKB	VTE	ENSG00000184730	16	APOBR	28508128	rs149271	16	28506872	G	A	0.349693	0.0137	0.0054	0.0111795	-1.12313	0.00777238	0	-0.0121981	0.00480873	0.011192	0.0305376	0.53798	20
UKB	VTE	ENSG00000169900	16	PYDC1	31227870	rs9923270	16	31255784	G	C	0.321063	0.0144	0.0057	0.0115266	-0.305573	0.00715328	0	-0.0471246	0.0186861	0.011672	0.000145392	0.354022	20
UKB	VTE	ENSG00000141086	16	CTRL	67963906	rs20549	16	67969930	G	A	0.184049	0.0184	0.0071	0.00955448	0.0894944	0.00983876	9.36267e-20	0.205599	0.0824916	0.0126895	0.0126895	0.121379	20
UKB	VTE	ENSG00000179958	16	DCTPP1	30438144	rs142799659	16	29945969	G	T	0.0214724	0.0633	0.0262	0.0156907	-0.303667	0.0273243	1.0792e-28	-0.208452	0.088294	0.0182314	0.0251588	0.0551888	20
UKB	VTE	ENSG00000230989	16	HSBP1	83847463	rs707236	16	83803160	A	T	0.319018	0.0129	0.0055	0.0190039	-0.568474	0.00794354	0	-0.0226923	0.00968022	0.0190681	0.0591883	0.50953	20
UKB	VTE	ENSG00000159723	16	AGRP	67516962	rs77115810	16	67475802	A	G	0.0132924	0.0516	0.0215	0.0163951	-0.259008	0.0301087	7.80549e-18	-0.199222	0.086179	0.0207932	0.220737	0.814499	4
UKB	VTE	ENSG00000131165	16	CHMP1A	89715685	rs460879	16	89712889	T	C	0.486708	0.0126	0.0054	0.0196307	-0.0950999	0.00769623	4.4822e-35	-0.132492	0.0577859	0.0218587	0.197667	0.0644411	20
UKB	VTE	ENSG00000155719	16	OTOA	21724273	rs8055493	16	21771016	G	A	0.42229	-0.0119	0.0055	0.0304923	-0.0570992	0.00787403	4.11907e-13	0.208409	0.10052	0.0381428	0.0381428	0.692555	7
UKB	VTE	ENSG00000168488	16	ATXN2L	28841457	rs497523	16	28577931	C	T	0.406953	-0.0127	0.006	0.0342882	-0.0508032	0.00788585	1.17655e-10	0.249984	0.124314	0.044335	0.044335	0.193678	5
UKB	VTE	ENSG00000141510	17	TP53	7577977	rs1641549	17	7574775	T	C	0.300613	-0.0237	0.0061	0.000102226	0.0655565	0.0089204	1.99619e-13	-0.36152	0.105253	0.000593031	0.000593031	0.314598	3
UKB	VTE	ENSG00000129214	17	SHBG	7526982	rs858519	17	7531965	C	T	0.56953	0.0183	0.0054	0.000701764	0.273734	0.00688879	0	0.0668532	0.0197988	0.000733794	0.00129268	0.48635	20
UKB	VTE	ENSG00000141505	17	ASGR1	7079817	rs55714927	17	7080316	T	C	0.184049	0.0228	0.0067	0.000666539	-0.19305	0.00938679	5.51948e-94	-0.118104	0.0351779	0.000786976	7.7594e-05	0.148677	16
UKB	VTE	ENSG00000091583	17	APOH	64230397	rs1801689	17	64210580	C	A	0.0398773	-0.0598	0.0179	0.000835427	-1.4615	0.0222055	0	0.0409169	0.0122635	0.000848445	6.0272e-06	0.00737625	13
UKB	VTE	ENSG00000176974	17	SHMT1	18249026	rs664957	17	18287839	C	T	0.425358	0.0177	0.0062	0.00430587	-0.640746	0.00774898	0	-0.0276241	0.00968199	0.00432897	0.288878	0.00414189	20
UKB	VTE	ENSG00000272636	17	DOC2B	18626	rs8066551	17	35514	C	A	0.265849	-0.0186	0.0061	0.00229467	-0.0698708	0.00872017	1.12357e-15	0.266206	0.093412	0.00437464	0.00437464	0.897163	4
UKB	VTE	ENSG00000063015	17	SEZ6	27307689	rs4795475	17	27239376	C	G	0.118609	-0.0235	0.0082	0.00415886	-0.0937248	0.0113813	1.79554e-16	0.250734	0.0926368	0.00679687	0.0409426	0.337939	6
UKB	VTE	ENSG00000239697	17	TNFSF12	7456791	rs80067372	17	7452752	A	G	0.264826	0.0183	0.0068	0.00712005	0.372462	0.00822831	0	0.0491325	0.0182891	0.00722194	7.10655e-06	0.0309489	20
UKB	VTE	ENSG00000271605	17	MILR1	62463165	rs7214692	17	62475167	C	G	0.0674847	0.0303	0.0121	0.0122752	0.783464	0.0165084	0	0.0386744	0.0154657	0.0123964	0.193919	0.222863	19
UKB	VTE	ENSG00000108262	17	GIT1	27910783	rs7222804	17	27726516	G	T	0.539877	-0.0143	0.0054	0.0080934	-0.0494342	0.00749193	4.15816e-11	0.289273	0.117705	0.0139865	0.0619641	0.166137	7
UKB	VTE	ENSG00000167419	17	LPO	56320894	rs7219860	17	56321271	A	G	0.216769	-0.0156	0.0064	0.0147892	-0.307111	0.00902688	1.0596e-253	0.050796	0.0208928	0.0150461	0.0300165	0.258663	20
UKB	VTE	ENSG00000108622	17	ICAM2	62088974	rs74787440	17	62121787	T	G	0.139059	-0.0185	0.0075	0.0136377	0.0779093	0.00760976	1.33876e-24	-0.237456	0.0990204	0.0164827	0.0555568	0.267585	11
UKB	VTE	ENSG00000168961	17	LGALS9	25966705	rs9891080	17	25966720	A	G	0.242331	0.0135	0.0059	0.0221296	-0.513241	0.00834522	0	-0.0263034	0.0115035	0.0222219	0.0170792	0.658815	20
UKB	VTE	ENSG00000121060	17	TRIM25	54952595	rs964233	17	55068217	G	A	0.558282	-0.0127	0.0057	0.0258758	-0.0652643	0.0074633	2.23616e-18	0.194593	0.0901275	0.0308432	0.113785	0.44745	10
UKB	VTE	ENSG00000178607	17	ERN1	62162310	rs1971298	17	62159608	T	C	0.251534	-0.0142	0.0066	0.0314356	0.134545	0.00865877	1.9015e-54	-0.105541	0.0495222	0.0330741	0.0538173	0.0703202	20
UKB	VTE	ENSG00000125430	17	HS3ST3B1	14228560	rs17669311	17	13837051	A	G	0.367076	0.0119	0.0056	0.0335866	0.328967	0.00783651	0	0.0361738	0.0170448	0.033814	0.00104368	0.621262	20
UKB	VTE	ENSG00000159224	17	GIP	47040937	rs72833611	17	47036043	G	C	0.115542	0.0208	0.0094	0.0269138	0.0617254	0.0107659	9.84283e-09	0.336976	0.163236	0.0389839	0.0389839	0.770986	4
UKB	VTE	ENSG00000121064	17	SCPEP1	55069810	rs4794677	17	55061355	T	C	0.462168	-0.0111	0.0054	0.0398254	-0.285282	0.00762223	1.38881e-301	0.0389089	0.0189572	0.0401247	0.378899	0.374028	20
UKB	VTE	ENSG00000154240	17	CEP112	63909953	rs7210222	17	63976044	T	C	0.527607	-0.0111	0.0054	0.0398254	0.225194	0.00780929	7.44363e-183	-0.0492908	0.0240402	0.04033	0.00394381	NA	NA
UKB	VTE	ENSG00000161649	17	CD300LG	41932762	rs72836561	17	41926126	T	C	0.0347648	-0.0306	0.015	0.0413503	-1.07199	0.0202519	0	0.028545	0.0140031	0.0415013	0.471703	0.185631	19
UKB	VTE	ENSG00000150637	18	CD226	67563717	rs13381239	18	67526725	A	T	0.470348	0.0151	0.0054	0.0051692	-0.263971	0.00764902	5.59436e-261	-0.0572033	0.0205238	0.00531719	0.176612	0.889864	20
UKB	VTE	ENSG00000176105	18	YES1	767068	rs2741189	18	707511	C	G	0.203476	0.0181	0.0065	0.00535913	0.0851272	0.00887244	8.42757e-22	0.212623	0.0795072	0.00748939	0.0563567	0.159231	20
UKB	VTE	ENSG00000141434	18	MEP1B	29782700	rs680321	18	29797958	C	T	0.440695	-0.0131	0.0054	0.0152694	-1.07416	0.00762105	0	0.0121956	0.00502793	0.0152845	0.0419945	0.0979007	20
UKB	VTE	ENSG00000119541	18	VPS4B	61073070	rs116847314	18	61057007	C	A	0.0214724	-0.044	0.0174	0.0114474	0.14996	0.0251814	2.59765e-09	-0.293412	0.126058	0.0199341	0.0199341	NA	NA
UKB	VTE	ENSG00000166401	18	SERPINB8	61662138	rs3826616	18	61654463	G	A	0.539877	0.0117	0.0058	0.0436703	-0.726747	0.00755829	0	-0.0160991	0.00798253	0.0437166	0.359588	NA	NA
UKB	VTE	ENSG00000046604	18	DSG2	29103556	rs2848680	18	29093317	G	A	0.5	0.0105	0.0053	0.0475765	-0.218118	0.00725299	1.09801e-198	-0.0481391	0.0243514	0.0480589	0.539003	0.613193	20
UKB	VTE	ENSG00000088053	19	GP6	55537353	rs73057282	19	55538877	T	C	0.0531697	-0.0739	0.0108	7.77726e-12	-0.390139	0.0145285	7.70631e-159	0.18942	0.028567	3.34071e-11	3.78613e-12	0.270066	11
UKB	VTE	ENSG00000187244	19	BCAM	45318503	rs28399654	19	45316588	A	G	0.0296524	0.0728	0.0147	7.33109e-07	-0.654361	0.019982	3.29317e-235	-0.111254	0.0227201	9.74579e-07	2.72519e-06	2.41487e-05	17
UKB	VTE	ENSG00000105550	19	FGF21	49260186	rs838131	19	49260677	C	A	0.513292	-0.0254	0.0055	3.87117e-06	-0.122881	0.00765017	4.67192e-58	0.206704	0.046572	9.06395e-06	5.23423e-05	7.01833e-06	19
UKB	VTE	ENSG00000167641	19	PPP1R14A	38744525	rs71354995	19	38791841	G	A	0.311861	-0.0258	0.006	1.70798e-05	-0.226294	0.00862981	1.47755e-151	0.114011	0.0268683	2.20231e-05	0.0113478	0.471633	20
UKB	VTE	ENSG00000130203	19	APOE	45410849	rs429358	19	45411941	C	T	0.157464	-0.025	0.0073	0.000615575	-1.01199	0.0103711	0	0.0247038	0.00721795	0.000620366	8.68988e-08	0.0134296	20
UKB	VTE	ENSG00000167642	19	SPINT2	38758965	rs45437199	19	38795250	A	G	0.221881	-0.0232	0.0069	0.000772908	-0.190557	0.00947459	5.74507e-90	0.121748	0.0367121	0.00091219	0.0015101	0.0575231	20
UKB	VTE	ENSG00000073008	19	PVR	45158264	rs2301274	19	45146402	C	T	0.246421	0.0187	0.0063	0.00299497	-0.786399	0.00886276	0	-0.0237793	0.00801568	0.00301118	1.70566e-06	0.35088	20
UKB	VTE	ENSG00000129450	19	SIGLEC9	51634036	rs2075803	19	51628529	G	A	0.586912	0.0158	0.0055	0.00406945	-0.573145	0.00660681	0	-0.0275672	0.00960144	0.00408977	0.055279	0.503417	20
UKB	VTE	ENSG00000182566	19	CLEC4G	7796318	rs76560987	19	7799452	T	C	0.0766871	-0.0292	0.0103	0.00458327	0.374421	0.0142879	2.30266e-151	-0.0779871	0.0276696	0.00482476	0.00119607	0.739176	20
UKB	VTE	ENSG00000089327	19	FXYD5	35653209	rs2451993	19	35652661	A	G	0.215746	0.022	0.0081	0.00660661	0.363415	0.00968025	1.90977e-301	0.0605369	0.0223468	0.00674926	0.245206	0.353016	14
UKB	VTE	ENSG00000175489	19	LRRC25	18505190	rs1985157	19	18513594	C	T	0.399796	0.0148	0.0055	0.00712576	-0.336819	0.0072805	0	-0.0439405	0.0163568	0.00722333	0.0360684	0.083257	20
UKB	VTE	ENSG00000105609	19	LILRB5	54757222	rs12975366	19	54759361	C	T	0.43456	-0.0147	0.0055	0.00752374	-1.18537	0.00777803	0	0.0124012	0.00464062	0.00753296	0.00794594	0.277099	20
UKB	VTE	ENSG00000090339	19	ICAM1	10389530	rs5030377	19	10393234	G	A	0.42638	-0.0147	0.0055	0.00752374	0.415481	0.00762853	0	-0.0353807	0.0132536	0.00759609	3.21579e-07	0.198986	20
UKB	VTE	ENSG00000105371	19	ICAM4	10398415	rs5030377	19	10393234	G	A	0.42638	-0.0147	0.0055	0.00752374	-0.114713	0.00660234	1.2853e-67	0.128146	0.0485097	0.00825022	0.115627	0.281229	18
UKB	VTE	ENSG00000130208	19	APOC1	45420055	rs8106813	19	45431658	G	A	0.511247	0.0185	0.0074	0.0124193	0.31274	0.00765861	0	0.0591546	0.0237061	0.0125841	1.67195e-06	0.258312	17
UKB	VTE	ENSG00000063180	19	CA11	49145324	rs2617802	19	49114479	G	T	0.217791	-0.0163	0.0064	0.0108692	0.0768063	0.00963328	1.54846e-15	-0.212222	0.0874746	0.015262	0.015262	0.0146989	7
UKB	VTE	ENSG00000104889	19	RNASEH2A	12920926	rs7247284	19	12921186	C	T	0.0245399	0.0381	0.0157	0.0152347	-0.286069	0.0210866	6.33868e-42	-0.133185	0.055753	0.016902	0.0476313	0.717583	17
UKB	VTE	ENSG00000167674	19	HDGFL2	4487257	rs16989695	19	4505445	A	G	0.488753	-0.0135	0.0054	0.0124193	-0.044492	0.00746163	2.47988e-09	0.303425	0.131606	0.0211354	0.0684174	0.1492	4
UKB	VTE	ENSG00000244482	19	LILRA6	54733693	rs11668526	19	54749060	T	C	0.605317	-0.0128	0.0058	0.0273213	0.796493	0.00772974	0	-0.0160704	0.00728359	0.0273567	0.143434	0.0769329	19
UKB	VTE	ENSG00000213892	19	CEACAM16	45208206	rs17715069	19	45209443	C	G	0.415133	0.0119	0.0056	0.0335866	-0.335255	0.00766408	0	-0.0354954	0.0167234	0.033796	0.000285269	0.776503	20
UKB	VTE	ENSG00000189377	19	CXCL17	42939764	rs11668599	19	42955136	G	A	0.0869121	-0.0217	0.0101	0.0316729	0.117925	0.012377	1.60767e-21	-0.184015	0.0877983	0.0360922	0.0855742	0.0721337	20
UKB	VTE	ENSG00000105329	19	TGFB1	41833660	rs73045269	19	41825191	T	C	0.153374	0.0175	0.0084	0.0372208	0.287976	0.00986667	2.85659e-187	0.060769	0.0292433	0.0377051	0.352981	0.869429	20
UKB	VTE	ENSG00000105376	19	ICAM5	10404041	rs901886	19	10402131	C	T	0.522495	-0.0135	0.0065	0.0378087	0.692928	0.00734951	0	-0.0194825	0.00938276	0.0378552	1.09256e-09	0.256299	20
UKB	VTE	ENSG00000189430	19	NCR1	55422507	rs7255591	19	55416170	C	G	0.0869121	0.0202	0.0101	0.0455003	-0.426285	0.012993	4.40776e-236	-0.0473861	0.0237371	0.0459019	0.494875	0.58904	20
UKB	VTE	ENSG00000101000	20	PROCR	33781959	rs867186	20	33764554	G	A	0.0879346	0.1036	0.0086	2.02333e-33	0.730253	0.0138235	0	0.141869	0.0120791	7.49177e-32	1.40641e-36	3.6887e-05	20
UKB	VTE	ENSG00000088888	20	MAVS	3842108	rs45437096	20	3844929	T	C	0.158487	0.0244	0.0078	0.00175877	-0.135419	0.0111659	7.51801e-34	-0.180182	0.0594842	0.00245312	0.0096738	0.366278	11
UKB	VTE	ENSG00000101439	20	CST3	23613227	rs13041070	20	23614261	A	G	0.228016	-0.0128	0.0065	0.0489266	-0.330818	0.00855537	0	0.038692	0.0196737	0.0492199	8.00595e-05	0.0450536	20
UKB	VTE	ENSG00000124256	20	ZBP1	56187267	rs45521631	20	56195349	T	C	0.0194274	-0.0379	0.0193	0.0495613	-0.90863	0.0236007	0	0.0417111	0.0212684	0.0498579	0.319974	0.922547	4
UKB	VTE	ENSG00000243646	21	IL10RB	34660582	rs2247960	21	34661145	G	A	0.436605	0.0149	0.0054	0.00579325	0.530431	0.00747414	0	0.0280904	0.0101881	0.00583029	0.694865	0.431637	20
UKB	VTE	ENSG00000154721	21	JAM2	27050722	rs2829841	21	27023022	T	C	0.154397	-0.0188	0.0078	0.0159413	0.0969636	0.0104756	2.11983e-20	-0.193887	0.0831251	0.0196757	0.148536	0.263709	20
UKB	VTE	ENSG00000142168	21	SOD1	33036612	rs7282332	21	33126239	A	G	0.121677	-0.0207	0.0086	0.0160852	0.0978079	0.0123158	1.99481e-15	-0.211639	0.0918772	0.0212506	0.0212506	0.830932	5
UKB	VTE	ENSG00000142192	21	APP	27398154	rs436011	21	27527690	A	C	0.357873	-0.0127	0.0057	0.0258758	0.072386	0.00790572	5.37777e-20	-0.175448	0.0810424	0.0303957	0.0233044	0.132211	20
UKB	VTE	ENSG00000100234	22	TIMP3	33228360	rs1079734	22	33161552	A	G	0.571575	-0.0297	0.0054	3.79791e-08	-0.567872	0.00765098	0	0.0523005	0.00953526	4.1356e-08	1.7164e-09	0.00176756	20
UKB	VTE	ENSG00000100147	22	CCDC134	42212426	rs28384790	22	42060917	C	G	0.43047	-0.0195	0.0056	0.000497418	-0.0570034	0.00764801	9.09913e-14	0.342085	0.108432	0.00160594	0.00700752	0.0367811	20
UKB	VTE	ENSG00000196576	22	PLXNB2	50729742	rs4076566	22	50723474	A	G	0.387526	-0.0157	0.0055	0.00430985	-0.391361	0.00743093	0	0.0401164	0.0140741	0.00436695	0.0104136	0.855291	20
UKB	VTE	ENSG00000100351	22	GRAP2	40333407	rs148328786	22	40342993	G	A	0.0112474	0.056	0.0205	0.00630071	0.322146	0.0340753	3.26288e-21	0.173834	0.066239	0.0086815	0.050316	0.70433	4
UKB	VTE	ENSG00000167074	22	TEF	41779334	rs4822027	22	41786227	A	G	0.229039	0.0174	0.0067	0.00940378	0.0844593	0.00950793	6.5058e-19	0.206016	0.0826488	0.0126786	0.0126786	0.0611645	20
UKB	VTE	ENSG00000250479	22	CHCHD10	24109090	rs34284791	22	24166789	A	G	0.103272	0.0202	0.0084	0.016183	-0.118256	0.0112612	8.531e-26	-0.170816	0.072871	0.0190738	0.0148227	0.301735	20
UKB	VTE	ENSG00000100124	22	ANKRD54	38236098	rs35496925	22	38424607	G	A	0.0582822	-0.0299	0.0137	0.029074	0.143104	0.0160721	5.39262e-19	-0.208939	0.0985686	0.0340287	0.0340287	0.322418	3
UKB	VTE	ENSG00000100362	22	PVALB	37206126	rs4821544	22	37258503	C	T	0.326176	-0.013	0.0062	0.0360136	-0.813118	0.00823551	0	0.0159878	0.00762669	0.0360555	0.261161	0.685199	12
UKB	VTE	ENSG00000128311	22	TST	37411562	rs4821544	22	37258503	C	T	0.326176	-0.013	0.0062	0.0360136	-0.10793	0.00834252	2.77078e-38	0.120448	0.0581942	0.0384742	0.195377	0.650428	8
UKB	VTE	ENSG00000100342	22	APOL1	36656347	rs13056427	22	36649802	T	C	0.220859	0.0144	0.007	0.0396725	0.255031	0.00863824	1.43828e-191	0.0564637	0.0275142	0.0401534	0.114085	0.0662586	17
UKB	VTE	ENSG00000100380	22	ST13	41236591	rs1005402	22	41291730	C	T	0.533742	0.0115	0.0054	0.0332022	-0.0539065	0.00739254	3.05351e-13	-0.213332	0.104358	0.0409304	0.0409304	0.193495	7
UKB	HF	ENSG00000143126	1	CELSR2	109805267	rs12740374	1	109817590	T	G	0.213701	-0.0574	0.0097	3.26821e-09	0.46018	0.0090776	0	-0.124734	0.0212218	4.16214e-09	3.62124e-05	0.00757329	20
UKB	HF	ENSG00000116809	1	ZBTB17	16285496	rs848217	1	16272250	G	A	0.503067	-0.0265	0.0079	0.000795286	-0.0460104	0.00752999	9.94534e-10	0.575957	0.195872	0.00327715	0.00327715	NA	NA
UKB	HF	ENSG00000143167	1	GPA33	167078895	rs72689400	1	167038219	A	C	0.0184049	0.0847	0.0298	0.00447919	-0.678569	0.0286675	7.29447e-124	-0.124821	0.0442314	0.00477237	0.210868	0.847785	14
UKB	HF	ENSG00000162747	1	FCGR3B	161597370	rs56369941	1	161606971	T	A	0.323108	0.0252	0.0092	0.00616019	-0.660172	0.00803031	0	-0.0381719	0.0139435	0.00618872	0.328906	0.216924	20
UKB	HF	ENSG00000116815	1	CD58	117085409	rs10801908	1	117090493	T	C	0.140082	-0.0322	0.0119	0.00681232	-0.257695	0.0112915	2.77354e-115	0.124954	0.0465021	0.00720837	0.104994	0.818472	17
UKB	HF	ENSG00000158874	1	APOA2	161192752	rs4503368	1	161190250	C	T	0.574642	-0.0217	0.0079	0.00601733	0.0537627	0.00743518	4.79954e-13	-0.403626	0.157187	0.0102346	0.0102346	0.0442761	5
UKB	HF	ENSG00000158859	1	ADAMTS4	161161468	rs4656993	1	161176137	G	A	0.584867	-0.02	0.008	0.0124193	-0.118273	0.00765873	8.42364e-54	0.1691	0.0685207	0.0135919	0.165942	0.102046	20
UKB	HF	ENSG00000174059	1	CD34	208069532	rs6671850	1	208057800	T	C	0.0725971	0.0401	0.0164	0.0144803	0.12253	0.0150618	4.1134e-16	0.327267	0.13976	0.0191992	0.0634758	0.913685	10
UKB	HF	ENSG00000116171	1	SCP2	53455159	rs12405280	1	53423528	G	T	0.364008	0.0203	0.0082	0.0133009	-0.0439088	0.00803136	4.57277e-08	-0.462322	0.205004	0.024122	0.024122	NA	NA
UKB	HF	ENSG00000157978	1	LDLRAP1	25882737	rs75446219	1	25877492	T	C	0.0327198	0.0597	0.0257	0.0201815	0.178848	0.0202296	9.49295e-19	0.333803	0.148575	0.0246593	0.0425252	0.511681	4
UKB	HF	ENSG00000153904	1	DDAH1	85914105	rs1498374	1	85787334	T	C	0.203476	-0.0217	0.01	0.0300069	-0.186237	0.0092604	5.89786e-90	0.116518	0.0540067	0.0309685	0.169592	0.633131	20
UKB	HF	ENSG00000171819	1	ANGPTL7	11252725	rs11581010	1	11212458	G	A	0.236196	0.0197	0.0093	0.0341514	-0.370037	0.00865451	0	-0.0532379	0.0251634	0.0343716	0.573988	0.655671	20
UKB	HF	ENSG00000158769	1	F11R	160978067	rs60315407	1	161032805	C	T	0.323108	0.0188	0.0086	0.0288122	0.0627253	0.00834638	5.67939e-14	0.29972	0.142788	0.0358127	0.0358127	0.676108	8
UKB	HF	ENSG00000142871	1	CCN1	86048358	rs4949896	1	86062336	T	G	0.241309	0.0222	0.0105	0.0344909	-0.118465	0.0083457	9.87634e-46	-0.187397	0.0896116	0.0365088	0.107023	0.00271329	20
UKB	HF	ENSG00000131686	1	CA6	9020539	rs3765963	1	9034598	G	A	0.403885	0.0171	0.0082	0.0370361	0.683173	0.0072583	0	0.0250303	0.0120058	0.0370825	0.148598	0.200234	20
UKB	HF	ENSG00000142657	1	PGD	10469609	rs72867467	1	10470175	T	C	0.0265849	0.0521	0.0265	0.0492942	0.865295	0.0286501	2.21859e-200	0.0602107	0.0306902	0.0497758	0.041241	0.615236	20
UKB	HF	ENSG00000138030	2	KHK	27316623	rs2304681	2	27315252	A	G	0.374233	-0.0239	0.0081	0.0031714	-0.428219	0.00780866	0	0.0558126	0.0189429	0.00321543	0.047157	0.821222	20
UKB	HF	ENSG00000138028	2	CGREF1	27331877	rs10185736	2	27321224	C	T	0.380368	-0.0215	0.0081	0.00794682	0.55904	0.00763757	0	-0.0384588	0.0144986	0.00798798	0.155236	0.648194	20
UKB	HF	ENSG00000163083	2	INHBB	121106546	rs17050272	2	121306440	A	G	0.449898	-0.0212	0.0082	0.00972757	0.364573	0.00749325	0	-0.0581502	0.0225238	0.00983083	0.576903	0.838202	20
UKB	HF	ENSG00000150540	2	HNMT	138747762	rs11558538	2	138759649	T	C	0.105317	-0.0315	0.0124	0.011075	-1.11656	0.0118907	0	0.0282117	0.0111096	0.0111045	0.0478656	0.743058	20
UKB	HF	ENSG00000150938	2	CRIM1	36680600	rs10221948	2	36576964	T	C	0.224949	0.0252	0.0101	0.012594	-0.147446	0.00913119	1.18248e-58	-0.17091	0.0693125	0.0136712	0.015708	0.0937019	20
UKB	HF	ENSG00000188389	2	PDCD1	242796541	rs75960776	2	242804707	C	T	0.183027	0.0277	0.0118	0.018902	-0.304955	0.0101508	2.73922e-198	-0.0908331	0.0388122	0.019267	0.0625263	0.409372	20
UKB	HF	ENSG00000196975	2	ANXA4	69962901	rs56398743	2	70018272	C	A	0.211656	-0.0226	0.0096	0.0185643	0.057062	0.00932264	9.31085e-10	-0.39606	0.180253	0.0280026	0.0280026	0.167374	4
UKB	HF	ENSG00000079150	2	FKBP7	179335859	rs7598228	2	179339606	G	T	0.214724	0.0201	0.0096	0.0362823	0.0795094	0.00987104	7.95975e-16	0.2528	0.124753	0.0427229	0.0427229	0.0671712	16
UKB	HF	ENSG00000172016	2	REG3A	79385504	rs147616162	2	79395511	A	T	0.0685072	-0.0358	0.0177	0.0431145	0.406934	0.0153062	9.79764e-156	-0.087975	0.0436217	0.0437194	0.295397	0.476204	20
UKB	HF	ENSG00000124831	2	LRRFIP1	238629278	rs62183645	2	238565893	A	T	0.159509	-0.0198	0.0096	0.0391602	0.0708423	0.00894946	2.45639e-15	-0.279494	0.140037	0.0459487	0.141422	0.954533	9
UKB	HF	ENSG00000155368	2	DBI	120127317	rs72833212	2	120136467	G	T	0.192229	-0.0198	0.01	0.0477035	-0.326142	0.00941493	6.11589e-263	0.0607097	0.0307115	0.0480672	0.614963	0.167561	20
UKB	HF	ENSG00000180353	3	HCLS1	121365010	rs3732410	3	121415720	C	T	0.250511	0.028	0.0093	0.00260601	0.0946348	0.00885171	1.11995e-26	0.295874	0.102095	0.00375514	0.0460055	0.0174347	20
UKB	HF	ENSG00000082781	3	ITGB5	124550530	rs185447638	3	124526716	A	G	0.0204499	0.0745	0.0301	0.0133205	0.29693	0.0269316	2.88408e-28	0.250901	0.103894	0.0157361	0.00503967	0.862232	20
UKB	HF	ENSG00000001617	3	SEMA3F	50209493	rs13100903	3	50174572	T	C	0.336401	0.0192	0.0084	0.022271	-0.133827	0.00769502	9.58961e-68	-0.143469	0.0633074	0.0234376	0.0507226	0.639132	20
UKB	HF	ENSG00000173706	3	HEG1	124729698	rs1909585	3	124687460	T	C	0.332311	-0.0187	0.0084	0.0260014	-0.093183	0.00750156	1.98975e-35	0.20068	0.0915814	0.0284316	0.215282	0.67565	9
UKB	HF	ENSG00000174564	3	IL20RB	136697500	rs747842	3	136703121	C	A	0.424335	0.0173	0.008	0.0305797	0.113336	0.00811326	2.40216e-44	0.152643	0.0714274	0.0325943	0.0977483	0.469469	20
UKB	HF	ENSG00000113905	3	HRG	186387014	rs9898	3	186390627	T	C	0.328221	0.0176	0.0084	0.0361498	0.501279	0.00797429	0	0.0351102	0.0167664	0.0362533	0.448327	0.245747	20
UKB	HF	ENSG00000169814	3	BTD	15703333	rs13078881	3	15686693	C	G	0.0419223	0.0428	0.0205	0.0368154	-1.61833	0.0183925	0	-0.026447	0.0126709	0.0368685	0.652686	0.0941652	20
UKB	HF	ENSG00000055957	3	ITIH1	52818848	rs678	3	52820981	T	A	0.393661	0.0192	0.0095	0.0432743	-0.140238	0.00796243	1.97654e-69	-0.13691	0.0681865	0.0446565	0.0606733	0.241868	20
UKB	HF	ENSG00000229453	3	SPINK8	48359082	rs7624450	3	48350375	G	A	0.279141	-0.0172	0.0086	0.0455003	-0.460952	0.00839857	0	0.0373141	0.0186694	0.0456437	0.362293	0.965461	20
UKB	HF	ENSG00000184500	3	PROS1	93645371	rs6795524	3	93650604	G	A	0.0204499	0.0505	0.0252	0.0450735	-0.245108	0.022632	2.47799e-27	-0.206032	0.104557	0.048779	0.315458	0.484694	14
UKB	HF	ENSG00000079557	4	AFM	74358590	rs72856610	4	74345115	T	G	0.0255624	0.0838	0.0282	0.00296222	-0.336879	0.0263575	2.0903e-37	-0.248754	0.0859424	0.00379849	0.0256039	0.0273801	8
UKB	HF	ENSG00000134853	4	PDGFRA	55129930	rs35597368	4	55139771	C	T	0.107362	-0.0358	0.0134	0.00754812	-0.424873	0.0117455	1.60357e-286	0.0842605	0.0316247	0.00771293	0.149731	0.0680137	20
UKB	HF	ENSG00000138760	4	SCARB2	77117790	rs28563976	4	77097373	C	A	0.135992	0.0292	0.0112	0.00913013	-0.31455	0.00997192	2.19646e-218	-0.092831	0.0357278	0.00936912	0.101272	0.599435	20
UKB	HF	ENSG00000134962	4	KLB	39430852	rs13103023	4	39457617	A	G	0.320041	-0.0207	0.0083	0.0126321	-0.761617	0.00796867	0	0.027179	0.0109016	0.0126623	0.228185	0.177746	20
UKB	HF	ENSG00000138675	4	FGF5	81222794	rs12509595	4	81182554	C	T	0.268916	0.0197	0.0085	0.0204685	0.682078	0.00783308	0	0.0288823	0.0124663	0.0205132	0.388123	0.743967	20
UKB	HF	ENSG00000109519	4	GRPEL1	7065207	rs67092773	4	7037846	T	C	0.126789	0.0287	0.0127	0.023831	-0.0727289	0.0124602	5.31752e-09	-0.394616	0.187252	0.0350821	0.0350821	0.540289	3
UKB	HF	ENSG00000174125	4	TLR1	38825368	rs5743618	4	38798648	A	C	0.327198	0.0188	0.0091	0.0388347	0.502836	0.00928811	0	0.0373879	0.0181105	0.0389768	0.118249	0.280172	20
UKB	HF	ENSG00000174808	4	BTC	75694851	rs28549760	4	75719517	C	A	0.124744	0.0237	0.0117	0.0428016	-0.597901	0.011327	0	-0.0396387	0.0195829	0.0429546	0.695856	0.220455	16
UKB	HF	ENSG00000256043	4	CTSO	156858898	rs2334114	4	156856193	A	C	0.193252	-0.0197	0.0099	0.0466021	-0.218357	0.00905251	1.4997e-128	0.0902192	0.0454926	0.0473493	0.303416	0.4091	20
UKB	HF	ENSG00000038427	5	VCAN	82822780	rs309559	5	82833369	G	A	0.521472	0.0211	0.0079	0.00756513	-0.649398	0.00738302	0	-0.0324916	0.0121707	0.00759291	0.127635	0.0853296	20
UKB	HF	ENSG00000174136	5	RGMB	98119351	rs56870134	5	97773523	T	C	0.525562	-0.0197	0.0078	0.0115487	0.170713	0.00743464	1.12195e-116	-0.115398	0.0459663	0.012056	0.296298	0.206985	20
UKB	HF	ENSG00000113600	5	C9	39354606	rs62358396	5	39384661	C	T	0.0378323	0.0515	0.0208	0.0132878	0.213068	0.0181312	6.94068e-32	0.241707	0.0997647	0.0154027	0.289233	0.282008	11
UKB	HF	ENSG00000037280	5	FLT4	180052565	rs34221241	5	180057293	C	T	0.122699	-0.0307	0.0134	0.0219608	-0.442515	0.010485	0	0.0693762	0.030326	0.0221564	0.0720789	0.514359	20
UKB	HF	ENSG00000132842	5	AP3B1	77444336	rs11746090	5	77339846	A	G	0.284254	0.0211	0.0087	0.0152963	-0.0528314	0.00812175	7.77322e-11	-0.399384	0.175748	0.0230576	0.0230576	0.390541	8
UKB	HF	ENSG00000181104	5	F2R	76021773	rs168753	5	76028124	T	A	0.177914	-0.0232	0.0106	0.0286202	-0.152045	0.0100289	6.44321e-52	0.152586	0.070439	0.0302942	0.226814	0.138912	20
UKB	HF	ENSG00000146013	5	GFRA3	137599190	rs11950736	5	137598340	A	G	0.184049	-0.0213	0.0103	0.0386437	0.0918006	0.00925893	3.58922e-23	-0.232025	0.114614	0.0429294	0.174116	0.171344	20
UKB	HF	ENSG00000198670	6	LPA	161018911	rs56393506	6	161089307	T	C	0.185072	0.0584	0.011	1.10173e-07	0.761378	0.0103824	0	0.076703	0.0144853	1.18865e-07	4.21729e-06	0.0554235	20
UKB	HF	ENSG00000198721	6	ECI2	4125879	rs660560	6	4125941	G	A	0.331288	0.0295	0.0085	0.00051932	-0.278466	0.00826241	5.26743e-249	-0.105938	0.0306858	0.000555763	0.00317419	0.488377	20
UKB	HF	ENSG00000198719	6	DLL1	170603474	rs9356631	6	170587470	G	A	0.444785	-0.028	0.0081	0.00054665	0.15688	0.00739947	9.24659e-100	-0.17848	0.0523136	0.000645498	0.0376365	0.227588	20
UKB	HF	ENSG00000124570	6	SERPINB6	2960396	rs7775515	6	2972966	G	A	0.425358	-0.0243	0.008	0.00238549	0.160958	0.00755768	1.2033e-100	-0.150971	0.0502054	0.00263779	0.0821491	0.584321	20
UKB	HF	ENSG00000122194	6	PLG	161149200	rs11751347	6	161092438	T	C	0.0705521	-0.0314	0.0135	0.0200225	-0.411884	0.01254	1.31561e-236	0.0762351	0.0328583	0.0203346	0.133623	0.00418781	20
UKB	HF	ENSG00000243955	6	GSTA1	52662414	rs6458871	6	52665977	T	C	0.574642	-0.018	0.0079	0.0226979	0.314756	0.00743745	0	-0.0571872	0.0251352	0.0228948	0.699857	0.837563	20
UKB	HF	ENSG00000174156	6	GSTA3	52767967	rs6458871	6	52665977	T	C	0.574642	-0.018	0.0079	0.0226979	0.312097	0.00764699	0	-0.0576744	0.0253521	0.0229096	0.697296	0.861927	20
UKB	HF	ENSG00000112304	6	ACOT13	24686278	rs149284452	6	24679299	A	G	0.246421	0.0208	0.0091	0.022271	0.0670947	0.00891824	5.34075e-14	0.31001	0.141751	0.0287421	0.00931527	0.342211	5
UKB	HF	ENSG00000137221	6	TJAP1	43459778	rs2270860	6	43270151	T	C	0.340491	0.0201	0.0086	0.0194283	-0.0481159	0.00806704	2.45374e-09	-0.417741	0.191968	0.0295475	0.0295475	NA	NA
UKB	HF	ENSG00000135535	6	CD164	109695694	rs12213313	6	109757893	G	C	0.350716	-0.0184	0.0084	0.0284897	-0.149478	0.00800394	7.82878e-78	0.123095	0.0565808	0.029588	0.0701631	0.0260019	20
UKB	HF	ENSG00000112562	6	SMOC2	168957908	rs56296467	6	168863807	C	T	0.253579	0.018	0.0088	0.0408101	-0.395373	0.00782364	0	-0.0455266	0.0222757	0.0409752	0.73974	0.54268	20
UKB	HF	ENSG00000122585	7	NPY	24327644	rs4722337	7	24309098	T	A	0.548057	-0.0248	0.0077	0.00127843	-0.15832	0.00735287	7.85267e-103	0.156645	0.0491768	0.00144584	0.0610653	0.177594	20
UKB	HF	ENSG00000129103	7	SUMF2	56140029	rs35384521	7	56145825	A	G	0.0194274	-0.0863	0.0308	0.0050795	-1.53272	0.0272547	0	0.0563051	0.0201199	0.00513443	0.134424	0.815602	20
UKB	HF	ENSG00000146678	7	IGFBP1	45930609	rs3828998	7	45928808	C	T	0.386503	-0.0232	0.0081	0.00418067	-0.0465568	0.00754654	6.85977e-10	0.498316	0.191817	0.00938036	0.00938036	0.573704	5
UKB	HF	ENSG00000146674	7	IGFBP3	45956659	rs11977526	7	46008110	A	G	0.40184	0.0208	0.0082	0.0111939	0.431625	0.00737985	0	0.04819	0.0190158	0.0112703	0.16834	0.16236	20
UKB	HF	ENSG00000006606	7	CCL26	75409033	rs13237353	7	75421326	T	C	0.424335	-0.0188	0.0084	0.0252149	-0.10778	0.00744515	1.7045e-47	0.174429	0.0788624	0.0269792	0.0469309	0.155522	20
UKB	HF	ENSG00000087085	7	ACHE	100491105	rs6976053	7	100512119	T	C	0.460123	0.0164	0.0078	0.0355039	0.313169	0.00726754	0	0.0523679	0.0249363	0.0357231	0.159746	0.873093	20
UKB	HF	ENSG00000106123	7	EPHB6	142560835	rs8177107	7	142554145	G	A	0.190184	-0.0216	0.0104	0.0378087	-0.339243	0.00992768	6.42697e-256	0.0636712	0.0307131	0.0381632	0.0968437	0.297084	20
UKB	HF	ENSG00000168476	8	REEP4	21997499	rs117291678	8	21993410	C	G	0.0204499	-0.0892	0.0315	0.00462946	-0.597057	0.0280647	1.9652e-100	0.149399	0.0532241	0.0050007	0.0451124	0.574966	14
UKB	HF	ENSG00000104368	8	PLAT	42048732	rs2020921	8	42044965	A	G	0.0235174	0.075	0.0262	0.00420187	-0.280448	0.0225765	1.98202e-35	-0.267429	0.0958704	0.00527916	0.00209426	0.283217	20
UKB	HF	ENSG00000076641	8	PAG1	81952174	rs4436084	8	82038006	C	T	0.342536	0.0204	0.0082	0.0128534	-0.0776617	0.00795735	1.67571e-22	-0.262678	0.108962	0.0159212	0.0417931	0.580933	6
UKB	HF	ENSG00000104765	8	BNIP3L	26301861	rs58153210	8	26271120	T	C	0.582822	-0.0212	0.0081	0.00886326	0.0429435	0.0077612	3.14623e-08	-0.493672	0.208658	0.0179842	0.0179842	NA	NA
UKB	HF	ENSG00000205186	8	FABP9	82372151	rs28497692	8	82412691	T	G	0.0337423	0.047	0.0222	0.0342499	-0.224364	0.0185867	1.499e-33	-0.209481	0.100457	0.0370431	0.401757	0.481241	13
UKB	HF	ENSG00000175164	9	ABO	136130053	rs532436	9	136149830	A	G	0.187117	0.0565	0.0102	3.03829e-08	1.08383	0.009832	0	0.0521299	0.00942294	3.16175e-08	0.000258021	0.0599225	20
UKB	HF	ENSG00000148341	9	SH3GLB2	131779963	rs62585602	9	131782964	A	G	0.486708	-0.0231	0.008	0.00388317	-0.272618	0.00735121	4.94295e-301	0.084734	0.0294339	0.00399208	0.235069	0.457106	20
UKB	HF	ENSG00000090054	9	SPTLC1	94820032	rs45461899	9	94830356	A	C	0.0204499	0.0647	0.0248	0.00908415	-0.550489	0.0249556	7.87037e-108	-0.117532	0.0453648	0.00957491	0.017218	0.378322	20
UKB	HF	ENSG00000130635	9	COL5A1	137635169	rs12002679	9	137533634	G	C	0.308793	0.0197	0.0092	0.0322495	0.236004	0.0085354	2.78912e-168	0.0834732	0.0390991	0.0327682	0.0707499	0.182682	20
UKB	HF	ENSG00000119471	9	HSDL2	115188523	rs10817342	9	115199507	T	C	0.420245	0.0166	0.008	0.0379865	0.60087	0.00789524	0	0.0276266	0.013319	0.038058	0.0893863	0.0521187	20
UKB	HF	ENSG00000197646	9	PDCD1LG2	5540907	rs2381282	9	5514839	C	T	0.456033	0.0165	0.008	0.0391602	0.601419	0.00722287	0	0.0274351	0.013306	0.0392204	0.0405562	0.403624	20
UKB	HF	ENSG00000107984	10	DKK1	54075922	rs7097068	10	54119880	G	T	0.506135	0.022	0.008	0.00595953	-0.102764	0.00756478	4.94642e-42	-0.214083	0.0794274	0.00703196	0.117582	0.601095	20
UKB	HF	ENSG00000095585	10	BLNK	97990136	rs55769428	10	98005835	C	A	0.0306748	0.046	0.0208	0.0269986	-0.149364	0.0201358	1.19042e-13	-0.307972	0.145314	0.0340606	0.0340606	0.837276	5
UKB	HF	ENSG00000107614	10	TRDMT1	17211694	rs6602180	10	17192362	C	T	0.494888	-0.0158	0.0079	0.0455003	-0.146682	0.00763516	2.97177e-82	0.107716	0.0541491	0.0466737	0.0344486	0.215087	20
UKB	HF	ENSG00000121898	10	CPXM2	125582753	rs28741041	10	125650709	C	G	0.394683	0.0172	0.0087	0.0480403	-0.477054	0.0075409	0	-0.0360546	0.0182458	0.0481495	0.900493	0.931616	20
UKB	HF	ENSG00000149428	11	HYOU1	118921419	rs2509121	11	118928253	T	C	0.351738	0.024	0.0082	0.00342437	0.183426	0.00759686	8.43393e-129	0.130843	0.0450319	0.00366597	0.0128818	0.94116	20
UKB	HF	ENSG00000137745	11	MMP13	102820093	rs562736	11	102826913	T	A	0.578732	-0.0227	0.0079	0.00406057	-0.137896	0.00768995	6.6374e-72	0.164617	0.0580204	0.00455078	0.014451	0.848904	20
UKB	HF	ENSG00000175315	11	CST6	65780228	rs12577165	11	65776429	C	T	0.0265849	-0.0616	0.0261	0.0182674	0.613071	0.0236153	1.37398e-148	-0.100478	0.0427481	0.0187502	0.0739316	0.586605	20
UKB	HF	ENSG00000019102	11	VSIG2	124619761	rs11219769	11	124620147	T	G	0.275051	-0.0209	0.0092	0.0231023	0.213124	0.00838108	1.19951e-142	-0.098065	0.0433393	0.0236525	0.0262124	0.0191411	20
UKB	HF	ENSG00000149564	11	ESAM	124627333	rs11219769	11	124620147	T	G	0.275051	-0.0209	0.0092	0.0231023	-0.158676	0.00849287	6.75316e-78	0.131715	0.0584068	0.0241252	0.253014	0.00255252	20
UKB	HF	ENSG00000137496	11	IL18BP	71713210	rs60134124	11	71491309	A	G	0.0562372	0.0482	0.0203	0.0175783	0.117847	0.0169379	3.46179e-12	0.409005	0.182012	0.0246315	0.0519635	0.206141	8
UKB	HF	ENSG00000109917	11	ZPR1	116651635	rs61905116	11	116649538	G	A	0.0674847	0.0374	0.0162	0.0209635	0.103546	0.0157645	5.08979e-11	0.361192	0.165835	0.0294044	0.0294044	0.712016	4
UKB	HF	ENSG00000134917	11	ADAMTS8	130286661	rs2291344	11	130278924	G	T	0.505112	0.0162	0.0079	0.0403027	0.359473	0.00754567	0	0.045066	0.021997	0.040488	0.861584	0.613614	20
UKB	HF	ENSG00000174080	11	CTSF	66333643	rs1044522	11	66335832	A	G	0.246421	-0.0188	0.0092	0.0410051	0.216981	0.00842136	2.15774e-146	-0.0866435	0.0425332	0.0416419	0.0700442	0.208391	20
UKB	HF	ENSG00000120860	12	WASHC3	102431273	rs10860846	12	102611371	G	T	0.220859	-0.0317	0.0094	0.000745323	-0.0986504	0.00903151	8.95775e-28	0.321337	0.099724	0.00127183	0.00127183	0.113274	20
UKB	HF	ENSG00000111252	12	SH2B3	111866577	rs7296313	12	111878526	C	T	0.202454	-0.0317	0.0094	0.000745323	-0.0809456	0.00930055	3.22328e-18	0.391621	0.12454	0.00166352	0.00166352	0.0680727	15
UKB	HF	ENSG00000090615	12	GOLGA3	133375582	rs11147139	12	133457651	A	G	0.220859	0.0256	0.0095	0.00704442	0.118147	0.00895841	1.02353e-39	0.216679	0.0820696	0.00828602	0.0590647	0.480366	20
UKB	HF	ENSG00000134539	12	KLRD1	10430432	rs7313418	12	10469025	T	C	0.381391	0.0202	0.0081	0.0126374	0.4168	0.00731722	0	0.0484645	0.0194524	0.0127226	0.128422	0.620521	20
UKB	HF	ENSG00000110876	12	SELPLG	109021671	rs7294337	12	109012694	T	C	0.0276074	-0.07	0.0309	0.0234898	-1.97352	0.0299552	0	0.0354696	0.0156666	0.023572	0.279111	0.34299	18
UKB	HF	ENSG00000018236	12	CNTN1	41276229	rs11177604	12	41045385	A	C	0.354806	0.0186	0.0082	0.0233114	0.19899	0.0070555	5.29291e-175	0.093472	0.0413412	0.0237597	0.0196854	0.377327	20
UKB	HF	ENSG00000122033	13	MTIF3	28017254	rs146301498	13	28010258	A	G	0.0255624	0.0753	0.0244	0.00202824	-0.230415	0.0222863	4.70111e-25	-0.326802	0.110513	0.00310508	0.019069	0.705667	11
UKB	HF	ENSG00000185896	13	LAMP1	113964771	rs9549739	13	113975290	A	G	0.319018	-0.0249	0.0095	0.00876587	0.0666853	0.00860226	9.04066e-15	-0.373396	0.150383	0.0130293	0.0342442	0.447834	4
UKB	HF	ENSG00000198542	13	ITGBL1	102239075	rs12018094	13	101986692	T	G	0.200409	0.0254	0.0103	0.0136624	-0.362743	0.00928678	0	-0.070022	0.0284513	0.0138504	0.106404	0.308691	20
UKB	HF	ENSG00000153487	13	ING1	111370385	rs9521906	13	111358000	G	T	0.222904	0.023	0.01	0.0214482	-0.0616376	0.00992684	5.326e-10	-0.373149	0.173011	0.0310222	0.0310222	NA	NA
UKB	HF	ENSG00000071537	14	SEL1L	81969044	rs11499034	14	81972441	C	T	0.0214724	0.1132	0.0389	0.00361399	-1.2545	0.0315322	0	-0.0902352	0.0310912	0.00370466	0.0203487	0.339214	9
UKB	HF	ENSG00000100580	14	TMED8	77822405	rs11844594	14	77843814	C	T	0.498978	-0.0176	0.0079	0.0258907	0.063736	0.0075127	2.18022e-17	-0.276139	0.128151	0.0311783	0.152949	0.602052	17
UKB	HF	ENSG00000005844	16	ITGAL	30509434	rs11574938	16	30485393	C	G	0.55726	-0.0251	0.0079	0.00148697	-0.156306	0.00758865	2.90004e-94	0.160582	0.0511397	0.00168903	0.00207334	0.474368	20
UKB	HF	ENSG00000172382	16	PRSS27	2766486	rs71386687	16	2767894	T	G	0.0582822	-0.0417	0.0159	0.0087251	0.386516	0.0130422	5.1695e-193	-0.107887	0.0412975	0.00899006	0.0936998	0.557	19
UKB	HF	ENSG00000015413	16	DPEP1	89692290	rs258341	16	89691142	C	T	0.580777	-0.0208	0.0084	0.0132793	0.785238	0.00760142	0	-0.0264888	0.0107005	0.0133057	0.711434	0.910608	20
UKB	HF	ENSG00000077238	16	IL4R	27350544	rs11645013	16	27327116	G	A	0.48773	-0.0189	0.0078	0.0153897	0.273508	0.00743423	2.63274e-296	-0.0691022	0.0285801	0.015613	0.0561608	0.213868	20
UKB	HF	ENSG00000152910	16	CNTNAP4	76452915	rs4300675	16	76426434	C	T	0.567485	-0.0208	0.008	0.00932238	0.0484086	0.00790892	9.31321e-10	-0.429676	0.179552	0.0167091	0.0167091	0.42814	11
UKB	HF	ENSG00000103174	16	NAGPA	5079494	rs12599777	16	5079466	G	A	0.195297	0.0208	0.0103	0.0434438	-0.410461	0.00986824	0	-0.0506747	0.0251233	0.0436912	0.589344	0.169189	20
UKB	HF	ENSG00000172236	16	TPSAB1	1291468	rs3874639	16	1294822	G	A	0.51227	-0.0165	0.0084	0.049497	0.783333	0.00751672	0	-0.0210638	0.0107253	0.0495374	0.29148	0.461391	20
UKB	HF	ENSG00000186834	17	HEXIM1	43227654	rs8064386	17	43236109	C	T	0.521472	0.0248	0.008	0.00193521	0.0654341	0.0074201	1.16012e-18	0.379007	0.129595	0.00344944	0.000847802	0.648769	20
UKB	HF	ENSG00000091583	17	APOH	64230397	rs1801689	17	64210580	C	A	0.0398773	0.0781	0.0273	0.00422566	-1.4615	0.0222055	0	-0.0534382	0.0186971	0.00426176	0.287021	0.629872	13
UKB	HF	ENSG00000161944	17	ASGR2	7011830	rs2304978	17	7012079	T	C	0.268916	0.024	0.0089	0.00700452	0.324944	0.00823868	0	0.0738589	0.0274533	0.00713775	0.363474	0.52342	20
UKB	HF	ENSG00000170310	17	STX8	9316848	rs35082231	17	9341204	T	C	0.261759	0.0236	0.0093	0.0111605	0.102094	0.0087723	2.63451e-31	0.23116	0.0932328	0.0131611	0.0668272	0.679628	13
UKB	HF	ENSG00000132514	17	CLEC10A	6980741	rs90951	17	6981397	G	A	0.357873	-0.0195	0.0085	0.0217837	0.544455	0.00790221	0	-0.0358156	0.0156206	0.0218568	0.266709	0.699686	20
UKB	HF	ENSG00000167711	17	SERPINF2	1652345	rs11078597	17	1618363	C	T	0.166667	-0.0227	0.0101	0.0246065	-0.20691	0.00938438	9.90817e-108	0.10971	0.0490664	0.0253558	0.129632	0.553473	20
UKB	HF	ENSG00000182156	17	ENPP7	77710362	rs8076533	17	77704314	T	C	0.368098	0.0181	0.0082	0.0272919	0.950159	0.00797616	0	0.0190494	0.00863162	0.0273184	0.17711	0.613393	20
UKB	HF	ENSG00000108602	17	ALDH3A1	19646777	rs3786036	17	19644226	G	C	0.40184	-0.0173	0.0079	0.0285334	0.445458	0.00742029	0	-0.0388364	0.0177464	0.0286392	0.0764255	0.30855	20
UKB	HF	ENSG00000125430	17	HS3ST3B1	14228560	rs17669311	17	13837051	A	G	0.367076	0.0174	0.0081	0.031702	0.328967	0.00783651	0	0.0528928	0.0246547	0.0319256	0.0831186	0.869512	20
UKB	HF	ENSG00000167434	17	CA4	58237782	rs117154637	17	58234154	T	A	0.0439673	-0.0455	0.0213	0.0326672	-0.825377	0.0204107	0	0.0551263	0.0258424	0.0329103	0.32892	0.670041	20
UKB	HF	ENSG00000141510	17	TP53	7577977	rs1641549	17	7574775	T	C	0.300613	-0.0187	0.0088	0.0335866	0.0655565	0.0089204	1.99619e-13	-0.28525	0.139734	0.0412137	0.0412137	0.480681	3
UKB	HF	ENSG00000169738	17	DCXR	79994299	rs4482345	17	80152919	A	G	0.484663	0.0162	0.008	0.0428674	0.0816175	0.0072267	1.40671e-29	0.198487	0.0995813	0.046238	0.046238	0.260657	15
UKB	HF	ENSG00000187323	18	DCC	50464420	rs9807459	18	49481736	A	G	0.328221	-0.0208	0.0086	0.0155802	0.246506	0.00825123	4.15002e-196	-0.0843793	0.0350017	0.0159212	0.147535	0.260524	20
UKB	HF	ENSG00000161270	19	NPHS1	36338232	rs33950747	19	36339247	T	C	0.0541922	-0.0439	0.0159	0.00576236	-0.798488	0.0145098	0	0.0549789	0.0199377	0.00582385	0.0784591	0.323776	20
UKB	HF	ENSG00000104826	19	LHB	49519793	rs72483930	19	49522075	T	A	0.095092	0.0377	0.0138	0.00629733	-0.09836	0.0134949	3.12967e-13	-0.383286	0.149832	0.0105245	0.0105245	0.654987	7
UKB	HF	ENSG00000079385	19	CEACAM1	43038421	rs10416089	19	43002369	G	C	0.100204	0.0312	0.0137	0.022764	-0.482528	0.0134478	5.92462e-282	-0.0646595	0.0284493	0.0230383	0.140926	0.705567	20
UKB	HF	ENSG00000129437	19	KLK14	51584127	rs2569491	19	51584916	A	G	0.319018	0.0192	0.0085	0.0238944	0.41576	0.00805561	0	0.0461805	0.0204641	0.0240291	0.337704	0.242478	20
UKB	HF	ENSG00000105329	19	TGFB1	41833660	rs73045269	19	41825191	T	C	0.153374	0.0229	0.0108	0.0339748	0.287976	0.00986667	2.85659e-187	0.0795205	0.037602	0.0344472	0.132101	0.564458	20
UKB	HF	ENSG00000189377	19	CXCL17	42939764	rs11668599	19	42955136	G	A	0.0869121	0.0303	0.0142	0.0328589	0.117925	0.012377	1.60767e-21	0.256943	0.123398	0.0373221	0.101436	0.649699	20
UKB	HF	ENSG00000130203	19	APOE	45410849	rs429358	19	45411941	C	T	0.157464	-0.0227	0.0112	0.0426843	-1.01199	0.0103711	0	0.0224311	0.0110697	0.0427291	0.589923	0.386691	20
UKB	HF	ENSG00000182566	19	CLEC4G	7796318	rs76560987	19	7799452	T	C	0.0766871	0.0308	0.0155	0.0469117	0.374421	0.0142879	2.30266e-151	0.0822603	0.0415161	0.0475455	0.220617	0.559152	20
UKB	HF	ENSG00000167748	19	KLK1	51324723	rs3212815	19	51327710	A	G	0.0347648	0.0408	0.0207	0.0487222	-0.833325	0.0194421	0	-0.0489605	0.0248665	0.0489607	0.0313969	0.466575	17
UKB	HF	ENSG00000197586	20	ENTPD6	25192520	rs117495226	20	25565515	C	G	0.0296524	-0.0653	0.0236	0.00565836	-1.77964	0.021026	0	0.0366928	0.0132682	0.00568405	0.0213767	0.0855691	20
UKB	HF	ENSG00000196839	20	ADA	43264519	rs11555566	20	43255220	C	T	0.0685072	-0.044	0.0165	0.00766076	1.27975	0.0154393	0	-0.0343817	0.0128998	0.00769225	0.0377811	0.271979	20
UKB	HF	ENSG00000198053	20	SIRPA	1898026	rs6136377	20	1896288	G	A	0.373211	0.0193	0.0082	0.0185897	-1.234	0.00784906	0	-0.0156402	0.0066458	0.0186029	0.602793	0.418345	20
UKB	HF	ENSG00000124256	20	ZBP1	56187267	rs45521631	20	56195349	T	C	0.0194274	0.069	0.0295	0.0193363	-0.90863	0.0236007	0	-0.0759385	0.0325263	0.0195602	0.101099	0.0565255	4
UKB	HF	ENSG00000101160	20	CTSZ	57572017	rs75940688	20	57795153	A	G	0.0122699	-0.0777	0.0346	0.0247255	-1.0885	0.0328332	5.22643e-241	0.0713826	0.0318597	0.0250565	0.186613	0.233032	14
UKB	HF	ENSG00000101017	20	CD40	44752710	rs12624433	20	44680853	A	G	0.256646	0.0187	0.009	0.0377298	-0.361877	0.00863575	0	-0.051675	0.0249009	0.0379654	0.162598	0.111424	20
UKB	HF	ENSG00000160181	21	TFF2	43768786	rs13052596	21	43771516	A	C	0.317996	0.0215	0.0084	0.0104816	0.113927	0.00766061	5.02461e-50	0.188717	0.0748154	0.0116544	0.0280674	0.765075	16
UKB	HF	ENSG00000205758	21	CRYZL1	34988940	rs13050238	21	34997018	T	C	0.0245399	-0.0559	0.0227	0.0137951	-0.370247	0.0214893	1.5999e-66	0.15098	0.0619335	0.0147777	0.100554	0.11516	20
UKB	HF	ENSG00000160182	21	TFF1	43784518	rs3761376	21	43787038	A	G	0.235174	0.0214	0.0093	0.0213874	-0.304245	0.00850111	1.64623e-280	-0.0703381	0.0306306	0.0216568	0.525599	0.723863	20
UKB	HF	ENSG00000133433	22	GSTT2B	24301492	rs5751777	22	24267047	T	C	0.610429	-0.0203	0.008	0.0111647	-1.03725	0.00774703	0	0.019571	0.00771409	0.0111793	0.0669852	0.317526	20
UKB	HF	ENSG00000240972	22	MIF	24236992	rs5751771	22	24258777	T	C	0.605317	-0.0202	0.0079	0.0105591	-0.105477	0.00757604	4.6281e-44	0.191511	0.0761505	0.0119066	0.0281142	0.16202	20
UKB	HF	ENSG00000159958	22	TNFRSF13C	42320423	rs77874543	22	42322716	C	G	0.0807771	0.0326	0.014	0.0198818	-0.795637	0.0139514	0	-0.0409735	0.0176106	0.0199848	0.00152161	0.317331	20
UKB	HF	ENSG00000100147	22	CCDC134	42212426	rs28384790	22	42060917	C	G	0.43047	-0.0188	0.0079	0.0173245	-0.0570034	0.00764801	9.09913e-14	0.329805	0.145481	0.0233903	0.0104824	0.22518	20
UKB	HF	ENSG00000100124	22	ANKRD54	38236098	rs35496925	22	38424607	G	A	0.0582822	-0.0445	0.0196	0.0231828	0.143104	0.0160721	5.39262e-19	-0.310963	0.141346	0.0278061	0.0278061	0.964071	3
UKB	HF	ENSG00000099977	22	DDT	24317787	rs4822453	22	24254862	T	G	0.59407	-0.0176	0.008	0.0278069	-0.184443	0.00740289	5.11685e-137	0.0954224	0.0435426	0.0284176	0.0796495	0.115241	20
UKB	HF	ENSG00000244486	22	SCARF2	20785494	rs361566	22	20785639	A	G	0.175869	-0.0212	0.0099	0.0322407	-0.373673	0.00826214	0	0.0567341	0.0265234	0.0324342	0.392036	0.493787	20
UKB	PAD	ENSG00000169174	1	PCSK9	55517823	rs11591147	1	55505647	T	G	0.0214724	-0.24	0.05	1.58666e-06	-1.15328	0.0277856	0	0.208102	0.0436435	1.85859e-06	0.00263844	0.942338	7
UKB	PAD	ENSG00000116161	1	CACYBP	174974732	rs12565973	1	173989219	T	C	0.111452	-0.07	0.02	0.000465258	-0.17148	0.0120672	7.88865e-46	0.408211	0.120117	0.000677716	0.00317615	0.91536	20
UKB	PAD	ENSG00000117601	1	SERPINC1	173879702	rs2227590	1	173886037	A	G	0.120654	-0.06	0.02	0.0026998	0.0820763	0.0115729	1.32099e-12	-0.731027	0.26458	0.00572777	0.0514341	0.390997	6
UKB	PAD	ENSG00000117091	1	CD48	160665079	rs2295615	1	160654758	G	C	0.106339	-0.05	0.02	0.0124193	-0.932929	0.010882	0	0.0535946	0.021447	0.0124566	0.351189	0.144969	18
UKB	PAD	ENSG00000143297	1	FCRL5	157502736	rs6694673	1	157515554	A	G	0.238241	0.05	0.02	0.0124193	-0.49267	0.00885425	0	-0.101488	0.0406361	0.0125079	0.0587834	0.0556774	20
UKB	PAD	ENSG00000137960	1	GIPC2	78524677	rs7537908	1	78518939	G	A	0.214724	-0.05	0.02	0.0124193	-0.31388	0.00896857	2.43225e-268	0.159297	0.063881	0.0126439	0.00294705	0.559017	20
UKB	PAD	ENSG00000152061	1	RABGAP1L	174546497	rs6661868	1	174076767	G	A	0.207566	-0.05	0.02	0.0124193	0.0920795	0.00941468	1.36648e-22	-0.543009	0.224187	0.0154301	0.00517685	0.247484	20
UKB	PAD	ENSG00000243480	1	AMY2A	104163918	rs78245241	1	104335726	G	T	0.0173824	-0.09	0.04	0.024449	-0.963789	0.0211146	0	0.0933814	0.0415533	0.0246227	0.165618	0.0201418	20
UKB	PAD	ENSG00000158006	1	PAFAH2	26305433	rs151045073	1	26391443	T	A	0.0132924	-0.14	0.06	0.0196307	-0.188169	0.0284037	3.47696e-11	0.744012	0.338062	0.0277492	0.0277492	NA	NA
UKB	PAD	ENSG00000182795	1	C1orf116	207198984	rs74441312	1	207205404	G	T	0.0173824	0.17	0.08	0.0335866	0.263385	0.0282372	1.08293e-20	0.645443	0.31152	0.0382736	0.0382736	0.656946	3
UKB	PAD	ENSG00000143226	1	FCGR2A	161484512	rs11810143	1	161480649	G	A	0.146217	-0.04	0.02	0.0455003	-1.47429	0.0118432	0	0.0271317	0.0135676	0.0455281	0.612953	0.527199	20
UKB	PAD	ENSG00000158825	1	CDA	20930488	rs2072671	1	20915701	C	A	0.310838	0.04	0.02	0.0455003	-0.489364	0.00769761	0	-0.0817387	0.0408896	0.0456072	0.497376	0.726503	20
UKB	PAD	ENSG00000174950	1	CD164L2	27707745	rs734725	1	27709858	T	G	0.119632	-0.06	0.03	0.0455003	0.792298	0.0138758	0	-0.0757291	0.0378878	0.0456328	0.193038	0.947021	20
UKB	PAD	ENSG00000143126	1	CELSR2	109805267	rs12740374	1	109817590	T	G	0.213701	-0.04	0.02	0.0455003	0.46018	0.0090776	0	-0.0869225	0.0434951	0.0456684	0.0029505	0.526551	20
UKB	PAD	ENSG00000135838	1	NPL	182778974	rs12142654	1	182763605	T	A	0.0419223	0.06	0.03	0.0455003	0.388365	0.0134428	1.58592e-183	0.154494	0.0774318	0.0460184	0.0504671	0.226877	20
UKB	PAD	ENSG00000117525	1	F3	95001022	rs6666213	1	95274365	G	A	0.408998	-0.04	0.02	0.0455003	0.184699	0.00720739	7.76252e-145	-0.216569	0.108614	0.046159	0.269393	0.365894	20
UKB	PAD	ENSG00000197273	1	GUCA2A	42629389	rs12727077	1	42630724	A	G	0.5818	0.02	0.01	0.0455003	-0.144597	0.00759747	9.2175e-81	-0.138315	0.0695385	0.0466959	0.0630962	0.233924	20
UKB	PAD	ENSG00000142627	1	EPHA2	16466698	rs1497406	1	16505320	G	A	0.567485	-0.02	0.01	0.0455003	-0.131265	0.00734893	2.33991e-71	0.152364	0.0766578	0.0468582	0.547743	0.69116	20
UKB	PAD	ENSG00000069702	1	TGFBR3	92258896	rs1805110	1	92327045	A	G	0.0858896	-0.06	0.03	0.0455003	-0.228937	0.0135478	4.61845e-64	0.262081	0.131955	0.047018	0.00702651	0.0283413	20
UKB	PAD	ENSG00000134250	1	NOTCH2	120548771	rs2641348	1	120437884	G	A	0.111452	0.04	0.02	0.0455003	-0.172138	0.0118967	1.89278e-47	-0.232372	0.117291	0.0475729	0.26896	0.594543	11
UKB	PAD	ENSG00000158747	1	NBL1	19954211	rs12408663	1	19968058	C	T	0.233129	-0.04	0.02	0.0455003	-0.123387	0.00882113	1.85394e-44	0.324183	0.16374	0.0477188	0.237407	0.977459	17
UKB	PAD	ENSG00000117560	1	FASLG	172632130	rs79419452	1	172672473	A	T	0.156442	-0.04	0.02	0.0455003	-0.0994035	0.0093201	1.47604e-26	0.4024	0.204707	0.049329	0.049329	0.0705799	17
UKB	PAD	ENSG00000134258	1	VTCN1	117719883	rs56174814	1	117723307	A	T	0.137014	0.04	0.02	0.0455003	0.107809	0.0106918	6.54939e-24	0.371027	0.189127	0.0497879	0.0497879	0.363332	13
UKB	PAD	ENSG00000003400	2	CASP10	202070875	rs7576306	2	202074528	G	A	0.468303	0.05	0.01	5.73303e-07	0.182126	0.00761953	2.88401e-126	0.274535	0.0560955	9.87716e-07	0.00258067	0.872426	20
UKB	PAD	ENSG00000115604	2	IL18R1	102971613	rs10200952	2	103027651	C	A	0.529652	-0.04	0.01	6.33425e-05	-0.608907	0.00747487	0	0.0656915	0.0164427	6.46434e-05	0.00669356	0.0013219	20
UKB	PAD	ENSG00000115468	2	EFHD1	233509129	rs146096867	2	233520579	T	C	0.0879346	0.12	0.03	6.33425e-05	0.324893	0.0130347	3.97193e-137	0.369352	0.0935196	7.83257e-05	0.00161905	0.130493	15
UKB	PAD	ENSG00000115594	2	IL1R1	102738669	rs3917238	2	102773083	T	C	0.305726	-0.06	0.02	0.0026998	-0.183822	0.00808049	1.47231e-114	0.326403	0.109743	0.00293707	0.00456657	0.284149	20
UKB	PAD	ENSG00000162804	2	SNED1	241986509	rs2074822	2	241974289	A	G	0.50409	-0.03	0.01	0.0026998	-0.124634	0.0076397	7.84874e-60	0.240705	0.0815803	0.00317232	0.708298	0.377028	20
UKB	PAD	ENSG00000115414	2	FN1	216262980	rs13423742	2	216287796	G	C	0.230061	0.05	0.02	0.0124193	-0.419691	0.00838735	0	-0.119135	0.0477135	0.0125289	0.0410147	0.165611	20
UKB	PAD	ENSG00000064012	2	CASP8	202125300	rs34841024	2	202151140	G	T	0.119632	0.05	0.02	0.0124193	0.310055	0.0107477	5.29173e-183	0.161262	0.0647464	0.0127504	0.147209	0.210089	20
UKB	PAD	ENSG00000156966	2	B3GNT7	232263148	rs2290130	2	232263127	A	G	0.285276	-0.04	0.02	0.0455003	-0.746562	0.00870357	0	0.0535789	0.0267968	0.045559	0.747795	0.263046	20
UKB	PAD	ENSG00000115598	2	IL1RL2	102829964	rs3917265	2	102778461	C	T	0.51636	0.04	0.02	0.0455003	-0.437368	0.00729339	0	-0.0914562	0.0457535	0.0456204	0.000832042	0.720516	20
UKB	PAD	ENSG00000123609	2	NMI	152136696	rs1048135	2	152139416	A	G	0.44274	0.02	0.01	0.0455003	-0.453055	0.00755673	0	-0.0441448	0.0220847	0.0456205	0.417434	0.0486304	20
UKB	PAD	ENSG00000138085	2	ATRAID	27437471	rs9309604	2	27446230	C	T	0.287321	-0.04	0.02	0.0455003	0.278735	0.00811209	9.83461e-259	-0.143505	0.0718742	0.0458664	0.650495	0.336004	20
UKB	PAD	ENSG00000143954	2	REG3G	79254222	rs375700	2	79248249	T	C	0.214724	-0.04	0.02	0.0455003	0.304799	0.00942647	2.30086e-229	-0.131234	0.0657424	0.0459138	0.563556	0.203354	20
UKB	PAD	ENSG00000119782	2	FKBP1B	24279561	rs872169	2	24259188	G	C	0.222904	0.04	0.02	0.0455003	-0.254938	0.00934126	5.3353e-164	-0.156901	0.0786608	0.0460809	0.541444	0.829202	20
UKB	PAD	ENSG00000118640	2	VAMP8	85798920	rs3731828	2	85806266	T	C	0.297546	0.04	0.02	0.0455003	-0.173206	0.00843185	9.09917e-94	-0.230939	0.116015	0.0465263	0.722012	0.869196	20
UKB	PAD	ENSG00000144118	2	RALB	121024963	rs3925970	2	121018153	A	C	0.570552	-0.04	0.02	0.0455003	-0.0952113	0.00778205	2.02771e-34	0.420118	0.212847	0.0484043	0.133246	0.164317	20
UKB	PAD	ENSG00000115138	2	POMC	25387747	rs3754861	2	25393722	C	A	0.0787321	-0.06	0.03	0.0455003	0.144755	0.0144098	9.60719e-24	-0.414493	0.211314	0.0498204	0.0976503	0.472289	16
UKB	PAD	ENSG00000170266	3	GLB1	33088398	rs6762132	3	33071627	G	A	0.267894	0.05	0.01	5.73303e-07	-0.199312	0.00779961	4.943e-144	-0.250863	0.051124	9.25022e-07	0.000749063	0.131264	20
UKB	PAD	ENSG00000001617	3	SEMA3F	50209493	rs13100903	3	50174572	T	C	0.336401	0.04	0.01	6.33425e-05	-0.133827	0.00769502	9.58961e-68	-0.298893	0.0766743	9.69017e-05	0.0135471	0.651341	20
UKB	PAD	ENSG00000127241	3	MASP1	186972419	rs3774270	3	186958270	T	A	0.265849	0.05	0.02	0.0124193	-0.21682	0.0080988	6.87189e-158	-0.230606	0.0926437	0.0128042	0.106597	0.0465753	20
UKB	PAD	ENSG00000145050	3	MANF	51424775	rs17051762	3	51389976	T	G	0.0828221	0.05	0.02	0.0124193	-0.115826	0.0131339	1.15637e-18	-0.431682	0.179477	0.0161626	0.0212824	0.0229149	12
UKB	PAD	ENSG00000173531	3	MST1	49724157	rs11130213	3	49712297	T	C	0.324131	-0.04	0.02	0.0455003	-1.05058	0.00844529	0	0.0380742	0.0190396	0.0455282	0.140902	0.448285	20
UKB	PAD	ENSG00000170364	3	SETMAR	4352120	rs35083095	3	4403818	C	T	0.514315	-0.04	0.02	0.0455003	-0.216344	0.00726973	1.30419e-194	0.184891	0.0926539	0.0459885	0.359827	0.486218	20
UKB	PAD	ENSG00000144455	3	SUMF1	4125728	rs10494172	3	4410619	C	G	0.513292	-0.04	0.02	0.0455003	-0.110041	0.00773457	6.21583e-46	0.363501	0.183537	0.0476444	0.177192	0.572841	20
UKB	PAD	ENSG00000243989	3	ACY1	52020285	rs142393739	3	52140882	T	C	0.0347648	-0.08	0.04	0.0455003	-0.244946	0.0197315	2.19584e-35	0.326603	0.165407	0.0483205	0.158355	0.986751	3
UKB	PAD	ENSG00000243477	3	NAA80	50335340	rs2236947	3	50371432	A	C	0.462168	-0.02	0.01	0.0455003	0.08383	0.00760897	3.155e-28	-0.238578	0.121239	0.0490866	0.187446	0.270942	20
UKB	PAD	ENSG00000118785	4	SPP1	88900690	rs56254643	4	88858885	C	T	0.201431	0.07	0.02	0.000465258	-0.11418	0.0091328	7.26272e-36	-0.613067	0.181897	0.000750545	0.011978	0.0122846	20
UKB	PAD	ENSG00000163735	4	CXCL5	74862877	rs56078309	4	74736180	A	G	0.0879346	0.09	0.03	0.0026998	0.494705	0.0125779	0	0.181927	0.0608184	0.00277782	0.434601	0.902967	20
UKB	PAD	ENSG00000118762	4	PKD2	88963858	rs2728104	4	88973006	C	T	0.095092	-0.05	0.02	0.0124193	-0.137096	0.0120679	6.58411e-30	0.364708	0.149374	0.0146232	0.0790009	0.352778	20
UKB	PAD	ENSG00000174808	4	BTC	75694851	rs28549760	4	75719517	C	A	0.124744	-0.04	0.02	0.0455003	-0.597901	0.011327	0	0.0669007	0.0334744	0.0456553	0.400469	0.130561	16
UKB	PAD	ENSG00000138798	4	EGF	110884481	rs3796948	4	110854431	A	G	0.387526	-0.04	0.02	0.0455003	0.13389	0.00773768	4.4157e-67	-0.298753	0.150371	0.0469475	0.0700367	0.5451	20
UKB	PAD	ENSG00000109320	4	NFKB1	103480474	rs17032705	4	103432974	A	G	0.40184	0.04	0.02	0.0455003	0.114895	0.00767476	1.14446e-50	0.348144	0.175619	0.0474359	0.0596921	0.593944	20
UKB	PAD	ENSG00000138772	4	ANXA3	79502253	rs11736198	4	79419356	G	A	0.347648	0.04	0.02	0.0455003	0.0794847	0.00775103	1.12694e-24	0.503241	0.256362	0.0496445	0.0791647	0.677654	20
UKB	PAD	ENSG00000113273	5	ARSB	78177471	rs1065757	5	78181477	T	C	0.468303	-0.04	0.01	6.33425e-05	-0.294122	0.00760814	0	0.135998	0.034181	6.9276e-05	0.00997111	0.268493	20
UKB	PAD	ENSG00000145703	5	IQGAP2	75851534	rs2455224	5	75923709	C	T	0.591002	-0.04	0.01	6.33425e-05	0.140192	0.00758133	2.40599e-76	-0.285323	0.0729805	9.24572e-05	0.000692171	0.239218	20
UKB	PAD	ENSG00000164400	5	CSF2	131410673	rs25882	5	131411460	C	T	0.245399	-0.06	0.02	0.0026998	0.243807	0.00938272	7.37879e-149	-0.246096	0.082577	0.00288057	0.000129492	0.10376	20
UKB	PAD	ENSG00000120725	5	SIL1	138455830	rs2351905	5	138471330	T	C	0.420245	0.03	0.01	0.0026998	0.059042	0.00779403	3.58345e-14	0.508113	0.182169	0.00528324	0.00528324	0.137958	20
UKB	PAD	ENSG00000113302	5	IL12B	158749642	rs11746138	5	158773779	T	C	0.157464	0.05	0.02	0.0124193	-0.520179	0.0101088	0	-0.0961208	0.0384937	0.012523	0.639583	0.211669	20
UKB	PAD	ENSG00000249915	5	PDCD6	293413	rs9654451	5	299543	T	C	0.104294	0.06	0.03	0.0455003	-1.4973	0.0113473	0	-0.0400721	0.0200384	0.0455251	0.0713967	0.505424	20
UKB	PAD	ENSG00000113621	5	TXNDC15	134223693	rs3733897	5	134223593	G	A	0.151329	-0.04	0.02	0.0455003	1.17034	0.0109425	0	-0.0341781	0.017092	0.045538	0.643891	0.475851	20
UKB	PAD	ENSG00000196743	5	GM2A	150620856	rs248465	5	150643053	T	C	0.570552	-0.02	0.01	0.0455003	-0.569179	0.00744443	0	0.0351383	0.0175752	0.0455742	0.549431	0.472829	20
UKB	PAD	ENSG00000164574	5	GALNT10	153685417	rs890793	5	153573938	T	C	0.384458	0.04	0.02	0.0455003	0.384497	0.00760186	0	0.104032	0.0520567	0.0456692	0.172462	0.223803	20
UKB	PAD	ENSG00000134363	5	FST	52779710	rs72750233	5	53351058	T	C	0.216769	0.04	0.02	0.0455003	0.143813	0.00921173	6.03664e-55	0.278139	0.140206	0.0472795	0.271523	0.00930136	20
UKB	PAD	ENSG00000198670	6	LPA	161018911	rs56393506	6	161089307	T	C	0.185072	0.09	0.02	6.79535e-06	0.761378	0.0103824	0	0.118207	0.0263176	7.07062e-06	0.000935743	0.090445	20
UKB	PAD	ENSG00000172594	6	SMPDL3A	123120530	rs28385609	6	123122464	T	C	0.139059	-0.05	0.02	0.0124193	-1.01743	0.0105197	0	0.0491434	0.0196639	0.0124486	0.198249	0.582602	18
UKB	PAD	ENSG00000135298	6	ADGRB3	69722286	rs9446083	6	69711901	G	A	0.521472	-0.02	0.01	0.0455003	-0.847148	0.00763594	0	0.0236086	0.0118062	0.0455354	0.0479404	0.250869	20
UKB	PAD	ENSG00000187871	6	GFRAL	55229779	rs72988065	6	55484581	G	A	0.154397	0.04	0.02	0.0455003	0.369612	0.010241	3.0945e-285	0.108222	0.0541938	0.0458321	0.476091	0.415186	10
UKB	PAD	ENSG00000146374	6	RSPO3	127480221	rs1936800	6	127436064	T	C	0.48364	0.02	0.01	0.0455003	0.157172	0.00699728	9.79555e-112	0.127249	0.0638763	0.046358	0.201197	0.22996	20
UKB	PAD	ENSG00000112116	6	IL17F	52105389	rs2397084	6	52101844	C	T	0.0797546	0.04	0.02	0.0455003	-0.256779	0.0130913	1.16284e-85	-0.155776	0.0782918	0.0466258	0.293893	0.774999	20
UKB	PAD	ENSG00000105894	7	PTN	136970304	rs10255150	7	137013466	A	G	0.433538	-0.05	0.01	5.73303e-07	0.15055	0.00733681	1.43224e-93	-0.332116	0.0683666	1.18658e-06	0.000636772	0.0988099	20
UKB	PAD	ENSG00000087085	7	ACHE	100491105	rs6976053	7	100512119	T	C	0.460123	0.03	0.01	0.0026998	0.313169	0.00726754	0	0.0957949	0.0320089	0.00276471	0.0823639	0.24548	20
UKB	PAD	ENSG00000136193	7	SCRN1	29994813	rs17324153	7	29966141	C	T	0.0306748	0.14	0.05	0.00511026	0.266917	0.0185674	7.36547e-47	0.524508	0.190844	0.00598955	0.0101434	0.640585	11
UKB	PAD	ENSG00000106066	7	CPVL	29134959	rs34219043	7	29160604	T	C	0.173824	0.05	0.02	0.0124193	-0.841522	0.00905737	0	-0.0594162	0.0237751	0.0124511	0.138433	0.11725	20
UKB	PAD	ENSG00000106366	7	SERPINE1	100776457	rs2227674	7	100776208	G	A	0.207566	0.05	0.02	0.0124193	-0.118866	0.00935975	5.93613e-37	-0.420642	0.171486	0.01417	0.0289849	0.0890447	17
UKB	PAD	ENSG00000258227	7	CLEC5A	141636982	rs6962383	7	141661450	C	A	0.314928	0.04	0.02	0.0455003	0.285861	0.00791678	1.68411e-285	0.139928	0.0700713	0.0458318	0.151377	0.432617	20
UKB	PAD	ENSG00000106483	7	SFRP4	38005416	rs75207237	7	37972390	A	T	0.103272	-0.04	0.02	0.0455003	0.295643	0.0111321	2.0925e-155	-0.135298	0.0678407	0.0461135	0.049264	0.484052	20
UKB	PAD	ENSG00000106538	7	RARRES2	150037079	rs3735167	7	150039555	T	C	0.258691	0.04	0.02	0.0455003	0.215985	0.00844675	3.27352e-144	0.185198	0.0928818	0.0461619	0.422564	0.238494	20
UKB	PAD	ENSG00000196411	7	EPHB4	100412666	rs314361	7	100413005	G	A	0.530675	0.04	0.02	0.0455003	0.154367	0.0072714	5.11684e-100	0.259123	0.130135	0.0464607	0.0365933	0.947004	20
UKB	PAD	ENSG00000085662	7	AKR1B1	134135572	rs2229542	7	134135621	C	T	0.0163599	-0.14	0.07	0.0455003	-0.586504	0.0333472	3.05496e-69	0.238703	0.12012	0.046901	0.10613	NA	NA
UKB	PAD	ENSG00000155660	7	PDIA4	148712954	rs6953222	7	148727620	T	G	0.189162	0.04	0.02	0.0455003	-0.11676	0.00987184	2.81124e-32	-0.342583	0.173723	0.048609	0.061983	0.432459	19
UKB	PAD	ENSG00000156687	8	UNC5D	35373531	rs2056761	8	35102627	A	G	0.40593	0.03	0.01	0.0026998	-0.0634679	0.00780796	4.34213e-16	-0.47268	0.167948	0.00488624	0.0150557	0.627158	12
UKB	PAD	ENSG00000104368	8	PLAT	42048732	rs2020921	8	42044965	A	G	0.0235174	0.11	0.04	0.00595953	-0.280448	0.0225765	1.98202e-35	-0.39223	0.146082	0.00725313	0.0254444	0.765492	20
UKB	PAD	ENSG00000175806	8	MSRA	10099102	rs12546887	8	10292876	T	C	0.57362	0.05	0.02	0.0124193	-0.0574071	0.00765516	6.42392e-14	-0.870972	0.367238	0.0177074	0.0391892	0.721854	20
UKB	PAD	ENSG00000167656	8	LY6D	143867127	rs2572925	8	143867905	T	C	0.40184	-0.02	0.01	0.0455003	-0.44319	0.00760364	0	0.0451274	0.022577	0.0456274	0.0520698	0.892091	20
UKB	PAD	ENSG00000168546	8	GFRA2	21608890	rs1480999	8	21474088	A	G	0.558282	0.04	0.02	0.0455003	0.308538	0.00776918	0	0.129644	0.064904	0.0457743	0.231345	0.110209	20
UKB	PAD	ENSG00000104728	8	ARHGEF10	1839450	rs13281104	8	1811923	G	A	0.221881	-0.04	0.02	0.0455003	0.316776	0.00868295	2.09877e-291	-0.126272	0.0632309	0.045825	0.352376	0.339334	20
UKB	PAD	ENSG00000147485	8	PXDNL	52477071	rs7833909	8	52366300	G	A	0.114519	0.04	0.02	0.0455003	-0.345409	0.0115582	3.14562e-196	-0.115805	0.0580319	0.0459844	0.326536	0.23024	20
UKB	PAD	ENSG00000175164	9	ABO	136130053	rs532436	9	136149830	A	G	0.187117	0.1	0.02	5.73303e-07	1.08383	0.009832	0	0.0922654	0.0184721	5.88771e-07	0.00385002	0.468885	20
UKB	PAD	ENSG00000130560	9	UBAC1	138839017	rs117321090	9	138857541	A	G	0.0470348	-0.12	0.04	0.0026998	-0.133016	0.0204079	7.13181e-11	0.902147	0.33104	0.00642649	0.0155035	NA	NA
UKB	PAD	ENSG00000136933	9	RABEPK	127979631	rs7858935	9	127986904	T	A	0.134969	0.04	0.02	0.0455003	0.207364	0.0109477	5.21081e-80	0.192898	0.0969849	0.0467075	0.0151247	0.163553	20
UKB	PAD	ENSG00000137101	9	CD72	35628392	rs869487	9	35615896	G	C	0.213701	0.04	0.02	0.0455003	-0.166377	0.00908427	6.30095e-75	-0.240418	0.120924	0.0467917	0.0108748	0.476566	20
UKB	PAD	ENSG00000165092	9	ALDH1A1	75605473	rs348452	9	75553385	T	C	0.278119	0.04	0.02	0.0455003	0.0895166	0.00807379	1.44576e-28	0.446844	0.227028	0.0490411	0.172895	0.967571	20
UKB	PAD	ENSG00000188716	10	DUSP29	76807933	rs4745762	10	76828323	A	C	0.333333	0.07	0.02	0.000465258	-0.14018	0.00807668	1.77252e-67	-0.499358	0.145546	0.000601506	0.00264439	0.152708	20
UKB	PAD	ENSG00000151532	10	VTI1A	114392630	rs79671623	10	114141103	A	G	0.095092	-0.07	0.02	0.000465258	-0.0862424	0.0116255	1.18549e-13	0.811666	0.256419	0.00154877	0.00154877	0.0459328	5
UKB	PAD	ENSG00000165806	10	CASP7	115464794	rs2227309	10	115489167	A	G	0.248466	0.04	0.02	0.0455003	-0.126922	0.00851402	2.94988e-50	-0.315154	0.158989	0.0474524	0.248073	0.145425	20
UKB	PAD	ENSG00000122861	10	PLAU	75673095	rs2227568	10	75673879	T	C	0.156442	-0.04	0.02	0.0455003	0.104426	0.0100485	2.6903e-25	-0.383046	0.195038	0.0495347	0.247719	0.0425003	20
UKB	PAD	ENSG00000149968	11	MMP3	102710436	rs678815	11	102713777	C	G	0.530675	0.03	0.01	0.0026998	0.478635	0.00592748	0	0.0626782	0.0209072	0.00271819	0.0246302	0.190814	20
UKB	PAD	ENSG00000173992	11	CCS	66367057	rs498045	11	66362997	G	A	0.50818	0.03	0.01	0.0026998	0.481208	0.00739018	0	0.0623431	0.0208031	0.00272811	0.174242	0.346133	20
UKB	PAD	ENSG00000168040	11	FADD	70051449	rs10898847	11	70045922	A	G	0.361963	0.03	0.01	0.0026998	0.0796562	0.00764009	1.88495e-25	0.376619	0.130633	0.00393877	0.0800434	0.118019	20
UKB	PAD	ENSG00000110203	11	FOLR3	71838426	rs116475746	11	71880618	G	C	0.0736196	-0.08	0.03	0.00766076	1.52057	0.014974	0	-0.0526118	0.0197362	0.00768173	0.0800561	0.0604398	20
UKB	PAD	ENSG00000262406	11	MMP12	102739590	rs17368814	11	102748695	G	A	0.126789	0.05	0.02	0.0124193	-0.749318	0.010568	0	-0.0667273	0.0267075	0.0124739	0.0913439	0.112997	20
UKB	PAD	ENSG00000204381	11	LAYN	111421738	rs4938792	11	111420936	C	T	0.406953	0.05	0.02	0.0124193	-0.381075	0.00734441	0	-0.131208	0.052544	0.0125212	0.0383802	0.33144	20
UKB	PAD	ENSG00000223953	11	C1QTNF5	119210651	rs2509656	11	119208576	A	G	0.159509	-0.05	0.02	0.0124193	0.163496	0.0104547	3.98012e-55	-0.305818	0.12388	0.0135622	0.0504947	0.454192	8
UKB	PAD	ENSG00000137509	11	PRCP	82607802	rs2510290	11	82546916	T	A	0.518405	0.05	0.02	0.0124193	0.0685715	0.00718733	1.42004e-21	0.729166	0.301514	0.015591	0.0070975	0.332335	20
UKB	PAD	ENSG00000118137	11	APOA1	116707403	rs12721030	11	116705278	T	C	0.178937	-0.05	0.02	0.0124193	0.0739174	0.00898292	1.89323e-16	-0.676431	0.282784	0.0167551	0.0352049	0.294696	20
UKB	PAD	ENSG00000110492	11	MDK	46403847	rs41530551	11	46465394	C	T	0.0235174	0.17	0.07	0.0151584	0.267989	0.0233918	2.18119e-30	0.634354	0.267009	0.017512	0.00566372	0.541885	4
UKB	PAD	ENSG00000167311	11	ART5	3661644	rs113034965	11	3649794	A	G	0.0848671	-0.07	0.03	0.0196307	0.231131	0.0147661	3.18055e-55	-0.302859	0.131231	0.0210085	0.195395	0.331543	7
UKB	PAD	ENSG00000177106	11	EPS8L2	711083	rs11246276	11	706284	T	G	0.167689	-0.04	0.02	0.0455003	-0.393806	0.0101291	0	0.101573	0.0508536	0.0457862	0.74914	0.77037	20
UKB	PAD	ENSG00000132256	11	TRIM5	5822137	rs11821656	11	5689144	C	G	0.142127	0.04	0.02	0.0455003	-0.407554	0.01076	0	-0.0981465	0.0491416	0.0458015	0.184732	0.00543205	20
UKB	PAD	ENSG00000111644	12	ACRBP	6751920	rs7959658	12	6754191	G	A	0.310838	0.07	0.02	0.000465258	0.160696	0.00782972	1.31853e-93	0.435605	0.126255	0.00056019	0.103973	8.13638e-05	20
UKB	PAD	ENSG00000111252	12	SH2B3	111866577	rs7296313	12	111878526	C	T	0.202454	-0.05	0.02	0.0124193	-0.0809456	0.00930055	3.22328e-18	0.617699	0.257071	0.0162685	0.0162685	0.0308845	15
UKB	PAD	ENSG00000139219	12	COL2A1	48382544	rs10875723	12	48417537	G	A	0.381391	0.04	0.02	0.0455003	-0.744027	0.00781796	0	-0.0537615	0.0268867	0.045548	0.0102516	0.245651	20
UKB	PAD	ENSG00000127324	12	TSPAN8	71677272	rs11178654	12	71537329	C	T	0.399796	0.04	0.02	0.0455003	0.475946	0.00738045	0	0.0840431	0.0420418	0.0456042	0.073336	0.226868	20
UKB	PAD	ENSG00000110921	12	MVK	110023495	rs7135909	12	109871098	C	G	0.156442	0.04	0.02	0.0455003	-0.114909	0.0110127	1.73022e-25	-0.348102	0.177219	0.049502	0.142387	0.0298014	20
UKB	PAD	ENSG00000186910	14	SERPINA11	94913969	rs12898137	14	94910582	A	T	0.45501	-0.03	0.01	0.0026998	-0.621336	0.00682644	0	0.0482831	0.0161031	0.00271426	0.133308	0.897113	20
UKB	PAD	ENSG00000125952	14	MAX	65521153	rs8005829	14	65576165	T	C	0.613497	-0.05	0.02	0.0124193	0.0784266	0.00776087	5.22879e-24	-0.637539	0.262704	0.0152311	0.0152311	0.289337	20
UKB	PAD	ENSG00000071537	14	SEL1L	81969044	rs11499034	14	81972441	C	T	0.0214724	-0.13	0.06	0.0302603	-1.2545	0.0315322	0	0.103627	0.0478987	0.0305058	0.185124	0.146552	9
UKB	PAD	ENSG00000185070	14	FLRT2	86058630	rs17646457	14	86089315	A	G	0.147239	0.04	0.02	0.0455003	-0.698907	0.0103681	0	-0.0572322	0.0286287	0.0455953	0.358305	0.0661007	20
UKB	PAD	ENSG00000258818	14	RNASE4	21161047	rs12588573	14	21146584	T	C	0.247444	-0.04	0.02	0.0455003	-0.36502	0.00901944	0	0.109583	0.0548584	0.0457641	0.337049	0.771294	20
UKB	PAD	ENSG00000166126	14	AMN	103394467	rs4708	14	103399448	C	T	0.440695	0.02	0.01	0.0455003	0.277515	0.00782706	2.35784e-275	0.0720682	0.0360914	0.0458441	0.0446441	0.0384779	20
UKB	PAD	ENSG00000170099	14	SERPINA6	94780156	rs2749527	14	94827068	T	C	0.506135	-0.02	0.01	0.0455003	-0.213858	0.00680137	5.17183e-217	0.09352	0.0468545	0.0459376	0.0476407	0.733386	20
UKB	PAD	ENSG00000197249	14	SERPINA1	94850057	rs17580	14	94847262	A	T	0.0572597	-0.06	0.03	0.0455003	-0.374366	0.0176218	3.70696e-100	0.160271	0.0804898	0.0464594	0.0069088	0.950985	20
UKB	PAD	ENSG00000100450	14	GZMH	25077296	rs12435208	14	25158946	T	C	0.492843	0.02	0.01	0.0455003	0.14041	0.0073881	1.55412e-80	0.14244	0.0716133	0.0466994	0.00702128	0.276853	20
UKB	PAD	ENSG00000176435	14	CLEC14A	38724252	rs10151239	14	38972370	A	C	0.421268	0.02	0.01	0.0455003	0.084058	0.00730156	1.1434e-30	0.237931	0.120747	0.0487828	0.141067	0.972046	20
UKB	PAD	ENSG00000166831	15	RBPMS2	65049939	rs28711906	15	65062278	A	T	0.0388548	-0.08	0.03	0.00766076	0.180936	0.0175589	6.7236e-25	-0.442145	0.171267	0.00983374	0.0289632	0.106392	14
UKB	PAD	ENSG00000103855	15	CD276	73991581	rs2291014	15	73996359	A	G	0.095092	0.04	0.02	0.0455003	-1.3369	0.0124345	0	-0.02992	0.0149626	0.0455376	0.858302	0.010712	20
UKB	PAD	ENSG00000138615	15	CILP	65495455	rs920686	15	65511429	A	G	0.539877	-0.02	0.01	0.0455003	-0.21907	0.0073025	1.0017e-197	0.091295	0.0457488	0.0459807	0.0137797	0.103316	20
UKB	PAD	ENSG00000157766	15	ACAN	89382626	rs4293349	15	89253550	C	T	0.166667	0.04	0.02	0.0455003	0.133883	0.00886503	1.56208e-51	0.298768	0.150688	0.0474021	0.225518	0.533535	20
UKB	PAD	ENSG00000103056	16	SMPD3	68437321	rs4783557	16	68403945	C	T	0.49591	0.03	0.01	0.0026998	0.0431049	0.0077215	2.37149e-08	0.695977	0.26337	0.00822757	0.00822757	NA	NA
UKB	PAD	ENSG00000129910	16	CDH15	89250028	rs11646135	16	89199108	A	G	0.157464	-0.05	0.02	0.0124193	0.437742	0.00928825	0	-0.114223	0.0457533	0.0125429	0.565515	0.0490025	20
UKB	PAD	ENSG00000168925	16	CTRB1	75256561	rs146784495	16	75241139	G	C	0.0357873	-0.12	0.05	0.0163951	1.06022	0.0253789	0	-0.113184	0.0472378	0.0165729	0.151393	0.629414	16
UKB	PAD	ENSG00000157368	16	IL34	70654192	rs4985556	16	70694000	A	C	0.104294	-0.04	0.02	0.0455003	-1.07047	0.0118091	0	0.0373668	0.0186879	0.0455528	0.06008	0.97797	20
UKB	PAD	ENSG00000102854	16	MSLN	814800	rs2235503	16	810593	A	C	0.162577	0.04	0.02	0.0455003	0.75362	0.00937124	0	0.0530771	0.0265468	0.0455671	0.252521	0.745833	20
UKB	PAD	ENSG00000069188	17	SDK2	71485554	rs11655934	17	71587577	A	G	0.139059	0.07	0.02	0.000465258	-0.674164	0.0107238	0	-0.103832	0.0297123	0.000474794	0.213226	0.107652	20
UKB	PAD	ENSG00000141736	17	ERBB2	37865423	rs3764354	17	37916823	T	C	0.157464	-0.05	0.02	0.0124193	0.200177	0.0100316	1.36395e-88	-0.249779	0.100693	0.0131159	0.274274	0.435217	20
UKB	PAD	ENSG00000159640	17	ACE	61565082	rs4362	17	61573761	C	T	0.444785	0.02	0.01	0.0455003	-0.448149	0.00755267	0	-0.044628	0.0223267	0.045623	0.267449	0.477084	20
UKB	PAD	ENSG00000274736	17	CCL23	34342553	rs77682813	17	34345787	C	G	0.0265849	0.1	0.05	0.0455003	-0.913106	0.0229577	0	-0.109516	0.0548273	0.0457735	0.560573	0.817504	20
UKB	PAD	ENSG00000005381	17	MPO	56352756	rs34097845	17	56358429	T	C	0.0531697	0.08	0.04	0.0455003	-0.507083	0.0166015	6.70872e-205	-0.157765	0.0790515	0.0459637	0.620209	0.494735	20
UKB	PAD	ENSG00000171302	17	CANT1	76996874	rs17739056	17	76995205	C	T	0.104294	-0.04	0.02	0.0455003	-0.215409	0.011736	3.04025e-75	0.185693	0.0933962	0.0467861	0.00367607	0.0490442	20
UKB	PAD	ENSG00000108342	17	CSF3	38172840	rs3859192	17	38128648	T	C	0.4591	0.02	0.01	0.0455003	0.0740586	0.00745145	2.82163e-23	0.270056	0.137735	0.0499145	0.189363	0.911884	20
UKB	PAD	ENSG00000152229	18	PSTPIP2	43607870	rs72642432	18	43571278	A	G	0.123722	0.05	0.02	0.0124193	-0.226152	0.0114093	1.93152e-87	-0.22109	0.0891367	0.0131253	0.172309	0.431841	20
UKB	PAD	ENSG00000175065	18	DSG4	28975808	rs12960081	18	28993183	G	A	0.480573	-0.05	0.02	0.0124193	0.0466608	0.00732435	1.88244e-10	-1.07156	0.460448	0.0199535	0.0115965	NA	NA
UKB	PAD	ENSG00000141434	18	MEP1B	29782700	rs680321	18	29797958	C	T	0.440695	-0.02	0.01	0.0455003	-1.07416	0.00762105	0	0.0186192	0.00931054	0.045522	0.026048	0.557304	20
UKB	PAD	ENSG00000090013	19	BLVRB	40962672	rs74429191	19	40882352	C	T	0.0337423	0.17	0.06	0.00460653	-0.264426	0.020732	2.94378e-37	-0.642902	0.232438	0.00567644	0.108329	0.0668109	7
UKB	PAD	ENSG00000074842	19	MYDGF	4655880	rs60893137	19	4656839	C	A	0.0316973	-0.14	0.05	0.00511026	-0.306684	0.0260478	5.32115e-32	0.456496	0.167581	0.00644907	0.00644907	0.000243726	3
UKB	PAD	ENSG00000182393	19	IFNL1	39788180	rs30461	19	39789115	G	A	0.114519	-0.07	0.03	0.0196307	-0.0846419	0.012608	1.90239e-11	0.827014	0.375233	0.0275242	0.0275242	0.753837	9
UKB	PAD	ENSG00000090554	19	FLT3LG	49983476	rs147362951	19	49959772	A	G	0.0255624	-0.14	0.06	0.0196307	0.186881	0.0306938	1.13938e-09	-0.74914	0.343829	0.0293455	0.0827637	NA	NA
UKB	PAD	ENSG00000234465	19	PINLYP	44084035	rs3213245	19	44079687	A	G	0.59816	0.04	0.02	0.0455003	0.745865	0.00767777	0	0.053629	0.0268202	0.045546	0.175231	0.0426537	20
UKB	PAD	ENSG00000167618	19	LAIR2	55015499	rs73070113	19	55014172	T	A	0.141104	-0.04	0.02	0.0455003	-1.0602	0.0115616	0	0.0377287	0.0188689	0.0455516	0.116043	0.306393	17
UKB	PAD	ENSG00000080031	19	PTPRH	55706745	rs2288523	19	55702910	A	C	0.117587	0.04	0.02	0.0455003	0.906578	0.0109818	0	0.044122	0.0220675	0.0455636	0.51813	0.196746	20
UKB	PAD	ENSG00000105366	19	SIGLEC8	51957906	rs36518	19	51942903	A	G	0.134969	-0.04	0.02	0.0455003	0.683905	0.0108263	0	-0.0584877	0.0292585	0.0456085	0.667387	0.855305	20
UKB	PAD	ENSG00000104921	19	FCER2	7760338	rs2277989	19	7761812	G	A	0.498978	-0.02	0.01	0.0455003	-0.291996	0.00745586	0	0.0684941	0.0342917	0.0457821	0.3381	0.0789335	19
UKB	PAD	ENSG00000089327	19	FXYD5	35653209	rs2451993	19	35652661	A	G	0.215746	-0.04	0.02	0.0455003	0.363415	0.00968025	1.90977e-301	-0.110067	0.0551115	0.0458069	0.358642	0.247401	14
UKB	PAD	ENSG00000167772	19	ANGPTL4	8433714	rs2278236	19	8431581	A	G	0.5409	-0.02	0.01	0.0455003	0.279904	0.00751661	1.6532e-301	-0.0714531	0.035778	0.045812	0.0454791	0.427016	20
UKB	PAD	ENSG00000064205	20	CCN5	43350318	rs61060559	20	43322901	A	G	0.40593	0.05	0.02	0.0124193	-0.199209	0.00698231	4.8998e-179	-0.250993	0.100782	0.0127579	0.48952	0.475564	20
UKB	PAD	ENSG00000168703	20	WFDC12	43752586	rs6104016	20	43751326	A	G	0.431493	0.02	0.01	0.0455003	-0.424456	0.00678021	0	-0.0471191	0.0235716	0.0456105	0.160383	0.874696	20
UKB	PAD	ENSG00000171864	20	PRND	4705831	rs36029876	20	4723988	A	C	0.108384	-0.04	0.02	0.0455003	-0.38066	0.0121995	9.72607e-214	0.105081	0.0526481	0.0459444	0.220005	0.125466	20
UKB	PAD	ENSG00000088827	20	SIGLEC1	3680432	rs73078430	20	3682657	A	G	0.0552147	-0.06	0.03	0.0455003	-0.394482	0.0137909	5.90404e-180	0.152098	0.0762348	0.0460288	0.300978	0.322197	11
UKB	PAD	ENSG00000088888	20	MAVS	3842108	rs45437096	20	3844929	T	C	0.158487	-0.04	0.02	0.0455003	-0.135419	0.0111659	7.51801e-34	0.29538	0.149685	0.048456	0.141685	0.157856	11
UKB	PAD	ENSG00000088833	20	NSFL1C	1438647	rs6042675	20	1485256	C	G	0.40184	0.02	0.01	0.0455003	-0.0799004	0.00753977	3.07043e-26	-0.250312	0.127365	0.0493789	0.264643	0.194439	20
UKB	PAD	ENSG00000160200	21	CBS	44485177	rs2851391	21	44487404	C	T	0.550102	0.03	0.01	0.0026998	0.0881536	0.00759275	3.65593e-31	0.340315	0.117164	0.00367721	0.192223	0.307761	17
UKB	PAD	ENSG00000015475	22	BID	18237220	rs151268390	22	18217384	C	A	0.0153374	0.21	0.1	0.0357288	-0.211619	0.0332146	1.87465e-10	-0.992349	0.497554	0.0461024	0.0234592	NA	NA
UKB	PAD	ENSG00000198951	22	NAGA	42460592	rs133376	22	42466905	T	C	0.456033	0.04	0.02	0.0455003	0.136188	0.00757208	2.52871e-72	0.293712	0.147761	0.0468396	0.337046	0.171477	20
UKB	Stroke	ENSG00000130695	1	CEP85	26582995	rs12563057	1	26613704	A	G	0.0725971	0.0404	0.0123	0.00102144	-0.142447	0.0152499	9.5544e-21	-0.283614	0.0915306	0.00194455	0.00662525	0.136817	11
UKB	Stroke	ENSG00000160712	1	IL6R	154409798	rs4129267	1	154426264	T	C	0.353783	-0.0207	0.0067	0.00200459	1.10524	0.00780922	0	-0.018729	0.00606348	0.00200956	0.153589	0.105068	20
UKB	Stroke	ENSG00000049249	1	TNFRSF9	7989578	rs2493214	1	7994420	G	A	0.187117	-0.0266	0.0091	0.00346591	-0.194434	0.0093022	5.14149e-97	0.136807	0.047258	0.00379272	0.0287201	0.965282	20
UKB	Stroke	ENSG00000143537	1	ADAM15	155029147	rs11589479	1	155033308	A	G	0.182004	0.0261	0.0094	0.00549314	1.02374	0.0102859	0	0.0254948	0.00918559	0.00551142	0.0468556	0.0455695	20
UKB	Stroke	ENSG00000142789	1	CELA3A	22333593	rs12730562	1	22309808	G	A	0.208589	-0.0212	0.0077	0.00590074	0.236722	0.00859164	4.11916e-167	-0.0895565	0.0326896	0.00615135	0.105967	0.0250519	20
UKB	Stroke	ENSG00000118298	1	CA14	150233562	rs1122967	1	150258838	G	C	0.54908	0.0172	0.0065	0.00814128	0.173857	0.00718448	2.28034e-129	0.0989319	0.0376099	0.00852659	0.0683815	0.415999	20
UKB	Stroke	ENSG00000182795	1	C1orf116	207198984	rs74441312	1	207205404	G	T	0.0173824	0.0811	0.03	0.00686479	0.263385	0.0282372	1.08293e-20	0.307914	0.118589	0.00941832	0.00941832	0.180304	3
UKB	Stroke	ENSG00000117151	1	CTBS	85027729	rs79723172	1	85012695	A	G	0.0276074	-0.0536	0.021	0.010699	1.37781	0.0213593	0	-0.0389023	0.0152535	0.0107604	0.0169608	0.0290714	20
UKB	Stroke	ENSG00000143337	1	TOR1AIP1	179870195	rs479094	1	179842107	T	C	0.400818	-0.0163	0.0067	0.0149811	-0.698115	0.00782639	0	0.0233486	0.00960084	0.0150186	0.06928	0.023401	20
UKB	Stroke	ENSG00000163218	1	PGLYRP4	153311957	rs72708715	1	153317152	C	A	0.0378323	-0.0371	0.0156	0.0173971	0.920167	0.0165239	0	-0.0403188	0.0169689	0.0174996	0.441764	0.593148	16
UKB	Stroke	ENSG00000116288	1	PARK7	8029958	rs3766606	1	8022197	T	G	0.163599	-0.0196	0.0082	0.0168372	0.20857	0.00980743	2.3179e-100	-0.0939732	0.0395629	0.0175353	0.0646633	0.229617	20
UKB	Stroke	ENSG00000143167	1	GPA33	167078895	rs72689400	1	167038219	A	C	0.0184049	0.0584	0.0248	0.0185307	-0.678569	0.0286675	7.29447e-124	-0.0860635	0.0367279	0.0191155	0.0773379	0.759748	14
UKB	Stroke	ENSG00000092969	1	TGFB2	218568320	rs7538934	1	218694349	T	C	0.135992	0.0221	0.0097	0.0227057	0.196627	0.0118193	3.81853e-62	0.112396	0.0497925	0.0239906	0.0239906	0.132351	20
UKB	Stroke	ENSG00000152061	1	RABGAP1L	174546497	rs6661868	1	174076767	G	A	0.207566	-0.0203	0.0089	0.0225544	0.0920795	0.00941468	1.36648e-22	-0.220462	0.0992492	0.0263311	0.0382877	0.151674	20
UKB	Stroke	ENSG00000134389	1	CFHR5	196962747	rs72732234	1	196303889	C	T	0.0214724	0.0491	0.0226	0.029813	-1.58898	0.0295918	0	-0.0309003	0.0142346	0.029947	0.814073	0.474974	14
UKB	Stroke	ENSG00000116147	1	TNR	175498541	rs2235256	1	175569047	G	A	0.437628	0.0145	0.0067	0.0304506	-0.375222	0.00735317	0	-0.0386438	0.0178721	0.0306	0.0813288	0.243354	20
UKB	Stroke	ENSG00000132855	1	ANGPTL3	63067588	rs11485618	1	63094207	G	A	0.298569	0.0145	0.0069	0.0356016	-0.28991	0.00723402	0	-0.0500155	0.0238332	0.0358552	0.220655	0.846491	20
UKB	Stroke	ENSG00000134258	1	VTCN1	117719883	rs56174814	1	117723307	A	T	0.137014	-0.0205	0.0096	0.032727	0.107809	0.0106918	6.54939e-24	-0.190151	0.0910213	0.0367002	0.0367002	0.93082	13
UKB	Stroke	ENSG00000117592	1	PRDX6	173452212	rs33951697	1	173458326	T	C	0.159509	-0.0175	0.0084	0.0372208	0.17395	0.00956473	6.59026e-74	-0.100604	0.0486055	0.0384713	0.029773	0.0562549	20
UKB	Stroke	ENSG00000143816	1	WNT9A	228120995	rs4653881	1	228079939	T	C	0.377301	-0.0142	0.0069	0.0395929	-0.128786	0.00718186	6.6207e-72	0.11026	0.0539289	0.0408992	0.367967	0.0792038	20
UKB	Stroke	ENSG00000137960	1	GIPC2	78524677	rs7537908	1	78518939	G	A	0.214724	-0.0161	0.008	0.0441673	-0.31388	0.00896857	2.43225e-268	0.0512935	0.0255296	0.044518	0.00792094	0.945209	20
UKB	Stroke	ENSG00000143369	1	ECM1	150483402	rs3737240	1	150483355	T	C	0.375256	-0.0132	0.0066	0.0455003	-0.677007	0.00783847	0	0.0194976	0.0097514	0.0455582	0.24474	0.0363128	20
UKB	Stroke	ENSG00000011007	1	ELOA	24079097	rs2813878	1	24039605	T	C	0.555215	0.014	0.0069	0.0424598	0.0738896	0.00736535	1.10205e-23	0.189472	0.0952733	0.0467323	0.134887	0.156612	13
UKB	Stroke	ENSG00000116809	1	ZBTB17	16285496	rs848217	1	16272250	G	A	0.503067	0.0168	0.008	0.0357288	-0.0460104	0.00752999	9.94534e-10	-0.365135	0.183856	0.0470352	0.0470352	NA	NA
UKB	Stroke	ENSG00000003436	2	TFPI	188379722	rs7576066	2	188343781	A	G	0.299591	-0.0239	0.0069	0.000532666	0.347326	0.00796556	0	-0.0688114	0.0199286	0.000554614	0.0603972	0.0584536	20
UKB	Stroke	ENSG00000055332	2	EIF2AK2	37355509	rs10187017	2	37386731	C	T	0.489775	-0.022	0.0066	0.000858121	0.149572	0.00750336	2.06347e-88	-0.147086	0.0447386	0.00101015	0.00524217	0.542095	20
UKB	Stroke	ENSG00000079150	2	FKBP7	179335859	rs7598228	2	179339606	G	T	0.214724	0.0227	0.0079	0.00406057	0.0795094	0.00987104	7.95975e-16	0.285501	0.105492	0.00680234	0.00680234	0.0978606	16
UKB	Stroke	ENSG00000138028	2	CGREF1	27331877	rs10185736	2	27321224	C	T	0.380368	-0.0179	0.0068	0.00847957	0.55904	0.00763757	0	-0.0320192	0.0121716	0.00852212	0.131109	0.0114448	20
UKB	Stroke	ENSG00000115414	2	FN1	216262980	rs13423742	2	216287796	G	C	0.230061	0.0192	0.0073	0.00853505	-0.419691	0.00838735	0	-0.0457479	0.0174178	0.00862651	0.0534787	0.0312816	20
UKB	Stroke	ENSG00000155368	2	DBI	120127317	rs72833212	2	120136467	G	T	0.192229	0.0189	0.0083	0.0227798	-0.326142	0.00941493	6.11589e-263	-0.0579502	0.025504	0.0230742	0.0964668	0.115696	20
UKB	Stroke	ENSG00000115514	2	TXNDC9	99946305	rs7597141	2	100034331	G	A	0.431493	0.0159	0.0065	0.0144389	-0.0465848	0.00768685	1.35847e-09	-0.341313	0.150468	0.0233083	0.0233083	NA	NA
UKB	Stroke	ENSG00000197635	2	DPP4	162889830	rs12469968	2	162923917	A	G	0.51227	0.0154	0.0069	0.0256226	-0.202861	0.00737322	1.21994e-166	-0.0759141	0.0341252	0.0261097	0.680043	0.091695	20
UKB	Stroke	ENSG00000153208	2	MERTK	112721661	rs908518	2	112677626	C	T	0.378323	0.0147	0.0069	0.0331357	0.263644	0.00739662	2.93451e-278	0.055757	0.0262184	0.0334501	0.0447166	0.0186638	20
UKB	Stroke	ENSG00000163430	3	FSTL1	120140490	rs1147707	3	120169248	T	C	0.356851	0.0221	0.0073	0.0024667	-0.149402	0.00789552	7.46305e-80	-0.147923	0.0494829	0.00279545	0.0434459	0.704333	20
UKB	Stroke	ENSG00000163681	3	SLMAP	57828454	rs9861033	3	56861222	G	A	0.582822	0.0159	0.0065	0.0144389	0.0612674	0.00752457	3.87793e-16	0.259518	0.110777	0.0191439	0.00275101	0.000206459	14
UKB	Stroke	ENSG00000134121	3	CHL1	344773	rs931679	3	259525	A	T	0.0858896	0.0281	0.0123	0.0223391	0.536467	0.0133718	0	0.0523797	0.0229649	0.0225569	0.69342	0.648732	20
UKB	Stroke	ENSG00000185008	3	ROBO2	76827481	rs71195258	3	76312902	C	T	0.0347648	0.0371	0.0174	0.0329917	0.137146	0.0177564	1.12954e-14	0.270515	0.131618	0.0398493	0.238314	0.0309022	10
UKB	Stroke	ENSG00000144749	3	LRIG1	66490454	rs2306272	3	66434643	C	T	0.292434	0.0142	0.0071	0.0455003	-0.858309	0.00820763	0	-0.0165442	0.00827359	0.0455398	0.055703	0.259375	20
UKB	Stroke	ENSG00000080819	3	CPOX	98305391	rs1729988	3	98318393	T	C	0.153374	-0.0177	0.0089	0.0467272	-0.156986	0.0112786	4.85963e-44	0.112749	0.0572687	0.0489796	0.198404	0.263492	20
UKB	Stroke	ENSG00000088926	4	F11	187199089	rs2289252	4	187207381	T	C	0.391616	0.0314	0.0066	1.95932e-06	0.384964	0.00702899	0	0.0815661	0.017209	2.14007e-06	3.88702e-07	0.738338	20
UKB	Stroke	ENSG00000138675	4	FGF5	81222794	rs12509595	4	81182554	C	T	0.268916	0.025	0.007	0.000355039	0.682078	0.00783308	0	0.0366527	0.0102714	0.000359129	0.0674289	0.941445	20
UKB	Stroke	ENSG00000174125	4	TLR1	38825368	rs5743618	4	38798648	A	C	0.327198	-0.0336	0.0115	0.00348083	0.502836	0.00928811	0	-0.066821	0.0229036	0.00352857	0.103476	0.00407084	20
UKB	Stroke	ENSG00000171560	4	FGA	155508089	rs1800789	4	155482743	A	G	0.219836	-0.0214	0.008	0.00747293	0.163529	0.00927948	1.65084e-69	-0.130864	0.0494814	0.00817622	0.0193876	1.1376e-05	20
UKB	Stroke	ENSG00000164303	4	ENPP6	185076121	rs78293932	4	185139101	T	C	0.0214724	0.048	0.0217	0.0269679	0.952949	0.0236542	0	0.05037	0.0228057	0.0271987	0.302377	0.73819	20
UKB	Stroke	ENSG00000196616	4	ADH1B	100250023	rs284783	4	100313611	A	G	0.462168	-0.015	0.0065	0.0210163	0.0512212	0.00746405	6.77174e-12	-0.292847	0.133884	0.0287186	0.0835337	0.907387	4
UKB	Stroke	ENSG00000164111	4	ANXA5	122603626	rs2306411	4	122598635	G	A	0.314928	-0.0157	0.0071	0.0270173	-0.116734	0.00845178	2.16473e-43	0.134494	0.0615966	0.0290019	0.137193	0.208649	20
UKB	Stroke	ENSG00000256043	4	CTSO	156858898	rs2334114	4	156856193	A	C	0.193252	0.017	0.0081	0.0358376	-0.218357	0.00905251	1.4997e-128	-0.0778542	0.0372354	0.0365401	0.040043	0.497416	20
UKB	Stroke	ENSG00000112964	5	GHR	42572761	rs4073476	5	42625592	C	A	0.304703	-0.0158	0.0073	0.0304349	-0.685102	0.00854476	0	0.0230623	0.0106592	0.0304954	0.1654	0.209678	20
UKB	Stroke	ENSG00000170458	5	CD14	140012300	rs5744441	5	140016847	A	G	0.250511	0.0155	0.0073	0.0337298	-0.321281	0.00885394	2.61507e-288	-0.0482444	0.0227604	0.0340346	0.0859577	0.142509	20
UKB	Stroke	ENSG00000146085	6	MMUT	49414520	rs2448705	6	49451240	T	C	0.413088	-0.0261	0.0064	4.54004e-05	0.101116	0.00804121	2.90804e-36	-0.258119	0.066539	0.000104792	0.000654567	0.48842	20
UKB	Stroke	ENSG00000198670	6	LPA	161018911	rs56393506	6	161089307	T	C	0.185072	0.0354	0.0094	0.000165912	0.761378	0.0103824	0	0.0464946	0.0123623	0.000169234	0.0360884	0.0355711	20
UKB	Stroke	ENSG00000124762	6	CDKN1A	36649676	rs3176345	6	36650565	C	G	0.0674847	-0.0458	0.0134	0.000631039	-0.267767	0.0151597	8.07018e-70	0.171044	0.0509718	0.000791752	0.00026385	0.168734	19
UKB	Stroke	ENSG00000137221	6	TJAP1	43459778	rs2270860	6	43270151	T	C	0.340491	0.0227	0.007	0.00118337	-0.0481159	0.00806704	2.45374e-09	-0.471778	0.165594	0.00438572	0.00438572	NA	NA
UKB	Stroke	ENSG00000112304	6	ACOT13	24686278	rs149284452	6	24679299	A	G	0.246421	-0.0221	0.0074	0.00282203	0.0670947	0.00891824	5.34075e-14	-0.329385	0.118664	0.00550696	0.0205625	0.366608	5
UKB	Stroke	ENSG00000112294	6	ALDH5A1	24516265	rs2744581	6	24502484	G	A	0.517382	0.0161	0.0064	0.0118821	-0.141489	0.00761855	5.45005e-77	-0.11379	0.0456463	0.0126719	0.0342895	0.157402	20
UKB	Stroke	ENSG00000156711	6	MAPK13	36103944	rs12210946	6	36098130	A	G	0.304703	-0.0209	0.008	0.00898827	0.0653819	0.00856026	2.20902e-14	-0.31966	0.129318	0.0134398	0.0450029	0.080894	6
UKB	Stroke	ENSG00000146674	7	IGFBP3	45956659	rs11977526	7	46008110	A	G	0.40184	-0.0228	0.0069	0.000951976	0.431625	0.00737985	0	-0.0528236	0.0160116	0.000969999	0.117669	0.657364	20
UKB	Stroke	ENSG00000169919	7	GUSB	65436437	rs34356500	7	66236607	T	G	0.529652	-0.0173	0.0066	0.00876177	0.122784	0.00698419	3.4889e-69	-0.140898	0.0543471	0.00952664	0.0529942	0.404901	20
UKB	Stroke	ENSG00000106665	7	CLIP2	73762001	rs117471007	7	73696488	T	C	0.0715746	0.0336	0.013	0.00974877	0.249947	0.0154491	7.12369e-59	0.134429	0.0526705	0.0107029	0.0115276	0.564377	14
UKB	Stroke	ENSG00000146700	7	SSC4D	76028833	rs12540573	7	76039013	C	A	0.0746421	0.0333	0.0147	0.0234939	0.687288	0.0146553	0	0.0484513	0.0214134	0.0236562	0.216824	0.717182	20
UKB	Stroke	ENSG00000122585	7	NPY	24327644	rs4722337	7	24309098	T	A	0.548057	-0.013	0.0065	0.0455003	-0.15832	0.00735287	7.85267e-103	0.0821122	0.0412328	0.0464339	0.341737	0.177541	20
UKB	Stroke	ENSG00000168079	8	SCARA5	27788795	rs2685417	8	27807434	C	G	0.252556	0.0288	0.0073	7.97316e-05	-0.336814	0.00792727	0	-0.0855071	0.0217669	8.5546e-05	0.00214533	0.289474	20
UKB	Stroke	ENSG00000104760	8	FGL1	17744882	rs10093134	8	17724693	T	G	0.562372	0.0197	0.0068	0.00376679	0.542681	0.00726829	0	0.0363013	0.0125398	0.00379303	0.0262485	0.463255	20
UKB	Stroke	ENSG00000168476	8	REEP4	21997499	rs117291678	8	21993410	C	G	0.0204499	-0.0668	0.0247	0.00684169	-0.597057	0.0280647	1.9652e-100	0.111882	0.0417025	0.0072995	0.0175964	0.538847	14
UKB	Stroke	ENSG00000085788	8	DDHD2	38107906	rs12056698	8	38107873	G	C	0.251534	0.0199	0.0076	0.00883377	-0.108912	0.00860018	9.36919e-37	-0.182716	0.0712571	0.0103419	0.0190564	0.426259	20
UKB	Stroke	ENSG00000126233	8	SLURP1	143823096	rs2585135	8	143814193	G	A	0.543967	0.0144	0.0066	0.029123	0.408687	0.00749079	0	0.0352348	0.0161622	0.0292518	0.0834947	0.00805554	20
UKB	Stroke	ENSG00000091879	8	ANGPT2	6389042	rs1968586	8	6279511	T	C	0.356851	0.0148	0.007	0.0344909	-0.156687	0.0078044	1.17837e-89	-0.0944558	0.0449221	0.0354956	0.0280838	0.350202	20
UKB	Stroke	ENSG00000104324	8	CPQ	97909676	rs142049763	8	97749838	C	G	0.0184049	-0.0495	0.0252	0.049497	-1.02518	0.0273981	1.99757e-301	0.0482842	0.0246149	0.0498109	0.106707	0.736229	9
UKB	Stroke	ENSG00000175164	9	ABO	136130053	rs532436	9	136149830	A	G	0.187117	0.0574	0.0081	1.37626e-12	1.08383	0.009832	0	0.0529603	0.00748892	1.52912e-12	8.10853e-05	0.097141	20
UKB	Stroke	ENSG00000165060	9	FXN	71672330	rs7041781	9	71832343	G	A	0.407975	0.0198	0.0066	0.0026998	0.0782615	0.00778499	8.92275e-24	0.252998	0.0880077	0.00404381	0.00716603	0.158306	20
UKB	Stroke	ENSG00000136933	9	RABEPK	127979631	rs7858935	9	127986904	T	A	0.134969	0.0267	0.0096	0.005415	0.207364	0.0109477	5.21081e-80	0.128759	0.0467918	0.00592789	0.10763	0.689384	20
UKB	Stroke	ENSG00000106780	9	MEGF9	123419919	rs34025993	9	123516572	G	A	0.59407	-0.0187	0.0068	0.00595953	0.24736	0.00754552	1.05033e-235	-0.0755983	0.0275869	0.00613691	0.530108	0.291187	20
UKB	Stroke	ENSG00000137101	9	CD72	35628392	rs869487	9	35615896	G	C	0.213701	-0.0195	0.0079	0.0135736	-0.166377	0.00908427	6.30095e-75	0.117204	0.0479118	0.0144356	0.0446372	0.133423	20
UKB	Stroke	ENSG00000165092	9	ALDH1A1	75605473	rs348452	9	75553385	T	C	0.278119	-0.0171	0.0073	0.0191568	0.0895166	0.00807379	1.44576e-28	-0.191026	0.0833493	0.021913	0.200828	0.188518	20
UKB	Stroke	ENSG00000204291	9	COL15A1	101769268	rs10819566	9	101763477	C	T	0.400818	0.0137	0.0067	0.0408769	0.189483	0.00764437	1.23027e-135	0.072302	0.0354795	0.0415645	0.462011	0.0875819	20
UKB	Stroke	ENSG00000130635	9	COL5A1	137635169	rs12002679	9	137533634	G	C	0.308793	-0.0157	0.0079	0.0468845	0.236004	0.0085354	2.78912e-168	-0.0665243	0.0335604	0.0474537	0.412851	0.590088	20
UKB	Stroke	ENSG00000198873	10	GRK5	121093170	rs10886430	10	121010256	G	A	0.128834	0.0688	0.0106	8.55145e-11	-0.407393	0.0117772	3.37111e-262	-0.168879	0.0264732	1.77966e-10	5.41093e-07	0.168287	20
UKB	Stroke	ENSG00000165672	10	PRDX3	120932778	rs7358070	10	120956728	C	G	0.292434	-0.0216	0.007	0.00203064	-0.0645647	0.0081671	2.66935e-15	0.334548	0.116385	0.00404665	0.00404665	0.0892328	3
UKB	Stroke	ENSG00000099282	10	TSPAN15	71239322	rs1227967	10	71267834	C	T	0.449898	-0.018	0.0064	0.0049158	-0.0558228	0.00776846	6.68037e-13	0.322449	0.123117	0.00881778	0.00881778	0.632598	4
UKB	Stroke	ENSG00000107738	10	VSIR	73520295	rs10999992	10	73528898	C	T	0.128834	-0.0227	0.0092	0.0136101	0.440001	0.01067	0	-0.0515908	0.0209464	0.0137785	0.340558	0.360831	20
UKB	Stroke	ENSG00000196177	10	ACADSB	124793151	rs7913063	10	124798683	T	A	0.0787321	-0.0291	0.0118	0.0136592	0.37434	0.0135833	3.46746e-167	-0.0777368	0.0316481	0.0140381	0.599587	0.198326	20
UKB	Stroke	ENSG00000188690	10	UROS	127492688	rs41315014	10	127482764	C	T	0.485685	-0.016	0.0066	0.0153404	-0.0669731	0.00768255	2.8425e-18	0.238902	0.102287	0.0195113	0.187659	0.129567	16
UKB	Stroke	ENSG00000174721	10	FGFBP3	93667792	rs11186737	10	93666349	T	C	0.331288	0.0182	0.008	0.0229059	-0.386033	0.00782684	0	-0.0471462	0.0207457	0.0230513	0.167461	0.748752	20
UKB	Stroke	ENSG00000120594	10	PLXDC2	20341977	rs7894992	10	20084213	A	G	0.526585	-0.0146	0.0065	0.0246942	0.0686399	0.00741383	2.07589e-20	-0.212704	0.0974441	0.0290481	0.0292628	0.223925	18
UKB	Stroke	ENSG00000122359	10	ANXA11	81937987	rs2819950	10	81935279	A	G	0.41411	0.0146	0.0065	0.0246942	-0.0613464	0.00758117	5.87218e-16	-0.237993	0.109962	0.0304398	0.0977114	0.659857	19
UKB	Stroke	ENSG00000262406	11	MMP12	102739590	rs17368814	11	102748695	G	A	0.126789	0.0489	0.0092	1.0653e-07	-0.749318	0.010568	0	-0.0652593	0.0123123	1.15584e-07	8.62922e-08	0.169719	20
UKB	Stroke	ENSG00000166682	11	TMPRSS5	113567682	rs2465651	11	113616880	T	C	0.361963	-0.0286	0.007	4.39414e-05	-0.77895	0.00775664	0	0.0367161	0.00899389	4.45851e-05	0.00258659	0.548705	20
UKB	Stroke	ENSG00000180210	11	F2	46750901	rs11038982	11	46762419	A	C	0.518405	-0.0259	0.0067	0.000110784	-0.0979855	0.00759787	4.71304e-38	0.264325	0.0713832	0.000213149	0.00128624	0.0969713	20
UKB	Stroke	ENSG00000110025	11	SNX15	64801478	rs2670910	11	64807136	A	G	0.0817996	0.0319	0.0125	0.0107107	-0.780685	0.0132624	0	-0.0408616	0.0160266	0.0107845	0.613602	0.80523	20
UKB	Stroke	ENSG00000137745	11	MMP13	102820093	rs562736	11	102826913	T	A	0.578732	-0.0158	0.0065	0.0150668	-0.137896	0.00768995	6.6374e-72	0.114579	0.0475681	0.0160077	0.0182107	0.00153912	20
UKB	Stroke	ENSG00000148935	11	GAS2	22740828	rs421953	11	22693254	T	C	0.298569	-0.0176	0.0072	0.0145075	-0.114049	0.00845134	1.6784e-41	0.15432	0.0641581	0.0161591	0.0161591	0.64045	7
UKB	Stroke	ENSG00000174672	11	BRSK2	1447524	rs4881748	11	1414580	A	G	0.219836	-0.0177	0.0084	0.0351052	0.607326	0.00919959	0	-0.0291442	0.0138382	0.0351982	0.841064	0.950317	20
UKB	Stroke	ENSG00000177106	11	EPS8L2	711083	rs11246276	11	706284	T	G	0.167689	-0.0208	0.01	0.0375255	-0.393806	0.0101291	0	0.0528179	0.0254295	0.0377988	0.857379	0.250336	20
UKB	Stroke	ENSG00000149968	11	MMP3	102710436	rs678815	11	102713777	C	G	0.530675	0.0135	0.0065	0.0378087	0.478635	0.00592748	0	0.0282052	0.0135848	0.0378721	0.000574008	0.000859749	20
UKB	Stroke	ENSG00000133800	11	LYVE1	10605875	rs114708736	11	10613380	A	T	0.0388548	0.0296	0.015	0.0484576	0.336461	0.0184002	1.07596e-74	0.0879745	0.0448405	0.0497692	0.0958087	0.0146167	14
UKB	Stroke	ENSG00000111252	12	SH2B3	111866577	rs7296313	12	111878526	C	T	0.202454	-0.0378	0.0079	1.71149e-06	-0.0809456	0.00930055	3.22328e-18	0.46698	0.111373	2.75367e-05	2.75367e-05	0.0549374	15
UKB	Stroke	ENSG00000197111	12	PCBP2	53860416	rs11170874	12	54726475	G	A	0.348671	-0.0285	0.0068	2.77512e-05	0.0507396	0.00807438	3.29913e-10	-0.561691	0.161091	0.000488833	6.94888e-05	0.411492	4
UKB	Stroke	ENSG00000018236	12	CNTN1	41276229	rs11177604	12	41045385	A	C	0.354806	0.0237	0.0069	0.000593029	0.19899	0.0070555	5.29291e-175	0.119101	0.0349313	0.000650605	0.0490271	0.026303	20
UKB	Stroke	ENSG00000123405	12	NFE2	54690347	rs10876550	12	54712308	A	G	0.550102	-0.0226	0.0066	0.000616516	0.0658263	0.00754565	2.69156e-18	-0.343328	0.107711	0.00143516	0.000182892	0.124741	10
UKB	Stroke	ENSG00000139546	12	TARBP2	53897460	rs10876550	12	54712308	A	G	0.550102	-0.0226	0.0066	0.000616516	0.0498186	0.00757255	4.74131e-11	-0.453646	0.149352	0.00238603	0.00238603	0.250883	3
UKB	Stroke	ENSG00000153233	12	PTPRR	71173186	rs4278599	12	71309063	T	G	0.517382	-0.0182	0.0067	0.00659926	0.0402259	0.00733857	4.2189e-08	-0.452445	0.18589	0.0149355	0.0149355	NA	NA
UKB	Stroke	ENSG00000136026	12	CKAP4	106664858	rs2704895	12	106649988	A	G	0.231084	-0.0201	0.0085	0.0180444	0.223303	0.00870418	3.74977e-145	-0.0900122	0.0382262	0.0185365	0.496073	0.0567982	20
UKB	Stroke	ENSG00000139178	12	C1RL	7252009	rs4963512	12	6942823	G	A	0.593047	-0.0151	0.0069	0.0286401	-0.0685074	0.00762139	2.4986e-19	0.220414	0.103661	0.0334784	0.299273	NA	NA
UKB	Stroke	ENSG00000111144	12	LTA4H	96415915	rs2540486	12	96431007	G	C	0.331288	0.0144	0.0068	0.034205	0.102159	0.0077603	1.40831e-39	0.140957	0.0674186	0.0365488	0.235065	0.813665	20
UKB	Stroke	ENSG00000153487	13	ING1	111370385	rs9521906	13	111358000	G	T	0.222904	0.0251	0.008	0.00170395	-0.0616376	0.00992684	5.326e-10	-0.407219	0.14542	0.00510545	0.00510545	NA	NA
UKB	Stroke	ENSG00000187498	13	COL4A1	110880407	rs3742207	13	110818598	G	T	0.322086	0.0225	0.0088	0.0105634	-0.183177	0.00777182	7.94364e-123	-0.122832	0.0483228	0.011025	0.00799622	0.000239169	18
UKB	Stroke	ENSG00000178235	13	SLITRK1	84453975	rs2876803	13	84368785	A	T	0.173824	0.0215	0.0088	0.0145584	0.157284	0.00978755	4.15423e-58	0.136695	0.0565927	0.0157169	0.00253591	0.310046	20
UKB	Stroke	ENSG00000126218	13	F10	113790478	rs3211764	13	113792390	C	G	0.48364	0.0175	0.0073	0.0165182	0.170272	0.00756922	4.61344e-112	0.102777	0.0431153	0.0171366	0.00677793	0.0993574	15
UKB	Stroke	ENSG00000122033	13	MTIF3	28017254	rs146301498	13	28010258	A	G	0.0255624	-0.0411	0.0201	0.0408769	-0.230415	0.0222863	4.70111e-25	0.178374	0.0889236	0.0448646	0.241899	0.186178	11
UKB	Stroke	ENSG00000198542	13	ITGBL1	102239075	rs12018094	13	101986692	T	G	0.200409	0.0182	0.0091	0.0455003	-0.362743	0.00928678	0	-0.0501733	0.0251195	0.0457835	0.245543	0.898688	20
UKB	Stroke	ENSG00000140105	14	WARS1	100821635	rs2273804	14	100842637	G	C	0.220859	-0.0266	0.0075	0.000390138	-0.257646	0.00855095	1.9211e-199	0.103242	0.0293107	0.000427741	0.308458	0.187985	20
UKB	Stroke	ENSG00000066427	14	ATXN3	92541903	rs55656743	14	92540054	G	A	0.225971	-0.0167	0.0077	0.0300955	-0.306859	0.00849727	1.43558e-285	0.0544224	0.0251382	0.030393	0.053006	0.0699995	20
UKB	Stroke	ENSG00000100483	14	VCPKMT	50579334	rs36060549	14	50621600	G	T	0.0276074	0.0463	0.0209	0.0267387	-0.19105	0.0256324	9.0929e-14	-0.242345	0.114125	0.0337119	0.0334684	NA	NA
UKB	Stroke	ENSG00000166126	14	AMN	103394467	rs4708	14	103399448	C	T	0.440695	-0.014	0.0067	0.036658	0.277515	0.00782706	2.35784e-275	-0.0504477	0.0241847	0.0369847	0.031618	0.400342	20
UKB	Stroke	ENSG00000100823	14	APEX1	20924641	rs1130409	14	20925154	G	T	0.50409	-0.017	0.0082	0.0381564	-0.388737	0.00729531	0	0.0437314	0.0211099	0.0383024	0.0881993	0.314928	19
UKB	Stroke	ENSG00000140564	15	FURIN	91419306	rs2071410	15	91420940	G	C	0.321063	0.0365	0.0073	5.73303e-07	0.194343	0.00785385	3.51555e-135	0.187812	0.0383216	9.5374e-07	0.000348999	0.0611473	20
UKB	Stroke	ENSG00000182511	15	FES	91432966	rs1894401	15	91429042	A	G	0.531697	-0.0203	0.0067	0.00244675	0.133012	0.00765015	1.03777e-67	-0.152618	0.0511305	0.002837	0.00173748	0.00663442	18
UKB	Stroke	ENSG00000137841	15	PLCB2	40585257	rs4244575	15	40596561	G	C	0.219836	-0.0167	0.008	0.036843	0.15462	0.00886076	3.44422e-68	-0.108007	0.0521087	0.0381982	0.527988	0.528394	20
UKB	Stroke	ENSG00000168140	16	VASN	4427694	rs35713275	16	4431360	A	G	0.0623722	0.0521	0.0164	0.00148895	-0.903974	0.0159605	0	-0.0576344	0.0181706	0.00151475	0.115002	0.121643	20
UKB	Stroke	ENSG00000005001	16	PRSS22	2905451	rs8046218	16	2908703	T	C	0.298569	-0.0215	0.0073	0.0032274	0.259704	0.00819135	1.33994e-220	-0.0827866	0.0282299	0.00336159	0.0942261	0.589745	20
UKB	Stroke	ENSG00000008710	16	PKD1	2162304	rs148501094	16	2130781	G	A	0.0552147	0.0457	0.0183	0.0125154	-0.507444	0.0183111	4.95363e-169	-0.0900592	0.0362092	0.0128757	0.0326674	0.101573	3
UKB	Stroke	ENSG00000174938	16	SEZ6L2	29896674	rs113443718	16	29892184	A	G	0.284254	-0.0158	0.0073	0.0304349	0.162095	0.0073929	1.47575e-106	-0.0974737	0.0452542	0.0312469	0.250464	0.505536	20
UKB	Stroke	ENSG00000140650	16	PMM2	8912931	rs34258285	16	8906914	C	A	0.0255624	0.0489	0.0229	0.0327307	-0.679878	0.0243197	5.59609e-172	-0.0719247	0.0337806	0.0332403	0.0990726	0.199652	13
UKB	Stroke	ENSG00000039068	16	CDH1	68820318	rs2011779	16	68837496	G	A	0.368098	-0.0143	0.0068	0.0354709	-0.0474596	0.00742155	1.6072e-10	0.301309	0.150828	0.0457497	0.0457497	0.877687	3
UKB	Stroke	ENSG00000103174	16	NAGPA	5079494	rs12599777	16	5079466	G	A	0.195297	0.0169	0.0086	0.0494008	-0.410461	0.00986824	0	-0.0411732	0.0209754	0.0496547	0.783386	0.689817	20
UKB	Stroke	ENSG00000108375	17	RNF43	56462997	rs34523089	17	56436109	T	C	0.164622	-0.032	0.0095	0.000756	0.139438	0.0105069	3.40879e-40	-0.229493	0.070291	0.00109505	0.00102137	0.515856	20
UKB	Stroke	ENSG00000004897	17	CDC27	45230929	rs79702286	17	45296616	G	A	0.0838446	-0.0282	0.0116	0.0150558	0.136035	0.0125701	2.70522e-27	-0.2073	0.0873972	0.0176957	0.00254863	0.0037321	20
UKB	Stroke	ENSG00000266967	17	AARSD1	41109529	rs323500	17	41140545	T	C	0.333333	-0.0166	0.007	0.0177195	0.131661	0.00797008	2.66014e-61	-0.126081	0.0537119	0.0189067	0.0280953	0.0285621	20
UKB	Stroke	ENSG00000173918	17	C1QTNF1	77032383	rs116539064	17	77018400	T	C	0.103272	-0.0283	0.0123	0.0214022	0.398118	0.0128129	5.81895e-212	-0.0710845	0.03098	0.02176	0.00357332	0.105769	20
UKB	Stroke	ENSG00000136436	17	CALCOCO2	46926132	rs606911	17	46908228	A	G	0.183027	0.0203	0.0087	0.0196307	0.0754112	0.0101917	1.36899e-13	0.269191	0.120968	0.0260604	0.0730706	0.0911949	4
UKB	Stroke	ENSG00000171302	17	CANT1	76996874	rs17739056	17	76995205	C	T	0.104294	0.0236	0.0107	0.0274115	-0.215409	0.011736	3.04025e-75	-0.109559	0.0500303	0.0285349	0.0767792	0.0158814	20
UKB	Stroke	ENSG00000029725	17	RABEP1	5237610	rs1602914	17	5190108	T	C	0.50818	-0.0144	0.0066	0.029123	0.0701266	0.00743523	4.03645e-21	-0.205343	0.0966009	0.0335296	0.0335296	0.00941064	20
UKB	Stroke	ENSG00000185624	17	P4HB	79809884	rs113708033	17	79835930	T	G	0.151329	0.0194	0.0094	0.0390339	0.0869644	0.00962074	1.57727e-19	0.22308	0.110872	0.0442144	0.0725313	0.35305	11
UKB	Stroke	ENSG00000173762	17	CD7	80274114	rs3176831	17	80272491	T	C	0.0347648	0.0337	0.0169	0.046143	-1.13182	0.018946	0	-0.0297751	0.01494	0.0462644	0.0356364	0.597601	20
UKB	Stroke	ENSG00000141434	18	MEP1B	29782700	rs680321	18	29797958	C	T	0.440695	-0.0136	0.0065	0.036411	-1.07416	0.00762105	0	0.0126611	0.00605191	0.0364316	0.0091287	0.256997	20
UKB	Stroke	ENSG00000104946	19	TBC1D17	50386345	rs7248744	19	50385031	G	A	0.42638	-0.0184	0.0068	0.00681232	0.414199	0.00748833	0	-0.0444231	0.0164369	0.00687891	0.00457719	0.276884	20
UKB	Stroke	ENSG00000105519	19	CAPS	5914286	rs74792734	19	5966134	A	G	0.100204	0.027	0.0105	0.010128	-0.176771	0.0114684	1.32372e-53	-0.15274	0.0602198	0.0112007	0.298892	0.40649	20
UKB	Stroke	ENSG00000174837	19	ADGRE1	6914024	rs59055395	19	6873522	C	T	0.121677	0.0279	0.0114	0.0143904	0.443796	0.0117156	0	0.0628667	0.025741	0.014595	0.00998431	0.138414	20
UKB	Stroke	ENSG00000167642	19	SPINT2	38758965	rs45437199	19	38795250	A	G	0.221881	-0.0196	0.0081	0.015531	-0.190557	0.00947459	5.74507e-90	0.102856	0.0428135	0.0162866	0.755609	0.106734	20
UKB	Stroke	ENSG00000126259	19	KIRREL2	36352401	rs404299	19	36349752	A	G	0.0255624	-0.0437	0.0181	0.0157627	-0.458579	0.0205111	1.01859e-110	0.0952944	0.0396992	0.0163768	0.100828	0.000843787	19
UKB	Stroke	ENSG00000244482	19	LILRA6	54733693	rs11668526	19	54749060	T	C	0.605317	0.018	0.0076	0.0178642	0.796493	0.00772974	0	0.0225991	0.00954435	0.0178944	0.690599	0.709351	19
UKB	Stroke	ENSG00000063180	19	CA11	49145324	rs2617802	19	49114479	G	T	0.217791	-0.0182	0.0078	0.0196307	0.0768063	0.00963328	1.54846e-15	-0.23696	0.105814	0.0251296	0.0251296	0.560908	7
UKB	Stroke	ENSG00000172232	19	AZU1	828558	rs150524437	19	826160	T	C	0.0327198	0.0487	0.0216	0.0241566	-0.422679	0.0222817	3.03106e-80	-0.115217	0.0514623	0.0251643	0.0114806	0.0297505	20
UKB	Stroke	ENSG00000105254	19	TBCB	36611020	rs2231569	19	36605875	T	G	0.0501022	-0.0415	0.0173	0.0164469	0.11755	0.0190925	7.41907e-10	-0.353041	0.157947	0.0254054	0.0254054	0.312458	3
UKB	Stroke	ENSG00000175489	19	LRRC25	18505190	rs1985157	19	18513594	C	T	0.399796	-0.0155	0.007	0.0268091	-0.336819	0.0072805	0	0.0460188	0.0208065	0.0269837	0.155032	0.175614	20
UKB	Stroke	ENSG00000090659	19	CD209	7808665	rs4804774	19	7772173	C	G	0.264826	0.0184	0.0085	0.0304102	-0.413514	0.00754895	0	-0.0444967	0.0205716	0.0305398	0.233364	0.0108763	20
UKB	Stroke	ENSG00000104938	19	CLEC4M	7831294	rs4804774	19	7772173	C	G	0.264826	0.0184	0.0085	0.0304102	-0.364179	0.00750199	0	-0.0505246	0.0233634	0.0305753	0.151178	0.0140925	20
UKB	Stroke	ENSG00000105609	19	LILRB5	54757222	rs12975366	19	54759361	C	T	0.43456	-0.0156	0.0073	0.0325991	-1.18537	0.00777803	0	0.0131604	0.00615902	0.0326162	0.225799	0.693842	20
UKB	Stroke	ENSG00000167759	19	KLK13	51563627	rs3760739	19	51538561	T	G	0.306748	-0.0148	0.007	0.0344909	-0.454419	0.00788647	0	0.0325691	0.0154147	0.0346124	0.307357	0.532102	18
UKB	Stroke	ENSG00000090554	19	FLT3LG	49983476	rs147362951	19	49959772	A	G	0.0255624	0.0554	0.0249	0.026088	0.186881	0.0306938	1.13938e-09	0.296445	0.141857	0.0366408	0.112184	NA	NA
UKB	Stroke	ENSG00000216490	19	IFI30	18286450	rs7259445	19	18283011	C	A	0.239264	0.0154	0.0076	0.0427324	-0.507285	0.00877158	0	-0.0303577	0.0149909	0.0428598	0.0860176	0.774788	20
UKB	Stroke	ENSG00000196365	19	LONP1	5706214	rs2275244	19	5694231	G	C	0.239264	0.0171	0.0085	0.0442447	-0.19211	0.00878514	5.28449e-106	-0.0890115	0.0444323	0.0451446	0.362176	0.784336	20
UKB	Stroke	ENSG00000101000	20	PROCR	33781959	rs867186	20	33764554	G	A	0.0879346	-0.0564	0.0126	7.59867e-06	0.730253	0.0138235	0	-0.0772335	0.0173161	8.18803e-06	9.61224e-06	0.171046	20
UKB	Stroke	ENSG00000078898	20	BPIFB2	31603510	rs2377736	20	31582444	C	T	0.373211	-0.019	0.0067	0.00457081	0.265266	0.00751973	1.37056e-272	-0.0716262	0.0253391	0.00470301	0.0552839	0.593996	20
UKB	Stroke	ENSG00000101017	20	CD40	44752710	rs12624433	20	44680853	A	G	0.256646	0.0181	0.0073	0.0131584	-0.361877	0.00863575	0	-0.050017	0.0202079	0.013319	0.118614	0.461117	20
UKB	Stroke	ENSG00000131050	20	BPIFA2	31759396	rs6059134	20	31754236	A	T	0.0480573	-0.045	0.0181	0.012912	-0.350236	0.0193388	2.63206e-73	0.128485	0.0521641	0.0137746	0.25129	0.501902	20
UKB	Stroke	ENSG00000088833	20	NSFL1C	1438647	rs6042675	20	1485256	C	G	0.40184	0.0154	0.007	0.0278069	-0.0799004	0.00753977	3.07043e-26	-0.19274	0.0894771	0.0312346	0.144806	0.000921337	20
UKB	Stroke	ENSG00000132821	20	VSTM2L	36552633	rs2273349	20	36624756	A	C	0.189162	0.0184	0.0085	0.0304102	-0.14618	0.00999837	2.08207e-48	-0.125872	0.0587814	0.0322449	0.0209343	0.240883	19
UKB	Stroke	ENSG00000142168	21	SOD1	33036612	rs7282332	21	33126239	A	G	0.121677	-0.0262	0.0101	0.00948501	0.0978079	0.0123158	1.99481e-15	-0.267872	0.108633	0.0136689	0.0136689	0.822391	5
UKB	Stroke	ENSG00000154654	21	NCAM2	22643189	rs2826851	21	22835946	G	A	0.278119	-0.0171	0.0072	0.017549	0.563932	0.00829466	0	-0.0303228	0.0127753	0.0176179	0.172711	0.630949	20
UKB	Stroke	ENSG00000160221	21	GATD3	45591745	rs13047030	21	45477156	G	A	0.162577	-0.0197	0.0088	0.0251796	0.122689	0.00990744	3.20921e-35	-0.160569	0.0728886	0.0275997	0.0878654	0.181187	19
UKB	Stroke	ENSG00000093010	22	COMT	19943196	rs4680	22	19951271	A	G	0.501022	0.027	0.0083	0.00114189	-0.444885	0.0075906	0	-0.0606898	0.0186852	0.00116214	0.0140488	0.25176	20
UKB	Stroke	ENSG00000221890	22	NPTXR	39227245	rs111577133	22	39241262	G	A	0.0276074	0.0542	0.0213	0.0109403	2.02215	0.0271952	0	0.0268032	0.0105395	0.010987	0.111776	0.496037	18
UKB	Stroke	ENSG00000100031	22	GGT1	25007875	rs28509371	22	24997846	C	T	0.367076	0.0174	0.0072	0.0156633	0.254153	0.00732924	1.7761e-263	0.0684627	0.0283981	0.0159167	0.205524	0.13256	18
UKB	Stroke	ENSG00000100122	22	CRYBB1	27004617	rs4822754	22	27012894	G	A	0.542945	-0.0128	0.0065	0.0489266	-0.156797	0.00743709	1.13654e-98	0.0816342	0.0416353	0.0499144	0.109646	0.310591	20
