# Supplementary material for: Contribution of leukocyte telomere length to cardiovascular disease onset from genome-wide cross-trait analysis
Source: Nat Commun. 2025 Sep 30;16:8677. doi: 10.1038/s41467-025-63707-5 (PMC12485159; doi:10.1038/s41467-025-63707-5)
Supplement: Supplementary file 21 — Supplementary Data 19 [file 41467_2025_63707_MOESM21_ESM.xlsx]

## Sheet: Supplementary Data 19
Supplementary Data 19. HyPrColoc results of leukocyte telomere length and six cardiovascular diseases
Note: Best causal SNP: candidate causal SNP that is most likely to explain shared association with the traits inside the region. PP.H4 was the posterior probability of H4 calculated by HyPrColoc analysis.
Trait	Region	Best causal SNP	PP.H4	Note
LTL-CAD&LTL-VTE&LTL-Stroke	12q24.12	rs10774625	0.9447	HyPrColoc analysis based on LAVA results
LTL-CAD&LTL-VTE&LTL-HF&LTL-Stroke	12q24.12	rs10774625	0.944	HyPrColoc analysis based on colocalized loci
LTL&CAD&VTE&SH2B3 (cis-pQTL)	12q24.12	rs10774625	0.918	HyPrColoc analysis based on SMR results
