# Supplementary material for: Contribution of leukocyte telomere length to cardiovascular disease onset from genome-wide cross-trait analysis
Source: Nat Commun. 2025 Sep 30;16:8677. doi: 10.1038/s41467-025-63707-5 (PMC12485159; doi:10.1038/s41467-025-63707-5)
Supplement: Supplementary file 22 — Supplementary Data 20 [file 41467_2025_63707_MOESM22_ESM.xlsx]

## Sheet: Supplementary Data 20
Supplementary Data 20. Overview of leukocyte telomere length and five cardiovascular diseases in East Asian populations included in this study
Note: Overview of leukocyte telomere length and five cardiovascular diseases in East Asian populations, abbreviations as used throughout the manuscript, associated PubMed ID, Data source and Year of publication, the sample size, population and reference genome on which summary statistics are based, and the number of SNPs included in the original summary statistics, before we applied filtering.
Trait	Abbreviations	PubMed ID	Data source	Year	Population	N	N case	N control	Reference genome	Original no. of SNPs
leukocyte telomere length	LTL_EAS	31171785	https://figshare.com/articles/dataset/Singapore_Chinese_LTL_GWAS_Meta-analysis/8066999	2019	East Asian	23096	NA	NA	GRCh37 (hg19)	6372032
Atrial fibrillation	AF_EAS	28416822	http://jenger.riken.jp/en/result	2017	East Asian	36792	8180	28612	GRCh37 (hg19)	5018048
Coronary artery disease	CAD_EAS	32514122	http://jenger.riken.jp/en/result	2020	East Asian	212453	29319	183134	GRCh37 (hg19)	8678731
Heart failure	HF_EAS	32514122	http://jenger.riken.jp/en/result	2020	East Asian	212453	9413	203040	GRCh37 (hg19)	8678731
Peripheral artery disease	PAD_EAS	32514122	http://jenger.riken.jp/en/result	2020	East Asian	212046	3593	208453	GRCh37 (hg19)	8678731
Stroke	Stroke_EAS	32514122	http://jenger.riken.jp/en/result	2020	East Asian	210054	17671	192383	GRCh37 (hg19)	8678632
