# Supplementary material for: Contribution of leukocyte telomere length to cardiovascular disease onset from genome-wide cross-trait analysis
Source: Nat Commun. 2025 Sep 30;16:8677. doi: 10.1038/s41467-025-63707-5 (PMC12485159; doi:10.1038/s41467-025-63707-5)
Supplement: Supplementary file 23 — Supplementary Data 21 [file 41467_2025_63707_MOESM23_ESM.xlsx]

## Sheet: Supplementary Data 21
Supplementary Data 21. Univariate and bivariate LDSC results for leukocyte telomere length and five cardiovascular diseases in East Asian populations
a) SNP-based heritability of leukocyte telomere length and five cardiovascular diseases in East Asian populations computed using univariate LDSC
Note: SNP-based heritabilities (h2snp) for leukocyte telomere length and five cardiovascular diseases in East Asian populations were calculated using LD Score regression, based on summary statistics. h2snp = SNP-based heritability estimate; h2snp_se = standard error of the SNP-based heritability estimate; h2snp_p =p value of the SNP-based heritability estimate; Mean χ2 = Mean chi-squared value ac…
Trait	h2 snp	h2snp_se	h2snp_p	λGC	Mean χ2	int	int_se	ratio	ratio_se
LTL_EAS	0.1375	0.0254	6.18e-08	1.0195	1.0431	0.9707	0.0089	<0	<0
AF_EAS	0.1443	0.0315	4.63e-06	1.2932	1.3257	1.2094	0.0115	0.6431	-0.0354
CAD_EAS	0.0695	0.0071	1.26e-22	1.2103	1.3477	1.0112	0.0121	0.0321	-0.0349
HF_EAS	0.01	0.0024	3.09e-05	1.0618	1.0655	1.0179	0.0077	0.273	-0.1171
PAD_EAS	0.0145	0.0025	6.63e-09	1.0345	1.0554	0.9866	0.0092	<0	<0
Stroke_EAS	0.0152	0.003	4.05e-07	1.0864	1.098	1.0266	0.0097	0.2717	-0.0989
b) Genome-wide genetic correlations between leukocyte telomere length and five cardiovascular diseases in East Asian populations computed using bivariate LDSC
Note: Genome-wide genetic correlations between leukocyte telomere length and five cardiovascular diseases in East Asian populations were estimated by LD Score regression, based on summary statistics. Significance testing was performed using P-values from the Z-score of a standard normal distribution. Tests are two-sided and only tests significant after correcting for multiple testing were interpr…
P-values lower than the Bonferroni-corrected threshold (P = 0.05/5 combinations = 0.01) are considered significant and marked in dark blue.
Trait 1	Trait 2	rg	rg_se	rg_z	rg_p	h2_liab	h2_liab_se	h2_int	h2_int_se	gcov_int	gcov_int_se
LTL_EAS	AF_EAS	0.0359	0.1103	0.325	0.7451	0.1283	0.0234	1.2215	0.0153	-0.0029	0.0061
LTL_EAS	CAD_EAS	-0.0504	0.0828	-0.6082	0.5431	0.0707	0.0086	1.0065	0.0153	0.0033	0.007
LTL_EAS	HF_EAS	-0.1305	0.1439	-0.9067	0.3646	0.01	0.0024	1.0179	0.0077	0.0032	0.0061
LTL_EAS	PAD_EAD	-0.2451	0.1236	-1.9836	0.0473	0.0145	0.0025	0.9867	0.0092	0.0117	0.006
LTL_EAS	Stroke_EAS	0.0189	0.1215	0.1557	0.8763	0.0151	0.003	1.0267	0.0097	-0.0019	0.0057
