# Supplementary material for: Contribution of leukocyte telomere length to cardiovascular disease onset from genome-wide cross-trait analysis
Source: Nat Commun. 2025 Sep 30;16:8677. doi: 10.1038/s41467-025-63707-5 (PMC12485159; doi:10.1038/s41467-025-63707-5)
Supplement: Supplementary file 24 — Supplementary Data 22 [file 41467_2025_63707_MOESM24_ESM.xlsx]

## Sheet: Supplementary Data 22
Supplementary Data 22. Univariate and bivariate MiXeR results for leukocyte telomere length and five cardiovascular diseases in East Asian populations
a) Polygenicity of leukocyte telomere length and five cardiovascular diseases in East Asian populations computed using univariate MiXeR
Note: Polygenicities for leukocyte telomere length and five cardiovascular diseases in East Asian populations were estimated using univariate MiXeR. pi = polygenicity estimate; pi_se = standard error of the polygenicity estimate; sig2_beta = discoverability estimate; sig2_beta_se = standard error of the discoverability estimate; h2 = heritability estimate; h2_se = standard error of the heritabili…
Trait	Trait polygenicity		Trait discoverability				Trait heritability		Number of trait-influencing variants (at 90% heritability)		Model selection (information criterions)
	pi	pi_se	sig2_beta	sig2_beta_se	sig2_zero	sig2_zero_se	h2	h2_se	nc_p9	nc_p9_se	AIC	BIC
LTL_EAS	1.115e-05	6.6252e-06	0.00328781	0.000982493	0.99798	0.00255292	0.0599752	0.00466534	31.1886	18.5318	261.123	252.13
AF_EAS	1.03e-05	2.51e-06	0.00529712	0.00137043	1.25579	0.00189511	0.099799	0.00600418	28.9379	7.01468	456.681	447.688
CAD_EAS	0.000225121	1.52e-05	0.000265179	1.53e-05	1.08782	0.00223693	0.114902	0.00203074	629.702	42.482	918.027	909.034
HF_EAS	0.000541877	0.000200968	4.97967e-05	1.13711e-05	1.02386	0.00361471	0.0481848	0.00517334	1515.72	562.142	-0.721582	-9.71466
PAD_EAS	0.000341078	7.53229e-05	0.000247924	4.20251e-05	1.00576	0.00333198	0.157716	0.0134652	954.053	210.691	4.81538	-4.17769
Stroke_EAS	0.000311412	4.42138e-05	7.71232e-05	9.91099e-06	1.03826	0.00281302	0.0456094	0.00249875	871.074	123.674	15.1845	6.1914
b) Polygenic overlaps between leukocyte telomere length and five cardiovascular diseases in East Asian populations computed using bivariate MiXeR
Note: Polygenic overlaps leukocyte telomere length and five cardiovascular diseases in East Asian populations were estimated using bivariate MiXeR. Dice = the ratio of shared variants to the total number of variants; Dice_se = standard error of Dice coefficient; nc1_p9, nc2_p9 and nc12_p9 = the number of influencial variants for trait1, trait2 and the overlap, respectively; nc1_p9_se, nc2_p9_se a…
Trait1	Trait2	Dice Coefficient		Fraction of shared and trait-specific variants						Number of shared and trait-specific variants (at 90% heritability)						Measures of correlation						Congruency		Model selection (information criterions)
		Dice	Dice_se	pi1	pi1_se	pi2	pi2_se	pi12	pi12_se	nc1_p9	nc1_p9_se	nc2_p9	nc2_p9_se	nc12_p9	nc12_p9_se	rho_zero	rho_zero_se	rho_beta	rho_beta_se	rg	rg_se	fraction_concordant_within_shared	fraction_concordant_within_shared_se	best_vs_min_AIC	best_vs_min_BIC	best_vs_max_AIC	best_vs_max_BIC
LTL_EAS	AF_EAS	0.175154	0.0961611	9.40778e-06	6.68099e-06	8.60317e-06	2.7089e-06	1.74225e-06	8.09762e-07	26.3152	18.6879	24.0645	7.57725	4.87338	2.26504	-0.00106462	0.00259969	0.0984932	0.45772	0.0178111	0.0660988	0.538599	0.166533	4.19431	-4.79876	24.5691	15.576
LTL_EAS	CAD_EAS	0.0544562	0.0278846	4.7391e-06	5.10849e-06	0.00021871	1.6411e-05	6.41093e-06	3.3151e-06	13.2561	14.2893	611.769	45.9043	17.9325	9.27291	-0.0029418	0.00224838	0.0362473	0.374452	0.0110904	0.0414639	0.512321	0.137744	6.50166	-2.49141	1.07246	-7.92062
LTL_EAS	HF_EAS	0.0423417	0.0243638	8.76568e-10	1.67417e-09	0.000530728	0.000198215	1.11492e-05	6.62381e-06	0.00245191	0.00468295	1484.54	554.441	31.1861	18.5279	0.00209131	0.00191569	-0.999964	5.03382e-05	-0.14319	0.0358583	0.00214388	0.00162647	-1.98864	-10.9817	-1.98166	-10.9747
LTL_EAS	PAD_EAS	0.062632	0.0264049	1.15193e-10	1.53199e-10	0.000329928	7.2334e-05	1.11499e-05	6.62508e-06	0.000322214	0.000428523	922.865	202.331	31.1882	18.5315	0.00330441	0.00164304	-0.999992	1.1551e-05	-0.176659	0.0362617	0.00103602	0.000775512	-1.9965	-10.9896	-1.99359	-10.9867
LTL_EAS	Stroke_EAS	0.0462635	0.0389994	3.7254e-06	3.61222e-06	0.000303988	4.47055e-05	7.42463e-06	5.97663e-06	10.4206	10.104	850.306	125.049	20.768	16.7177	-0.000828026	0.00197478	-0.392428	0.45647	-0.0506591	0.0532827	0.34476	0.187431	1.07374	-7.91934	4.54874	-4.44433
