# Supplementary material for: Contribution of leukocyte telomere length to cardiovascular disease onset from genome-wide cross-trait analysis
Source: Nat Commun. 2025 Sep 30;16:8677. doi: 10.1038/s41467-025-63707-5 (PMC12485159; doi:10.1038/s41467-025-63707-5)
Supplement: Supplementary file 25 — Supplementary Data 23 [file 41467_2025_63707_MOESM25_ESM.xlsx]

## Sheet: Supplementary Data 23
Supplementary Data 23. Univariate LAVA results for each of leukocyte telomere length and five cardiovascular diseases in East Asian populations
Note: results of univariate LAVA analysis, testing for local genetic signal within each trait in 1,445 regions. Regions with a P-value < 1e-4 were deemed to harbor sufficient genetic signal for meaningful local genetic correlation estimation with other traits. Significance testing was performed using simulation-based P-values. locus = index of given local genomic regions; chr = chromosome; start/…
P-values lower than 1e-04 are considered significant and marked in dark blue.
locus	chr	start	stop	n.snps	n.pcs	Trait	h2.obs	p
2	1	1976559	3492739	401	148	LTL_EAS	0.00164929	0.0187028
3	1	3492740	4543012	363	123	LTL_EAS	0.00128366	0.0363526
4	1	4543013	5914790	702	209	LTL_EAS	0.00460033	2.91753e-06
5	1	5914791	7365002	509	137	LTL_EAS	0.000593976	0.200429
6	1	7365003	9002909	467	143	LTL_EAS	0.00266923	0.000565084
7	1	9002910	10755520	476	145	LTL_EAS	0.000688417	0.174246
8	1	10755521	11708678	243	103	LTL_EAS	0.00094796	0.0705116
9	1	11708679	13811000	362	122	LTL_EAS	0.00194614	0.00437143
10	1	13811001	14893157	539	179	LTL_EAS	0.00194762	0.012834
11	1	14893158	17875820	942	219	LTL_EAS	0.00351865	0.00022692
12	1	17875821	20304720	1046	286	LTL_EAS	0.00448576	4.61936e-05
13	1	20304721	22145806	586	162	LTL_EAS	0.000531788	0.241931
14	1	22145807	23916165	586	162	LTL_EAS	0.00311044	0.000194463
15	1	23916166	25516893	492	140	LTL_EAS	0.00104103	0.0811138
16	1	25516894	27400828	407	85	LTL_EAS	0.000699831	0.111764
18	1	30161898	32043093	848	213	LTL_EAS	0.00638549	1.16148e-09
19	1	32043094	34941267	874	211	LTL_EAS	0.00190674	0.020926
20	1	34941268	36857533	415	93	LTL_EAS	0.00050645	0.191929
21	1	36857534	39550621	867	224	LTL_EAS	0.00585799	2.552e-08
22	1	39550622	41288115	494	116	LTL_EAS	0.00149181	0.0174578
23	1	41288116	43366279	637	132	LTL_EAS	4.8396e-05	0.456575
24	1	43366280	45082440	581	130	LTL_EAS	0.000905875	0.101786
25	1	45082441	47651005	667	96	LTL_EAS	0.00049748	0.199285
27	1	50644821	54973025	987	201	LTL_EAS	0.00315735	0.000491596
28	1	54973026	56412729	624	162	LTL_EAS	0.000759648	0.164775
29	1	56412730	57021655	279	64	LTL_EAS	0.000186982	0.333106
30	1	57021656	58196478	566	128	LTL_EAS	0.000503388	0.228137
31	1	58196479	59188245	535	121	LTL_EAS	0.00111962	0.0553078
32	1	59188246	60232862	322	95	LTL_EAS	0.000525486	0.186292
33	1	60232863	62109988	669	184	LTL_EAS	0.00245073	0.00326969
34	1	62109989	64095111	695	158	LTL_EAS	0.00129281	0.0529919
36	1	65041377	66774011	643	136	LTL_EAS	0.00323731	4.23487e-05
37	1	66774012	68477862	726	140	LTL_EAS	0.00532489	1.53821e-09
38	1	68477863	69687902	392	99	LTL_EAS	0.00049286	0.204666
39	1	69687903	72285466	719	151	LTL_EAS	0.0015317	0.0269172
41	1	74327079	76728120	735	123	LTL_EAS	0.00110281	0.0591351
43	1	79112110	80341732	449	83	LTL_EAS	0.000187548	0.351519
44	1	80341733	81990569	614	157	LTL_EAS	0.00173339	0.0168767
45	1	81990570	83991644	620	129	LTL_EAS	0.000551984	0.209581
46	1	83991645	86012417	810	158	LTL_EAS	0.00170025	0.0187585
47	1	86012418	88408033	883	178	LTL_EAS	0.00366203	3.94183e-05
48	1	88408034	90066205	489	105	LTL_EAS	0.000388832	0.258812
49	1	90066206	92938314	932	177	LTL_EAS	0.000412861	0.297693
50	1	92938315	93568956	116	17	LTL_EAS	0.000384514	0.0767182
51	1	93568957	96151207	953	197	LTL_EAS	0.000158186	0.414778
53	1	97949736	99555996	424	74	LTL_EAS	0.00064265	0.115238
54	1	99555997	101849109	807	159	LTL_EAS	0.00176627	0.0158581
56	1	102644328	105413133	638	106	LTL_EAS	0.000436129	0.237373
58	1	106767765	110304092	1068	211	LTL_EAS	0.00166219	0.0366208
59	1	110304093	112347256	861	206	LTL_EAS	0.00614788	2.41002e-09
60	1	112347257	114872038	791	180	LTL_EAS	0.00312255	0.000321353
61	1	114872039	118104015	1066	209	LTL_EAS	0.00164585	0.0373272
62	1	118104016	142545956	902	164	LTL_EAS	0.00146882	0.0368324
63	1	142545957	147914609	463	93	LTL_EAS	0.000581245	0.161812
64	1	147914610	152537155	637	113	LTL_EAS	0.000453253	0.236335
65	1	152537156	153397055	384	59	LTL_EAS	0.000356874	0.216004
66	1	153397056	156616039	777	154	LTL_EAS	0.00144398	0.0350922
67	1	156616040	157982579	542	136	LTL_EAS	0.000867386	0.115761
68	1	157982580	159953315	703	161	LTL_EAS	0.00196349	0.00931007
69	1	159953316	162888864	1212	245	LTL_EAS	0.00133399	0.0868017
70	1	162888865	164954020	841	191	LTL_EAS	0.00487765	4.02264e-07
71	1	164954021	168175845	1343	265	LTL_EAS	0.00504538	3.72082e-06
72	1	168175846	170169621	779	151	LTL_EAS	0.00182359	0.0118726
74	1	172932967	175387679	725	90	LTL_EAS	0.0015496	0.00767838
75	1	175387680	177937441	861	161	LTL_EAS	0.00100903	0.101404
76	1	177937442	181116840	1094	164	LTL_EAS	0.000403468	0.294716
77	1	181116841	183553326	897	166	LTL_EAS	0.00292484	0.000439593
78	1	183553327	185513153	749	134	LTL_EAS	0.00240089	0.00117365
83	1	192349899	194108441	464	93	LTL_EAS	0.000198021	0.352799
84	1	194108442	195996764	538	83	LTL_EAS	0.000207499	0.33883
85	1	195996765	198541162	624	94	LTL_EAS	0.000736758	0.111439
86	1	198541163	201071502	866	168	LTL_EAS	0.000196294	0.389676
87	1	201071503	203648600	1061	271	LTL_EAS	0.00217294	0.0200018
89	1	205271008	208809070	1057	248	LTL_EAS	0.00483744	4.68039e-06
91	1	209837237	212344930	969	200	LTL_EAS	0.0015673	0.0411461
92	1	212344931	213936674	539	126	LTL_EAS	0.00113804	0.0558495
93	1	213936675	216245665	921	171	LTL_EAS	0.00045527	0.277303
94	1	216245666	218342976	898	181	LTL_EAS	0.00197819	0.012149
95	1	218342977	220125116	656	138	LTL_EAS	0.00102797	0.0821921
96	1	220125117	221151629	336	94	LTL_EAS	0.000679286	0.128814
99	1	225965359	228102732	776	167	LTL_EAS	0.00666016	8.81509e-12
100	1	228102733	230437262	789	180	LTL_EAS	0.00186367	0.0162774
101	1	230437263	232090252	748	185	LTL_EAS	0.00202785	0.0112335
102	1	232090253	233369741	595	166	LTL_EAS	0.000641523	0.205102
103	1	233369742	234839043	672	175	LTL_EAS	0.0036014	4.49707e-05
104	1	234839044	236202705	331	87	LTL_EAS	0.0018862	0.00176453
105	1	236202706	237419495	561	147	LTL_EAS	0.00196794	0.00712604
106	1	237419496	238922341	685	172	LTL_EAS	0.00159721	0.0292483
108	1	239566656	241169137	704	191	LTL_EAS	0.00278327	0.00133194
109	1	241169138	242420888	569	181	LTL_EAS	0.000826229	0.158482
110	1	242420889	244512787	643	168	LTL_EAS	0.000243111	0.367765
111	1	244512788	245966754	478	161	LTL_EAS	0.0043355	1.02451e-06
113	1	247344631	249239466	425	112	LTL_EAS	0.000714056	0.137062
114	2	10133	2645948	958	221	LTL_EAS	0.0017441	0.0332856
115	2	2645949	4015665	605	176	LTL_EAS	0.000244063	0.370233
116	2	4015666	5529462	449	125	LTL_EAS	0.000120458	0.414511
117	2	5529463	6967943	626	166	LTL_EAS	0.000961162	0.115041
120	2	10083950	12419387	962	261	LTL_EAS	0.00483423	7.13516e-06
121	2	12419388	14757213	776	174	LTL_EAS	0.000925234	0.128581
122	2	14757214	16549757	589	164	LTL_EAS	0.000632169	0.206942
124	2	17515332	19692796	818	193	LTL_EAS	0.00173041	0.0264635
126	2	20402939	23703344	991	237	LTL_EAS	0.00349083	0.000376268
127	2	23703345	26209579	588	121	LTL_EAS	0.000408668	0.263538
129	2	29456861	31111554	737	184	LTL_EAS	0.000787372	0.171251
130	2	31111555	33363144	641	162	LTL_EAS	0.00130572	0.0533536
131	2	33363145	34016909	278	94	LTL_EAS	0.00143334	0.0131338
134	2	36123029	38132911	879	220	LTL_EAS	0.00130692	0.0802401
135	2	38132912	40508070	810	207	LTL_EAS	0.000603024	0.242249
136	2	40508071	42336744	839	199	LTL_EAS	0.00050648	0.272342
137	2	42336745	44322128	699	191	LTL_EAS	0.00316477	0.00037313
138	2	44322129	46482634	999	279	LTL_EAS	0.00414746	0.00011672
139	2	46482635	47806040	543	192	LTL_EAS	0.00028797	0.356542
140	2	47806041	49116026	332	115	LTL_EAS	0.000238717	0.344391
141	2	49116027	50818256	760	175	LTL_EAS	0.000475305	0.271608
142	2	50818257	52491017	693	175	LTL_EAS	0.000141752	0.41744
143	2	52491018	53355222	407	101	LTL_EAS	0.00021204	0.350165
145	2	54686323	57429035	1104	212	LTL_EAS	0.00240296	0.00597194
147	2	57726345	60728136	1138	240	LTL_EAS	0.00146931	0.0662158
150	2	64625086	65936332	410	126	LTL_EAS	0.00044981	0.249184
151	2	65936333	67227248	542	139	LTL_EAS	0.000366425	0.2961
152	2	67227249	69375742	977	221	LTL_EAS	0.00168956	0.0374554
153	2	69375743	70579922	367	82	LTL_EAS	0.00141861	0.00995365
154	2	70579923	73125598	696	194	LTL_EAS	0.00268979	0.00190362
155	2	73125599	75409633	610	144	LTL_EAS	0.0001603	0.399556
156	2	75409634	76647377	518	131	LTL_EAS	0.000942925	0.094301
158	2	78080015	80049718	868	196	LTL_EAS	0.00286708	0.00113425
159	2	80049719	83606074	1030	194	LTL_EAS	0.00219895	0.00801594
160	2	83606075	85893191	637	127	LTL_EAS	0.000546205	0.210111
165	2	98629110	100544638	492	97	LTL_EAS	0.000642083	0.144563
166	2	100544639	101557234	399	81	LTL_EAS	0.00251364	6.49183e-05
167	2	101557235	103759508	793	158	LTL_EAS	0.00343105	4.71161e-05
168	2	103759509	104714865	175	39	LTL_EAS	0.000445672	0.125177
169	2	104714866	107780932	1085	239	LTL_EAS	0.003461	0.00043129
171	2	108996019	113477211	851	181	LTL_EAS	0.0010269	0.110061
172	2	113477212	116413651	831	170	LTL_EAS	0.00134475	0.0523883
173	2	116413652	119581738	899	159	LTL_EAS	0.0031999	0.00012406
174	2	119581739	121554317	564	151	LTL_EAS	0.0015875	0.0231618
175	2	121554318	123396005	464	111	LTL_EAS	0.000331427	0.292722
179	2	129313015	131767129	589	142	LTL_EAS	0.000815012	0.134127
181	2	132783545	135158693	893	233	LTL_EAS	0.00373322	0.000155825
183	2	136977977	139414544	903	181	LTL_EAS	0.000827964	0.158007
185	2	140903959	142793066	796	167	LTL_EAS	0.0011861	0.0727709
188	2	147956521	150473193	640	120	LTL_EAS	0.000650464	0.16548
189	2	150473194	153465188	1043	192	LTL_EAS	0.00125772	0.0746623
190	2	153465189	155637294	680	175	LTL_EAS	0.00118737	0.0769267
191	2	155637295	157560495	449	86	LTL_EAS	3.08027e-06	0.477677
193	2	159577116	161769655	735	125	LTL_EAS	0.000468233	0.240382
196	2	165203974	167128466	645	136	LTL_EAS	0.00136461	0.0346798
198	2	167490429	169588988	682	166	LTL_EAS	0.00270977	0.000943662
199	2	169588989	171319417	717	168	LTL_EAS	0.000302131	0.340874
200	2	171319418	174122650	971	221	LTL_EAS	0.00239837	0.00686172
201	2	174122651	177074923	827	203	LTL_EAS	0.00371243	7.42145e-05
202	2	177074924	179244504	656	126	LTL_EAS	0.00142698	0.0252526
203	2	179244505	181812685	893	184	LTL_EAS	0.00295257	0.000646883
204	2	181812686	184145976	754	142	LTL_EAS	0.000101444	0.429754
205	2	184145977	186242927	509	105	LTL_EAS	0.000445925	0.231886
206	2	186242928	188897634	620	84	LTL_EAS	0.000766487	0.0919747
207	2	188897635	191973455	764	145	LTL_EAS	0.000710063	0.167318
208	2	191973456	195123359	482	122	LTL_EAS	0.000578264	0.193324
213	2	201357290	202542475	332	72	LTL_EAS	0.000363643	0.233224
214	2	202542476	205363047	793	156	LTL_EAS	0.00132596	0.0480295
215	2	205363048	208120624	932	216	LTL_EAS	0.00213567	0.0126509
217	2	209941700	212194775	596	99	LTL_EAS	0.000652563	0.143257
218	2	212194776	214013653	646	158	LTL_EAS	0.000561637	0.228044
220	2	215573227	218395307	997	239	LTL_EAS	0.00150802	0.0612011
221	2	218395308	219853567	443	103	LTL_EAS	0.00193897	0.00257183
222	2	219853568	222520904	1006	221	LTL_EAS	0.000830099	0.180355
223	2	222520905	224859323	723	187	LTL_EAS	0.000782122	0.174612
224	2	224859324	227665678	909	161	LTL_EAS	0.00298166	0.000306711
225	2	227665679	229593915	679	150	LTL_EAS	0.00180609	0.0122921
226	2	229593916	232191250	890	209	LTL_EAS	0.000859982	0.165917
227	2	232191251	233550713	370	108	LTL_EAS	0.00125647	0.031286
229	2	234883168	236066960	568	190	LTL_EAS	0.00188691	0.0173735
230	2	236066961	237201266	327	102	LTL_EAS	0.00311949	1.1682e-05
231	2	237201267	238502381	407	126	LTL_EAS	0.00168	0.0116867
232	2	238502382	240328718	674	187	LTL_EAS	0.00225999	0.00605881
233	2	240328719	241459497	451	147	LTL_EAS	0.00173998	0.0141971
237	3	1164058	2863911	971	256	LTL_EAS	0.00317211	0.00139805
238	3	2863912	5108349	1094	292	LTL_EAS	0.00790942	7.78027e-11
239	3	5108350	6724765	699	222	LTL_EAS	0.00434686	1.26948e-05
240	3	6724766	8051951	738	192	LTL_EAS	0.000726743	0.194062
241	3	8051952	9899533	797	218	LTL_EAS	0.00182709	0.0269549
242	3	9899534	11019488	533	174	LTL_EAS	0.0022134	0.00556622
243	3	11019489	12860229	659	158	LTL_EAS	0.00133832	0.0475562
244	3	12860230	14816750	785	222	LTL_EAS	0.00559208	7.57354e-08
245	3	14816751	16664547	684	159	LTL_EAS	5.58369e-05	0.456658
246	3	16664548	17891041	286	72	LTL_EAS	0.000306277	0.26589
247	3	17891042	19789003	415	108	LTL_EAS	0.000352304	0.279634
248	3	19789004	20375345	196	48	LTL_EAS	0.00037509	0.183483
249	3	20375346	21643707	515	143	LTL_EAS	0.00105806	0.0799921
251	3	22647521	25460047	1106	260	LTL_EAS	0.00243149	0.01008
253	3	27611778	30484625	1065	254	LTL_EAS	0.00304825	0.00191455
254	3	30484626	31726060	541	153	LTL_EAS	4.75204e-05	0.460131
255	3	31726061	32845663	389	149	LTL_EAS	0.000362589	0.303998
256	3	32845664	33989246	321	76	LTL_EAS	0.000500634	0.17206
258	3	35283409	38353505	1027	179	LTL_EAS	0.00228285	0.00494621
259	3	38353506	40796032	834	158	LTL_EAS	0.00193452	0.00963673
260	3	40796033	42540434	475	124	LTL_EAS	0.000188451	0.376615
261	3	42540435	45151576	680	128	LTL_EAS	0.000960543	0.0882671
263	3	45992978	47793553	423	77	LTL_EAS	0.000363309	0.240376
264	3	47793554	51831792	799	63	LTL_EAS	2.37059e-05	0.45711
267	3	55348769	56847831	542	113	LTL_EAS	0.000534802	0.201747
268	3	56847832	59704331	822	163	LTL_EAS	0.001215	0.0661786
269	3	59704332	61958750	1137	274	LTL_EAS	0.00166502	0.0557517
270	3	61958751	63669879	765	205	LTL_EAS	0.000277325	0.365369
271	3	63669880	65273079	756	218	LTL_EAS	0.00306473	0.000963106
272	3	65273080	66270447	270	110	LTL_EAS	5.09689e-06	0.479043
273	3	66270448	67742901	587	164	LTL_EAS	0.00329049	0.000103597
275	3	68646219	70449028	624	178	LTL_EAS	0.000360623	0.319919
276	3	70449029	72528426	650	231	LTL_EAS	0.00189421	0.026066
277	3	72528427	74398940	723	214	LTL_EAS	0.000603089	0.245735
278	3	74398941	75717386	255	68	LTL_EAS	0.00147009	0.00486271
279	3	75717387	79024471	947	209	LTL_EAS	0.00201879	0.0155987
280	3	79024472	82022276	715	106	LTL_EAS	0.00285807	5.36028e-05
281	3	82022277	82527031	126	24	LTL_EAS	0.000217009	0.219811
283	3	84961751	87590636	712	111	LTL_EAS	0.000567663	0.186805
284	3	87590637	89775033	534	90	LTL_EAS	0.00127709	0.0205997
287	3	96058348	98215516	463	92	LTL_EAS	0.000264522	0.312571
288	3	98215517	100553825	775	124	LTL_EAS	0.0014369	0.02376
290	3	102013410	104581613	703	130	LTL_EAS	6.28273e-05	0.448134
291	3	104581614	106834267	697	146	LTL_EAS	0.0020536	0.00532004
292	3	106834268	108638228	520	107	LTL_EAS	0.000834353	0.0988883
294	3	110929057	112455117	553	122	LTL_EAS	2.92505e-06	0.481389
295	3	112455118	113650586	426	93	LTL_EAS	0.00139551	0.0146452
296	3	113650587	115605661	473	141	LTL_EAS	0.000150809	0.403469
297	3	115605662	116898042	524	115	LTL_EAS	0.000116536	0.413234
299	3	118903463	120523073	584	110	LTL_EAS	0.00132244	0.026487
301	3	121822628	123198641	479	112	LTL_EAS	0.000994338	0.0692538
302	3	123198642	124936549	698	162	LTL_EAS	0.00129304	0.0549463
303	3	124936550	126214330	392	83	LTL_EAS	0.00102651	0.0411411
304	3	126214331	128194796	663	151	LTL_EAS	0.00342018	3.70946e-05
305	3	128194797	130024576	414	86	LTL_EAS	0.000809402	0.0835887
306	3	130024577	131836226	718	149	LTL_EAS	0.000177478	0.39253
310	3	137727496	139847179	636	122	LTL_EAS	0.000155711	0.393709
311	3	139847180	141034491	408	123	LTL_EAS	0.000791682	0.124708
312	3	141034492	142985100	597	141	LTL_EAS	0.00283327	0.000279402
316	3	148637334	150530065	608	168	LTL_EAS	0.00261933	0.00135199
317	3	150530066	151256352	281	75	LTL_EAS	0.00105934	0.031076
319	3	152222144	153407526	365	106	LTL_EAS	5.63568e-05	0.446594
321	3	154485882	157311596	837	167	LTL_EAS	0.00238912	0.00282021
322	3	157311597	159155377	576	95	LTL_EAS	0.000908424	0.0711011
323	3	159155378	161620009	737	138	LTL_EAS	0.000151724	0.40197
325	3	165935732	168270619	542	100	LTL_EAS	0.000526459	0.191592
326	3	168270620	172048457	1161	250	LTL_EAS	0.0141092	8.07776e-28
327	3	172048458	175051223	963	217	LTL_EAS	0.00206033	0.0154143
328	3	175051224	176928975	547	138	LTL_EAS	0.000493327	0.240248
330	3	179376589	181637723	422	103	LTL_EAS	0.000605967	0.164033
331	3	181637724	184112682	715	173	LTL_EAS	0.00052743	0.250431
332	3	184112683	186230742	637	185	LTL_EAS	0.0021774	0.00742423
333	3	186230743	188951597	961	263	LTL_EAS	0.00180809	0.039831
335	3	190355510	192344597	725	162	LTL_EAS	0.00182167	0.0142024
336	3	192344598	193962112	520	146	LTL_EAS	0.000965078	0.100574
337	3	193962113	195349066	446	144	LTL_EAS	0.0011074	0.0720155
338	3	195349067	196728482	283	91	LTL_EAS	0.000998259	0.0516798
339	3	196728483	197946622	245	56	LTL_EAS	0.000446632	0.163157
340	4	10240	695912	112	26	LTL_EAS	0.00071302	0.0219888
341	4	695913	2306583	393	98	LTL_EAS	7.17356e-05	0.434588
343	4	3384845	4989588	495	158	LTL_EAS	0.00281496	0.000519597
344	4	4989589	6325242	605	190	LTL_EAS	0.00122019	0.0794938
345	4	6325243	7663190	553	228	LTL_EAS	0.00197528	0.0211183
346	4	7663191	9217084	475	174	LTL_EAS	0.00301743	0.000395491
348	4	10698981	13004348	860	181	LTL_EAS	0.0027833	0.00106355
349	4	13004349	15148516	711	189	LTL_EAS	0.000426279	0.298176
350	4	15148517	16579695	651	164	LTL_EAS	0.00061572	0.212637
352	4	18752294	20486651	444	96	LTL_EAS	0.000688692	0.128111
353	4	20486652	22319288	741	175	LTL_EAS	0.00140246	0.0479937
354	4	22319289	24135369	611	164	LTL_EAS	0.0016457	0.0235091
355	4	24135370	26836317	893	258	LTL_EAS	0.00408363	8.90443e-05
356	4	26836318	29313037	778	166	LTL_EAS	0.00107842	0.0907929
357	4	29313038	31205517	503	133	LTL_EAS	0.00148025	0.024121
358	4	31205518	32593453	440	101	LTL_EAS	0.000936194	0.071045
360	4	35151583	36540810	454	102	LTL_EAS	0.00186536	0.00331678
361	4	36540811	38203464	725	182	LTL_EAS	0.00282368	0.000951833
362	4	38203465	40588393	849	240	LTL_EAS	0.00323602	0.000876735
363	4	40588394	42664297	688	178	LTL_EAS	0.000835656	0.154007
364	4	42664298	45189270	767	132	LTL_EAS	0.000220426	0.36351
366	4	47412254	47997645	194	39	LTL_EAS	0.00041454	0.140175
368	4	54658566	57458942	852	189	LTL_EAS	0.00252012	0.00290953
369	4	57458943	59360441	705	171	LTL_EAS	0.00182858	0.0158498
375	4	65592229	68741353	952	166	LTL_EAS	0.00236054	0.00302598
377	4	69601809	72418006	675	112	LTL_EAS	0.0007748	0.119256
378	4	72418007	74888947	632	123	LTL_EAS	0.000423322	0.258496
379	4	74888948	77718852	943	173	LTL_EAS	0.00127008	0.0634791
382	4	80322666	82691669	627	132	LTL_EAS	0.00125562	0.0440912
383	4	82691670	83510372	232	63	LTL_EAS	0.000222454	0.307109
384	4	83510373	84922154	455	85	LTL_EAS	0.000323081	0.272279
385	4	84922155	87214993	645	111	LTL_EAS	0.00016757	0.381898
386	4	87214994	89236855	638	134	LTL_EAS	0.00180606	0.0091811
387	4	89236856	90500460	391	94	LTL_EAS	0.00129515	0.0211766
388	4	90500461	92166236	513	105	LTL_EAS	0.00160893	0.00930244
390	4	94233169	95896913	498	110	LTL_EAS	9.96096e-05	0.421429
391	4	95896914	97912515	668	152	LTL_EAS	0.00209225	0.00532245
393	4	99040832	101711689	873	143	LTL_EAS	0.000948139	0.102125
395	4	102707194	105305539	662	101	LTL_EAS	0.00163127	0.00774618
399	4	111466214	114687995	983	212	LTL_EAS	0.00347	0.000224526
400	4	114687996	118224725	936	147	LTL_EAS	0.00198478	0.0067594
401	4	118224726	119932620	530	98	LTL_EAS	0.000196743	0.357113
402	4	119932621	121393951	465	88	LTL_EAS	0.000600326	0.148574
404	4	122458886	124387408	482	94	LTL_EAS	0.000898221	0.072217
405	4	124387409	126751239	755	172	LTL_EAS	0.000761647	0.171022
406	4	126751240	127833073	337	83	LTL_EAS	0.000496327	0.183693
409	4	131284306	133742120	604	132	LTL_EAS	0.000135638	0.408513
410	4	133742121	134111558	82	21	LTL_EAS	0.000293078	0.146933
411	4	134111559	135954226	298	60	LTL_EAS	0.00105804	0.0205962
413	4	137831943	139197294	442	116	LTL_EAS	0.000317483	0.303718
414	4	139197295	143226784	1294	280	LTL_EAS	0.000722162	0.237337
416	4	145025811	148834277	937	190	LTL_EAS	0.00057101	0.244294
417	4	148834278	150683433	459	98	LTL_EAS	0.000287425	0.30502
418	4	150683434	152782184	609	83	LTL_EAS	0.000267291	0.302176
419	4	152782185	154122370	412	115	LTL_EAS	0.00053023	0.205529
420	4	154122371	155546839	475	134	LTL_EAS	0.0014918	0.0236934
421	4	155546840	157596253	731	173	LTL_EAS	0.00409558	5.37428e-06
422	4	157596254	158455363	222	43	LTL_EAS	0.000344773	0.189205
423	4	158455364	161798202	864	183	LTL_EAS	0.000464867	0.280008
425	4	161998785	163413310	511	129	LTL_EAS	0.00234125	0.00125984
426	4	163413311	164173867	137	42	LTL_EAS	0.000841643	0.0267909
427	4	164173868	165472929	439	126	LTL_EAS	0.000561656	0.203245
428	4	165472930	166593952	393	113	LTL_EAS	0.000575193	0.185916
430	4	167853561	169676676	482	131	LTL_EAS	0.00111008	0.0632656
433	4	172963786	174857042	427	122	LTL_EAS	0.00129157	0.0350557
434	4	174857043	176376342	467	132	LTL_EAS	0.000596089	0.195502
435	4	176376343	179391123	964	244	LTL_EAS	0.00435707	2.41213e-05
436	4	179391124	180547908	417	131	LTL_EAS	0.000255746	0.34484
437	4	180547909	183473284	1288	321	LTL_EAS	0.00712696	8.49935e-09
438	4	183473285	184930023	460	180	LTL_EAS	0.00392601	1.46754e-05
439	4	184930024	186544264	556	188	LTL_EAS	0.000767484	0.179475
440	4	186544265	187867533	581	196	LTL_EAS	0.00292879	0.000929532
441	4	187867534	189155114	358	128	LTL_EAS	0.000974569	0.0853955
442	4	189155115	189915203	246	83	LTL_EAS	0.000644206	0.126853
443	4	189915204	191043594	148	62	LTL_EAS	0.000484297	0.156847
444	5	11940	1483180	304	111	LTL_EAS	0.0119172	2.93303e-32
445	5	1483181	2851269	707	213	LTL_EAS	0.00304121	0.000935733
446	5	2851270	4940255	953	246	LTL_EAS	0.00141739	0.0752274
448	5	5973037	8445402	1135	235	LTL_EAS	0.00438701	1.65561e-05
449	5	8445403	9873006	645	153	LTL_EAS	0.0008743	0.126859
450	5	9873007	11849590	843	224	LTL_EAS	0.00128218	0.0858145
452	5	13611632	17400372	1250	268	LTL_EAS	0.00313848	0.00185164
453	5	17400373	18850604	369	104	LTL_EAS	0.000425451	0.240339
454	5	18850605	22657008	954	152	LTL_EAS	0.000195523	0.384598
455	5	22657009	23719696	345	86	LTL_EAS	0.000563759	0.159821
456	5	23719697	26124488	640	135	LTL_EAS	0.00239948	0.00121581
459	5	29594525	31391126	577	140	LTL_EAS	0.000198377	0.378486
460	5	31391127	33500818	789	193	LTL_EAS	0.000354788	0.328862
461	5	33500819	35048572	578	165	LTL_EAS	0.000724554	0.177494
462	5	35048573	36433092	547	129	LTL_EAS	0.000670119	0.167013
464	5	38802789	40287729	562	116	LTL_EAS	0.00071138	0.141779
465	5	40287730	42858747	643	106	LTL_EAS	0.000675946	0.143063
467	5	44045381	49410915	329	38	LTL_EAS	0.000239571	0.247835
469	5	51701350	53748307	839	174	LTL_EAS	0.00211168	0.0075067
470	5	53748308	55416658	573	97	LTL_EAS	3.39199e-05	0.458772
471	5	55416659	57339005	688	175	LTL_EAS	0.00241515	0.00306308
473	5	58523946	61247124	789	152	LTL_EAS	0.00165806	0.0193509
474	5	61247125	62536058	423	59	LTL_EAS	3.15704e-05	0.44912
475	5	62536059	65205427	783	131	LTL_EAS	0.00136933	0.0320163
476	5	65205428	67851517	856	191	LTL_EAS	0.00161921	0.0337375
477	5	67851518	71419711	543	113	LTL_EAS	0.00261539	0.000228512
478	5	71419712	73759199	854	189	LTL_EAS	0.00335905	0.000177502
479	5	73759200	76221198	861	187	LTL_EAS	0.0028904	0.000857763
480	5	76221199	77283975	456	118	LTL_EAS	0.00011008	0.418041
481	5	77283976	79394041	741	181	LTL_EAS	0.000247661	0.370348
484	5	81237242	83972773	732	200	LTL_EAS	0.000116581	0.433953
486	5	85767058	87438020	254	71	LTL_EAS	0.000226246	0.314563
487	5	87438021	90423339	718	145	LTL_EAS	0.00233061	0.00205361
488	5	90423340	91840637	276	79	LTL_EAS	0.000171304	0.358782
489	5	91840638	93811097	369	90	LTL_EAS	0.000174828	0.36495
490	5	93811098	96374150	879	170	LTL_EAS	0.00161101	0.0276226
491	5	96374151	97316375	205	37	LTL_EAS	0.000932666	0.0135504
494	5	100595235	103181351	725	131	LTL_EAS	0.000317857	0.313909
495	5	103181352	104854817	399	85	LTL_EAS	0.000151558	0.376344
497	5	106909042	109233618	804	163	LTL_EAS	0.000579808	0.224749
498	5	109233619	110896791	491	132	LTL_EAS	0.00151872	0.0212537
499	5	110896792	112302830	438	124	LTL_EAS	0.000994412	0.0784685
500	5	112302831	113777986	638	127	LTL_EAS	0.000882817	0.104761
502	5	114751104	115879777	527	120	LTL_EAS	0.000144582	0.399111
503	5	115879778	117082850	408	111	LTL_EAS	0.00199334	0.00269493
506	5	119669847	122002653	632	149	LTL_EAS	0.000624523	0.198877
508	5	123240671	125128470	697	203	LTL_EAS	0.00171505	0.0302819
512	5	132007339	134777577	920	218	LTL_EAS	0.0016433	0.0403809
514	5	136376493	139409053	770	141	LTL_EAS	0.00199564	0.00577198
515	5	139409054	141852077	806	148	LTL_EAS	0.00278506	0.000426932
516	5	141852078	143592976	715	174	LTL_EAS	0.00273547	0.0010562
518	5	146434801	148549094	740	176	LTL_EAS	0.00273008	0.00112861
519	5	148549095	150911275	1071	245	LTL_EAS	0.00262786	0.00519136
520	5	150911276	152504700	549	110	LTL_EAS	0.00193212	0.00329468
522	5	153899308	156627810	823	162	LTL_EAS	0.00177403	0.0162111
524	5	157585549	159866697	739	184	LTL_EAS	0.00288322	0.000817934
525	5	159866698	161694489	678	147	LTL_EAS	0.0028492	0.000322935
527	5	163803608	165314602	461	143	LTL_EAS	0.00115896	0.0632034
528	5	165314603	167651859	777	249	LTL_EAS	0.00428734	3.54771e-05
529	5	167651860	169330611	782	209	LTL_EAS	0.00283396	0.00163899
530	5	169330612	170904981	659	176	LTL_EAS	0.00112527	0.0880434
531	5	170904982	172766002	666	207	LTL_EAS	0.00316845	0.000545707
532	5	172766003	174167623	621	186	LTL_EAS	0.00360811	6.40974e-05
533	5	174167624	176509938	706	212	LTL_EAS	0.00425769	1.27358e-05
534	5	176509939	179096402	768	205	LTL_EAS	0.00286413	0.00138108
537	6	73924	1452083	513	161	LTL_EAS	0.000117029	0.426225
539	6	2510437	4317569	821	186	LTL_EAS	0.00293944	0.000710549
540	6	4317570	5057821	329	94	LTL_EAS	0.00081454	0.090865
541	6	5057822	6752797	833	219	LTL_EAS	0.00345956	0.00027656
542	6	6752798	7975637	550	161	LTL_EAS	0.00267111	0.00094744
544	6	9020425	10627076	546	152	LTL_EAS	0.00129243	0.0500454
545	6	10627077	12365129	728	187	LTL_EAS	0.00437984	2.94193e-06
546	6	12365130	13835830	522	126	LTL_EAS	5.53181e-06	0.480186
547	6	13835831	15819455	673	180	LTL_EAS	0.00096693	0.122582
548	6	15819456	18404207	922	235	LTL_EAS	0.00375044	0.000154473
550	6	19672633	23199920	1256	281	LTL_EAS	0.00257948	0.0088708
552	6	24397130	26141757	912	179	LTL_EAS	0.00229991	0.00470078
554	6	26697554	28901402	557	54	LTL_EAS	0.00114123	0.0115336
555	6	28901403	29688046	12	5	LTL_EAS	0.000152112	0.130159
558	6	31054924	31571894	131	38	LTL_EAS	0.000698229	0.0434833
559	6	31571895	32682590	105	37	LTL_EAS	0.000507438	0.0942106
560	6	32682591	33209310	191	54	LTL_EAS	0.000609598	0.0944483
561	6	33209311	35757007	840	193	LTL_EAS	0.00176934	0.0240902
562	6	35757008	37112681	522	138	LTL_EAS	0.00204953	0.00452292
565	6	40434092	41712058	529	144	LTL_EAS	0.000993672	0.0931425
566	6	41712059	43728479	550	140	LTL_EAS	0.00119675	0.0559917
567	6	43728480	45405389	505	135	LTL_EAS	0.000258276	0.345724
569	6	46731325	49957253	1072	156	LTL_EAS	0.00300004	0.000243609
570	6	49957254	51171480	236	40	LTL_EAS	3.27866e-05	0.437082
571	6	51171481	52828869	676	140	LTL_EAS	0.000233053	0.360894
572	6	52828870	54293678	636	125	LTL_EAS	0.00217828	0.00205267
573	6	54293679	56105707	648	103	LTL_EAS	7.8595e-05	0.431896
576	6	62693824	64607599	422	56	LTL_EAS	0.000868694	0.0385927
577	6	64607600	65764776	297	61	LTL_EAS	9.98972e-05	0.395113
578	6	65764777	67152226	500	92	LTL_EAS	0.000260571	0.314852
580	6	67906137	70361484	724	119	LTL_EAS	4.71027e-05	0.455022
582	6	71609006	73451673	588	116	LTL_EAS	0.000510056	0.214735
583	6	73451674	74404068	294	86	LTL_EAS	0.000982064	0.0500202
585	6	76627640	77415155	256	56	LTL_EAS	0.000122981	0.372127
586	6	77415156	78385577	336	70	LTL_EAS	0.00151301	0.00438281
587	6	78385578	80691482	753	122	LTL_EAS	0.00113847	0.0532536
588	6	80691483	82389311	545	74	LTL_EAS	0.000462961	0.186029
589	6	82389312	84742341	699	152	LTL_EAS	0.00187441	0.010391
590	6	84742342	87650463	932	146	LTL_EAS	0.000902827	0.114744
591	6	87650464	88857392	367	73	LTL_EAS	0.000128477	0.383343
592	6	88857393	91092352	765	174	LTL_EAS	0.000715594	0.186321
593	6	91092353	92348705	460	121	LTL_EAS	0.00189382	0.00512024
595	6	94329245	96490134	555	113	LTL_EAS	3.09628e-05	0.463601
597	6	98021638	100875516	758	155	LTL_EAS	0.0027516	0.000600055
598	6	100875517	102201824	331	66	LTL_EAS	0.000578121	0.125571
599	6	102201825	104733704	728	136	LTL_EAS	0.000336845	0.30797
600	6	104733705	107240062	886	207	LTL_EAS	0.00206384	0.0136127
601	6	107240063	108858460	476	135	LTL_EAS	0.000193301	0.378998
602	6	108858461	110305071	471	85	LTL_EAS	0.000105807	0.406688
603	6	110305072	112345456	583	125	LTL_EAS	0.00127985	0.0377646
604	6	112345457	114220833	654	144	LTL_EAS	0.000863178	0.123014
605	6	114220834	116703926	598	100	LTL_EAS	0.000662037	0.141197
606	6	116703927	118099644	459	102	LTL_EAS	0.00035838	0.271105
607	6	118099645	120338588	723	128	LTL_EAS	0.00106084	0.0693268
608	6	120338589	122348428	603	105	LTL_EAS	0.0021768	0.00105918
609	6	122348429	124099184	534	113	LTL_EAS	0.000514748	0.209928
610	6	124099185	127540155	870	204	LTL_EAS	0.00179528	0.0253692
611	6	127540156	129860936	467	111	LTL_EAS	0.000229431	0.346942
612	6	129860937	130935711	435	118	LTL_EAS	0.000536659	0.205786
613	6	130935712	132891666	649	146	LTL_EAS	0.000638629	0.19169
614	6	132891667	134243918	572	119	LTL_EAS	0.000373182	0.278576
615	6	134243919	136223664	555	145	LTL_EAS	0.00156686	0.0225441
616	6	136223665	138245745	610	152	LTL_EAS	0.000233074	0.366194
617	6	138245746	139976687	569	169	LTL_EAS	0.003024	0.000334319
618	6	139976688	142288533	512	81	LTL_EAS	0.000307455	0.276498
619	6	142288534	145518030	1089	244	LTL_EAS	0.00039337	0.332211
620	6	145518031	147740272	591	109	LTL_EAS	0.000104489	0.418144
621	6	147740273	150755000	1280	278	LTL_EAS	0.00283211	0.00468698
622	6	150755001	152702385	914	252	LTL_EAS	0.0032466	0.00105584
623	6	152702386	153993093	516	118	LTL_EAS	0.000792697	0.119937
624	6	153993094	157641072	1221	283	LTL_EAS	0.00436342	6.40723e-05
627	6	162169453	164360067	941	216	LTL_EAS	0.00212785	0.0129004
628	6	164360068	166831724	1180	251	LTL_EAS	0.00245415	0.00864778
629	6	166831725	168042468	483	148	LTL_EAS	0.0017967	0.0122198
632	6	169946667	171051270	331	79	LTL_EAS	0.0010621	0.0336826
634	7	1240748	2482290	314	94	LTL_EAS	0.000306449	0.290858
636	7	4142454	5455378	374	146	LTL_EAS	0.00338246	3.51894e-05
639	7	8162909	9034684	409	143	LTL_EAS	0.00124239	0.0515989
640	7	9034685	10882977	768	187	LTL_EAS	0.00166956	0.0287815
641	7	10882978	12635431	925	206	LTL_EAS	0.000715092	0.205577
642	7	12635432	14141608	600	182	LTL_EAS	0.00069182	0.198901
643	7	14141609	15591421	578	174	LTL_EAS	0.00114478	0.0834857
644	7	15591422	16902524	644	166	LTL_EAS	0.00117042	0.0747187
645	7	16902525	18759806	738	224	LTL_EAS	0.000820534	0.184518
646	7	18759807	21715378	1313	300	LTL_EAS	0.00635344	8.33278e-08
647	7	21715379	23472033	853	238	LTL_EAS	0.00307772	0.00135026
648	7	23472034	26552261	1364	292	LTL_EAS	0.00357393	0.000812566
649	7	26552262	28554104	708	168	LTL_EAS	0.00184623	0.0144833
650	7	28554105	31137289	1077	255	LTL_EAS	0.00336649	0.000784684
651	7	31137290	33997077	1156	229	LTL_EAS	0.00581604	3.94229e-08
653	7	36120154	37910002	840	214	LTL_EAS	0.00196812	0.0186492
654	7	37910003	38965629	505	110	LTL_EAS	0.000415738	0.250669
655	7	38965630	40482673	434	90	LTL_EAS	0.00078473	0.0940405
656	7	40482674	41853482	406	101	LTL_EAS	0.000932196	0.0718233
657	7	41853483	43448397	538	148	LTL_EAS	0.0017982	0.0121658
658	7	43448398	45523273	606	136	LTL_EAS	0.000900376	0.107773
659	7	45523274	47104276	603	143	LTL_EAS	0.00208268	0.00453555
661	7	49211849	51674880	944	175	LTL_EAS	0.00284432	0.000746737
662	7	51674881	53176376	686	164	LTL_EAS	0.00224973	0.00412561
663	7	53176377	54905959	648	105	LTL_EAS	0.000171041	0.376675
664	7	54905960	57382764	527	112	LTL_EAS	0.000372057	0.273324
666	7	62560323	63624322	66	16	LTL_EAS	0.000267779	0.137409
667	7	63624323	67371495	801	100	LTL_EAS	0.000469298	0.216114
668	7	67371496	68458764	397	117	LTL_EAS	0.00246424	0.000512003
669	7	68458765	69083424	170	55	LTL_EAS	0.000236693	0.285281
670	7	69083425	71874126	804	186	LTL_EAS	0.00371134	4.30883e-05
671	7	71874127	74408523	294	72	LTL_EAS	0.00129574	0.0117454
673	7	76499313	78460635	817	199	LTL_EAS	0.000277915	0.363201
674	7	78460636	80333322	577	128	LTL_EAS	0.00138677	0.029214
675	7	80333323	81714243	423	133	LTL_EAS	0.00216932	0.00264806
676	7	81714244	83567546	699	169	LTL_EAS	0.00201299	0.00919925
677	7	83567547	85570789	565	95	LTL_EAS	0.000126162	0.398662
678	7	85570790	88189329	720	115	LTL_EAS	0.00149401	0.0170068
679	7	88189330	89727016	582	114	LTL_EAS	0.000713527	0.139183
680	7	89727017	92494245	812	135	LTL_EAS	0.00170235	0.0129267
681	7	92494246	94058818	445	122	LTL_EAS	4.23775e-05	0.458326
682	7	94058819	96432923	771	163	LTL_EAS	0.00162067	0.0247864
683	7	96432924	99365083	751	164	LTL_EAS	0.000262402	0.357266
685	7	100526291	101731498	279	94	LTL_EAS	9.77889e-05	0.416311
687	7	103197912	103793049	325	88	LTL_EAS	0.000580718	0.155865
688	7	103793050	105681590	739	182	LTL_EAS	0.00229787	0.00498743
691	7	109296363	112125631	796	182	LTL_EAS	0.000871653	0.147014
693	7	113714774	116918288	723	135	LTL_EAS	0.000141335	0.406461
694	7	116918289	119074052	481	73	LTL_EAS	0.000549798	0.147229
695	7	119074053	120269171	203	30	LTL_EAS	0.000138494	0.314133
696	7	120269172	122992990	738	137	LTL_EAS	0.00101726	0.0835395
697	7	122992991	125775066	799	118	LTL_EAS	0.00406479	2.59292e-07
698	7	125775067	126869221	386	67	LTL_EAS	5.54527e-05	0.433657
699	7	126869222	129589868	787	151	LTL_EAS	0.00118322	0.0642353
700	7	129589869	131635483	589	166	LTL_EAS	0.00236195	0.00301243
701	7	131635484	133736374	618	143	LTL_EAS	0.00174291	0.0131661
702	7	133736375	136111689	895	197	LTL_EAS	0.00354143	0.0001158
703	7	136111690	138309842	587	172	LTL_EAS	0.00125896	0.0645344
704	7	138309843	139664085	403	125	LTL_EAS	0.00127395	0.0383844
705	7	139664086	141678417	617	134	LTL_EAS	0.00113788	0.0608949
709	7	146397905	147996405	625	147	LTL_EAS	0.000274511	0.3439
711	7	149500993	151627123	693	213	LTL_EAS	0.0015868	0.0438055
713	7	153033739	154964316	741	206	LTL_EAS	0.00167616	0.0340009
714	7	154964317	156153106	442	160	LTL_EAS	0.00111016	0.0813923
715	7	156153107	157635553	521	164	LTL_EAS	0.000740757	0.171839
716	7	157635554	159128575	428	120	LTL_EAS	0.00161589	0.0127211
718	8	720795	1162980	201	85	LTL_EAS	0.000908162	0.0617121
720	8	1957009	2791987	430	158	LTL_EAS	0.000130438	0.418824
721	8	2791988	3361150	410	152	LTL_EAS	0.000843652	0.134035
722	8	3361151	3704713	367	131	LTL_EAS	2.85339e-05	0.467577
723	8	3704714	4480374	733	246	LTL_EAS	0.00158843	0.0547449
725	8	5146928	6142331	798	224	LTL_EAS	0.00270068	0.00314629
727	8	7153080	9099581	469	161	LTL_EAS	0.000969546	0.109879
730	8	11088310	13394643	793	232	LTL_EAS	0.00243138	0.00727865
731	8	13394644	13945976	383	105	LTL_EAS	0.00154617	0.0115667
732	8	13945977	15709611	1080	235	LTL_EAS	0.00121461	0.101986
733	8	15709612	17300379	665	203	LTL_EAS	0.00130998	0.0721622
734	8	17300380	18671055	959	248	LTL_EAS	0.00492732	3.32963e-06
736	8	19221081	21137819	865	232	LTL_EAS	0.00215859	0.0143142
737	8	21137820	21901218	316	115	LTL_EAS	0.000378339	0.27283
738	8	21901219	23028335	390	145	LTL_EAS	0.000841987	0.129239
739	8	23028336	24672501	680	162	LTL_EAS	0.000235959	0.368826
740	8	24672502	25803980	421	103	LTL_EAS	7.23628e-05	0.435788
741	8	25803981	26900699	533	133	LTL_EAS	0.00100978	0.0821363
742	8	26900700	28621013	767	182	LTL_EAS	0.000258363	0.365925
743	8	28621014	30534248	582	151	LTL_EAS	0.00118908	0.0633664
745	8	33044705	34782251	400	62	LTL_EAS	0.000477209	0.160028
746	8	34782252	38017236	548	130	LTL_EAS	0.00126444	0.0420274
747	8	38017237	40054435	551	134	LTL_EAS	0.00253421	0.000708161
748	8	40054436	42472800	773	179	LTL_EAS	0.00178406	0.0197751
749	8	42472801	46841315	123	25	LTL_EAS	0.000119832	0.318785
750	8	46841316	51464550	820	112	LTL_EAS	0.000850226	0.0996498
753	8	54450918	56115358	554	123	LTL_EAS	0.000275573	0.329974
754	8	56115359	57212083	336	88	LTL_EAS	0.000809435	0.0857513
755	8	57212084	59047312	622	138	LTL_EAS	0.00116939	0.058684
757	8	60470381	62328609	602	125	LTL_EAS	0.00145667	0.0227798
759	8	63426173	67414034	1117	197	LTL_EAS	0.00291613	0.00099011
760	8	67414035	69121036	333	76	LTL_EAS	0.000877783	0.0583996
761	8	69121037	72289571	990	219	LTL_EAS	0.00363986	0.000150248
762	8	72289572	73836479	671	141	LTL_EAS	0.000567247	0.213541
763	8	73836480	75684315	684	155	LTL_EAS	0.00173158	0.0164704
764	8	75684316	77379451	540	93	LTL_EAS	6.77017e-05	0.435524
765	8	77379452	79751440	562	94	LTL_EAS	0.000698831	0.12269
766	8	79751441	82016264	632	162	LTL_EAS	0.000601701	0.21622
769	8	85110409	85978701	177	29	LTL_EAS	0.000356002	0.140766
770	8	85978702	87634581	335	51	LTL_EAS	0.000590994	0.0950405
771	8	87634582	89085481	432	86	LTL_EAS	0.000948538	0.0554653
773	8	90639839	94303592	896	179	LTL_EAS	0.00151396	0.0384593
775	8	96205878	99403074	1066	251	LTL_EAS	0.00108347	0.134451
776	8	99403075	102260923	752	118	LTL_EAS	5.7366e-05	0.44878
777	8	102260924	104123443	716	204	LTL_EAS	0.00248011	0.00425806
779	8	107270872	109011379	741	134	LTL_EAS	0.00072515	0.153674
780	8	109011380	115011595	1513	173	LTL_EAS	0.00140441	0.0469244
781	8	115011596	116407568	386	65	LTL_EAS	0.000109419	0.391039
782	8	116407569	121179006	1616	265	LTL_EAS	0.00230462	0.0142028
783	8	121179007	123780420	863	182	LTL_EAS	0.00280108	0.00102632
784	8	123780421	126401023	972	230	LTL_EAS	0.00309572	0.00110678
785	8	126401024	128708975	885	247	LTL_EAS	0.00593544	5.41297e-08
786	8	128708976	130003883	515	149	LTL_EAS	0.000621759	0.199846
787	8	130003884	131959714	787	171	LTL_EAS	0.000861234	0.142651
788	8	131959715	133351162	524	115	LTL_EAS	0.0018848	0.0045213
789	8	133351163	134571618	582	146	LTL_EAS	0.00108147	0.077747
790	8	134571619	137120280	1067	207	LTL_EAS	0.0039599	3.35543e-05
791	8	137120281	139607999	994	196	LTL_EAS	0.000613141	0.232992
792	8	139608000	141104817	767	190	LTL_EAS	0.00269918	0.00170392
794	8	142610657	144214290	465	134	LTL_EAS	0.000859491	0.116142
795	8	144214291	146303867	381	105	LTL_EAS	0.00141893	0.0177317
796	9	10023	1197526	488	150	LTL_EAS	0.00150037	0.0288813
797	9	1197527	2235668	630	199	LTL_EAS	0.00064411	0.224291
798	9	2235669	2696555	270	84	LTL_EAS	0.000750946	0.0960654
799	9	2696556	4320425	674	219	LTL_EAS	0.00155252	0.0492098
800	9	4320426	6144486	636	215	LTL_EAS	0.00229937	0.00821321
801	9	6144487	7759242	766	231	LTL_EAS	0.000965652	0.151079
802	9	7759243	8919319	645	206	LTL_EAS	0.00348616	0.000181547
803	9	8919320	11103346	894	253	LTL_EAS	0.00511507	1.9245e-06
804	9	11103347	12046746	197	44	LTL_EAS	0.000691666	0.0548111
805	9	12046747	14836080	972	289	LTL_EAS	0.00689451	5.87091e-09
807	9	16364352	18259692	699	204	LTL_EAS	0.00340337	0.000229568
808	9	18259693	20288119	807	248	LTL_EAS	0.00431772	3.10381e-05
810	9	21938461	23424761	409	155	LTL_EAS	0.00197349	0.00814041
811	9	23424762	24746694	284	115	LTL_EAS	0.000398855	0.263066
812	9	24746695	25893114	370	146	LTL_EAS	0.000298713	0.331836
813	9	25893115	27748183	675	201	LTL_EAS	0.00254932	0.00331407
814	9	27748184	29938115	855	199	LTL_EAS	0.000807705	0.174483
816	9	31118134	31884883	214	41	LTL_EAS	0.000564938	0.083442
817	9	31884884	33578941	480	118	LTL_EAS	0.00041376	0.258691
818	9	33578942	34701352	240	47	LTL_EAS	0.000750605	0.0472889
820	9	36745893	38717181	677	188	LTL_EAS	0.00297043	0.000672038
821	9	38717182	69989375	13	8	LTL_EAS	0.000441148	0.0198603
822	9	69989376	72513605	494	116	LTL_EAS	0.000152377	0.392988
825	9	75708880	77543688	412	102	LTL_EAS	0.000419306	0.241212
826	9	77543689	79221991	597	184	LTL_EAS	0.00208213	0.00954367
827	9	79221992	81510359	771	205	LTL_EAS	0.000385162	0.321445
828	9	81510360	82682883	425	129	LTL_EAS	0.00289506	0.000136487
829	9	82682884	83713504	403	94	LTL_EAS	0.00020731	0.347929
830	9	83713505	86070382	667	198	LTL_EAS	0.0029955	0.00078242
831	9	86070383	87812366	679	169	LTL_EAS	0.00147252	0.0384494
832	9	87812367	89493523	437	121	LTL_EAS	0.000687579	0.154057
833	9	89493524	92343050	912	214	LTL_EAS	0.00181441	0.0267333
834	9	92343051	94165486	683	182	LTL_EAS	0.00228231	0.00522136
835	9	94165487	96486026	807	148	LTL_EAS	0.0019306	0.00815682
836	9	96486027	98547390	649	143	LTL_EAS	0.000713651	0.164612
838	9	100312285	102281873	665	164	LTL_EAS	0.001008	0.103551
840	9	104225481	105967984	748	146	LTL_EAS	0.00206287	0.00516344
841	9	105967985	107829748	750	138	LTL_EAS	0.00186473	0.0082561
842	9	107829749	110368474	742	177	LTL_EAS	0.00362192	4.45605e-05
843	9	110368475	112864469	1141	258	LTL_EAS	0.00511592	2.27447e-06
844	9	112864470	116400502	1303	264	LTL_EAS	0.00250226	0.00889582
845	9	116400503	119530000	1234	260	LTL_EAS	0.0070577	7.04313e-10
846	9	119530001	122117725	950	223	LTL_EAS	0.00216371	0.0128005
848	9	124681440	126973204	680	164	LTL_EAS	0.00165496	0.0229452
850	9	128927729	130597604	487	119	LTL_EAS	0.000770561	0.127007
851	9	130597605	132047808	279	90	LTL_EAS	0.00151519	0.00874416
852	9	132047809	133641809	376	151	LTL_EAS	0.00412951	1.56157e-06
853	9	133641810	134137629	121	43	LTL_EAS	0.000149512	0.332212
854	9	134137630	134722557	199	50	LTL_EAS	0.000113307	0.373266
855	9	134722558	136612240	598	179	LTL_EAS	0.00119464	0.0778939
857	9	138198538	139575793	265	107	LTL_EAS	0.00100759	0.0629976
858	9	139575794	141144796	267	85	LTL_EAS	4.66798e-05	0.447093
859	10	60523	1523806	431	121	LTL_EAS	0.000240397	0.347131
860	10	1523807	3350441	1191	263	LTL_EAS	0.00732189	2.44492e-10
861	10	3350442	4806512	723	185	LTL_EAS	0.00241672	0.00369247
863	10	5699800	7227267	806	225	LTL_EAS	0.00336928	0.000426865
864	10	7227268	9038946	923	216	LTL_EAS	0.0026425	0.00326026
866	10	10631305	12641986	835	243	LTL_EAS	0.0033588	0.000641029
867	10	12641987	14492886	1086	286	LTL_EAS	0.0026958	0.00712522
868	10	14492887	16679279	838	240	LTL_EAS	0.00433322	2.33951e-05
869	10	16679280	18537267	782	200	LTL_EAS	0.00111934	0.102264
870	10	18537268	20311057	810	183	LTL_EAS	0.00260004	0.00201564
871	10	20311058	22282803	625	151	LTL_EAS	7.27784e-05	0.446696
872	10	22282804	24787658	712	187	LTL_EAS	0.00283679	0.0010242
873	10	24787659	26886615	703	151	LTL_EAS	0.00129059	0.049767
874	10	26886616	28736450	643	134	LTL_EAS	0.00181005	0.00906556
875	10	28736451	30287398	795	206	LTL_EAS	0.00507996	3.37084e-07
876	10	30287399	31908498	543	143	LTL_EAS	0.000103526	0.428897
877	10	31908499	33908655	657	122	LTL_EAS	0.000676857	0.158485
878	10	33908656	35148611	396	86	LTL_EAS	0.000753619	0.0976835
879	10	35148612	36940703	531	117	LTL_EAS	0.000978282	0.0761784
880	10	36940704	43606459	606	102	LTL_EAS	0.00150503	0.012417
881	10	43606460	45448031	705	134	LTL_EAS	0.000216194	0.366661
884	10	50452595	52087335	339	96	LTL_EAS	0.00100064	0.0553858
885	10	52087336	53791679	659	131	LTL_EAS	0.0001579	0.396129
886	10	53791680	55868180	908	196	LTL_EAS	0.0033264	0.000242579
888	10	57129544	59159037	590	68	LTL_EAS	0.000145925	0.366675
889	10	59159038	60514349	396	61	LTL_EAS	0.000235073	0.295697
890	10	60514350	62085190	626	138	LTL_EAS	6.42045e-05	0.448909
891	10	62085191	64198067	734	148	LTL_EAS	0.00181651	0.0115226
892	10	64198068	66313715	634	112	LTL_EAS	0.00252951	0.000317386
893	10	66313716	67549741	474	83	LTL_EAS	0.000949002	0.0526814
894	10	67549742	68757629	620	116	LTL_EAS	0.00157005	0.0135956
895	10	68757630	71054709	656	107	LTL_EAS	0.000619006	0.163592
896	10	71054710	72673145	890	240	LTL_EAS	0.00482013	3.82226e-06
897	10	72673146	73730459	592	187	LTL_EAS	0.00219873	0.00721258
898	10	73730460	75699350	499	63	LTL_EAS	2.52654e-05	0.455848
899	10	75699351	79466701	1220	229	LTL_EAS	0.0057324	5.70133e-08
900	10	79466702	80464093	423	110	LTL_EAS	0.000433982	0.242225
901	10	80464094	82568989	790	201	LTL_EAS	0.00219045	0.00906426
903	10	83992481	85920709	805	151	LTL_EAS	0.00138479	0.0394102
904	10	85920710	87935759	752	149	LTL_EAS	0.00244009	0.00155356
907	10	90787309	92107336	503	119	LTL_EAS	0.000316359	0.306495
908	10	92107337	95362627	976	172	LTL_EAS	0.000144912	0.415224
909	10	95362628	97064851	546	92	LTL_EAS	0.000656486	0.133895
910	10	97064852	100365649	1309	243	LTL_EAS	0.00487574	3.42183e-06
911	10	100365650	102471756	726	119	LTL_EAS	0.00167998	0.0101079
912	10	102471757	106139565	1032	167	LTL_EAS	0.00565715	2.14133e-09
913	10	106139566	107883349	527	91	LTL_EAS	0.00109918	0.0378308
914	10	107883350	110353327	900	186	LTL_EAS	0.0026168	0.00203403
916	10	112170487	115752990	1440	284	LTL_EAS	0.00209174	0.0261929
918	10	117845896	120999638	1243	276	LTL_EAS	0.00561972	6.1289e-07
919	10	120999639	122365962	590	152	LTL_EAS	0.00258416	0.00101057
922	10	124236220	126143063	858	220	LTL_EAS	0.00315902	0.000747756
923	10	126143064	127822235	722	182	LTL_EAS	0.00105106	0.105665
924	10	127822236	129962926	1105	274	LTL_EAS	0.00434358	5.54119e-05
925	10	129962927	130764813	392	140	LTL_EAS	0.00256846	0.000752716
926	10	130764814	131740761	427	119	LTL_EAS	0.000673024	0.156948
927	10	131740762	132689305	493	131	LTL_EAS	0.000833783	0.120274
928	10	132689306	134038000	594	174	LTL_EAS	0.00063667	0.211987
930	10	134609627	135523865	261	54	LTL_EAS	0.000149889	0.348442
931	11	70855	2739889	761	221	LTL_EAS	0.00311888	0.000865132
932	11	2739890	4466102	528	158	LTL_EAS	0.000719209	0.174216
933	11	4466103	6565001	1295	226	LTL_EAS	0.00357938	0.000219661
935	11	7461583	9555470	860	213	LTL_EAS	0.00417004	1.84403e-05
937	11	10371327	12639329	1331	319	LTL_EAS	0.00260175	0.0119881
938	11	12639330	13629455	426	101	LTL_EAS	0.0010451	0.0523545
939	11	13629456	15465638	590	113	LTL_EAS	0.000250651	0.336636
940	11	15465639	17579783	737	142	LTL_EAS	0.000454637	0.259272
942	11	19569433	21205247	855	241	LTL_EAS	0.00167621	0.0446319
944	11	22387441	23673700	475	103	LTL_EAS	0.00167517	0.00697248
947	11	26754939	29492526	781	138	LTL_EAS	0.00119933	0.0544923
949	11	30687491	32062967	351	49	LTL_EAS	0.000844836	0.0342785
951	11	34218654	35442608	662	147	LTL_EAS	0.00045129	0.264143
952	11	35442609	38611205	1105	256	LTL_EAS	0.00467434	1.09645e-05
953	11	38611206	40720444	560	129	LTL_EAS	7.69144e-05	0.440024
954	11	40720445	44785739	1529	264	LTL_EAS	0.00260599	0.00692933
955	11	44785740	47003018	609	158	LTL_EAS	0.000974441	0.106804
956	11	47003019	54695473	511	47	LTL_EAS	0.0011637	0.0074322
958	11	55753844	58455947	904	109	LTL_EAS	0.000645675	0.156316
959	11	58455948	59251804	248	39	LTL_EAS	6.52094e-05	0.403854
960	11	59251805	62201641	871	179	LTL_EAS	0.00508841	8.03553e-08
962	11	63804570	67409718	999	176	LTL_EAS	0.000441731	0.28547
963	11	67409719	69511630	579	149	LTL_EAS	0.000331493	0.318147
964	11	69511631	70926292	426	145	LTL_EAS	0.00050984	0.238794
966	11	72895951	74161461	292	47	LTL_EAS	0.00027746	0.241836
967	11	74161462	76796159	928	208	LTL_EAS	0.0011667	0.0976441
968	11	76796160	79374417	1031	210	LTL_EAS	0.00162135	0.0397098
969	11	79374418	81211602	769	220	LTL_EAS	0.00266947	0.00322257
970	11	81211603	84214592	1071	179	LTL_EAS	0.00190151	0.0145296
971	11	84214593	86425728	791	144	LTL_EAS	0.00162087	0.0190857
972	11	86425729	88282078	793	166	LTL_EAS	0.000145512	0.41344
974	11	90954610	92731401	579	106	LTL_EAS	0.00083444	0.0979184
975	11	92731402	94987750	811	164	LTL_EAS	0.00167243	0.0219132
976	11	94987751	97673784	1026	249	LTL_EAS	0.00353517	0.00042078
977	11	97673785	98704141	411	84	LTL_EAS	0.000996651	0.0461341
978	11	98704142	100417158	810	198	LTL_EAS	0.00159395	0.0381113
979	11	100417159	102156568	580	112	LTL_EAS	0.00136742	0.0238966
980	11	102156569	103493096	567	130	LTL_EAS	0.00129648	0.0385604
982	11	105501640	106254207	209	38	LTL_EAS	0.000782108	0.0296811
984	11	107843999	109178131	342	68	LTL_EAS	0.00162955	0.00236619
986	11	111986913	114123539	908	197	LTL_EAS	0.00306152	0.000614976
987	11	114123540	115428159	493	130	LTL_EAS	0.000414928	0.267772
988	11	115428160	116383543	377	123	LTL_EAS	9.33574e-05	0.429191
989	11	116383544	117901740	680	199	LTL_EAS	0.00154494	0.0428652
990	11	117901741	118900987	363	87	LTL_EAS	0.00186182	0.0019589
991	11	118900988	120771784	701	192	LTL_EAS	0.00119741	0.0842207
995	11	124496120	126773879	946	233	LTL_EAS	0.0028239	0.00256898
997	11	128188778	130049774	795	216	LTL_EAS	0.00212505	0.0129911
998	11	130049775	131429519	567	191	LTL_EAS	0.00668077	5.74332e-11
1000	11	132723636	134204731	640	203	LTL_EAS	0.00123781	0.0831038
1001	11	134204732	134946452	378	120	LTL_EAS	0.000633729	0.171275
1002	12	61107	1739022	484	153	LTL_EAS	0.000343414	0.314909
1003	12	1739023	3562408	702	209	LTL_EAS	0.000339076	0.341352
1004	12	3562409	5198073	821	240	LTL_EAS	0.00195807	0.0244919
1005	12	5198074	6521657	576	161	LTL_EAS	0.00226682	0.00367643
1006	12	6521658	7995249	457	142	LTL_EAS	0.00236497	0.00168156
1007	12	7995250	9032964	126	53	LTL_EAS	4.92783e-05	0.43089
1010	12	11479022	14428647	1216	301	LTL_EAS	0.00809926	5.25733e-11
1011	12	14428648	15819892	420	103	LTL_EAS	0.000589857	0.169987
1012	12	15819893	18628021	781	175	LTL_EAS	0.00167253	0.0250552
1013	12	18628022	20523761	650	182	LTL_EAS	0.00183071	0.0181942
1014	12	20523762	21757656	570	113	LTL_EAS	0.00105864	0.0590901
1015	12	21757657	24562053	913	257	LTL_EAS	0.00330159	0.000982269
1016	12	24562054	26532779	801	191	LTL_EAS	0.00318018	0.000353705
1017	12	26532780	28193227	680	152	LTL_EAS	0.000746757	0.161369
1018	12	28193228	29630824	590	100	LTL_EAS	0.000827145	0.0938758
1019	12	29630825	31158540	799	182	LTL_EAS	0.0012509	0.0707393
1020	12	31158541	32164007	324	106	LTL_EAS	8.42724e-06	0.476551
1021	12	32164008	34339984	791	141	LTL_EAS	0.000342836	0.308256
1022	12	34339985	37856717	18	5	LTL_EAS	2.85881e-07	0.415101
1026	12	43212363	45209544	531	99	LTL_EAS	0.000467872	0.215662
1027	12	45209545	47786056	818	173	LTL_EAS	0.00171673	0.0218551
1028	12	47786057	50165690	682	140	LTL_EAS	0.000267781	0.343627
1029	12	50165691	52569388	701	154	LTL_EAS	0.00116876	0.0681599
1030	12	52569389	54688126	932	189	LTL_EAS	0.00224034	0.00661696
1032	12	56798801	59994970	963	171	LTL_EAS	0.000489993	0.263581
1034	12	61965143	66069782	1304	255	LTL_EAS	0.00236924	0.0110757
1035	12	66069783	68247434	861	197	LTL_EAS	0.00323435	0.000342865
1036	12	68247435	70817279	1083	222	LTL_EAS	0.00996809	7.25299e-18
1037	12	70817280	73150803	701	144	LTL_EAS	0.00118785	0.059541
1039	12	73733755	76517683	860	170	LTL_EAS	0.00196826	0.0106176
1040	12	76517684	78400195	579	136	LTL_EAS	0.000326303	0.312981
1044	12	82916341	84116732	370	83	LTL_EAS	0.000685883	0.113514
1046	12	86138539	89682291	614	118	LTL_EAS	0.000160737	0.38915
1047	12	89682292	92066155	659	121	LTL_EAS	0.00154146	0.0164191
1048	12	92066156	93932579	586	149	LTL_EAS	0.00167313	0.01775
1049	12	93932580	95148195	551	178	LTL_EAS	0.00140583	0.0489033
1050	12	95148196	96440950	647	143	LTL_EAS	0.000633919	0.190984
1051	12	96440951	98579855	905	184	LTL_EAS	0.00276331	0.00121741
1053	12	100780656	103124291	904	189	LTL_EAS	0.00217803	0.0078825
1054	12	103124292	104845403	719	149	LTL_EAS	0.000367539	0.301775
1056	12	106156521	107548626	512	102	LTL_EAS	3.43611e-05	0.459516
1057	12	107548627	109270450	631	138	LTL_EAS	0.000942054	0.0997893
1058	12	109270451	113028429	672	135	LTL_EAS	0.00100493	0.0845139
1060	12	114181110	116184485	1058	257	LTL_EAS	0.00726856	2.24657e-10
1061	12	116184486	117008585	313	102	LTL_EAS	0.000567451	0.177424
1062	12	117008586	118149097	467	153	LTL_EAS	0.00180099	0.0131044
1063	12	118149098	119859279	579	170	LTL_EAS	0.00316971	0.000200895
1064	12	119859280	122015993	654	125	LTL_EAS	0.000604989	0.18614
1066	12	124721970	127195165	1006	262	LTL_EAS	0.00670155	3.88229e-09
1067	12	127195166	128810029	738	218	LTL_EAS	0.00652229	8.09906e-10
1068	12	128810030	130612385	923	288	LTL_EAS	0.00543845	1.79712e-06
1070	12	132015259	133841511	374	104	LTL_EAS	0.00169111	0.00676132
1071	13	19020013	21479583	462	107	LTL_EAS	0.00122451	0.0338797
1072	13	21479584	22386165	204	70	LTL_EAS	0.000183494	0.342177
1073	13	22386166	23326260	383	142	LTL_EAS	0.00245315	0.00122439
1074	13	23326261	24531980	576	168	LTL_EAS	0.000345388	0.321742
1075	13	24531981	25728172	544	156	LTL_EAS	0.00127472	0.0542728
1076	13	25728173	27283456	486	107	LTL_EAS	0.000914523	0.0806679
1077	13	27283457	29435976	798	209	LTL_EAS	0.00253422	0.00395867
1079	13	30625940	32301388	602	180	LTL_EAS	0.00156909	0.0340879
1080	13	32301389	34095663	710	150	LTL_EAS	0.000225586	0.369013
1082	13	35433086	37137641	563	128	LTL_EAS	0.000947014	0.0911084
1084	13	38965014	40859944	775	173	LTL_EAS	0.00107212	0.096192
1085	13	40859945	42118645	363	112	LTL_EAS	0.000839957	0.102162
1086	13	42118646	43701331	651	145	LTL_EAS	0.00137758	0.0374663
1087	13	43701332	45477002	647	165	LTL_EAS	0.0016663	0.0225563
1090	13	49286439	51723601	840	180	LTL_EAS	0.00258348	0.00199489
1095	13	58829327	61392802	875	169	LTL_EAS	0.00136688	0.0493462
1096	13	61392803	63401793	549	115	LTL_EAS	0.000686935	0.148565
1097	13	63401794	65340421	485	78	LTL_EAS	0.000122564	0.391059
1098	13	65340422	67714796	749	137	LTL_EAS	0.000618268	0.191664
1099	13	67714797	69224436	392	84	LTL_EAS	0.00077897	0.08879
1100	13	69224437	71978413	962	212	LTL_EAS	0.00184369	0.0245152
1101	13	71978414	73934089	651	161	LTL_EAS	0.0012556	0.0593657
1102	13	73934090	75806473	597	152	LTL_EAS	0.000548349	0.228858
1103	13	75806474	77411044	748	163	LTL_EAS	0.00140251	0.042836
1105	13	79469557	81726772	701	149	LTL_EAS	0.00255169	0.00104459
1106	13	81726773	85035885	897	156	LTL_EAS	9.97274e-05	0.433823
1107	13	85035886	88190873	903	146	LTL_EAS	0.000453458	0.262553
1109	13	90177955	92913093	859	164	LTL_EAS	8.03199e-05	0.44509
1110	13	92913094	94779284	733	141	LTL_EAS	0.000282733	0.336846
1111	13	94779285	96087870	672	161	LTL_EAS	0.000212111	0.379786
1113	13	97768099	98959258	367	109	LTL_EAS	0.00103418	0.0600841
1114	13	98959259	100633111	758	187	LTL_EAS	0.00147018	0.0457279
1116	13	102104032	104167666	969	208	LTL_EAS	0.0034258	0.000235772
1117	13	104167667	105863276	657	160	LTL_EAS	0.0008888	0.128172
1119	13	107114898	109121210	774	224	LTL_EAS	0.00389978	6.94795e-05
1120	13	109121211	110188241	489	133	LTL_EAS	0.00157216	0.0184662
1121	13	110188242	112137059	945	265	LTL_EAS	0.00215982	0.0195601
1122	13	112137060	113609604	476	155	LTL_EAS	0.000218646	0.374401
1123	13	113609605	115109853	386	110	LTL_EAS	0.000367242	0.273951
1124	14	19002084	21191945	383	143	LTL_EAS	0.00283356	0.000299396
1125	14	21191946	23018665	764	211	LTL_EAS	0.00365622	0.000114492
1126	14	23018666	24905123	623	196	LTL_EAS	0.0151367	7.06253e-35
1127	14	24905124	27533181	980	202	LTL_EAS	0.00150012	0.0484003
1128	14	27533182	29862815	559	120	LTL_EAS	0.000815423	0.11565
1129	14	29862816	32382215	625	150	LTL_EAS	0.00216649	0.00401976
1130	14	32382216	34815856	1062	304	LTL_EAS	0.00704403	5.9752e-09
1131	14	34815857	35858508	265	54	LTL_EAS	0.000292303	0.246024
1132	14	35858509	40256601	1490	247	LTL_EAS	0.00508686	1.73921e-06
1134	14	40342048	43066701	880	132	LTL_EAS	0.000242079	0.352352
1135	14	43066702	43802046	196	58	LTL_EAS	0.00050275	0.141574
1137	14	46081717	47458806	370	63	LTL_EAS	0.000725492	0.0757304
1138	14	47458807	49956535	787	165	LTL_EAS	0.000684741	0.190094
1139	14	49956536	52048393	721	186	LTL_EAS	0.00284509	0.000973806
1140	14	52048394	53474136	569	135	LTL_EAS	0.000171026	0.390685
1141	14	53474137	53997290	179	48	LTL_EAS	0.000105137	0.377848
1142	14	53997291	55234112	478	142	LTL_EAS	0.00132628	0.0412932
1143	14	55234113	56216787	285	65	LTL_EAS	0.000874659	0.0473594
1144	14	56216788	57481315	662	166	LTL_EAS	0.000657875	0.199603
1146	14	59448879	62043302	827	153	LTL_EAS	0.00151887	0.0285655
1147	14	62043303	63291421	458	127	LTL_EAS	0.000248628	0.346267
1149	14	65225453	67889283	878	139	LTL_EAS	0.00104747	0.0792438
1150	14	67889284	71102397	1172	239	LTL_EAS	0.00339905	0.000523145
1151	14	71102398	72890154	696	141	LTL_EAS	0.00116768	0.0607145
1152	14	72890155	74832030	652	152	LTL_EAS	0.0028689	0.000352952
1153	14	74832031	77605473	954	228	LTL_EAS	0.00369129	0.000158558
1154	14	77605474	78561980	459	103	LTL_EAS	0.000309018	0.297674
1155	14	78561981	81000021	920	210	LTL_EAS	0.00142507	0.0599699
1157	14	83137834	84092007	341	101	LTL_EAS	7.56039e-05	0.433117
1158	14	84092008	85568114	408	103	LTL_EAS	7.67448e-05	0.433051
1160	14	87635080	89411185	598	123	LTL_EAS	0.00154262	0.0169748
1161	14	89411186	91618007	746	214	LTL_EAS	0.000540565	0.26724
1162	14	91618008	92916399	460	122	LTL_EAS	0.00215288	0.00206439
1163	14	92916400	94325285	518	157	LTL_EAS	0.00303026	0.000224207
1164	14	94325286	95947052	855	241	LTL_EAS	0.00252427	0.00643503
1165	14	95947053	97572724	789	216	LTL_EAS	0.00508888	5.0908e-07
1166	14	97572725	99370326	702	171	LTL_EAS	0.00161463	0.0276868
1167	14	99370327	101357468	702	209	LTL_EAS	0.0017295	0.0309694
1171	14	106339118	107289454	26	8	LTL_EAS	0.000234006	0.0987006
1172	15	20001200	24979404	314	110	LTL_EAS	0.000324901	0.295241
1173	15	24979405	27298112	787	251	LTL_EAS	0.00242747	0.00922711
1174	15	27298113	28604617	435	122	LTL_EAS	0.00146742	0.0209788
1175	15	28604618	30435204	391	109	LTL_EAS	0.00046994	0.22512
1177	15	32197743	34016007	687	197	LTL_EAS	0.0034954	0.000136778
1179	15	35038012	37456726	841	218	LTL_EAS	0.00387522	6.39885e-05
1181	15	38531453	40384324	773	195	LTL_EAS	0.00317604	0.000397904
1182	15	40384325	41798467	300	80	LTL_EAS	0.00155456	0.00542495
1183	15	41798468	42910414	320	86	LTL_EAS	0.000892269	0.065712
1185	15	45095317	46666511	365	88	LTL_EAS	0.000143996	0.383245
1186	15	46666512	48365228	624	141	LTL_EAS	0.00118943	0.0575868
1188	15	50008044	51678516	575	105	LTL_EAS	0.00264183	0.000139482
1189	15	51678517	53699684	675	168	LTL_EAS	0.00108321	0.0910952
1190	15	53699685	55823743	922	214	LTL_EAS	0.00417608	1.86296e-05
1192	15	56865256	58828306	890	236	LTL_EAS	0.00344923	0.000420102
1194	15	59909706	61292486	577	181	LTL_EAS	0.00330937	0.000167836
1195	15	61292487	63015122	761	207	LTL_EAS	0.00266563	0.00261576
1196	15	63015123	64339748	442	141	LTL_EAS	0.000613742	0.196504
1197	15	64339749	67468817	914	212	LTL_EAS	0.000739175	0.20153
1198	15	67468818	68891518	482	94	LTL_EAS	0.000604814	0.154247
1199	15	68891519	72047167	1090	255	LTL_EAS	0.0027552	0.0042604
1201	15	73628715	76398691	670	151	LTL_EAS	0.00159413	0.0227474
1203	15	78516010	80638744	832	215	LTL_EAS	0.00093402	0.150405
1204	15	80638745	84260703	915	228	LTL_EAS	7.96855e-05	0.453719
1205	15	84260704	86652259	785	172	LTL_EAS	0.00156819	0.0314275
1206	15	86652260	88370262	798	214	LTL_EAS	0.00178935	0.0283038
1207	15	88370263	90070118	540	191	LTL_EAS	0.00187027	0.0183413
1208	15	90070119	92011845	651	170	LTL_EAS	0.00186306	0.0142308
1209	15	92011846	93591318	740	225	LTL_EAS	0.0030542	0.00114103
1210	15	93591319	94922391	654	234	LTL_EAS	0.00232617	0.00973098
1211	15	94922392	96473837	639	203	LTL_EAS	0.00255849	0.00333999
1212	15	96473838	98030720	541	188	LTL_EAS	0.00445926	2.18877e-06
1213	15	98030721	100290016	993	261	LTL_EAS	0.00429677	4.70589e-05
1217	16	2410641	4046570	360	133	LTL_EAS	0.000745273	0.146716
1218	16	4046571	5117847	289	114	LTL_EAS	0.000112576	0.41518
1219	16	5117848	5855102	310	112	LTL_EAS	0.00190103	0.00392141
1220	16	5855103	6893427	619	219	LTL_EAS	0.00228879	0.00889564
1222	16	7604977	8961640	734	216	LTL_EAS	0.00265747	0.00312401
1223	16	8961641	10868121	827	223	LTL_EAS	0.00514224	5.4872e-07
1224	16	10868122	12612116	646	181	LTL_EAS	0.0044433	1.70694e-06
1225	16	12612117	13154643	307	96	LTL_EAS	0.000461286	0.215295
1226	16	13154644	14470775	484	137	LTL_EAS	0.00145853	0.0271872
1227	16	14470776	16960200	405	97	LTL_EAS	3.77179e-05	0.456294
1228	16	16960201	18102736	377	122	LTL_EAS	0.000422784	0.257918
1230	16	20151007	21499397	306	78	LTL_EAS	0.000310114	0.271374
1231	16	21499398	24309956	634	169	LTL_EAS	0.00155199	0.0316591
1232	16	24309957	25725416	427	111	LTL_EAS	0.000138763	0.398632
1233	16	25725417	27795175	720	226	LTL_EAS	0.00613828	7.8919e-09
1234	16	27795176	29698606	304	97	LTL_EAS	0.00236095	0.000338847
1235	16	29698607	32703171	335	62	LTL_EAS	0.000114017	0.385003
1237	16	49008734	51214363	731	191	LTL_EAS	0.00232922	0.00530236
1238	16	51214364	54450244	1130	243	LTL_EAS	0.00483098	4.06103e-06
1239	16	54450245	56907578	1032	248	LTL_EAS	0.00330156	0.000836675
1240	16	56907579	58867358	785	221	LTL_EAS	0.00213306	0.0134919
1241	16	58867359	60746327	574	155	LTL_EAS	0.00171776	0.0171194
1244	16	63691590	66398031	943	199	LTL_EAS	0.00162592	0.0357756
1245	16	66398032	69541877	607	100	LTL_EAS	0.0013303	0.0213865
1246	16	69541878	73543801	922	203	LTL_EAS	0.00266291	0.0024537
1247	16	73543802	74971511	398	156	LTL_EAS	0.00269574	0.000756791
1249	16	76275795	77523907	589	141	LTL_EAS	6.13936e-05	0.450969
1250	16	77523908	78865571	919	251	LTL_EAS	0.00249567	0.00781098
1251	16	78865572	80297074	953	278	LTL_EAS	0.00236192	0.0140951
1252	16	80297075	81432839	599	187	LTL_EAS	0.000391345	0.311291
1253	16	81432840	82747943	705	232	LTL_EAS	0.0031496	0.000977333
1255	16	83612986	84445738	597	222	LTL_EAS	0.003025	0.00117705
1256	16	84445739	85374253	520	220	LTL_EAS	0.00179871	0.0292532
1257	16	85374254	86981136	811	292	LTL_EAS	0.00505324	7.97355e-06
1258	16	86981137	88704477	531	191	LTL_EAS	0.00129662	0.0684987
1259	16	88704478	90292812	398	144	LTL_EAS	0.00120268	0.0574473
1260	17	56	1173001	298	134	LTL_EAS	0.00192717	0.00620542
1261	17	1173002	2632816	440	136	LTL_EAS	0.000769425	0.142106
1263	17	3591296	5574965	593	168	LTL_EAS	0.00132919	0.0533377
1264	17	5574966	6634094	490	167	LTL_EAS	0.00241387	0.00260432
1265	17	6634095	9312566	785	233	LTL_EAS	0.00236757	0.008669
1266	17	9312567	10575138	474	170	LTL_EAS	0.00274433	0.000927744
1267	17	10575139	12534588	623	190	LTL_EAS	0.00163166	0.0324553
1269	17	13464481	14215665	312	119	LTL_EAS	0.000222695	0.355455
1270	17	14215666	15280576	509	160	LTL_EAS	0.000330533	0.324374
1271	17	15280577	16437685	235	62	LTL_EAS	0.000187754	0.330136
1272	17	16437686	18853178	554	111	LTL_EAS	0.00184714	0.00464487
1273	17	18853179	21285188	373	84	LTL_EAS	0.000434268	0.213452
1276	17	29266627	31695393	618	168	LTL_EAS	0.00146245	0.0389958
1278	17	32911705	34395061	458	130	LTL_EAS	0.000288646	0.327682
1279	17	34395062	36495389	423	120	LTL_EAS	0.00224184	0.00138416
1280	17	36495390	38649589	433	108	LTL_EAS	0.000565353	0.184633
1282	17	39900529	43932381	843	148	LTL_EAS	0.00131933	0.0449401
1283	17	43932382	45880185	256	46	LTL_EAS	0.000391231	0.169996
1284	17	45880186	49895548	1230	262	LTL_EAS	0.00430637	4.67261e-05
1285	17	49895549	51665573	586	86	LTL_EAS	0.000623815	0.137657
1286	17	51665574	53597456	633	157	LTL_EAS	0.00144377	0.0363229
1287	17	53597457	55680273	692	181	LTL_EAS	0.00278464	0.00105881
1290	17	59650642	63102444	596	111	LTL_EAS	0.00164626	0.00944961
1291	17	63102445	64800166	646	145	LTL_EAS	0.00166815	0.0169311
1292	17	64800167	67858770	832	229	LTL_EAS	0.00101052	0.139765
1293	17	67858771	69546299	664	158	LTL_EAS	0.00140099	0.0408384
1294	17	69546300	72789312	1178	327	LTL_EAS	0.00469453	5.83483e-05
1295	17	72789313	75392712	794	209	LTL_EAS	0.00210675	0.0125102
1296	17	75392713	77326228	731	265	LTL_EAS	0.00533123	1.26872e-06
1297	17	77326229	79044911	532	168	LTL_EAS	0.000267126	0.356719
1298	17	79044912	81194908	439	115	LTL_EAS	0.000355137	0.284116
1299	18	10644	2405380	779	209	LTL_EAS	0.005477	6.66881e-08
1300	18	2405381	3542107	412	131	LTL_EAS	0.00124187	0.0451678
1301	18	3542108	5154578	522	189	LTL_EAS	0.00233653	0.00502142
1302	18	5154579	7133194	776	227	LTL_EAS	0.00432095	1.64618e-05
1303	18	7133195	8467004	483	156	LTL_EAS	0.00185773	0.0116701
1304	18	8467005	10845313	1067	292	LTL_EAS	0.00218539	0.0229768
1305	18	10845314	12024368	337	114	LTL_EAS	1.2261e-05	0.475073
1306	18	12024369	14439639	660	169	LTL_EAS	0.000503369	0.257205
1309	18	20790477	22895523	746	189	LTL_EAS	0.00202936	0.0118251
1310	18	22895524	24025116	391	106	LTL_EAS	0.00212702	0.00134778
1312	18	25760878	27429487	441	85	LTL_EAS	0.000637905	0.131537
1313	18	27429488	29368667	756	176	LTL_EAS	0.000516372	0.256367
1315	18	31424984	33794596	591	127	LTL_EAS	0.00141432	0.0266029
1316	18	33794597	35838351	710	159	LTL_EAS	0.00137759	0.0436917
1317	18	35838352	36979961	344	76	LTL_EAS	0.000190564	0.343344
1320	18	40990735	42921886	622	151	LTL_EAS	0.00138684	0.0392059
1321	18	42921887	44155069	508	122	LTL_EAS	0.000671384	0.160294
1322	18	44155070	46208355	768	196	LTL_EAS	0.00233068	0.00572414
1323	18	46208356	47730999	632	172	LTL_EAS	0.000516383	0.254013
1324	18	47731000	51061437	1224	246	LTL_EAS	0.00546124	3.76366e-07
1327	18	54958665	57377707	1092	255	LTL_EAS	0.00315518	0.0014427
1329	18	58232804	60278229	716	166	LTL_EAS	0.00118418	0.0725223
1330	18	60278230	61818997	505	117	LTL_EAS	0.00245942	0.000522296
1331	18	61818998	62898666	379	86	LTL_EAS	0.000900398	0.0641418
1333	18	65106562	66205923	520	129	LTL_EAS	0.000388707	0.278947
1334	18	66205924	68813477	838	219	LTL_EAS	0.00223548	0.010198
1336	18	70096917	72982759	1183	281	LTL_EAS	0.00592711	2.21593e-07
1338	18	74459355	75975853	706	210	LTL_EAS	0.00105839	0.119666
1339	18	75975854	77149289	364	103	LTL_EAS	0.000697241	0.133085
1343	19	1347382	3179690	402	167	LTL_EAS	0.00261233	0.00135123
1344	19	3179691	5377037	513	196	LTL_EAS	0.00415893	1.05595e-05
1345	19	5377038	6893560	337	139	LTL_EAS	0.00164693	0.0163545
1346	19	6893561	9016693	516	193	LTL_EAS	0.00522311	9.25946e-08
1349	19	11849450	12500149	130	27	LTL_EAS	0.000191177	0.254572
1350	19	12500150	15648148	662	208	LTL_EAS	0.000696353	0.212449
1351	19	15648149	16749208	444	83	LTL_EAS	0.000627012	0.132688
1352	19	16749209	20221313	913	225	LTL_EAS	0.00311793	0.000939821
1355	19	23466055	27741111	156	33	LTL_EAS	0.000166753	0.295386
1356	19	27741112	29789974	663	137	LTL_EAS	0.000689209	0.167551
1358	19	30600793	32440024	463	138	LTL_EAS	0.00174218	0.0120851
1359	19	32440025	34205226	587	163	LTL_EAS	0.00231077	0.00333127
1360	19	34205227	36468278	659	194	LTL_EAS	0.00116444	0.0908841
1365	19	43862456	45579043	590	155	LTL_EAS	0.00291802	0.000322508
1366	19	45579044	47334409	486	161	LTL_EAS	0.00400421	4.61437e-06
1367	19	47334410	49093112	485	132	LTL_EAS	0.00259221	0.000528355
1368	19	49093113	51334271	557	179	LTL_EAS	0.0030291	0.000435621
1369	19	51334272	52985347	671	198	LTL_EAS	0.00179846	0.0236761
1370	19	52985348	54734184	402	164	LTL_EAS	0.00174504	0.0180458
1371	19	54734185	55660892	252	105	LTL_EAS	0.00236578	0.000476619
1372	19	55660893	57195058	574	206	LTL_EAS	0.00461188	2.46734e-06
1373	19	57195059	59118839	707	165	LTL_EAS	0.00026477	0.356583
1374	20	60479	2244039	916	257	LTL_EAS	0.00604189	5.34251e-08
1375	20	2244040	3147024	363	107	LTL_EAS	0.00135606	0.0225906
1376	20	3147025	5415568	874	239	LTL_EAS	0.00617192	1.32161e-08
1377	20	5415569	6669967	506	143	LTL_EAS	0.00139852	0.0346223
1378	20	6669968	8602105	820	194	LTL_EAS	0.00122955	0.0800098
1381	20	11014705	12154278	502	117	LTL_EAS	0.00141688	0.0224273
1382	20	12154279	13689325	655	165	LTL_EAS	0.00250192	0.0018662
1383	20	13689326	15543676	709	150	LTL_EAS	0.00138016	0.0394296
1384	20	15543677	17753799	1265	272	LTL_EAS	0.00292392	0.00344981
1385	20	17753800	19110601	555	129	LTL_EAS	0.000626733	0.181892
1386	20	19110602	21683223	1086	224	LTL_EAS	0.00254313	0.00486005
1387	20	21683224	22740664	350	70	LTL_EAS	0.00106412	0.0269861
1388	20	22740665	24060965	572	131	LTL_EAS	0.00130686	0.0379823
1391	20	34960773	36954724	446	103	LTL_EAS	0.00200085	0.0020127
1392	20	36954725	39083843	703	149	LTL_EAS	0.00285484	0.000337739
1393	20	39083844	41198420	823	205	LTL_EAS	0.00147111	0.0526513
1395	20	43060138	44814232	652	143	LTL_EAS	0.00307858	0.000111624
1396	20	44814233	47198830	961	257	LTL_EAS	0.00411016	7.9622e-05
1397	20	47198831	49239658	768	173	LTL_EAS	0.000102183	0.435954
1398	20	49239659	52472372	1227	294	LTL_EAS	0.00763203	3.0106e-10
1400	20	54142342	56512594	1011	259	LTL_EAS	0.00333359	0.000927131
1401	20	56512595	58104565	642	192	LTL_EAS	0.00195248	0.0150492
1402	20	58104566	60242140	929	235	LTL_EAS	0.00353871	0.000309101
1403	20	60242141	60765010	170	65	LTL_EAS	0.000675202	0.0921996
1404	20	60765011	62189093	411	141	LTL_EAS	0.0018202	0.0100534
1405	20	62189094	62965163	170	58	LTL_EAS	0.0022226	5.36083e-05
1406	21	9411243	15842927	205	53	LTL_EAS	0.000112631	0.377258
1407	21	15842928	17889943	635	186	LTL_EAS	0.00127534	0.069142
1409	21	19332407	21056780	602	175	LTL_EAS	0.000154245	0.41153
1410	21	21056781	22883608	660	184	LTL_EAS	0.00163236	0.0305138
1411	21	22883609	25333578	888	191	LTL_EAS	0.00172938	0.0259805
1412	21	25333579	26470748	467	111	LTL_EAS	0.000337986	0.289397
1413	21	26470749	29125075	1089	260	LTL_EAS	0.00487181	6.03288e-06
1415	21	30846396	32814465	678	144	LTL_EAS	0.000777696	0.146137
1416	21	32814466	35407943	913	226	LTL_EAS	0.00190243	0.024465
1417	21	35407944	36355773	313	121	LTL_EAS	0.00140752	0.0246813
1419	21	38040882	39830620	708	170	LTL_EAS	0.00160283	0.0281977
1420	21	39830621	41389310	859	204	LTL_EAS	0.00323563	0.000406708
1421	21	41389311	43321528	927	266	LTL_EAS	0.00631012	2.54387e-08
1423	21	44504006	46176127	517	150	LTL_EAS	0.0016011	0.0220112
1425	21	47031782	48119752	356	73	LTL_EAS	0.00105209	0.030404
1426	22	16050408	17581547	68	26	LTL_EAS	0.000418955	0.0978917
1427	22	17581548	18557031	375	145	LTL_EAS	0.00229212	0.00234657
1428	22	18557032	19912242	437	110	LTL_EAS	0.00147278	0.0164854
1429	22	19912243	21986827	503	114	LTL_EAS	0.000493147	0.219932
1431	22	23398338	25209349	492	123	LTL_EAS	0.00224697	0.00149353
1432	22	25209350	26524344	434	133	LTL_EAS	0.000459119	0.250715
1433	22	26524345	28233390	997	282	LTL_EAS	0.00341154	0.00108703
1434	22	28233391	30954397	730	140	LTL_EAS	0.000641664	0.185913
1435	22	30954398	32665507	475	110	LTL_EAS	0.000613057	0.168836
1436	22	32665508	34860926	988	215	LTL_EAS	0.00250495	0.00472058
1438	22	36453609	37977990	615	185	LTL_EAS	0.00334282	0.000167399
1439	22	37977991	40527060	630	157	LTL_EAS	0.00168282	0.019402
1440	22	40527061	42690818	475	63	LTL_EAS	0.000107179	0.391117
1441	22	42690819	44994946	943	240	LTL_EAS	0.00201694	0.0214938
1442	22	44994947	46915049	599	209	LTL_EAS	0.0037607	7.44152e-05
1443	22	46915050	48212129	491	132	LTL_EAS	0.000256219	0.345147
1444	22	48212130	49800746	909	278	LTL_EAS	0.00756193	1.81634e-10
1445	22	49800747	51243298	411	142	LTL_EAS	0.00156506	0.0216916
1	1	10583	1976558	163	49	AF_EAS	0.000437336	0.063251
2	1	1976559	3492739	399	147	AF_EAS	0.00143982	0.00221808
3	1	3492740	4543012	363	123	AF_EAS	0.00196159	1.30599e-05
4	1	4543013	5914790	677	207	AF_EAS	0.0036121	4.59404e-09
5	1	5914791	7365002	509	137	AF_EAS	0.000635067	0.0759549
6	1	7365003	9002909	466	143	AF_EAS	0.00152895	0.00115334
7	1	9002910	10755520	475	145	AF_EAS	0.00322677	1.68977e-09
8	1	10755521	11708678	243	103	AF_EAS	0.00210711	4.03274e-06
9	1	11708679	13811000	358	120	AF_EAS	0.000958851	0.0140859
10	1	13811001	14893157	539	179	AF_EAS	0.0033195	1.85865e-08
11	1	14893158	17875820	937	219	AF_EAS	0.00382029	7.40211e-10
12	1	17875821	20304720	1045	286	AF_EAS	0.00664401	1.18776e-17
13	1	20304721	22145806	570	160	AF_EAS	0.00384521	9.73808e-12
14	1	22145807	23916165	585	161	AF_EAS	0.0022343	4.48717e-05
15	1	23916166	25516893	491	140	AF_EAS	0.00211653	1.16665e-05
16	1	25516894	27400828	389	81	AF_EAS	0.00165232	1.3446e-05
17	1	27400829	30161897	546	108	AF_EAS	0.00167654	0.000110593
18	1	30161898	32043093	848	213	AF_EAS	0.00222454	6.0752e-05
19	1	32043094	34941267	873	211	AF_EAS	0.00293837	1.98196e-07
20	1	34941268	36857533	414	93	AF_EAS	0.00123838	0.000856538
21	1	36857534	39550621	851	221	AF_EAS	0.00388949	2.43912e-11
22	1	39550622	41288115	494	116	AF_EAS	0.000411542	0.159075
23	1	41288116	43366279	637	132	AF_EAS	0.00250067	7.27185e-07
24	1	43366280	45082440	578	130	AF_EAS	0.00133873	0.00177782
25	1	45082441	47651005	637	95	AF_EAS	0.000609079	0.0426059
26	1	47651006	50644820	866	165	AF_EAS	0.000704717	0.0664294
27	1	50644821	54973025	986	201	AF_EAS	0.00406732	1.37575e-10
28	1	54973026	56412729	620	161	AF_EAS	0.00264763	2.074e-07
29	1	56412730	57021655	279	64	AF_EAS	0.000144931	0.289041
30	1	57021656	58196478	560	128	AF_EAS	0.00012318	0.271119
31	1	58196479	59188245	531	120	AF_EAS	0.00071658	0.0351735
33	1	60232863	62109988	667	183	AF_EAS	0.00238515	2.06563e-06
34	1	62109989	64095111	694	158	AF_EAS	0.00243962	1.15976e-05
35	1	64095112	65041376	306	82	AF_EAS	0.000760458	0.0162511
36	1	65041377	66774011	643	136	AF_EAS	0.00174766	0.000270259
37	1	66774012	68477862	718	139	AF_EAS	0.00166223	0.000629715
38	1	68477863	69687902	389	98	AF_EAS	0.000353887	0.165635
39	1	69687903	72285466	714	150	AF_EAS	0.00203794	2.39146e-05
40	1	72285467	74327078	489	69	AF_EAS	0.000662696	0.0251155
41	1	74327079	76728120	724	122	AF_EAS	0.00186386	3.9445e-05
42	1	76728121	79112109	754	154	AF_EAS	0.0021296	3.14143e-05
43	1	79112110	80341732	449	83	AF_EAS	0.000400867	0.123493
44	1	80341733	81990569	610	156	AF_EAS	0.00110007	0.00780301
45	1	81990570	83991644	620	129	AF_EAS	0.00132423	0.00189626
46	1	83991645	86012417	805	157	AF_EAS	0.00407764	3.59247e-13
47	1	86012418	88408033	877	177	AF_EAS	0.00225983	2.01547e-05
48	1	88408034	90066205	485	105	AF_EAS	0.00033127	0.180678
49	1	90066206	92938314	920	176	AF_EAS	0.00127033	0.00771395
50	1	92938315	93568956	113	16	AF_EAS	0.000203296	0.113113
51	1	93568957	96151207	952	196	AF_EAS	0.0036436	1.77822e-10
52	1	96151208	97949735	656	110	AF_EAS	0.00122785	0.00249278
53	1	97949736	99555996	415	72	AF_EAS	0.000643058	0.025749
54	1	99555997	101849109	785	157	AF_EAS	0.00364311	1.36229e-11
55	1	101849110	102644327	288	62	AF_EAS	0.000478108	0.0803801
56	1	102644328	105413133	637	106	AF_EAS	0.000539991	0.0736036
58	1	106767765	110304092	1055	211	AF_EAS	0.00344818	2.82392e-08
59	1	110304093	112347256	859	206	AF_EAS	0.00334258	1.47209e-08
60	1	112347257	114872038	790	179	AF_EAS	0.00278733	3.12341e-07
61	1	114872039	118104015	1060	209	AF_EAS	0.00225668	4.70126e-05
62	1	118104016	142545956	894	162	AF_EAS	0.00105347	0.0163201
63	1	142545957	147914609	458	91	AF_EAS	0.000973545	0.00737069
64	1	147914610	152537155	637	113	AF_EAS	0.00192551	2.05309e-05
65	1	152537156	153397055	384	59	AF_EAS	0.000841218	0.00502527
66	1	153397056	156616039	777	154	AF_EAS	0.00272559	1.31735e-06
67	1	156616040	157982579	542	136	AF_EAS	0.00126484	0.0025964
68	1	157982580	159953315	691	160	AF_EAS	0.00177083	0.000386891
69	1	159953316	162888864	1206	244	AF_EAS	0.00322525	5.81738e-07
70	1	162888865	164954020	837	191	AF_EAS	0.000795865	0.0509244
71	1	164954021	168175845	1338	264	AF_EAS	0.00432576	1.65187e-10
72	1	168175846	170169621	766	150	AF_EAS	0.00189447	8.50663e-05
73	1	170169622	172932966	981	154	AF_EAS	0.0051758	1.86414e-17
75	1	175387680	177937441	858	160	AF_EAS	0.00419379	7.61726e-13
76	1	177937442	181116840	1094	164	AF_EAS	0.00130195	0.0107072
77	1	181116841	183553326	896	165	AF_EAS	0.0022104	1.78067e-05
78	1	183553327	185513153	749	134	AF_EAS	0.00319319	9.4188e-10
79	1	185513154	187902801	714	133	AF_EAS	0.00204717	1.61801e-05
80	1	187902802	189761326	459	51	AF_EAS	0.000661444	0.0184221
81	1	189761327	191285922	573	76	AF_EAS	0.000418834	0.0954808
82	1	191285923	192349898	287	50	AF_EAS	0.000868629	0.00139469
83	1	192349899	194108441	459	93	AF_EAS	0.000948105	0.0061663
84	1	194108442	195996764	538	83	AF_EAS	0.00107117	0.00377795
85	1	195996765	198541162	623	94	AF_EAS	0.000778736	0.0184813
86	1	198541163	201071502	840	167	AF_EAS	0.00355343	2.71872e-10
87	1	201071503	203648600	1061	271	AF_EAS	0.00753453	1.67713e-24
88	1	203648601	205271007	682	153	AF_EAS	0.00183455	0.00020341
89	1	205271008	208809070	1041	246	AF_EAS	0.00371825	1.61854e-08
90	1	208809071	209837236	447	129	AF_EAS	0.0013267	0.00249006
91	1	209837237	212344930	967	200	AF_EAS	0.00103787	0.029494
92	1	212344931	213936674	528	125	AF_EAS	0.000746008	0.0460012
93	1	213936675	216245665	918	170	AF_EAS	0.00103593	0.0128448
94	1	216245666	218342976	883	181	AF_EAS	0.00284673	2.41783e-07
95	1	218342977	220125116	651	138	AF_EAS	0.00295816	7.759e-09
96	1	220125117	221151629	336	94	AF_EAS	0.000897575	0.00883039
97	1	221151630	223654495	793	181	AF_EAS	0.00308907	1.50746e-07
98	1	223654496	225965358	739	141	AF_EAS	0.00123419	0.00519629
99	1	225965359	228102732	774	166	AF_EAS	0.00133547	0.0036719
100	1	228102733	230437262	789	180	AF_EAS	0.00221193	1.93738e-05
101	1	230437263	232090252	747	184	AF_EAS	0.00229253	1.66104e-05
102	1	232090253	233369741	575	165	AF_EAS	0.0018569	0.000195148
103	1	233369742	234839043	672	175	AF_EAS	0.00243765	6.44829e-06
104	1	234839044	236202705	331	87	AF_EAS	0.000613081	0.043111
105	1	236202706	237419495	559	145	AF_EAS	0.00175964	0.000246407
106	1	237419496	238922341	678	171	AF_EAS	0.00227119	2.38991e-05
107	1	238922342	239566655	218	56	AF_EAS	0.000806251	0.00747496
108	1	239566656	241169137	698	189	AF_EAS	0.00347611	1.84938e-08
109	1	241169138	242420888	569	181	AF_EAS	0.00300296	2.40696e-07
110	1	242420889	244512787	643	168	AF_EAS	0.00323514	1.16439e-08
111	1	244512788	245966754	477	161	AF_EAS	0.00235917	3.58722e-06
112	1	245966755	247344630	505	120	AF_EAS	0.00153543	0.000225073
113	1	247344631	249239466	425	112	AF_EAS	0.000639382	0.0419449
114	2	10133	2645948	954	220	AF_EAS	0.00572099	1.77813e-15
115	2	2645949	4015665	605	176	AF_EAS	0.00153724	0.0012628
116	2	4015666	5529462	447	124	AF_EAS	0.00169551	0.000171083
117	2	5529463	6967943	616	163	AF_EAS	0.00181502	0.000162916
118	2	6967944	8233381	504	130	AF_EAS	0.00171171	0.000210429
119	2	8233382	10083949	539	158	AF_EAS	0.00367274	7.2381e-11
120	2	10083950	12419387	956	260	AF_EAS	0.00334282	1.35169e-07
121	2	12419388	14757213	774	173	AF_EAS	0.00238165	9.35051e-06
122	2	14757214	16549757	587	164	AF_EAS	0.00038963	0.173028
123	2	16549758	17515331	319	80	AF_EAS	5.16444e-05	0.381877
124	2	17515332	19692796	810	191	AF_EAS	0.00369345	1.50317e-08
125	2	19692797	20402938	396	97	AF_EAS	0.00123793	0.00135831
126	2	20402939	23703344	991	237	AF_EAS	0.00464165	9.12269e-12
127	2	23703345	26209579	586	120	AF_EAS	0.00262419	2.13743e-08
128	2	26209580	29456860	926	179	AF_EAS	0.00180137	0.000512412
129	2	29456861	31111554	737	184	AF_EAS	0.00458651	4.32751e-15
130	2	31111555	33363144	640	161	AF_EAS	0.000518612	0.106166
131	2	33363145	34016909	272	93	AF_EAS	0.00171082	2.16724e-05
132	2	34016910	35344928	504	130	AF_EAS	0.0011069	0.00717349
133	2	35344929	36123028	310	73	AF_EAS	0.00117475	0.00114963
134	2	36123029	38132911	874	219	AF_EAS	0.00427628	1.73134e-12
135	2	38132912	40508070	807	206	AF_EAS	0.00160433	0.00274122
136	2	40508071	42336744	832	198	AF_EAS	0.00214628	0.000194943
137	2	42336745	44322128	695	190	AF_EAS	0.00331386	7.32256e-10
138	2	44322129	46482634	991	278	AF_EAS	0.00470611	6.9881e-11
139	2	46482635	47806040	541	191	AF_EAS	0.00148608	0.00246078
140	2	47806041	49116026	330	115	AF_EAS	0.000892168	0.0258958
141	2	49116027	50818256	760	175	AF_EAS	0.00269542	1.23289e-06
142	2	50818257	52491017	693	175	AF_EAS	0.000975399	0.0293558
143	2	52491018	53355222	405	100	AF_EAS	0.00119161	0.000320626
144	2	53355223	54686322	512	134	AF_EAS	0.000476532	0.101367
145	2	54686323	57429035	1103	212	AF_EAS	0.00194027	0.00031239
146	2	57429036	57726344	88	26	AF_EAS	0.00112218	3.37555e-07
147	2	57726345	60728136	1130	240	AF_EAS	0.0049651	1.48984e-12
148	2	60728137	62429044	405	81	AF_EAS	0.00124692	0.00114852
149	2	62429045	64625085	588	127	AF_EAS	0.00137091	0.00128409
150	2	64625086	65936332	407	125	AF_EAS	0.00322467	7.73872e-10
151	2	65936333	67227248	542	139	AF_EAS	0.00165761	0.00041431
152	2	67227249	69375742	972	220	AF_EAS	0.00132029	0.00913817
153	2	69375743	70579922	362	81	AF_EAS	0.000451471	0.100681
154	2	70579923	73125598	695	194	AF_EAS	0.00215974	0.000101582
155	2	73125599	75409633	610	144	AF_EAS	0.00193942	3.94442e-05
156	2	75409634	76647377	516	130	AF_EAS	0.00117684	0.00399078
157	2	76647378	78080014	520	144	AF_EAS	0.00228082	4.43904e-06
158	2	78080015	80049718	868	196	AF_EAS	0.0040878	3.44317e-11
159	2	80049719	83606074	1029	194	AF_EAS	0.00261675	1.99707e-07
160	2	83606075	85893191	634	127	AF_EAS	0.000857807	0.0255016
161	2	85893192	86961902	386	70	AF_EAS	0.000631878	0.0282534
164	2	95326811	98629109	325	75	AF_EAS	0.00112246	0.00161254
166	2	100544639	101557234	399	81	AF_EAS	0.000179988	0.286989
167	2	101557235	103759508	790	157	AF_EAS	0.00160996	0.00026383
168	2	103759509	104714865	175	39	AF_EAS	0.00041354	0.040403
169	2	104714866	107780932	1057	236	AF_EAS	0.00371832	5.1633e-08
171	2	108996019	113477211	847	180	AF_EAS	0.000913681	0.0289993
172	2	113477212	116413651	822	169	AF_EAS	0.00232687	2.17561e-05
173	2	116413652	119581738	896	158	AF_EAS	0.00239364	1.14607e-05
174	2	119581739	121554317	564	151	AF_EAS	0.000920662	0.0234945
175	2	121554318	123396005	464	111	AF_EAS	0.000902227	0.0155032
176	2	123396006	124932993	520	89	AF_EAS	0.000828349	0.0146128
177	2	124932994	127752362	765	141	AF_EAS	0.00197769	1.35529e-05
178	2	127752363	129313014	474	114	AF_EAS	0.00146502	0.000789198
179	2	129313015	131767129	585	142	AF_EAS	0.00142316	0.00310889
180	2	131767130	132783544	70	17	AF_EAS	1.59813e-05	0.395905
181	2	132783545	135158693	890	233	AF_EAS	0.0013534	0.00367488
182	2	135158694	136977976	507	93	AF_EAS	0.000686939	0.0341409
183	2	136977977	139414544	901	181	AF_EAS	0.00247095	8.6694e-06
184	2	139414545	140903958	513	91	AF_EAS	0.000224601	0.258587
185	2	140903959	142793066	789	167	AF_EAS	0.00190139	0.0001661
186	2	142793067	144519478	521	110	AF_EAS	0.00110499	0.00491962
187	2	144519479	147956520	742	162	AF_EAS	0.00106212	0.017441
188	2	147956521	150473193	640	120	AF_EAS	0.000842344	0.0340526
189	2	150473194	153465188	1043	192	AF_EAS	0.00302147	6.86358e-07
190	2	153465189	155637294	680	175	AF_EAS	0.00283912	2.69969e-07
191	2	155637295	157560495	448	86	AF_EAS	0.000478943	0.0877145
192	2	157560496	159577115	542	132	AF_EAS	0.00148266	0.000592094
193	2	159577116	161769655	734	125	AF_EAS	0.00116427	0.00379247
194	2	161769656	163503840	348	66	AF_EAS	0.000171188	0.259087
195	2	163503841	165203973	401	108	AF_EAS	0.00224893	4.44536e-07
196	2	165203974	167128466	641	135	AF_EAS	0.00101787	0.00959947
198	2	167490429	169588988	682	166	AF_EAS	0.000597724	0.100819
199	2	169588989	171319417	709	166	AF_EAS	0.00354209	4.52275e-09
200	2	171319418	174122650	966	220	AF_EAS	0.00396652	5.03435e-10
201	2	174122651	177074923	818	201	AF_EAS	0.00467029	2.6595e-12
202	2	177074924	179244504	629	126	AF_EAS	0.000624065	0.0501048
203	2	179244505	181812685	871	182	AF_EAS	0.00247712	3.83494e-06
204	2	181812686	184145976	754	142	AF_EAS	0.00112724	0.00436836
205	2	184145977	186242927	509	105	AF_EAS	0.000498217	0.0897031
206	2	186242928	188897634	616	83	AF_EAS	0.00190442	9.65556e-08
207	2	188897635	191973455	760	145	AF_EAS	0.00131318	0.00362231
208	2	191973456	195123359	482	122	AF_EAS	0.00230639	9.93237e-07
209	2	195123360	197140125	522	115	AF_EAS	0.00200857	1.1463e-05
210	2	197140126	198142797	255	49	AF_EAS	0.000597892	0.0276382
211	2	198142798	200513800	510	76	AF_EAS	0.000891621	0.00828803
212	2	200513801	201357289	301	74	AF_EAS	0.0011526	0.00239368
213	2	201357290	202542475	325	72	AF_EAS	0.00026799	0.175303
214	2	202542476	205363047	780	156	AF_EAS	0.00140739	0.00148672
215	2	205363048	208120624	930	216	AF_EAS	0.00424655	6.85829e-11
216	2	208120625	209941699	430	98	AF_EAS	0.00120089	0.00139461
217	2	209941700	212194775	596	99	AF_EAS	0.00122894	0.000930982
218	2	212194776	214013653	645	157	AF_EAS	0.00233057	2.21066e-06
219	2	214013654	215573226	429	85	AF_EAS	0.000468456	0.0776168
220	2	215573227	218395307	996	239	AF_EAS	0.00416702	6.77899e-10
221	2	218395308	219853567	438	101	AF_EAS	0.00115696	0.00267945
222	2	219853568	222520904	1005	220	AF_EAS	0.0041653	6.22321e-12
223	2	222520905	224859323	721	187	AF_EAS	0.00184142	0.000835442
224	2	224859324	227665678	906	161	AF_EAS	0.00144374	0.00324891
225	2	227665679	229593915	676	150	AF_EAS	0.00319452	2.6519e-08
226	2	229593916	232191250	887	209	AF_EAS	0.0021262	0.000175963
227	2	232191251	233550713	370	108	AF_EAS	0.00137409	0.00118494
228	2	233550714	234883167	635	137	AF_EAS	0.000339218	0.170269
229	2	234883168	236066960	567	189	AF_EAS	0.00433192	1.00793e-11
230	2	236066961	237201266	327	102	AF_EAS	0.000756587	0.0210988
231	2	237201267	238502381	403	125	AF_EAS	0.00128536	0.00152359
232	2	238502382	240328718	669	186	AF_EAS	0.00315394	4.7471e-08
233	2	240328719	241459497	451	147	AF_EAS	0.00342248	2.11969e-10
234	2	241459498	242489409	364	104	AF_EAS	0.000618824	0.0556184
235	2	242489410	243188920	51	22	AF_EAS	0.000132489	0.215571
236	3	60157	1164057	349	120	AF_EAS	0.000859734	0.0139942
237	3	1164058	2863911	959	255	AF_EAS	0.00336694	1.88697e-07
238	3	2863912	5108349	1079	291	AF_EAS	0.00477535	3.85441e-12
239	3	5108350	6724765	697	222	AF_EAS	0.00263824	4.22057e-06
240	3	6724766	8051951	728	191	AF_EAS	0.00285768	7.57852e-07
241	3	8051952	9899533	794	217	AF_EAS	0.00231235	7.57581e-05
242	3	9899534	11019488	530	173	AF_EAS	0.00137822	0.00419472
243	3	11019489	12860229	655	157	AF_EAS	0.00108825	0.0106811
244	3	12860230	14816750	780	221	AF_EAS	0.00242592	2.04574e-05
245	3	14816751	16664547	675	158	AF_EAS	0.0020972	6.02583e-05
246	3	16664548	17891041	284	72	AF_EAS	0.000665656	0.0289556
247	3	17891042	19789003	414	108	AF_EAS	0.000587313	0.0569997
249	3	20375346	21643707	515	143	AF_EAS	0.00310736	1.35864e-08
250	3	21643708	22647520	565	169	AF_EAS	0.0012687	0.00389197
251	3	22647521	25460047	1102	260	AF_EAS	0.00479652	4.16388e-12
252	3	25460048	27611777	634	143	AF_EAS	0.0016993	0.000369218
253	3	27611778	30484625	1064	253	AF_EAS	0.00490791	1.14586e-12
254	3	30484626	31726060	537	152	AF_EAS	0.000498913	0.151316
255	3	31726061	32845663	388	148	AF_EAS	0.00199889	6.83737e-05
256	3	32845664	33989246	317	75	AF_EAS	1.14448e-05	0.437424
257	3	33989247	35283408	359	78	AF_EAS	0.000325437	0.179361
258	3	35283409	38353505	1025	178	AF_EAS	0.00230677	1.77369e-05
259	3	38353506	40796032	832	158	AF_EAS	0.00231876	6.29949e-06
260	3	40796033	42540434	472	123	AF_EAS	0.000660188	0.0401417
261	3	42540435	45151576	671	128	AF_EAS	0.0011455	0.00422078
262	3	45151577	45992977	355	95	AF_EAS	0.00122808	0.00102927
263	3	45992978	47793553	423	77	AF_EAS	0.000317516	0.20582
264	3	47793554	51831792	799	63	AF_EAS	0.00106152	0.00112436
265	3	51831793	53739789	559	96	AF_EAS	0.00166959	0.000378008
266	3	53739790	55348768	737	214	AF_EAS	0.00135686	0.00510476
267	3	55348769	56847831	529	114	AF_EAS	0.000762983	0.0364686
268	3	56847832	59704331	822	163	AF_EAS	0.00193809	6.45609e-05
269	3	59704332	61958750	1131	273	AF_EAS	0.00514902	1.72977e-12
270	3	61958751	63669879	761	205	AF_EAS	0.000873437	0.0503532
271	3	63669880	65273079	749	217	AF_EAS	0.00320374	2.38141e-08
272	3	65273080	66270447	270	110	AF_EAS	0.00114009	0.00683956
273	3	66270448	67742901	585	163	AF_EAS	0.00113096	0.00920581
274	3	67742902	68646218	250	73	AF_EAS	0.000161713	0.280768
275	3	68646219	70449028	623	177	AF_EAS	0.00104258	0.0220561
276	3	70449029	72528426	649	230	AF_EAS	0.00490652	6.96529e-12
277	3	72528427	74398940	722	213	AF_EAS	0.00413609	2.61862e-11
278	3	74398941	75717386	251	67	AF_EAS	3.02826e-05	0.427023
279	3	75717387	79024471	945	209	AF_EAS	0.00206148	0.000457292
280	3	79024472	82022276	709	106	AF_EAS	0.000982942	0.0108303
281	3	82022277	82527031	125	24	AF_EAS	0.000608029	0.0039506
283	3	84961751	87590636	710	111	AF_EAS	0.0011911	0.00261333
284	3	87590637	89775033	530	90	AF_EAS	0.00149193	0.000194854
285	3	89775034	94256163	183	38	AF_EAS	0.000723335	0.00556799
286	3	94256164	96058347	420	63	AF_EAS	0.000751126	0.012348
287	3	96058348	98215516	463	92	AF_EAS	0.000839114	0.011732
288	3	98215517	100553825	768	124	AF_EAS	0.00241573	1.94415e-06
289	3	100553826	102013409	425	75	AF_EAS	0.000337729	0.114589
290	3	102013410	104581613	703	130	AF_EAS	0.00210725	8.97493e-06
291	3	104581614	106834267	697	146	AF_EAS	0.00134103	0.00179474
292	3	106834268	108638228	508	107	AF_EAS	0.000228592	0.278562
293	3	108638229	110929056	576	91	AF_EAS	0.00125367	0.000598086
294	3	110929057	112455117	551	122	AF_EAS	0.00158392	0.000279552
295	3	112455118	113650586	426	93	AF_EAS	0.000334494	0.157446
296	3	113650587	115605661	473	141	AF_EAS	0.00227031	3.83163e-06
297	3	115605662	116898042	524	115	AF_EAS	0.00147047	0.00049735
298	3	116898043	118903462	662	153	AF_EAS	0.00270419	3.20555e-07
299	3	118903463	120523073	581	110	AF_EAS	0.00131608	0.00163701
300	3	120523074	121822627	356	47	AF_EAS	6.92233e-05	0.363896
301	3	121822628	123198641	475	112	AF_EAS	0.00071892	0.0291819
302	3	123198642	124936549	694	161	AF_EAS	0.00382036	8.08682e-12
304	3	126214331	128194796	652	149	AF_EAS	0.00293279	1.54879e-07
305	3	128194797	130024576	411	84	AF_EAS	0.00130483	0.000290207
306	3	130024577	131836226	713	149	AF_EAS	0.000712639	0.0625144
307	3	131836227	133573172	657	134	AF_EAS	0.00123916	0.00811923
308	3	133573173	135268752	620	155	AF_EAS	0.00111675	0.00868126
309	3	135268753	137727495	535	99	AF_EAS	0.000643006	0.0442635
310	3	137727496	139847179	620	120	AF_EAS	0.000934754	0.0180609
311	3	139847180	141034491	408	123	AF_EAS	0.00124918	0.00347979
312	3	141034492	142985100	597	141	AF_EAS	0.00118061	0.00861328
313	3	142985101	144169280	409	102	AF_EAS	0.000362928	0.163391
314	3	144169281	146285125	669	117	AF_EAS	0.000419617	0.125313
315	3	146285126	148637333	640	150	AF_EAS	0.00222856	6.69866e-06
316	3	148637334	150530065	608	168	AF_EAS	0.00142779	0.00136118
317	3	150530066	151256352	281	75	AF_EAS	0.000275788	0.188431
318	3	151256353	152222143	273	73	AF_EAS	0.000565551	0.0548276
319	3	152222144	153407526	365	106	AF_EAS	0.00021444	0.280444
320	3	153407527	154485881	289	54	AF_EAS	0.000521692	0.0437624
321	3	154485882	157311596	798	165	AF_EAS	0.00333586	1.73979e-09
322	3	157311597	159155377	574	95	AF_EAS	0.00173359	4.11039e-05
323	3	159155378	161620009	726	137	AF_EAS	0.00209292	1.00697e-05
324	3	161620010	165935731	1116	155	AF_EAS	0.00142716	0.00274781
325	3	165935732	168270619	539	99	AF_EAS	0.00202025	5.02563e-06
326	3	168270620	172048457	1163	250	AF_EAS	0.00786626	6.02462e-25
327	3	172048458	175051223	963	217	AF_EAS	0.00388899	1.54331e-11
328	3	175051224	176928975	546	137	AF_EAS	0.00213865	1.64083e-05
329	3	176928976	179376588	663	160	AF_EAS	0.00177639	0.000492193
331	3	181637724	184112682	704	171	AF_EAS	0.00347812	1.21403e-09
332	3	184112683	186230742	636	184	AF_EAS	0.00223603	2.58322e-05
333	3	186230743	188951597	959	263	AF_EAS	0.00717791	2.9121e-23
334	3	188951598	190355509	566	158	AF_EAS	3.23796e-05	0.378658
335	3	190355510	192344597	722	162	AF_EAS	0.00206775	4.16824e-05
336	3	192344598	193962112	520	146	AF_EAS	0.0020127	6.2962e-05
337	3	193962113	195349066	443	142	AF_EAS	0.00108264	0.0155229
338	3	195349067	196728482	282	90	AF_EAS	0.000165069	0.333226
340	4	10240	695912	111	26	AF_EAS	0.000121754	0.266947
341	4	695913	2306583	393	98	AF_EAS	0.00150854	0.000187434
342	4	2306584	3384844	263	73	AF_EAS	0.000857106	0.00657674
343	4	3384845	4989588	494	158	AF_EAS	0.00145439	0.00197962
344	4	4989589	6325242	604	189	AF_EAS	0.000916451	0.0253921
345	4	6325243	7663190	550	227	AF_EAS	0.00415192	1.10832e-11
346	4	7663191	9217084	469	172	AF_EAS	0.00275857	4.43387e-07
347	4	9217085	10698980	552	91	AF_EAS	0.00137459	0.000890303
348	4	10698981	13004348	856	181	AF_EAS	0.00214743	2.35201e-05
349	4	13004349	15148516	696	187	AF_EAS	0.00248244	1.68071e-05
350	4	15148517	16579695	650	164	AF_EAS	0.00173919	0.000385754
351	4	16579696	18752293	710	166	AF_EAS	0.00395372	1.03536e-10
352	4	18752294	20486651	423	94	AF_EAS	0.0020139	2.96447e-06
353	4	20486652	22319288	740	175	AF_EAS	0.00124758	0.00318639
354	4	22319289	24135369	607	163	AF_EAS	0.000634402	0.0952585
355	4	24135370	26836317	890	257	AF_EAS	0.00425895	1.0199e-10
356	4	26836318	29313037	755	165	AF_EAS	0.00183159	0.000327206
357	4	29313038	31205517	500	133	AF_EAS	0.00150615	0.00096614
358	4	31205518	32593453	439	101	AF_EAS	0.000980857	0.00844388
359	4	32593454	35151582	490	82	AF_EAS	0.00186343	4.33499e-06
360	4	35151583	36540810	450	101	AF_EAS	0.000738854	0.0241029
361	4	36540811	38203464	714	181	AF_EAS	0.00435798	1.70939e-12
362	4	38203465	40588393	848	240	AF_EAS	0.00630697	1.09116e-20
363	4	40588394	42664297	678	177	AF_EAS	0.00281088	2.13121e-07
364	4	42664298	45189270	767	132	AF_EAS	0.000966286	0.0120906
367	4	47997646	54658565	870	144	AF_EAS	0.00152673	0.00188837
368	4	54658566	57458942	849	188	AF_EAS	0.00275768	1.12961e-06
369	4	57458943	59360441	701	170	AF_EAS	0.0019366	0.000109602
370	4	59360442	60608829	362	79	AF_EAS	0.000669477	0.0275432
371	4	60608830	61598883	276	62	AF_EAS	0.00155633	2.40853e-05
372	4	61598884	63843686	532	146	AF_EAS	0.00170568	0.000177947
374	4	64504615	65592228	211	37	AF_EAS	0.000512349	0.0202565
375	4	65592229	68741353	930	164	AF_EAS	0.00194418	0.000114985
376	4	68741354	69601808	92	15	AF_EAS	0.000126938	0.199289
377	4	69601809	72418006	675	112	AF_EAS	0.00185108	1.45073e-05
378	4	72418007	74888947	627	123	AF_EAS	0.000808138	0.0275312
379	4	74888948	77718852	925	171	AF_EAS	0.00219559	1.77061e-05
380	4	77718853	78969420	453	86	AF_EAS	0.000532857	0.0657076
381	4	78969421	80322665	389	73	AF_EAS	0.00223766	1.82156e-08
382	4	80322666	82691669	624	131	AF_EAS	0.00168935	0.000119701
383	4	82691670	83510372	232	63	AF_EAS	0.000105029	0.346636
384	4	83510373	84922154	455	85	AF_EAS	0.000927325	0.00542973
385	4	84922155	87214993	645	111	AF_EAS	0.00107478	0.00544475
386	4	87214994	89236855	636	133	AF_EAS	0.00119431	0.00168491
387	4	89236856	90500460	391	94	AF_EAS	0.00101385	0.00528545
388	4	90500461	92166236	503	105	AF_EAS	0.00142276	0.000437286
389	4	92166237	94233168	420	105	AF_EAS	0.00157296	9.37378e-05
390	4	94233169	95896913	496	110	AF_EAS	0.00168207	5.54271e-05
391	4	95896914	97912515	658	151	AF_EAS	0.00245593	1.79629e-06
392	4	97912516	99040831	244	31	AF_EAS	0.000168595	0.198873
393	4	99040832	101711689	873	143	AF_EAS	0.00229574	9.93793e-07
394	4	101711690	102707193	263	67	AF_EAS	0.00019839	0.259671
395	4	102707194	105305539	662	101	AF_EAS	0.00105134	0.0034032
396	4	105305540	107501341	590	92	AF_EAS	1.20362e-05	0.437491
397	4	107501342	109780301	573	119	AF_EAS	0.000520151	0.0778978
398	4	109780302	111466213	510	139	AF_EAS	0.0014722	0.00141673
399	4	111466214	114687995	981	211	AF_EAS	0.0437464	9.53596e-281
400	4	114687996	118224725	936	147	AF_EAS	0.0015174	0.00112357
401	4	118224726	119932620	526	97	AF_EAS	0.000221812	0.210124
402	4	119932621	121393951	463	88	AF_EAS	0.000262956	0.221293
403	4	121393952	122458885	401	85	AF_EAS	0.000611469	0.0688062
404	4	122458886	124387408	481	93	AF_EAS	0.000133341	0.314284
405	4	124387409	126751239	752	171	AF_EAS	0.00286645	8.47887e-08
406	4	126751240	127833073	320	80	AF_EAS	0.00181797	8.37365e-06
407	4	127833074	130591861	756	142	AF_EAS	0.000779904	0.0405781
408	4	130591862	131284305	221	60	AF_EAS	0.00011984	0.35537
409	4	131284306	133742120	604	132	AF_EAS	0.000770588	0.0244546
410	4	133742121	134111558	82	21	AF_EAS	0.000710632	0.000921984
411	4	134111559	135954226	259	57	AF_EAS	0.00121763	0.000110334
412	4	135954227	137831942	446	112	AF_EAS	0.00174556	5.96925e-05
413	4	137831943	139197294	441	115	AF_EAS	0.00180619	5.30262e-05
414	4	139197295	143226784	1292	280	AF_EAS	0.00315075	3.84329e-07
415	4	143226785	145025810	309	62	AF_EAS	0.000344894	0.124932
416	4	145025811	148834277	934	190	AF_EAS	0.00247666	8.50292e-06
417	4	148834278	150683433	459	98	AF_EAS	0.00132181	0.000587941
419	4	152782185	154122370	407	114	AF_EAS	0.000127152	0.332439
420	4	154122371	155546839	474	134	AF_EAS	0.0013387	0.00292281
421	4	155546840	157596253	731	173	AF_EAS	0.00232201	7.04506e-06
422	4	157596254	158455363	212	42	AF_EAS	0.000104008	0.273092
423	4	158455364	161798202	855	181	AF_EAS	0.000701822	0.0668572
424	4	161798203	161998784	55	10	AF_EAS	0.000228668	0.0535461
425	4	161998785	163413310	511	129	AF_EAS	0.00111535	0.00460969
426	4	163413311	164173867	137	42	AF_EAS	0.000432996	0.0483073
427	4	164173868	165472929	437	125	AF_EAS	0.000412288	0.192787
428	4	165472930	166593952	391	113	AF_EAS	0.000375278	0.196457
429	4	166593953	167853560	359	101	AF_EAS	0.00217857	1.04428e-06
430	4	167853561	169676676	479	131	AF_EAS	0.001883	4.59626e-05
431	4	169676677	171209592	417	101	AF_EAS	0.000149746	0.34971
432	4	171209593	172963785	396	93	AF_EAS	0.00106499	0.00308876
433	4	172963786	174857042	421	122	AF_EAS	0.00463545	2.13094e-17
434	4	174857043	176376342	466	132	AF_EAS	0.00178827	3.67935e-05
435	4	176376343	179391123	957	243	AF_EAS	0.00918757	1.6771e-34
436	4	179391124	180547908	410	130	AF_EAS	0.00134686	0.00252081
437	4	180547909	183473284	1285	321	AF_EAS	0.00612245	8.28492e-18
438	4	183473285	184930023	460	180	AF_EAS	0.00340342	2.48845e-09
439	4	184930024	186544264	555	187	AF_EAS	0.00276446	1.15089e-06
440	4	186544265	187867533	581	196	AF_EAS	0.00298611	2.73899e-07
441	4	187867534	189155114	358	128	AF_EAS	0.00107907	0.00943921
442	4	189155115	189915203	246	83	AF_EAS	0.00105384	0.00376355
443	4	189915204	191043594	144	61	AF_EAS	0.00035763	0.110078
444	5	11940	1483180	292	110	AF_EAS	0.00104511	0.00925822
445	5	1483181	2851269	707	213	AF_EAS	0.00465458	5.16827e-14
446	5	2851270	4940255	941	246	AF_EAS	0.00496006	2.11748e-13
447	5	4940256	5973036	508	149	AF_EAS	0.00172728	0.000209657
448	5	5973037	8445402	1133	234	AF_EAS	0.00286492	3.83598e-07
449	5	8445403	9873006	639	151	AF_EAS	0.00368125	1.01622e-10
450	5	9873007	11849590	837	223	AF_EAS	0.0015072	0.00456649
451	5	11849591	13611631	394	74	AF_EAS	0.000462925	0.0766336
452	5	13611632	17400372	1245	267	AF_EAS	0.00200616	0.00113946
453	5	17400373	18850604	369	104	AF_EAS	0.00110218	0.00534547
454	5	18850605	22657008	951	151	AF_EAS	0.0022519	6.32855e-06
455	5	22657009	23719696	343	87	AF_EAS	0.000408063	0.103245
456	5	23719697	26124488	634	134	AF_EAS	0.000938551	0.0217327
457	5	26124489	27316597	289	74	AF_EAS	0.000597212	0.0362055
458	5	27316598	29594524	525	104	AF_EAS	0.000477032	0.0764761
459	5	29594525	31391126	567	139	AF_EAS	0.00114464	0.00955241
460	5	31391127	33500818	789	193	AF_EAS	0.00315979	3.55363e-07
461	5	33500819	35048572	572	163	AF_EAS	0.00210644	2.39488e-05
462	5	35048573	36433092	547	129	AF_EAS	0.00228279	5.66146e-06
463	5	36433093	38802788	736	188	AF_EAS	0.00252814	6.40248e-06
464	5	38802789	40287729	561	116	AF_EAS	0.00248948	8.49993e-07
465	5	40287730	42858747	643	106	AF_EAS	0.00115508	0.0038412
467	5	44045381	49410915	329	38	AF_EAS	0.00026965	0.172207
468	5	49410916	51701349	440	83	AF_EAS	0.000988177	0.00455441
469	5	51701350	53748307	838	173	AF_EAS	0.000852566	0.0557546
470	5	53748308	55416658	569	97	AF_EAS	0.000347228	0.175959
471	5	55416659	57339005	684	174	AF_EAS	0.0013686	0.00373779
472	5	57339006	58523945	561	125	AF_EAS	0.00333609	1.6429e-10
473	5	58523946	61247124	787	151	AF_EAS	0.000952753	0.0326124
474	5	61247125	62536058	423	59	AF_EAS	0.000226144	0.224906
475	5	62536059	65205427	783	131	AF_EAS	0.000116071	0.351476
476	5	65205428	67851517	846	189	AF_EAS	0.0026572	3.28646e-06
477	5	67851518	71419711	543	113	AF_EAS	0.00113891	0.0036251
478	5	71419712	73759199	844	187	AF_EAS	0.00428022	5.48091e-12
479	5	73759200	76221198	850	187	AF_EAS	0.00299319	1.47442e-07
480	5	76221199	77283975	456	118	AF_EAS	0.0015359	0.000378163
481	5	77283976	79394041	738	180	AF_EAS	0.000727692	0.060949
482	5	79394042	79992758	174	48	AF_EAS	0.000254189	0.144212
483	5	79992759	81237241	402	111	AF_EAS	0.000717447	0.0442833
484	5	81237242	83972773	729	200	AF_EAS	0.00351611	1.09313e-08
485	5	83972774	85767057	516	98	AF_EAS	0.000957918	0.0127163
486	5	85767058	87438020	243	69	AF_EAS	0.000225058	0.2021
487	5	87438021	90423339	711	144	AF_EAS	0.00196961	8.09351e-05
488	5	90423340	91840637	272	77	AF_EAS	0.00111711	0.00142944
489	5	91840638	93811097	369	90	AF_EAS	0.00103853	0.00735473
490	5	93811098	96374150	878	170	AF_EAS	0.00263638	6.90882e-07
492	5	97316376	99261850	503	85	AF_EAS	4.45729e-05	0.401892
493	5	99261851	100595234	275	43	AF_EAS	2.32451e-05	0.401406
494	5	100595235	103181351	706	129	AF_EAS	0.00139041	0.00140605
495	5	103181352	104854817	399	85	AF_EAS	0.00134781	0.000199854
496	5	104854818	106909041	505	124	AF_EAS	0.000497136	0.0948842
497	5	106909042	109233618	784	162	AF_EAS	0.00146811	0.000716999
498	5	109233619	110896791	486	131	AF_EAS	0.000589607	0.10533
499	5	110896792	112302830	434	123	AF_EAS	0.0019902	1.84758e-05
500	5	112302831	113777986	622	126	AF_EAS	0.0033821	1.4575e-10
501	5	113777987	114751103	310	90	AF_EAS	0.000955622	0.00675508
502	5	114751104	115879777	522	119	AF_EAS	0.000880933	0.0133506
503	5	115879778	117082850	400	110	AF_EAS	0.00110529	0.00552996
504	5	117082851	118675901	339	116	AF_EAS	0.000312479	0.187846
506	5	119669847	122002653	621	148	AF_EAS	0.00268019	1.10681e-07
507	5	122002654	123240670	419	93	AF_EAS	0.00133614	0.000548858
508	5	123240671	125128470	693	202	AF_EAS	0.00325636	1.0219e-07
509	5	125128471	127345468	778	166	AF_EAS	0.00353142	1.70166e-10
510	5	127345469	129519147	629	120	AF_EAS	0.00358971	3.79399e-11
511	5	129519148	132007338	594	74	AF_EAS	0.000297694	0.162352
512	5	132007339	134777577	920	218	AF_EAS	0.00122751	0.0130125
513	5	134777578	136376492	574	104	AF_EAS	0.00053706	0.07364
514	5	136376493	139409053	756	141	AF_EAS	0.00132513	0.00360011
515	5	139409054	141852077	777	145	AF_EAS	0.00363144	8.0125e-12
516	5	141852078	143592976	715	174	AF_EAS	0.00268915	9.1185e-07
517	5	143592977	146434800	821	151	AF_EAS	0.000789384	0.0355621
518	5	146434801	148549094	740	176	AF_EAS	0.00224917	2.76822e-05
519	5	148549095	150911275	1058	244	AF_EAS	0.00337762	4.31657e-08
520	5	150911276	152504700	546	110	AF_EAS	0.00156898	0.000247569
521	5	152504701	153899307	489	114	AF_EAS	0.00154568	0.000202126
522	5	153899308	156627810	818	162	AF_EAS	0.00198569	0.000161119
523	5	156627811	157585548	367	79	AF_EAS	0.000927608	0.00382047
524	5	157585549	159866697	733	182	AF_EAS	0.0016268	0.00105659
525	5	159866698	161694489	673	146	AF_EAS	0.00180414	0.000405734
526	5	161694490	163803607	638	155	AF_EAS	0.00181987	0.000134661
527	5	163803608	165314602	460	142	AF_EAS	0.00112298	0.00621495
528	5	165314603	167651859	766	248	AF_EAS	0.00205908	0.00022635
529	5	167651860	169330611	781	209	AF_EAS	0.00399068	1.69051e-11
530	5	169330612	170904981	651	176	AF_EAS	0.00217162	3.63954e-05
531	5	170904982	172766002	666	207	AF_EAS	0.00443485	3.64458e-12
532	5	172766003	174167623	620	185	AF_EAS	0.00194875	0.000410272
533	5	174167624	176509938	703	211	AF_EAS	0.00525002	1.47161e-14
534	5	176509939	179096402	767	204	AF_EAS	0.00436227	7.29049e-11
535	5	179096403	179828925	236	84	AF_EAS	0.00153406	6.91257e-05
537	6	73924	1452083	509	160	AF_EAS	0.00196858	2.38821e-05
538	6	1452084	2510436	379	121	AF_EAS	0.00102029	0.0134951
539	6	2510437	4317569	811	186	AF_EAS	0.00148853	0.00234831
540	6	4317570	5057821	329	94	AF_EAS	0.000487542	0.0668788
541	6	5057822	6752797	828	219	AF_EAS	0.00346756	2.39996e-08
542	6	6752798	7975637	545	160	AF_EAS	0.00182534	7.7717e-05
544	6	9020425	10627076	546	152	AF_EAS	0.00113886	0.00866904
545	6	10627077	12365129	713	185	AF_EAS	0.00179505	0.000477435
546	6	12365130	13835830	521	125	AF_EAS	0.00281676	2.28809e-08
547	6	13835831	15819455	670	180	AF_EAS	0.00261553	1.0999e-05
548	6	15819456	18404207	916	234	AF_EAS	0.00400101	1.89228e-09
549	6	18404208	19672632	469	92	AF_EAS	0.00105343	0.00253357
550	6	19672633	23199920	1254	280	AF_EAS	0.00479414	1.30309e-11
551	6	23199921	24397129	493	147	AF_EAS	0.00306345	2.72818e-08
552	6	24397130	26141757	869	177	AF_EAS	0.000386589	0.219367
555	6	28901403	29688046	12	5	AF_EAS	3.06459e-06	0.402244
556	6	29688047	30458591	15	2	AF_EAS	1.83986e-05	0.262111
559	6	31571895	32682590	102	36	AF_EAS	0.000496053	0.0407348
560	6	32682591	33209310	182	53	AF_EAS	0.000363817	0.092835
561	6	33209311	35757007	831	192	AF_EAS	0.00590391	1.23499e-18
562	6	35757008	37112681	522	138	AF_EAS	0.00186981	6.60375e-05
563	6	37112682	39022823	678	170	AF_EAS	0.000945312	0.036209
564	6	39022824	40434091	620	155	AF_EAS	0.00124143	0.00667705
565	6	40434092	41712058	529	144	AF_EAS	0.0018064	0.000116826
566	6	41712059	43728479	549	140	AF_EAS	0.00208007	4.08519e-06
567	6	43728480	45405389	505	135	AF_EAS	0.00284607	1.11782e-08
568	6	45405390	46731324	459	92	AF_EAS	0.000771658	0.0255865
569	6	46731325	49957253	1067	156	AF_EAS	0.00187373	0.000149648
570	6	49957254	51171480	236	40	AF_EAS	5.4144e-05	0.364051
571	6	51171481	52828869	676	140	AF_EAS	0.00187547	0.000142838
572	6	52828870	54293678	634	124	AF_EAS	0.0014964	0.000842433
574	6	56105708	58138275	316	65	AF_EAS	0.00237297	3.63532e-09
576	6	62693824	64607599	421	56	AF_EAS	0.000526968	0.036118
577	6	64607600	65764776	297	61	AF_EAS	0.000724135	0.0110013
580	6	67906137	70361484	724	119	AF_EAS	0.000604614	0.0759599
581	6	70361485	71609005	446	87	AF_EAS	0.000654925	0.0409197
582	6	71609006	73451673	571	113	AF_EAS	0.000609192	0.0748301
584	6	74404069	76627639	665	124	AF_EAS	0.0013579	0.00143906
585	6	76627640	77415155	256	56	AF_EAS	0.000477637	0.0612381
586	6	77415156	78385577	336	70	AF_EAS	0.00116953	0.000365953
587	6	78385578	80691482	749	122	AF_EAS	0.00126621	0.00209796
588	6	80691483	82389311	544	74	AF_EAS	0.00166062	2.57695e-05
589	6	82389312	84742341	696	150	AF_EAS	0.00268866	5.10623e-07
590	6	84742342	87650463	930	145	AF_EAS	0.00231369	1.96633e-06
591	6	87650464	88857392	365	73	AF_EAS	0.000529529	0.0711301
592	6	88857393	91092352	758	173	AF_EAS	0.00233637	1.69222e-05
594	6	92348706	94329244	709	155	AF_EAS	0.00372567	3.93446e-11
595	6	94329245	96490134	554	113	AF_EAS	0.000912532	0.0103186
596	6	96490135	98021637	464	77	AF_EAS	0.00107645	0.000987728
597	6	98021638	100875516	755	154	AF_EAS	0.00309361	7.85671e-10
598	6	100875517	102201824	325	66	AF_EAS	0.00127926	0.000127458
599	6	102201825	104733704	714	135	AF_EAS	0.00296539	4.35156e-09
600	6	104733705	107240062	882	206	AF_EAS	0.0026859	3.04595e-06
601	6	107240063	108858460	476	135	AF_EAS	0.00146289	0.00107015
602	6	108858461	110305071	471	85	AF_EAS	0.000785266	0.021151
603	6	110305072	112345456	579	124	AF_EAS	0.00141208	0.00130858
604	6	112345457	114220833	654	144	AF_EAS	0.00193793	0.000166019
605	6	114220834	116703926	597	100	AF_EAS	0.00173697	1.31693e-05
606	6	116703927	118099644	459	102	AF_EAS	0.0020494	2.37565e-06
607	6	118099645	120338588	722	128	AF_EAS	0.00332919	1.27097e-13
608	6	120338589	122348428	601	105	AF_EAS	0.00389307	1.22966e-13
609	6	122348429	124099184	526	111	AF_EAS	0.00269184	1.8039e-09
610	6	124099185	127540155	865	204	AF_EAS	0.00367936	3.70707e-09
611	6	127540156	129860936	464	110	AF_EAS	0.00120954	0.00341928
612	6	129860937	130935711	435	118	AF_EAS	0.000512844	0.0826976
613	6	130935712	132891666	636	145	AF_EAS	0.00115557	0.00593286
614	6	132891667	134243918	572	119	AF_EAS	0.00139629	0.000914195
615	6	134243919	136223664	554	145	AF_EAS	0.00233448	2.62334e-06
616	6	136223665	138245745	608	151	AF_EAS	0.00181215	0.000376103
617	6	138245746	139976687	551	167	AF_EAS	0.000239264	0.24198
618	6	139976688	142288533	512	81	AF_EAS	0.00128695	0.000621426
619	6	142288534	145518030	1088	244	AF_EAS	0.00900497	2.64767e-31
620	6	145518031	147740272	591	109	AF_EAS	0.000402379	0.138448
621	6	147740273	150755000	1268	277	AF_EAS	0.00405706	8.31822e-10
622	6	150755001	152702385	904	250	AF_EAS	0.00573757	5.66629e-16
623	6	152702386	153993093	507	118	AF_EAS	0.00067064	0.0388423
624	6	153993094	157641072	1221	283	AF_EAS	0.00439737	1.88541e-09
625	6	157641073	159542046	641	138	AF_EAS	0.00198125	2.09245e-05
626	6	159542047	162169452	1044	216	AF_EAS	0.00407789	1.41498e-10
627	6	162169453	164360067	930	215	AF_EAS	0.0031277	8.71122e-08
628	6	164360068	166831724	1172	250	AF_EAS	0.00195411	0.000351459
629	6	166831725	168042468	483	148	AF_EAS	0.00301255	7.99286e-09
630	6	168042469	169236971	519	136	AF_EAS	0.000865864	0.0264447
631	6	169236972	169946666	281	74	AF_EAS	0.000865522	0.00570716
632	6	169946667	171051270	329	79	AF_EAS	0.000400526	0.139668
633	7	16161	1240747	245	73	AF_EAS	0.000601848	0.042735
634	7	1240748	2482290	314	94	AF_EAS	0.0012517	0.00109873
635	7	2482291	4142453	661	176	AF_EAS	0.00206401	0.000117807
636	7	4142454	5455378	374	146	AF_EAS	0.00206422	4.32861e-05
637	7	5455379	6573087	269	80	AF_EAS	0.00167166	1.13209e-05
638	7	6573088	8162908	615	183	AF_EAS	0.000361195	0.237367
639	7	8162909	9034684	409	143	AF_EAS	0.00381788	1.65124e-11
640	7	9034685	10882977	758	185	AF_EAS	0.00231868	4.6982e-06
641	7	10882978	12635431	913	205	AF_EAS	0.000679882	0.108771
642	7	12635432	14141608	599	182	AF_EAS	0.00173772	0.00110607
643	7	14141609	15591421	578	174	AF_EAS	0.00299447	7.34544e-08
644	7	15591422	16902524	640	165	AF_EAS	0.000803895	0.0415401
645	7	16902525	18759806	738	224	AF_EAS	0.00229212	6.08205e-05
646	7	18759807	21715378	1297	299	AF_EAS	0.00639257	6.57995e-17
647	7	21715379	23472033	849	238	AF_EAS	0.00379777	1.18049e-09
648	7	23472034	26552261	1361	292	AF_EAS	0.00479301	7.30726e-12
649	7	26552262	28554104	704	167	AF_EAS	0.00238426	6.85909e-06
650	7	28554105	31137289	1063	254	AF_EAS	0.0043883	1.0118e-10
651	7	31137290	33997077	1156	229	AF_EAS	0.00216729	0.00011445
652	7	33997078	36120153	735	146	AF_EAS	0.00165124	0.000222246
653	7	36120154	37910002	829	212	AF_EAS	0.00363784	9.15785e-10
654	7	37910003	38965629	504	109	AF_EAS	0.00211667	2.25758e-06
655	7	38965630	40482673	434	90	AF_EAS	0.000775245	0.0204334
656	7	40482674	41853482	403	101	AF_EAS	0.000636944	0.0607442
657	7	41853483	43448397	536	147	AF_EAS	0.00105014	0.0117119
658	7	43448398	45523273	603	136	AF_EAS	0.00217977	1.77863e-05
659	7	45523274	47104276	601	142	AF_EAS	0.001751	0.000238097
660	7	47104277	49211848	837	194	AF_EAS	0.00272291	4.09411e-06
661	7	49211849	51674880	943	175	AF_EAS	0.00034097	0.224688
662	7	51674881	53176376	685	164	AF_EAS	0.00253531	1.58628e-07
663	7	53176377	54905959	648	105	AF_EAS	0.000311837	0.189706
664	7	54905960	57382764	527	112	AF_EAS	0.000776129	0.028897
665	7	57382765	62560322	77	18	AF_EAS	1.38199e-05	0.397016
666	7	62560323	63624322	66	16	AF_EAS	5.27842e-05	0.331614
667	7	63624323	67371495	800	100	AF_EAS	0.0014089	0.000224153
668	7	67371496	68458764	397	117	AF_EAS	0.000750121	0.0390034
669	7	68458765	69083424	167	54	AF_EAS	0.0002019	0.227907
670	7	69083425	71874126	800	185	AF_EAS	0.0056522	4.60458e-18
671	7	71874127	74408523	294	72	AF_EAS	0.00156617	3.53517e-05
672	7	74408524	76499312	224	69	AF_EAS	0.00159513	2.4672e-05
673	7	76499313	78460635	814	198	AF_EAS	0.00280073	1.40627e-06
674	7	78460636	80333322	576	128	AF_EAS	0.00171125	0.00021568
675	7	80333323	81714243	421	132	AF_EAS	0.000127514	0.388587
676	7	81714244	83567546	696	168	AF_EAS	0.00161045	0.000736932
677	7	83567547	85570789	565	95	AF_EAS	0.000380684	0.122556
678	7	85570790	88189329	720	115	AF_EAS	0.00202821	9.45084e-06
679	7	88189330	89727016	580	113	AF_EAS	0.00131011	0.00145289
680	7	89727017	92494245	808	135	AF_EAS	0.000454081	0.115779
681	7	92494246	94058818	445	122	AF_EAS	0.00223682	3.47497e-06
682	7	94058819	96432923	769	163	AF_EAS	0.00141688	0.00304919
683	7	96432924	99365083	745	164	AF_EAS	0.00293594	7.71716e-08
685	7	100526291	101731498	276	94	AF_EAS	0.00065132	0.0534334
686	7	101731499	103197911	255	65	AF_EAS	0.000446276	0.0901136
687	7	103197912	103793049	325	88	AF_EAS	0.000891517	0.0150455
688	7	103793050	105681590	730	181	AF_EAS	0.00454872	6.82632e-13
689	7	105681591	107460001	527	131	AF_EAS	0.00233297	2.45215e-06
690	7	107460002	109296362	553	122	AF_EAS	0.000344167	0.214311
691	7	109296363	112125631	792	182	AF_EAS	0.000531583	0.125721
692	7	112125632	113714773	320	61	AF_EAS	0.00148669	2.03919e-05
693	7	113714774	116918288	723	135	AF_EAS	0.00454353	4.55914e-14
694	7	116918289	119074052	466	71	AF_EAS	6.2138e-05	0.376976
695	7	119074053	120269171	201	30	AF_EAS	0.000481436	0.0287837
696	7	120269172	122992990	738	137	AF_EAS	0.000836014	0.0307445
697	7	122992991	125775066	799	118	AF_EAS	0.00114625	0.0066894
698	7	125775067	126869221	384	66	AF_EAS	0.000477947	0.0780982
699	7	126869222	129589868	774	149	AF_EAS	0.00183918	6.18319e-05
700	7	129589869	131635483	587	166	AF_EAS	0.00329748	6.11361e-09
701	7	131635484	133736374	612	142	AF_EAS	0.000911384	0.0251271
702	7	133736375	136111689	889	196	AF_EAS	0.00297997	4.23264e-07
703	7	136111690	138309842	569	169	AF_EAS	0.00231907	1.48309e-05
704	7	138309843	139664085	403	125	AF_EAS	0.00119977	0.00419099
705	7	139664086	141678417	615	134	AF_EAS	0.00155295	0.000628616
706	7	141678418	142659758	275	65	AF_EAS	0.000575488	0.0378621
707	7	142659759	145171422	494	116	AF_EAS	0.00352868	4.29455e-12
708	7	145171423	146397904	286	62	AF_EAS	0.000182088	0.239805
709	7	146397905	147996405	615	145	AF_EAS	0.00112436	0.0135878
710	7	147996406	149500992	420	122	AF_EAS	0.00144772	0.00094294
711	7	149500993	151627123	680	211	AF_EAS	0.00404781	6.72529e-11
712	7	151627124	153033738	347	117	AF_EAS	0.000255513	0.27278
713	7	153033739	154964316	732	205	AF_EAS	0.00322949	7.98965e-08
714	7	154964317	156153106	437	159	AF_EAS	0.00249242	1.09935e-06
715	7	156153107	157635553	519	163	AF_EAS	0.00226094	1.69553e-05
716	7	157635554	159128575	427	120	AF_EAS	0.00122361	0.00209828
717	8	10422	720794	246	99	AF_EAS	0.000647444	0.0494946
718	8	720795	1162980	200	85	AF_EAS	0.00095464	0.00791614
719	8	1162981	1957008	347	143	AF_EAS	0.00317056	7.82913e-09
720	8	1957009	2791987	430	158	AF_EAS	0.00235437	3.46456e-06
721	8	2791988	3361150	410	152	AF_EAS	0.000159302	0.334804
722	8	3361151	3704713	367	131	AF_EAS	0.00041179	0.149539
723	8	3704714	4480374	732	246	AF_EAS	0.00220176	8.7824e-05
724	8	4480375	5146927	494	156	AF_EAS	0.00103901	0.0198411
725	8	5146928	6142331	789	223	AF_EAS	0.00166311	0.000841996
726	8	6142332	7153079	545	183	AF_EAS	0.00187264	0.000199507
728	8	9099582	10118214	469	155	AF_EAS	0.00155141	0.00267651
729	8	10118215	11088309	370	139	AF_EAS	0.000262108	0.212778
730	8	11088310	13394643	791	231	AF_EAS	0.003429	7.31105e-08
731	8	13394644	13945976	380	103	AF_EAS	0.00191623	1.70807e-05
732	8	13945977	15709611	1077	234	AF_EAS	0.00237091	6.16047e-05
733	8	15709612	17300379	658	202	AF_EAS	0.00212587	0.000244478
734	8	17300380	18671055	958	247	AF_EAS	0.00393098	5.34531e-10
735	8	18671056	19221080	300	125	AF_EAS	0.00114905	0.00505507
736	8	19221081	21137819	861	230	AF_EAS	0.00586297	1.04259e-16
737	8	21137820	21901218	315	114	AF_EAS	0.00172272	9.43073e-05
738	8	21901219	23028335	385	145	AF_EAS	0.000826405	0.0387388
739	8	23028336	24672501	679	162	AF_EAS	0.00106404	0.0123038
740	8	24672502	25803980	409	102	AF_EAS	0.000465566	0.119012
741	8	25803981	26900699	528	133	AF_EAS	0.000967853	0.0139503
742	8	26900700	28621013	767	182	AF_EAS	0.0026207	3.90196e-06
743	8	28621014	30534248	567	149	AF_EAS	0.00203085	2.99682e-05
744	8	30534249	33044704	708	161	AF_EAS	0.002108	5.2036e-05
745	8	33044705	34782251	399	61	AF_EAS	0.000253945	0.208045
746	8	34782252	38017236	546	129	AF_EAS	0.000420541	0.119267
747	8	38017237	40054435	549	134	AF_EAS	0.00434819	9.3106e-15
748	8	40054436	42472800	773	179	AF_EAS	0.00359856	1.8334e-09
749	8	42472801	46841315	123	25	AF_EAS	0.00054273	0.0112641
751	8	51464551	53885291	734	139	AF_EAS	0.00252809	7.19852e-07
753	8	54450918	56115358	554	123	AF_EAS	0.000402866	0.126037
754	8	56115359	57212083	335	87	AF_EAS	0.000646916	0.0380038
755	8	57212084	59047312	620	137	AF_EAS	0.00160056	0.000559245
756	8	59047313	60470380	530	131	AF_EAS	0.00207095	1.29501e-05
757	8	60470381	62328609	602	125	AF_EAS	0.00194118	1.43606e-05
758	8	62328610	63426172	421	85	AF_EAS	0.00078328	0.0176945
759	8	63426173	67414034	1102	196	AF_EAS	0.00397261	5.61163e-11
761	8	69121037	72289571	980	219	AF_EAS	0.00213451	7.50496e-05
762	8	72289572	73836479	664	141	AF_EAS	0.00237493	1.91123e-06
763	8	73836480	75684315	684	155	AF_EAS	1.84793e-05	0.421671
764	8	75684316	77379451	539	92	AF_EAS	0.00132897	0.000399025
765	8	77379452	79751440	560	94	AF_EAS	0.000126288	0.30683
766	8	79751441	82016264	624	161	AF_EAS	0.00199148	4.9591e-05
767	8	82016265	83727741	443	93	AF_EAS	0.00089082	0.0165075
768	8	83727742	85110408	344	62	AF_EAS	0.000200242	0.252934
769	8	85110409	85978701	177	29	AF_EAS	0.000619416	0.00473671
773	8	90639839	94303592	895	179	AF_EAS	0.000973942	0.0191922
774	8	94303593	96205877	572	124	AF_EAS	0.00210541	1.14838e-05
775	8	96205878	99403074	1066	251	AF_EAS	0.00365241	1.32695e-07
776	8	99403075	102260923	743	116	AF_EAS	0.00150427	0.000382952
777	8	102260924	104123443	712	203	AF_EAS	0.00342951	2.96378e-09
778	8	104123444	107270871	965	182	AF_EAS	0.000973114	0.0312398
779	8	107270872	109011379	731	132	AF_EAS	0.00127025	0.00416348
780	8	109011380	115011595	1510	173	AF_EAS	0.00530834	2.91642e-16
781	8	115011596	116407568	385	65	AF_EAS	0.000342659	0.124392
782	8	116407569	121179006	1604	264	AF_EAS	0.00245298	5.98329e-05
783	8	121179007	123780420	859	182	AF_EAS	0.00248878	8.65627e-06
784	8	123780421	126401023	968	229	AF_EAS	0.00521118	2.0776e-15
785	8	126401024	128708975	884	247	AF_EAS	0.00304646	1.24541e-06
786	8	128708976	130003883	512	147	AF_EAS	0.00153475	0.000780718
787	8	130003884	131959714	784	171	AF_EAS	0.00239707	1.12448e-05
788	8	131959715	133351162	521	114	AF_EAS	0.000881651	0.0179764
789	8	133351163	134571618	582	146	AF_EAS	0.000664428	0.0588081
790	8	134571619	137120280	1054	207	AF_EAS	0.00217054	6.3834e-05
791	8	137120281	139607999	991	195	AF_EAS	0.00202335	0.000243096
792	8	139608000	141104817	765	190	AF_EAS	0.00266347	2.14447e-06
793	8	141104818	142610656	463	129	AF_EAS	0.00225274	1.12961e-06
794	8	142610657	144214290	465	134	AF_EAS	0.00179638	0.000206947
795	8	144214291	146303867	381	105	AF_EAS	0.00220115	1.19103e-06
796	9	10023	1197526	477	150	AF_EAS	0.00153909	0.00100244
797	9	1197527	2235668	629	199	AF_EAS	0.00329878	2.01907e-08
799	9	2696556	4320425	669	219	AF_EAS	0.00120813	0.0344711
800	9	4320426	6144486	635	215	AF_EAS	0.00339772	1.37358e-08
801	9	6144487	7759242	766	231	AF_EAS	0.00447572	1.19785e-10
802	9	7759243	8919319	643	205	AF_EAS	0.00417124	4.13298e-11
803	9	8919320	11103346	891	252	AF_EAS	0.00402686	3.90131e-09
805	9	12046747	14836080	957	287	AF_EAS	0.00276632	4.15631e-05
806	9	14836081	16364351	552	187	AF_EAS	0.00183624	0.000376482
807	9	16364352	18259692	699	204	AF_EAS	0.0033824	5.27439e-08
808	9	18259693	20288119	791	247	AF_EAS	0.00416991	1.49141e-09
809	9	20288120	21938460	518	141	AF_EAS	0.00163835	0.000311713
810	9	21938461	23424761	409	155	AF_EAS	0.00243856	3.45985e-06
811	9	23424762	24746694	283	115	AF_EAS	0.00186283	3.1299e-05
812	9	24746695	25893114	364	146	AF_EAS	0.00129438	0.00300343
813	9	25893115	27748183	667	201	AF_EAS	0.000240352	0.230298
814	9	27748184	29938115	845	198	AF_EAS	0.00269316	1.80822e-06
815	9	29938116	31118133	341	63	AF_EAS	0.000750069	0.00910912
817	9	31884884	33578941	479	118	AF_EAS	0.00128073	0.00193165
818	9	33578942	34701352	240	47	AF_EAS	0.000162343	0.239548
819	9	34701353	36745892	553	136	AF_EAS	0.00297123	5.73504e-09
820	9	36745893	38717181	676	188	AF_EAS	0.00153578	0.00168609
822	9	69989376	72513605	494	116	AF_EAS	4.70724e-05	0.399566
823	9	72513606	74398785	685	134	AF_EAS	0.00145734	0.00137306
824	9	74398786	75708879	315	63	AF_EAS	0.0013404	0.000258401
825	9	75708880	77543688	412	102	AF_EAS	0.00116417	0.00244076
826	9	77543689	79221991	595	183	AF_EAS	0.00272747	4.13749e-07
827	9	79221992	81510359	766	203	AF_EAS	0.00174449	0.00208643
828	9	81510360	82682883	414	129	AF_EAS	0.00130097	0.00387509
829	9	82682884	83713504	402	94	AF_EAS	0.00124902	0.00110411
830	9	83713505	86070382	656	196	AF_EAS	0.00151286	0.00237806
831	9	86070383	87812366	675	169	AF_EAS	0.00417747	6.65276e-13
832	9	87812367	89493523	436	120	AF_EAS	0.0010715	0.00951155
833	9	89493524	92343050	911	214	AF_EAS	0.00242942	4.04168e-05
834	9	92343051	94165486	681	182	AF_EAS	0.00606619	1.84464e-20
835	9	94165487	96486026	805	147	AF_EAS	0.000851202	0.0521878
836	9	96486027	98547390	649	143	AF_EAS	0.00283561	2.75163e-07
837	9	98547391	100312284	438	96	AF_EAS	0.000606145	0.0564797
838	9	100312285	102281873	655	163	AF_EAS	0.00190637	7.70592e-05
839	9	102281874	104225480	470	90	AF_EAS	0.0016739	0.000106011
840	9	104225481	105967984	748	146	AF_EAS	0.00248908	2.97611e-06
841	9	105967985	107829748	748	137	AF_EAS	0	0.412251
842	9	107829749	110368474	739	175	AF_EAS	0.00198038	0.00013238
843	9	110368475	112864469	1110	256	AF_EAS	0.00376181	1.2559e-08
844	9	112864470	116400502	1295	264	AF_EAS	0.00501194	1.40874e-12
845	9	116400503	119530000	1229	260	AF_EAS	0.00407087	1.15406e-10
846	9	119530001	122117725	950	223	AF_EAS	0.00344379	2.33803e-08
847	9	122117726	124681439	674	145	AF_EAS	0.00252044	1.0672e-06
848	9	124681440	126973204	674	164	AF_EAS	0.00241938	2.52082e-06
849	9	126973205	128927728	502	113	AF_EAS	0.00229011	8.8416e-07
850	9	128927729	130597604	487	119	AF_EAS	0.00146529	0.000392761
851	9	130597605	132047808	279	90	AF_EAS	0.000981143	0.0081826
852	9	132047809	133641809	376	151	AF_EAS	0.000845985	0.0469461
853	9	133641810	134137629	121	43	AF_EAS	0.00047378	0.044737
854	9	134137630	134722557	199	50	AF_EAS	0.000225675	0.199767
855	9	134722558	136612240	598	179	AF_EAS	0.00158483	0.000922865
856	9	136612241	138198537	487	190	AF_EAS	0.00470904	9.7086e-13
857	9	138198538	139575793	265	107	AF_EAS	0.0020913	5.4914e-06
858	9	139575794	141144796	267	85	AF_EAS	0.000356656	0.143255
859	10	60523	1523806	431	121	AF_EAS	0.00102311	0.0114373
860	10	1523807	3350441	1183	262	AF_EAS	0.00536021	1.9668e-13
861	10	3350442	4806512	719	184	AF_EAS	0.00235017	3.56052e-05
862	10	4806513	5699799	457	125	AF_EAS	0.000330068	0.204448
863	10	5699800	7227267	800	225	AF_EAS	0.00431559	1.19006e-10
864	10	7227268	9038946	917	215	AF_EAS	0.00287329	8.71806e-06
865	10	9038947	10631304	619	146	AF_EAS	0.00174944	7.38932e-05
866	10	10631305	12641986	831	242	AF_EAS	0.00288001	3.28057e-06
867	10	12641987	14492886	1081	285	AF_EAS	0.0042301	2.0425e-09
868	10	14492887	16679279	833	239	AF_EAS	0.00350316	2.37882e-08
869	10	16679280	18537267	782	200	AF_EAS	0.00426737	1.63666e-12
870	10	18537268	20311057	810	183	AF_EAS	0.00317303	1.144e-07
871	10	20311058	22282803	613	151	AF_EAS	0.00226965	1.3596e-05
872	10	22282804	24787658	709	185	AF_EAS	0.00363733	6.78102e-10
873	10	24787659	26886615	703	151	AF_EAS	0.00218631	1.2449e-05
874	10	26886616	28736450	640	132	AF_EAS	0.000126931	0.320699
875	10	28736451	30287398	794	206	AF_EAS	0.00325898	7.4662e-08
876	10	30287399	31908498	543	143	AF_EAS	0.00313105	2.18035e-09
877	10	31908499	33908655	648	120	AF_EAS	0.00238996	2.11021e-07
878	10	33908656	35148611	396	86	AF_EAS	0.000338058	0.140371
879	10	35148612	36940703	527	116	AF_EAS	0.00136614	0.00146586
880	10	36940704	43606459	598	101	AF_EAS	0.000480542	0.10068
881	10	43606460	45448031	703	134	AF_EAS	0.00118379	0.0048144
882	10	45448032	47753192	248	60	AF_EAS	0.00021875	0.194982
883	10	47753193	50452594	535	128	AF_EAS	0.000883112	0.0178923
884	10	50452595	52087335	338	95	AF_EAS	0.000290135	0.212323
885	10	52087336	53791679	654	130	AF_EAS	0.00155864	0.000444671
886	10	53791680	55868180	907	196	AF_EAS	0.00247678	1.20718e-05
887	10	55868181	57129543	467	124	AF_EAS	0.00204496	4.86382e-05
888	10	57129544	59159037	590	68	AF_EAS	0.00027552	0.228999
889	10	59159038	60514349	396	61	AF_EAS	0.000909343	0.00208852
890	10	60514350	62085190	626	138	AF_EAS	0.00117994	0.007602
892	10	64198068	66313715	626	111	AF_EAS	0.0028282	1.07446e-08
894	10	67549742	68757629	620	116	AF_EAS	0.00226644	1.75336e-06
895	10	68757630	71054709	652	106	AF_EAS	0.00149035	0.000352585
896	10	71054710	72673145	890	240	AF_EAS	0.00439038	6.23827e-11
897	10	72673146	73730459	583	186	AF_EAS	0.00327194	1.85006e-08
898	10	73730460	75699350	499	63	AF_EAS	0.000223902	0.192724
899	10	75699351	79466701	1215	228	AF_EAS	0.00428959	2.34381e-11
900	10	79466702	80464093	423	110	AF_EAS	0.00107084	0.0020587
901	10	80464094	82568989	789	201	AF_EAS	0.00701092	2.89281e-23
902	10	82568990	83992480	498	122	AF_EAS	0.00145738	0.000662807
903	10	83992481	85920709	801	151	AF_EAS	0.000389533	0.158676
904	10	85920710	87935759	736	147	AF_EAS	4.40698e-05	0.459784
905	10	87935760	89149284	285	74	AF_EAS	0.000245259	0.195785
906	10	89149285	90787308	586	156	AF_EAS	0.0012581	0.0041632
907	10	90787309	92107336	495	119	AF_EAS	0.000166429	0.302609
908	10	92107337	95362627	954	170	AF_EAS	0.00198068	9.21552e-05
909	10	95362628	97064851	543	91	AF_EAS	0.000596805	0.0690845
910	10	97064852	100365649	1299	241	AF_EAS	0.00252487	1.62994e-05
911	10	100365650	102471756	726	119	AF_EAS	0.00163097	0.000207626
912	10	102471757	106139565	1023	164	AF_EAS	0.00983917	8.58305e-49
913	10	106139566	107883349	526	91	AF_EAS	0.00241187	1.65156e-07
914	10	107883350	110353327	897	186	AF_EAS	0.00260219	1.41146e-06
915	10	110353328	112170486	502	105	AF_EAS	0.00220894	9.67597e-07
916	10	112170487	115752990	1440	284	AF_EAS	0.00338925	1.40059e-07
917	10	115752991	117845895	582	125	AF_EAS	0.00145023	0.000755302
918	10	117845896	120999638	1242	276	AF_EAS	0.00394659	5.26083e-09
919	10	120999639	122365962	590	152	AF_EAS	0.00132217	0.00337002
920	10	122365963	123230919	475	122	AF_EAS	0.00213754	3.9818e-06
921	10	123230920	124236219	485	149	AF_EAS	0.00239462	4.56549e-06
922	10	124236220	126143063	853	220	AF_EAS	0.00339385	5.69881e-09
923	10	126143064	127822235	708	182	AF_EAS	0.00324822	3.0324e-08
924	10	127822236	129962926	1101	274	AF_EAS	0.0045848	3.18883e-11
925	10	129962927	130764813	392	140	AF_EAS	0.00105144	0.0101762
926	10	130764814	131740761	417	118	AF_EAS	0.000870514	0.0201379
927	10	131740762	132689305	488	130	AF_EAS	0.00222128	2.76906e-06
928	10	132689306	134038000	591	174	AF_EAS	0.00090726	0.0277022
929	10	134038001	134609626	120	44	AF_EAS	0.000327567	0.0895986
930	10	134609627	135523865	261	54	AF_EAS	0.000545525	0.0302931
931	11	70855	2739889	755	219	AF_EAS	0.0049883	3.14257e-14
932	11	2739890	4466102	522	157	AF_EAS	0.0039419	6.74735e-12
933	11	4466103	6565001	1290	225	AF_EAS	0.00242281	2.83598e-05
935	11	7461583	9555470	859	212	AF_EAS	0.00366295	3.30678e-09
937	11	10371327	12639329	1326	319	AF_EAS	0.00664686	4.14199e-18
938	11	12639330	13629455	424	100	AF_EAS	0.00169661	9.10983e-05
939	11	13629456	15465638	590	113	AF_EAS	0.00229465	1.09809e-06
940	11	15465639	17579783	735	141	AF_EAS	0.00149156	0.00118778
941	11	17579784	19569432	742	172	AF_EAS	0.00268237	1.20649e-06
942	11	19569433	21205247	845	239	AF_EAS	0.00213417	0.000133077
943	11	21205248	22387440	472	131	AF_EAS	0.0006137	0.077742
944	11	22387441	23673700	475	103	AF_EAS	0.000754595	0.0331709
945	11	23673701	25165355	502	142	AF_EAS	0.000892419	0.0221039
[truncated: 5,252 more rows]
