# Supplementary material for: Contribution of leukocyte telomere length to cardiovascular disease onset from genome-wide cross-trait analysis
Source: Nat Commun. 2025 Sep 30;16:8677. doi: 10.1038/s41467-025-63707-5 (PMC12485159; doi:10.1038/s41467-025-63707-5)
Supplement: Supplementary file 26 — Supplementary Data 24 [file 41467_2025_63707_MOESM26_ESM.xlsx]

## Sheet: Supplementary Data 24
Supplementary Data 24. Bivariate LAVA results between leukocyte telomere length and five cardiovascular diseases in East Asian populations
Note: results of bivariate LAVA analysis, testing on selected loci and traits with notable univariate genetic signals. Significance testing was performed using simulation-based P-values. Only local correlations significant after false discovery rate (FDR) correction for multiple testing were deemed significant and interpreted. locus = index of given local genomic regions; chr = chromosome; start/…
P-values lower than an FDR threshold of 0.05 (FDR <0.05) are marked in dark blue.
locus	chr	start	stop	n_snps	n_pcs	Trait1	Trait2	rho	rho.lower	rho.upper	r2	r2.lower	r2.upper	p	FDR
12	1	17875821	20304720	4545	307	LTL_EAS	AF_EAS	-0.151362	-0.44889	0.12937	0.0229104	0	0.2019	0.285678	0.6174
18	1	30161898	32043093	4269	236	LTL_EAS	AF_EAS	-0.188446	-0.5779	0.16648	0.0355118	0	0.334	0.294049	0.6174
21	1	36857534	39550621	3556	247	LTL_EAS	AF_EAS	-0.0605766	-0.38599	0.25248	0.00366952	0	0.15504	0.69455	0.861
59	1	110304093	112347256	3265	220	LTL_EAS	AF_EAS	0.440053	0.08568	0.87477	0.193646	0.00824	0.76522	0.0182435	0.152775
71	1	164954021	168175845	5081	273	LTL_EAS	AF_EAS	0.174784	-0.19181	0.55153	0.0305496	0	0.30461	0.334273	0.650687
103	1	233369742	234839043	2828	193	LTL_EAS	AF_EAS	-0.193232	-0.65137	0.22292	0.0373387	0	0.42619	0.346137	0.650687
238	3	2863912	5108349	4106	300	LTL_EAS	AF_EAS	-0.0336186	-0.3785	0.30776	0.00113021	0	0.15895	0.838266	0.946643
304	3	126214331	128194796	2555	162	LTL_EAS	AF_EAS	0.00391464	-0.41245	0.42592	1.53244e-05	0	0.23214	0.984158	0.996912
326	3	168270620	172048457	5375	263	LTL_EAS	AF_EAS	0.104612	-0.08082	0.28831	0.0109438	0	0.08312	0.263992	0.6048
437	4	180547909	183473284	5443	335	LTL_EAS	AF_EAS	0.0989671	-0.19979	0.40742	0.00979448	0	0.16851	0.508663	0.797488
438	4	183473285	184930023	2184	206	LTL_EAS	AF_EAS	-0.244995	-0.66641	0.13432	0.0600226	0	0.4441	0.192931	0.517404
448	5	5973037	8445402	4773	247	LTL_EAS	AF_EAS	-0.137936	-0.5019	0.20626	0.0190263	0	0.25289	0.424866	0.757775
670	7	69083425	71874126	3645	204	LTL_EAS	AF_EAS	0.562626	0.23766	0.9771	0.316548	0.05648	0.95473	0.00122301	0.030744
734	8	17300380	18671055	4044	274	LTL_EAS	AF_EAS	0.187668	-0.21381	0.61683	0.0352194	0	0.38187	0.339417	0.650687
803	9	8919320	11103346	4242	286	LTL_EAS	AF_EAS	0.0346781	-0.38721	0.46723	0.00120257	0	0.25311	0.861932	0.946643
808	9	18259693	20288119	3172	279	LTL_EAS	AF_EAS	-0.191864	-0.61877	0.18963	0.036812	0	0.38299	0.322524	0.65
843	9	110368475	112864469	4528	276	LTL_EAS	AF_EAS	0.139102	-0.241	0.5376	0.0193495	0	0.29221	0.451738	0.776432
845	9	116400503	119530000	5156	281	LTL_EAS	AF_EAS	-0.13737	-0.54669	0.24781	0.0188705	0	0.30132	0.465978	0.780868
860	10	1523807	3350441	4806	277	LTL_EAS	AF_EAS	0.394538	0.06901	0.75594	0.15566	0.00579	0.57145	0.0161238	0.152775
868	10	14492887	16679279	3418	266	LTL_EAS	AF_EAS	-0.0131742	-0.39514	0.36279	0.000173561	0	0.19295	0.941269	0.996912
875	10	28736451	30287398	3224	222	LTL_EAS	AF_EAS	0.0584421	-0.31222	0.43667	0.00341548	0	0.2059	0.747532	0.889132
896	10	71054710	72673145	3279	261	LTL_EAS	AF_EAS	0.0792402	-0.34918	0.51829	0.00627902	0	0.28462	0.697401	0.861
899	10	75699351	79466701	4690	242	LTL_EAS	AF_EAS	0.18207	-0.13049	0.51471	0.0331496	0	0.26492	0.24978	0.6048
912	10	102471757	106139565	3786	183	LTL_EAS	AF_EAS	-0.250157	-0.45586	-0.04242	0.0625783	0.00218	0.20781	0.0174244	0.152775
918	10	117845896	120999638	4752	286	LTL_EAS	AF_EAS	0.000198239	-0.40515	0.41027	3.92989e-08	0	0.22415	0.999177	0.999
924	10	127822236	129962926	4119	288	LTL_EAS	AF_EAS	-0.295772	-0.67895	0.04581	0.0874811	0	0.46098	0.0835424	0.37575
1010	12	11479022	14428647	4037	319	LTL_EAS	AF_EAS	0.0749659	-0.20926	0.36693	0.00561989	0	0.13627	0.597899	0.823021
1036	12	68247435	70817279	3942	237	LTL_EAS	AF_EAS	-0.128847	-0.34139	0.08306	0.0166014	0	0.11654	0.227329	0.586286
1060	12	114181110	116184485	4123	278	LTL_EAS	AF_EAS	0.400316	0.20758	0.61022	0.160253	0.04309	0.37236	0.000119836	0.011025
1066	12	124721970	127195165	4192	280	LTL_EAS	AF_EAS	0.0105857	-0.32943	0.36426	0.000112057	0	0.15995	0.950321	0.996912
1067	12	127195166	128810029	3040	232	LTL_EAS	AF_EAS	0.0697264	-0.20479	0.34868	0.00486178	0	0.12432	0.614489	0.823021
1119	13	107114898	109121210	3098	234	LTL_EAS	AF_EAS	-0.233662	-0.70634	0.1896	0.054598	0	0.49929	0.261168	0.6048
1126	14	23018666	24905123	2068	215	LTL_EAS	AF_EAS	0.162407	-0.0577	0.38778	0.0263761	0	0.15037	0.14834	0.454829
1130	14	32382216	34815856	3318	315	LTL_EAS	AF_EAS	-0.314789	-0.62193	-0.05403	0.0990924	0.00369	0.3868	0.0193659	0.152775
1132	14	35858509	40256601	6220	258	LTL_EAS	AF_EAS	-0.32025	-0.63439	-0.03629	0.10256	0.00239	0.40245	0.0302443	0.19026
1165	14	95947053	97572724	3275	235	LTL_EAS	AF_EAS	0.313607	-0.02426	0.69462	0.0983496	0	0.48249	0.0640667	0.331128
1212	15	96473838	98030720	2059	219	LTL_EAS	AF_EAS	-0.217853	-0.69396	0.19819	0.04746	0	0.48248	0.294072	0.6174
1213	15	98030721	100290016	3868	281	LTL_EAS	AF_EAS	-0.411951	-0.8265	-0.07156	0.169703	0.00597	0.6831	0.0228685	0.1617
1223	16	8961641	10868121	3325	243	LTL_EAS	AF_EAS	0.143836	-0.26576	0.59047	0.0206889	0	0.34985	0.471399	0.780868
1233	16	25725417	27795175	2756	250	LTL_EAS	AF_EAS	0.377251	0.04154	0.75355	0.142318	0.00289	0.56784	0.0286883	0.19026
1238	16	51214364	54450244	4555	251	LTL_EAS	AF_EAS	0.0471278	-0.30569	0.40253	0.00222103	0	0.1764	0.779018	0.917327
1294	17	69546300	72789312	4444	344	LTL_EAS	AF_EAS	0.084925	-0.19694	0.38748	0.00721226	0	0.15072	0.551357	0.798
1296	17	75392713	77326228	3148	296	LTL_EAS	AF_EAS	-0.197371	-0.5229	0.10778	0.0389554	0	0.27351	0.191268	0.517404
1299	18	10645	2405380	3335	218	LTL_EAS	AF_EAS	0.261421	-0.11405	0.68054	0.0683411	0	0.46313	0.16386	0.486419
1324	18	47731000	51061437	6434	264	LTL_EAS	AF_EAS	-0.226673	-0.52373	0.05236	0.0513805	0	0.27429	0.106521	0.3924
1336	18	70096917	72982759	5003	291	LTL_EAS	AF_EAS	-0.188995	-0.54914	0.14621	0.0357193	0	0.30191	0.253813	0.6048
1344	19	3179691	5377037	2137	223	LTL_EAS	AF_EAS	-0.00298693	-0.44548	0.45817	8.92178e-06	0	0.27847	0.988637	0.996912
1346	19	6893561	9016693	2362	216	LTL_EAS	AF_EAS	-0.254912	-0.64255	0.09305	0.06498	0	0.41287	0.147827	0.454829
1374	20	60480	2244039	2985	277	LTL_EAS	AF_EAS	0.00445679	-0.31274	0.31735	1.9863e-05	0	0.13693	0.976888	0.996912
1421	21	41389311	43321528	3435	287	LTL_EAS	AF_EAS	0.105316	-0.20893	0.43779	0.0110914	0	0.19221	0.500673	0.797488
12	1	17875821	20304720	4545	307	LTL_EAS	CAD_EAS	-0.55405	-1	-0.17949	0.306971	0.03229	1	0.00489392	0.10269
71	1	164954021	168175845	5081	273	LTL_EAS	CAD_EAS	-0.287048	-0.69062	0.05798	0.0823968	0	0.47695	0.108783	0.3924
326	3	168270620	172048457	5375	263	LTL_EAS	CAD_EAS	-0.257503	-0.52771	-0.00351	0.0663079	0.00089	0.27848	0.0494861	0.2835
670	7	69083425	71874126	3645	204	LTL_EAS	CAD_EAS	-0.156464	-0.58053	0.24664	0.0244811	0	0.33814	0.427269	0.757775
785	8	126401024	128708975	3528	263	LTL_EAS	CAD_EAS	0.277997	-0.052	0.62949	0.0772823	0	0.39626	0.0971211	0.3924
899	10	75699351	79466701	4690	242	LTL_EAS	CAD_EAS	0.0260672	-0.28279	0.33516	0.0006795	0	0.13068	0.863577	0.946643
912	10	102471757	106139565	3787	183	LTL_EAS	CAD_EAS	-0.200902	-0.4689	0.05927	0.0403616	0	0.21986	0.132895	0.441
918	10	117845896	120999638	4760	286	LTL_EAS	CAD_EAS	-0.284643	-0.69877	0.06465	0.0810219	0	0.48828	0.108985	0.3924
1036	12	68247435	70817279	3945	237	LTL_EAS	CAD_EAS	0.278139	-0.04069	0.65785	0.0773616	0	0.43277	0.0941266	0.3924
1060	12	114181110	116184485	4125	278	LTL_EAS	CAD_EAS	0.366541	0.09199	0.67261	0.134352	0.00858	0.4524	0.0111969	0.14112
1119	13	107114898	109121210	3099	234	LTL_EAS	CAD_EAS	-0.0057208	-0.48114	0.45157	3.27276e-05	0	0.30334	0.978817	0.996912
1130	14	32382216	34815856	3321	316	LTL_EAS	CAD_EAS	0.19684	-0.22393	0.68387	0.038746	0	0.46903	0.342461	0.650687
1233	16	25725417	27795175	2753	249	LTL_EAS	CAD_EAS	0.509001	0.14118	0.98577	0.259082	0.01998	0.97174	0.00862827	0.12082
1296	17	75392713	77326228	3156	296	LTL_EAS	CAD_EAS	0.0120059	-0.28478	0.30816	0.000144141	0	0.12061	0.933626	0.996912
1324	18	47731000	51061437	6438	265	LTL_EAS	CAD_EAS	-0.0652941	-0.52277	0.34857	0.00426333	0	0.29274	0.742693	0.889132
1344	19	3179691	5377037	2139	223	LTL_EAS	CAD_EAS	0.121093	-0.29421	0.54268	0.0146635	0	0.30447	0.538941	0.798
1374	20	60480	2244039	2986	277	LTL_EAS	CAD_EAS	-0.0803786	-0.50235	0.31941	0.00646073	0	0.26562	0.681307	0.85932
1398	20	49239659	52472372	4606	308	LTL_EAS	CAD_EAS	-0.0994206	-0.52626	0.29673	0.00988446	0	0.28588	0.608957	0.823021
71	1	164954021	168175845	5081	273	LTL_EAS	HF_EAS	-0.266091	-0.72598	0.12603	0.0708044	0	0.52882	0.178182	0.4984
438	4	183473285	184930023	2184	206	LTL_EAS	HF_EAS	0.00336807	-0.49584	0.4903	1.13439e-05	0	0.32784	0.988127	0.996912
651	7	31137290	33997077	4895	239	LTL_EAS	HF_EAS	0.165266	-0.17767	0.52148	0.0273129	0	0.27194	0.324555	0.65
734	8	17300380	18671055	4044	274	LTL_EAS	HF_EAS	0.366199	-0.02748	0.84052	0.134101	0	0.70648	0.0656512	0.331128
785	8	126401024	128708975	3528	263	LTL_EAS	HF_EAS	0.0192406	-0.35079	0.38764	0.000370202	0	0.1823	0.914575	0.993879
843	9	110368475	112864469	4521	276	LTL_EAS	HF_EAS	0.232827	-0.10463	0.59477	0.0542082	0	0.35375	0.165562	0.486419
845	9	116400503	119530000	5166	282	LTL_EAS	HF_EAS	0.341795	-0.00137	0.74519	0.116824	0	0.5553	0.0575734	0.315548
899	10	75699351	79466701	4690	242	LTL_EAS	HF_EAS	-0.107123	-0.53891	0.28918	0.0114753	0	0.29618	0.586891	0.823021
924	10	127822236	129962926	4120	288	LTL_EAS	HF_EAS	-0.125999	-0.60221	0.31478	0.0158757	0	0.3704	0.548082	0.798
1010	12	11479022	14428647	4036	319	LTL_EAS	HF_EAS	0.178137	-0.1463	0.53175	0.0317328	0	0.28276	0.272444	0.612
1036	12	68247435	70817279	3945	237	LTL_EAS	HF_EAS	0.035924	-0.26614	0.34511	0.00129053	0	0.13267	0.810372	0.93633
1060	12	114181110	116184485	4125	278	LTL_EAS	HF_EAS	0.242207	-0.08393	0.62003	0.0586643	0	0.38443	0.145981	0.454829
1066	12	124721970	127195165	4192	280	LTL_EAS	HF_EAS	-0.0454403	-0.49946	0.39345	0.00206482	0	0.28544	0.825337	0.945
1067	12	127195166	128810029	3047	233	LTL_EAS	HF_EAS	0.36374	0.07009	0.69391	0.132307	0.00595	0.48151	0.0190261	0.152775
1119	13	107114898	109121210	3099	234	LTL_EAS	HF_EAS	-0.482056	-1	-0.0782	0.232378	0.00807	1	0.0230917	0.1617
1130	14	32382216	34815856	3321	316	LTL_EAS	HF_EAS	-0.163886	-0.56405	0.20495	0.0268587	0	0.31849	0.369153	0.673826
1212	15	96473838	98030720	2055	218	LTL_EAS	HF_EAS	0.0130332	-0.36696	0.39379	0.000169865	0	0.19441	0.942068	0.996912
1213	15	98030721	100290016	3870	282	LTL_EAS	HF_EAS	0.0819608	-0.27411	0.45124	0.00671757	0	0.21075	0.636782	0.827443
1238	16	51214364	54450244	4557	251	LTL_EAS	HF_EAS	-0.0310419	-0.37624	0.30986	0.000963598	0	0.1608	0.852027	0.946643
1296	17	75392713	77326228	3156	296	LTL_EAS	HF_EAS	0.0709408	-0.22439	0.38165	0.0050326	0	0.15042	0.629893	0.827443
1336	18	70096917	72982759	5003	291	LTL_EAS	HF_EAS	-0.254743	-0.75696	0.16478	0.064894	0	0.57299	0.228347	0.586286
1398	20	49239659	52472372	4606	308	LTL_EAS	HF_EAS	-0.0672248	-0.47726	0.3281	0.00451917	0	0.24268	0.724649	0.886893
1421	21	41389311	43321528	3441	288	LTL_EAS	HF_EAS	0.138018	-0.23852	0.55067	0.0190489	0	0.30415	0.455692	0.776432
70	1	162888865	164954020	3589	204	LTL_EAS	PAD_EAS	-0.239974	-0.75784	0.19213	0.0575877	0	0.57532	0.263668	0.6048
651	7	31137290	33997077	4895	239	LTL_EAS	PAD_EAS	0.0800279	-0.26635	0.42519	0.00640446	0	0.18927	0.632687	0.827443
842	9	107829749	110368474	3010	198	LTL_EAS	PAD_EAS	0.0923541	-0.27119	0.46579	0.00852927	0	0.22452	0.601339	0.823021
924	10	127822236	129962926	4120	288	LTL_EAS	PAD_EAS	0.178914	-0.21528	0.59789	0.0320104	0	0.35986	0.359109	0.665206
960	11	59251805	62201641	3574	190	LTL_EAS	PAD_EAS	0.0825989	-0.3457	0.51833	0.00682258	0	0.28762	0.682488	0.85932
1010	12	11479022	14428647	4036	319	LTL_EAS	PAD_EAS	-0.120646	-0.51452	0.25773	0.0145554	0	0.26999	0.519385	0.797488
1066	12	124721970	127195165	4192	280	LTL_EAS	PAD_EAS	-0.0529605	-0.48817	0.36647	0.00280482	0	0.25743	0.789227	0.9205
1119	13	107114898	109121210	3099	234	LTL_EAS	PAD_EAS	-0.133319	-0.59867	0.29611	0.0177739	0	0.36415	0.514945	0.797488
1132	14	35858509	40256601	6220	258	LTL_EAS	PAD_EAS	-0.242895	-0.63191	0.10605	0.0589979	0	0.39931	0.169845	0.486818
1238	16	51214364	54450244	4557	251	LTL_EAS	PAD_EAS	-0.312654	-0.69667	0.02037	0.0977526	0	0.48535	0.0709411	0.343592
1294	17	69546300	72789312	4443	344	LTL_EAS	PAD_EAS	-0.123381	-0.46816	0.19289	0.0152228	0	0.21917	0.435493	0.76125
1296	17	75392713	77326228	3156	296	LTL_EAS	PAD_EAS	0.112906	-0.26044	0.50341	0.0127479	0	0.2568	0.529061	0.798
1336	18	70096917	72982759	5003	291	LTL_EAS	PAD_EAS	-0.0612543	-0.46217	0.33127	0.00375209	0	0.24124	0.746618	0.889132
1344	19	3179691	5377037	2139	223	LTL_EAS	PAD_EAS	-0.120079	-0.52212	0.2552	0.014419	0	0.27503	0.51456	0.797488
59	1	110304093	112347256	3266	221	LTL_EAS	Stroke_EAS	-0.501255	-0.93331	-0.13662	0.251256	0.01899	0.87106	0.00750608	0.118282
326	3	168270620	172048457	5375	263	LTL_EAS	Stroke_EAS	-0.0767544	-0.29613	0.14704	0.00589124	0	0.08816	0.486274	0.795273
437	4	180547909	183473284	5448	335	LTL_EAS	Stroke_EAS	-0.091486	-0.446	0.24853	0.00836969	0	0.20806	0.589162	0.823021
785	8	126401024	128708975	3528	263	LTL_EAS	Stroke_EAS	0.248184	-0.07173	0.59041	0.0615954	0	0.34858	0.123847	0.434
842	9	107829749	110368474	3010	198	LTL_EAS	Stroke_EAS	-0.106648	-0.48677	0.26344	0.0113738	0	0.24335	0.560805	0.80325
845	9	116400503	119530000	5165	282	LTL_EAS	Stroke_EAS	-0.312144	-0.69896	0.03682	0.0974338	0	0.48855	0.0831176	0.37575
860	10	1523807	3350441	4801	277	LTL_EAS	Stroke_EAS	0.154992	-0.15845	0.47785	0.0240226	0	0.22834	0.318695	0.65
899	10	75699351	79466701	4690	242	LTL_EAS	Stroke_EAS	0.553341	0.18674	1	0.306186	0.03506	1	0.00613161	0.11034
912	10	102471757	106139565	3787	183	LTL_EAS	Stroke_EAS	0.561706	0.27514	0.88724	0.315514	0.0757	0.78719	0.000316776	0.013314
924	10	127822236	129962926	4120	288	LTL_EAS	Stroke_EAS	-0.109285	-0.50864	0.26811	0.0119431	0	0.26366	0.547493	0.798
1010	12	11479022	14428647	4036	319	LTL_EAS	Stroke_EAS	0.303296	0.01553	0.62857	0.0919882	0.00138	0.3951	0.0427614	0.2568
1060	12	114181110	116184485	4125	278	LTL_EAS	Stroke_EAS	-0.0589361	-0.34604	0.22146	0.00347346	0	0.12354	0.679282	0.85932
1066	12	124721970	127195165	4192	280	LTL_EAS	Stroke_EAS	-0.320172	-0.78503	0.08082	0.10251	0	0.61627	0.103442	0.3924
1130	14	32382216	34815856	3321	316	LTL_EAS	Stroke_EAS	-0.0380406	-0.45757	0.38712	0.00144709	0	0.24726	0.851236	0.946643
1132	14	35858509	40256601	6220	258	LTL_EAS	Stroke_EAS	-0.392411	-0.74645	-0.07982	0.153986	0.00684	0.55719	0.014528	0.152775
1233	16	25725417	27795175	2753	249	LTL_EAS	Stroke_EAS	-0.602471	-0.96187	-0.3032	0.362971	0.09193	0.92519	0.000174582	0.011025
1294	17	69546300	72789312	4443	344	LTL_EAS	Stroke_EAS	0.582591	0.24084	1	0.339412	0.058	1	0.00109828	0.030744
1296	17	75392713	77326228	3155	296	LTL_EAS	Stroke_EAS	-0.286223	-0.71353	0.09199	0.0819235	0	0.50913	0.130413	0.441
1336	18	70096917	72982759	5003	291	LTL_EAS	Stroke_EAS	-0.310314	-0.76927	0.07334	0.0962945	0	0.59178	0.107204	0.3924
1398	20	49239659	52472372	4606	308	LTL_EAS	Stroke_EAS	0.226633	-0.19111	0.7215	0.0513624	0	0.52108	0.287579	0.6174
1421	21	41389311	43321528	3441	288	LTL_EAS	Stroke_EAS	0.229727	-0.16663	0.67923	0.0527744	0	0.46136	0.244143	0.6048
