# Supplementary material for: Contribution of leukocyte telomere length to cardiovascular disease onset from genome-wide cross-trait analysis
Source: Nat Commun. 2025 Sep 30;16:8677. doi: 10.1038/s41467-025-63707-5 (PMC12485159; doi:10.1038/s41467-025-63707-5)
Supplement: Supplementary file 27 — Supplementary Data 25 [file 41467_2025_63707_MOESM27_ESM.xlsx]

## Sheet: Supplementary Data 25
Supplementary Data 25. Causal relationship between leukocyte telomere length and five cardiovascular diseases in East Asian populations
a) LCV results of leukocyte telomere length and five cardiovascular diseases in East Asian populations
Note: causal associations were quantified by genetic causal proportion. Significance testing was performed using P-values from the Z-score of the genetic causal proportion. Only tests significant after correcting for multiple testing were interpreted. gcp = genetic causal proportion; gcp_se = standard error of gcp; gcp_p = p-value of the gcp; rho = genetic correlation; rho_se = standard error of …
P-values lower than the Bonferroni-corrected threshold (P = 0.05/5 combinations = 0.01) and GCP larger than 0.6 are considered significant and marked in dark blue.
Trait 1	Trait 2	gcp	gcp_se	gcp_p	rho	rho_se
LTL_EAS	AF_EAS	-0.26568	0.402863	0.779758	0.0421779	0.120799
LTL_EAS	CAD_EAS	0.675597	0.211492	3.83233e-05	-0.0867447	0.0965822
LTL_EAS	HF_EAS	-0.12969	0.522819	0.789204	-0.127042	0.166229
LTL_EAS	PAD_EAS	-0.0586903	0.447011	0.802191	-0.297755	0.139118
LTL_EAS	Stroke_EAS	-0.167743	0.494935	0.872447	0.0219863	0.157347
b) MRlap results between leukocyte telomere length and five cardiovascular diseases in East Asian populations
Note: Results of the two-sample Mendelian randomisation analysis using MRlap for leukocyte telomere length and five cardiovascular diseases in East Asian populations. MRlap calculates a test statistic to assess whether the corrected estimate significantly deviates from the IVW estimate (P < 0.05). If no significant difference is detected, the IVW estimate remains valid. However, if a significant …
P-values lower than the Bonferroni-corrected threshold (P = 0.05/5 combinations/2 forward and reverse tests = 5.00E-03) are considered significant and marked in dark blue.
Pair	EXP	OUT	Forward analysis								Reverse analysis								Causality (MRlap)	Causality (LCV)
			observed_effect	observed_effect_se	observed_effect_p	corrected_effect	corrected_effect_se	corrected_effect_p	test_difference	p_difference	observed_effect	observed_effect_se	observed_effect_p	corrected_effect	corrected_effect_se	corrected_effect_p	test_difference	p_difference
LTL_EAS-AF_EAS	LTL_EAS	AF_EAS	0.00525605	0.0316087	0.867933	0.00668187	0.0369016	0.856311	-0.205706	0.837021	0.0020691	0.0333375	0.950511	0.00301537	0.03831	0.937264	-0.206478	0.836418	None	None
LTL_EAS-CAD_EAS	LTL_EAS	CAD_EAS	-0.0495814	0.0140933	0.000434689	-0.058737	0.0165186	0.000376833	2.73644	0.00621071	-0.0145789	0.0508626	0.774393	-0.0194357	0.060756	0.749046	0.691626	0.489172	Forward causality	Forward causality
LTL_EAS-HF_EAS	LTL_EAS	HF_EAS	-0.0137658	0.0180933	0.446761	-0.0164498	0.0213038	0.440024	0.86147	0.388979	0.38406	0.206284	0.0626302	1.77918	4.12213	0.666021	-0.342382	0.732064	None	None
LTL_EAS-PAD_EAS	LTL_EAS	PAD_EAS	0.0254805	0.0115737	0.0276951	0.0294102	0.0135585	0.0300721	-1.57542	0.115159	-0.474307	0.461178	0.303729	-0.781861	0.7436	0.29305	1.08279	0.278902	None	None
LTL_EAS-Stroke_EAS	LTL_EAS	Stroke_EAS	0.00440675	0.0203371	0.828453	0.00530647	0.024211	0.826513	-0.464896	0.642006	0.175672	0.619559	0.776759	0.256131	0.89753	0.775358	-0.29825	0.765512	None	None
