# Supplementary material for: Contribution of leukocyte telomere length to cardiovascular disease onset from genome-wide cross-trait analysis
Source: Nat Commun. 2025 Sep 30;16:8677. doi: 10.1038/s41467-025-63707-5 (PMC12485159; doi:10.1038/s41467-025-63707-5)
Supplement: Supplementary file 28 — Supplementary Data 26 [file 41467_2025_63707_MOESM28_ESM.xlsx]

## Sheet: Supplementary Data 26
Supplementary Data 26. Genomic risk loci identified for PLACO results of leukocyte telomere length and five cardiovascular diseases in East Asian populations by functional annotation of genomic risk loci using FUMA
Note: for comparative purposes we report whether the identified loci overlap with the loci identified by PLACO analysis and reported by single-trait GWAS analysis. We therefore defined the locus as 500 kb before and after the position of the index variant. Genomic risk loci association tests are two-sided and significance is determined by surpassing the genome-wide significance threshold, P < 5 x…
Trait	Locus	Unique SNP ID	rsID	Cytoband	CHR	BP	P	Start	End	nSNPs	nGWASSNPs	nIndSigSNPs	IndSigSNPs	nLeadSNPs	LeadSNPs	Functional annotation	CADD	RDB	position mapping	Results from LTL_EAS GWAS analysis							Results from CVD_EAS GWAS analysis							COLOC
																				ORLTL_EAS	PLTL_EAS	Overlap	TopSNP	CHR	Start	End	ORCVD_EAS	PCVD_EAS	Overlap	TopSNP	CHR	Start	End	PP.H1	PP.H2	PP.H3	PP.H4	Best causal SNP	SNP.PP.H4
LTL_EAS-AF_EAS	1	4:111604483:A:G	rs2723296	4q25	4	111604483	7.14915e-10	111543323	111604727	76	14	3	rs2723296;rs2595100;rs1448818	1	rs2723296	intergenic	8.144	7	PITX2	1.0247	0.0122205	no					0.8311	6.45952e-18	yes	rs7434417	4	111550515	111816341	3.30096e-126	0.965295	0.023298	0.0114069	rs12639654	0.112857
LTL_EAS-AF_EAS	2	10:105794788:C:G	rs79019201	10q24.33	10	105794788	2.60164e-11	105722281	105801818	110	86	1	rs79019201	1	rs79019201	intronic	8.428	5	SLK, COL17A1	1.1432	8.85e-15	yes	rs75263779	10	105671683	105801818	0.9021	0.00091029	no					1.51324e-18	9.36022e-16	1	5.75154e-18	rs12415501	0.283293
LTL_EAS-CAD_EAS	1	1:226611505:C:T	rs1527363	1q42.12	1	226611505	3.42095e-08	226537388	226645345	63	4	1	rs1527363	1	rs1527363	intergenic	2.773	NA	PARP1	0.9303	2.4e-15	yes	rs892348	1	226537388	226653478	1.0228	0.0236136	no					0.899122	3.3108e-12	0.0891785	0.0116996	rs892348	0.0714929
LTL_EAS-CAD_EAS	2	2:21206275:C:G	rs11124924	2p24.1	2	21206275	2.15634e-08	21120265	21252534	34	5	1	rs11124924	1	rs11124924	intergenic	0.76	5	APOB	1.04	0.0011017	no					0.9202	1.68768e-08	yes	rs12469758	2	20789983	21538345	2.04982e-15	0.962619	0.0285918	0.00878936	rs12469758	1
LTL_EAS-CAD_EAS	3	3:169528523:G:T	rs9831661	3q26.2	3	169528523	3.83311e-11	169476991	169582223	128	57	3	rs9831661;rs9814802;rs6789970	1	rs9831661	intronic	1.005	5	ACTRT3, MYNN, LRRC34, LRRIQ4, LRRC31	1.0928	1.18e-20	yes	rs28626343	3	169392323	169582223	0.9712	0.00615952	no					0.817751	2.81294e-35	0.049641	0.132608	rs35446936	0.267835
LTL_EAS-CAD_EAS	4	10:105699607:C:T	rs75263779	10q24.33	10	105699607	5.12524e-09	105636604	105789509	78	12	3	rs75263779;rs7906534;rs35168839	2	rs75263779;rs35168839	intergenic	3.788	5	STN1, SLK, COL17A1	1.1976	1.34e-21	yes	rs75263779	10	105671683	105801818	0.9609	0.0356184	no					0.500991	4.3417e-16	0.463811	0.0351978	rs75263779	0.436084
LTL_EAS-CAD_EAS	5	12:111370484:A:G	rs6489838	12q24.11	12	111370484	9.67014e-11	111359712	111412908	100	4	1	rs6489838	1	rs6489838	intergenic	0.012	7	MYL2	0.9769	0.0144067	no					0.9014	3.26309e-23	yes	rs3858704	12	111301027	113522774	9.00115e-54	0.978892	0.0111538	0.00995456	rs3858704	0.598779
LTL_EAS-HF_EAS	1	1:226542049:A:G	rs6426551	1q42.12	1	226542049	4.56679e-08	226537388	226610512	51	1	1	rs6426551	1	rs6426551	intergenic	2.432	5	PARP1	0.9331	1.13e-14	yes	rs892348	1	226537388	226653478	1.0322	0.0381138	no					0.934519	1.6621e-12	0.0447548	0.0207262	rs752307	0.0727622
LTL_EAS-HF_EAS	2	20:62309839:A:G	rs6010620	20q13.33	20	62309839	4.14246e-09	62275844	62335293	58	21	1	rs6010620	1	rs6010620	intronic	5.174	2b	STMN3, RTEL1, TNFRSF6B, ARFRP1, ZGPAT	0.9442	8.98e-09	yes	rs6010620	20	62275844	62335293	1.0597	0.00137517	no					0.400802	5.78018e-05	0.0227798	0.575369	rs6010620	0.179161
LTL_EAS-Stroke_EAS	1	3:169480204:A:G	rs12630450	3q26.2	3	169480204	1.93512e-10	169476991	169528523	41	17	1	rs12630450	1	rs12630450	intergenic	2.038	7	ACTRT3, MYNN, LRRC34	1.0933	6.6e-21	yes	rs28626343	3	169392323	169582223	0.9704	0.020302	no					0.886219	1.62873e-35	0.0287346	0.0850459	rs2293607	0.288758
LTL_EAS-Stroke_EAS	2	10:105725995:A:G	rs10883955	10q24.33	10	105725995	9.03139e-16	105585518	105801818	318	197	6	rs4918065;rs77997712;rs2476945;rs10786772;rs10883955;rs12250162	2	rs4918065;rs10883955	upstream	3.091	7	SH3PXD2A, STN1, SLK, COL17A1	1.0867	3.24e-13	yes	rs75263779	10	105671683	105801818	1.0626	2.7318e-06	yes	rs55983834	10	105595430	105694487	0.000119133	9.35638e-16	0.99959	0.000291034	rs75263779	0.234632
