# Supplementary material for: Contribution of leukocyte telomere length to cardiovascular disease onset from genome-wide cross-trait analysis
Source: Nat Commun. 2025 Sep 30;16:8677. doi: 10.1038/s41467-025-63707-5 (PMC12485159; doi:10.1038/s41467-025-63707-5)
Supplement: Supplementary file 29 — Supplementary Data 27 [file 41467_2025_63707_MOESM29_ESM.xlsx]

## Sheet: Supplementary Data 27
Supplementary Data 27. Genomic risk loci identified for single-trait GWAS results of leukocyte telomere length and five cardiovascular diseases in East Asian populations by functional annotation of genomic risk loci using FUMA
Note: We therefore defined the locus as 500 kb before and after the position of the index variant. Genomic risk loci association tests are two-sided and significance is determined by surpassing the genome-wide significance threshold, P < 5 x 10-8. Locus = number we assigned to a given locus; Unique SNP ID = SNP ID in format 'CHR:BP:A1_A2'; rsID = rsID of the variant; Cytoband = locus; CHR = chrom…
Trait	Locus	Unique SNP ID	rsID	Cytoband	CHR	BP	P	Start	End	nSNPs	nGWASSNPs	nIndSigSNPs	IndSigSNPs	nLeadSNPs	LeadSNPs
LTL_EAS	1	1:226595377:C:G	rs892348	1q42.12	1	226595377	2.24e-16	226537388	226653478	70	56	2	rs892348;rs7554919	1	rs892348
LTL_EAS	2	3:169526272:C:T	rs28626343	3q26.2	3	169526272	1.56e-38	169392323	169582223	236	94	5	rs28626343;rs9878797;rs10936602;rs10936598;rs2068178	1	rs28626343
LTL_EAS	3	4:164029247:A:T	rs2320333	4q32.2	4	164029247	1.08e-08	164007820	164126538	67	4	1	rs2320333	1	rs2320333
LTL_EAS	4	5:1286516:A:C	rs2736100	5p15.33	5	1286516	4.79e-33	1279790	1287340	17	3	3	rs2736100;rs2853677;rs72709458	1	rs2736100
LTL_EAS	5	7:124599749:A:G	rs7776744	7q31.33	7	124599749	2.51e-10	124366188	124907090	779	273	2	rs7776744;rs35918552	1	rs7776744
LTL_EAS	6	10:105699607:C:T	rs75263779	10q24.33	10	105699607	1.34e-21	105671683	105801818	176	120	3	rs75263779;rs7906534;rs12250162	1	rs75263779
LTL_EAS	7	11:108251211:A:C	rs186595	11q22.3	11	108251211	1.37e-09	107983015	108367453	379	87	2	rs186595;rs893279	1	rs186595
LTL_EAS	8	14:24728294:G:T	rs1126432	14q12	14	24728294	1.15e-38	24623428	24730100	29	14	4	rs1126432;rs7151201;rs2277484;rs11629429	1	rs1126432
LTL_EAS	9	20:62309839:A:G	rs6010620	20q13.33	20	62309839	8.98e-09	62275844	62335293	58	2	1	rs6010620	1	rs6010620
AF_EAS	1	1:112392360:G:T	rs12044963	1p13.2	1	112392360	1.13006e-11	112377494	112415583	44	20	1	rs12044963	1	rs12044963
AF_EAS	2	1:170612873:A:G	rs639652	1q24.2	1	170612873	4.42996e-09	170560332	170642899	121	14	1	rs639652	1	rs639652
AF_EAS	3	1:203027021:A:G	rs10920555	1q32.1	1	203027021	2.28981e-13	203021116	203049929	53	30	2	rs10920555;rs4245712	1	rs10920555
AF_EAS	4	2:65272362:A:G	rs2540953	2p14	2	65272362	7.45075e-12	65246123	65386462	110	71	1	rs2540953	1	rs2540953
AF_EAS	5	4:111708438:A:G	rs7434417	4q25	4	111708438	9.66051e-135	111550515	111816341	442	273	17	rs2723319;rs2723320;rs6843082;rs2723329;rs2739200;rs7434417;rs2171591;rs12186158;rs74900776;rs7697491;rs11938968;rs28601812;rs3853445;rs4115273;rs13117254;rs3853438;rs7680240	5	rs2723319;rs7434417;rs7697491;rs11938968;rs7680240
AF_EAS	6	4:174448143:C:T	rs10024737	4q34.1	4	174448143	2.18022e-11	174436866	174616061	73	30	3	rs10024737;rs4695849;rs7698692	2	rs10024737;rs7698692
AF_EAS	7	5:139698365:A:G	rs72798854	5q31.3	5	139698365	6.69993e-09	139544562	139716988	126	6	1	rs72798854	1	rs72798854
AF_EAS	8	7:116200380:A:G	rs1049334	7q31.2	7	116200380	1.83021e-14	116008844	116226422	212	136	4	rs1049334;rs1049337;rs2056865;rs1018859	1	rs1049334
AF_EAS	9	10:21144981:C:T	rs12777530	10p12.31	10	21144981	5.03002e-10	21083261	21202360	8	3	1	rs12777530	1	rs12777530
AF_EAS	10	10:105324774:C:T	rs12415501	10q24.33	10	105324774	2.92012e-24	105296388	105477163	81	62	5	rs12415501;rs80065416;rs902992;rs7067666;rs2047036	3	rs12415501;rs7067666;rs2047036
AF_EAS	11	12:114789226:A:G	rs2384407	12q24.21	12	114789226	4.90004e-15	114786115	114814286	33	21	2	rs2384407;rs7312625	1	rs2384407
AF_EAS	12	16:73053022:A:T	rs2359171	16q22.3	16	73053022	1.26009e-36	72262827	73069888	481	194	9	rs62053164;rs7199274;rs16971314;rs2359171;rs1548373;rs12595893;rs4788685;rs11075959;rs719354	2	rs62053164;rs2359171
CAD_EAS	1	1:56884178:A:G	rs2184103	1p32.2	1	56884178	4.99484e-10	56865106	56887203	12	6	1	rs2184103	1	rs2184103
CAD_EAS	2	1:154428505:A:C	rs6694258	1q21.3	1	154428505	6.32455e-09	154394417	154428505	47	6	1	rs6694258	1	rs6694258
CAD_EAS	3	1:222823529:A:C	rs17465637	1q41	1	222823529	1.2143e-23	222726355	222953928	137	106	9	rs17465637;rs74148132;rs76826638;rs2936045;rs4618978;rs3002141;rs17163337;rs3002146;rs61824282	1	rs17465637
CAD_EAS	4	2:19918336:C:T	rs72775105	2p24.1	2	19918336	4.4732e-13	19916425	19942473	11	3	1	rs72775105	1	rs72775105
CAD_EAS	5	2:21533107:A:T	rs12469758	2p24.1	2	21533107	4.02496e-20	20789983	21538345	70	23	5	rs77651012;rs2854725;rs12469758;rs4665702;rs219509	3	rs77651012;rs2854725;rs12469758
CAD_EAS	6	2:85739984:A:G	rs9751370	2p11.2	2	85739984	8.55827e-11	85730641	85816334	77	8	2	rs9751370;rs7587923	1	rs9751370
CAD_EAS	7	2:164924573:A:G	rs72874178	2q24.3	2	164924573	1.43268e-14	164752160	165050501	208	108	5	rs72874178;rs10930115;rs66780116;rs12615177;rs432795	1	rs72874178
CAD_EAS	8	2:230007140:A:G	rs62190383	2q36.3	2	230007140	2.64605e-09	229977915	230046668	122	47	3	rs62190383;rs73998572;rs59878934	1	rs62190383
CAD_EAS	9	3:14919646:G:T	rs13070927	3p25.1	3	14919646	3.6785e-10	14821017	14953682	75	21	2	rs13070927;rs294607	1	rs13070927
CAD_EAS	10	4:57781754:A:G	rs781663	4q12	4	57781754	2.54258e-09	57713592	57894717	91	13	1	rs781663	1	rs781663
CAD_EAS	11	4:148407652:C:T	rs6841473	4q31.22	4	148407652	1.27313e-20	148364908	148443006	147	97	2	rs6841473;rs10024834	1	rs6841473
CAD_EAS	12	4:156422512:A:G	rs12646335	4q32.1	4	156422512	1.27085e-09	156342994	156678779	112	28	3	rs12646335;rs13126083;rs3796581	2	rs12646335;rs3796581
CAD_EAS	13	5:4085308:C:T	rs4432895	5p15.33	5	4085308	1.09997e-08	4024879	4093529	77	3	1	rs4432895	1	rs4432895
CAD_EAS	14	6:12898884:C:G	rs9395214	6p24.1	6	12898884	3.59976e-20	12886313	12927226	44	26	2	rs9395214;rs7751826	1	rs9395214
CAD_EAS	15	6:28243700:C:G	rs1150725	6p22.1	6	28243700	1.9231e-13	25415117	29215302	1504	391	20	rs3734533;rs7773163;rs59315883;rs112250267;rs9358913;rs989134;rs7356982;rs6901118;rs9467714;rs764285;rs6905021;rs61472021;rs3857549;rs56139485;rs78975171;rs6913042;rs62392668;rs60645096;rs1150725;rs73740878	5	rs3734533;rs989134;rs9467714;rs3857549;rs1150725
CAD_EAS	16	6:33594437:A:C	rs4713643	6p21.31	6	33594437	5.23017e-16	33480435	33863002	96	51	14	rs210143;rs4713643;rs41271247;rs3998115;rs10081055;rs86715;rs68191;rs9368777;rs13209147;rs9469619;rs4713711;rs12196992;rs34460651;rs13214793	4	rs210143;rs4713643;rs9368777;rs12196992
CAD_EAS	17	6:134214525:C:G	rs12190287	6q23.2	6	134214525	2.33899e-21	134098184	134232194	117	96	6	rs11154745;rs4895998;rs6569913;rs12190287;rs1208280;rs3777891	2	rs11154745;rs12190287
CAD_EAS	18	6:161068320:C:G	rs4708876	6q25.3	6	161068320	9.54792e-11	160980330	161089307	6	5	1	rs4708876	1	rs4708876
CAD_EAS	19	7:19052733:A:G	rs57301765	7p21.1	7	19052733	4.59591e-10	19032243	19055797	14	3	1	rs57301765	1	rs57301765
CAD_EAS	20	9:22096055:A:G	rs10757274	9p21.3	9	22096055	2.42713e-72	21961866	22125503	204	134	10	rs7041637;rs3218020;rs10965219;rs77283072;rs10757274;rs1537373;rs4977755;rs10965224;rs4645630;rs10757271	2	rs7041637;rs10757274
CAD_EAS	21	9:136149830:A:G	rs532436	9q34.2	9	136149830	6.30795e-11	136112537	136155000	75	23	3	rs532436;rs9411465;rs9411367	1	rs532436
CAD_EAS	22	10:91005952:A:G	rs2246828	10q23.31	10	91005952	6.40848e-09	91002804	91014061	15	3	1	rs2246828	1	rs2246828
CAD_EAS	23	10:104942244:G:T	rs34747231	10q24.32	10	104942244	3.10254e-15	104550079	105059896	235	124	3	rs34747231;rs10786718;rs12260436	1	rs34747231
CAD_EAS	24	11:202835:A:G	rs79902640	11p15.5	11	202835	8.44515e-11	186458	245702	29	19	1	rs79902640	1	rs79902640
CAD_EAS	25	11:65387378:A:T	rs61744384	11q13.1	11	65387378	4.28008e-11	65349063	65542739	32	16	4	rs61744384;rs3741380;rs12419237;rs1078457	1	rs61744384
CAD_EAS	26	11:103708461:C:G	rs10895529	11q22.3	11	103708461	5.64254e-20	103581897	103769246	145	75	5	rs10895529;rs11226040;rs544071;rs7115794;rs34894449	1	rs10895529
CAD_EAS	27	11:110244228:C:G	rs1443120	11q22.3	11	110244228	4.47207e-16	110224141	110643489	348	168	8	rs1443120;rs12225049;rs7126342;rs1848599;rs10891134;rs11213489;rs969681;rs2846738	1	rs1443120
CAD_EAS	28	11:116662579:C:T	rs651821	11q23.3	11	116662579	1.07183e-09	116586283	116663707	21	2	1	rs651821	1	rs651821
CAD_EAS	29	12:10875525:A:G	rs1042085	12p13.2	12	10875525	2.47249e-10	10843836	10892139	11	8	1	rs1042085	1	rs1042085
CAD_EAS	30	12:20192972:A:G	rs3752728	12p12.2	12	20192972	4.76337e-09	20144754	20213912	187	23	1	rs3752728	1	rs3752728
CAD_EAS	31	12:54536459:C:T	rs7970400	12q13.13	12	54536459	1.04563e-08	54512164	54554363	31	1	1	rs7970400	1	rs7970400
CAD_EAS	32	12:90013089:C:T	rs2681492	12q21.33	12	90013089	4.09353e-12	89969919	90091782	36	26	2	rs2681492;rs10858914	1	rs2681492
CAD_EAS	33	12:95521370:C:T	rs11107909	12q22	12	95521370	1.14235e-16	95346657	95717265	297	151	7	rs2367082;rs7300443;rs7308376;rs11107909;rs10859841;rs12581768;rs12814712	2	rs2367082;rs11107909
CAD_EAS	34	12:110076152:C:G	rs11067623	12q24.11	12	110076152	2.20044e-19	109680100	110262561	366	186	12	rs11608488;rs1045258;rs11066275;rs11066360;rs11067623;rs11067660;rs76539532;rs6606729;rs10774775;rs75628519;rs2241249;rs59596837	3	rs11608488;rs11067623;rs2241249
CAD_EAS	35	12:111705893:A:G	rs3858704	12q24.11	12	111705893	2.45372e-58	111301027	113522774	1544	630	34	rs4766441;rs11065836;rs73415912;rs4766452;rs11611514;rs10849934;rs3858704;rs7301370;rs61943000;rs2339718;rs12423926;rs11066065;rs233721;rs28362508;rs11065904;rs10849974;rs232924;rs232927;rs10492018;rs2384050;rs3803064;rs6489858;rs1078399;rs7965971;rs2240192;rs6489885;rs12818640;rs2072137;rs2701623;rs2384068;rs7315593;rs7963258;rs12177;rs2255284	9	rs4766441;rs73415912;rs3858704;rs12423926;rs11066065;rs232924;rs1078399;rs2240192;rs2255284
CAD_EAS	36	13:29009673:A:T	rs2296285	13q12.3	13	29009673	9.88021e-16	28920923	29022882	112	64	4	rs2296285;rs7339170;rs3751395;rs34961350	1	rs2296285
CAD_EAS	37	13:110954510:C:T	rs9521686	13q34	13	110954510	4.75191e-16	110915135	111049623	63	36	9	rs903352;rs9301442;rs1193071;rs9670769;rs9521686;rs7990017;rs4773143;rs4502089;rs9515203	4	rs903352;rs9521686;rs4502089;rs9515203
CAD_EAS	38	14:100134209:C:T	rs35752324	14q32.2	14	100134209	1.15764e-08	100109464	100184783	36	1	1	rs35752324	1	rs35752324
CAD_EAS	39	15:79007950:C:T	rs11638490	15q25.1	15	79007950	1.2619e-17	78975742	79261894	413	222	6	rs11638490;rs3971829;rs7173743;rs1808757;rs1878396;rs6495318	1	rs11638490
CAD_EAS	40	15:81342304:C:G	rs939534	15q25.1	15	81342304	5.16944e-09	81335243	81360038	26	2	1	rs939534	1	rs939534
CAD_EAS	41	15:89572169:C:T	rs1550476	15q26.1	15	89572169	5.47899e-20	89532662	89581388	104	44	3	rs1550476;rs7177940;rs4932462	1	rs1550476
CAD_EAS	42	15:91435422:A:G	rs12909124	15q26.1	15	91435422	1.79463e-13	91402803	91441729	37	19	2	rs12909124;rs4932178	1	rs12909124
CAD_EAS	43	16:75306402:C:T	rs999675	16q23.1	16	75306402	1.43567e-12	75304366	75519917	506	287	2	rs999675;rs4888422	1	rs999675
CAD_EAS	44	17:59244051:A:G	rs4968533	17q23.2	17	59244051	5.21752e-09	58679312	59259294	522	96	2	rs4968533;rs77825396	1	rs4968533
CAD_EAS	45	17:62400000:A:G	rs1050382	17q23.3	17	62400000	8.63924e-09	62384649	62410411	46	7	1	rs1050382	1	rs1050382
CAD_EAS	46	19:11242307:C:G	rs2738464	19p13.2	19	11242307	1.2023e-14	11235337	11256176	13	7	2	rs2738464;rs4804570	1	rs2738464
CAD_EAS	47	19:41876468:C:T	rs4803459	19q13.2	19	41876468	4.48147e-14	41848347	41890003	64	35	1	rs4803459	1	rs4803459
CAD_EAS	48	19:45412079:C:T	rs7412	19q13.32	19	45412079	3.76401e-13	45389596	45426792	12	4	1	rs7412	1	rs7412
HF_EAS	1	4:111704199:G:T	rs2129981	4q25	4	111704199	9.59542e-09	111642851	111716513	70	4	1	rs2129981	1	rs2129981
PAD_EAS	1	7:19049388:A:G	rs2107595	7p21.1	7	19049388	2.14492e-09	19032243	19055797	14	3	1	rs2107595	1	rs2107595
Stroke_EAS	1	10:105601210:C:T	rs55983834	10q24.33	10	105601210	1.58339e-09	105595430	105694487	88	56	1	rs55983834	1	rs55983834
Stroke_EAS	2	12:111671076:A:G	rs11065836	12q24.11	12	111671076	4.42421e-11	111301027	111706877	114	14	3	rs11065836;rs61943000;rs3858704	2	rs11065836;rs3858704
Stroke_EAS	3	13:110954510:C:T	rs9521686	13q34	13	110954510	4.67072e-09	110954237	110959643	8	1	1	rs9521686	1	rs9521686
