# Supplementary material for: Contribution of leukocyte telomere length to cardiovascular disease onset from genome-wide cross-trait analysis
Source: Nat Commun. 2025 Sep 30;16:8677. doi: 10.1038/s41467-025-63707-5 (PMC12485159; doi:10.1038/s41467-025-63707-5)
Supplement: Supplementary file 30 — Supplementary Data 28 [file 41467_2025_63707_MOESM30_ESM.xlsx]

## Sheet: Supplementary Data 28
Supplementary Data 28. Prioritized genes identified for PLACO results of leukocyte telomere length and five cardiovascular diseases in East Asian populations by mapping of genomic risk loci using FUMA
Note: Prioritized susceptibility variants from PLACO results were mapped by positional mappings using the FUMA SNP2GENE tool with default settings. The SNP locations were defined in reference to the human genome Build 37 (GRCh37/hg19), and only protein-coding genes were included in the analysis. ensg = ENSG ID; Symbol = gene symbol; chr = chromosome; start = starting position of the gene; end = e…
Trait	ensg	symbol	chr	start	end	strand	type	entrezID	HUGO	pLI	ncRVIS	posMapSNPs	posMapMaxCADD	minGwasP	IndSigSNPs	GenomicLocus	outside
LTL_EAS-AF_EAS	ENSG00000164093	PITX2	4	111538579	111563279	-1	protein_coding	5308	PITX2	0.672789	-1.2397	25	17.44	3.00615e-09	rs1448818;rs2595100;rs2723296	1	no
LTL_EAS-AF_EAS	ENSG00000065613	SLK	10	105726959	105788991	1	protein_coding	9748	SLK	0.428398	-0.261974	109	16.91	2.60164e-11	rs79019201	2	no
LTL_EAS-AF_EAS	ENSG00000065618	COL17A1	10	105791044	105845760	-1	protein_coding	1308	COL17A1	5.82447e-11	-0.457013	16	13.51	2.60164e-11	rs79019201	2	no
LTL_EAS-CAD_EAS	ENSG00000143799	PARP1	1	226548392	226595780	-1	protein_coding	142	PARP1	0.00699693	NA	42	28.1	NA	rs1527363	1	no
LTL_EAS-CAD_EAS	ENSG00000084674	APOB	2	21224301	21266945	-1	protein_coding	338	APOB	5.49085e-16	-0.346892	5	21	NA	rs11124924	2	no
LTL_EAS-CAD_EAS	ENSG00000184378	ACTRT3	3	169484709	169487683	-1	protein_coding	84517	ACTRT3	0.000670124	0.775758	27	21.9	5.85825e-11	rs9831661	3	no
LTL_EAS-CAD_EAS	ENSG00000085274	MYNN	3	169490619	169507504	1	protein_coding	55892	MYNN	0.650144	-1.6491	39	21.9	4.36573e-11	rs9831661	3	no
LTL_EAS-CAD_EAS	ENSG00000171757	LRRC34	3	169511216	169530774	-1	protein_coding	151827	LRRC34	5.88856e-07	-0.228917	35	14.74	3.83311e-11	rs9831661;rs9814802;rs6789970	3	no
LTL_EAS-CAD_EAS	ENSG00000188306	LRRIQ4	3	169539710	169555563	1	protein_coding	344657	LRRIQ4	0.00168555	0.0346851	53	8.458	4.7436e-10	rs9814802;rs6789970	3	no
LTL_EAS-CAD_EAS	ENSG00000114248	LRRC31	3	169556967	169587718	-1	protein_coding	79782	LRRC31	5.24031e-06	-0.2024	63	10.9	4.29118e-10	rs9814802;rs6789970	3	no
LTL_EAS-CAD_EAS	ENSG00000107960	STN1	10	105642300	105677963	-1	protein_coding	79991	STN1	1.3253e-05	NA	4	11.64	NA	rs35168839;rs75263779	4	no
LTL_EAS-CAD_EAS	ENSG00000065613	SLK	10	105726959	105788991	1	protein_coding	9748	SLK	0.428398	-0.261974	35	14.8	9.88216e-09	rs75263779;rs35168839;rs7906534	4	no
LTL_EAS-CAD_EAS	ENSG00000065618	COL17A1	10	105791044	105845760	-1	protein_coding	1308	COL17A1	5.82447e-11	-0.457013	3	6.644	NA	rs7906534	4	no
LTL_EAS-CAD_EAS	ENSG00000111245	MYL2	12	111348623	111358526	-1	protein_coding	4633	MYL2	0.0168131	-0.496132	25	14.65	2.67898e-08	rs6489838	5	no
LTL_EAS-HF_EAS	ENSG00000143799	PARP1	1	226548392	226595780	-1	protein_coding	142	PARP1	0.00699693	NA	46	28.1	4.56679e-08	rs6426551	1	no
LTL_EAS-HF_EAS	ENSG00000197457	STMN3	20	62271061	62284780	-1	protein_coding	50861	STMN3	0.489817	NA	13	6.032	4.62976e-08	rs6010620	2	no
LTL_EAS-HF_EAS	ENSG00000258366	RTEL1	20	62289163	62328416	1	protein_coding	51750	RTEL1	0.777758	-0.00116913	55	20.5	4.14246e-09	rs6010620	2	no
LTL_EAS-HF_EAS	ENSG00000243509	TNFRSF6B	20	62328021	62330037	1	protein_coding	8771	TNFRSF6B	4.83458e-05	-0.141079	19	20.5	NA	rs6010620	2	no
LTL_EAS-HF_EAS	ENSG00000101246	ARFRP1	20	62329996	62339377	-1	protein_coding	10139	ARFRP1	0.135718	-1.17935	16	20.5	NA	rs6010620	2	no
LTL_EAS-HF_EAS	ENSG00000197114	ZGPAT	20	62338817	62367494	1	protein_coding	84619	ZGPAT	2.80186e-05	NA	9	12.77	NA	rs6010620	2	no
LTL_EAS-Stroke_EAS	ENSG00000184378	ACTRT3	3	169484709	169487683	-1	protein_coding	84517	ACTRT3	0.000670124	0.775758	24	13.51	1.93512e-10	rs12630450	1	no
LTL_EAS-Stroke_EAS	ENSG00000085274	MYNN	3	169490619	169507504	1	protein_coding	55892	MYNN	0.650144	-1.6491	31	13.51	2.11994e-10	rs12630450	1	no
LTL_EAS-Stroke_EAS	ENSG00000171757	LRRC34	3	169511216	169530774	-1	protein_coding	151827	LRRC34	5.88856e-07	-0.228917	16	11.05	2.35595e-10	rs12630450	1	no
LTL_EAS-Stroke_EAS	ENSG00000107957	SH3PXD2A	10	105348285	105615301	-1	protein_coding	9644	SH3PXD2A	0.232738	-1.21155	26	15.14	2.33424e-13	rs4918065;rs10786772	2	no
LTL_EAS-Stroke_EAS	ENSG00000107960	STN1	10	105642300	105677963	-1	protein_coding	79991	STN1	1.3253e-05	NA	82	15.65	1.38006e-12	rs10786772;rs4918065;rs77997712	2	no
LTL_EAS-Stroke_EAS	ENSG00000065613	SLK	10	105726959	105788991	1	protein_coding	9748	SLK	0.428398	-0.261974	156	16.91	9.03139e-16	rs77997712;rs12250162;rs2476945;rs10883955	2	no
LTL_EAS-Stroke_EAS	ENSG00000065618	COL17A1	10	105791044	105845760	-1	protein_coding	1308	COL17A1	5.82447e-11	-0.457013	34	13.93	7.17389e-14	rs12250162;rs10883955;rs2476945	2	no
