# Supplementary material for: Contribution of leukocyte telomere length to cardiovascular disease onset from genome-wide cross-trait analysis
Source: Nat Commun. 2025 Sep 30;16:8677. doi: 10.1038/s41467-025-63707-5 (PMC12485159; doi:10.1038/s41467-025-63707-5)
Supplement: Supplementary file 31 — Supplementary Data 29 [file 41467_2025_63707_MOESM31_ESM.xlsx]

## Sheet: Supplementary Data 29
Supplementary Data 29. Prioritized genes identified for single-trait GWAS results of leukocyte telomere length and five cardiovascular diseases in East Asian populations by functional annotation and mapping of genomic risk loci using FUMA
Note: Prioritized susceptibility variants from single-trait GWAS results were mapped by positional mappings using the FUMA SNP2GENE tool with default settings. The SNP locations were defined in reference to the human genome Build 37 (GRCh37/hg19), and only protein-coding genes were included in the analysis. ensg = ENSG ID; Symbol = gene symbol; chr = chromosome; start = starting position of the g…
Trait	ensg	symbol	chr	start	end	strand	type	entrezID	HUGO	pLI	ncRVIS	posMapSNPs	posMapMaxCADD	minGwasP	IndSigSNPs	GenomicLocus	outside
LTL_EAS	ENSG00000143799	PARP1	1	226548392	226595780	-1	protein_coding	142	PARP1	0.00699693	NA	47	28.1	2.24e-16	rs892348;rs7554919	1	no
LTL_EAS	ENSG00000184378	ACTRT3	3	169484709	169487683	-1	protein_coding	84517	ACTRT3	0.000670124	0.775758	34	23.2	2.82e-38	rs28626343;rs2068178	2	no
LTL_EAS	ENSG00000085274	MYNN	3	169490619	169507504	1	protein_coding	55892	MYNN	0.650144	-1.6491	51	23.2	1.72e-38	rs28626343;rs2068178	2	no
LTL_EAS	ENSG00000171757	LRRC34	3	169511216	169530774	-1	protein_coding	151827	LRRC34	5.88856e-07	-0.228917	45	15.99	1.56e-38	rs28626343;rs2068178;rs9878797;rs10936602	2	no
LTL_EAS	ENSG00000188306	LRRIQ4	3	169539710	169555563	1	protein_coding	344657	LRRIQ4	0.00168555	0.0346851	52	8.458	8.78e-27	rs9878797;rs10936602	2	no
LTL_EAS	ENSG00000114248	LRRC31	3	169556967	169587718	-1	protein_coding	79782	LRRC31	5.24031e-06	-0.2024	63	10.9	2.1e-22	rs10936602;rs9878797	2	no
LTL_EAS	ENSG00000145414	NAF1	4	164031225	164088073	-1	protein_coding	92345	NAF1	0.959543	-0.0671257	42	8.631	1.08e-08	rs2320333	3	no
LTL_EAS	ENSG00000164362	TERT	5	1253262	1295184	-1	protein_coding	7015	TERT	0.866151	NA	17	6.675	4.79e-33	rs72709458;rs2736100;rs2853677	4	no
LTL_EAS	ENSG00000170775	GPR37	7	124386051	124405681	-1	protein_coding	2861	GPR37	0.799391	-0.619126	27	17.05	3.14e-09	rs35918552;rs7776744	5	no
LTL_EAS	ENSG00000128513	POT1	7	124462440	124570037	-1	protein_coding	25913	POT1	0.522727	-1.34858	227	14.92	2.53e-09	rs7776744	5	no
LTL_EAS	ENSG00000107960	STN1	10	105642300	105677963	-1	protein_coding	79991	STN1	1.3253e-05	NA	3	11.64	NA	rs75263779	6	no
LTL_EAS	ENSG00000065613	SLK	10	105726959	105788991	1	protein_coding	9748	SLK	0.428398	-0.261974	147	16.91	2.13e-20	rs75263779;rs12250162;rs7906534	6	no
LTL_EAS	ENSG00000065618	COL17A1	10	105791044	105845760	-1	protein_coding	1308	COL17A1	5.82447e-11	-0.457013	19	13.51	5.98e-15	rs12250162;rs7906534	6	no
LTL_EAS	ENSG00000166266	CUL5	11	107879459	107978503	1	protein_coding	8065	CUL5	0.999965	0.0584064	3	8.39	NA	rs186595	7	no
LTL_EAS	ENSG00000075239	ACAT1	11	107992243	108018503	1	protein_coding	38	ACAT1	0.00159952	-0.25018	18	10.74	4.73e-09	rs186595	7	no
LTL_EAS	ENSG00000149308	NPAT	11	108027942	108093369	-1	protein_coding	4863	NPAT	0.142677	-0.741015	73	13.79	4.73e-09	rs186595;rs893279	7	no
LTL_EAS	ENSG00000149311	ATM	11	108093211	108239829	1	protein_coding	472	ATM	2.71064e-30	-0.823887	173	16.44	1.77e-09	rs186595;rs893279	7	no
LTL_EAS	ENSG00000166323	C11orf65	11	108179246	108338258	-1	protein_coding	160140	C11orf65	8.7813e-17	0.106835	220	13.18	1.37e-09	rs186595;rs893279	7	no
LTL_EAS	ENSG00000178202	POGLUT3	11	108342832	108369159	-1	protein_coding	143888	POGLUT3	1.57002e-08	-0.278548	40	13.19	3.3e-09	rs186595;rs893279	7	no
LTL_EAS	ENSG00000110723	EXPH5	11	108376158	108464465	-1	protein_coding	23086	EXPH5	5.76468e-21	-0.698487	2	6.033	3.3e-09	rs186595;rs893279	7	no
LTL_EAS	ENSG00000100911	PSME2	14	24612574	24616779	-1	protein_coding	102465801	PSME2	0.108796	-0.280266	1	0.076	NA	rs2277484	8	no
LTL_EAS	ENSG00000092098	RNF31	14	24615892	24629870	1	protein_coding	55072	RNF31	0.999719	-0.523643	2	24.8	1.37e-15	rs2277484	8	no
LTL_EAS	ENSG00000213928	IRF9	14	24630262	24635774	1	protein_coding	10379	IRF9	0.631966	0.0387246	2	24.8	1.37e-15	rs2277484	8	no
LTL_EAS	ENSG00000196497	IPO4	14	24649425	24658170	-1	protein_coding	79711	IPO4	3.2247e-06	-0.564866	1	12.79	NA	rs1126432	8	no
LTL_EAS	ENSG00000100926	TM9SF1	14	24658349	24682679	-1	protein_coding	10548	TM9SF1	0.000166484	0.205357	9	12.79	1.18e-09	rs1126432;rs11629429	8	no
LTL_EAS	ENSG00000139908	TSSK4	14	24674903	24677568	1	protein_coding	283629	TSSK4	2.51469e-11	-0.226784	8	12.79	1.18e-09	rs1126432;rs11629429	8	no
LTL_EAS	ENSG00000254505	CHMP4A	14	24678789	24683075	-1	protein_coding	29082	CHMP4A	1.26406e-06	0.171432	8	8.982	1.18e-09	rs1126432;rs11629429	8	no
LTL_EAS	ENSG00000213920	MDP1	14	24683143	24685276	-1	protein_coding	145553	MDP1	0.00152616	-0.176866	9	11.54	1.18e-09	rs1126432;rs11629429	8	no
LTL_EAS	ENSG00000129559	NEDD8	14	24686058	24701660	-1	protein_coding	4738	NEDD8	0.429441	0.552278	11	21.2	1.18e-09	rs11629429;rs1126432	8	no
LTL_EAS	ENSG00000100938	GMPR2	14	24701628	24708448	1	protein_coding	51292	GMPR2	0.000987613	-0.182766	9	21.2	1.2e-09	rs1126432;rs11629429	8	no
LTL_EAS	ENSG00000092330	TINF2	14	24708849	24711880	-1	protein_coding	26277	TINF2	0.158554	-0.653285	8	21.2	1.2e-09	rs1126432;rs11629429	8	no
LTL_EAS	ENSG00000092295	TGM1	14	24718320	24733638	-1	protein_coding	7051	TGM1	5.3065e-07	0.261081	12	17.87	1.15e-38	rs1126432;rs11629429;rs7151201	8	no
LTL_EAS	ENSG00000100949	RABGGTA	14	24734744	24740945	-1	protein_coding	5875	RABGGTA	0.00133984	-0.685591	4	14.29	1.15e-38	rs1126432;rs7151201	8	no
LTL_EAS	ENSG00000197457	STMN3	20	62271061	62284780	-1	protein_coding	50861	STMN3	0.489817	NA	13	6.032	NA	rs6010620	9	no
LTL_EAS	ENSG00000258366	RTEL1	20	62289163	62328416	1	protein_coding	51750	RTEL1	0.777758	-0.00116913	55	20.5	8.98e-09	rs6010620	9	no
LTL_EAS	ENSG00000243509	TNFRSF6B	20	62328021	62330037	1	protein_coding	8771	TNFRSF6B	4.83458e-05	-0.141079	19	20.5	NA	rs6010620	9	no
LTL_EAS	ENSG00000101246	ARFRP1	20	62329996	62339377	-1	protein_coding	10139	ARFRP1	0.135718	-1.17935	16	20.5	NA	rs6010620	9	no
LTL_EAS	ENSG00000197114	ZGPAT	20	62338817	62367494	1	protein_coding	84619	ZGPAT	2.80186e-05	NA	9	12.77	NA	rs6010620	9	no
AF_EAS	ENSG00000171385	KCND3	1	112313284	112531777	-1	protein_coding	3752	KCND3	0.803753	-0.605991	44	18.73	1.13006e-11	rs12044963	1	no
AF_EAS	ENSG00000116132	PRRX1	1	170631869	170708560	1	protein_coding	5396	PRRX1	0.752904	0.800217	22	18.97	NA	rs639652	2	no
AF_EAS	ENSG00000143847	PPFIA4	1	202995626	203047868	1	protein_coding	8497	PPFIA4	0.00151553	0.798948	53	13.29	2.28981e-13	rs10920555;rs4245712	3	no
AF_EAS	ENSG00000122180	MYOG	1	203052260	203055164	-1	protein_coding	4656	MYOG	0.740012	1.10469	6	8.209	4.25011e-13	rs4245712;rs10920555	3	no
AF_EAS	ENSG00000163485	ADORA1	1	203059782	203136533	1	protein_coding	134	ADORA1	0.021258	-0.70888	1	0.166	6.05062e-13	rs10920555	3	no
AF_EAS	ENSG00000115902	SLC1A4	2	65215611	65250999	1	protein_coding	6509	SLC1A4	0.242898	-0.150607	5	7.189	9.64007e-09	rs2540953	4	no
AF_EAS	ENSG00000011523	CEP68	2	65283500	65314138	1	protein_coding	23177	CEP68	0.371623	0.129389	55	13.81	1.9602e-11	rs2540953	4	no
AF_EAS	ENSG00000138069	RAB1A	2	65297835	65357240	-1	protein_coding	5861	RAB1A	0.602946	-0.908746	67	19.19	3.2e-10	rs2540953	4	no
AF_EAS	ENSG00000164093	PITX2	4	111538579	111563279	-1	protein_coding	5308	PITX2	0.672789	-1.2397	24	17.44	1.21004e-32	rs2723329;rs2739200	5	no
AF_EAS	ENSG00000164107	HAND2	4	174446120	174451380	-1	protein_coding	9464	HAND2	0.351298	-0.584922	24	16.89	2.18022e-11	rs10024737;rs4695849	6	no
AF_EAS	ENSG00000120306	CYSTM1	5	139554227	139661637	1	protein_coding	84418	CYSTM1	0.284309	-0.813371	110	17.63	NA	rs72798854	7	no
AF_EAS	ENSG00000113068	PFDN1	5	139624624	139682706	-1	protein_coding	5201	PFDN1	0.805475	0.153288	32	14.35	NA	rs72798854	7	no
AF_EAS	ENSG00000113070	HBEGF	5	139712428	139726216	-1	protein_coding	1839	HBEGF	0.830814	0.319757	10	15.29	6.74e-09	rs72798854	7	no
AF_EAS	ENSG00000105971	CAV2	7	115927434	116148595	1	protein_coding	858	CAV2	0.00411638	0.222321	152	19.78	4.67003e-09	rs1018859;rs1049337	8	no
AF_EAS	ENSG00000105974	CAV1	7	116164839	116201233	1	protein_coding	857	CAV1	0.018708	0.00241153	53	19.27	1.83021e-14	rs1018859;rs1049337;rs1049334;rs2056865	8	no
AF_EAS	ENSG00000078114	NEBL	10	21068902	21463116	-1	protein_coding	10529	NEBL	5.76984e-24	-0.148103	8	27.4	5.03002e-10	rs12777530	9	no
AF_EAS	ENSG00000107954	NEURL1	10	105253736	105352309	1	protein_coding	9148	NEURL1	0.53757	0.420609	61	17.59	2.92012e-24	rs902992;rs80065416;rs12415501;rs7067666	10	no
AF_EAS	ENSG00000107957	SH3PXD2A	10	105348285	105615301	-1	protein_coding	9644	SH3PXD2A	0.232738	-1.21155	22	10.1	6.17021e-24	rs12415501;rs80065416;rs2047036	10	no
AF_EAS	ENSG00000089225	TBX5	12	114791736	114846247	-1	protein_coding	6910	TBX5	0.991879	-0.562004	33	13.94	4.90004e-15	rs2384407;rs7312625	11	no
AF_EAS	ENSG00000140836	ZFHX3	16	72816784	73093597	-1	protein_coding	463	ZFHX3	1	-0.743235	168	20.6	1.26009e-36	rs16971314;rs62053164;rs7199274;rs12595893;rs4788685;rs719354;rs2359171;rs11075959;rs1548373	12	no
CAD_EAS	ENSG00000160712	IL6R	1	154377669	154441926	1	protein_coding	3570	IL6R	0.047869	-0.793342	47	15.98	6.32455e-09	rs6694258	2	no
CAD_EAS	ENSG00000143512	HHIPL2	1	222695602	222721445	-1	protein_coding	79802	HHIPL2	1.14241e-17	0.0343928	8	4.197	7.06665e-14	rs74148132;rs76826638;rs2936045	3	no
CAD_EAS	ENSG00000143498	TAF1A	1	222731244	222763275	-1	protein_coding	9015	TAF1A	6.60088e-07	-0.0926505	29	15.3	2.53323e-14	rs74148132;rs76826638;rs2936045;rs4618978;rs3002141	3	no
CAD_EAS	ENSG00000154305	MIA3	1	222791428	222841354	1	protein_coding	375056	MIA3	0.471388	-0.616197	70	22.2	1.2143e-23	rs4618978;rs3002141;rs17465637;rs3002146;rs2936045;rs17163337;rs61824282	3	no
CAD_EAS	ENSG00000186063	AIDA	1	222841355	222886552	-1	protein_coding	64853	AIDA	0.0823724	-1.19239	40	17.03	2.2717e-23	rs3002141;rs3002146;rs17465637;rs17163337;rs61824282	3	no
CAD_EAS	ENSG00000162819	BROX	1	222885895	222908538	1	protein_coding	148362	BROX	2.47554e-05	1.32123	15	17.03	4.36671e-18	rs3002141;rs3002146;rs17465637;rs61824282	3	no
CAD_EAS	ENSG00000197520	FAM177B	1	222910549	222924147	1	protein_coding	400823	FAM177B	9.2096e-06	-0.425514	8	9.185	1.14417e-17	rs3002141;rs3002146;rs17465637;rs61824282	3	no
CAD_EAS	ENSG00000118960	HS1BP3	2	20760208	20850849	-1	protein_coding	64342	HS1BP3	0.000353325	2.11433	3	4.345	7.24513e-09	rs77651012	5	no
CAD_EAS	ENSG00000084674	APOB	2	21224301	21266945	-1	protein_coding	338	APOB	5.49085e-16	-0.346892	8	21	5.45564e-10	rs2854725	5	no
CAD_EAS	ENSG00000168906	MAT2A	2	85766288	85772403	1	protein_coding	4144	MAT2A	0.73323	-1.05681	27	17.95	NA	rs7587923	6	no
CAD_EAS	ENSG00000115486	GGCX	2	85771846	85788670	-1	protein_coding	2677	GGCX	1.19798e-08	-0.0450965	25	17.95	NA	rs7587923	6	no
CAD_EAS	ENSG00000118640	VAMP8	2	85788685	85809154	1	protein_coding	8673	VAMP8	0.27049	-0.0563355	28	18.89	NA	rs7587923;rs9751370	6	no
CAD_EAS	ENSG00000168899	VAMP5	2	85811531	85820535	1	protein_coding	10791	VAMP5	0.0516197	0.554615	17	18.89	NA	rs7587923;rs9751370	6	no
CAD_EAS	ENSG00000168894	RNF181	2	85822848	85824736	1	protein_coding	51255	RNF181	3.13992e-09	-0.105499	3	3.187	NA	rs7587923;rs9751370	6	no
CAD_EAS	ENSG00000168890	TMEM150A	2	85825671	85830319	-1	protein_coding	129303	TMEM150A	0.145714	-0.552878	1	0.376	NA	rs9751370	6	no
CAD_EAS	ENSG00000153823	PID1	2	229715242	230136001	-1	protein_coding	55022	PID1	0.403719	0.742127	122	16.54	2.64605e-09	rs62190383;rs73998572;rs59878934	8	no
CAD_EAS	ENSG00000131379	C3orf20	3	14716606	14814541	1	protein_coding	84077	C3orf20	2.3575e-14	0.899914	2	1.386	NA	rs294607	9	no
CAD_EAS	ENSG00000154783	FGD5	3	14860469	14975895	1	protein_coding	152273	FGD5	0.994387	0.430582	52	11.64	3.6785e-10	rs13070927	9	no
CAD_EAS	ENSG00000084093	REST	4	57774075	57802010	1	protein_coding	5978	REST	0.972672	-1.12586	21	20	2.54258e-09	rs781663	10	no
CAD_EAS	ENSG00000084092	NOA1	4	57829536	57844989	-1	protein_coding	84273	NOA1	0.000579557	-0.72733	20	16.2	NA	rs781663	10	no
CAD_EAS	ENSG00000047315	POLR2B	4	57843888	57897334	1	protein_coding	5431	POLR2B	0.988162	-0.150629	19	16.2	NA	rs781663	10	no
CAD_EAS	ENSG00000163453	IGFBP7	4	57896939	57976551	-1	protein_coding	3490	IGFBP7	0.00596321	NA	3	4.305	NA	rs781663	10	no
CAD_EAS	ENSG00000151617	EDNRA	4	148402069	148466106	1	protein_coding	1909	EDNRA	0.986016	-0.145872	85	17.93	1.27313e-20	rs10024834;rs6841473	11	no
CAD_EAS	ENSG00000164116	GUCY1A1	4	156587863	156653501	1	protein_coding	2982	GUCY1A1	1.41369e-06	1.52086	29	10.8	8.49524e-09	rs3796581	12	no
CAD_EAS	ENSG00000061918	GUCY1B1	4	156680144	156728743	1	protein_coding	2983	GUCY1B1	0.000916634	-0.241662	20	10.52	NA	rs3796581	12	no
CAD_EAS	ENSG00000112137	PHACTR1	6	12717893	13288645	1	protein_coding	221692	PHACTR1	0.664117	NA	44	10.98	3.59976e-20	rs9395214;rs7751826	14	no
CAD_EAS	ENSG00000079691	CARMIL1	6	25279306	25620758	1	protein_coding	55604	CARMIL1	0.502319	0.400707	55	13.14	8.54005e-11	rs6905021;rs79663265;rs78975171;rs3857549	15	no
CAD_EAS	ENSG00000079689	SCGN	6	25652464	25702011	1	protein_coding	10590	SCGN	0.035946	0.102936	25	10.9	6.18917e-10	rs3857549;rs6913042;rs62392668	15	no
CAD_EAS	ENSG00000164508	H2AC1	6	25726291	25726790	-1	protein_coding	221613	H2AC1	0.000860979	0.365965	21	6.557	3.53382e-12	rs3857549;rs6901118;rs62392668	15	no
CAD_EAS	ENSG00000146047	H2BC1	6	25727137	25727573	1	protein_coding	255626	H2BC1	0.132824	0.401921	21	6.557	3.53382e-12	rs3857549;rs6901118;rs62392668	15	no
CAD_EAS	ENSG00000146039	SLC17A4	6	25754927	25781419	1	protein_coding	10050	SLC17A4	6.33423e-06	0.944836	27	10.1	3.64162e-12	rs3857549;rs62392668;rs6901118;rs61472021	15	no
CAD_EAS	ENSG00000124568	SLC17A1	6	25783125	25832287	-1	protein_coding	6568	SLC17A1	2.59261e-10	-0.181263	16	10.1	NA	rs3857549	15	no
CAD_EAS	ENSG00000124564	SLC17A3	6	25833294	25882514	-1	protein_coding	10786	SLC17A3	9.88206e-14	-0.246503	27	14.83	NA	rs3857549;rs61472021	15	no
CAD_EAS	ENSG00000112337	SLC17A2	6	25912982	25930946	-1	protein_coding	10246	SLC17A2	0.00466985	-0.129201	24	11.16	NA	rs3857549;rs60645096	15	no
CAD_EAS	ENSG00000112343	TRIM38	6	25963030	25987384	1	protein_coding	10475	TRIM38	4.7513e-06	-0.220583	40	35	9.14288e-12	rs3857549;rs60645096	15	no
CAD_EAS	ENSG00000124610	H1-1	6	26017260	26018040	-1	protein_coding	3024	H1-1	0.0035308	-0.372207	17	15.82	NA	rs60645096;rs3857549	15	no
CAD_EAS	ENSG00000124529	H4C2	6	26027124	26027480	-1	protein_coding	554313	H4C2	0.00854183	0.166119	20	15.82	NA	rs3857549;rs60645096	15	no
CAD_EAS	ENSG00000187837	H1-2	6	26055968	26056699	-1	protein_coding	3006	H1-2	NA	0.137228	11	16.27	NA	rs60645096;rs3857549	15	no
CAD_EAS	ENSG00000010704	HFE	6	26087509	26098571	1	protein_coding	3077	HFE	8.49697e-07	0.210172	15	9.686	1.68665e-12	rs60645096;rs3857549;rs61472021;rs6901118	15	no
CAD_EAS	ENSG00000197061	H4C3	6	26104104	26104518	1	protein_coding	554313	H4C3	8.85617e-05	0.852192	2	1.112	1.87456e-12	rs6901118	15	no
CAD_EAS	ENSG00000187475	H1-6	6	26107640	26108364	-1	protein_coding	3010	H1-6	NA	-0.0680391	1	0.052	1.87456e-12	rs6901118	15	no
CAD_EAS	ENSG00000180596	H2BC4	6	26115101	26124154	-1	protein_coding	8347	H2BC4	0.00287801	0.335736	6	7.246	1.87456e-12	rs6901118;rs3857549	15	no
CAD_EAS	ENSG00000180573	H2AC6	6	26124373	26139344	1	protein_coding	8334	H2AC6	0.599176	0.739679	8	7.246	2.78076e-12	rs3857549;rs6901118	15	no
CAD_EAS	ENSG00000168298	H1-4	6	26156559	26157343	1	protein_coding	3008	H1-4	NA	-0.396522	24	17.32	NA	rs3857549;rs112250267	15	no
CAD_EAS	ENSG00000158373	H2BC5	6	26158349	26171577	1	protein_coding	3017	H2BC5	0.000277979	-0.0152977	51	17.32	7.62966e-11	rs3857549;rs112250267;rs3734533;rs9358913	15	no
CAD_EAS	ENSG00000197409	H3C4	6	26197068	26199521	-1	protein_coding	8968	H3C4	0.0111951	NA	62	16.2	7.79418e-09	rs3734533;rs3857549;rs9358913	15	no
CAD_EAS	ENSG00000196866	H2AC7	6	26199079	26199471	-1	protein_coding	3013	H2AC7	3.99677e-05	0.287759	59	16.2	7.9117e-09	rs3734533;rs3857549;rs9358913	15	no
CAD_EAS	ENSG00000124575	H1-3	6	26234440	26235216	-1	protein_coding	3007	H1-3	NA	0.136123	39	17.45	1.4772e-09	rs3734533;rs9358913;rs3857549	15	no
CAD_EAS	ENSG00000158406	H4C8	6	26281283	26285762	-1	protein_coding	554313	H4C8	0.00879033	1.05907	66	14.98	1.93975e-10	rs989134;rs7773163;rs9358913;rs3857549	15	no
CAD_EAS	ENSG00000186470	BTN3A2	6	26365387	26378546	1	protein_coding	11118	BTN3A2	0.000124519	2.20791	8	6.408	2.94206e-12	rs6901118;rs56139485;rs3857549	15	no
CAD_EAS	ENSG00000124508	BTN2A2	6	26383324	26395102	1	protein_coding	10385	BTN2A2	0.000150288	1.01572	38	13.11	1.16504e-12	rs56139485;rs6901118;rs3857549;rs7356982	15	no
CAD_EAS	ENSG00000026950	BTN3A1	6	26402465	26415444	1	protein_coding	11119	BTN3A1	8.65114e-07	1.62791	112	10.65	7.73046e-13	rs6901118;rs7356982;rs56139485;rs3857549	15	no
CAD_EAS	ENSG00000111801	BTN3A3	6	26440700	26453643	1	protein_coding	10384	BTN3A3	7.19025e-10	1.09011	42	8.744	2.82694e-12	rs56139485;rs6901118;rs3857549;rs7356982	15	no
CAD_EAS	ENSG00000112763	BTN2A1	6	26458150	26476849	1	protein_coding	11120	BTN2A1	1.07468e-18	0.260571	33	10.46	2.34091e-12	rs56139485;rs6901118;rs3857549;rs7356982	15	no
CAD_EAS	ENSG00000124557	BTN1A1	6	26501449	26510650	1	protein_coding	696	BTN1A1	1.14088e-09	-0.329705	7	2.44	5.3369e-12	rs6901118;rs3857549	15	no
CAD_EAS	ENSG00000146109	ABT1	6	26597180	26600278	1	protein_coding	29777	ABT1	0.0271056	0.104221	4	6.671	NA	rs3857549	15	no
CAD_EAS	ENSG00000181315	ZNF322	6	26636518	26659980	-1	protein_coding	79692	ZNF322	NA	-1.14047	16	12.1	NA	rs3857549	15	no
CAD_EAS	ENSG00000124635	H2BC11	6	27093676	27100541	-1	protein_coding	8970	H2BC11	0.478842	0.308582	1	1.491	NA	rs3857549	15	no
CAD_EAS	ENSG00000196787	H2AC11	6	27100832	27103070	1	protein_coding	85235	H2AC11	0.000610464	-0.741637	1	1.491	NA	rs3857549	15	no
CAD_EAS	ENSG00000197903	H2BC12	6	27106073	27114619	-1	protein_coding	85236	H2BC12	0.490754	-0.0430523	3	8.895	NA	rs3857549	15	no
CAD_EAS	ENSG00000112812	PRSS16	6	27215480	27224403	1	protein_coding	10279	PRSS16	2.23792e-06	0.00884812	3	5.654	NA	rs3857549	15	no
CAD_EAS	ENSG00000158553	POM121L2	6	27253682	27279949	-1	protein_coding	94026	POM121L2	NA	0.313408	7	5.115	NA	rs3857549	15	no
CAD_EAS	ENSG00000124613	ZNF391	6	27342394	27371683	1	protein_coding	346157	ZNF391	9.25869e-07	1.23172	16	11.77	3.12402e-12	rs764285;rs1150725;rs6901118	15	no
CAD_EAS	ENSG00000096654	ZNF184	6	27418522	27440897	-1	protein_coding	7738	ZNF184	0.133749	-0.545662	14	12.34	3.16287e-12	rs764285;rs1150725	15	no
CAD_EAS	ENSG00000185130	H2BC13	6	27775257	27775709	-1	protein_coding	8340	H2BC13	0.00286755	-0.030111	1	0.692	NA	rs764285	15	no
CAD_EAS	ENSG00000196747	H2AC13	6	27775899	27776429	1	protein_coding	85235	H2AC13	0.581587	-0.0583265	1	0.692	NA	rs764285	15	no
CAD_EAS	ENSG00000233822	H2BC15	6	27806323	27823487	1	protein_coding	8341	H2BC15	0.139775	0.145508	3	25.8	4.28326e-13	rs1150725	15	no
CAD_EAS	ENSG00000184357	H1-5	6	27834570	27835359	-1	protein_coding	3009	H1-5	0.509139	-0.0898951	2	3.175	4.28326e-13	rs1150725	15	no
CAD_EAS	ENSG00000197153	H3C12	6	27858093	27860884	-1	protein_coding	8968	H3C12	0.695884	-0.189708	1	9.692	3.59509e-13	rs1150725	15	no
CAD_EAS	ENSG00000168131	OR2B2	6	27878963	27880174	-1	protein_coding	81697	OR2B2	6.8672e-05	-0.212076	1	5.912	3.36607e-13	rs1150725	15	no
CAD_EAS	ENSG00000124657	OR2B6	6	27925019	27925960	1	protein_coding	26212	OR2B6	0.0407309	-0.0981731	1	4.153	1.00174e-12	rs73740878	15	no
CAD_EAS	ENSG00000197279	ZNF165	6	28048753	28057341	1	protein_coding	7718	ZNF165	0.000563292	0.227981	3	11.57	1.42286e-12	rs73740878	15	no
CAD_EAS	ENSG00000196812	ZSCAN16	6	28092338	28097860	1	protein_coding	80345	ZSCAN16	2.67303e-06	0.184187	3	10.1	4.67295e-13	rs1150725;rs73740878	15	no
CAD_EAS	ENSG00000198315	ZKSCAN8	6	28109688	28127250	1	protein_coding	7745	ZKSCAN8	0.000231595	-0.142528	1	6.424	1.6447e-12	rs73740878	15	no
CAD_EAS	ENSG00000137185	ZSCAN9	6	28192664	28201260	1	protein_coding	7746	ZSCAN9	4.10249e-08	0.461166	6	12.38	2.6647e-13	rs1150725	15	no
CAD_EAS	ENSG00000187626	ZKSCAN4	6	28212401	28227011	-1	protein_coding	387032	ZKSCAN4	6.74288e-05	0.661631	7	10.53	2.34367e-13	rs1150725	15	no
CAD_EAS	ENSG00000189134	NKAPL	6	28227098	28228736	1	protein_coding	222698	NKAPL	0.000165621	0.0513426	8	10.53	2.03647e-13	rs1150725	15	no
CAD_EAS	ENSG00000137338	PGBD1	6	28249314	28270326	1	protein_coding	84547	PGBD1	1.46735e-05	-0.0800605	10	16.27	1.9231e-13	rs1150725	15	no
CAD_EAS	ENSG00000235109	ZSCAN31	6	28292470	28324048	-1	protein_coding	64288	ZSCAN31	3.77127e-09	1.10713	34	12.09	3.28195e-13	rs1150725	15	no
CAD_EAS	ENSG00000189298	ZKSCAN3	6	28317691	28336947	1	protein_coding	80317	ZKSCAN3	0.000122608	-0.652443	14	7.796	3.97172e-13	rs1150725	15	no
CAD_EAS	ENSG00000158691	ZSCAN12	6	28346732	28367511	-1	protein_coding	9753	ZSCAN12	1.43992e-05	NA	6	6.228	1.55544e-12	rs1150725	15	no
CAD_EAS	ENSG00000187987	ZSCAN23	6	28399707	28411279	-1	protein_coding	222696	ZSCAN23	0.00270295	0.0706565	4	4.365	1.54952e-12	rs1150725	15	no
CAD_EAS	ENSG00000198704	GPX6	6	28471073	28495992	-1	protein_coding	257202	GPX6	3.13758e-05	0.718703	17	10.59	NA	rs1150725	15	no
CAD_EAS	ENSG00000224586	GPX5	6	28493702	28502729	1	protein_coding	2880	GPX5	0.00888468	0.354876	8	10.59	NA	rs1150725	15	no
CAD_EAS	ENSG00000232040	SCAND3	6	28539407	28583989	-1	protein_coding	114821	SCAND3	9.70724e-09	-0.785031	27	8.479	NA	rs1150725	15	no
CAD_EAS	ENSG00000204713	TRIM27	6	28870779	28891766	-1	protein_coding	5987	TRIM27	0.878752	-0.142068	1	1.86	NA	rs1150725	15	no
CAD_EAS	ENSG00000204700	OR2J2	6	29141311	29142351	1	protein_coding	26707	OR2J2	0.0107267	0.271259	1	0.578	NA	rs1150725	15	no
CAD_EAS	ENSG00000030110	BAK1	6	33540329	33548019	-1	protein_coding	578	BAK1	0.00348655	-0.655757	10	8.059	5.89202e-09	rs210143	16	no
CAD_EAS	ENSG00000096433	ITPR3	6	33588142	33664351	1	protein_coding	3710	ITPR3	4.97537e-12	NA	35	15.45	5.23017e-16	rs41271247;rs4713643	16	no
CAD_EAS	ENSG00000161904	LEMD2	6	33738979	33756913	-1	protein_coding	221496	LEMD2	0.302373	0.39292	1	13.74	2.59303e-10	rs34460651	16	no
CAD_EAS	ENSG00000096395	MLN	6	33762450	33771788	-1	protein_coding	4295	MLN	0.00165857	0.983258	1	4.565	2.44689e-09	rs13214793	16	no
CAD_EAS	ENSG00000118526	TCF21	6	134210276	134216691	1	protein_coding	6943	TCF21	0.80537	0.400264	22	7.704	2.33899e-21	rs6569913;rs1208280;rs12190287;rs3777891	17	no
CAD_EAS	ENSG00000198670	LPA	6	160952515	161087407	-1	protein_coding	4018	LPA	2.44223e-32	0.0421444	6	14.74	9.54792e-11	rs4708876	18	no
CAD_EAS	ENSG00000048052	HDAC9	7	18126572	19042039	1	protein_coding	9734	HDAC9	0.998375	-0.115887	12	18.24	1.09162e-09	rs57301765	19	no
CAD_EAS	ENSG00000122691	TWIST1	7	19060614	19157295	-1	protein_coding	7291	TWIST1	0.182034	NA	2	4.542	4.59591e-10	rs57301765	19	no
CAD_EAS	ENSG00000147889	CDKN2A	9	21967751	21995300	-1	protein_coding	1029	CDKN2A	0.357649	-0.259234	15	7.917	6.29213e-31	rs7041637;rs4977755;rs4645630;rs10965219;rs3218020;rs10965224	20	no
CAD_EAS	ENSG00000147883	CDKN2B	9	22002902	22009362	-1	protein_coding	1030	CDKN2B	0.281058	-1.80619	30	12.3	6.29213e-31	rs4645630;rs10965219;rs3218020;rs10965224;rs77283072;rs4977755	20	no
CAD_EAS	ENSG00000107798	LIPA	10	90973326	91174314	-1	protein_coding	3988	LIPA	0.0112778	-0.139631	15	19.54	6.40848e-09	rs2246828	22	no
CAD_EAS	ENSG00000166272	WBP1L	10	104503727	104576021	1	protein_coding	54838	WBP1L	0.909387	0.61464	13	6.498	NA	rs12260436;rs10786718	23	no
CAD_EAS	ENSG00000148795	CYP17A1	10	104590288	104597290	-1	protein_coding	1586	CYP17A1	0.0350306	0.086682	9	8.276	2.31697e-13	rs12260436;rs10786718;rs34747231	23	no
CAD_EAS	ENSG00000166275	BORCS7	10	104613980	104624718	1	protein_coding	119032	BORCS7	0.0316379	0.490358	26	11.72	2.23203e-14	rs34747231;rs12260436;rs10786718	23	no
CAD_EAS	ENSG00000214435	AS3MT	10	104629273	104661656	1	protein_coding	57412	AS3MT	5.09138e-07	0.726881	71	14.9	2.23203e-14	rs34747231;rs10786718	23	no
CAD_EAS	ENSG00000148842	CNNM2	10	104678050	104849978	1	protein_coding	54805	CNNM2	0.994106	-0.511524	96	18.07	8.53771e-15	rs34747231;rs12260436;rs10786718	23	no
CAD_EAS	ENSG00000076685	NT5C2	10	104845940	104953056	-1	protein_coding	22978	NT5C2	0.0521979	0.0483286	60	13.5	3.10254e-15	rs10786718;rs34747231;rs12260436	23	no
CAD_EAS	ENSG00000148798	INA	10	105036920	105050108	1	protein_coding	9118	INA	0.292917	-0.860661	1	1.516	NA	rs34747231	23	no
CAD_EAS	ENSG00000156374	PCGF6	10	105062553	105110891	-1	protein_coding	84108	PCGF6	0.000251716	-0.491785	1	1.516	NA	rs34747231	23	no
CAD_EAS	ENSG00000177951	BET1L	11	167784	207428	-1	protein_coding	51272	BET1L	0.378368	1.58595	23	8.366	8.44515e-11	rs79902640	24	no
CAD_EAS	ENSG00000188076	SCGB1C1	11	193080	194573	1	protein_coding	147199	SCGB1C1	3.34416e-05	0.362499	14	6.56	8.44515e-11	rs79902640	24	no
CAD_EAS	ENSG00000177947	CIMAP1A	11	196738	200261	1	protein_coding	113746	CIMAP1A	0.586975	1.89376	15	6.56	8.44515e-11	rs79902640	24	no
CAD_EAS	ENSG00000177963	RIC8A	11	207511	215113	1	protein_coding	102465445	RIC8A	0.000378553	-0.341212	24	10.53	8.44515e-11	rs79902640	24	no
CAD_EAS	ENSG00000142082	SIRT3	11	215458	236931	-1	protein_coding	23410	SIRT3	2.70052e-05	-0.340985	14	10.53	1.03429e-10	rs79902640	24	no
CAD_EAS	ENSG00000185627	PSMD13	11	236546	252983	1	protein_coding	5719	PSMD13	0.993513	1.38778	3	1.614	1.85144e-10	rs79902640	24	no
CAD_EAS	ENSG00000173465	ZNRD2	11	65337901	65341413	1	protein_coding	10534	ZNRD2	0.00200151	-0.0763605	3	23	6.33446e-10	rs3741380;rs12419237	25	no
CAD_EAS	ENSG00000176973	FAM89B	11	65339820	65341669	1	protein_coding	23625	FAM89B	0.0291385	NA	3	23	6.33446e-10	rs3741380;rs12419237	25	no
CAD_EAS	ENSG00000173442	EHBP1L1	11	65343509	65360121	1	protein_coding	254102	EHBP1L1	8.08132e-07	NA	9	23	6.33446e-10	rs3741380;rs12419237;rs61744384	25	no
CAD_EAS	ENSG00000173338	KCNK7	11	65360326	65363467	-1	protein_coding	10089	KCNK7	6.42726e-06	0.176005	9	7.654	3.12224e-10	rs12419237;rs61744384;rs3741380	25	no
CAD_EAS	ENSG00000173327	MAP3K11	11	65365226	65382853	-1	protein_coding	4296	MAP3K11	0.170283	-0.757764	16	16.11	4.28008e-11	rs61744384;rs3741380;rs12419237;rs1078457	25	no
CAD_EAS	ENSG00000197136	PCNX3	11	65383244	65404910	1	protein_coding	399909	PCNX3	0.48826	NA	12	19.83	4.28008e-11	rs61744384;rs3741380;rs1078457;rs12419237	25	no
CAD_EAS	ENSG00000213445	SIPA1	11	65405568	65418401	1	protein_coding	6494	SIPA1	0.0279051	-0.251279	1	19.83	3.27849e-10	rs1078457	25	no
CAD_EAS	ENSG00000172977	KAT5	11	65479467	65487075	1	protein_coding	10524	KAT5	0.471178	-0.933539	5	12.46	9.50136e-09	rs61744384;rs1078457	25	no
CAD_EAS	ENSG00000172922	RNASEH2C	11	65482367	65488418	-1	protein_coding	84153	RNASEH2C	0.511932	-0.196964	6	12.46	9.50136e-09	rs61744384;rs1078457	25	no
CAD_EAS	ENSG00000254470	AP5B1	11	65543364	65548273	-1	protein_coding	91056	AP5B1	6.97158e-06	0.442298	1	6.933	NA	rs1078457	25	no
CAD_EAS	ENSG00000170962	PDGFD	11	103777914	104035107	-1	protein_coding	80310	PDGFD	0.0159483	1.29511	2	5.719	NA	rs544071	26	no
CAD_EAS	ENSG00000137714	FDX1	11	110300607	110335605	1	protein_coding	2230	FDX1	0.0839816	0.550822	124	11.27	9.44705e-13	rs12225049;rs1443120;rs7126342;rs1848599	27	no
CAD_EAS	ENSG00000137727	ARHGAP20	11	110447766	110583912	-1	protein_coding	57569	ARHGAP20	0.00902005	-0.0421392	44	10.13	9.39688e-09	rs10891134;rs11213489	27	no
CAD_EAS	ENSG00000137656	BUD13	11	116618886	116643704	-1	protein_coding	84811	BUD13	0.00229543	NA	12	7.159	NA	rs651821	28	no
CAD_EAS	ENSG00000109917	ZPR1	11	116648436	116658766	-1	protein_coding	8882	ZPR1	0.0193035	0.00239464	12	8.56	1.07183e-09	rs651821	28	no
CAD_EAS	ENSG00000110243	APOA5	11	116660083	116663136	-1	protein_coding	116519	APOA5	1.37735e-06	0.42373	8	8.56	1.07183e-09	rs651821	28	no
CAD_EAS	ENSG00000060138	YBX3	12	10851683	10875911	-1	protein_coding	8531	YBX3	0.00662807	NA	9	12.62	2.47249e-10	rs1042085	29	no
CAD_EAS	ENSG00000123415	SMUG1	12	54558529	54582778	-1	protein_coding	23583	SMUG1	0.00123009	-0.0189373	6	13.78	NA	rs7970400	31	no
CAD_EAS	ENSG00000070961	ATP2B1	12	89981828	90103077	-1	protein_coding	490	ATP2B1	0.999998	-1.81744	35	19.8	4.09353e-12	rs2681492;rs10858914	32	no
CAD_EAS	ENSG00000184752	NDUFA12	12	95290831	95397546	-1	protein_coding	55967	NDUFA12	0.00201599	0.237785	52	14.67	1.61833e-14	rs12581768;rs7308376;rs12814712;rs11107909;rs7300443	33	no
CAD_EAS	ENSG00000120798	NR2C1	12	95414005	95467479	-1	protein_coding	7181	NR2C1	0.982333	-1.02973	24	8.404	1.20382e-15	rs2367082;rs11107909;rs12581768	33	no
CAD_EAS	ENSG00000180263	FGD6	12	95470525	95611258	-1	protein_coding	55785	FGD6	0.995228	-1.11267	146	14.25	1.14235e-16	rs2367082;rs11107909;rs12581768;rs7300443;rs10859841	33	no
CAD_EAS	ENSG00000028203	VEZT	12	95611522	95696566	1	protein_coding	55591	VEZT	0.0259369	0.305037	86	16.24	5.41821e-09	rs10859841	33	no
CAD_EAS	ENSG00000076555	ACACB	12	109554400	109706031	1	protein_coding	32	ACACB	5.12433e-22	0.136953	10	7.243	3.22202e-12	rs76539532	34	no
CAD_EAS	ENSG00000139445	FOXN4	12	109715784	109747025	-1	protein_coding	121643	FOXN4	0.133061	-0.465357	28	14.08	2.4298e-13	rs76539532;rs11066275	34	no
CAD_EAS	ENSG00000174527	MYO1H	12	109785708	109893328	1	protein_coding	283446	MYO1H	2.91611e-17	0.269947	170	13.82	2.36537e-19	rs11608488;rs11066360;rs11067623;rs1045258;rs10774775;rs6606729	34	no
CAD_EAS	ENSG00000110906	KCTD10	12	109886461	109915349	-1	protein_coding	83892	KCTD10	0.17267	0.585873	36	12.97	4.28647e-19	rs1045258;rs6606729;rs11067623;rs10774775	34	no
CAD_EAS	ENSG00000151148	UBE3B	12	109915207	109974507	1	protein_coding	89910	UBE3B	0.00938771	0.786226	54	14.43	3.09276e-19	rs1045258;rs6606729;rs11067623;rs10774775	34	no
CAD_EAS	ENSG00000139428	MMAB	12	109991542	110011679	-1	protein_coding	326625	MMAB	0.00387716	2.91819	46	23.9	3.66336e-19	rs1045258;rs10774775;rs6606729;rs11067623	34	no
CAD_EAS	ENSG00000110921	MVK	12	110011060	110035067	1	protein_coding	4598	MVK	0.0421614	-0.508882	25	23.9	5.54113e-19	rs1045258;rs10774775;rs11067623;rs6606729	34	no
CAD_EAS	ENSG00000139438	FAM222A	12	110152033	110208312	1	protein_coding	84915	FAM222A	0.400389	NA	3	4.833	1.5017e-09	rs2241249	34	no
CAD_EAS	ENSG00000111199	TRPV4	12	110220890	110271212	-1	protein_coding	59341	TRPV4	7.31947e-06	-0.73897	16	5.364	3.02556e-09	rs59596837	34	no
CAD_EAS	ENSG00000173093	CCDC63	12	111284573	111345339	1	protein_coding	160762	CCDC63	4.48038e-10	0.140066	98	13.55	6.21429e-50	rs61943000	35	no
CAD_EAS	ENSG00000111245	MYL2	12	111348623	111358526	-1	protein_coding	4633	MYL2	0.0168131	-0.496132	69	15.95	6.21429e-50	rs61943000;rs4766441	35	no
CAD_EAS	ENSG00000111249	CUX2	12	111471828	111788358	1	protein_coding	23316	CUX2	0.999656	-1.06059	155	18.97	2.45372e-58	rs73415912;rs11065836;rs4766452;rs2339718;rs7301370;rs3858704;rs11611514;rs10849934;rs12423926	35	no
CAD_EAS	ENSG00000198324	PHETA1	12	111798455	111806925	-1	protein_coding	144717	PHETA1	0.00514983	-0.607261	9	17.49	4.13485e-10	rs12423926	35	no
CAD_EAS	ENSG00000111252	SH2B3	12	111843752	111889427	1	protein_coding	10019	SH2B3	0.00592219	-0.243854	31	14.34	4.63673e-14	rs28362508;rs11065904	35	no
CAD_EAS	ENSG00000204842	ATXN2	12	111890018	112037480	-1	protein_coding	6311	ATXN2	0.999862	-0.359942	104	18.09	4.63673e-14	rs28362508;rs11065904;rs11066065	35	no
CAD_EAS	ENSG00000089234	BRAP	12	112079950	112123790	-1	protein_coding	8315	BRAP	0.0157033	-0.900035	19	18.24	1.89701e-12	rs11066065;rs11065904;rs10849974	35	no
CAD_EAS	ENSG00000111271	ACAD10	12	112123857	112194903	1	protein_coding	80724	ACAD10	4.01457e-20	-0.311041	28	15.71	9.01538e-14	rs10849974;rs11066065;rs11065904;rs28362508	35	no
CAD_EAS	ENSG00000111275	ALDH2	12	112204691	112247782	1	protein_coding	217	ALDH2	1.73245e-06	NA	51	14.56	4.0667e-16	rs11066065;rs11065904;rs10849974	35	no
CAD_EAS	ENSG00000089022	MAPKAPK5	12	112279782	112334343	1	protein_coding	8550	MAPKAPK5	0.0234226	NA	152	18.25	5.33717e-22	rs10849974;rs11066065;rs11065904	35	no
CAD_EAS	ENSG00000198270	TMEM116	12	112369086	112450970	-1	protein_coding	89894	TMEM116	1.14999e-09	-0.62084	149	17.1	8.25806e-16	rs10849974;rs11066065;rs11065904	35	no
CAD_EAS	ENSG00000089248	ERP29	12	112451120	112461255	1	protein_coding	10961	ERP29	0.470649	-0.618385	40	19.38	4.92588e-09	rs10849974;rs11066065;rs11065904	35	no
CAD_EAS	ENSG00000111300	NAA25	12	112464500	112546826	-1	protein_coding	80018	NAA25	0.99999	-1.15626	91	23.8	5.47702e-09	rs11066065;rs10849974;rs11065904	35	no
CAD_EAS	ENSG00000135148	TRAFD1	12	112563305	112591407	1	protein_coding	10906	TRAFD1	1.82692e-05	-1.37633	36	15.74	4.84751e-09	rs11066065;rs11065904;rs10849974	35	no
CAD_EAS	ENSG00000173064	HECTD4	12	112597992	112819896	-1	protein_coding	283450	HECTD4	1	NA	222	15.74	1.0198e-08	rs10849974;rs11066065;rs11065904	35	no
CAD_EAS	ENSG00000089009	RPL6	12	112842994	112856642	-1	protein_coding	6128	RPL6	0.988288	0.0267551	13	13.28	NA	rs11066065;rs10849974	35	no
CAD_EAS	ENSG00000179295	PTPN11	12	112856155	112947717	1	protein_coding	5781	PTPN11	0.999877	-2.25304	26	15.03	NA	rs11066065;rs10849974	35	no
CAD_EAS	ENSG00000089169	RPH3A	12	113008184	113336686	1	protein_coding	22895	RPH3A	0.738603	0.425292	205	16.69	2.13385e-25	rs232924;rs233721;rs10492018;rs232927;rs2384050;rs3803064;rs7965971;rs6489858;rs1078399;rs7315593;rs2384068;rs7963258;rs12177;rs2240192	35	no
CAD_EAS	ENSG00000089127	OAS1	12	113344582	113369990	1	protein_coding	4938	OAS1	0.00123924	-0.362759	5	6.421	2.13385e-25	rs12177;rs2240192;rs12818640	35	no
CAD_EAS	ENSG00000111331	OAS3	12	113376157	113411054	1	protein_coding	4940	OAS3	1.82238e-23	1.29725	18	8.009	1.64766e-23	rs12818640;rs6489885	35	no
CAD_EAS	ENSG00000111335	OAS2	12	113416200	113449528	1	protein_coding	4939	OAS2	1.89092e-14	-0.406421	29	8.009	1.64766e-23	rs12818640;rs6489885;rs2072137	35	no
CAD_EAS	ENSG00000135144	DTX1	12	113494514	113535833	1	protein_coding	1840	DTX1	0.00125592	0.111994	7	6.225	3.19579e-17	rs2255284;rs2701623	35	no
CAD_EAS	ENSG00000102755	FLT1	13	28874489	29069265	-1	protein_coding	2321	FLT1	0.997806	-0.783573	112	15.28	9.88021e-16	rs3751395;rs7339170;rs2296285;rs34961350	36	no
CAD_EAS	ENSG00000187498	COL4A1	13	110801318	110959496	-1	protein_coding	1282	COL4A1	1	-0.456418	51	10.31	4.75191e-16	rs9301442;rs903352;rs1193071;rs9670769;rs9521686;rs7990017;rs4773143	37	no
CAD_EAS	ENSG00000134871	COL4A2	13	110958159	111165374	1	protein_coding	1284	COL4A2	2.10929e-06	NA	27	10.31	4.75191e-16	rs9521686;rs7990017;rs4773143;rs4502089;rs9515203	37	no
CAD_EAS	ENSG00000182218	HHIPL1	14	100111447	100146906	1	protein_coding	84439	HHIPL1	0.00214437	-1.42919	26	11.27	1.15764e-08	rs35752324	38	no
CAD_EAS	ENSG00000036530	CYP46A1	14	100150641	100193638	1	protein_coding	10858	CYP46A1	0.754693	NA	10	6.542	NA	rs35752324	38	no
CAD_EAS	ENSG00000117971	CHRNB4	15	78916461	79020096	-1	protein_coding	1143	CHRNB4	0.0186266	-0.177327	123	13.36	1.2619e-17	rs1878396;rs11638490;rs6495318	39	no
CAD_EAS	ENSG00000136378	ADAMTS7	15	79051545	79103773	-1	protein_coding	11173	ADAMTS7	2.98949e-07	NA	82	15.2	5.53465e-14	rs11638490;rs6495318;rs7173743;rs3971829;rs1808757	39	no
CAD_EAS	ENSG00000185787	MORF4L1	15	79102829	79190475	1	protein_coding	10933	MORF4L1	0.802941	0.19137	189	15.2	5.53465e-14	rs11638490;rs7173743;rs3971829;rs1808757	39	no
CAD_EAS	ENSG00000103811	CTSH	15	79213400	79241916	-1	protein_coding	1512	CTSH	3.17315e-06	0.548948	35	10.54	3.85296e-11	rs3971829;rs1808757;rs7173743	39	no
CAD_EAS	ENSG00000058335	RASGRF1	15	79252289	79383115	-1	protein_coding	5923	RASGRF1	0.999614	-0.13404	10	11.49	2.03417e-10	rs1808757	39	no
CAD_EAS	ENSG00000156206	CFAP161	15	81299374	81441516	1	protein_coding	161502	CFAP161	0.835174	0.342015	26	7.084	5.16944e-09	rs939534	40	no
CAD_EAS	ENSG00000140564	FURIN	15	91411822	91426688	1	protein_coding	5045	FURIN	0.999933	-0.15638	31	15.76	1.79463e-13	rs4932178;rs12909124	42	no
CAD_EAS	ENSG00000182511	FES	15	91426925	91439006	1	protein_coding	2242	FES	2.7739e-05	NA	23	15.76	1.79463e-13	rs12909124;rs4932178	42	no
CAD_EAS	ENSG00000196547	MAN2A2	15	91445448	91465814	1	protein_coding	4122	MAN2A2	3.60788e-09	1.15321	7	9.479	1.87439e-13	rs12909124	42	no
CAD_EAS	ENSG00000050820	BCAR1	16	75262928	75301951	-1	protein_coding	9564	BCAR1	0.992957	NA	20	9.829	1.43567e-12	rs999675;rs4888422	43	no
CAD_EAS	ENSG00000153774	CFDP1	16	75327596	75467383	-1	protein_coding	10428	CFDP1	0.0849396	-0.00394538	391	16.27	7.88723e-12	rs999675;rs4888422	43	no
CAD_EAS	ENSG00000166822	TMEM170A	16	75476952	75499395	-1	protein_coding	124491	TMEM170A	0.000303172	0.822657	95	14.15	5.71896e-11	rs999675;rs4888422	43	no
CAD_EAS	ENSG00000183196	CHST6	16	75510949	75529282	-1	protein_coding	4166	CHST6	0.000606607	-0.818681	28	9.024	1.68883e-09	rs999675;rs4888422	43	no
CAD_EAS	ENSG00000170836	PPM1D	17	58677544	58741849	1	protein_coding	8493	PPM1D	0.001168	-0.674473	12	12.48	NA	rs77825396	44	no
CAD_EAS	ENSG00000141376	BCAS3	17	58754814	59470199	1	protein_coding	54828	BCAS3	0.998848	-0.434508	511	20.3	5.21752e-09	rs77825396;rs4968533	44	no
CAD_EAS	ENSG00000130164	LDLR	19	11200038	11244492	1	protein_coding	3949	LDLR	2.59266e-16	0.415051	11	5.291	1.2023e-14	rs2738464	46	no
CAD_EAS	ENSG00000161888	SPC24	19	11242196	11266484	-1	protein_coding	147841	SPC24	0.00627554	3.99789	13	5.291	1.2023e-14	rs2738464;rs4804570	46	no
CAD_EAS	ENSG00000105329	TGFB1	19	41807492	41859816	-1	protein_coding	7040	TGFB1	0.354133	NA	37	21.9	5.52066e-14	rs4803459	47	no
CAD_EAS	ENSG00000142046	TMEM91	19	41856816	41889988	1	protein_coding	641649	TMEM91	0.422101	-0.930102	64	21.9	4.48147e-14	rs4803459	47	no
CAD_EAS	ENSG00000123810	B9D2	19	41860326	41870078	-1	protein_coding	80776	B9D2	0.000844599	-0.551354	43	21.9	4.48147e-14	rs4803459	47	no
CAD_EAS	ENSG00000248098	BCKDHA	19	41884215	41930910	1	protein_coding	593	BCKDHA	7.66464e-08	1.31449	23	15.93	4.48147e-14	rs4803459	47	no
CAD_EAS	ENSG00000077348	EXOSC5	19	41892279	41903384	-1	protein_coding	56915	EXOSC5	0.00119256	0.493718	11	15.93	6.21452e-09	rs4803459	47	no
CAD_EAS	ENSG00000130202	NECTIN2	19	45349432	45392485	1	protein_coding	5819	NECTIN2	0.531937	-0.314456	4	15.03	1.49652e-10	rs7412	48	no
CAD_EAS	ENSG00000130204	TOMM40	19	45393826	45406946	1	protein_coding	10452	TOMM40	0.963682	NA	10	25.1	3.76401e-13	rs7412	48	no
CAD_EAS	ENSG00000130203	APOE	19	45409011	45412650	1	protein_coding	348	APOE	0.0345336	-0.237445	8	25.1	3.76401e-13	rs7412	48	no
CAD_EAS	ENSG00000130208	APOC1	19	45417504	45422606	1	protein_coding	341	APOC1	0.0507383	-0.105569	8	25.1	3.76401e-13	rs7412	48	no
PAD_EAS	ENSG00000048052	HDAC9	7	18126572	19042039	1	protein_coding	9734	HDAC9	0.998375	-0.115887	12	18.24	2.14492e-09	rs2107595	1	no
PAD_EAS	ENSG00000122691	TWIST1	7	19060614	19157295	-1	protein_coding	7291	TWIST1	0.182034	NA	2	4.542	4.76447e-09	rs2107595	1	no
Stroke_EAS	ENSG00000107957	SH3PXD2A	10	105348285	105615301	-1	protein_coding	9644	SH3PXD2A	0.232738	-1.21155	14	15.14	1.58339e-09	rs55983834	1	no
Stroke_EAS	ENSG00000107960	STN1	10	105642300	105677963	-1	protein_coding	79991	STN1	1.3253e-05	NA	69	15.65	4.15539e-09	rs55983834	1	no
Stroke_EAS	ENSG00000173093	CCDC63	12	111284573	111345339	1	protein_coding	160762	CCDC63	4.48038e-10	0.140066	98	13.55	5.47834e-09	rs61943000	2	no
Stroke_EAS	ENSG00000111245	MYL2	12	111348623	111358526	-1	protein_coding	4633	MYL2	0.0168131	-0.496132	45	15.95	5.47834e-09	rs61943000	2	no
Stroke_EAS	ENSG00000111249	CUX2	12	111471828	111788358	1	protein_coding	23316	CUX2	0.999656	-1.06059	11	4.094	4.42421e-11	rs11065836;rs3858704	2	no
Stroke_EAS	ENSG00000187498	COL4A1	13	110801318	110959496	-1	protein_coding	1282	COL4A1	1	-0.456418	8	8.027	4.67072e-09	rs9521686	3	no
Stroke_EAS	ENSG00000134871	COL4A2	13	110958159	111165374	1	protein_coding	1284	COL4A2	2.10929e-06	NA	8	8.027	4.67072e-09	rs9521686	3	no
