# Supplementary material for: Contribution of leukocyte telomere length to cardiovascular disease onset from genome-wide cross-trait analysis
Source: Nat Commun. 2025 Sep 30;16:8677. doi: 10.1038/s41467-025-63707-5 (PMC12485159; doi:10.1038/s41467-025-63707-5)
Supplement: Supplementary file 32 — Supplementary Data 30 [file 41467_2025_63707_MOESM32_ESM.xlsx]

## Sheet: Supplementary Data 30
Supplementary Data 30. Candidate pleiotropic genes identified for PLACO results of leukocyte telomere length and five cardiovascular diseases in East Asian populations using MAGMA
Note: Cells marked light blue represent P-values that are nominally significant (i.e., P is lower than 0.05 / nGenes = 0.05 / 17,636 = 2.84e-06), whereas cells marked dark blue represent P-values that are Bonferroni-corrected significant (i.e., P is lower than 0.05 / nGenes / nTraits = 0.05 / 17,636 / 5 = 5.67e-07). All reported P values are two-sided.
P < 5.67e-07	Bonferroni-corrected significant (i.e., P is lower than 0.05 / nGenes / nTrait pairs = 0.05 / 17,636 / 5 = 5.67e-07)
5.67e-07 < P < 2.84e-06	Nominally significant (i.e., P is lower than 0.05 / nGenes = 0.05 / 17,636 = 2.84e-06)
Trait pairs	No loci	locus	chr	Locus position	ensg	Gene symbol	Gene position	PPLACO	PLTL_EAS	PCVD_EAS
LTL_EAS-AF_EAS	10q24.33	2	10	chr10:105722281-105801818	ENSG00000065618	COL17A1	chr:105781046-105855638	2.7913e-07	1.4736e-10	0.012875
LTL_EAS-AF_EAS	10q24.33	2	10	chr10:105722281-105801818	ENSG00000065613	SLK	chr:105716943-105798991	4.7005e-09	5.1914e-13	0.0014123
LTL_EAS-CAD_EAS	10q24.33	4	10	chr10:105636604-105789509	ENSG00000065618	COL17A1	chr:105781046-105855638	4.9088e-08	1.4736e-10	0.0017454
LTL_EAS-CAD_EAS	10q24.33	4	10	chr10:105636604-105789509	ENSG00000065613	SLK	chr:105716943-105798991	6.5257e-08	5.1914e-13	0.036266
LTL_EAS-CAD_EAS	3q26.2	3	3	chr3:169476991-169582223	ENSG00000085274	MYNN	chr:169480619-169517504	2.7401e-09	3.066e-23	0.0065
LTL_EAS-CAD_EAS	3q26.2	3	3	chr3:169476991-169582223	ENSG00000114248	LRRC31	chr:169547029-169597723	1.6046e-09	1.1491e-14	0.032384
LTL_EAS-CAD_EAS	3q26.2	3	3	chr3:169476991-169582223	ENSG00000171757	LRRC34	chr:169501216-169540574	2.4956e-10	6.3291e-25	0.0056522
LTL_EAS-CAD_EAS	3q26.2	3	3	chr3:169476991-169582223	ENSG00000188306	LRRIQ4	chr:169520658-169565561	4.4611e-10	3.992e-19	0.016589
LTL_EAS-CAD_EAS	3q26.2	3	3	chr3:169476991-169582223	ENSG00000184378	ACTRT3	chr:169474709-169497683	2.8401e-09	3.1141e-25	0.0074575
LTL_EAS-HF_EAS	20q13.33	2	20	chr20:62275844-62335293	ENSG00000258366	RTEL1	chr:62279163-62337606	8.7449e-08	2.4115e-07	0.0020859
LTL_EAS-Stroke_EAS	10q24.33	2	10	chr10:105585518-105801818	ENSG00000065618	COL17A1	chr:105781046-105855638	7.3794e-08	1.4736e-10	0.011398
LTL_EAS-Stroke_EAS	10q24.33	2	10	chr10:105585518-105801818	ENSG00000107957	SH3PXD2A	chr:105343784-105625195	8.9773e-09	0.0017365	1.1529e-08
LTL_EAS-Stroke_EAS	10q24.33	2	10	chr10:105585518-105801818	ENSG00000065613	SLK	chr:105716943-105798991	1.618e-12	5.1914e-13	2.0024e-05
LTL_EAS-Stroke_EAS	10q24.33	2	10	chr10:105585518-105801818	ENSG00000107960	STN1	chr:105627316-105688045	1.6126e-10	1.8585e-05	8.7222e-09
LTL_EAS-Stroke_EAS	3q26.2	1	3	chr3:169476991-169528523	ENSG00000085274	MYNN	chr:169480619-169517504	9.3972e-09	3.066e-23	0.021341
LTL_EAS-Stroke_EAS	3q26.2	1	3	chr3:169476991-169528523	ENSG00000171757	LRRC34	chr:169501216-169540574	6.6812e-09	6.3291e-25	0.056632
LTL_EAS-Stroke_EAS	3q26.2	1	3	chr3:169476991-169528523	ENSG00000184378	ACTRT3	chr:169474709-169497683	7.4815e-09	3.1141e-25	0.022466
