# Supplementary material for: Contribution of leukocyte telomere length to cardiovascular disease onset from genome-wide cross-trait analysis
Source: Nat Commun. 2025 Sep 30;16:8677. doi: 10.1038/s41467-025-63707-5 (PMC12485159; doi:10.1038/s41467-025-63707-5)
Supplement: Supplementary file 33 — Supplementary Data 31 [file 41467_2025_63707_MOESM33_ESM.xlsx]

## Sheet: Supplementary Data 31
Supplementary Data 31. Gene-based analysis for all genes that were nominally significant for PLACO results between leukocyte telomere length and five cardiovascular diseases in East Asian populations
Note: results of MAGMA gene-based analysis for PLACO results between leukocyte telomere length and five cardiovascular diseases in East Asian populations. Significance testing was performed using P-values from the gene-based association test. Cells marked light blue represent P-values that are nominally significant (i.e., P is lower than 0.05 / nGenes = 0.05 / 17,636 = 2.84e-06), whereas cells ma…
P < 5.67e-07	Bonferroni-corrected significant (i.e., P is lower than 0.05 / nGenes / nTrait pairs = 0.05 / 17,636 / 5 = 5.67e-07)
5.67e-07 < P < 2.84e-06	Nominally significant (i.e., P is lower than 0.05 / nGenes = 0.05 / 17,636 = 2.84e-06)
Trait	GENE	Gene_Symbol	CHR	START	STOP	NSNPS	NPARAM	N	ZSTAT	P
LTL_EAS-AF_EAS	ENSG00000143847	PPFIA4	1	202985649	203057864	140	19	59888	4.6924	1.3498e-06
LTL_EAS-AF_EAS	ENSG00000065618	COL17A1	10	105781046	105855638	101	11	59888	5.0051	2.7913e-07
LTL_EAS-AF_EAS	ENSG00000107957	SH3PXD2A	10	105343784	105625195	355	27	59888	4.8553	6.0097e-07
LTL_EAS-AF_EAS	ENSG00000065613	SLK	10	105716943	105798991	166	8	59888	5.7412	4.7005e-09
LTL_EAS-AF_EAS	ENSG00000140836	ZFHX3	16	72806784	73102534	493	55	59888	5.2414	7.9692e-08
LTL_EAS-CAD_EAS	ENSG00000085274	MYNN	3	169480619	169517504	23	3	235549	5.8319	2.7401e-09
LTL_EAS-CAD_EAS	ENSG00000114248	LRRC31	3	169547029	169597723	84	8	235549	5.9205	1.6046e-09
LTL_EAS-CAD_EAS	ENSG00000184378	ACTRT3	3	169474709	169497683	12	2	235549	5.8259	2.8401e-09
LTL_EAS-CAD_EAS	ENSG00000171757	LRRC34	3	169501216	169540574	34	5	235549	6.2194	2.4956e-10
LTL_EAS-CAD_EAS	ENSG00000188306	LRRIQ4	3	169520658	169565561	68	8	235549	6.1276	4.4611e-10
LTL_EAS-CAD_EAS	ENSG00000065618	COL17A1	10	105781046	105855638	101	11	235549	5.3301	4.9088e-08
LTL_EAS-CAD_EAS	ENSG00000065613	SLK	10	105716943	105798991	166	8	235549	5.2781	6.5257e-08
LTL_EAS-CAD_EAS	ENSG00000204381	LAYN	11	111401233	111442470	21	1	235549	4.5677	2.4652e-06
LTL_EAS-CAD_EAS	ENSG00000111245	MYL2	12	111338623	111368404	8	1	235547	4.658	1.5963e-06
LTL_EAS-CAD_EAS	ENSG00000089169	RPH3A	12	113219343	113346686	88	9	235547	5.2837	6.3306e-08
LTL_EAS-CAD_EAS	ENSG00000111249	CUX2	12	111461828	111798358	206	25	235547	6.4182	6.8967e-11
LTL_EAS-CAD_EAS	ENSG00000136378	ADAMTS7	15	79041545	79113805	77	9	235549	4.7768	8.9045e-07
LTL_EAS-CAD_EAS	ENSG00000141376	BCAS3	17	58745172	59480199	768	38	235549	4.5974	2.1395e-06
LTL_EAS-HF_EAS	ENSG00000258366	RTEL1	20	62279163	62337606	40	3	235549	5.2242	8.7449e-08
LTL_EAS-PAD_EAS	ENSG00000085274	MYNN	3	169480619	169517504	23	3	235549	4.7346	1.0974e-06
LTL_EAS-PAD_EAS	ENSG00000184378	ACTRT3	3	169474709	169497683	12	2	235549	4.7369	1.085e-06
LTL_EAS-PAD_EAS	ENSG00000171757	LRRC34	3	169501216	169540574	34	5	235549	5.3047	5.6414e-08
LTL_EAS-Stroke_EAS	ENSG00000085274	MYNN	3	169480619	169517504	23	3	233150	5.6227	9.3972e-09
LTL_EAS-Stroke_EAS	ENSG00000184378	ACTRT3	3	169474709	169497683	12	2	233150	5.662	7.4815e-09
LTL_EAS-Stroke_EAS	ENSG00000171757	LRRC34	3	169501216	169540574	34	5	233150	5.6814	6.6812e-09
LTL_EAS-Stroke_EAS	ENSG00000188306	LRRIQ4	3	169520658	169565561	68	8	233150	4.5514	2.6646e-06
LTL_EAS-Stroke_EAS	ENSG00000065618	COL17A1	10	105781046	105855638	101	11	233150	5.2555	7.3794e-08
LTL_EAS-Stroke_EAS	ENSG00000107957	SH3PXD2A	10	105343784	105625195	355	27	233150	5.6306	8.9773e-09
LTL_EAS-Stroke_EAS	ENSG00000065613	SLK	10	105716943	105798991	166	8	233150	6.9671	1.618e-12
LTL_EAS-Stroke_EAS	ENSG00000107960	STN1	10	105627316	105688045	90	5	233150	6.2876	1.6126e-10
LTL_EAS-Stroke_EAS	ENSG00000111249	CUX2	12	111461828	111798358	222	26	233148	5.2382	8.1086e-08
