# Supplementary material for: Contribution of leukocyte telomere length to cardiovascular disease onset from genome-wide cross-trait analysis
Source: Nat Commun. 2025 Sep 30;16:8677. doi: 10.1038/s41467-025-63707-5 (PMC12485159; doi:10.1038/s41467-025-63707-5)
Supplement: Supplementary file 34 — Supplementary Data 32 [file 41467_2025_63707_MOESM34_ESM.xlsx]

## Sheet: Supplementary Data 32
Supplementary Data 32. Gene-based analysis for all genes that were nominally significant for single-trait GWAS results of leukocyte telomere length and five cardiovascular diseases in East Asian populations
Note: results of MAGMA gene-based analysis for single-trait GWAS results of leukocyte telomere length and five cardiovascular diseases in East Asian populations. Cells marked light blue represent P-values that are nominally significant (i.e., P is lower than 0.05 / nGenes = 0.05 / 17,636 = 2.84e-06). All reported P values are two-sided.
P < 2.84e-06	Nominally significant (i.e., P is lower than 0.05 / nGenes = 0.05 / 17,636 = 2.84e-06)
Trait	GENE	Gene_Symbol	CHR	START	STOP	NSNPS	NPARAM	N	ZSTAT	P
LTL_EAS	ENSG00000075239	ACAT1	11	107982258	108028895	67	8	23096	4.6368	1.7688e-06
LTL_EAS	ENSG00000143799	PARP1	1	226538392	226605801	205	14	23096	6.626	1.7248e-11
LTL_EAS	ENSG00000149311	ATM	11	108083559	108249829	138	3	23096	5.326	5.0206e-08
LTL_EAS	ENSG00000065618	COL17A1	10	105781046	105855638	101	11	23096	6.3015	1.4736e-10
LTL_EAS	ENSG00000170775	GPR37	7	124375655	124416079	45	5	23096	5.593	1.1159e-08
LTL_EAS	ENSG00000129559	NEDD8	14	24676057	24711576	33	7	23096	7.8627	1.8803e-15
LTL_EAS	ENSG00000149308	NPAT	11	108018117	108103365	73	4	23096	5.391	3.5033e-08
LTL_EAS	ENSG00000100949	RABGGTA	14	24724744	24750833	38	6	23096	6.1514	3.84e-10
LTL_EAS	ENSG00000164362	TERT	5	1243282	1305178	13	4	23096	7.0982	6.3181e-13
LTL_EAS	ENSG00000092295	TGM1	14	24708159	24743115	51	10	23096	7.9691	7.9902e-16
LTL_EAS	ENSG00000065613	SLK	10	105716943	105798991	166	8	23096	7.1253	5.1914e-13
LTL_EAS	ENSG00000100926	TM9SF1	14	24648353	24676288	51	8	23096	5.8559	2.3721e-09
LTL_EAS	ENSG00000128513	POT1	7	124452440	124580037	317	5	23096	5.4942	1.9619e-08
LTL_EAS	ENSG00000092330	TINF2	14	24693454	24722233	31	7	23096	7.6247	1.2234e-14
LTL_EAS	ENSG00000254505	CHMP4A	14	24668787	24693036	42	7	23096	6.8483	3.7366e-12
LTL_EAS	ENSG00000100938	GMPR2	14	24691633	24718448	24	6	23096	8.319	4.4345e-17
LTL_EAS	ENSG00000258366	RTEL1	20	62279163	62337606	40	3	23096	5.0332	2.4115e-07
LTL_EAS	ENSG00000168802	CHTF8	16	69141912	69176493	30	5	23096	4.54	2.8127e-06
LTL_EAS	ENSG00000085274	MYNN	3	169480619	169517504	36	3	23096	9.8612	3.066e-23
LTL_EAS	ENSG00000114248	LRRC31	3	169547029	169597723	84	8	23096	7.6327	1.1491e-14
LTL_EAS	ENSG00000184378	ACTRT3	3	169474709	169497683	20	2	23096	10.312	3.1141e-25
LTL_EAS	ENSG00000141076	UTP4	16	69156499	69212937	59	8	23096	4.6632	1.5566e-06
LTL_EAS	ENSG00000145414	NAF1	4	164037860	164098073	82	10	23096	4.8899	5.0448e-07
LTL_EAS	ENSG00000178202	POGLUT3	11	108332832	108379169	48	6	23096	5.7692	3.9821e-09
LTL_EAS	ENSG00000213920	MDP1	14	24673143	24695276	31	6	23096	7.2848	1.6111e-13
LTL_EAS	ENSG00000171757	LRRC34	3	169501216	169540574	45	6	23096	10.243	6.3291e-25
LTL_EAS	ENSG00000119919	NKX2-3	10	101282690	101306281	73	5	23096	4.8571	5.956e-07
LTL_EAS	ENSG00000166323	C11orf65	11	108169012	108348258	193	6	23096	5.56	1.3489e-08
LTL_EAS	ENSG00000139908	TSSK4	14	24664753	24687568	49	7	23096	6.074	6.2376e-10
LTL_EAS	ENSG00000188306	LRRIQ4	3	169520658	169565561	75	8	23096	8.8602	3.992e-19
AF_EAS	ENSG00000140836	ZFHX3	16	72806784	73102534	496	55	36792	10.608	1.3656e-26
AF_EAS	ENSG00000105974	CAV1	7	116154839	116211239	62	5	36792	6.4815	4.5417e-11
AF_EAS	ENSG00000105971	CAV2	7	116129655	116158595	60	3	36792	5.5099	1.7953e-08
AF_EAS	ENSG00000113070	HBEGF	5	139702428	139736188	31	4	36792	5.3962	3.4042e-08
AF_EAS	ENSG00000171385	KCND3	1	112308444	112542147	448	51	36792	6.5712	2.496e-11
AF_EAS	ENSG00000080709	KCNN2	5	113688016	113842197	224	21	36792	5.2905	6.0998e-08
AF_EAS	ENSG00000122180	MYOG	1	203042257	203065166	33	8	36792	6.5746	2.4388e-11
AF_EAS	ENSG00000064300	NGFR	17	47562655	47602382	33	9	36792	4.8558	5.9954e-07
AF_EAS	ENSG00000113068	PFDN1	5	139614635	139692689	101	6	36792	4.5508	2.6717e-06
AF_EAS	ENSG00000164093	PITX2	4	111528579	111573279	45	5	36792	7.9456	9.6604e-16
AF_EAS	ENSG00000138069	RAB1A	2	65303988	65367435	115	5	36792	5.517	1.7243e-08
AF_EAS	ENSG00000089225	TBX5	12	114781735	114856247	163	20	36792	6.4663	5.0232e-11
AF_EAS	ENSG00000143847	PPFIA4	1	202985649	203057864	140	19	36792	7.5064	3.0377e-14
AF_EAS	ENSG00000130957	FBP2	9	97311002	97366075	211	14	36792	4.8742	5.4628e-07
AF_EAS	ENSG00000107954	NEURL1	10	105243735	105362309	166	17	36792	7.5304	2.5296e-14
AF_EAS	ENSG00000164107	HAND2	4	174437652	174461378	52	10	36792	6.1171	4.7654e-10
AF_EAS	ENSG00000107957	SH3PXD2A	10	105343784	105625195	355	27	36792	5.9776	1.1323e-09
AF_EAS	ENSG00000078114	NEBL	10	21058900	21473116	964	62	36792	5.2489	7.6507e-08
AF_EAS	ENSG00000011523	CEP68	2	65273495	65324142	77	4	36792	5.8972	1.8488e-09
AF_EAS	ENSG00000196141	SPATS2L	2	201160604	201356986	317	30	36792	5.6242	9.3194e-09
AF_EAS	ENSG00000120306	CYSTM1	5	139544653	139633374	130	5	36792	4.6419	1.7259e-06
AF_EAS	ENSG00000130584	ZBTB46	20	62365021	62473731	186	12	36792	4.5699	2.4393e-06
CAD_EAS	ENSG00000165029	ABCA1	9	107533283	107700527	341	43	212453	4.8688	5.6125e-07
CAD_EAS	ENSG00000175164	ABO	9	136120563	136160630	135	10	212453	4.8693	5.5995e-07
CAD_EAS	ENSG00000128271	ADORA2A	22	24809565	24848328	52	5	212453	4.586	2.2592e-06
CAD_EAS	ENSG00000111275	ALDH2	12	112194691	112257789	55	5	212451	6.9233	2.2059e-12
CAD_EAS	ENSG00000084674	APOB	2	21214301	21276945	61	12	212453	4.7662	9.3885e-07
CAD_EAS	ENSG00000130208	APOC1	19	45407577	45432606	16	4	212453	4.6689	1.5138e-06
CAD_EAS	ENSG00000070961	ATP2B1	12	89971826	90113130	93	12	212453	6.7269	8.6683e-12
CAD_EAS	ENSG00000248098	BCKDHA	19	41893694	41940910	80	1	212453	4.7515	1.0098e-06
CAD_EAS	ENSG00000149257	SERPINH1	11	75263101	75293849	68	15	212453	5.4644	2.3223e-08
CAD_EAS	ENSG00000147889	CDKN2A	9	21957751	22004490	42	5	212453	6.6188	1.8111e-11
CAD_EAS	ENSG00000147883	CDKN2B	9	21992902	22019312	38	5	212453	8.1975	1.227e-16
CAD_EAS	ENSG00000187498	COL4A1	13	110791310	110969496	465	63	212453	6.6673	1.3026e-11
CAD_EAS	ENSG00000134871	COL4A2	13	110949631	111175374	651	69	212453	5.7578	4.2607e-09
CAD_EAS	ENSG00000103811	CTSH	15	79204092	79247436	134	15	212453	5.9944	1.021e-09
CAD_EAS	ENSG00000148795	CYP17A1	10	104580288	104607290	54	8	212453	6.0185	8.8029e-10
CAD_EAS	ENSG00000135144	DTX1	12	113484514	113545833	113	15	212451	4.8194	7.1978e-07
CAD_EAS	ENSG00000151617	EDNRA	4	148392069	148476106	116	9	212453	6.7473	7.5291e-12
CAD_EAS	ENSG00000137714	FDX1	11	110290661	110345608	167	12	212453	6.6761	1.2269e-11
CAD_EAS	ENSG00000182511	FES	15	91417665	91449006	14	3	212453	6.767	6.5719e-12
CAD_EAS	ENSG00000102755	FLT1	13	28864483	29079265	219	26	212453	7.6508	9.9878e-15
CAD_EAS	ENSG00000198380	GFPT1	2	69536901	69624386	148	7	212453	4.6013	2.0992e-06
CAD_EAS	ENSG00000115486	GGCX	2	85761978	85798657	56	5	212453	5.1029	1.6728e-07
CAD_EAS	ENSG00000164116	GUCY1A1	4	156577862	156668214	156	16	212453	6.1217	4.6291e-10
CAD_EAS	ENSG00000061918	GUCY1B1	4	156670126	156738783	97	13	212453	4.9754	3.2553e-07
CAD_EAS	ENSG00000257017	HP	16	72078470	72104955	37	3	212453	4.893	4.9666e-07
CAD_EAS	ENSG00000261701	HPR	16	72087125	72121145	51	6	212453	4.6531	1.6353e-06
CAD_EAS	ENSG00000163453	IGFBP7	4	57887237	57986551	360	39	212453	4.8704	5.5675e-07
CAD_EAS	ENSG00000160712	IL6R	1	154367669	154451926	117	10	212453	5.7297	5.0312e-09
CAD_EAS	ENSG00000130164	LDLR	19	11190037	11254506	147	16	212453	5.7495	4.4756e-09
CAD_EAS	ENSG00000168906	MAT2A	2	85756101	85782403	44	3	212453	5.1781	1.1208e-07
CAD_EAS	ENSG00000183196	CHST6	16	75497022	75538926	53	5	212453	5.5346	1.5599e-08
CAD_EAS	ENSG00000173327	MAP3K11	11	65355226	65391720	57	10	212453	5.3549	4.2809e-08
CAD_EAS	ENSG00000110921	MVK	12	110001500	110045071	99	10	212451	5.2447	7.827e-08
CAD_EAS	ENSG00000133392	MYH11	16	15786992	15960887	364	34	212453	4.7043	1.2738e-06
CAD_EAS	ENSG00000111245	MYL2	12	111338623	111368404	26	3	212451	11.568	3.0052e-31
CAD_EAS	ENSG00000108784	NAGLU	17	40677951	40706467	31	3	212453	4.6619	1.5662e-06
CAD_EAS	ENSG00000111335	OAS2	12	113406274	113459528	113	13	212451	7.2207	2.5868e-13
CAD_EAS	ENSG00000111331	OAS3	12	113366249	113421056	130	10	212451	6.3566	1.0312e-10
CAD_EAS	ENSG00000140564	FURIN	15	91401885	91436687	13	1	212453	6.0812	5.9653e-10
CAD_EAS	ENSG00000108774	RAB5C	17	40266994	40317062	75	4	212453	4.7776	8.8701e-07
CAD_EAS	ENSG00000173039	RELA	11	65411067	65440443	37	7	212453	5.7949	3.4188e-09
CAD_EAS	ENSG00000084093	REST	4	57764042	57812010	113	11	212453	4.6734	1.4812e-06
CAD_EAS	ENSG00000204842	ATXN2	12	111880018	112047480	59	5	212451	6.1257	4.5131e-10
CAD_EAS	ENSG00000213445	SIPA1	11	65395578	65428391	35	8	212453	5.9141	1.6689e-09
CAD_EAS	ENSG00000145604	SKP2	5	36142091	36194143	118	14	212453	4.5947	2.1667e-06
CAD_EAS	ENSG00000118526	TCF21	6	134200259	134226675	52	6	212453	6.1093	5.0024e-10
CAD_EAS	ENSG00000105329	TGFB1	19	41826812	41869831	40	5	212453	6.8422	3.8982e-12
CAD_EAS	ENSG00000120798	NR2C1	12	95404005	95477404	90	8	212453	4.7103	1.2367e-06
CAD_EAS	ENSG00000035403	VCL	10	75747836	75889918	133	12	212453	4.8173	7.2755e-07
CAD_EAS	ENSG00000089234	BRAP	12	112069950	112133790	13	2	212451	5.9531	1.3152e-09
CAD_EAS	ENSG00000108797	CNTNAP1	17	40824632	40862011	26	3	212453	4.6896	1.3685e-06
CAD_EAS	ENSG00000060138	YBX3	12	10841676	10886047	124	13	212453	4.9576	3.5684e-07
CAD_EAS	ENSG00000089022	MAPKAPK5	12	112270032	112341228	117	4	212451	6.3319	1.2111e-10
CAD_EAS	ENSG00000164626	KCNK5	6	39146747	39207251	114	15	212453	4.9931	2.9713e-07
CAD_EAS	ENSG00000109917	ZPR1	11	116639276	116668739	57	11	212453	5.2523	7.5086e-08
CAD_EAS	ENSG00000143498	TAF1A	1	222720990	222773438	99	11	212453	5.4919	1.9885e-08
CAD_EAS	ENSG00000148798	INA	10	105026919	105060108	29	3	212453	4.6166	1.9503e-06
CAD_EAS	ENSG00000050820	BCAR1	16	75252928	75311951	50	8	212453	6.1458	3.9769e-10
CAD_EAS	ENSG00000140829	DHX38	16	72117615	72156811	88	5	212453	4.9953	2.937e-07
CAD_EAS	ENSG00000111252	SH2B3	12	111833720	111899427	21	4	212451	6.557	2.7448e-11
CAD_EAS	ENSG00000153774	CFDP1	16	75317608	75477387	379	6	212453	6.0395	7.729e-10
CAD_EAS	ENSG00000172977	KAT5	11	65469473	65497077	73	12	212453	5.2744	6.6593e-08
CAD_EAS	ENSG00000135148	TRAFD1	12	112553349	112601408	11	1	212451	5.0486	2.2259e-07
CAD_EAS	ENSG00000185787	MORF4L1	15	79122903	79200081	289	13	212453	6.8214	4.5088e-12
CAD_EAS	ENSG00000089248	ERP29	12	112441152	112471024	25	1	212451	5.1069	1.6372e-07
CAD_EAS	ENSG00000157110	RBPMS	8	30232017	30439778	240	15	212453	4.566	2.4855e-06
CAD_EAS	ENSG00000136378	ADAMTS7	15	79041545	79113805	77	9	212453	7.1375	4.7525e-13
CAD_EAS	ENSG00000135299	ANKRD6	6	90132897	90353553	315	21	212453	4.6902	1.3646e-06
CAD_EAS	ENSG00000089169	RPH3A	12	113219343	113346686	95	9	212451	9.8267	4.3208e-23
CAD_EAS	ENSG00000076685	NT5C2	10	104837774	104963063	234	16	212453	5.9161	1.6485e-09
CAD_EAS	ENSG00000111249	CUX2	12	111461828	111798358	222	26	212451	10.841	1.1011e-27
CAD_EAS	ENSG00000100014	SPECC1L	22	24656785	24823708	160	6	212453	5.0004	2.8611e-07
CAD_EAS	ENSG00000120254	MTHFD1L	6	151176815	151433023	453	34	212453	4.6471	1.6834e-06
CAD_EAS	ENSG00000169599	NFU1	2	69613245	69674760	144	10	212453	4.6086	2.0272e-06
CAD_EAS	ENSG00000177951	BET1L	11	192924	217422	47	7	212453	6.0305	8.1719e-10
CAD_EAS	ENSG00000197860	SGTB	5	64951755	65028648	127	13	212453	4.9479	3.7509e-07
CAD_EAS	ENSG00000148842	CNNM2	10	104668075	104848344	350	15	212453	5.8136	3.0565e-09
CAD_EAS	ENSG00000141376	BCAS3	17	58745172	59480199	768	38	212453	6.4788	4.6228e-11
CAD_EAS	ENSG00000140830	TXNL4B	16	72108756	72138215	63	4	212453	4.7282	1.1328e-06
CAD_EAS	ENSG00000153823	PID1	2	229878689	230146057	483	41	212453	6.3328	1.2036e-10
CAD_EAS	ENSG00000070540	WIPI1	17	66407422	66463653	88	15	212453	4.7408	1.0641e-06
CAD_EAS	ENSG00000105341	DMAC2	19	41927223	41955843	35	2	212453	4.9516	3.6797e-07
CAD_EAS	ENSG00000028203	VEZT	12	95601522	95706566	208	16	212453	5.8278	2.808e-09
CAD_EAS	ENSG00000180263	FGD6	12	95460525	95621240	268	14	212453	6.9635	1.6599e-12
CAD_EAS	ENSG00000184752	NDUFA12	12	95355104	95407489	205	18	212453	5.8628	2.276e-09
CAD_EAS	ENSG00000077348	EXOSC5	19	41882275	41913289	45	1	212453	4.7932	8.2072e-07
CAD_EAS	ENSG00000214435	AS3MT	10	104619183	104671656	133	12	212453	6.5167	3.5944e-11
CAD_EAS	ENSG00000123213	NLN	5	65008023	65135111	288	18	212453	4.6014	2.098e-06
CAD_EAS	ENSG00000137727	ARHGAP20	11	110437759	110593912	247	17	212453	4.8972	4.8595e-07
CAD_EAS	ENSG00000177963	RIC8A	11	197499	225113	79	10	212453	5.5354	1.5522e-08
CAD_EAS	ENSG00000186063	AIDA	1	222831355	222896602	114	8	212453	5.6968	6.1037e-09
CAD_EAS	ENSG00000130733	YIPF2	19	11023444	11049357	37	4	212453	4.5765	2.3636e-06
CAD_EAS	ENSG00000111300	NAA25	12	112454493	112556826	25	2	212451	5.2538	7.448e-08
CAD_EAS	ENSG00000111271	ACAD10	12	112113857	112204911	57	6	212451	5.679	6.7743e-09
CAD_EAS	ENSG00000123810	B9D2	19	41850322	41880078	30	2	212453	6.3871	8.4508e-11
CAD_EAS	ENSG00000118557	PMFBP1	16	72142996	72216349	128	10	212453	4.8885	5.0793e-07
CAD_EAS	ENSG00000110906	KCTD10	12	109876460	109925165	162	13	212453	5.6928	6.2484e-09
CAD_EAS	ENSG00000156374	PCGF6	10	105052553	105120891	47	4	212453	4.5907	2.2093e-06
CAD_EAS	ENSG00000172922	RNASEH2C	11	65475144	65498409	57	10	212453	5.2377	8.1298e-08
CAD_EAS	ENSG00000084092	NOA1	4	57819516	57853826	84	11	212453	4.9477	3.7556e-07
CAD_EAS	ENSG00000135355	GJA10	6	90594188	90615819	33	6	212453	4.5963	2.1498e-06
CAD_EAS	ENSG00000134222	PSRC1	1	109812176	109835790	31	6	212453	5.166	1.1961e-07
CAD_EAS	ENSG00000198270	TMEM116	12	112359086	112461023	104	2	212451	5.741	4.7061e-09
CAD_EAS	ENSG00000151148	UBE3B	12	109905215	109984510	211	17	212453	6.5871	2.2422e-11
CAD_EAS	ENSG00000142444	TIMM29	19	11029424	11050917	34	4	212453	4.6131	1.9835e-06
CAD_EAS	ENSG00000177947	CIMAP1A	11	186761	210273	28	5	212453	5.9175	1.6339e-09
CAD_EAS	ENSG00000110243	APOA5	11	116650086	116673136	47	10	212453	5.0385	2.3464e-07
CAD_EAS	ENSG00000166275	BORCS7	10	104603967	104634718	54	7	212453	6.4781	4.6451e-11
CAD_EAS	ENSG00000139445	FOXN4	12	109705783	109757025	99	14	212453	6.4683	4.9544e-11
CAD_EAS	ENSG00000166822	TMEM170A	16	75467136	75508584	101	3	212453	5.7031	5.8811e-09
CAD_EAS	ENSG00000198324	PHETA1	12	111788455	111816925	26	4	212451	4.589	2.227e-06
CAD_EAS	ENSG00000188076	SCGB1C1	11	178101	204575	13	3	212453	6.1792	3.2211e-10
CAD_EAS	ENSG00000154783	FGD5	3	14842247	14986072	363	16	212453	5.3285	4.9508e-08
CAD_EAS	ENSG00000173093	CCDC63	12	111274757	111355339	46	6	212451	9.5716	5.2612e-22
CAD_EAS	ENSG00000138315	OIT3	10	74643339	74702787	34	4	212453	4.921	4.3055e-07
CAD_EAS	ENSG00000112137	PHACTR1	6	12706888	13300476	1030	61	212453	6.3476	1.0934e-10
CAD_EAS	ENSG00000174527	MYO1H	12	109816439	109896176	255	13	212453	6.7687	6.4955e-12
CAD_EAS	ENSG00000173064	HECTD4	12	112587992	112830113	39	3	212451	5.227	8.614e-08
CAD_EAS	ENSG00000139428	MMAB	12	109981520	110021358	126	12	212452	6.8188	4.5887e-12
CAD_EAS	ENSG00000177191	B3GNT8	19	41921264	41944635	37	1	212453	4.7619	9.5883e-07
CAD_EAS	ENSG00000154305	MIA3	1	222781444	222851351	113	10	212453	7.9283	1.1107e-15
CAD_EAS	ENSG00000197136	PCNX3	11	65373686	65414910	49	10	212453	6.271	1.7931e-10
CAD_EAS	ENSG00000142046	TMEM91	19	41846873	41899988	48	2	212453	6.3737	9.2246e-11
CAD_EAS	ENSG00000235376	RPEL1	10	104995644	105017773	19	2	212453	4.6837	1.4089e-06
CAD_EAS	ENSG00000204978	ERICH4	19	41939063	41960670	22	3	212453	4.8396	6.504e-07
HF_EAS	ENSG00000124762	CDKN1A	6	36634237	36665116	86	9	212453	4.8047	7.7486e-07
PAD_EAS	ENSG00000151617	EDNRA	4	148392069	148476106	116	9	212453	5.0878	1.8112e-07
PAD_EAS	ENSG00000122691	TWIST1	7	19029315	19167295	86	14	212453	5.21	9.4444e-08
PAD_EAS	ENSG00000140829	DHX38	16	72117615	72156811	88	5	212453	4.6189	1.9285e-06
PAD_EAS	ENSG00000118557	PMFBP1	16	72142996	72216349	128	10	212453	4.7398	1.0696e-06
Stroke_EAS	ENSG00000070961	ATP2B1	12	89971826	90113130	93	12	210054	4.8869	5.1222e-07
Stroke_EAS	ENSG00000171303	KCNK3	2	26905581	26964066	68	6	210054	4.7601	9.6744e-07
Stroke_EAS	ENSG00000111245	MYL2	12	111338623	111368404	26	3	210052	4.7165	1.1998e-06
Stroke_EAS	ENSG00000107957	SH3PXD2A	10	105343784	105625195	355	27	210054	5.5873	1.1529e-08
Stroke_EAS	ENSG00000111249	CUX2	12	111461828	111798358	222	26	210052	6.0685	6.4542e-10
Stroke_EAS	ENSG00000112782	CLIC5	6	45856188	46058085	360	29	210054	4.8187	7.2231e-07
Stroke_EAS	ENSG00000107960	STN1	10	105627316	105688045	90	5	210054	5.6356	8.7222e-09
Stroke_EAS	ENSG00000173093	CCDC63	12	111274757	111355339	46	6	210052	4.5437	2.7636e-06
