# Supplementary material for: Contribution of leukocyte telomere length to cardiovascular disease onset from genome-wide cross-trait analysis
Source: Nat Commun. 2025 Sep 30;16:8677. doi: 10.1038/s41467-025-63707-5 (PMC12485159; doi:10.1038/s41467-025-63707-5)
Supplement: Supplementary file 35 — Supplementary Data 33 [file 41467_2025_63707_MOESM35_ESM.xlsx]

## Sheet: Supplementary Data 33
Supplementary Data 33. Gene sets significantly associated with PLACO results between leukocyte telomere length and five cardiovascular diseases in East Asian populations based on the susceptibility genes using MAGMA
Note: results of MAGMA gene-set analysis for leukocyte telomere length and five cardiovascular diseases in East Asian populations based on PLACO results. Only gene sets that showed nominally significant association with traits are listed. Cells marked light blue represent P-values that are nominally significant (i.e., P is lower than 0.05 / (no. of gene sets tested) = 0.05 / 7,744 = 6.46e-06), wh…
P < 1.29e-06	Bonferroni-corrected significant (i.e., P is lower than 0.05 / (no. of gene sets tested) / no. of trait pairs = 0.05 / 7,744 / 5 = 1.29e-06)
1.29e-06 < P < 6.46e-06	Nominally significant (i.e., P is lower than 0.05 / (no. of gene sets tested) = 0.05 / 7,744 = 6.46e-06)
Trait	FULL_NAME	TYPE	NGENES	BETA	BETA_STD	SE	P
LTL_EAS-CAD_EAS	GOBP_NEUTRAL_LIPID_METABOLIC_PROCESS	SET	116	0.34554	0.027831	0.078282	5.111e-06
LTL_EAS-CAD_EAS	GOBP_RENAL_SYSTEM_VASCULATURE_DEVELOPMENT	SET	30	0.73881	0.030336	0.14832	3.1949e-07
LTL_EAS-CAD_EAS	GOBP_GLOMERULAR_MESANGIAL_CELL_PROLIFERATION	SET	11	1.2218	0.030395	0.26776	2.5415e-06
LTL_EAS-CAD_EAS	GOBP_POSITIVE_REGULATION_OF_CARDIAC_MUSCLE_CELL_DIFFERENTIATION	SET	8	1.8307	0.038842	0.39819	2.1558e-06
