# Supplementary material for: Contribution of leukocyte telomere length to cardiovascular disease onset from genome-wide cross-trait analysis
Source: Nat Commun. 2025 Sep 30;16:8677. doi: 10.1038/s41467-025-63707-5 (PMC12485159; doi:10.1038/s41467-025-63707-5)
Supplement: Supplementary file 38 — Source Data [file 41467_2025_63707_MOESM38_ESM.xlsx]

## Sheet: Figure2a
Top right							Bottom left
Trait1	Trait2	nc1_p9	nc2_p9	nc12_p9			Trait1	Trait2	locus	rho	FDR
LTL	AF	310.259	434.314	69.4748			LTL	AF	13	0.0712679	0.849874
LTL	CAD	228.524	1377.27	151.21			LTL	AF	36	-0.218897	0.487185
LTL	VTE	329.977	258.514	49.7572			LTL	AF	38	0.0273863	0.931581
LTL	HF	194.855	2120.47	184.879			LTL	AF	54	0.494377	0.160675
LTL	PAD	293.783	283.944	85.951			LTL	AF	80	0.135553	0.730111
LTL	Stroke	273.128	948.118	106.606			LTL	AF	97	0.148684	0.587355
							LTL	AF	100	0.0949882	0.758252
							LTL	AF	101	0.404143	0.193532
							LTL	AF	102	0.305199	0.340515
							LTL	AF	156	-0.0491115	0.873513
							LTL	AF	163	0.205295	0.500262
							LTL	AF	195	-0.484838	0.0482414
							LTL	AF	203	0.0433319	0.931581
							LTL	AF	212	0.0050519	0.995611
							LTL	AF	213	0.118036	0.773304
							LTL	AF	222	0.433312	0.11069
							LTL	AF	226	0.111354	0.74261
							LTL	AF	251	0.0168829	0.986888
							LTL	AF	267	-0.487974	0.109762
							LTL	AF	271	0.066684	0.826267
							LTL	AF	305	-0.484515	0.0468407
							LTL	AF	381	0.131852	0.67335
							LTL	AF	393	0.646813	0.00118714
							LTL	AF	445	0.103307	0.747314
							LTL	AF	483	0.293835	0.356896
							LTL	AF	484	0.199841	0.428214
							LTL	AF	532	0.139256	0.720785
							LTL	AF	551	-0.0868873	0.849874
							LTL	AF	552	-0.0940216	0.840312
							LTL	AF	578	0.046599	0.921448
							LTL	AF	584	-0.172393	0.660776
							LTL	AF	638	0.161507	0.667327
							LTL	AF	640	-0.233963	0.515722
							LTL	AF	698	-0.0176268	0.947384
							LTL	AF	727	0.288423	0.418973
							LTL	AF	785	-0.110559	0.768911
							LTL	AF	844	0.0361156	0.954318
							LTL	AF	864	0.310963	0.351283
							LTL	AF	891	-0.0839236	0.715923
							LTL	AF	892	-0.135737	0.674323
							LTL	AF	893	0.20794	0.562491
							LTL	AF	896	0.40846	0.217316
							LTL	AF	918	0.281781	0.440963
							LTL	AF	919	0.171376	0.410832
							LTL	AF	934	0.0900646	0.834701
							LTL	AF	951	0.174193	0.635452
							LTL	AF	961	0.132456	0.579499
							LTL	AF	972	-0.0954002	0.773502
							LTL	AF	976	0.298874	0.324005
							LTL	AF	1038	0.438503	0.218855
							LTL	AF	1045	-0.207229	0.575911
							LTL	AF	1053	-0.169724	0.636068
							LTL	AF	1057	-0.171336	0.613463
							LTL	AF	1061	0.103976	0.768911
							LTL	AF	1074	0.0925551	0.85312
							LTL	AF	1078	-0.432195	0.0280888
							LTL	AF	1125	0.227867	0.409512
							LTL	AF	1166	0.281504	0.259248
							LTL	AF	1171	0.225032	0.418973
							LTL	AF	1191	0.0369819	0.942083
							LTL	AF	1208	-0.271756	0.399593
							LTL	AF	1215	-0.050806	0.909288
							LTL	AF	1223	-0.0113878	0.987355
							LTL	AF	1267	0.4991	0.00908681
							LTL	AF	1268	0.0292644	0.957827
							LTL	AF	1360	-0.370282	0.289702
							LTL	AF	1413	0.250479	0.410832
							LTL	AF	1453	0.288415	0.360519
							LTL	AF	1461	0.253693	0.358952
							LTL	AF	1500	-0.108064	0.768248
							LTL	AF	1521	0.302648	0.382164
							LTL	AF	1559	0.175103	0.520979
							LTL	AF	1580	0.203264	0.351283
							LTL	AF	1581	0.273649	3.8784e-09
							LTL	AF	1582	0.115097	0.730451
							LTL	AF	1589	-0.1198	0.648309
							LTL	AF	1631	-0.303902	0.191485
							LTL	AF	1656	-0.172454	0.612455
							LTL	AF	1675	0.558007	0.0308408
							LTL	AF	1677	-0.283792	0.356778
							LTL	AF	1727	-0.0784644	0.847667
							LTL	AF	1733	0.199808	0.356778
							LTL	AF	1740	0.235452	0.35269
							LTL	AF	1743	-0.0718946	0.864167
							LTL	AF	1744	0.261295	0.249185
							LTL	AF	1747	0.118512	0.768911
							LTL	AF	1756	-0.143127	0.67335
							LTL	AF	1764	-0.132477	0.418973
							LTL	AF	1766	0.199959	0.359746
							LTL	AF	1794	-0.10133	0.716943
							LTL	AF	1823	0.7617	0.00329125
							LTL	AF	1841	-0.31944	0.22283
							LTL	AF	1844	-0.273534	0.35269
							LTL	AF	1849	0.0383627	0.925106
							LTL	AF	1850	0.0870888	0.82151
							LTL	AF	1851	0.0919901	0.820462
							LTL	AF	1862	0.0727403	0.834701
							LTL	AF	1948	-0.243815	0.358952
							LTL	AF	1952	-0.364535	0.256982
							LTL	AF	1955	0.129781	0.636068
							LTL	AF	1957	0.412631	0.0222379
							LTL	AF	1965	0.425862	0.0207557
							LTL	AF	1995	-0.236217	0.360443
							LTL	AF	1996	-0.132498	0.601201
							LTL	AF	2002	-0.0185465	0.956705
							LTL	AF	2003	-0.0506794	0.847667
							LTL	AF	2004	0.0688126	0.85312
							LTL	AF	2006	-0.455862	0.160454
							LTL	AF	2018	0.350802	0.173336
							LTL	AF	2049	0.622661	0.0308408
							LTL	AF	2055	-0.382356	0.205747
							LTL	AF	2068	-0.24227	0.498137
							LTL	AF	2070	0.0134492	0.987355
							LTL	AF	2075	0.308842	0.0482414
							LTL	AF	2076	0.0699491	0.890216
							LTL	AF	2081	-0.0954342	0.747314
							LTL	AF	2104	-0.0165931	0.966178
							LTL	AF	2105	-0.374489	0.0443521
							LTL	AF	2118	0.195134	0.418973
							LTL	AF	2127	0.273939	0.38631
							LTL	AF	2149	-0.401912	0.256982
							LTL	AF	2150	0.0897339	0.564544
							LTL	AF	2151	0.240805	0.418973
							LTL	AF	2162	0.1355	0.460261
							LTL	AF	2174	0.0540613	0.864167
							LTL	AF	2175	-0.150133	0.481304
							LTL	AF	2180	-0.0798279	0.858146
							LTL	AF	2181	-0.14995	0.413133
							LTL	AF	2188	0.0920025	0.806205
							LTL	AF	2205	-0.04578	0.863416
							LTL	AF	2216	0.136612	0.60542
							LTL	AF	2222	0.29633	0.305695
							LTL	AF	2225	0.0114693	0.990384
							LTL	AF	2232	-0.154626	0.487185
							LTL	AF	2241	0.296108	0.364641
							LTL	AF	2246	-0.335488	0.321588
							LTL	AF	2262	-0.314958	0.256781
							LTL	AF	2283	0.127204	0.74973
							LTL	AF	2295	-0.327095	0.296901
							LTL	AF	2308	-0.212011	0.473308
							LTL	AF	2311	-0.360682	0.249185
							LTL	AF	2316	0.311952	0.319473
							LTL	AF	2318	-0.31108	0.256982
							LTL	AF	2327	0.072637	0.88763
							LTL	AF	2337	-0.180671	0.648309
							LTL	AF	2365	0.315699	0.344725
							LTL	AF	2373	-0.23342	0.43988
							LTL	AF	2376	0.159875	0.678079
							LTL	AF	2401	-0.164978	0.612455
							LTL	AF	2406	-0.0719665	0.86621
							LTL	AF	2415	-0.177918	0.564544
							LTL	AF	2449	0.396048	0.205302
							LTL	AF	2453	0.335832	0.267691
							LTL	AF	2459	0.285367	0.323863
							LTL	AF	2463	-0.361247	0.22283
							LTL	AF	2472	0.0376822	0.947145
							LTL	AF	2482	-0.0552061	0.919652
							LTL	CAD	4	-0.430171	0.0807117
							LTL	CAD	31	-0.145368	0.57989
							LTL	CAD	36	-0.719406	0.000610848
							LTL	CAD	38	-0.047702	0.897149
							LTL	CAD	41	0.205342	0.418973
							LTL	CAD	97	-0.352513	0.0587801
							LTL	CAD	100	-0.1016	0.612455
							LTL	CAD	101	-0.159296	0.543559
							LTL	CAD	110	-0.259016	0.340846
							LTL	CAD	125	0.0661824	0.892835
							LTL	CAD	155	-0.700564	0.010661
							LTL	CAD	191	-0.144435	0.645997
							LTL	CAD	195	-0.0262194	0.964525
							LTL	CAD	209	-0.0445634	0.931581
							LTL	CAD	212	0.189762	0.57321
							LTL	CAD	213	-0.67047	0.0210934
							LTL	CAD	248	-0.0589326	0.85312
							LTL	CAD	263	-0.541099	0.132232
							LTL	CAD	267	-0.181012	0.49921
							LTL	CAD	271	0.316639	0.205747
							LTL	CAD	290	0.169581	0.466522
							LTL	CAD	327	0.045966	0.922025
							LTL	CAD	349	-0.0951016	0.782816
							LTL	CAD	381	-0.00246037	0.995611
							LTL	CAD	393	0.254451	0.22283
							LTL	CAD	395	0.513764	0.0348097
							LTL	CAD	404	-0.412071	0.217316
							LTL	CAD	407	0.338493	0.359746
							LTL	CAD	441	0.670136	0.0146108
							LTL	CAD	463	-0.432245	0.119855
							LTL	CAD	464	-0.641642	0.00023735
							LTL	CAD	465	-0.471279	0.119855
							LTL	CAD	482	-0.439996	0.182804
							LTL	CAD	483	-0.156144	0.644345
							LTL	CAD	484	0.146159	0.634956
							LTL	CAD	542	-0.578963	0.0946458
							LTL	CAD	551	-0.126561	0.765489
							LTL	CAD	552	-0.23328	0.484702
							LTL	CAD	558	-0.116335	0.778457
							LTL	CAD	584	-0.400739	0.22283
							LTL	CAD	594	0.0450553	0.913631
							LTL	CAD	609	-0.22467	0.543559
							LTL	CAD	610	-0.0340212	0.957068
							LTL	CAD	638	0.177287	0.56039
							LTL	CAD	651	-0.332353	0.26074
							LTL	CAD	653	-0.324102	0.359746
							LTL	CAD	670	-0.234531	0.39394
							LTL	CAD	727	-0.203631	0.583112
							LTL	CAD	731	0.191356	0.60542
							LTL	CAD	758	-0.109492	0.825562
							LTL	CAD	766	0.111275	0.74973
							LTL	CAD	777	-0.417704	7.24507e-05
							LTL	CAD	785	0.23708	0.498137
							LTL	CAD	833	-0.0794509	0.866924
							LTL	CAD	887	-0.0428772	0.909794
							LTL	CAD	892	0.354648	0.331058
							LTL	CAD	893	-0.165746	0.640442
							LTL	CAD	919	0.394796	0.173336
							LTL	CAD	926	0.0541086	0.864167
							LTL	CAD	935	0.168231	0.613463
							LTL	CAD	952	-0.444105	0.0708834
							LTL	CAD	953	-0.0465061	0.893412
							LTL	CAD	954	0.0182537	0.979459
							LTL	CAD	957	-0.0593401	0.855667
							LTL	CAD	958	0.0101221	0.987355
							LTL	CAD	959	-0.217836	0.43223
							LTL	CAD	960	-0.05501	0.86621
							LTL	CAD	961	-0.0510264	0.82151
							LTL	CAD	962	0.350506	0.183333
							LTL	CAD	964	0.385279	0.182804
							LTL	CAD	965	0.18824	0.331184
							LTL	CAD	966	0.270114	0.351283
							LTL	CAD	967	0.0944702	0.718902
							LTL	CAD	972	-0.191789	0.54057
							LTL	CAD	1006	-0.12397	0.773304
							LTL	CAD	1038	-0.352288	0.337682
							LTL	CAD	1039	-0.0554137	0.889098
							LTL	CAD	1054	-0.250291	0.395206
							LTL	CAD	1057	-1	1.3025e-05
							LTL	CAD	1061	-0.0272507	0.950619
							LTL	CAD	1073	0.0995368	0.768248
							LTL	CAD	1100	-0.405462	0.255855
							LTL	CAD	1191	-0.0187474	0.980787
							LTL	CAD	1208	-0.621136	0.0077938
							LTL	CAD	1215	-0.287032	0.283449
							LTL	CAD	1223	0.215281	0.38417
							LTL	CAD	1267	-0.216581	0.356778
							LTL	CAD	1292	0.117249	0.722433
							LTL	CAD	1293	-0.282484	0.245602
							LTL	CAD	1309	-0.431149	0.0146108
							LTL	CAD	1325	-0.00267068	0.996493
							LTL	CAD	1376	-0.148292	0.67437
							LTL	CAD	1430	-0.1042	0.814424
							LTL	CAD	1445	-0.483339	0.0762474
							LTL	CAD	1453	0.186394	0.44257
							LTL	CAD	1473	-0.176135	0.636068
							LTL	CAD	1474	-0.297595	0.364641
							LTL	CAD	1486	0.315999	0.356778
							LTL	CAD	1521	0.0710236	0.866924
							LTL	CAD	1529	-0.133114	0.648309
							LTL	CAD	1559	-0.0431309	0.916301
							LTL	CAD	1568	-0.0640548	0.891987
							LTL	CAD	1574	0.0372849	0.922025
							LTL	CAD	1580	-0.166786	0.498137
							LTL	CAD	1581	-0.654471	4.8076e-22
							LTL	CAD	1610	-0.23845	0.182804
							LTL	CAD	1617	0.0363458	0.956705
							LTL	CAD	1621	0.0491851	0.897149
							LTL	CAD	1624	-0.340887	0.307931
							LTL	CAD	1625	-0.166341	0.653504
							LTL	CAD	1631	0.0873019	0.826267
							LTL	CAD	1656	-0.329284	0.255072
							LTL	CAD	1662	-0.828059	0.0593567
							LTL	CAD	1674	-0.351233	0.170858
							LTL	CAD	1675	-0.344679	0.173336
							LTL	CAD	1677	0.0304827	0.941363
							LTL	CAD	1718	-0.370465	0.270195
							LTL	CAD	1727	0.222301	0.446761
							LTL	CAD	1729	-0.275581	0.359746
							LTL	CAD	1747	-0.155199	0.654021
							LTL	CAD	1764	-0.0102186	0.987355
							LTL	CAD	1781	-0.0899419	0.85312
							LTL	CAD	1792	-0.221402	0.205302
							LTL	CAD	1794	-0.028097	0.955241
							LTL	CAD	1821	-0.205126	0.396509
							LTL	CAD	1840	-0.244212	0.39256
							LTL	CAD	1841	-0.691645	6.9084e-07
							LTL	CAD	1844	0.0435229	0.935198
							LTL	CAD	1849	-0.312767	0.170858
							LTL	CAD	1850	0.0358508	0.922025
							LTL	CAD	1851	0.0108926	0.987355
							LTL	CAD	1852	0.135357	0.487185
							LTL	CAD	1862	0.139812	0.601201
							LTL	CAD	1873	0.285886	0.218855
							LTL	CAD	1884	-0.232698	0.359746
							LTL	CAD	1913	-0.207675	0.490287
							LTL	CAD	1948	-0.164782	0.323863
							LTL	CAD	1952	0.0880285	0.834701
							LTL	CAD	1957	-0.155487	0.609338
							LTL	CAD	1965	-0.113545	0.768911
							LTL	CAD	2002	-0.0149387	0.981515
							LTL	CAD	2004	0.0929863	0.742156
							LTL	CAD	2044	0.115807	0.769249
							LTL	CAD	2055	-0.533658	0.0710134
							LTL	CAD	2057	-0.340295	0.0762474
							LTL	CAD	2070	0.0205678	0.975072
							LTL	CAD	2075	-0.118182	0.678079
							LTL	CAD	2118	0.402255	0.0756717
							LTL	CAD	2124	-0.0469611	0.911159
							LTL	CAD	2127	-0.357874	0.35269
							LTL	CAD	2138	-0.148538	0.704712
							LTL	CAD	2150	-0.34053	0.133568
							LTL	CAD	2153	0.232284	0.468876
							LTL	CAD	2162	-0.108706	0.445972
							LTL	CAD	2175	-0.175384	0.20903
							LTL	CAD	2180	0.135134	0.715923
							LTL	CAD	2181	-0.0149136	0.956541
							LTL	CAD	2197	-0.04372	0.916156
							LTL	CAD	2204	-0.242087	0.410832
							LTL	CAD	2205	-0.283361	0.0308408
							LTL	CAD	2206	-0.0761797	0.85312
							LTL	CAD	2218	-0.212668	0.411437
							LTL	CAD	2222	-0.092298	0.834701
							LTL	CAD	2223	0.313341	0.187449
							LTL	CAD	2225	0.297671	0.411437
							LTL	CAD	2230	-0.322268	0.22283
							LTL	CAD	2241	-0.117069	0.769249
							LTL	CAD	2268	0.00310718	0.996493
							LTL	CAD	2302	-0.158712	0.634956
							LTL	CAD	2311	-0.0855511	0.847667
							LTL	CAD	2316	-0.419071	0.0785441
							LTL	CAD	2318	0.183283	0.294965
							LTL	CAD	2320	-0.0748926	0.85312
							LTL	CAD	2326	0.0825273	0.724099
							LTL	CAD	2327	-0.122277	0.683562
							LTL	CAD	2336	-0.500116	0.0771341
							LTL	CAD	2347	0.251855	0.418973
							LTL	CAD	2351	0.524377	3.32896e-09
							LTL	CAD	2352	0.176814	0.508654
							LTL	CAD	2361	-0.0401088	0.932839
							LTL	CAD	2365	-0.275286	0.303627
							LTL	CAD	2366	0.135159	0.613463
							LTL	CAD	2399	0.0613999	0.883805
							LTL	CAD	2401	0.115205	0.723267
							LTL	CAD	2403	0.139359	0.631852
							LTL	CAD	2408	-0.229479	0.411437
							LTL	CAD	2415	-4.02377e-05	0.999803
							LTL	CAD	2427	-0.32744	0.182804
							LTL	CAD	2428	-0.455541	0.0146108
							LTL	CAD	2429	-0.522264	0.00023735
							LTL	CAD	2449	-0.168545	0.4585
							LTL	CAD	2453	0.0581838	0.872855
							LTL	CAD	2456	-0.460749	0.0628479
							LTL	CAD	2459	0.0809616	0.840312
							LTL	CAD	2465	-0.566986	0.0211838
							LTL	CAD	2466	-0.267856	0.39256
							LTL	CAD	2469	-0.00402353	0.995611
							LTL	CAD	2480	0.209484	0.454025
							LTL	CAD	2482	-0.026177	0.972803
							LTL	CAD	2485	0.158168	0.686504
							LTL	VTE	4	-0.468994	0.118347
							LTL	VTE	13	0.152507	0.67335
							LTL	VTE	14	-0.488136	0.0488732
							LTL	VTE	16	-0.29965	0.374849
							LTL	VTE	36	-0.259682	0.39256
							LTL	VTE	38	0.25159	0.373113
							LTL	VTE	80	0.220117	0.55962
							LTL	VTE	82	-0.00890012	0.995111
							LTL	VTE	97	-0.0581588	0.872855
							LTL	VTE	125	-0.0251003	0.969459
							LTL	VTE	155	0.334251	0.173336
							LTL	VTE	156	-0.208128	0.418973
							LTL	VTE	163	0.0993197	0.738836
							LTL	VTE	175	0.195551	0.460261
							LTL	VTE	195	-0.237858	0.404834
							LTL	VTE	212	-0.332471	0.249185
							LTL	VTE	250	0.283222	0.373113
							LTL	VTE	251	0.503902	0.115631
							LTL	VTE	267	0.322259	0.327912
							LTL	VTE	271	0.247306	0.270332
							LTL	VTE	274	0.106623	0.72065
							LTL	VTE	290	-0.0264104	0.956705
							LTL	VTE	305	0.35059	0.217316
							LTL	VTE	325	-0.434233	0.21041
							LTL	VTE	349	-0.209668	0.551058
							LTL	VTE	359	0.00646977	0.995611
							LTL	VTE	381	0.0166381	0.984889
							LTL	VTE	404	-0.00189124	0.997445
							LTL	VTE	451	0.524412	0.132232
							LTL	VTE	461	-0.426312	0.11069
							LTL	VTE	483	-0.209279	0.583112
							LTL	VTE	484	-0.192359	0.365451
							LTL	VTE	532	0.326418	0.218855
							LTL	VTE	533	-0.140545	0.661267
							LTL	VTE	543	-0.356081	0.259248
							LTL	VTE	551	0.15587	0.640442
							LTL	VTE	581	-0.39911	0.203349
							LTL	VTE	594	0.266067	0.393816
							LTL	VTE	638	0.3056	0.30102
							LTL	VTE	653	-0.149485	0.694889
							LTL	VTE	698	0.311316	0.356778
							LTL	VTE	758	0.00673097	0.995611
							LTL	VTE	771	0.101717	0.601514
							LTL	VTE	821	0.229939	0.454025
							LTL	VTE	844	-0.396933	0.22283
							LTL	VTE	887	0.450282	0.162637
							LTL	VTE	892	0.0536589	0.911159
							LTL	VTE	915	0.278207	0.356778
							LTL	VTE	918	-0.0545848	0.886845
							LTL	VTE	922	-0.132103	0.686504
							LTL	VTE	935	-0.109262	0.773304
							LTL	VTE	949	0.360007	0.0359876
							LTL	VTE	950	0.454407	0.0443521
							LTL	VTE	951	0.521672	0.0703949
							LTL	VTE	952	0.223958	0.460261
							LTL	VTE	953	0.207752	0.43988
							LTL	VTE	954	-0.105263	0.654021
							LTL	VTE	955	-0.110575	0.689881
							LTL	VTE	956	-0.0407717	0.902689
							LTL	VTE	957	-0.0081797	0.987355
							LTL	VTE	958	-0.155118	0.473665
							LTL	VTE	959	-0.00242861	0.995611
							LTL	VTE	960	-0.0148151	0.970367
							LTL	VTE	961	-0.185655	0.295808
							LTL	VTE	962	0.21693	0.454025
							LTL	VTE	964	0.419448	0.110897
							LTL	VTE	965	-0.0584438	0.789049
							LTL	VTE	966	0.231374	0.512644
							LTL	VTE	972	0.0629079	0.863416
							LTL	VTE	976	-0.491954	0.133568
							LTL	VTE	1006	0.604821	0.0482414
							LTL	VTE	1039	-0.36827	0.218855
							LTL	VTE	1061	-0.24019	0.460261
							LTL	VTE	1094	-0.208659	0.587995
							LTL	VTE	1204	-0.27817	0.1855
							LTL	VTE	1206	0.0278937	0.969459
							LTL	VTE	1215	-0.216254	0.481304
							LTL	VTE	1223	0.339347	0.29057
							LTL	VTE	1267	0.20718	0.385907
							LTL	VTE	1268	0.207681	0.418973
							LTL	VTE	1273	-0.30044	0.30596
							LTL	VTE	1293	-0.184784	0.418973
							LTL	VTE	1328	-0.0724449	0.85312
							LTL	VTE	1331	-0.114229	0.769249
							LTL	VTE	1445	-0.168437	0.632918
							LTL	VTE	1453	0.267798	0.340846
							LTL	VTE	1461	0.462127	0.0179636
							LTL	VTE	1478	-0.203027	0.143584
							LTL	VTE	1482	-0.0449963	0.922025
							LTL	VTE	1521	0.235962	0.495357
							LTL	VTE	1559	-0.380318	0.0762474
							LTL	VTE	1574	-0.335779	0.182804
							LTL	VTE	1580	-0.488136	0.0179636
							LTL	VTE	1603	-0.147883	0.623561
							LTL	VTE	1622	0.0164549	0.987355
							LTL	VTE	1624	0.259488	0.38302
							LTL	VTE	1656	0.0154267	0.987355
							LTL	VTE	1658	0.0480262	0.846517
							LTL	VTE	1659	0.165081	0.575106
							LTL	VTE	1660	-0.122564	0.765489
							LTL	VTE	1661	-0.0319359	0.968439
							LTL	VTE	1662	0.0285942	0.979459
							LTL	VTE	1667	0.0718002	0.803507
							LTL	VTE	1716	-0.0406546	0.85312
							LTL	VTE	1718	0.294307	0.418973
							LTL	VTE	1727	-0.232796	0.39256
							LTL	VTE	1733	-0.25347	0.323863
							LTL	VTE	1734	-0.103623	0.768248
							LTL	VTE	1740	0.245499	0.351283
							LTL	VTE	1743	-0.299229	0.249173
							LTL	VTE	1752	-0.128949	0.526117
							LTL	VTE	1764	-0.314337	0.218855
							LTL	VTE	1781	0.236416	0.49982
							LTL	VTE	1792	0.194104	0.360519
							LTL	VTE	1823	-0.166286	0.674323
							LTL	VTE	1841	-0.67108	0.000669171
							LTL	VTE	1851	0.142192	0.575106
							LTL	VTE	1856	-0.0498842	0.893412
							LTL	VTE	1862	0.368163	0.173336
							LTL	VTE	1873	0.0956308	0.80458
							LTL	VTE	1878	-0.402199	0.256982
							LTL	VTE	1942	-0.0323665	0.956541
							LTL	VTE	1948	-0.031693	0.945147
							LTL	VTE	1951	0.405314	0.183333
							LTL	VTE	1957	-0.0756999	0.842716
							LTL	VTE	1958	0.083578	0.778457
							LTL	VTE	1966	0.211312	0.5104
							LTL	VTE	2004	0.485862	0.0710134
							LTL	VTE	2019	0.239286	0.361135
							LTL	VTE	2076	-0.471211	0.191485
							LTL	VTE	2081	-0.0617735	0.89065
							LTL	VTE	2104	0.222273	0.43988
							LTL	VTE	2105	-0.00963899	0.987355
							LTL	VTE	2114	0.262016	0.418973
							LTL	VTE	2118	0.00135976	0.997445
							LTL	VTE	2126	-0.470819	0.0807117
							LTL	VTE	2153	-0.674078	0.0179636
							LTL	VTE	2162	0.106624	0.359746
							LTL	VTE	2167	0.152925	0.636068
							LTL	VTE	2172	0.0427	0.909288
							LTL	VTE	2175	-0.244064	0.115631
							LTL	VTE	2180	-0.118165	0.674323
							LTL	VTE	2181	0.100995	0.640442
							LTL	VTE	2184	0.130923	0.665986
							LTL	VTE	2199	-0.0125322	0.987355
							LTL	VTE	2218	0.94013	0.000610848
							LTL	VTE	2219	0.250004	0.526117
							LTL	VTE	2223	0.128302	0.705144
							LTL	VTE	2232	0.0554794	0.840312
							LTL	VTE	2243	-0.268584	0.356778
							LTL	VTE	2264	-0.40322	0.205302
							LTL	VTE	2272	-0.181528	0.60542
							LTL	VTE	2301	0.164582	0.540875
							LTL	VTE	2302	0.149487	0.652281
							LTL	VTE	2306	-0.595288	0.0268662
							LTL	VTE	2308	-0.164762	0.575911
							LTL	VTE	2318	-0.135637	0.453249
							LTL	VTE	2321	-0.0190898	0.979459
							LTL	VTE	2322	0.0645433	0.873513
							LTL	VTE	2326	0.262824	0.356778
							LTL	VTE	2327	-0.0163671	0.987355
							LTL	VTE	2339	0.092211	0.773304
							LTL	VTE	2351	-0.339289	0.0708834
							LTL	VTE	2352	0.0789528	0.85312
							LTL	VTE	2361	0.133981	0.725832
							LTL	VTE	2369	-0.410047	0.148599
							LTL	VTE	2398	0.15566	0.540875
							LTL	VTE	2399	0.208291	0.361455
							LTL	VTE	2400	-0.0125579	0.956705
							LTL	VTE	2403	0.218227	0.564544
							LTL	VTE	2415	-0.188392	0.528198
							LTL	VTE	2426	0.223542	0.458182
							LTL	VTE	2429	0.0241826	0.931581
							LTL	VTE	2449	-0.372705	0.310588
							LTL	VTE	2463	0.112433	0.734584
							LTL	VTE	2473	0.0531799	0.886845
							LTL	VTE	2485	0.324501	0.38631
							LTL	VTE	2488	0.048729	0.897149
							LTL	VTE	2490	0.116716	0.74973
							LTL	VTE	2495	0.183083	0.395206
							LTL	HF	19	0.310153	0.22283
							LTL	HF	52	-0.0839493	0.839107
							LTL	HF	97	0.277233	0.303627
							LTL	HF	101	-0.0204403	0.981515
							LTL	HF	210	-0.294704	0.418973
							LTL	HF	226	0.256515	0.356778
							LTL	HF	305	-0.139047	0.675229
							LTL	HF	444	-0.254647	0.486784
							LTL	HF	451	-0.0634741	0.892835
							LTL	HF	461	-0.331724	0.356778
							LTL	HF	571	-0.381323	0.115631
							LTL	HF	584	-0.206715	0.566166
							LTL	HF	603	-0.0743497	0.843476
							LTL	HF	698	0.0981247	0.757471
							LTL	HF	789	-0.000738167	0.997899
							LTL	HF	891	-0.273556	0.295808
							LTL	HF	892	0.275479	0.454025
							LTL	HF	893	-0.186198	0.612455
							LTL	HF	919	0.171993	0.640442
							LTL	HF	935	0.0653287	0.88763
							LTL	HF	972	0.110418	0.776291
							LTL	HF	1006	0.47105	0.193532
							LTL	HF	1089	0.239257	0.373113
							LTL	HF	1125	0.00625991	0.995611
							LTL	HF	1166	-0.0791384	0.85312
							LTL	HF	1215	-0.286642	0.418433
							LTL	HF	1328	-0.353226	0.294965
							LTL	HF	1344	0.241519	0.498137
							LTL	HF	1474	-0.207917	0.56039
							LTL	HF	1478	0.0756165	0.836603
							LTL	HF	1481	0.172607	0.632096
							LTL	HF	1493	-0.00272473	0.996493
							LTL	HF	1499	0.27474	0.460261
							LTL	HF	1500	-0.257277	0.478461
							LTL	HF	1568	-0.356514	0.22283
							LTL	HF	1576	0.156616	0.667327
							LTL	HF	1580	-0.136048	0.601201
							LTL	HF	1624	-0.0480664	0.912592
							LTL	HF	1631	-0.0352622	0.931581
							LTL	HF	1743	-0.335711	0.249173
							LTL	HF	1744	-0.245418	0.38631
							LTL	HF	1764	-0.0766071	0.841851
							LTL	HF	1766	0.329188	0.22283
							LTL	HF	1840	0.00127869	0.997445
							LTL	HF	1847	0.174462	0.667327
							LTL	HF	1913	0.210318	0.478226
							LTL	HF	1948	0.439358	0.0867832
							LTL	HF	2004	-0.323503	0.267691
							LTL	HF	2049	0.383775	0.22283
							LTL	HF	2081	-0.265456	0.326384
							LTL	HF	2094	-0.354727	0.22283
							LTL	HF	2102	-0.0748721	0.827097
							LTL	HF	2109	-0.427338	0.249185
							LTL	HF	2159	-0.271318	0.359746
							LTL	HF	2162	-0.0687643	0.758712
							LTL	HF	2174	-0.3134	0.331184
							LTL	HF	2184	0.147957	0.636629
							LTL	HF	2199	0.227305	0.498137
							LTL	HF	2204	0.132786	0.757471
							LTL	HF	2216	0.148088	0.640442
							LTL	HF	2219	0.32426	0.355216
							LTL	HF	2238	0.135785	0.324005
							LTL	HF	2239	-0.215182	0.575106
							LTL	HF	2306	0.343408	0.239911
							LTL	HF	2316	-0.2845	0.344725
							LTL	HF	2318	-0.202838	0.418973
							LTL	HF	2352	0.0124942	0.987355
							LTL	HF	2361	0.141355	0.715923
							LTL	HF	2385	-0.345124	0.216793
							LTL	HF	2398	-0.480062	0.0867832
							LTL	HF	2401	-0.274852	0.351283
							LTL	HF	2413	0.0105612	0.987355
							LTL	HF	2427	0.0893512	0.825115
							LTL	HF	2433	-0.576456	0.0762474
							LTL	HF	2449	0.2781	0.356778
							LTL	HF	2453	-0.410921	0.182804
							LTL	HF	2458	0.0120563	0.987355
							LTL	HF	2468	0.193931	0.609362
							LTL	HF	2485	0.464225	0.182804
							LTL	HF	2488	0.0171176	0.980042
							LTL	HF	2492	-0.232782	0.531112
							LTL	PAD	16	-0.166694	0.667327
							LTL	PAD	19	-0.00592714	0.995611
							LTL	PAD	80	0.280961	0.406282
							LTL	PAD	97	-0.304712	0.30102
							LTL	PAD	125	-0.221589	0.56039
							LTL	PAD	155	0.129557	0.635452
							LTL	PAD	156	0.391358	0.191485
							LTL	PAD	191	0.307219	0.359746
							LTL	PAD	236	0.456203	0.176213
							LTL	PAD	274	-0.0105199	0.987355
							LTL	PAD	359	0.151655	0.661772
							LTL	PAD	393	0.320663	0.256982
							LTL	PAD	441	0.289465	0.410832
							LTL	PAD	451	0.117351	0.742156
							LTL	PAD	483	-0.0769309	0.872733
							LTL	PAD	507	0.0833681	0.847667
							LTL	PAD	603	-0.138304	0.636068
							LTL	PAD	638	-0.269982	0.410832
							LTL	PAD	640	-0.234262	0.481304
							LTL	PAD	746	0.0487527	0.855667
							LTL	PAD	766	0.137968	0.682671
							LTL	PAD	768	0.508545	0.143584
							LTL	PAD	771	0.153711	0.662469
							LTL	PAD	789	0.0423676	0.921448
							LTL	PAD	861	-0.784835	0.00480532
							LTL	PAD	887	-0.656202	0.0280888
							LTL	PAD	891	-0.114471	0.715923
							LTL	PAD	915	-0.190743	0.561024
							LTL	PAD	922	-0.153078	0.654021
							LTL	PAD	950	-0.236078	0.446761
							LTL	PAD	952	-0.520371	0.0196924
							LTL	PAD	968	0.106333	0.768911
							LTL	PAD	1146	-0.0102813	0.987355
							LTL	PAD	1197	0.21929	0.478461
							LTL	PAD	1221	0.0821457	0.847667
							LTL	PAD	1225	-0.0563921	0.863416
							LTL	PAD	1324	0.200681	0.601514
							LTL	PAD	1445	0.0493554	0.911159
							LTL	PAD	1461	-0.0195404	0.984889
							LTL	PAD	1500	-0.204584	0.561475
							LTL	PAD	1624	0.047003	0.925106
							LTL	PAD	1718	0.202088	0.592982
							LTL	PAD	1727	-0.300882	0.328914
							LTL	PAD	1733	-0.0919547	0.814424
							LTL	PAD	1752	-0.330138	0.119855
							LTL	PAD	1838	-0.358437	0.284186
							LTL	PAD	1839	-0.107931	0.769249
							LTL	PAD	1841	-0.536383	0.0146108
							LTL	PAD	1852	0.500334	0.0149686
							LTL	PAD	1859	0.417785	0.132232
							LTL	PAD	1869	-0.0833939	0.840312
							LTL	PAD	1873	-0.408089	0.133568
							LTL	PAD	1934	-0.215672	0.562491
							LTL	PAD	1948	-0.00497584	0.995611
							LTL	PAD	1965	-0.362481	0.245602
							LTL	PAD	1966	-0.233345	0.543559
							LTL	PAD	2002	0.469009	0.0193535
							LTL	PAD	2022	-0.222766	0.344725
							LTL	PAD	2050	-0.0575655	0.864167
							LTL	PAD	2070	-0.0282756	0.964525
							LTL	PAD	2159	0.365164	0.19859
							LTL	PAD	2174	0.241404	0.464989
							LTL	PAD	2175	-0.49459	0.00114467
							LTL	PAD	2308	0.0645647	0.840312
							LTL	PAD	2311	0.162895	0.569775
							LTL	PAD	2321	-0.115746	0.768911
							LTL	PAD	2368	0.0122005	0.987355
							LTL	PAD	2373	-0.451523	0.133568
							LTL	PAD	2405	-0.0405327	0.925106
							LTL	PAD	2413	0.159759	0.678079
							LTL	PAD	2449	-0.48001	0.163918
							LTL	PAD	2466	-0.00376959	0.995611
							LTL	PAD	2468	0.130554	0.704712
							LTL	PAD	2471	-0.206763	0.56039
							LTL	PAD	2472	-0.175771	0.587995
							LTL	PAD	2494	0.255984	0.512644
							LTL	Stroke	4	-0.711917	0.00637602
							LTL	Stroke	13	0.302965	0.321588
							LTL	Stroke	19	-0.00113393	0.997445
							LTL	Stroke	32	0.00460375	0.995611
							LTL	Stroke	40	0.227494	0.458182
							LTL	Stroke	54	0.441155	0.217316
							LTL	Stroke	125	0.148044	0.72584
							LTL	Stroke	191	0.305362	0.351283
							LTL	Stroke	213	-0.0467092	0.909288
							LTL	Stroke	222	-0.224315	0.411437
							LTL	Stroke	250	0.165063	0.665223
							LTL	Stroke	251	-0.14335	0.721783
							LTL	Stroke	262	-0.19555	0.50979
							LTL	Stroke	263	-0.0599771	0.913631
							LTL	Stroke	271	0.256357	0.366435
							LTL	Stroke	349	0.134876	0.742156
							LTL	Stroke	412	-0.422045	0.22283
							LTL	Stroke	441	0.160695	0.636068
							LTL	Stroke	445	0.374502	0.182804
							LTL	Stroke	461	0.279672	0.385907
							LTL	Stroke	538	-0.156905	0.662469
							LTL	Stroke	543	-0.289863	0.418973
							LTL	Stroke	551	0.351372	0.173336
							LTL	Stroke	552	-0.336801	0.356778
							LTL	Stroke	571	-0.00201477	0.996493
							LTL	Stroke	581	0.0463179	0.919652
							LTL	Stroke	584	-0.870195	0.00148326
							LTL	Stroke	638	0.106709	0.783838
							LTL	Stroke	698	-0.20051	0.418973
							LTL	Stroke	777	0.080099	0.642979
							LTL	Stroke	864	0.0870788	0.851674
							LTL	Stroke	887	0.292164	0.324005
							LTL	Stroke	893	-0.383733	0.259606
							LTL	Stroke	918	-0.196352	0.612455
							LTL	Stroke	920	-0.312645	0.39394
							LTL	Stroke	926	0.191163	0.356778
							LTL	Stroke	935	-0.0859942	0.842716
							LTL	Stroke	948	-0.225367	0.387655
							LTL	Stroke	951	-0.265949	0.406282
							LTL	Stroke	964	-0.212941	0.283028
							LTL	Stroke	965	-0.325757	0.00391375
							LTL	Stroke	967	-0.333125	0.173336
							LTL	Stroke	968	-0.0524405	0.894061
							LTL	Stroke	972	0.0992908	0.757555
							LTL	Stroke	976	0.213562	0.498137
							LTL	Stroke	1054	0.1335	0.678869
							LTL	Stroke	1061	-0.297638	0.351283
							LTL	Stroke	1062	0.0850537	0.838853
							LTL	Stroke	1089	0.0951053	0.712272
							LTL	Stroke	1094	-0.299556	0.356778
							LTL	Stroke	1125	0.199019	0.5104
							LTL	Stroke	1166	-0.145851	0.632918
							LTL	Stroke	1223	0.165909	0.667327
							LTL	Stroke	1309	-0.0688193	0.762325
							LTL	Stroke	1324	-0.100138	0.801936
							LTL	Stroke	1325	0.1484	0.715923
							LTL	Stroke	1453	-0.0679761	0.881206
							LTL	Stroke	1481	-0.288324	0.392503
							LTL	Stroke	1500	0.227208	0.540875
							LTL	Stroke	1518	0.190301	0.612455
							LTL	Stroke	1551	-0.038201	0.954318
							LTL	Stroke	1631	-0.0078827	0.992737
							LTL	Stroke	1729	0.698354	0.0169907
							LTL	Stroke	1733	-0.166195	0.642979
							LTL	Stroke	1744	0.236474	0.358416
							LTL	Stroke	1752	-0.169703	0.561475
							LTL	Stroke	1756	0.0112856	0.987355
							LTL	Stroke	1792	-0.0218353	0.950619
							LTL	Stroke	1794	0.103379	0.757299
							LTL	Stroke	1838	-0.349597	0.283028
							LTL	Stroke	1841	-0.529694	0.0145275
							LTL	Stroke	1844	0.246024	0.512644
							LTL	Stroke	1856	-0.00461455	0.995611
							LTL	Stroke	1859	0.0966457	0.778457
							LTL	Stroke	1913	-0.379042	0.077239
							LTL	Stroke	1948	0.0513464	0.881206
							LTL	Stroke	1951	-0.568686	0.0756717
							LTL	Stroke	1952	0.24316	0.495357
							LTL	Stroke	1958	0.141804	0.635452
							LTL	Stroke	1965	0.3919	0.256982
							LTL	Stroke	1996	0.238049	0.356896
							LTL	Stroke	2076	0.154698	0.686504
							LTL	Stroke	2094	-0.256686	0.356778
							LTL	Stroke	2117	0.0230741	0.979459
							LTL	Stroke	2150	0.15172	0.541577
							LTL	Stroke	2151	0.263352	0.400855
							LTL	Stroke	2159	-0.0165952	0.987355
							LTL	Stroke	2167	-0.119405	0.782704
							LTL	Stroke	2172	0.296171	0.317804
							LTL	Stroke	2175	0.0821068	0.742156
							LTL	Stroke	2180	-0.0650238	0.889098
							LTL	Stroke	2184	0.661273	0.00815385
							LTL	Stroke	2188	-0.109039	0.768911
							LTL	Stroke	2204	-0.39524	0.310588
							LTL	Stroke	2206	-0.0686483	0.872855
							LTL	Stroke	2225	-0.067389	0.891987
							LTL	Stroke	2230	-0.0873764	0.842716
							LTL	Stroke	2243	0.08172	0.827527
							LTL	Stroke	2262	-0.132892	0.665223
							LTL	Stroke	2301	0.0283026	0.955241
							LTL	Stroke	2302	0.114964	0.678293
							LTL	Stroke	2312	-0.26163	0.411437
							LTL	Stroke	2318	0.0311145	0.932679
							LTL	Stroke	2336	-0.537002	0.0482414
							LTL	Stroke	2361	0.36303	0.28679
							LTL	Stroke	2367	0.234418	0.283449
							LTL	Stroke	2373	-0.0964865	0.833439
							LTL	Stroke	2385	0.165567	0.631071
							LTL	Stroke	2401	-0.0921608	0.820462
							LTL	Stroke	2426	-0.0074152	0.995611
							LTL	Stroke	2428	-0.223637	0.277697
							LTL	Stroke	2453	-0.00675218	0.995334
							LTL	Stroke	2465	0.0147316	0.987355
							LTL	Stroke	2473	-0.00813287	0.990384

## Sheet: Figure2b
First plot
Trait 1	Trait 2	rg	The proportion
LTL	AF	-0.0346	0.182957
LTL	CAD	-0.1714	0.3982
LTL	VTE	-0.0717	0.131032
LTL	HF	-0.1448	0.486864
LTL	PAD	-0.2496	0.226345
LTL	Stroke	-0.104	0.280738
Second plot
Trait 1	Trait 2	rg	The proportion
LTL	AF	-0.0346	0.137905
LTL	CAD	-0.1714	0.0989285
LTL	VTE	-0.0717	0.161407
LTL	HF	-0.1448	0.0801957
LTL	PAD	-0.2496	0.232366
LTL	Stroke	-0.104	0.101075
Third plot
Trait 1	Trait 2	rg	The proportion
LTL	AF	-0.0346	0.416479
LTL	CAD	-0.1714	0.16669
LTL	VTE	-0.0717	0.273786
LTL	HF	-0.1448	0.116018
LTL	PAD	-0.2496	0.0722679
LTL	Stroke	-0.104	0.214756
Fourth plot
Trait 1	Trait 2	rg	The proportion
LTL	AF	-0.0346	0.692308
LTL	CAD	-0.1714	0.176471
LTL	VTE	-0.0717	0.5
LTL	HF	-0.1448	0
LTL	PAD	-0.2496	0.285714
LTL	Stroke	-0.104	0.285714

## Sheet: Figure3a
Trait	Locus	Cytoband	CHR	BP	P	Note
LTL-AF	1	1p36.12	1	20916444	2.41324e-09
LTL-AF	2	1p13.2	1	114091920	4.60475e-08
LTL-AF	3	1q21.3	1	154892388	1.69175e-08
LTL-AF	4	1q24.2	1	170643365	1.34183e-10
LTL-AF	5	2p24.2	2	17894461	8.40696e-12
LTL-AF	6	2p21	2	43542480	1.44101e-08
LTL-AF	7	2p16.2	2	53947957	1.29981e-08
LTL-AF	8	2q31.2	2	179380165	1.89754e-08
LTL-AF	9	2q33.1	2	201160765	3.92789e-08
LTL-AF	10	3q23	3	141133450	4.9878e-09	yes
LTL-AF	11	4q25	4	111487049	1.35606e-08
LTL-AF	12	4q27	4	122798413	7.05596e-10
LTL-AF	13	4q32.2	4	164137902	7.69364e-09
LTL-AF	14	5p15.33	5	1283841	1.85696e-10
LTL-AF	15	5q35.1	5	172670745	1.84004e-11
LTL-AF	16	6p22.2	6	25772047	7.2938e-09
LTL-AF	17	6p22.1	6	27242681	4.57897e-09
LTL-AF	18	6q22.31	6	122387521	3.36267e-09
LTL-AF	19	7q11.23	7	76311520	6.63824e-09
LTL-AF	20	7q31.2	7	116200092	9.39538e-11
LTL-AF	21	7q31.33	7	124911169	2.85592e-09
LTL-AF	22	8p22	8	17913970	2.40971e-11
LTL-AF	23	8p21.3	8	21872328	3.5931e-18
LTL-AF	24	9p13.3	9	34071144	3.23439e-10
LTL-AF	25	9q31.2	9	109639970	8.86526e-11	yes
LTL-AF	26	10q24.32	10	104147866	1.14022e-11
LTL-AF	27	10q24.33	10	105492847	2.15091e-28
LTL-AF	28	11p15.5	11	205198	4.28766e-11
LTL-AF	29	12p12.1	12	24773658	1.25667e-14
LTL-AF	30	14q23.2	14	64773392	2.42546e-14
LTL-AF	31	14q24.2	14	73481868	1.14004e-15
LTL-AF	32	14q32.12	14	91906186	1.06134e-10
LTL-AF	33	15q15.1	15	41974660	6.73288e-14
LTL-AF	34	15q21.2	15	50382176	1.60514e-09
LTL-AF	35	15q24.1	15	74336633	5.03975e-10
LTL-AF	36	16p11.2	16	28829228	8.15088e-09
LTL-AF	37	16q22.1	16	69362452	5.81605e-10
LTL-AF	38	16q22.3	16	73130109	2.68461e-08
LTL-AF	39	16q24.2	16	88093520	4.61706e-10
LTL-AF	40	17p13.3	17	1687796	1.24869e-10
LTL-AF	41	17q24.2	17	65705530	2.95497e-08
LTL-AF	42	18q21.2	18	51765766	7.40428e-09
LTL-AF	43	19p12	19	22313901	2.90745e-09
LTL-AF	44	20q13.33	20	62553433	1.72311e-08
LTL-AF	45	22q11.1	22	17436846	7.18471e-10
LTL-AF	46	22q13.31	22	45768749	2.0247e-08
LTL-AF	47	22q13.33	22	50944163	1.27683e-09

## Sheet: Figure3b
Trait	Locus	Cytoband	CHR	BP	P	Note
LTL-CAD	1	1p36.12	1	20915701	2.32151e-08
LTL-CAD	2	1p13.2	1	114448752	5.1908e-18
LTL-CAD	3	1q41	1	222722330	1.94545e-09
LTL-CAD	4	1q42.12	1	226619227	5.62983e-16
LTL-CAD	5	2p24.1	2	21315664	3.72819e-08
LTL-CAD	6	2p23.2	2	29075031	4.06392e-10
LTL-CAD	7	2p21	2	43582103	1.93744e-08
LTL-CAD	8	2p11.2	2	85814984	1.29314e-13
LTL-CAD	9	2q33.2	2	204367311	4.27307e-09
LTL-CAD	10	2q35	2	216299629	1.6321e-13
LTL-CAD	11	3p21.31	3	49910084	1.06889e-14
LTL-CAD	12	3q22.3	3	138173905	1.84058e-14
LTL-CAD	13	4q12	4	57781754	1.59015e-08
LTL-CAD	14	4q27	4	120941284	1.83409e-08
LTL-CAD	15	4q32.2	4	164088326	1.39124e-08
LTL-CAD	16	5p15.33	5	1287505	3.63907e-14
LTL-CAD	17	5q31.2	5	138930963	1.59638e-09
LTL-CAD	18	6p11.2	6	57120578	1.21504e-08
LTL-CAD	19	6q16.1	6	97067047	1.40342e-08
LTL-CAD	20	6q23.2	6	134171479	1.02e-08
LTL-CAD	21	6q25.3	6	160765589	6.16318e-09
LTL-CAD	22	7p14.3	7	32369148	2.29116e-08	yes
LTL-CAD	23	7q22.1	7	99752566	2.93088e-10
LTL-CAD	24	7q22.3	7	107131528	1.85159e-08
LTL-CAD	25	7q32.2	7	129663496	3.27462e-20	yes
LTL-CAD	26	8p21.3	8	19870015	6.23865e-10
LTL-CAD	27	8p21.3	8	21853733	1.45597e-10
LTL-CAD	28	8q22.1	8	95577129	1.09125e-09
LTL-CAD	29	9p21.3	9	22062012	3.23495e-09
LTL-CAD	30	10q23.33	10	94464307	3.261e-10
LTL-CAD	31	10q22.33	10	95995314	1.20152e-09
LTL-CAD	32	10q24.32	10	103893336	2.96722e-09
LTL-CAD	33	10q24.33	10	105706259	6.2207e-22
LTL-CAD	34	11p15.5	11	197337	4.20482e-09
LTL-CAD	35	11p15.4	11	9627663	1.95754e-08
LTL-CAD	36	11q22.3	11	103618963	4.38302e-10
LTL-CAD	37	11p22.3	11	108010159	2.10918e-08
LTL-CAD	38	11q23.3	11	116648917	1.48001e-15	yes
LTL-CAD	39	12q13.13	12	54599266	3.83233e-09
LTL-CAD	40	12q24.12	12	112059557	1.3555e-21	yes
LTL-CAD	41	12q24.31	12	120904895	1.59351e-11
LTL-CAD	42	12q24.31	12	123063912	2.85264e-08
LTL-CAD	43	13q14.11	13	41721305	3.78708e-11
LTL-CAD	44	14q23.3	14	65542477	9.49773e-10
LTL-CAD	45	14q24.2	14	73601390	2.19637e-10
LTL-CAD	46	15q15.1	15	41809205	2.34348e-08
LTL-CAD	47	15q21.2	15	50435071	8.05867e-10
LTL-CAD	48	15q24.1	15	74274948	1.31867e-09
LTL-CAD	49	15q25.1	15	79065171	1.39484e-11
LTL-CAD	50	15q26.1	15	91426560	4.72955e-13
LTL-CAD	51	16q22.1	16	69967732	6.78929e-10
LTL-CAD	52	16q23.1	16	74592483	3.99208e-09
LTL-CAD	53	16q23.1	16	75456423	1.69036e-16	yes
LTL-CAD	54	16q24.2	16	88004203	3.11296e-10
LTL-CAD	55	17p13.3	17	2092200	1.79096e-11
LTL-CAD	56	17q21.31	17	41458020	9.37914e-17	yes
LTL-CAD	57	17q25.1	17	73904155	1.94151e-09
LTL-CAD	58	18q12.3	18	42208390	1.4573e-09
LTL-CAD	59	18q21.2	18	51783831	1.04603e-09
LTL-CAD	60	18q23	18	74660201	5.45887e-09
LTL-CAD	61	19p13.2	19	8516677	3.91542e-08
LTL-CAD	62	19q13.2	19	41826020	1.05485e-11
LTL-CAD	63	19q13.32	19	45319631	1.86005e-17	yes
LTL-CAD	64	20q11.22	20	33288655	6.80215e-09
LTL-CAD	65	20q13.33	20	62559964	6.45221e-14

## Sheet: Figure3c
Trait	Locus	Cytoband	CHR	BP	P	Note
LTL-VTE	1	1p35.2	1	32280610	7.83912e-10
LTL-VTE	2	1p31.1	1	78450517	9.34901e-12	yes
LTL-VTE	3	1q24.2	1	168674370	3.22221e-08
LTL-VTE	4	1q24.2	1	169577990	3.04923e-09
LTL-VTE	5	1q42.12	1	226669292	6.81949e-09
LTL-VTE	6	1q44	1	248039451	3.28271e-14	yes
LTL-VTE	7	2p16.2	2	54010876	2.68269e-09
LTL-VTE	8	2p14	2	68587477	6.43797e-09
LTL-VTE	9	3p21.31	3	49924424	1.28798e-09
LTL-VTE	10	3p13	3	72777558	3.86101e-09
LTL-VTE	11	3q21.3	3	128210342	2.08643e-10
LTL-VTE	12	3q22.3	3	138496809	4.30743e-10
LTL-VTE	13	3q25.31	3	156798473	7.59378e-09
LTL-VTE	14	3q25.33	3	160086055	1.39165e-10
LTL-VTE	15	3q26.2	3	169478902	4.64451e-09
LTL-VTE	16	4p11	4	48483416	2.90716e-08
LTL-VTE	17	4q35.2	4	187240280	2.18427e-09
LTL-VTE	18	5p15.33	5	1632266	4.90475e-10
LTL-VTE	19	5q31.1	5	132444128	5.58796e-18	yes
LTL-VTE	20	5q31.1	5	133864599	1.6566e-08	yes
LTL-VTE	21	6p22.2	6	25862466	6.84172e-13
LTL-VTE	22	7q32.1	7	128572766	6.08787e-09
LTL-VTE	23	9p24.3	9	826585	1.86636e-09
LTL-VTE	24	9p13.3	9	34028501	3.45174e-08
LTL-VTE	25	9q34.2	9	136106974	7.64311e-11
LTL-VTE	26	10q22.1	10	71272018	9.28164e-11
LTL-VTE	27	10q23.33	10	95996336	1.67736e-10
LTL-VTE	28	10q25.1	10	106151444	6.97936e-09
LTL-VTE	29	11p11.2	11	46911704	3.9178e-16
LTL-VTE	30	11q12.1	11	56119093	3.62133e-10
LTL-VTE	31	11q12.2	11	61604782	2.66921e-08
LTL-VTE	32	11q23.3	11	116648917	1.00691e-08
LTL-VTE	33	12p13.31	12	6162661	9.91095e-10
LTL-VTE	34	12q13.13	12	54649978	2.50989e-12
LTL-VTE	35	12q24.12	12	111910219	2.86463e-20	yes
LTL-VTE	36	12q24.31	12	123783994	6.26216e-20
LTL-VTE	37	14q24.2	14	73429166	3.67019e-11
LTL-VTE	38	14q32.12	14	91925822	6.55956e-10
LTL-VTE	39	15q15.1	15	41881190	9.34795e-13
LTL-VTE	40	16q22.1	16	69975631	1.96464e-10
LTL-VTE	41	16q23.1	16	75455448	4.12578e-12	yes
LTL-VTE	42	17p13.3	17	1966457	3.39834e-14
LTL-VTE	43	17p13.1	17	7744193	3.18528e-14
LTL-VTE	44	17q25.1	17	73996887	7.31951e-10
LTL-VTE	45	18q12.3	18	42197163	2.6809e-08
LTL-VTE	46	19p13.2	19	10813364	1.36305e-08
LTL-VTE	47	19p12	19	22469057	1.25883e-10
LTL-VTE	48	19q13.32	19	45412079	1.08642e-12
LTL-VTE	49	20q11.22	20	33756206	3.60723e-17
LTL-VTE	50	20q11.23	20	35562257	4.43237e-11
LTL-VTE	51	20q13.33	20	62227081	2.19976e-09

## Sheet: Figure3d
Trait	Locus	Cytoband	CHR	BP	P	Note
LTL-HF	1	1p13.2	1	114433970	1.91612e-08
LTL-HF	2	1q42.12	1	226619227	3.56988e-12
LTL-HF	3	3p21.31	3	49843723	2.85718e-10
LTL-HF	4	3q25.33	3	160082284	7.40244e-13
LTL-HF	5	3q26.2	3	169643185	2.50039e-09
LTL-HF	6	4q27	4	122765649	2.53593e-10
LTL-HF	7	7q32.2	7	129685597	3.90109e-08
LTL-HF	8	8p21.3	8	21868358	2.91108e-11
LTL-HF	9	8q12.1	8	56708701	7.92039e-09
LTL-HF	10	10q24.33	10	105498065	3.96847e-09
LTL-HF	11	10q25.1	10	106151444	2.10201e-08
LTL-HF	12	11p15.4	11	5214940	2.20665e-09
LTL-HF	13	12q24.12	12	111904371	1.48859e-16	yes
LTL-HF	14	14q24.2	14	73392963	2.55461e-09
LTL-HF	15	16q22.1	16	69963355	4.46311e-08
LTL-HF	16	17p13.3	17	1704398	1.4659e-12
LTL-HF	17	17q21.31	17	41340498	1.32776e-08
LTL-HF	18	20q11.23	20	35669035	4.00511e-09
LTL-HF	19	20q13.33	20	62292137	1.33643e-08
LTL-HF	20	22q13.33	22	51017082	1.31238e-08

## Sheet: Figure3e
Trait	Locus	Cytoband	CHR	BP	P	Note
LTL-PAD	1	1p36.12	1	20904743	9.88172e-10
LTL-PAD	2	1p13.2	1	114436970	3.3172e-10
LTL-PAD	3	1q42.12	1	226741284	9.24295e-09
LTL-PAD	4	2p24.2	2	17894461	3.16686e-08
LTL-PAD	5	3p21.31	3	50174572	5.65976e-10
LTL-PAD	6	3q21.3	3	128209667	1.4359e-10
LTL-PAD	7	3q26.2	3	169616725	6.15384e-11
LTL-PAD	8	5p15.33	5	1295373	9.73736e-14
LTL-PAD	9	6p22.1	6	29306456	1.34817e-15
LTL-PAD	10	7q22.1	7	99818927	4.59134e-10
LTL-PAD	11	7q32.1	7	128695279	2.64528e-08
LTL-PAD	12	8p21.3	8	21884544	1.3143e-11
LTL-PAD	13	8q11.1	8	47923945	1.31589e-08
LTL-PAD	14	8q13.3	8	73983040	1.0632e-08
LTL-PAD	15	10q24.2	10	101513585	2.9814e-08
LTL-PAD	16	10q24.33	10	105553793	1.90909e-09
LTL-PAD	17	11q22.3	11	107862886	3.88194e-10
LTL-PAD	18	12q24.12	12	111904371	3.14322e-26	yes
LTL-PAD	19	13q14.11	13	41694272	9.95701e-09
LTL-PAD	20	14q23.3	14	65544367	1.44357e-14
LTL-PAD	21	14q32.12	14	91883499	3.42e-10
LTL-PAD	22	15q21.2	15	50366910	3.83642e-09
LTL-PAD	23	15q21.3	15	55997544	7.81391e-09
LTL-PAD	24	15q24.1	15	74336633	6.22492e-09
LTL-PAD	25	15q25.1	15	78757913	1.85463e-09
LTL-PAD	26	16q22.1	16	69413919	2.28346e-08
LTL-PAD	27	16q22.1	16	69973127	1.09995e-10
LTL-PAD	28	16q23.1	16	74657485	4.28488e-09
LTL-PAD	29	17p13.3	17	1758227	2.51456e-10
LTL-PAD	30	17q21.31	17	41448228	2.27263e-09
LTL-PAD	31	18q12.3	18	42090667	3.64243e-11
LTL-PAD	32	19p12	19	22554854	6.24962e-09
LTL-PAD	33	20q11.23	20	35545926	3.52562e-09
LTL-PAD	34	22q11.23	22	23897780	5.69101e-11
LTL-PAD	35	22q13.33	22	50989326	2.2462e-08

## Sheet: Figure3f
Trait	Locus	Cytoband	CHR	BP	P	Note
LTL-Stroke	1	1p13.2	1	114447914	9.15529e-09
LTL-Stroke	2	1q22	1	156190083	1.329e-12	yes
LTL-Stroke	3	2p16.2	2	54371613	1.17201e-09
LTL-Stroke	4	3p21.31	3	50052834	2.76535e-08
LTL-Stroke	5	3q21.3	3	128210342	2.19529e-08
LTL-Stroke	6	3q26.2	3	169627094	1.85633e-11
LTL-Stroke	7	4p11	4	48843372	4.25056e-08
LTL-Stroke	8	5q31.1	5	132444128	3.67522e-10	yes
LTL-Stroke	9	6p22.2	6	27198343	4.09937e-10
LTL-Stroke	10	8p21.3	8	21867834	3.43921e-10
LTL-Stroke	11	8q21.11	8	73901272	4.19037e-09
LTL-Stroke	12	10q23.33	10	96434823	1.98723e-08
LTL-Stroke	13	10q24.33	10	105708813	7.91791e-13
LTL-Stroke	14	11p11.2	11	47454551	8.08178e-09
LTL-Stroke	15	12q13.13	12	54687489	1.51296e-08
LTL-Stroke	16	12q24.12	12	111910219	5.84242e-25	yes
LTL-Stroke	17	12q24.31	12	123688484	2.46408e-09
LTL-Stroke	18	14q23.3	14	65562218	5.43775e-10
LTL-Stroke	19	14q24.2	14	73702858	1.55699e-08
LTL-Stroke	20	15q15.1	15	42086340	4.42826e-09
LTL-Stroke	21	16q22.1	16	69364443	1.12903e-09
LTL-Stroke	22	16q22.3	16	73071381	1.88721e-14	yes
LTL-Stroke	23	16q23.1	16	74714649	7.20449e-09
LTL-Stroke	24	16q24.2	16	88009261	6.89377e-09
LTL-Stroke	25	17p13.1	17	7750847	3.33578e-11
LTL-Stroke	26	19p13.3	19	4410646	8.01102e-10	yes
LTL-Stroke	27	19p12	19	22658564	1.74285e-08
LTL-Stroke	28	20q13.33	20	62560898	1.21805e-10
LTL-Stroke	29	22q11.1	22	17433210	1.51206e-09
LTL-Stroke	30	22q13.33	22	50978024	2.106e-08

## Sheet: Figure 4
Trait	Cytoband	GENE
LTL-AF	10q24.32	NPM3
LTL-AF	10q24.32	ELOVL3
LTL-AF	10q24.32	FGF8
LTL-AF	10q24.33	SH3PXD2A
LTL-AF	10q24.33	STN1
LTL-AF	10q24.33	COL17A1
LTL-AF	11p15.5	CIMAP1A
LTL-AF	11p15.5	BET1L
LTL-AF	11p15.5	RIC8A
LTL-AF	14q23.2	ESR2
LTL-AF	14q23.2	MAX
LTL-AF	14q23.2	MTHFD1
LTL-AF	14q24.2	DPF3
LTL-AF	14q24.2	ZFYVE1
LTL-AF	14q24.2	DCAF4
LTL-AF	14q32.12	PPP4R3A
LTL-AF	14q32.12	CCDC88C
LTL-AF	15q15.1	JMJD7
LTL-AF	15q15.1	MAPKBP1
LTL-AF	16p11.2	LAT
LTL-AF	16p11.2	NFATC2IP
LTL-AF	16p11.2	ATP2A1
LTL-AF	16q22.1	TMED6
LTL-AF	16q22.1	NIP7
LTL-AF	16q22.1	VPS4A
LTL-AF	16q22.3	ZFHX3
LTL-AF	16q24.2	BANP
LTL-AF	17p13.3	SERPINF1
LTL-AF	17p13.3	SMYD4
LTL-AF	22q13.33	TYMP
LTL-AF	22q13.33	SCO2
LTL-AF	22q13.33	CIMAP1B
LTL-AF	2p24.2	SMC6
LTL-AF	2p24.2	GEN1
LTL-AF	3q23	ZBTB38
LTL-AF	4q27	BBS7
LTL-AF	4q27	TRPC3
LTL-AF	5p15.33	TERT
LTL-AF	5p15.33	SLC6A18
LTL-AF	5q35.1	NKX2-5
LTL-AF	7q31.2	CAV1
LTL-AF	7q31.2	CAV2
LTL-AF	8p21.3	DOK2
LTL-AF	8p21.3	XPO7
LTL-AF	8p21.3	NPM2
LTL-AF	8p22	ASAH1
LTL-AF	8p22	PCM1
LTL-AF	9p13.3	UBE2R2
LTL-AF	9p13.3	UBAP2
LTL-AF	9q31.2	ZNF462
LTL-CAD	10q23.33	HHEX
LTL-CAD	10q24.33	SH3PXD2A
LTL-CAD	10q24.33	STN1
LTL-CAD	10q24.33	RPEL1
LTL-CAD	11p15.4	SWAP70
LTL-CAD	11p15.4	SBF2
LTL-CAD	11p15.5	BET1L
LTL-CAD	11p15.5	SCGB1C1
LTL-CAD	11p15.5	CIMAP1A
LTL-CAD	11q23.3	BUD13
LTL-CAD	11q23.3	ZPR1
LTL-CAD	11q23.3	APOA5
LTL-CAD	12q13.13	HNRNPA1
LTL-CAD	12q13.13	CBX5
LTL-CAD	12q24.12	BRAP
LTL-CAD	12q24.12	ATXN2
LTL-CAD	12q24.12	ALDH2
LTL-CAD	12q24.31	HNF1A
LTL-CAD	12q24.31	ZCCHC8
LTL-CAD	13q14.11	KBTBD7
LTL-CAD	13q14.11	KBTBD6
LTL-CAD	14q23.3	MAX
LTL-CAD	14q24.2	DPF3
LTL-CAD	15q15.1	ITPKA
LTL-CAD	15q15.1	LTK
LTL-CAD	15q25.1	ADAMTS7
LTL-CAD	16q22.1	CLEC18A
LTL-CAD	16q23.1	CFDP1
LTL-CAD	16q23.1	CHST6
LTL-CAD	16q23.1	TMEM170A
LTL-CAD	16q24.2	BANP
LTL-CAD	17p13.3	SERPINF1
LTL-CAD	17p13.3	HIC1
LTL-CAD	17p13.3	SMG6
LTL-CAD	17q21.31	VAT1
LTL-CAD	17q21.31	PTGES3L
LTL-CAD	17q21.31	AARSD1
LTL-CAD	17q25.1	MRPL38
LTL-CAD	17q25.1	TRIM65
LTL-CAD	17q25.1	FBF1
LTL-CAD	18q21.2	POLI
LTL-CAD	18q23	ZNF236
LTL-CAD	19q13.2	TGFB1
LTL-CAD	19q13.2	B9D2
LTL-CAD	19q13.2	TMEM91
LTL-CAD	19q13.32	NECTIN2
LTL-CAD	19q13.32	TOMM40
LTL-CAD	19q13.32	APOC1
LTL-CAD	1p13.2	DCLRE1B
LTL-CAD	1p13.2	BCL2L15
LTL-CAD	1p13.2	AP4B1
LTL-CAD	1q41	TAF1A
LTL-CAD	1q41	MIA3
LTL-CAD	20q11.22	NCOA6
LTL-CAD	20q11.22	TP53INP2
LTL-CAD	20q13.33	HELZ2
LTL-CAD	20q13.33	SLC2A4RG
LTL-CAD	20q13.33	LIME1
LTL-CAD	2p11.2	VAMP5
LTL-CAD	2p11.2	MAT2A
LTL-CAD	2p11.2	GGCX
LTL-CAD	2p21	ZFP36L2
LTL-CAD	2p21	THADA
LTL-CAD	2p23.2	SPDYA
LTL-CAD	2p23.2	PPP1CB
LTL-CAD	2p23.2	TRMT61B
LTL-CAD	2q35	FN1
LTL-CAD	3p21.31	TRAIP
LTL-CAD	3p21.31	CAMKV
LTL-CAD	3p21.31	RNF123
LTL-CAD	3q22.3	FAIM
LTL-CAD	3q22.3	CEP70
LTL-CAD	3q22.3	ESYT3
LTL-CAD	4q12	NOA1
LTL-CAD	5p15.33	TERT
LTL-CAD	5q31.2	UBE2D2
LTL-CAD	6q25.3	SLC22A3
LTL-CAD	7q22.1	STAG3
LTL-CAD	7q22.1	PVRIG
LTL-CAD	7q22.1	GPC2
LTL-CAD	7q22.3	DUS4L
LTL-CAD	8p21.3	LPL
LTL-CAD	8p21.3	XPO7
LTL-CAD	8q22.1	FSBP
LTL-CAD	8q22.1	RAD54B
LTL-VTE	10q23.33	HELLS
LTL-VTE	10q23.33	TBC1D12
LTL-VTE	10q23.33	PLCE1
LTL-VTE	11p11.2	MYBPC3
LTL-VTE	11p11.2	LRP4
LTL-VTE	11p11.2	RAPSN
LTL-VTE	11q12.2	FADS2
LTL-VTE	11q23.3	ZPR1
LTL-VTE	11q23.3	APOA5
LTL-VTE	12q13.13	HNRNPA1
LTL-VTE	12q13.13	NFE2
LTL-VTE	12q13.13	CBX5
LTL-VTE	12q24.12	BRAP
LTL-VTE	12q24.12	SH2B3
LTL-VTE	12q24.12	ALDH2
LTL-VTE	12q24.31	PITPNM2
LTL-VTE	12q24.31	MPHOSPH9
LTL-VTE	12q24.31	MTRFR
LTL-VTE	14q24.2	ZFYVE1
LTL-VTE	14q24.2	DCAF4
LTL-VTE	14q32.12	PPP4R3A
LTL-VTE	15q15.1	MAPKBP1
LTL-VTE	15q15.1	JMJD7
LTL-VTE	15q15.1	PLA2G4B
LTL-VTE	16q22.1	AARS1
LTL-VTE	16q22.1	ST3GAL2
LTL-VTE	16q22.1	CLEC18A
LTL-VTE	16q23.1	CFDP1
LTL-VTE	16q23.1	CHST6
LTL-VTE	16q23.1	TMEM170A
LTL-VTE	17p13.1	NAA38
LTL-VTE	17p13.1	TMEM88
LTL-VTE	17p13.1	KDM6B
LTL-VTE	17p13.3	HIC1
LTL-VTE	17p13.3	SMG6
LTL-VTE	17q25.1	EVPL
LTL-VTE	19p12	ZNF729
LTL-VTE	19p12	ZNF98
LTL-VTE	19q13.32	APOC1
LTL-VTE	1p35.2	SPOCD1
LTL-VTE	1q24.2	DPT
LTL-VTE	1q24.2	F5
LTL-VTE	20q11.22	PROCR
LTL-VTE	20q11.22	DYNLRB1
LTL-VTE	20q11.22	MAP1LC3A
LTL-VTE	20q13.33	HELZ2
LTL-VTE	20q13.33	GMEB2
LTL-VTE	2p14	PLEK
LTL-VTE	3p21.31	CAMKV
LTL-VTE	3p21.31	TRAIP
LTL-VTE	3p21.31	MON1A
LTL-VTE	3q21.3	GATA2
LTL-VTE	3q22.3	PIK3CB
LTL-VTE	3q22.3	FAIM
LTL-VTE	3q22.3	CEP70
LTL-VTE	3q25.33	IFT80
LTL-VTE	3q26.2	MECOM
LTL-VTE	4p11	OCIAD1
LTL-VTE	4p11	FRYL
LTL-VTE	4p11	ZAR1
LTL-VTE	5p15.33	TERT
LTL-VTE	5q31.1	HSPA4
LTL-VTE	7q32.1	IRF5
LTL-VTE	9q34.2	SURF6
LTL-VTE	9q34.2	SLC2A6
LTL-HF	10q24.33	SH3PXD2A
LTL-HF	11p15.4	OR51V1
LTL-HF	11p15.4	HBB
LTL-HF	12q24.12	ATXN2
LTL-HF	12q24.12	SH2B3
LTL-HF	12q24.12	BRAP
LTL-HF	17p13.3	SERPINF1
LTL-HF	17p13.3	RPA1
LTL-HF	17p13.3	SMYD4
LTL-HF	1p13.2	DCLRE1B
LTL-HF	20q13.33	ZBTB46
LTL-HF	20q13.33	LIME1
LTL-HF	20q13.33	SLC2A4RG
LTL-HF	3p21.31	RNF123
LTL-HF	3p21.31	IP6K1
LTL-HF	3p21.31	AMIGO3
LTL-HF	3q25.33	IFT80
LTL-HF	3q25.33	KPNA4
LTL-HF	3q25.33	SMC4
LTL-HF	3q26.2	SAMD7
LTL-HF	4q27	TRPC3
LTL-HF	4q27	BBS7
LTL-HF	4q27	SMIM43
LTL-HF	8p21.3	XPO7
LTL-HF	8p21.3	DOK2
LTL-HF	8q12.1	TGS1
LTL-HF	8q12.1	TMEM68
LTL-PAD	10q24.2	CUTC
LTL-PAD	10q24.33	SH3PXD2A
LTL-PAD	11q22.3	NPAT
LTL-PAD	11q22.3	CUL5
LTL-PAD	12q24.12	BRAP
LTL-PAD	12q24.12	ATXN2
LTL-PAD	12q24.12	ALDH2
LTL-PAD	14q23.3	FNTB
LTL-PAD	14q23.3	MAX
LTL-PAD	15q21.2	ATP8B4
LTL-PAD	15q25.1	IREB2
LTL-PAD	16q22.1	TERF2
LTL-PAD	16q22.1	TMED6
LTL-PAD	16q22.1	ST3GAL2
LTL-PAD	17p13.3	SERPINF1
LTL-PAD	17p13.3	RPA1
LTL-PAD	17p13.3	SMYD4
LTL-PAD	1p13.2	DCLRE1B
LTL-PAD	1p13.2	HIPK1
LTL-PAD	1p13.2	OLFML3
LTL-PAD	20q11.23	SAMHD1
LTL-PAD	3q26.2	SAMD7
LTL-PAD	5p15.33	TERT
LTL-Stroke	10q24.33	SH3PXD2A
LTL-Stroke	10q24.33	STN1
LTL-Stroke	11p11.2	CELF1
LTL-Stroke	12q13.13	HNRNPA1
LTL-Stroke	12q13.13	NFE2
LTL-Stroke	12q24.12	ATXN2
LTL-Stroke	12q24.12	BRAP
LTL-Stroke	12q24.12	SH2B3
LTL-Stroke	12q24.31	MPHOSPH9
LTL-Stroke	15q15.1	MAPKBP1
LTL-Stroke	16q22.1	TMED6
LTL-Stroke	16q22.1	NIP7
LTL-Stroke	16q22.1	VPS4A
LTL-Stroke	1p13.2	AP4B1
LTL-Stroke	1p13.2	DCLRE1B
LTL-Stroke	1p13.2	BCL2L15
LTL-Stroke	1q22	BGLAP
LTL-Stroke	1q22	SLC25A44
LTL-Stroke	1q22	PMF1
LTL-Stroke	20q13.33	ZBTB46
LTL-Stroke	2p16.2	ACYP2
LTL-Stroke	3p21.31	SLC38A3
LTL-Stroke	3p21.31	GNAT1
LTL-Stroke	3p21.31	CAMKV
LTL-Stroke	3q26.2	SEC62
LTL-Stroke	3q26.2	SAMD7
LTL-Stroke	8p21.3	XPO7
LTL-Stroke	8p21.3	NPM2

## Sheet: Figure 5a
Tissue type	LTL	AF	CAD	VTE	HF	PAD	Stroke
Adipose_Subcutaneous	0.222034	0.644195	0.0281254	0.271345	0.491192	0.0771059	0.00728696
Adipose_Visceral_(Omentum)	0.068103	0.667158	0.0128508	0.11735	0.0590632	0.448367	0.167694
Adrenal_Gland	0.919903	0.544443	0.317689	0.355112	0.371888	0.39567	0.478485
Artery_Aorta	0.217044	0.0364429	0.00043746	0.201858	0.304471	0.873907	0.0349943
Artery_Coronary	0.34958	0.0762672	0.000108567	0.0981087	0.267629	0.77326	0.0257243
Artery_Tibial	0.221509	0.0249514	4.49434e-05	0.0685835	0.159929	0.882422	0.00343508
Brain_Amygdala	0.775839	0.977927	0.998552	0.927054	0.546141	0.977911	0.841991
Brain_Anterior_cingulate_cortex_(BA24)	0.68793	0.988458	0.947282	0.115075	0.359606	0.874093	0.307338
Brain_Caudate_(basal_ganglia)	0.423052	0.949658	0.847228	0.551304	0.292138	0.861921	0.843249
Brain_Cerebellar_Hemisphere	0.934082	0.969369	0.991451	0.942508	0.236925	0.881485	0.151726
Brain_Cerebellum	0.883678	0.968579	0.985281	0.833756	0.16078	0.905954	0.304382
Brain_Cortex	0.684216	0.998456	0.895072	0.813561	0.286872	0.829539	0.654231
Brain_Frontal_Cortex_(BA9)	0.50479	0.969162	0.828181	0.825847	0.235765	0.892904	0.652265
Brain_Hippocampus	0.447426	0.999641	0.996388	0.605847	0.776454	0.969534	0.655715
Brain_Hypothalamus	0.599513	0.998793	0.987813	0.461183	0.63014	0.97518	0.744921
Brain_Nucleus_accumbens_(basal_ganglia)	0.73438	0.969368	0.887027	0.461356	0.348937	0.883554	0.856101
Brain_Putamen_(basal_ganglia)	0.633246	0.967223	0.912752	0.910027	0.349421	0.864862	0.808207
Brain_Spinal_cord_(cervical_c-1)	0.968839	0.983136	0.999359	0.753448	0.32937	0.960033	0.761389
Brain_Substantia_nigra	0.439748	0.931349	0.992684	0.744653	0.687537	0.957798	0.822731
Breast_Mammary_Tissue	0.414991	0.582249	0.0867833	0.36166	0.382793	0.19483	0.390779
Cells_EBV-transformed_lymphocytes	0.0075605	0.504548	0.0810744	0.746563	0.0361622	0.177946	0.847347
Cells_Transformed_fibroblasts	0.645749	0.369276	0.159369	0.176944	0.0467184	0.150041	0.129373
Colon_Sigmoid	0.350443	0.0245643	0.0759627	0.0342661	0.806755	0.0155289	0.412063
Colon_Transverse	0.326656	0.619574	0.146293	0.747716	0.105509	0.290169	0.754461
Esophagus_Gastroesophageal_Junction	0.0666879	0.0314816	0.25307	0.121037	0.558471	0.192324	0.0265728
Esophagus_Mucosa	0.382732	0.987232	0.365924	0.880008	0.646844	0.401444	0.59844
Esophagus_Muscularis	0.484626	0.0408814	0.342734	0.0825269	0.771765	0.135802	0.013262
Heart_Atrial_Appendage	0.940479	0.000444714	0.497985	0.165043	0.31338	0.718015	0.323593
Heart_Left_Ventricle	0.932063	0.000100294	0.432151	0.727807	0.340628	0.195249	0.16135
Kidney_Cortex	0.533929	0.89361	0.560987	0.145667	0.27554	0.39868	0.767939
Liver	0.37085	0.564629	0.425964	0.0256967	0.635912	0.306007	0.492286
Lung	0.127431	0.496385	0.207108	0.341708	0.243112	0.432932	0.119468
Minor_Salivary_Gland	0.600555	0.234894	0.930468	0.269369	0.308711	0.775303	0.139634
Muscle_Skeletal	0.741877	0.0282859	0.866217	0.573816	0.363102	0.512357	0.583662
Nerve_Tibial	0.125929	0.546577	0.113921	0.0895149	0.791451	0.135829	0.919946
Ovary	0.0265764	0.655989	0.127384	0.21959	0.54263	0.0806758	0.993633
Pancreas	0.428039	0.982085	0.535543	0.394506	0.59715	0.288837	0.90284
Pituitary	0.107733	0.213329	0.654259	0.187695	0.0235894	0.55519	0.533252
Prostate	0.847162	0.473723	0.119887	0.855392	0.146131	0.735412	0.817454
Skin_Not_Sun_Exposed_(Suprapubic)	0.869915	0.764943	0.604538	0.763175	0.985234	0.684156	0.313386
Skin_Sun_Exposed_(Lower_leg)	0.996454	0.792096	0.388257	0.666171	0.905352	0.457738	0.28432
Small_Intestine_Terminal_Ileum	0.455794	0.370482	0.222682	0.96962	0.0539926	0.299666	0.801498
Spleen	0.000205426	0.998959	0.918771	0.958366	0.366366	0.188288	0.32064
Stomach	0.279608	0.905736	0.602446	0.0216722	0.677328	0.296175	0.576429
Testis	0.145321	0.530548	0.535457	0.816326	0.791112	0.174802	0.600176
Thyroid	0.808142	0.185961	0.576492	0.488062	0.255488	0.702887	0.684533
Uterus	0.00212707	0.0566681	0.0452899	0.0944163	0.32651	0.0367092	0.656985
Vagina	0.492785	0.578665	0.399309	0.243267	0.500737	0.141958	0.769974
Whole_Blood	0.448717	0.893411	0.526594	0.289955	0.154737	0.655507	0.729397

[truncated: 7 more sheets: Figure 5b, Figure 6a, Figure S2a, Figure S2b, Figure S4a, Figure S4b, Figure S6]
